# Supplementary material for: Integrative analysis of circRNA, miRNA, and mRNA profiles to reveal ceRNA regulation in chicken muscle development from the embryonic to post-hatching periods
Source: BMC Genomics. 2022 May 3;23:342. doi: 10.1186/s12864-022-08525-5 (PMC9063329; doi:10.1186/s12864-022-08525-5)
Supplement: Supplementary file 1 — Additional file 1: Table S1. Detailed information of primers used in this study. [file 12864_2022_8525_MOESM1_ESM.xlsx]

## Sheet: Sheet1
Table S1 Detailed information of primers used in this study
Primers for validation of circRNAs	Nucleotide sequences (5’→3’）	Size (bp)
Divergent primers
circRNA118	F: CAAATGGGACAGGAAATTGG	167
	R: TTCTATGATCCTCCGCTGCT
circRNA146	F: GCATCCAATACGCAGGATG	178
	R:TCCTCCTCTTCCTCCTCCTC
circRNA225	F: CAAGCTGCAGAAGCAGTGAC	210
	R: GCACCTCCTCCAATGAGAAC
circRNA226	F: TGGCAGGAAGTCAGTGTCTG	194
	R: GAGAGGCCAAAAACTGTTGC
circRNA276	F: TGCTATGCAACTCAGCTCGT	226
	R: GCTTCAGCTGTTCGATCCTC
circRNA277	F: GGAACGCCTTACCAAACAAA	174
	R: CGAGGTGATGCTCACACAAT
Convergent primers
circRNA118	F: TAGCCTAATGGCAGGAGGTG	121
	R: TTCTATGATCCTCCGCTGCT
circRNA146	F: ACGAGTATGAGCTCGCACAG	111
	R: TTGCATTGGCTTCTTTCAGA
circRNA225	F: ATGTTCAAGCTGCAGAAGCA	150
	R: CTGCATCTAAGGCACAACCA
circRNA226	F: TTGCCGTATTACTGGATTGG	151
	R: CATAATAGACAATAGCTCCAACAAGC
circRNA276	F: GGGGCTTCTGAGAATTAAGGA	152
	R: GGTGTTCATGCTGGGTTTTC
circRNA277	F: ATGATGCCATCTTTGACGAA	101
	R: CTTTCCAACAAATGGAACGA
β-actin	F: GAGAAATTGTGCGTGACATCA	152
	R: CCTGAACCTCTCATTGCCA
Primers for sex determin of chicken
CHD1	F: GTTACTGATTCGTCTACGAGA	600/450
	R: ATTGAAATGATCCAGTGCTTG
