# Supplementary material for: Integrative analysis of circRNA, miRNA, and mRNA profiles to reveal ceRNA regulation in chicken muscle development from the embryonic to post-hatching periods
Source: BMC Genomics. 2022 May 3;23:342. doi: 10.1186/s12864-022-08525-5 (PMC9063329; doi:10.1186/s12864-022-08525-5)
Supplement: Supplementary file 2 — Additional file 2: Table S2. The expression of all identified circRNAs. [file 12864_2022_8525_MOESM2_ESM.xlsx]

## Sheet: Sheet1
Table S2 The expression of all circRNAs
Accession	E12_1_srpbm	E12_2_srpbm	E12_3_srpbm	E17_1_srpbm	E17_2_srpbm	E17_3_srpbm	D1_1_srpbm	D1_2_srpbm	D1_3_srpbm	D14_1_srpbm	D14_2_srpbm	D14_3_srpbm	D56_1_srpbm	D56_2_srpbm	D56_3_srpbm	D98_1_srpbm	D98_2_srpbm	D98_3_srpbm	chr	start	end	strand	exon Count	circType	isoformName	geneName	hosting gene type	flankIntron	gene Discription	GO	KEGG	EC
ciRNA1	0	0	0	0	0	0	0.322219	0	0.587221	2.03658	2.46223	0	0	0	0.930349	0	0	0	chr33	297165	297319	-	1	ciRNA	ENSGALT00000051478	ASIC1	mRNA	chr33:297142-297319	Acid-sensing ion channel 1 [Source:UniProtKB/Swiss-Prot;Acc:Q1XA76]	GO:0045202(synapse);GO:0005887(integral component of plasma membrane);GO:0005886(plasma membrane);GO:0005794(Golgi apparatus);GO:0071467(cellular response to pH);GO:0070207(protein homotrimerization);GO:0070588(calcium ion transmembrane transport);GO:0050915(sensory perception of sour taste);GO:0046929(negative regulation of neurotransmitter secretion);GO:0042391(regulation of membrane potential)…	NA	NA
ciRNA10	0	0	0	0.0851102	0	0	1.50369	3.52008	2.64249	0	35.7024	0	24.3002	0	26.0498	0	0	40.8741	chr10	4112390	4113384	-	1	ciRNA	ENSGALT00000085479	ENSGALG00000003521	mRNA	chr10:4106349-4113384	NA	GO:0046982(protein heterodimerization activity);GO:0008092(cytoskeletal protein binding);GO:0005515(protein binding);GO:0060048(cardiac muscle contraction);GO:0005884(actin filament);GO:0005862(muscle thin filament tropomyosin);GO:0042803(protein homodimerization activity);GO:0005886(plasma membrane);GO:0007015(actin filament organization);GO:0008307(structural constituent of muscle);GO:0051015(a…	04260(Cardiac muscle contraction);04261(Adrenergic signaling in cardiomyocytes)	NA
ciRNA1036	0	0	0.333149	0	0.412063	0.213714	0	0	0	0	0	0	0	0	0	0	0	0	chr3	30389002	30389255	-	1	ciRNA	ENSGALT00000050761	ENSGALG00000030587	mRNA	chr3:30388972-30389255	NA	NA	NA	NA
ciRNA105	0.496516	0	0	0	0	0	0.322219	0	0.0978702	0	0	0	0	0	0	0	0	0	chrZ	12029381	12029949	-	1	ciRNA	ENSGALT00000005924	LIFR	mRNA	chrZ:12029363-12029949	LIF receptor alpha [Source:HGNC Symbol;Acc:HGNC:6597]	GO:0070062(extracellular exosome);GO:0043235(receptor complex);GO:0005615(extracellular space);GO:0070120(ciliary neurotrophic factor-mediated signaling pathway);GO:0048861(leukemia inhibitory factor signaling pathway);GO:0038165(oncostatin-M-mediated signaling pathway);GO:0034097(response to cytokine);GO:0019221(cytokine-mediated signaling pathway);GO:0008284(positive regulation of cell prolifer…	04060(Cytokine-cytokine receptor interaction)	NA
ciRNA1053	0	0	0.11105	0	0	0.106857	0.107406	0	0	0	0	0	0	0	0	0	0	0	chr28	4725752	4725952	+	1	ciRNA	ENSGALT00000072467	PTPRS	mRNA	chr28:4725751-4725974	receptor-type tyrosine-protein phosphatase delta precursor [Source:RefSeq peptide;Acc:NP_990738]	GO:0061000(negative regulation of dendritic spine development);GO:0048681(negative regulation of axon regeneration);GO:0048671(negative regulation of collateral sprouting);GO:0035335(peptidyl-tyrosine dephosphorylation);GO:0030517(negative regulation of axon extension);GO:0008201(heparin binding);GO:0010977(negative regulation of neuron projection development);GO:0004721(phosphoprotein phosphatas…	NA	NA
ciRNA1065	0	0	0.222099	0.17022	0	0.106857	0.751843	1.21003	0.29361	0	0	0	0	0	0	0	0	0	chr7	15295854	15296488	+	1	ciRNA	ENSGALT00000056869	ENSGALG00000032550	mRNA	chr7:15295853-15296512	NA	NA	NA	NA
ciRNA1068	0	0	0.11105	0	0	0	0.537031	0.880019	0	0	0	0	0	0	0	0	0	0	chr7	30657785	30658429	+	1	ciRNA	ENSGALT00000019948	RAB3GAP1	mRNA	chr7:30657784-30658430	RAB3 GTPase activating protein catalytic subunit 1 [Source:HGNC Symbol;Acc:HGNC:17063]	GO:0071782(endoplasmic reticulum tubular network);GO:0070062(extracellular exosome);GO:0043234(protein complex);GO:0005811(lipid droplet);GO:0005794(Golgi apparatus);GO:2000786(positive regulation of autophagosome assembly);GO:1903373(positive regulation of endoplasmic reticulum tubular network organization);GO:1903233(regulation of calcium ion-dependent exocytosis of neurotransmitter);GO:1903061…	NA	NA
ciRNA1075	0	0	0.555248	0	0	0.320571	0	0.220005	0.19574	0	0	0	0	0	0	0	0	0	chr6	18296241	18297900	-	1	ciRNA	ENSGALT00000009904	ENSGALG00000006137	mRNA	chr6:18296217-18297900	NA	GO:0007165(signal transduction)	NA	NA
ciRNA108	0.0993032	1.45991	0.333149	0.595771	0	1.06857	0.751843	0.660015	1.66379	0	0	0	0	0	0	0	0	0	chrZ	26568956	26569267	+	1	ciRNA	ENSGALT00000016531	VLDLR	mRNA	chrZ:26568955-26569267	Very low-density lipoprotein receptor [Source:UniProtKB/Swiss-Prot;Acc:P98165]	GO:0021517(ventral spinal cord development);GO:0034185(apolipoprotein binding);GO:0030228(lipoprotein particle receptor activity);GO:0006897(endocytosis);GO:0034361(very-low-density lipoprotein particle);GO:0005905(clathrin-coated pit);GO:0043235(receptor complex);GO:0016020(membrane);GO:0005615(extracellular space);GO:1900006(positive regulation of dendrite development);GO:0048813(dendrite morph…	NA	NA
ciRNA1096	0	0	0.11105	0	0.206031	0.534286	0	0	0	0	0	0	0	0	0	0	0	0	chr5	36239885	36240126	-	1	ciRNA	ENSGALT00000045536	NFKBIA	mRNA	chr5:36239859-36240126	NFKB inhibitor alpha [Source:HGNC Symbol;Acc:HGNC:7797]	GO:0008139(nuclear localization sequence binding);GO:0019899(enzyme binding);GO:0031625(ubiquitin protein ligase binding);GO:0042802(identical protein binding);GO:0051059(NF-kappaB binding);GO:0000060(protein import into nucleus, translocation);GO:0007253(cytoplasmic sequestering of NF-kappaB);GO:0010468(regulation of gene expression);GO:0010745(negative regulation of macrophage derived foam cell…	04210(Apoptosis);04620(Toll-like receptor signaling pathway);04621(NOD-like receptor signaling pathway);04622(RIG-I-like receptor signaling pathway);04623(Cytosolic DNA-sensing pathway);04920(Adipocytokine signaling pathway);05164(Influenza A);05168(Herpes simplex infection)	NA
ciRNA11	0	0.224602	0	0.255331	0.618094	0.320571	0.85925	3.96009	2.25101	0	24.0068	14.5848	0	0	0	50.9676	0	123.401	chr10	4112393	4113384	-	1	ciRNA	ENSGALT00000085479	ENSGALG00000003521	mRNA	chr10:4106349-4113384	NA	GO:0046982(protein heterodimerization activity);GO:0008092(cytoskeletal protein binding);GO:0005515(protein binding);GO:0060048(cardiac muscle contraction);GO:0005884(actin filament);GO:0005862(muscle thin filament tropomyosin);GO:0042803(protein homodimerization activity);GO:0005886(plasma membrane);GO:0007015(actin filament organization);GO:0008307(structural constituent of muscle);GO:0051015(a…	04260(Cardiac muscle contraction);04261(Adrenergic signaling in cardiomyocytes)	NA
ciRNA1134	0	0	0.11105	0	0.103016	0.213714	0	0	0	0	0	0	0	0	0	0	0	0	chr2	14317670	14317992	+	1	ciRNA	ENSGALT00000011742	ARHGAP12	mRNA	chr2:14317669-14317992	Rho GTPase activating protein 12 [Source:HGNC Symbol;Acc:HGNC:16348]	GO:0002011(morphogenesis of an epithelial sheet);GO:0005096(GTPase activator activity);GO:0043547(positive regulation of GTPase activity);GO:0007165(signal transduction);GO:0006911(phagocytosis, engulfment);GO:0007015(actin filament organization);GO:0051058(negative regulation of small GTPase mediated signal transduction);GO:0001891(phagocytic cup)	NA	NA
ciRNA1140	0	0	0.333149	0	0.103016	0.213714	0	0	0	0	0	0	0	0	0	0	0	0	chr2	102832350	102834103	+	1	ciRNA	ENSGALT00000024152	MIB1	mRNA	chr2:102832349-102834103	mindbomb E3 ubiquitin protein ligase 1 [Source:HGNC Symbol;Acc:HGNC:21086]	GO:0031410(cytoplasmic vesicle);GO:0005813(centrosome);GO:0045807(positive regulation of endocytosis);GO:0045665(negative regulation of neuron differentiation);GO:0007507(heart development);GO:0007219(Notch signaling pathway);GO:0001947(heart looping);GO:0001841(neural tube formation);GO:0001756(somitogenesis);GO:0001568(blood vessel development);GO:0006897(endocytosis);GO:0004842(ubiquitin-prote…	NA	NA
ciRNA1144	0	0	0.222099	0.0851102	0.103016	0	0	0	0.391481	0	0	0	0	0	0	0	0	0	chr1	474068	474407	-	1	ciRNA	ENSGALT00000050431	DENND6B	mRNA	chr1:474036-474407	DENN domain containing 6B [Source:HGNC Symbol;Acc:HGNC:32690]	GO:0017112(Rab guanyl-nucleotide exchange factor activity)	NA	NA
ciRNA1151	0	0	0.222099	0.17022	0.103016	0	0	0	0	0	0	0	0	0	0	0	0	0	chr1	35234492	35235828	+	1	ciRNA	ENSGALT00000016139	RAP1B	mRNA	chr1:35234491-35235828	RAP1B, member of RAS oncogene family [Source:HGNC Symbol;Acc:HGNC:9857]	GO:0030054(cell junction);GO:0005525(GTP binding);GO:0003924(GTPase activity);GO:0005829(cytosol);GO:0005737(cytoplasm);GO:0005886(plasma membrane);GO:0000166(nucleotide binding);GO:0007165(signal transduction);GO:0016020(membrane);GO:0019003(GDP binding);GO:0032403(protein complex binding);GO:0032486(Rap protein signal transduction);GO:0061028(establishment of endothelial barrier);GO:0071320(cel…	04010(MAPK signaling pathway);04510(Focal adhesion)	NA
ciRNA1188	0	0	0.11105	0.0851102	0.309047	0.854857	0.214812	0.110002	0	0	0	0	0	0	0	0	0	0	chr8	10050035	10050494	+	1	ciRNA	ENSGALT00000008185	TPR	mRNA	chr8:10050034-10050512	translocated promoter region, nuclear basket protein [Source:HGNC Symbol;Acc:HGNC:12017]	GO:0072686(mitotic spindle);GO:0044615(nuclear pore nuclear basket);GO:0042405(nuclear inclusion body);GO:0034399(nuclear periphery);GO:0031965(nuclear membrane);GO:0019898(extrinsic component of membrane);GO:0005868(cytoplasmic dynein complex);GO:0005737(cytoplasm);GO:0005643(nuclear pore);GO:0005635(nuclear envelope);GO:0005634(nucleus);GO:0000776(kinetochore);GO:1901673(regulation of mitotic s…	03013(RNA transport)	NA
ciRNA1190	0	0	0.11105	0.595771	0.103016	0	0.107406	0	0	0	0	0	0	0	0	0	0	0	chr8	19738298	19738511	+	1	ciRNA	ENSGALT00000016184	TIE1	mRNA	chr8:19738297-19738529	tyrosine kinase with immunoglobulin like and EGF like domains 1 [Source:HGNC Symbol;Acc:HGNC:11809]	GO:0005886(plasma membrane);GO:0045026(plasma membrane fusion);GO:0032526(response to retinoic acid);GO:0030336(negative regulation of cell migration);GO:0016525(negative regulation of angiogenesis);GO:0001568(blood vessel development);GO:0018108(peptidyl-tyrosine phosphorylation);GO:0004713(protein tyrosine kinase activity);GO:0006468(protein phosphorylation);GO:0016740(transferase activity);GO:…	NA	NA
ciRNA12	0.0993032	0	0	0.255331	0.72111	0	0.644437	0.990022	0.391481	0	29.7007	0	0	0	0	12.4084	0	0	chr10	4112397	4113384	-	1	ciRNA	ENSGALT00000085479	ENSGALG00000003521	mRNA	chr10:4106349-4113384	NA	GO:0046982(protein heterodimerization activity);GO:0008092(cytoskeletal protein binding);GO:0005515(protein binding);GO:0060048(cardiac muscle contraction);GO:0005884(actin filament);GO:0005862(muscle thin filament tropomyosin);GO:0042803(protein homodimerization activity);GO:0005886(plasma membrane);GO:0007015(actin filament organization);GO:0008307(structural constituent of muscle);GO:0051015(a…	04260(Cardiac muscle contraction);04261(Adrenergic signaling in cardiomyocytes)	NA
ciRNA120	0.198606	0.112301	0.333149	0.255331	1.13317	0	0	0	0.19574	0	0	0	0	0	0	0	0	0	chr13	10168324	10168617	-	1	ciRNA	ENSGALT00000057383	PDLIM7	mRNA	chr13:10168301-10168617	PDZ and LIM domain protein 7 [Source:RefSeq peptide;Acc:NP_001005345]	GO:0015629(actin cytoskeleton);GO:0005884(actin filament);GO:0008134(transcription factor binding);GO:0001725(stress fiber);GO:0048471(perinuclear region of cytoplasm);GO:0005737(cytoplasm);GO:0046872(metal ion binding);GO:0032880(regulation of protein localization);GO:0033613(activating transcription factor binding);GO:0006913(nucleocytoplasmic transport);GO:0043433(negative regulation of sequen…	NA	NA
ciRNA121	1.29094	0.673806	0.222099	0	0.412063	0.427429	0.537031	1.10002	0	0	0	0	0	0	0	0	0	0	chr13	10224328	10224732	-	1	ciRNA	ENSGALT00000004699	NSD1	mRNA	chr13:10224303-10224732	nuclear receptor binding SET domain protein 1 [Source:HGNC Symbol;Acc:HGNC:14234]	GO:1903025(regulation of RNA polymerase II regulatory region sequence-specific DNA binding);GO:0045893(positive regulation of transcription, DNA-templated);GO:0033135(regulation of peptidyl-serine phosphorylation);GO:0010452(histone H3-K36 methylation);GO:0000414(regulation of histone H3-K36 methylation);GO:0050681(androgen receptor binding);GO:0046975(histone methyltransferase activity (H3-K36 s…	00310(Lysine degradation)	NA
ciRNA1216	0	0	0	0.340441	0	0	0.429625	0	0.29361	0	0	0	0	0	0	0	0	0	chr12	3153485	3153990	+	1	ciRNA	ENSGALT00000048213	RBM5	mRNA	chr12:3153484-3153990	RNA binding motif protein 5 [Source:RefSeq peptide;Acc:NP_001012798]	GO:0043065(positive regulation of apoptotic process);GO:0003729(mRNA binding);GO:0003723(RNA binding);GO:0005634(nucleus);GO:0000381(regulation of alternative mRNA splicing, via spliceosome);GO:0005654(nucleoplasm);GO:0000245(spliceosomal complex assembly)	NA	NA
ciRNA122	0.198606	0.561505	0	0.255331	0	0	0	0	0	0	0	0	0	0	0	0	0	0	chr13	12890000	12891155	-	1	ciRNA	ENSGALT00000006615	G3BP1	mRNA	chr13:12889970-12891155	G3BP stress granule assembly factor 1 [Source:HGNC Symbol;Acc:HGNC:30292]	GO:0030529(intracellular ribonucleoprotein complex);GO:0003729(mRNA binding);GO:0005829(cytosol);GO:0003723(RNA binding);GO:0003676(nucleic acid binding);GO:0090090(negative regulation of canonical Wnt signaling pathway);GO:0005925(focal adhesion);GO:0010494(cytoplasmic stress granule)	NA	NA
ciRNA1247	0	0	0	0.510661	0	0	0.214812	0	0.19574	0	0	0	0	0	0	0	0	0	chr17	914286	914460	-	1	ciRNA	ENSGALT00000070210	ABCA2	mRNA	chr17:914257-914460	ATP binding cassette subfamily A member 2 [Source:HGNC Symbol;Acc:HGNC:32]	GO:0005768(endosome);GO:0016887(ATPase activity);GO:0005764(lysosome);GO:0042632(cholesterol homeostasis);GO:0005524(ATP binding);GO:0016021(integral component of membrane);GO:0016020(membrane);GO:0006357(regulation of transcription from RNA polymerase II promoter);GO:0032383(regulation of intracellular cholesterol transport);GO:0048545(response to steroid hormone);GO:0070723(response to choleste…	02010(ABC transporters);04142(Lysosome)	NA
ciRNA1269	0	0	0	0.0851102	0.103016	0.106857	0.107406	0.990022	0	0	0	0	0	0	0	0	0	0	chr14	6070345	6070758	-	1	ciRNA	ENSGALT00000049557	HAGH	mRNA	chr14:6070314-6070758	hydroxyacylglutathione hydrolase [Source:HGNC Symbol;Acc:HGNC:4805]	GO:0006750(glutathione biosynthetic process);GO:0070062(extracellular exosome);GO:0004416(hydroxyacylglutathione hydrolase activity);GO:0019243(methylglyoxal catabolic process to D-lactate via S-lactoyl-glutathione)	00620(Pyruvate metabolism)	NA
ciRNA1286	0	0	0	0.17022	0	0.213714	0	0.44001	0	0	0	0	0	0	0	0	0	0	chr18	636002	636240	-	1	ciRNA	ENSGALT00000077391	ENSGALG00000032404	mRNA	chr18:636001-636240	NA	NA	04530(Tight junction)	NA
ciRNA1309	0	0	0	0.255331	0	0.213714	0	0.330007	0	0	0	0	0	0	0	0	0	0	chr27	3611564	3612834	+	1	ciRNA	ENSGALT00000001955	ZNF652	mRNA	chr27:3611563-3612857	zinc finger protein 652 [Source:HGNC Symbol;Acc:HGNC:29147]	GO:0003676(nucleic acid binding)	NA	NA
ciRNA1325	0	0	0	0.17022	0.103016	0	0	0.110002	0.19574	0	0	0	0	0	0	0	0	0	chr22	2890617	2891607	+	1	ciRNA	ENSGALT00000048490	MTHFD2	mRNA	chr22:2890616-2891607	methylenetetrahydrofolate dehydrogenase (NADP+ dependent) 2, methenyltetrahydrofolate cyclohydrolase [Source:HGNC Symbol;Acc:HGNC:7434]	NA	00670(One carbon pool by folate)	EC:3.5.4.9
ciRNA1337	0	0	0	0.17022	0	0	0.322219	0	0.0978702	0	0	0	0	0	0	0	0	0	chr20	887777	888084	+	1	ciRNA	ENSGALT00000082704	NDRG3	mRNA	chr20:887776-888107	NDRG family member 3 [Source:HGNC Symbol;Acc:HGNC:14462]	GO:0070062(extracellular exosome);GO:0005737(cytoplasm);GO:0007165(signal transduction)	NA	NA
ciRNA134	0.29791	0.336903	0.222099	0	0.309047	0.213714	0.214812	0	0.19574	0	0	0	0	0	0	0	0	0	chr12	14481179	14482326	-	1	ciRNA	ENSGALT00000036226	LRIG1	mRNA	chr12:14481146-14482326	leucine rich repeats and immunoglobulin like domains 1 [Source:HGNC Symbol;Acc:HGNC:17360]	GO:0060384(innervation);GO:0032474(otolith morphogenesis);GO:0007605(sensory perception of sound);GO:0016021(integral component of membrane);GO:0016020(membrane)	NA	NA
ciRNA136	0.29791	1.23531	1.77679	0.510661	0	0.427429	0	0	0.782961	0	0	0	0	0	0	0	0	0	chr12	15340181	15340803	-	1	ciRNA	ENSGALT00000054129	UBA3	mRNA	chr12:15339843-15340803	ubiquitin like modifier activating enzyme 3 [Source:HGNC Symbol;Acc:HGNC:12470]	GO:0045116(protein neddylation);GO:0005634(nucleus);GO:0051726(regulation of cell cycle);GO:0007113(endomitotic cell cycle);GO:0000278(mitotic cell cycle);GO:0046982(protein heterodimerization activity);GO:0042802(identical protein binding);GO:0019781(NEDD8 activating enzyme activity);GO:0016881(acid-amino acid ligase activity);GO:0008641(ubiquitin-like modifier activating enzyme activity);GO:000…	04120(Ubiquitin mediated proteolysis)	NA
ciRNA1367	0	0	0	0.0851102	0	0	0.429625	0	0.19574	0	0	0	0	0	0	0	0	0	chr3	105625253	105626305	+	1	ciRNA	ENSGALT00000026773	CCDC25	mRNA	chr3:105625252-105626325	coiled-coil domain containing 25 [Source:HGNC Symbol;Acc:HGNC:25591]	GO:0070062(extracellular exosome)	NA	NA
ciRNA1368	0	0	0	0.255331	0	0.213714	0	0	0.782961	0	0	0	0	0	0	0	0	0	chr28	340544	341220	+	1	ciRNA	ENSGALT00000057924	ENSGALG00000037625	mRNA	chr28:340543-341220	NA	NA	NA	NA
ciRNA1375	0	0	0	0.17022	0	0	0.214812	0	0.19574	0	0	0	0	0	0	0	0	0	chr7	2702436	2702811	-	1	ciRNA	ENSGALT00000065776	ENSGALG00000002866	mRNA	chr7:2702363-2702811	NA	GO:0000123(histone acetyltransferase complex)	NA	NA
ciRNA1381	0	0	0	0.17022	0	0.748	0.107406	0	0	0	0	0	0	0	0	0	0	0	chr7	15298693	15299210	+	1	ciRNA	ENSGALT00000056869	ENSGALG00000032550	mRNA	chr7:15298692-15307428	NA	NA	NA	NA
ciRNA139	2.48258	2.35832	2.33204	0.0851102	1.44222	0.748	0	1.10002	0	0	0	0	0	0	0	0	0	0	chr12	19468029	19468308	+	1	ciRNA	ENSGALT00000043151	ENSGALG00000028009	mRNA	chr12:19468028-19468335	NA	GO:0016567(protein ubiquitination);GO:0061630(ubiquitin protein ligase activity);GO:0005634(nucleus);GO:0032403(protein complex binding);GO:0001525(angiogenesis);GO:0003309(type B pancreatic cell differentiation);GO:0003310(pancreatic A cell differentiation);GO:0006582(melanin metabolic process);GO:0006607(NLS-bearing protein import into nucleus);GO:0010468(regulation of gene expression);GO:00104…	04120(Ubiquitin mediated proteolysis)	NA
ciRNA1396	0	0	0	0.340441	0	0	0.107406	0	0.391481	0	0	0	0	0	0	0	0	0	chr6	17798322	17799225	-	1	ciRNA	ENSGALT00000022900	ENSGALG00000005914	mRNA	chr6:17798315-17799225	NA	GO:0071203(WASH complex)	04144(Endocytosis)	NA
ciRNA140	1.09234	1.45991	0.333149	0.0851102	1.03016	0	0	0	0.391481	0	0	0	0	0	0	0	0	0	chr12	19468029	19468310	+	1	ciRNA	ENSGALT00000043151	ENSGALG00000028009	mRNA	chr12:19468028-19468335	NA	GO:0016567(protein ubiquitination);GO:0061630(ubiquitin protein ligase activity);GO:0005634(nucleus);GO:0032403(protein complex binding);GO:0001525(angiogenesis);GO:0003309(type B pancreatic cell differentiation);GO:0003310(pancreatic A cell differentiation);GO:0006582(melanin metabolic process);GO:0006607(NLS-bearing protein import into nucleus);GO:0010468(regulation of gene expression);GO:00104…	04120(Ubiquitin mediated proteolysis)	NA
ciRNA1424	0	0	0	0.340441	0.206031	0.427429	0.214812	0	0	0	0	0	0	0	0	0	0	0	chr4	20144906	20145516	+	1	ciRNA	ENSGALT00000080229	TMEM131L	mRNA	chr4:20144905-20145516	transmembrane 131 like [Source:HGNC Symbol;Acc:HGNC:29146]	GO:0005886(plasma membrane);GO:0005737(cytoplasm);GO:0090090(negative regulation of canonical Wnt signaling pathway);GO:0033088(negative regulation of immature T cell proliferation in thymus)	NA	NA
ciRNA1440	0	0	0	0.425551	0.103016	0.106857	0.214812	0.110002	0.0978702	0	0	0	0	0	0	0	0	0	chr32	56617	56839	+	1	ciRNA	ENSGALT00000059471	SUPT5H	mRNA	chr32:56616-56839	Transcription elongation factor SPT5 [Source:UniProtKB/Swiss-Prot;Acc:Q5ZI08]	GO:0032044(DSIF complex);GO:0005654(nucleoplasm);GO:0005634(nucleus);GO:1900364(negative regulation of mRNA polyadenylation);GO:0045944(positive regulation of transcription from RNA polymerase II promoter);GO:0032786(positive regulation of DNA-templated transcription, elongation);GO:0032785(negative regulation of DNA-templated transcription, elongation);GO:0016239(positive regulation of macroauto…	NA	NA
ciRNA1449	0	0	0	0.0851102	0	0.213714	0	0.110002	0	0	0	0	0	0	0	0	0	0	chr2	123658263	123658573	+	1	ciRNA	ENSGALT00000061864	WWP1	mRNA	chr2:123658262-123658573	WW domain containing E3 ubiquitin protein ligase 1 [Source:HGNC Symbol;Acc:HGNC:17004]	GO:0070062(extracellular exosome);GO:0045892(negative regulation of transcription, DNA-templated);GO:0043161(proteasome-mediated ubiquitin-dependent protein catabolic process);GO:0016567(protein ubiquitination);GO:0061630(ubiquitin protein ligase activity);GO:0004842(ubiquitin-protein transferase activity);GO:0042787(protein ubiquitination involved in ubiquitin-dependent protein catabolic process…	04120(Ubiquitin mediated proteolysis);04144(Endocytosis)	NA
ciRNA1472	0	0	0	0.0851102	0	0	0.751843	1.21003	2.64249	0	0	0	0	0	0	0	0	0	chr1	61597939	61598631	+	1	ciRNA	ENSGALT00000021261	CACNA1C	mRNA	chr1:61597938-61598631	calcium voltage-gated channel subunit alpha1 C [Source:HGNC Symbol;Acc:HGNC:1390]	GO:1990454(L-type voltage-gated calcium channel complex);GO:0016021(integral component of membrane);GO:0014069(postsynaptic density);GO:0005891(voltage-gated calcium channel complex);GO:0005886(plasma membrane);GO:0005737(cytoplasm);GO:0098912(membrane depolarization during atrial cardiac muscle cell action potential);GO:0086091(regulation of heart rate by cardiac conduction);GO:0098911(regulatio…	NA	NA
ciRNA15	0	0	0	0	0	0	0.107406	0.330007	0.19574	0	7.54059	0	0	0	0	0	0	0	chr27	1803069	1803586	-	1	ciRNA	ENSGALT00000053422	SCN4A	mRNA	chr27:1802989-1803586	sodium voltage-gated channel alpha subunit 4 [Source:HGNC Symbol;Acc:HGNC:10591]	GO:0001518(voltage-gated sodium channel complex);GO:0060078(regulation of postsynaptic membrane potential);GO:0035725(sodium ion transmembrane transport);GO:0034765(regulation of ion transmembrane transport);GO:0006814(sodium ion transport);GO:0005272(sodium channel activity);GO:0005248(voltage-gated sodium channel activity);GO:0005244(voltage-gated ion channel activity);GO:0006811(ion transport)…	NA	NA
ciRNA1532	0	0	0	0	0.206031	0	0.322219	0.110002	0	0	0	0	0	0	0	0	0	0	chr12	3119527	3119709	-	1	ciRNA	ENSGALT00000007127	SEMA3G	mRNA	chr12:3119505-3119709	semaphorin 3G [Source:HGNC Symbol;Acc:HGNC:30400]	GO:0070062(extracellular exosome);GO:0005615(extracellular space);GO:0005102(receptor binding);GO:0030517(negative regulation of axon extension);GO:0050919(negative chemotaxis);GO:0038191(neuropilin binding)	NA	NA
ciRNA155	0.397213	0.112301	0.222099	0.510661	0	0.534286	0.214812	0	0	0	0	0	0	0	0	0	0	0	chr10	16477285	16477806	+	1	ciRNA	ENSGALT00000011347	ARRDC4	mRNA	chr10:16477284-16477829	arrestin domain containing 4 [Source:HGNC Symbol;Acc:HGNC:28087]	GO:0005886(plasma membrane);GO:0005768(endosome);GO:0051443(positive regulation of ubiquitin-protein transferase activity);GO:1990756(protein binding, bridging involved in substrate recognition for ubiquitination);GO:0015031(protein transport);GO:0016567(protein ubiquitination);GO:1903561(extracellular vesicle)	NA	NA
ciRNA1554	0	0	0	0	0.412063	0	0.214812	0.330007	0.880831	0	0	0	0	0	0	0	0	0	chr10	4112396	4113384	-	1	ciRNA	ENSGALT00000085479	ENSGALG00000003521	mRNA	chr10:4106349-4113384	NA	GO:0046982(protein heterodimerization activity);GO:0008092(cytoskeletal protein binding);GO:0005515(protein binding);GO:0060048(cardiac muscle contraction);GO:0005884(actin filament);GO:0005862(muscle thin filament tropomyosin);GO:0042803(protein homodimerization activity);GO:0005886(plasma membrane);GO:0007015(actin filament organization);GO:0008307(structural constituent of muscle);GO:0051015(a…	04260(Cardiac muscle contraction);04261(Adrenergic signaling in cardiomyocytes)	NA
ciRNA1555	0	0	0	0	0.103016	0	0.214812	0.880019	0.391481	0	0	0	0	0	0	0	0	0	chr10	4112402	4113384	-	1	ciRNA	ENSGALT00000085479	ENSGALG00000003521	mRNA	chr10:4106349-4113384	NA	GO:0046982(protein heterodimerization activity);GO:0008092(cytoskeletal protein binding);GO:0005515(protein binding);GO:0060048(cardiac muscle contraction);GO:0005884(actin filament);GO:0005862(muscle thin filament tropomyosin);GO:0042803(protein homodimerization activity);GO:0005886(plasma membrane);GO:0007015(actin filament organization);GO:0008307(structural constituent of muscle);GO:0051015(a…	04260(Cardiac muscle contraction);04261(Adrenergic signaling in cardiomyocytes)	NA
ciRNA1575	0	0	0	0	0.206031	0	0.429625	0.550012	0.782961	0	0	0	0	0	0	0	0	0	chr15	7112186	7112696	+	1	ciRNA	ENSGALT00000085378	MYO18B	mRNA	chr15:7112185-7112696	myosin XVIIIB [Source:HGNC Symbol;Acc:HGNC:18150]	GO:0030018(Z disc);GO:0001701(in utero embryonic development);GO:0001570(vasculogenesis);GO:0031941(filamentous actin);GO:0048739(cardiac muscle fiber development)	NA	NA
ciRNA1596	0	0	0	0	0.515079	0	0.429625	0	0.685091	0	0	0	0	0	0	0	0	0	chr19	6576516	6576855	-	1	ciRNA	ENSGALT00000007174	ENSGALG00000004503	mRNA	chr19:6576494-6576855	NA	GO:0016846(carbon-sulfur lyase activity);GO:0008152(metabolic process)	NA	NA
ciRNA1616	0	0	0	0	0.515079	0	0	0.220005	0.0978702	0	0	0	0	0	0	0	0	0	chr26	1213775	1214171	+	1	ciRNA	ENSGALT00000048967	SYPL2	mRNA	chr26:1213774-1214195	synaptophysin like 2 [Source:HGNC Symbol;Acc:HGNC:27638]	GO:0021762(substantia nigra development);GO:0006874(cellular calcium ion homeostasis)	NA	NA
ciRNA1617	0	0	0	0	0.412063	0	0.214812	0	0.29361	0	0	0	0	0	0	0	0	0	chr26	1213775	1214176	+	1	ciRNA	ENSGALT00000048967	SYPL2	mRNA	chr26:1213774-1214195	synaptophysin like 2 [Source:HGNC Symbol;Acc:HGNC:27638]	GO:0021762(substantia nigra development);GO:0006874(cellular calcium ion homeostasis)	NA	NA
ciRNA1634	0	0	0	0	0.206031	0.213714	0	0	0.0978702	0	0	0	0	0	0	0	0	0	chr25	2894298	2894559	-	1	ciRNA	ENSGALT00000012265	NIT1	mRNA	chr25:2894275-2894559	nitrilase 1 [Source:HGNC Symbol;Acc:HGNC:7828]	GO:0006807(nitrogen compound metabolic process);GO:0016810(hydrolase activity, acting on carbon-nitrogen (but not peptide) bonds);GO:0005634(nucleus);GO:0070062(extracellular exosome);GO:0005739(mitochondrion)	NA	NA
ciRNA164	0.29791	0	0	0.0851102	0	1.06857	0	0	0	0	0	0	0	0	0	0	0	0	chr17	6720725	6720907	-	1	ciRNA	ENSGALT00000005891	RAPGEF1	mRNA	chr17:6720697-6720907	Rap guanine nucleotide exchange factor 1 [Source:HGNC Symbol;Acc:HGNC:4568]	GO:0043231(intracellular membrane-bounded organelle);GO:0005769(early endosome);GO:2000178(negative regulation of neural precursor cell proliferation);GO:1990090(cellular response to nerve growth factor stimulus);GO:1901888(regulation of cell junction assembly);GO:0090090(negative regulation of canonical Wnt signaling pathway);GO:0071320(cellular response to cAMP);GO:0070373(negative regulation o…	04510(Focal adhesion);04910(Insulin signaling pathway)	NA
ciRNA165	0.794426	0	0.555248	0.340441	1.44222	0.854857	0	0	0.391481	0	0	0	0	0	0	0	0	0	chr17	6720726	6720907	-	1	ciRNA	ENSGALT00000005891	RAPGEF1	mRNA	chr17:6720697-6720907	Rap guanine nucleotide exchange factor 1 [Source:HGNC Symbol;Acc:HGNC:4568]	GO:0043231(intracellular membrane-bounded organelle);GO:0005769(early endosome);GO:2000178(negative regulation of neural precursor cell proliferation);GO:1990090(cellular response to nerve growth factor stimulus);GO:1901888(regulation of cell junction assembly);GO:0090090(negative regulation of canonical Wnt signaling pathway);GO:0071320(cellular response to cAMP);GO:0070373(negative regulation o…	04510(Focal adhesion);04910(Insulin signaling pathway)	NA
ciRNA1651	0	0	0	0	0.309047	0.534286	0.322219	0	0.29361	0	0	0	0	0	0	0	0	0	chr21	962058	962592	+	1	ciRNA	ENSGALT00000040509	WRAP73	mRNA	chr21:962057-962621	WD repeat containing, antisense to TP73 [Source:HGNC Symbol;Acc:HGNC:12759]	GO:0036064(ciliary basal body);GO:0005813(centrosome);GO:1902857(positive regulation of non-motile cilium assembly);GO:0090307(mitotic spindle assembly)	NA	NA
ciRNA1688	0	0	0	0	1.3392	0	0.214812	0.110002	0.19574	0	0	0	0	0	0	0	0	0	chr28	2958280	2958507	-	1	ciRNA	ENSGALT00000083988	POLR2E	mRNA	chr28:2958262-2958507	RNA polymerase II subunit E [Source:HGNC Symbol;Acc:HGNC:9192]	GO:0005665(DNA-directed RNA polymerase II, core complex);GO:0005654(nucleoplasm);GO:0005634(nucleus);GO:0006366(transcription from RNA polymerase II promoter);GO:0005736(DNA-directed RNA polymerase I complex);GO:0006360(transcription from RNA polymerase I promoter);GO:0001055(RNA polymerase II activity);GO:0001054(RNA polymerase I activity);GO:0005666(DNA-directed RNA polymerase III complex);GO:0…	00230(Purine metabolism);00240(Pyrimidine metabolism);03020(RNA polymerase);04623(Cytosolic DNA-sensing pathway)	NA
ciRNA17	0.198606	0	0.11105	0.340441	1.23619	0.320571	0.537031	2.20005	1.76166	0	37.703	0	9.11256	0	14.2653	19.7466	0	0.194639	chr7	15365254	15365522	+	1	ciRNA	ENSGALT00000052965	ENSGALG00000032550	mRNA	chr7:15365253-15365522	NA	NA	NA	NA
ciRNA170	0.0993032	0	0	0	0.103016	0.106857	0	0	0.19574	0	0	0	0	0	0	0	0	0	chr17	10002955	10003093	+	1	ciRNA	ENSGALT00000001570	OLFML2A	mRNA	chr17:10002954-10003124	olfactomedin like 2A [Source:HGNC Symbol;Acc:HGNC:27270]	GO:0005578(proteinaceous extracellular matrix);GO:0030198(extracellular matrix organization);GO:0050840(extracellular matrix binding);GO:0042803(protein homodimerization activity)	NA	NA
ciRNA174	0.496516	0	0.888396	0.340441	0.206031	2.03029	0.429625	1.43003	0.782961	0	0	0	0	0	0	0	0	0	chr15	525794	526157	+	1	ciRNA	ENSGALT00000002280	MAPK1	mRNA	chr15:525793-526157	mitogen-activated protein kinase 1 [Source:HGNC Symbol;Acc:HGNC:6871]	GO:0000187(activation of MAPK activity);GO:0004707(MAP kinase activity);GO:0006468(protein phosphorylation);GO:0016740(transferase activity);GO:0005524(ATP binding);GO:0004674(protein serine/threonine kinase activity);GO:0004672(protein kinase activity);GO:0000166(nucleotide binding);GO:0016310(phosphorylation);GO:0016301(kinase activity);GO:0001784(phosphotyrosine residue binding);GO:0008353(RNA…	04010(MAPK signaling pathway);04012(ErbB signaling pathway);04350(TGF-beta signaling pathway);04370(VEGF signaling pathway);04371(Apelin signaling pathway);04068(FoxO signaling pathway);04150(mTOR signaling pathway);04140(Autophagy - animal);04114(Oocyte meiosis);04210(Apoptosis);04218(Cellular senescence);04510(Focal adhesion);04520(Adherens junction);04540(Gap junction);04810(Regulation of acti…	EC:2.7.11.24
ciRNA1744	0	0	0	0	0.103016	0.106857	0	0	0.489351	0	0	0	0	0	0	0	0	0	chr4	39639072	39639326	-	1	ciRNA	ENSGALT00000017270	SLC25A4	mRNA	chr4:39639052-39639326	solute carrier family 25 member 4 [Source:HGNC Symbol;Acc:HGNC:10990]	GO:0022904(respiratory electron transport chain);GO:0046902(regulation of mitochondrial membrane permeability);GO:0005471(ATP:ADP antiporter activity);GO:0006979(response to oxidative stress);GO:0005739(mitochondrion);GO:0022857(transmembrane transporter activity);GO:0005743(mitochondrial inner membrane);GO:0016021(integral component of membrane);GO:0006810(transport);GO:0055085(transmembrane tra…	04020(Calcium signaling pathway);04217(Necroptosis);04218(Cellular senescence)	NA
ciRNA178	0.0993032	0	0.444198	0	0	0.320571	0	0	0	0	0	0	0	0	0	0	0	0	chr15	8639293	8639965	-	1	ciRNA	ENSGALT00000010819	BCR	mRNA	chr15:8639262-8639965	BCR, RhoGEF and GTPase activating protein [Source:HGNC Symbol;Acc:HGNC:1014]	GO:0070062(extracellular exosome);GO:0043234(protein complex);GO:0016020(membrane);GO:0014069(postsynaptic density);GO:0005886(plasma membrane);GO:0005829(cytosol);GO:2000378(negative regulation of reactive oxygen species metabolic process);GO:0071222(cellular response to lipopolysaccharide);GO:0065002(intracellular protein transmembrane transport);GO:0060313(negative regulation of blood vessel r…	NA	NA
ciRNA18	0	0	0	0	0	0.427429	0.107406	0	1.27231	0	1.69279	0	0	0	0	0	0	0	chr7	15365254	15365521	+	1	ciRNA	ENSGALT00000052965	ENSGALG00000032550	mRNA	chr7:15365253-15365522	NA	NA	NA	NA
ciRNA185	0.198606	0.224602	0.444198	0	0.206031	0.534286	0.107406	0.110002	0.29361	0	0	0	0	0	0	0	0	0	chr14	4109198	4109693	-	1	ciRNA	ENSGALT00000050395	TNRC18	mRNA	chr14:4109169-4109693	trinucleotide repeat containing 18 [Source:HGNC Symbol;Acc:HGNC:11962]	GO:0005829(cytosol);GO:0005634(nucleus);GO:0005739(mitochondrion);GO:0031965(nuclear membrane)	NA	NA
ciRNA1874	0	0	0	0	0	0.427429	0	0.990022	1.17444	0	0	0	0	0	0	0	0	0	chr10	4114284	4115090	-	1	ciRNA	ENSGALT00000060647	ENSGALG00000003521	mRNA	chr10:4114283-4115090	NA	GO:0046982(protein heterodimerization activity);GO:0008092(cytoskeletal protein binding);GO:0005515(protein binding);GO:0060048(cardiac muscle contraction);GO:0005884(actin filament);GO:0005862(muscle thin filament tropomyosin);GO:0042803(protein homodimerization activity);GO:0005886(plasma membrane);GO:0007015(actin filament organization);GO:0008307(structural constituent of muscle);GO:0051015(a…	04260(Cardiac muscle contraction);04261(Adrenergic signaling in cardiomyocytes)	NA
ciRNA1957	0	0	0	0	0	0.106857	0.107406	0.110002	0	0	0	0	0	0	0	0	0	0	chr26	3919285	3919959	-	1	ciRNA	ENSGALT00000040028	CSDE1	mRNA	chr26:3919255-3919959	cold shock domain-containing protein E1 [Source:RefSeq peptide;Acc:NP_001026089]	GO:0005886(plasma membrane);GO:0070937(CRD-mediated mRNA stability complex);GO:0005829(cytosol);GO:0005794(Golgi apparatus);GO:0005743(mitochondrial inner membrane);GO:0070966(nuclear-transcribed mRNA catabolic process, no-go decay);GO:0003723(RNA binding);GO:0003676(nucleic acid binding);GO:0006355(regulation of transcription, DNA-templated);GO:0003677(DNA binding)	NA	NA
ciRNA20	0	0	0	0	0	0	0.322219	0	0.489351	0	0	5.08771	0	8.61884	8.21808	8.40566	0	79.4126	chr33	297164	297319	-	1	ciRNA	ENSGALT00000051478	ASIC1	mRNA	chr33:297142-297319	Acid-sensing ion channel 1 [Source:UniProtKB/Swiss-Prot;Acc:Q1XA76]	GO:0045202(synapse);GO:0005887(integral component of plasma membrane);GO:0005886(plasma membrane);GO:0005794(Golgi apparatus);GO:0071467(cellular response to pH);GO:0070207(protein homotrimerization);GO:0070588(calcium ion transmembrane transport);GO:0050915(sensory perception of sour taste);GO:0046929(negative regulation of neurotransmitter secretion);GO:0042391(regulation of membrane potential)…	NA	NA
ciRNA201	0.993032	0.673806	0.666297	0.680882	1.03016	0.320571	0	0	0	0	0	0	0	0	0	0	0	0	chr19	5825137	5825333	+	1	ciRNA	ENSGALT00000006350	TRAF4	mRNA	chr19:5825136-5825352	TNF receptor associated factor 4 [Source:HGNC Symbol;Acc:HGNC:12034]	GO:0005737(cytoplasm);GO:0005634(nucleus);GO:0090073(positive regulation of protein homodimerization activity);GO:0046330(positive regulation of JNK cascade);GO:0045860(positive regulation of protein kinase activity);GO:0030323(respiratory tube development);GO:0007585(respiratory gaseous exchange);GO:0007250(activation of NF-kappaB-inducing kinase activity);GO:0050699(WW domain binding);GO:004280…	NA	NA
ciRNA203	0.29791	0	0	0	0.103016	0.106857	0.107406	0.110002	0.0978702	0	0	0	0	0	0	0	0	0	chr19	6961263	6961512	+	1	ciRNA	ENSGALT00000069223	VPS53	mRNA	chr19:6961262-6961534	Vacuolar protein sorting-associated protein 53 homolog [Source:UniProtKB/Swiss-Prot;Acc:Q5ZLD7]	GO:1990745(EARP complex);GO:0055037(recycling endosome);GO:0000938(GARP complex);GO:0032456(endocytic recycling);GO:0010008(endosome membrane);GO:0005768(endosome);GO:0042147(retrograde transport, endosome to Golgi);GO:0015031(protein transport);GO:0006810(transport);GO:0005794(Golgi apparatus);GO:0016020(membrane);GO:0007041(lysosomal transport);GO:0005802(trans-Golgi network);GO:0005829(cytosol…	NA	NA
ciRNA2048	0	0	0	0	0	0.106857	0.214812	0.220005	0	0	0	0	0	0	0	0	0	0	chr7	4683001	4683440	-	1	ciRNA	ENSGALT00000006147	ENSGALG00000003862	mRNA	chr7:4682972-4683440	NA	GO:0006355(regulation of transcription, DNA-templated)	NA	NA
ciRNA207	0.0993032	0	0	0	0	0.320571	0	0.660015	0	0	0	0	0	0	0	0	0	0	chr19	8729729	8729998	+	1	ciRNA	ENSGALT00000084444	SRSF1	mRNA	chr19:8729728-8729998	serine and arginine rich splicing factor 1 [Source:HGNC Symbol;Acc:HGNC:10780]	GO:0003723(RNA binding);GO:0003676(nucleic acid binding);GO:0005634(nucleus);GO:0000380(alternative mRNA splicing, via spliceosome);GO:0005654(nucleoplasm);GO:0070062(extracellular exosome);GO:0003729(mRNA binding);GO:0001701(in utero embryonic development);GO:0071013(catalytic step 2 spliceosome);GO:0035145(exon-exon junction complex);GO:0016607(nuclear speck);GO:0050733(RS domain binding);GO:00…	03040(Spliceosome);05168(Herpes simplex infection)	NA
ciRNA2078	0	0	0	0	0	0.106857	0.107406	0.220005	0	0	0	0	0	0	0	0	0	0	chr6	3098027	3098692	-	1	ciRNA	ENSGALT00000069805	GHITM	mRNA	chr6:3098004-3098692	growth hormone inducible transmembrane protein [Source:HGNC Symbol;Acc:HGNC:17281]	GO:0070062(extracellular exosome);GO:0005739(mitochondrion)	NA	NA
ciRNA208	0.0993032	0	0	0.0851102	0.206031	0.534286	0.537031	0	0	0	0	0	0	0	0	0	0	0	chr19	8770192	8770766	+	1	ciRNA	ENSGALT00000008901	CUEDC1	mRNA	chr19:8770191-8770792	CUE domain containing 1 [Source:HGNC Symbol;Acc:HGNC:31350]	NA	NA	NA
ciRNA2084	0	0	0	0	0	0.320571	0.214812	0.110002	0.19574	0	0	0	0	0	0	0	0	0	chr6	15807310	15808618	+	1	ciRNA	ENSGALT00000008188	ENSGALG00000005107	mRNA	chr6:15807309-15808618	NA	GO:0015016([heparan sulfate]-glucosamine N-sulfotransferase activity);GO:0008146(sulfotransferase activity);GO:0016787(hydrolase activity);GO:0016021(integral component of membrane);GO:0016020(membrane)	00534(Glycosaminoglycan biosynthesis - heparan sulfate / heparin)	NA
ciRNA2157	0	0	0	0	0	0.106857	0.429625	0.770017	0	0	0	0	0	0	0	0	0	0	chr2	2226403	2226980	-	1	ciRNA	ENSGALT00000067850	OBSCN	mRNA	chr2:2226378-2226980	obscurin, cytoskeletal calmodulin and titin-interacting RhoGEF [Source:HGNC Symbol;Acc:HGNC:15719]	GO:0005829(cytosol);GO:0005886(plasma membrane);GO:0016604(nuclear body)	NA	NA
ciRNA217	0.695123	0.786107	1.22154	0.680882	0.103016	0.854857	0.85925	0.990022	0.587221	0	0	0	0	0	0	0	0	0	chr18	4356448	4356664	-	1	ciRNA	ENSGALT00000074623	ENSGALG00000041778	mRNA	chr18:4356413-4356664	NA	NA	NA	NA
ciRNA2202	0	0	0	0	0	0.641143	0.966656	0.660015	0.978702	0	0	0	0	0	0	0	0	0	chr1	61660460	61661150	+	1	ciRNA	ENSGALT00000021261	CACNA1C	mRNA	chr1:61660459-61661150	calcium voltage-gated channel subunit alpha1 C [Source:HGNC Symbol;Acc:HGNC:1390]	GO:1990454(L-type voltage-gated calcium channel complex);GO:0016021(integral component of membrane);GO:0014069(postsynaptic density);GO:0005891(voltage-gated calcium channel complex);GO:0005886(plasma membrane);GO:0005737(cytoplasm);GO:0098912(membrane depolarization during atrial cardiac muscle cell action potential);GO:0086091(regulation of heart rate by cardiac conduction);GO:0098911(regulatio…	NA	NA
ciRNA221	1.29094	0	0.222099	0	0.824126	0	0	0	0	0	0	0	0	0	0	0	0	0	chr18	9630396	9630693	-	1	ciRNA	ENSGALT00000011353	SLC26A11	mRNA	chr18:9630370-9630693	solute carrier family 26 member 11 [Source:HGNC Symbol;Acc:HGNC:14471]	GO:0070062(extracellular exosome);GO:0043231(intracellular membrane-bounded organelle);GO:0016021(integral component of membrane);GO:0005886(plasma membrane);GO:0005794(Golgi apparatus);GO:0005783(endoplasmic reticulum);GO:0005765(lysosomal membrane);GO:0005654(nucleoplasm);GO:0008272(sulfate transport);GO:0008509(anion transmembrane transporter activity);GO:0006810(transport);GO:0005887(integral…	NA	NA
ciRNA2234	0	0	0	0	0	0.641143	0.322219	0.110002	0	0	0	0	0	0	0	0	0	0	chr9	10062663	10063221	-	1	ciRNA	ENSGALT00000004623	TRIP12	mRNA	chr9:10062662-10063221	thyroid hormone receptor interactor 12 [Source:HGNC Symbol;Acc:HGNC:12306]	GO:0016607(nuclear speck);GO:0005654(nucleoplasm);GO:0005634(nucleus);GO:2000780(negative regulation of double-strand break repair);GO:1901315(negative regulation of histone H2A K63-linked ubiquitination);GO:0042787(protein ubiquitination involved in ubiquitin-dependent protein catabolic process);GO:0009790(embryo development);GO:0006974(cellular response to DNA damage stimulus);GO:0046966(thyroi…	04120(Ubiquitin mediated proteolysis)	NA
ciRNA227	0.198606	0	0.666297	0.17022	0	0.106857	0.214812	0.330007	0.19574	0	0	0	0	0	0	0	0	0	chr26	687556	687967	-	1	ciRNA	ENSGALT00000000450	PP1M_M21_subunit	mRNA	chr26:687531-687967	NA	GO:0019901(protein kinase binding)	04510(Focal adhesion);04810(Regulation of actin cytoskeleton);04270(Vascular smooth muscle contraction)	NA
ciRNA229	3.77352	3.48133	4.10883	1.19154	0.412063	1.28229	0.537031	0.330007	1.27231	0	0	0	0	0	0	0	0	0	chr26	782037	782273	+	1	ciRNA	ENSGALT00000000419	TNNI1	mRNA	chr26:782036-782299	troponin I1, slow skeletal type [Source:HGNC Symbol;Acc:HGNC:11945]	GO:0060048(cardiac muscle contraction);GO:0005861(troponin complex);GO:0055010(ventricular cardiac muscle tissue morphogenesis);GO:0014883(transition between fast and slow fiber);GO:0003009(skeletal muscle contraction)	NA	NA
ciRNA231	1.09234	0.449204	0.999446	0.17022	0	0.320571	0	0	0	0	0	0	0	0	0	0	0	0	chr26	802658	802954	+	1	ciRNA	ENSGALT00000059944	ENSGALG00000000302	mRNA	chr26:802657-802977	troponin T, cardiac muscle isoforms [Source:RefSeq peptide;Acc:NP_990780]	GO:0005861(troponin complex);GO:0006937(regulation of muscle contraction)	04260(Cardiac muscle contraction);04261(Adrenergic signaling in cardiomyocytes)	NA
ciRNA232	0.397213	0.449204	1.88784	0.340441	0	0.427429	0	0	0	0	0	0	0	0	0	0	0	0	chr26	802658	802956	+	1	ciRNA	ENSGALT00000059944	ENSGALG00000000302	mRNA	chr26:802657-802977	troponin T, cardiac muscle isoforms [Source:RefSeq peptide;Acc:NP_990780]	GO:0005861(troponin complex);GO:0006937(regulation of muscle contraction)	04260(Cardiac muscle contraction);04261(Adrenergic signaling in cardiomyocytes)	NA
ciRNA233	0.695123	1.01071	0.666297	0.0851102	0	0	0	0	0	0	0	0	0	0	0	0	0	0	chr26	802658	802958	+	1	ciRNA	ENSGALT00000059944	ENSGALG00000000302	mRNA	chr26:802657-802977	troponin T, cardiac muscle isoforms [Source:RefSeq peptide;Acc:NP_990780]	GO:0005861(troponin complex);GO:0006937(regulation of muscle contraction)	04260(Cardiac muscle contraction);04261(Adrenergic signaling in cardiomyocytes)	NA
ciRNA2333	0	0	0	0	0	0	0.537031	0.44001	0.391481	0	0	0	0	0	0	0	0	0	chr15	5248841	5249656	+	1	ciRNA	ENSGALT00000088298	ENSGALG00000003696	mRNA	chr15:5248840-5249656	NA	GO:0015074(DNA integration);GO:0003676(nucleic acid binding)	NA	NA
ciRNA2366	0	0	0	0	0	0	0.107406	0.110002	0.0978702	0	0	0	0	0	0	0	0	0	chr18	670531	670769	-	1	ciRNA	ENSGALT00000001424	ENSGALG00000028612	mRNA	chr18:670530-670769	NA	GO:0016459(myosin complex);GO:0003774(motor activity);GO:0051015(actin filament binding);GO:0003779(actin binding);GO:0005524(ATP binding);GO:0000166(nucleotide binding)	04530(Tight junction)	NA
ciRNA2384	0	0	0	0	0	0	0.107406	0.110002	0.29361	0	0	0	0	0	0	0	0	0	chr26	1213775	1214173	+	1	ciRNA	ENSGALT00000048967	SYPL2	mRNA	chr26:1213774-1214195	synaptophysin like 2 [Source:HGNC Symbol;Acc:HGNC:27638]	GO:0021762(substantia nigra development);GO:0006874(cellular calcium ion homeostasis)	NA	NA
ciRNA2390	0	0	0	0	0	0	1.28887	0.770017	0.489351	0	0	0	0	0	0	0	0	0	chr27	1803065	1803586	-	1	ciRNA	ENSGALT00000053422	SCN4A	mRNA	chr27:1802989-1803586	sodium voltage-gated channel alpha subunit 4 [Source:HGNC Symbol;Acc:HGNC:10591]	GO:0001518(voltage-gated sodium channel complex);GO:0060078(regulation of postsynaptic membrane potential);GO:0035725(sodium ion transmembrane transport);GO:0034765(regulation of ion transmembrane transport);GO:0006814(sodium ion transport);GO:0005272(sodium channel activity);GO:0005248(voltage-gated sodium channel activity);GO:0005244(voltage-gated ion channel activity);GO:0006811(ion transport)…	NA	NA
ciRNA2391	0	0	0	0	0	0	0.214812	0.660015	0.29361	0	0	0	0	0	0	0	0	0	chr27	1803068	1803586	-	1	ciRNA	ENSGALT00000053422	SCN4A	mRNA	chr27:1802989-1803586	sodium voltage-gated channel alpha subunit 4 [Source:HGNC Symbol;Acc:HGNC:10591]	GO:0001518(voltage-gated sodium channel complex);GO:0060078(regulation of postsynaptic membrane potential);GO:0035725(sodium ion transmembrane transport);GO:0034765(regulation of ion transmembrane transport);GO:0006814(sodium ion transport);GO:0005272(sodium channel activity);GO:0005248(voltage-gated sodium channel activity);GO:0005244(voltage-gated ion channel activity);GO:0006811(ion transport)…	NA	NA
ciRNA2406	0	0	0	0	0	0	0.214812	0.110002	0.489351	0	0	0	0	0	0	0	0	0	chr25	2209326	2209854	-	1	ciRNA	ENSGALT00000023591	ASH1L	mRNA	chr25:2209292-2209854	ASH1 like histone lysine methyltransferase [Source:HGNC Symbol;Acc:HGNC:19088]	GO:0070062(extracellular exosome);GO:0005794(Golgi apparatus);GO:0005654(nucleoplasm);GO:1903709(uterine gland development);GO:1903699(tarsal gland development);GO:0097722(sperm motility);GO:0097676(histone H3-K36 dimethylation);GO:0061038(uterus morphogenesis);GO:0051568(histone H3-K4 methylation);GO:0050728(negative regulation of inflammatory response);GO:0048733(sebaceous gland development);GO…	00310(Lysine degradation)	EC:2.1.1.43
ciRNA2433	0	0	0	0	0	0	0.644437	0.44001	0.391481	0	0	0	0	0	0	0	0	0	chr3	3029824	3030274	-	1	ciRNA	ENSGALT00000013285	ERLEC1	mRNA	chr3:3029792-3030274	endoplasmic reticulum lectin 1 [Source:HGNC Symbol;Acc:HGNC:25222]	GO:0005788(endoplasmic reticulum lumen);GO:1904153(negative regulation of retrograde protein transport, ER to cytosol);GO:0030970(retrograde protein transport, ER to cytosol);GO:0051082(unfolded protein binding);GO:0030433(ubiquitin-dependent ERAD pathway)	04141(Protein processing in endoplasmic reticulum)	NA
ciRNA246	0.198606	0.898409	0	0	0	0	0.107406	0	0	0	0	0	0	0	0	0	0	0	chr27	4844569	4845042	-	1	ciRNA	ENSGALT00000053578	TOP2A	mRNA	chr27:4844540-4845042	DNA topoisomerase II alpha [Source:HGNC Symbol;Acc:HGNC:11989]	GO:0043234(protein complex);GO:0009330(DNA topoisomerase complex (ATP-hydrolyzing));GO:0005814(centriole);GO:0005730(nucleolus);GO:0005634(nucleus);GO:0005654(nucleoplasm);GO:0000793(condensed chromosome);GO:0000228(nuclear chromosome);GO:0045944(positive regulation of transcription from RNA polymerase II promoter);GO:0045870(positive regulation of single stranded viral RNA replication via double…	NA	NA
ciRNA25	0.893729	1.45991	0.888396	0.595771	1.85428	1.06857	1.93331	3.19007	2.9361	0	0	10.5146	12.2881	0	0	0	0	0	chr7	34735949	34736399	+	1	ciRNA	ENSGALT00000037806	ACVR2A	mRNA	chr7:34735948-34736399	activin A receptor type 2A [Source:HGNC Symbol;Acc:HGNC:173]	GO:0048333(mesodermal cell differentiation);GO:0032924(activin receptor signaling pathway);GO:0048185(activin binding);GO:0004675(transmembrane receptor protein serine/threonine kinase activity);GO:0023014(signal transduction by protein phosphorylation);GO:0007178(transmembrane receptor protein serine/threonine kinase signaling pathway);GO:0004702(signal transducer, downstream of receptor, with s…	04350(TGF-beta signaling pathway);04060(Cytokine-cytokine receptor interaction)	NA
ciRNA256	0.595819	1.01071	0	0.0851102	0.103016	0	0	0	0	0	0	0	0	0	0	0	0	0	chr24	2909285	2910509	-	1	ciRNA	ENSGALT00000080498	GRAMD1B	mRNA	chr24:2909253-2910509	GRAM domain containing 1B [Source:HGNC Symbol;Acc:HGNC:29214]	GO:0016020(membrane);GO:0016021(integral component of membrane)	NA	NA
ciRNA26	0	0	0	0	0	0	0	0	0	0	0	0.16959	0	0	0	19.4798	0	50.4114	chr5	14019174	14019914	-	1	ciRNA	ENSGALT00000086409	TNNT3	mRNA	chr5:14019033-14019914	Troponin T, fast skeletal muscle isoforms [Source:UniProtKB/Swiss-Prot;Acc:P12620]	GO:0005861(troponin complex);GO:0006942(regulation of striated muscle contraction);GO:0006937(regulation of muscle contraction);GO:0043462(regulation of ATPase activity);GO:0003009(skeletal muscle contraction);GO:0048306(calcium-dependent protein binding);GO:0031013(troponin I binding);GO:0030899(calcium-dependent ATPase activity);GO:0030172(troponin C binding);GO:0005523(tropomyosin binding);GO:…	NA	NA
ciRNA263	1.39025	1.12301	3.66463	0.0851102	0.72111	0.748	0.107406	0.220005	0.0978702	0	0	0	0	0	0	0	0	0	chr25	1205382	1205740	-	1	ciRNA	ENSGALT00000069323	COPA	mRNA	chr25:1205345-1205740	coatomer protein complex subunit alpha [Source:HGNC Symbol;Acc:HGNC:2230]	GO:0070062(extracellular exosome);GO:0030126(COPI vesicle coat);GO:0016020(membrane);GO:0005737(cytoplasm);GO:0005615(extracellular space);GO:0030157(pancreatic juice secretion);GO:0016192(vesicle-mediated transport);GO:0006890(retrograde vesicle-mediated transport, Golgi to ER);GO:0030117(membrane coat);GO:0006891(intra-Golgi vesicle-mediated transport);GO:0006888(ER to Golgi vesicle-mediated tr…	NA	NA
ciRNA2639	0	0	0	0	0	0	0.322219	0.330007	0.0978702	0	0	0	0	0	0	0	0	0	chr8	12087594	12089830	-	1	ciRNA	ENSGALT00000008683	AGL	mRNA	chr8:12087562-12089830	amylo-alpha-1, 6-glucosidase, 4-alpha-glucanotransferase [Source:HGNC Symbol;Acc:HGNC:321]	GO:0016234(inclusion body);GO:0005737(cytoplasm);GO:0005634(nucleus);GO:0005980(glycogen catabolic process);GO:0005977(glycogen metabolic process);GO:0031593(polyubiquitin modification-dependent protein binding);GO:0030247(polysaccharide binding);GO:0004135(amylo-alpha-1,6-glucosidase activity);GO:0004134(4-alpha-glucanotransferase activity);GO:0004133(glycogen debranching enzyme activity);GO:000…	00500(Starch and sucrose metabolism)	NA
ciRNA265	0.397213	0	0.11105	0.0851102	0	0	0	0	0	0	0	0	0	0	0	0	0	0	chr25	2245180	2247658	+	1	ciRNA	ENSGALT00000061369	DAP3	mRNA	chr25:2245179-2247679	death associated protein 3 [Source:HGNC Symbol;Acc:HGNC:2673]	GO:0003723(RNA binding);GO:0005739(mitochondrion);GO:0005654(nucleoplasm);GO:0005763(mitochondrial small ribosomal subunit);GO:0005761(mitochondrial ribosome);GO:0015935(small ribosomal subunit);GO:0003735(structural constituent of ribosome);GO:0006915(apoptotic process)	NA	NA
ciRNA268	0.695123	0	0	0.680882	0	0.213714	0.107406	0.110002	0.587221	0	0	0	0	0	0	0	0	0	chr25	2591552	2592002	-	1	ciRNA	ENSGALT00000029129	ARNT	mRNA	chr25:2591503-2592002	aryl hydrocarbon receptor nuclear translocator [Source:HGNC Symbol;Acc:HGNC:700]	GO:0005634(nucleus);GO:0030522(intracellular receptor signaling pathway);GO:0034751(aryl hydrocarbon receptor complex);GO:0005667(transcription factor complex);GO:0014070(response to organic cyclic compound);GO:0009410(response to xenobiotic stimulus);GO:0070491(repressing transcription factor binding);GO:0017162(aryl hydrocarbon receptor binding);GO:0046982(protein heterodimerization activity);G…	NA	NA
ciRNA269	0.0993032	0.336903	0	0.340441	0	0	0	0	0	0	0	0	0	0	0	0	0	0	chr22	1375591	1375960	-	1	ciRNA	ENSGALT00000066048	XPO7	mRNA	chr22:1375566-1375960	exportin 7 [Source:HGNC Symbol;Acc:HGNC:14108]	GO:0006611(protein export from nucleus);GO:0005643(nuclear pore);GO:0005737(cytoplasm);GO:0005634(nucleus);GO:0005049(nuclear export signal receptor activity);GO:0008536(Ran GTPase binding);GO:0006886(intracellular protein transport)	NA	NA
ciRNA271	0.0993032	0.224602	0	0	0	0	0	0	0.0978702	0	0	0	0	0	0	0	0	0	chr22	1627243	1627536	-	1	ciRNA	ENSGALT00000002520	TTI2	mRNA	chr22:1627220-1627536	TELO2 interacting protein 2 [Source:HGNC Symbol;Acc:HGNC:26262]	GO:0005829(cytosol);GO:0005813(centrosome);GO:0005654(nucleoplasm)	NA	NA
ciRNA272	0.893729	0.336903	0.555248	0	0	0.106857	0	0	0.19574	0	0	0	0	0	0	0	0	0	chr22	1627244	1627536	-	1	ciRNA	ENSGALT00000002520	TTI2	mRNA	chr22:1627220-1627536	TELO2 interacting protein 2 [Source:HGNC Symbol;Acc:HGNC:26262]	GO:0005829(cytosol);GO:0005813(centrosome);GO:0005654(nucleoplasm)	NA	NA
ciRNA273	0.397213	1.01071	0	0.17022	0	0	0	0	0	0	0	0	0	0	0	0	0	0	chr22	1631228	1632024	-	1	ciRNA	ENSGALT00000002505	RNF122	mRNA	chr22:1631201-1632024	ring finger protein 122 [Source:HGNC Symbol;Acc:HGNC:21147]	GO:0043161(proteasome-mediated ubiquitin-dependent protein catabolic process);GO:0000209(protein polyubiquitination);GO:0042787(protein ubiquitination involved in ubiquitin-dependent protein catabolic process);GO:0061630(ubiquitin protein ligase activity);GO:0016021(integral component of membrane);GO:0016020(membrane)	NA	NA
ciRNA276	0.893729	0	0.777347	0	0	0	0.429625	0	0	0	0	0	0	0	0	0	0	0	chr22	2981328	2981549	+	1	ciRNA	ENSGALT00000079214	ASPR	mRNA	chr22:2981327-2981572	tachykinin receptor 1 [Source:HGNC Symbol;Acc:HGNC:11526]	GO:0004995(tachykinin receptor activity);GO:0005886(plasma membrane);GO:0007186(G-protein coupled receptor signaling pathway);GO:0007165(signal transduction);GO:0004930(G-protein coupled receptor activity);GO:0004871(signal transducer activity);GO:0016021(integral component of membrane);GO:0016020(membrane);GO:0007217(tachykinin receptor signaling pathway);GO:0048265(response to pain);GO:0070472(…	04020(Calcium signaling pathway);04080(Neuroactive ligand-receptor interaction)	NA
ciRNA278	0.496516	0	0.333149	0	0.206031	0.427429	0	0	0	0	0	0	0	0	0	0	0	0	chr23	1827280	1828000	-	1	ciRNA	ENSGALT00000045042	GPN2	mRNA	chr23:1827261-1828000	GPN-loop GTPase 2 [Source:HGNC Symbol;Acc:HGNC:25513]	GO:1990022(RNA polymerase III complex localization to nucleus);GO:0044376(RNA polymerase II complex import to nucleus);GO:0003924(GTPase activity);GO:0005737(cytoplasm)	NA	NA
ciRNA282	0.29791	0.336903	0	0.0851102	0	0	0	0	0	0	0	0	0	0	0	0	0	0	chr23	4908383	4908596	+	1	ciRNA	ENSGALT00000050934	SMAP2	mRNA	chr23:4908382-4908624	Stromal membrane-associated protein 2 [Source:UniProtKB/Swiss-Prot;Acc:Q5F413]	GO:0005096(GTPase activator activity);GO:0043547(positive regulation of GTPase activity);GO:0046872(metal ion binding)	04144(Endocytosis)	NA
ciRNA283	0.29791	0.336903	0.777347	0.17022	0.103016	0	0	0	0	0	0	0	0	0	0	0	0	0	chr23	4949374	4952791	+	1	ciRNA	ENSGALT00000070954	NFYC	mRNA	chr23:4949373-4952839	nuclear transcription factor Y subunit gamma [Source:HGNC Symbol;Acc:HGNC:7806]	GO:0005634(nucleus);GO:0006355(regulation of transcription, DNA-templated);GO:0003677(DNA binding);GO:0016602(CCAAT-binding factor complex);GO:0005654(nucleoplasm);GO:0000978(RNA polymerase II core promoter proximal region sequence-specific DNA binding);GO:0001077(transcriptional activator activity, RNA polymerase II core promoter proximal region sequence-specific binding);GO:0045944(positive reg…	NA	NA
ciRNA284	0.496516	0.561505	0	0.340441	0	0.106857	0	0	0	0	0	0	0	0	0	0	0	0	chr23	5448034	5448276	+	1	ciRNA	ENSGALT00000005857	MACF1	mRNA	chr23:5448033-5448303	microtubule-actin crosslinking factor 1 [Source:HGNC Symbol;Acc:HGNC:13664]	GO:0045296(cadherin binding);GO:0030334(regulation of cell migration);GO:0003723(RNA binding);GO:0005874(microtubule);GO:0003779(actin binding);GO:0005737(cytoplasm);GO:0005886(plasma membrane);GO:0005794(Golgi apparatus);GO:0043001(Golgi to plasma membrane protein transport);GO:0045773(positive regulation of axon extension);GO:0051015(actin filament binding);GO:0032587(ruffle membrane);GO:003288…	NA	NA
ciRNA286	0.0993032	0.224602	0	0	0	0	0.429625	0.110002	0.0978702	0	0	0	0	0	0	0	0	0	chr23	5486195	5486751	-	1	ciRNA	ENSGALT00000006028	PABPC4	mRNA	chr23:5486167-5486751	poly(A) binding protein cytoplasmic 4 [Source:HGNC Symbol;Acc:HGNC:8557]	GO:0030529(intracellular ribonucleoprotein complex);GO:0010494(cytoplasmic stress granule);GO:0005829(cytosol);GO:0005737(cytoplasm);GO:0005634(nucleus);GO:0008266(poly(U) RNA binding);GO:0008143(poly(A) binding);GO:0003723(RNA binding);GO:0003676(nucleic acid binding);GO:0003729(mRNA binding);GO:0043488(regulation of mRNA stability);GO:0061515(myeloid cell development)	03013(RNA transport);03015(mRNA surveillance pathway);03018(RNA degradation)	NA
ciRNA302	0.496516	0	0	0.340441	0	0.534286	0	0.44001	0.29361	0	0	0	0	0	0	0	0	0	chr21	316986	317887	-	1	ciRNA	ENSGALT00000047308	CAMTA1	mRNA	chr21:316962-317887	calmodulin binding transcription activator 1 [Source:HGNC Symbol;Acc:HGNC:18806]	GO:0005829(cytosol);GO:0005730(nucleolus);GO:0043565(sequence-specific DNA binding);GO:0050885(neuromuscular process controlling balance)	NA	NA
ciRNA307	0.29791	0.449204	0	0.255331	0.309047	0.427429	0	0	0	0	0	0	0	0	0	0	0	0	chr21	2879373	2879948	+	1	ciRNA	ENSGALT00000003479	NOC2L	mRNA	chr21:2879372-2879975	nucleolar complex protein 2 homolog [Source:RefSeq peptide;Acc:NP_001026047]	GO:0030691(Noc2p-Noc3p complex);GO:0030690(Noc1p-Noc2p complex);GO:0005829(cytosol);GO:0005730(nucleolus);GO:0005654(nucleoplasm);GO:0005634(nucleus);GO:2001243(negative regulation of intrinsic apoptotic signaling pathway);GO:0035067(negative regulation of histone acetylation);GO:0034644(cellular response to UV);GO:0031497(chromatin assembly);GO:0002903(negative regulation of B cell apoptotic pro…	NA	NA
ciRNA309	0.0993032	0	0.11105	0	0	0	0	0.220005	0	0	0	0	0	0	0	0	0	0	chr21	4444522	4445110	+	1	ciRNA	ENSGALT00000077339	Pax-7	mRNA	chr21:4444521-4445110	paired box 7 [Source:HGNC Symbol;Acc:HGNC:8621]	GO:0005634(nucleus);GO:2000288(positive regulation of myoblast proliferation);GO:0060415(muscle tissue morphogenesis);GO:0051216(cartilage development);GO:0048706(embryonic skeletal system development);GO:0048663(neuron fate commitment);GO:0045944(positive regulation of transcription from RNA polymerase II promoter);GO:0043403(skeletal muscle tissue regeneration);GO:0043393(regulation of protein …	NA	NA
ciRNA31	0	0	0	0	0	0	0	1.10002	0.29361	0	0	0	5.93697	0	0	4.93666	0	0	chr10	4112389	4113384	-	1	ciRNA	ENSGALT00000085479	ENSGALG00000003521	mRNA	chr10:4106349-4113384	NA	GO:0046982(protein heterodimerization activity);GO:0008092(cytoskeletal protein binding);GO:0005515(protein binding);GO:0060048(cardiac muscle contraction);GO:0005884(actin filament);GO:0005862(muscle thin filament tropomyosin);GO:0042803(protein homodimerization activity);GO:0005886(plasma membrane);GO:0007015(actin filament organization);GO:0008307(structural constituent of muscle);GO:0051015(a…	04260(Cardiac muscle contraction);04261(Adrenergic signaling in cardiomyocytes)	NA
ciRNA320	0.794426	0	0.444198	0.17022	0	0	0	0.220005	0	0	0	0	0	0	0	0	0	0	chr3	63143027	63143300	+	1	ciRNA	ENSGALT00000024023	CEP85L	mRNA	chr3:63143026-63143300	centrosomal protein 85 like [Source:HGNC Symbol;Acc:HGNC:21638]	GO:0005813(centrosome)	NA	NA
ciRNA322	0.29791	0	0	0	0.309047	0	0.429625	0	0	0	0	0	0	0	0	0	0	0	chr3	81137778	81137964	+	1	ciRNA	ENSGALT00000083326	COL12A1	mRNA	chr3:81137777-81138021	collagen type XII alpha 1 chain [Source:HGNC Symbol;Acc:HGNC:2188]	GO:0031012(extracellular matrix);GO:0070062(extracellular exosome);GO:0005615(extracellular space);GO:0005576(extracellular region);GO:1903561(extracellular vesicle);GO:0035987(endodermal cell differentiation)	NA	NA
ciRNA324	0.29791	0	0	0.0851102	0	0.106857	0.214812	0	0	0	0	0	0	0	0	0	0	0	chr3	105428083	105429065	+	1	ciRNA	ENSGALT00000026714	HADHB	mRNA	chr3:105428082-105429065	hydroxyacyl-CoA dehydrogenase trifunctional multienzyme complex subunit beta [Source:HGNC Symbol;Acc:HGNC:4803]	GO:0070062(extracellular exosome);GO:0042645(mitochondrial nucleoid);GO:0005783(endoplasmic reticulum);GO:0005743(mitochondrial inner membrane);GO:0005741(mitochondrial outer membrane);GO:0005739(mitochondrion);GO:0016509(long-chain-3-hydroxyacyl-CoA dehydrogenase activity);GO:0003988(acetyl-CoA C-acyltransferase activity);GO:0003723(RNA binding);GO:0006635(fatty acid beta-oxidation);GO:0016747(t…	NA	NA
ciRNA327	0.397213	0	0.11105	0	0	0	0	0	0.29361	0	0	0	0	0	0	0	0	0	chr28	1043385	1043547	-	1	ciRNA	ENSGALT00000084653	HMG20B	mRNA	chr28:1043341-1043547	high mobility group 20B [Source:HGNC Symbol;Acc:HGNC:5002]	GO:0005634(nucleus);GO:0003677(DNA binding);GO:0046982(protein heterodimerization activity);GO:0033234(negative regulation of protein sumoylation);GO:0035914(skeletal muscle cell differentiation);GO:0045666(positive regulation of neuron differentiation);GO:0005654(nucleoplasm);GO:0016604(nuclear body)	NA	NA
ciRNA331	0.397213	0	0.444198	0	0	0.106857	0	0.110002	0	0	0	0	0	0	0	0	0	0	chr28	1579688	1580160	-	1	ciRNA	ENSGALT00000002724	RFX2	mRNA	chr28:1579657-1580160	regulatory factor X2 [Source:HGNC Symbol;Acc:HGNC:9983]	GO:0060271(cilium assembly);GO:0045944(positive regulation of transcription from RNA polymerase II promoter);GO:0007286(spermatid development);GO:0006357(regulation of transcription from RNA polymerase II promoter);GO:0001675(acrosome assembly);GO:0003700(transcription factor activity, sequence-specific DNA binding);GO:0000978(RNA polymerase II core promoter proximal region sequence-specific DNA …	NA	NA
ciRNA334	0.893729	0.561505	0	1.19154	0.515079	0.854857	1.7185	0.660015	0.489351	0	0	0	0	0	0	0	0	0	chr28	2958281	2958507	-	1	ciRNA	ENSGALT00000083988	POLR2E	mRNA	chr28:2958262-2958507	RNA polymerase II subunit E [Source:HGNC Symbol;Acc:HGNC:9192]	GO:0005665(DNA-directed RNA polymerase II, core complex);GO:0005654(nucleoplasm);GO:0005634(nucleus);GO:0006366(transcription from RNA polymerase II promoter);GO:0005736(DNA-directed RNA polymerase I complex);GO:0006360(transcription from RNA polymerase I promoter);GO:0001055(RNA polymerase II activity);GO:0001054(RNA polymerase I activity);GO:0005666(DNA-directed RNA polymerase III complex);GO:0…	00230(Purine metabolism);00240(Pyrimidine metabolism);03020(RNA polymerase);04623(Cytosolic DNA-sensing pathway)	NA
ciRNA337	0.496516	0	1.44364	0	0.103016	0.320571	0.107406	0	0	0	0	0	0	0	0	0	0	0	chr7	594609	594857	-	1	ciRNA	ENSGALT00000051541	COL3A1	mRNA	chr7:594574-594857	collagen type III alpha 1 chain [Source:HGNC Symbol;Acc:HGNC:2201]	GO:0097435(supramolecular fiber organization);GO:0005178(integrin binding);GO:0009314(response to radiation);GO:0031012(extracellular matrix);GO:0007507(heart development);GO:0007229(integrin-mediated signaling pathway);GO:0005615(extracellular space);GO:0021987(cerebral cortex development);GO:0007160(cell-matrix adhesion);GO:0043588(skin development);GO:0005578(proteinaceous extracellular matrix…	04933(AGE-RAGE signaling pathway in diabetic complications)	NA
ciRNA341	0.0993032	0	0	0.0851102	0	0.213714	0	0	0.0978702	0	0	0	0	0	0	0	0	0	chr7	15215866	15216591	+	1	ciRNA	ENSGALT00000014791	ENSGALG00000009089	mRNA	chr7:15215865-15216591	NA	GO:0005859(muscle myosin complex);GO:0031430(M band);GO:0071688(striated muscle myosin thick filament assembly);GO:0045214(sarcomere organization);GO:0007015(actin filament organization);GO:0006941(striated muscle contraction);GO:0097493(structural molecule activity conferring elasticity);GO:0051371(muscle alpha-actinin binding);GO:0008307(structural constituent of muscle);GO:0030018(Z disc);GO:0…	NA	NA
ciRNA343	0.29791	0.449204	1.22154	0.425551	0	0.320571	0	0	0	0	0	0	0	0	0	0	0	0	chr7	22186968	22187478	+	1	ciRNA	ENSGALT00000018337	OBSL1	mRNA	chr7:22186967-22187499	obscurin like 1 [Source:HGNC Symbol;Acc:HGNC:29092]	GO:0005813(centrosome);GO:0000226(microtubule cytoskeleton organization);GO:0048471(perinuclear region of cytoplasm);GO:0034067(protein localization to Golgi apparatus);GO:0007030(Golgi organization);GO:0005737(cytoplasm);GO:0005794(Golgi apparatus);GO:0007088(regulation of mitotic nuclear division);GO:0050775(positive regulation of dendrite morphogenesis);GO:1990393(3M complex);GO:0005859(muscle…	NA	NA
ciRNA344	0.0993032	0	0	0	0	0.320571	0.214812	0.220005	0.0978702	0	0	0	0	0	0	0	0	0	chr7	22266944	22267085	-	1	ciRNA	ENSGALT00000047160	ENSGALG00000043198	mRNA	chr7:22266922-22267085	NA	NA	NA	NA
ciRNA345	0.0993032	0	0	0.0851102	0.515079	0.213714	0.751843	0.660015	0.29361	0	0	0	0	0	0	0	0	0	chr7	22266946	22267085	-	1	ciRNA	ENSGALT00000047160	ENSGALG00000043198	mRNA	chr7:22266922-22267085	NA	NA	NA	NA
ciRNA348	0.695123	0	0	0	0.206031	0	0	0	0.685091	0	0	0	0	0	0	0	0	0	chr7	22342613	22342803	-	1	ciRNA	ENSGALT00000018493	ANKZF1	mRNA	chr7:22342583-22342803	ankyrin repeat and zinc finger domain containing 1 [Source:HGNC Symbol;Acc:HGNC:25527]	GO:0036266(Cdc48p-Npl4p-Vms1p AAA ATPase complex);GO:0016020(membrane);GO:0072671(mitochondria-associated ubiquitin-dependent protein catabolic process);GO:0071630(nuclear protein quality control by the ubiquitin-proteasome system);GO:0030433(ubiquitin-dependent ERAD pathway);GO:0004843(thiol-dependent ubiquitin-specific protease activity);GO:0003676(nucleic acid binding);GO:0070301(cellular resp…	NA	NA
ciRNA350	0.29791	0	0	0.17022	0	0	0	0	0.19574	0	0	0	0	0	0	0	0	0	chr7	30840150	30840445	-	1	ciRNA	ENSGALT00000020181	DARS	mRNA	chr7:30840129-30840445	aspartyl-tRNA synthetase [Source:HGNC Symbol;Acc:HGNC:2678]	GO:0070062(extracellular exosome);GO:0016020(membrane);GO:0005829(cytosol);GO:0006422(aspartyl-tRNA aminoacylation);GO:0004815(aspartate-tRNA ligase activity);GO:0003723(RNA binding);GO:0006418(tRNA aminoacylation for protein translation);GO:0004812(aminoacyl-tRNA ligase activity);GO:0000166(nucleotide binding);GO:0003676(nucleic acid binding);GO:0005737(cytoplasm);GO:0005524(ATP binding);GO:0017…	00970(Aminoacyl-tRNA biosynthesis)	NA
ciRNA356	0.397213	0	0	0.0851102	0	0	0.214812	0.660015	0.19574	0	0	0	0	0	0	0	0	0	chr6	15639928	15640982	+	1	ciRNA	ENSGALT00000008159	CAMK2G	mRNA	chr6:15639927-15640982	calcium/calmodulin dependent protein kinase II gamma [Source:HGNC Symbol;Acc:HGNC:1463]	GO:0016020(membrane);GO:0014069(postsynaptic density);GO:1901897(regulation of relaxation of cardiac muscle);GO:0051259(protein oligomerization);GO:0046777(protein autophosphorylation);GO:0006816(calcium ion transport);GO:0000082(G1/S transition of mitotic cell cycle);GO:0042803(protein homodimerization activity);GO:0004674(protein serine/threonine kinase activity);GO:0004683(calmodulin-dependent…	NA	NA
ciRNA360	0.0993032	0	0	0	0.412063	0	0	0	0.0978702	0	0	0	0	0	0	0	0	0	chr6	18296233	18297900	-	1	ciRNA	ENSGALT00000009904	ENSGALG00000006137	mRNA	chr6:18296217-18297900	NA	GO:0007165(signal transduction)	NA	NA
ciRNA362	1.39025	0.898409	2.66519	1.87242	0.618094	1.92343	0.537031	0.330007	0.880831	0	0	0	0	0	0	0	0	0	chr6	26120790	26122488	+	1	ciRNA	ENSGALT00000014156	RBM20	mRNA	chr6:26120789-26122511	RNA binding motif protein 20 [Source:HGNC Symbol;Acc:HGNC:27424]	GO:0005634(nucleus);GO:0033120(positive regulation of RNA splicing);GO:0007507(heart development);GO:0003723(RNA binding);GO:0043484(regulation of RNA splicing);GO:0003676(nucleic acid binding);GO:0008270(zinc ion binding)	NA	NA
ciRNA368	0.397213	0	0.11105	0	0	0	5.2629	0	0	0	0	0	0	0	0	0	0	0	chr5	14036874	14038233	-	1	ciRNA	ENSGALT00000085510	TNNT3	mRNA	chr5:14036808-14038233	Troponin T, fast skeletal muscle isoforms [Source:UniProtKB/Swiss-Prot;Acc:P12620]	GO:0005861(troponin complex);GO:0006942(regulation of striated muscle contraction);GO:0006937(regulation of muscle contraction);GO:0043462(regulation of ATPase activity);GO:0003009(skeletal muscle contraction);GO:0048306(calcium-dependent protein binding);GO:0031013(troponin I binding);GO:0030899(calcium-dependent ATPase activity);GO:0030172(troponin C binding);GO:0005523(tropomyosin binding);GO:…	NA	NA
ciRNA370	0.0993032	0.112301	0	0	0	0	0	0	0.19574	0	0	0	0	0	0	0	0	0	chr5	15872175	15873141	-	1	ciRNA	ENSGALT00000052335	PHRF1	mRNA	chr5:15872140-15873141	PHD and ring finger domains 1 [Source:HGNC Symbol;Acc:HGNC:24351]	GO:0016020(membrane)	NA	NA
ciRNA374	0.198606	0	0.444198	0.680882	0.309047	1.06857	0	0	0.0978702	0	0	0	0	0	0	0	0	0	chr5	24855859	24856235	-	1	ciRNA	ENSGALT00000014052	RPAP1	mRNA	chr5:24855826-24856235	RNA polymerase II associated protein 1 [Source:HGNC Symbol;Acc:HGNC:24567]	GO:0006366(transcription from RNA polymerase II promoter);GO:0005634(nucleus)	NA	NA
ciRNA381	0.198606	0	0.555248	0	0	0	0	0.220005	0	0	0	0	0	0	0	0	0	0	chr5	57824564	57825395	-	1	ciRNA	ENSGALT00000070419	NEMF	mRNA	chr5:57824538-57825395	nuclear export mediator factor [Source:HGNC Symbol;Acc:HGNC:10663]	GO:0051168(nuclear export);GO:0005622(intracellular)	NA	NA
ciRNA385	0.794426	0.561505	0.888396	0	0	0	0.644437	0	0	0	0	0	0	0	0	0	0	0	chr4	1905430	1905949	+	1	ciRNA	ENSGALT00000089471	RPS4	mRNA	chr4:1905429-1905972	40S ribosomal protein S4 [Source:UniProtKB/Swiss-Prot;Acc:P47836]	GO:0019843(rRNA binding);GO:0022627(cytosolic small ribosomal subunit);GO:0003735(structural constituent of ribosome);GO:0030529(intracellular ribonucleoprotein complex);GO:0005840(ribosome);GO:0003723(RNA binding);GO:0006412(translation);GO:0005622(intracellular);GO:0070062(extracellular exosome);GO:0031012(extracellular matrix);GO:0036464(cytoplasmic ribonucleoprotein granule);GO:0016020(membra…	NA	NA
ciRNA386	0.397213	0.336903	0.222099	0	0	0.427429	0	0	0.587221	0	0	0	0	0	0	0	0	0	chr4	2394491	2395137	-	1	ciRNA	ENSGALT00000074589	MED12	mRNA	chr4:2394467-2395137	mediator complex subunit 12 [Source:HGNC Symbol;Acc:HGNC:11957]	GO:0008022(protein C-terminus binding);GO:0030178(negative regulation of Wnt signaling pathway);GO:0045893(positive regulation of transcription, DNA-templated);GO:0016592(mediator complex);GO:0030521(androgen receptor signaling pathway);GO:0030518(intracellular steroid hormone receptor signaling pathway);GO:0006367(transcription initiation from RNA polymerase II promoter);GO:0046966(thyroid hormo…	NA	NA
ciRNA387	0.0993032	0.336903	0	0	0.103016	0	0.214812	0	0	0	0	0	0	0	0	0	0	0	chr4	3005913	3006560	+	1	ciRNA	ENSGALT00000009540	PLS3	mRNA	chr4:3005912-3006560	plastin 3 [Source:HGNC Symbol;Acc:HGNC:9091]	GO:0005886(plasma membrane);GO:0005829(cytosol);GO:0060348(bone development);GO:0032432(actin filament bundle);GO:0051639(actin filament network formation);GO:0005884(actin filament);GO:0051764(actin crosslink formation);GO:0051017(actin filament bundle assembly);GO:0051015(actin filament binding);GO:0005737(cytoplasm);GO:0003779(actin binding);GO:0005509(calcium ion binding)	NA	NA
ciRNA388	0.29791	0	0	0	0	0	0.107406	0	0.29361	0	0	0	0	0	0	0	0	0	chr4	3372696	3373212	+	1	ciRNA	ENSGALT00000074876	DOCK11	mRNA	chr4:3372695-3373236	dedicator of cytokinesis 11 [Source:HGNC Symbol;Acc:HGNC:23483]	GO:0051491(positive regulation of filopodium assembly);GO:0043547(positive regulation of GTPase activity);GO:0002315(marginal zone B cell differentiation);GO:0001782(B cell homeostasis);GO:0017048(Rho GTPase binding);GO:0005089(Rho guanyl-nucleotide exchange factor activity);GO:0005085(guanyl-nucleotide exchange factor activity);GO:0007264(small GTPase mediated signal transduction);GO:0005622(int…	NA	NA
ciRNA39	0.198606	0	0.999446	0	1.3392	0.427429	0	0	0	0	0	0	0	18.901	0	16.1442	112.257	0	chr10	4112394	4113384	-	1	ciRNA	ENSGALT00000085479	ENSGALG00000003521	mRNA	chr10:4106349-4113384	NA	GO:0046982(protein heterodimerization activity);GO:0008092(cytoskeletal protein binding);GO:0005515(protein binding);GO:0060048(cardiac muscle contraction);GO:0005884(actin filament);GO:0005862(muscle thin filament tropomyosin);GO:0042803(protein homodimerization activity);GO:0005886(plasma membrane);GO:0007015(actin filament organization);GO:0008307(structural constituent of muscle);GO:0051015(a…	04260(Cardiac muscle contraction);04261(Adrenergic signaling in cardiomyocytes)	NA
ciRNA391	1.29094	1.57221	1.22154	0.340441	0.309047	1.38914	1.61109	1.32003	0.587221	0	0	0	0	0	0	0	0	0	chr4	14273706	14273886	-	1	ciRNA	ENSGALT00000080428	ENSGALG00000008404	mRNA	chr4:14273046-14273886	NA	GO:0030136(clathrin-coated vesicle);GO:0048268(clathrin coat assembly);GO:0005545(1-phosphatidylinositol binding);GO:0030276(clathrin binding);GO:0005543(phospholipid binding)	NA	NA
ciRNA396	0.0993032	0	0	0.17022	0.309047	0	0	0	0	0	0	0	0	0	0	0	0	0	chr4	31269250	31269599	+	1	ciRNA	ENSGALT00000016194	RLI	mRNA	chr4:31269249-31269621	ATP binding cassette subfamily E member 1 [Source:HGNC Symbol;Acc:HGNC:69]	GO:0016020(membrane);GO:0005829(cytosol);GO:0005739(mitochondrion);GO:0005737(cytoplasm);GO:0060702(negative regulation of endoribonuclease activity);GO:0006415(translational termination);GO:0060698(endoribonuclease inhibitor activity);GO:0000054(ribosomal subunit export from nucleus);GO:0005524(ATP binding);GO:0043024(ribosomal small subunit binding);GO:0005852(eukaryotic translation initiation …	NA	NA
ciRNA404	1.19164	1.45991	1.1105	0.425551	0.412063	1.17543	0	0	0	0	0	0	0	0	0	0	0	0	chr4	68913173	68913325	-	1	ciRNA	ENSGALT00000023059	LIMCH1	mRNA	chr4:68913142-68913325	LIM and calponin homology domains 1 [Source:HGNC Symbol;Acc:HGNC:29191]	GO:0046872(metal ion binding)	NA	NA
ciRNA408	0.993032	0.112301	0.222099	0	0.412063	0.213714	0	0.44001	0.587221	0	0	0	0	0	0	0	0	0	chr32	56617	56821	+	1	ciRNA	ENSGALT00000059471	SUPT5H	mRNA	chr32:56616-56839	Transcription elongation factor SPT5 [Source:UniProtKB/Swiss-Prot;Acc:Q5ZI08]	GO:0032044(DSIF complex);GO:0005654(nucleoplasm);GO:0005634(nucleus);GO:1900364(negative regulation of mRNA polyadenylation);GO:0045944(positive regulation of transcription from RNA polymerase II promoter);GO:0032786(positive regulation of DNA-templated transcription, elongation);GO:0032785(negative regulation of DNA-templated transcription, elongation);GO:0016239(positive regulation of macroauto…	NA	NA
ciRNA410	0.794426	0.336903	0	0	0	0.213714	0.966656	0	0	0	0	0	0	0	0	0	0	0	chr2	4030956	4031950	+	1	ciRNA	ENSGALT00000046982	TBRG4	mRNA	chr2:4030955-4031974	transforming growth factor beta regulator 4 [Source:HGNC Symbol;Acc:HGNC:17443]	GO:0003723(RNA binding);GO:0005739(mitochondrion)	NA	NA
ciRNA416	0.198606	0.336903	0.333149	0.0851102	0.206031	0.961714	0.322219	0	0	0	0	0	0	0	0	0	0	0	chr2	16957184	16957410	-	1	ciRNA	ENSGALT00000063076	KIAA1217	mRNA	chr2:16957165-16957410	KIAA1217 [Source:HGNC Symbol;Acc:HGNC:25428]	GO:0048706(embryonic skeletal system development)	NA	NA
ciRNA419	0.794426	0.898409	1.44364	0.936212	0	0.106857	0	0	0	0	0	0	0	0	0	0	0	0	chr2	22634163	22634532	+	1	ciRNA	ENSGALT00000050703	ANKIB1	mRNA	chr2:22634162-22634553	ankyrin repeat and IBR domain containing 1 [Source:HGNC Symbol;Acc:HGNC:22215]	NA	NA	NA
ciRNA432	0.198606	0.112301	0.666297	0	0	0	0	0	0	0	0	0	0	0	0	0	0	0	chr2	138606206	138607469	-	1	ciRNA	ENSGALT00000055650	MTSS1	mRNA	chr2:138606037-138607469	MTSS1, I-BAR domain containing [Source:HGNC Symbol;Acc:HGNC:20443]	NA	NA	NA
ciRNA437	0.198606	0	0	0.17022	0	0.213714	0	0	0	0	0	0	0	0	0	0	0	0	chr1	14912137	14913021	-	1	ciRNA	ENSGALT00000012832	LAMB1	mRNA	chr1:14912114-14913021	laminin subunit beta 1 [Source:HGNC Symbol;Acc:HGNC:6486]	GO:0070062(extracellular exosome);GO:0043259(laminin-10 complex);GO:0043257(laminin-8 complex);GO:0031012(extracellular matrix);GO:0005615(extracellular space);GO:0005606(laminin-1 complex);GO:0005607(laminin-2 complex);GO:0005604(basement membrane);GO:0035987(endodermal cell differentiation);GO:0034446(substrate adhesion-dependent cell spreading);GO:0031175(neuron projection development);GO:0030…	NA	NA
ciRNA448	0.198606	0	0.11105	0	0	0.106857	0	0	0	0	0	0	0	0	0	0	0	0	chr1	51233738	51234012	-	1	ciRNA	ENSGALT00000051917	GGA1	mRNA	chr1:51233717-51234012	golgi associated, gamma adaptin ear containing, ARF binding protein 1 [Source:HGNC Symbol;Acc:HGNC:17842]	GO:0016020(membrane);GO:0043234(protein complex);GO:0046982(protein heterodimerization activity);GO:0005654(nucleoplasm);GO:0043231(intracellular membrane-bounded organelle);GO:0045732(positive regulation of protein catabolic process);GO:1901998(toxin transport);GO:0030306(ADP-ribosylation factor binding)	04142(Lysosome)	NA
ciRNA457	0.0993032	0.898409	0.555248	0	0.72111	0	0	0	0	0	0	0	0	0	0	0	0	0	chr1	123537085	123537620	-	1	ciRNA	ENSGALT00000050101	FRMPD4	mRNA	chr1:123537049-123537620	FERM and PDZ domain containing 4 [Source:HGNC Symbol;Acc:HGNC:29007]	GO:0005546(phosphatidylinositol-4,5-bisphosphate binding);GO:0043197(dendritic spine);GO:0043234(protein complex);GO:0051835(positive regulation of synapse structural plasticity)	NA	NA
ciRNA458	0.0993032	0.336903	0.999446	0.17022	0	0.213714	0.751843	0.44001	0.29361	0	0	0	0	0	0	0	0	0	chr1	130649947	130650542	+	1	ciRNA	ENSGALT00000027018	HERC2	mRNA	chr1:130649946-130650564	HECT and RLD domain containing E3 ubiquitin protein ligase 2 [Source:HGNC Symbol;Acc:HGNC:4868]	GO:0043161(proteasome-mediated ubiquitin-dependent protein catabolic process);GO:0016020(membrane);GO:0005743(mitochondrial inner membrane);GO:0005737(cytoplasm);GO:0005634(nucleus);GO:0016567(protein ubiquitination);GO:0007283(spermatogenesis);GO:0006974(cellular response to DNA damage stimulus);GO:0032183(SUMO binding);GO:0031625(ubiquitin protein ligase binding);GO:0004842(ubiquitin-protein tr…	04120(Ubiquitin mediated proteolysis)	EC:2.3.2.26
ciRNA459	0.198606	0	0.11105	0	0	0	0	0.220005	0	0	0	0	0	0	0	0	0	0	chr1	137458726	137459579	+	1	ciRNA	ENSGALT00000027169	GRTP1	mRNA	chr1:137458725-137459579	growth hormone regulated TBC protein 1 [Source:HGNC Symbol;Acc:HGNC:20310]	GO:0012505(endomembrane system);GO:0090630(activation of GTPase activity);GO:0031338(regulation of vesicle fusion);GO:0017137(Rab GTPase binding);GO:0005096(GTPase activator activity);GO:0006886(intracellular protein transport);GO:0005622(intracellular)	NA	NA
ciRNA464	0.695123	0.898409	0.333149	0.340441	0.824126	0.427429	0	0	0.489351	0	0	0	0	0	0	0	0	0	chr9	4442656	4443448	-	1	ciRNA	ENSGALT00000063162	SENP2	mRNA	chr9:4442627-4443448	SUMO1/sentrin/SMT3 specific peptidase 2 [Source:HGNC Symbol;Acc:HGNC:23116]	GO:0005643(nuclear pore);GO:0005829(cytosol);GO:0016929(SUMO-specific protease activity);GO:0016926(protein desumoylation);GO:0031397(negative regulation of protein ubiquitination);GO:0031398(positive regulation of protein ubiquitination);GO:0031648(protein destabilization)	03013(RNA transport);04310(Wnt signaling pathway)	EC:3.4.22.68
ciRNA465	0.496516	0.449204	0	0	0	0.534286	0.429625	0.660015	0	0	0	0	0	0	0	0	0	0	chr9	4832796	4833400	-	1	ciRNA	ENSGALT00000010106	ILKAP	mRNA	chr9:4832775-4833400	ILK associated serine/threonine phosphatase [Source:HGNC Symbol;Acc:HGNC:15566]	GO:0043169(cation binding);GO:0004721(phosphoprotein phosphatase activity);GO:0004722(protein serine/threonine phosphatase activity);GO:0016787(hydrolase activity);GO:0046872(metal ion binding);GO:0003824(catalytic activity);GO:0006470(protein dephosphorylation)	NA	NA
ciRNA473	0.198606	0.224602	1.1105	0	0.515079	0.641143	0	0	0	0	0	0	0	0	0	0	0	0	chr9	19805743	19806128	+	1	ciRNA	ENSGALT00000033073	RPL22L1	mRNA	chr9:19805742-19806198	ribosomal protein L22 like 1 [Source:HGNC Symbol;Acc:HGNC:27610]	GO:0002181(cytoplasmic translation);GO:0022625(cytosolic large ribosomal subunit);GO:0003735(structural constituent of ribosome);GO:0005840(ribosome);GO:0003723(RNA binding);GO:0006412(translation);GO:0005622(intracellular)	03010(Ribosome)	NA
ciRNA474	0.198606	0	0	0	0.206031	0.106857	0.214812	0.44001	0.0978702	0	0	0	0	0	0	0	0	0	chr9	22285561	22285860	+	1	ciRNA	ENSGALT00000046521	ENSGALG00000009559	mRNA	chr9:22285560-22285861	NA	GO:0030992(intraciliary transport particle B);GO:0005929(cilium);GO:0005813(centrosome);GO:2000051(negative regulation of non-canonical Wnt signaling pathway);GO:1905515(non-motile cilium assembly);GO:0060349(bone morphogenesis);GO:0060271(cilium assembly);GO:0050680(negative regulation of epithelial cell proliferation);GO:0045880(positive regulation of smoothened signaling pathway);GO:0007224(sm…	NA	NA
ciRNA478	0.29791	0	0	0	0.103016	0	0	0.110002	1.27231	0	0	0	0	0	0	0	0	0	chr8	6633436	6633623	+	1	ciRNA	ENSGALT00000062519	SEC16B	mRNA	chr8:6633435-6633646	protein transport protein Sec16B [Source:RefSeq peptide;Acc:NP_001026440]	GO:0048208(COPII vesicle coating);GO:0016192(vesicle-mediated transport);GO:0015031(protein transport);GO:0006810(transport);GO:0005783(endoplasmic reticulum);GO:0005794(Golgi apparatus);GO:0000139(Golgi membrane);GO:0016020(membrane);GO:0010628(positive regulation of gene expression);GO:0043231(intracellular membrane-bounded organelle);GO:0007029(endoplasmic reticulum organization);GO:0007031(pe…	NA	NA
ciRNA496	0	0.224602	0	0	0	0.213714	0	0.44001	0	0	0	0	0	0	0	0	0	0	chrZ	40092465	40093195	-	1	ciRNA	ENSGALT00000059545	HNRNPK	mRNA	chrZ:40092452-40093195	heterogeneous nuclear ribonucleoprotein K [Source:HGNC Symbol;Acc:HGNC:5044]	GO:0006396(RNA processing);GO:0003723(RNA binding);GO:0006357(regulation of transcription from RNA polymerase II promoter);GO:0003676(nucleic acid binding);GO:0003677(DNA binding);GO:0045944(positive regulation of transcription from RNA polymerase II promoter);GO:0045296(cadherin binding);GO:0042802(identical protein binding);GO:0005925(focal adhesion);GO:0016020(membrane);GO:0005654(nucleoplasm)…	03040(Spliceosome);05168(Herpes simplex infection)	NA
ciRNA509	0	0.112301	0.444198	0.851102	0	0.534286	0	0.770017	0	0	0	0	0	0	0	0	0	0	chr13	13058556	13058728	-	1	ciRNA	ENSGALT00000007197	GPX3	mRNA	chr13:13058528-13058728	glutathione peroxidase 3 precursor [Source:RefSeq peptide;Acc:NP_001156704]	GO:0006979(response to oxidative stress);GO:0004602(glutathione peroxidase activity);GO:0004601(peroxidase activity);GO:0098869(cellular oxidant detoxification);GO:0055114(oxidation-reduction process);GO:0016491(oxidoreductase activity)	00590(Arachidonic acid metabolism);00480(Glutathione metabolism)	EC:1.11.1.9
ciRNA512	0	0.561505	0	0	0	0.213714	0	0.110002	0	0	0	0	0	0	0	0	0	0	chr13	14415534	14415910	+	1	ciRNA	ENSGALT00000048701	FAM13B	mRNA	chr13:14415533-14415935	Gallus gallus family with sequence similarity 13, member B (FAM13B), mRNA. [Source:RefSeq mRNA;Acc:NM_001277745]	NA	NA	NA
ciRNA526	0	0.449204	0	0.0851102	0.206031	0	0	0	0	0	0	0	0	0	0	0	0	0	chr11	6467740	6467910	-	1	ciRNA	ENSGALT00000005977	NKD1	mRNA	chr11:6467712-6467910	naked cuticle homolog 1 [Source:HGNC Symbol;Acc:HGNC:17045]	GO:0000159(protein phosphatase type 2A complex);GO:2000096(positive regulation of Wnt signaling pathway, planar cell polarity pathway);GO:1901233(negative regulation of convergent extension involved in axis elongation);GO:1901231(positive regulation of non-canonical Wnt signaling pathway via JNK cascade);GO:0090090(negative regulation of canonical Wnt signaling pathway);GO:0045732(positive regula…	04310(Wnt signaling pathway)	NA
ciRNA534	0	1.01071	0.333149	0	0	0.427429	0	0	0	0	0	0	0	0	0	0	0	0	chr10	2400132	2401123	+	1	ciRNA	ENSGALT00000073307	EDC3	mRNA	chr10:2400131-2401144	enhancer of mRNA decapping 3 [Source:HGNC Symbol;Acc:HGNC:26114]	NA	03018(RNA degradation)	NA
ciRNA553	0	0.336903	0	0	0.412063	0.320571	0	0	0	0	0	0	0	0	0	0	0	0	chr17	5546590	5546859	+	1	ciRNA	ENSGALT00000007792	ENSGALG00000004881	mRNA	chr17:5546589-5546882	NA	GO:0005794(Golgi apparatus)	NA	NA
ciRNA564	0	0.561505	0	0	0	0.213714	0.214812	0	0	0	0	0	0	0	0	0	0	0	chr15	5383846	5384825	-	1	ciRNA	ENSGALT00000085704	ATP2A2	mRNA	chr15:5383810-5384825	ATPase sarcoplasmic/endoplasmic reticulum Ca2+ transporting 2 [Source:HGNC Symbol;Acc:HGNC:812]	GO:0044548(S100 protein binding);GO:0005789(endoplasmic reticulum membrane);GO:0005783(endoplasmic reticulum);GO:0016529(sarcoplasmic reticulum);GO:0005654(nucleoplasm);GO:0016020(membrane);GO:0019899(enzyme binding);GO:0034599(cellular response to oxidative stress);GO:0014883(transition between fast and slow fiber);GO:0002026(regulation of the force of heart contraction);GO:0014898(cardiac muscl…	04020(Calcium signaling pathway)	NA
ciRNA573	0	0.336903	0	0	0	0.427429	0.322219	0	0.29361	0	0	0	0	0	0	0	0	0	chr14	111681	111867	-	1	ciRNA	ENSGALT00000076757	RSL1D1	mRNA	chr14:111651-111867	ribosomal L1 domain containing 1 [Source:HGNC Symbol;Acc:HGNC:24534]	NA	NA	NA
ciRNA583	0	0.112301	0.11105	0	0.206031	0	0	0.220005	0	0	0	0	0	0	0	0	0	0	chr19	2708201	2709420	-	1	ciRNA	ENSGALT00000001926	GTF2IRD1	mRNA	chr19:2708179-2709420	GTF2I repeat domain containing 1 [Source:HGNC Symbol;Acc:HGNC:4661]	GO:0006366(transcription from RNA polymerase II promoter);GO:0005829(cytosol);GO:0005654(nucleoplasm);GO:0005634(nucleus);GO:0014886(transition between slow and fast fiber);GO:0007275(multicellular organism development);GO:0006357(regulation of transcription from RNA polymerase II promoter);GO:0003677(DNA binding);GO:0003700(transcription factor activity, sequence-specific DNA binding);GO:0000981…	NA	NA
ciRNA588	0	0.112301	0.666297	0	0	0.213714	0	0	0	0	0	0	0	0	0	0	0	0	chr19	5763948	5764126	-	1	ciRNA	ENSGALT00000005975	KIAA0100	mRNA	chr19:5763915-5764126	KIAA0100 [Source:HGNC Symbol;Acc:HGNC:28960]	NA	NA	NA
ciRNA590	0	0.336903	0	0	0	0	0.214812	0	0.587221	0	0	0	0	0	0	0	0	0	chr19	6097707	6098788	-	1	ciRNA	ENSGALT00000034909	SSH2	mRNA	chr19:6097669-6098788	slingshot protein phosphatase 2 [Source:HGNC Symbol;Acc:HGNC:30580]	GO:0050770(regulation of axonogenesis);GO:0010591(regulation of lamellipodium assembly);GO:0008064(regulation of actin polymerization or depolymerization);GO:0003779(actin binding);GO:0005737(cytoplasm);GO:0016311(dephosphorylation);GO:0035335(peptidyl-tyrosine dephosphorylation);GO:0006470(protein dephosphorylation);GO:0016791(phosphatase activity);GO:0008138(protein tyrosine/serine/threonine ph…	04810(Regulation of actin cytoskeleton)	NA
ciRNA593	0	0.112301	0	0	0	0	0.107406	0	0.19574	0	0	0	0	0	0	0	0	0	chr19	6961263	6961508	+	1	ciRNA	ENSGALT00000069223	VPS53	mRNA	chr19:6961262-6961534	Vacuolar protein sorting-associated protein 53 homolog [Source:UniProtKB/Swiss-Prot;Acc:Q5ZLD7]	GO:1990745(EARP complex);GO:0055037(recycling endosome);GO:0000938(GARP complex);GO:0032456(endocytic recycling);GO:0010008(endosome membrane);GO:0005768(endosome);GO:0042147(retrograde transport, endosome to Golgi);GO:0015031(protein transport);GO:0006810(transport);GO:0005794(Golgi apparatus);GO:0016020(membrane);GO:0007041(lysosomal transport);GO:0005802(trans-Golgi network);GO:0005829(cytosol…	NA	NA
ciRNA595	0	0.224602	0	0	0	0	0.107406	0	0.391481	0	0	0	0	0	0	0	0	0	chr19	9122751	9123135	+	1	ciRNA	ENSGALT00000009090	WSB1	mRNA	chr19:9122750-9123135	WD repeat and SOCS box containing 1 [Source:HGNC Symbol;Acc:HGNC:19221]	GO:0005575(cellular_component);GO:0008150(biological_process);GO:0003674(molecular_function);GO:0016567(protein ubiquitination);GO:0035556(intracellular signal transduction);GO:0005622(intracellular)	NA	NA
ciRNA599	0	0.336903	0	0	0.515079	0.213714	0	0	0	0	0	0	0	0	0	0	0	0	chr18	4281551	4281716	+	1	ciRNA	ENSGALT00000028041	ENSGALG00000017357	mRNA	chr18:4281550-4281737	Serine/arginine-rich splicing factor 2 [Source:UniProtKB/Swiss-Prot;Acc:P30352]	GO:0043484(regulation of RNA splicing);GO:0008380(RNA splicing);GO:0006397(mRNA processing);GO:0003723(RNA binding);GO:0003676(nucleic acid binding);GO:0005634(nucleus)	03040(Spliceosome);05168(Herpes simplex infection)	NA
ciRNA603	0	0.112301	0	0.255331	0	0	0.429625	0	0	0	0	0	0	0	0	0	0	0	chr18	6960712	6961253	-	1	ciRNA	ENSGALT00000084385	DDX5	mRNA	chr18:6960689-6961253	DEAD-box helicase 5 [Source:HGNC Symbol;Acc:HGNC:2746]	GO:0004386(helicase activity);GO:0016787(hydrolase activity);GO:0003676(nucleic acid binding);GO:0005524(ATP binding);GO:0000166(nucleotide binding);GO:0072332(intrinsic apoptotic signaling pathway by p53 class mediator);GO:0003730(mRNA 3'-UTR binding);GO:0043021(ribonucleoprotein complex binding);GO:0030521(androgen receptor signaling pathway);GO:0005730(nucleolus);GO:0000122(negative regulation…	03040(Spliceosome)	NA
ciRNA614	0	1.01071	0.555248	0.17022	1.3392	0.534286	0.214812	0.550012	0.29361	0	0	0	0	0	0	0	0	0	chr26	782037	782271	+	1	ciRNA	ENSGALT00000000419	TNNI1	mRNA	chr26:782036-782299	troponin I1, slow skeletal type [Source:HGNC Symbol;Acc:HGNC:11945]	GO:0060048(cardiac muscle contraction);GO:0005861(troponin complex);GO:0055010(ventricular cardiac muscle tissue morphogenesis);GO:0014883(transition between fast and slow fiber);GO:0003009(skeletal muscle contraction)	NA	NA
ciRNA637	0	0.224602	0	0.17022	0.72111	0	0	0	0	0	0	0	0	0	0	0	0	0	chr24	5822203	5822674	-	1	ciRNA	ENSGALT00000077661	NCAM1	mRNA	chr24:5822202-5822674	neural cell adhesion molecule 1 [Source:HGNC Symbol;Acc:HGNC:7656]	GO:0007155(cell adhesion);GO:0016021(integral component of membrane);GO:0016020(membrane);GO:0005886(plasma membrane);GO:0005829(cytosol)	04514(Cell adhesion molecules (CAMs))	NA
ciRNA64	0	0	0	0	0	0.534286	0.751843	0	0	0	0	0	0	0	0	18.0121	0	0	chr10	4112391	4113384	-	1	ciRNA	ENSGALT00000085479	ENSGALG00000003521	mRNA	chr10:4106349-4113384	NA	GO:0046982(protein heterodimerization activity);GO:0008092(cytoskeletal protein binding);GO:0005515(protein binding);GO:0060048(cardiac muscle contraction);GO:0005884(actin filament);GO:0005862(muscle thin filament tropomyosin);GO:0042803(protein homodimerization activity);GO:0005886(plasma membrane);GO:0007015(actin filament organization);GO:0008307(structural constituent of muscle);GO:0051015(a…	04260(Cardiac muscle contraction);04261(Adrenergic signaling in cardiomyocytes)	NA
ciRNA643	0	0.112301	0.11105	0	0.206031	0.427429	0	0	0	0	0	0	0	0	0	0	0	0	chr22	102135	104125	+	1	ciRNA	ENSGALT00000053285	NFU1	mRNA	chr22:102134-104150	NFU1 iron-sulfur cluster scaffold [Source:HGNC Symbol;Acc:HGNC:16287]	GO:0005506(iron ion binding);GO:0016226(iron-sulfur cluster assembly);GO:0051539(4 iron, 4 sulfur cluster binding);GO:0005829(cytosol);GO:0005739(mitochondrion);GO:0005634(nucleus);GO:0005654(nucleoplasm);GO:0051536(iron-sulfur cluster binding)	NA	NA
ciRNA657	0	0.673806	0.222099	0	0	0	0	0.330007	0	0	0	0	0	0	0	0	0	0	chr23	5448034	5448279	+	1	ciRNA	ENSGALT00000005857	MACF1	mRNA	chr23:5448033-5448303	microtubule-actin crosslinking factor 1 [Source:HGNC Symbol;Acc:HGNC:13664]	GO:0045296(cadherin binding);GO:0030334(regulation of cell migration);GO:0003723(RNA binding);GO:0005874(microtubule);GO:0003779(actin binding);GO:0005737(cytoplasm);GO:0005886(plasma membrane);GO:0005794(Golgi apparatus);GO:0043001(Golgi to plasma membrane protein transport);GO:0045773(positive regulation of axon extension);GO:0051015(actin filament binding);GO:0032587(ruffle membrane);GO:003288…	NA	NA
ciRNA666	0	1.01071	0.444198	0	1.13317	0.320571	0	0	0	0	0	0	0	0	0	0	0	0	chr20	5370919	5371219	+	1	ciRNA	ENSGALT00000075646	TOMM34	mRNA	chr20:5370918-5371242	translocase of outer mitochondrial membrane 34 [Source:HGNC Symbol;Acc:HGNC:15746]	NA	NA	NA
ciRNA670	0	0.224602	0	0.0851102	0.618094	0	0	0	0	0	0	0	0	0	0	0	0	0	chr20	10245260	10245812	+	1	ciRNA	ENSGALT00000084713	TPX2	mRNA	chr20:10245259-10245832	TPX2, microtubule nucleation factor [Source:HGNC Symbol;Acc:HGNC:1249]	GO:0019901(protein kinase binding);GO:0005819(spindle);GO:0005654(nucleoplasm);GO:0000922(spindle pole);GO:0090307(mitotic spindle assembly);GO:0060236(regulation of mitotic spindle organization);GO:0032147(activation of protein kinase activity);GO:0061676(importin-alpha family protein binding);GO:0015630(microtubule cytoskeleton);GO:0043203(axon hillock);GO:0072686(mitotic spindle);GO:0005874(mi…	NA	NA
ciRNA683	0	0.561505	1.77679	0	0	0	0	0	0.0978702	0	0	0	0	0	0	0	0	0	chr21	4641033	4641573	-	1	ciRNA	ENSGALT00000064770	UBR4	mRNA	chr21:4641002-4641573	ubiquitin protein ligase E3 component n-recognin 4 [Source:HGNC Symbol;Acc:HGNC:30313]	GO:0042787(protein ubiquitination involved in ubiquitin-dependent protein catabolic process);GO:0004842(ubiquitin-protein transferase activity);GO:0016020(membrane);GO:0005654(nucleoplasm);GO:0005829(cytosol);GO:0005813(centrosome)	NA	NA
ciRNA698	0	0.336903	0.666297	0.17022	1.13317	0	0	0	0.0978702	0	0	0	0	0	0	0	0	0	chr3	104928407	104928670	+	1	ciRNA	ENSGALT00000026658	TMEM214	mRNA	chr3:104928406-104928744	transmembrane protein 214 [Source:HGNC Symbol;Acc:HGNC:25983]	GO:0005881(cytoplasmic microtubule);GO:0005829(cytosol);GO:0005794(Golgi apparatus);GO:0005783(endoplasmic reticulum);GO:0016021(integral component of membrane);GO:0016020(membrane)	NA	NA
ciRNA699	0	0.336903	0	0.255331	0.206031	0	0.322219	0	0	0	0	0	0	0	0	0	0	0	chr3	105405720	105406193	-	1	ciRNA	ENSGALT00000026684	HADHA	mRNA	chr3:105405700-105406193	hydroxyacyl-CoA dehydrogenase trifunctional multienzyme complex subunit alpha [Source:HGNC Symbol;Acc:HGNC:4801]	GO:0042645(mitochondrial nucleoid);GO:0031012(extracellular matrix);GO:0016507(mitochondrial fatty acid beta-oxidation multienzyme complex);GO:0005743(mitochondrial inner membrane);GO:0005739(mitochondrion);GO:0032868(response to insulin);GO:0006635(fatty acid beta-oxidation);GO:0016509(long-chain-3-hydroxyacyl-CoA dehydrogenase activity);GO:0004300(enoyl-CoA hydratase activity);GO:0006631(fatty …	01200(Carbon metabolism);01212(Fatty acid metabolism);00640(Propanoate metabolism);00650(Butanoate metabolism);00062(Fatty acid elongation);00071(Fatty acid degradation);01040(Biosynthesis of unsaturated fatty acids);00280(Valine, leucine and isoleucine degradation);00310(Lysine degradation);00380(Tryptophan metabolism);00410(beta-Alanine metabolism)	NA
ciRNA702	0	0.449204	0	0	0	0	0.322219	0	0.19574	0	0	0	0	0	0	0	0	0	chr28	664443	664984	+	1	ciRNA	ENSGALT00000089052	RPL36	mRNA	chr28:664442-665014	60S ribosomal protein L36 [Source:UniProtKB/Swiss-Prot;Acc:Q98TF6]	GO:0002181(cytoplasmic translation);GO:0022625(cytosolic large ribosomal subunit);GO:0003735(structural constituent of ribosome);GO:0030529(intracellular ribonucleoprotein complex);GO:0005840(ribosome);GO:0003723(RNA binding);GO:0006412(translation);GO:0005622(intracellular);GO:0016020(membrane);GO:0005737(cytoplasm);GO:0005730(nucleolus)	03010(Ribosome)	NA
ciRNA704	0	0.112301	0.222099	0.17022	0	0	0	0	0	0	0	0	0	0	0	0	0	0	chr28	1455385	1455569	+	1	ciRNA	ENSGALT00000062006	EEF2	mRNA	chr28:1455384-1455594	eukaryotic translation elongation factor 2 [Source:HGNC Symbol;Acc:HGNC:3214]	GO:0019901(protein kinase binding);GO:0045296(cadherin binding);GO:0003723(RNA binding);GO:0005737(cytoplasm);GO:0005634(nucleus);GO:0016020(membrane);GO:0005829(cytosol);GO:0005886(plasma membrane);GO:0070062(extracellular exosome);GO:0045727(positive regulation of translation);GO:0030529(intracellular ribonucleoprotein complex);GO:0016235(aggresome);GO:0031012(extracellular matrix);GO:0002244(h…	NA	NA
ciRNA708	0	0.561505	0	0.17022	0.103016	1.06857	0	0.110002	0.19574	0	0	0	0	0	0	0	0	0	chr28	2958283	2958507	-	1	ciRNA	ENSGALT00000083988	POLR2E	mRNA	chr28:2958262-2958507	RNA polymerase II subunit E [Source:HGNC Symbol;Acc:HGNC:9192]	GO:0005665(DNA-directed RNA polymerase II, core complex);GO:0005654(nucleoplasm);GO:0005634(nucleus);GO:0006366(transcription from RNA polymerase II promoter);GO:0005736(DNA-directed RNA polymerase I complex);GO:0006360(transcription from RNA polymerase I promoter);GO:0001055(RNA polymerase II activity);GO:0001054(RNA polymerase I activity);GO:0005666(DNA-directed RNA polymerase III complex);GO:0…	00230(Purine metabolism);00240(Pyrimidine metabolism);03020(RNA polymerase);04623(Cytosolic DNA-sensing pathway)	NA
ciRNA710	0	0.336903	0	0	0	0.213714	0	0	0.29361	0	0	0	0	0	0	0	0	0	chr28	3104165	3104581	+	1	ciRNA	ENSGALT00000078827	CIRBP	mRNA	chr28:3104164-3104581	cold inducible RNA binding protein [Source:HGNC Symbol;Acc:HGNC:1982]	GO:0003723(RNA binding);GO:0003676(nucleic acid binding);GO:0008266(poly(U) RNA binding);GO:0030371(translation repressor activity);GO:0017148(negative regulation of translation);GO:0030308(negative regulation of cell growth);GO:0034063(stress granule assembly);GO:0070417(cellular response to cold);GO:1902806(regulation of cell cycle G1/S phase transition);GO:0005634(nucleus);GO:0005654(nucleopla…	NA	NA
ciRNA723	0	0.336903	0.11105	0	0	0.106857	0	0	0	0	0	0	0	0	0	0	0	0	chr7	15327581	15328202	+	1	ciRNA	ENSGALT00000052965	ENSGALG00000032550	mRNA	chr7:15327580-15328229	NA	NA	NA	NA
ciRNA724	0	0.224602	0	0	0	0.641143	0	0.220005	0	0	0	0	0	0	0	0	0	0	chr7	15347870	15348678	+	1	ciRNA	ENSGALT00000078008	ENSGALG00000032550	mRNA	chr7:15347869-15348696	NA	NA	NA	NA
ciRNA73	10.6254	11.6793	11.105	24.5117	20.7062	18.2726	16.9702	11.4403	16.5401	0	0	0	0	0	0	10.8073	0	0	chr21	6632216	6632419	+	1	ciRNA	ENSGALT00000075903	ECE-1	mRNA	chr21:6632215-6632441	endothelin converting enzyme 1 [Source:HGNC Symbol;Acc:HGNC:3146]	GO:0016486(peptide hormone processing);GO:0008237(metallopeptidase activity);GO:0004222(metalloendopeptidase activity);GO:0006508(proteolysis);GO:0016021(integral component of membrane);GO:0016020(membrane);GO:0004175(endopeptidase activity);GO:0008270(zinc ion binding);GO:0042803(protein homodimerization activity);GO:0001921(positive regulation of receptor recycling);GO:0007507(heart development…	NA	NA
ciRNA731	0	0.336903	0.444198	0	0	0.106857	0	0	0	0	0	0	0	0	0	0	0	0	chr6	11449314	11450026	+	1	ciRNA	ENSGALT00000081195	DNAJB12	mRNA	chr6:11449313-11450050	DnaJ heat shock protein family (Hsp40) member B12 [Source:HGNC Symbol;Acc:HGNC:14891]	NA	04141(Protein processing in endoplasmic reticulum)	NA
ciRNA734	0	0.112301	0	0.0851102	0	0	0	0	0.19574	0	0	0	0	0	0	0	0	0	chr6	20099764	20100164	+	1	ciRNA	ENSGALT00000055828	NOC3L	mRNA	chr6:20099763-20100164	NOC3 like DNA replication regulator [Source:HGNC Symbol;Acc:HGNC:24034]	NA	NA	NA
ciRNA74	10.2282	5.95196	6.32982	15.5752	18.1308	11.3269	9.98878	0	0	0	0	0	0	0	0	8.40566	0	0	chr21	6632216	6632418	+	1	ciRNA	ENSGALT00000075903	ECE-1	mRNA	chr21:6632215-6632441	endothelin converting enzyme 1 [Source:HGNC Symbol;Acc:HGNC:3146]	GO:0016486(peptide hormone processing);GO:0008237(metallopeptidase activity);GO:0004222(metalloendopeptidase activity);GO:0006508(proteolysis);GO:0016021(integral component of membrane);GO:0016020(membrane);GO:0004175(endopeptidase activity);GO:0008270(zinc ion binding);GO:0042803(protein homodimerization activity);GO:0001921(positive regulation of receptor recycling);GO:0007507(heart development…	NA	NA
ciRNA757	0	0.561505	0.11105	0	0.618094	0	0.322219	0	0.685091	0	0	0	0	0	0	0	0	0	chr5	32285306	32285932	+	1	ciRNA	ENSGALT00000083392	ACTC1	mRNA	chr5:32285305-32285932	actin, alpha, cardiac muscle 1 [Source:HGNC Symbol;Acc:HGNC:143]	GO:0072562(blood microparticle);GO:0070062(extracellular exosome);GO:0042643(actomyosin, actin portion);GO:0031674(I band);GO:0030017(sarcomere);GO:0016020(membrane);GO:0005925(focal adhesion);GO:0005884(actin filament);GO:0005737(cytoplasm);GO:0005615(extracellular space);GO:0070252(actin-mediated cell contraction);GO:0060047(heart contraction);GO:0055008(cardiac muscle tissue morphogenesis);GO:…	04260(Cardiac muscle contraction);04261(Adrenergic signaling in cardiomyocytes)	NA
ciRNA761	0	0.449204	0	0	0.412063	0	0	0.550012	0.29361	0	0	0	0	0	0	0	0	0	chr5	48251352	48252136	+	1	ciRNA	ENSGALT00000018196	CYP46A1	mRNA	chr5:48251351-48252136	cytochrome P450 family 46 subfamily A member 1 [Source:HGNC Symbol;Acc:HGNC:2641]	GO:0006805(xenobiotic metabolic process);GO:0006707(cholesterol catabolic process);GO:0033781(cholesterol 24-hydroxylase activity);GO:0020037(heme binding);GO:0016705(oxidoreductase activity, acting on paired donors, with incorporation or reduction of molecular oxygen);GO:0004497(monooxygenase activity);GO:0005506(iron ion binding);GO:0046872(metal ion binding);GO:0055114(oxidation-reduction proc…	00120(Primary bile acid biosynthesis)	EC:1.14.14.25
ciRNA764	0	0.112301	0	0.0851102	0	0	0	0	0.19574	0	0	0	0	0	0	0	0	0	chr5	49553080	49553506	+	1	ciRNA	ENSGALT00000060851	DYNC1H1	mRNA	chr5:49553079-49553506	dynein cytoplasmic 1 heavy chain 1 [Source:HGNC Symbol;Acc:HGNC:2961]	GO:0045505(dynein intermediate chain binding);GO:0070062(extracellular exosome);GO:0031012(extracellular matrix);GO:0030175(filopodium);GO:0016020(membrane);GO:0005874(microtubule);GO:0005868(cytoplasmic dynein complex);GO:0005813(centrosome);GO:0005737(cytoplasm);GO:0051293(establishment of spindle localization);GO:0034063(stress granule assembly);GO:0033962(cytoplasmic mRNA processing body asse…	04145(Phagosome);05132(Salmonella infection)	NA
ciRNA787	0	1.79682	0	0	0.618094	0	0.751843	0	0	0	0	0	0	0	0	0	0	0	chr2	4030956	4031952	+	1	ciRNA	ENSGALT00000046982	TBRG4	mRNA	chr2:4030955-4031974	transforming growth factor beta regulator 4 [Source:HGNC Symbol;Acc:HGNC:17443]	GO:0003723(RNA binding);GO:0005739(mitochondrion)	NA	NA
ciRNA790	0	0.336903	0.333149	0	0	0	0.966656	0.110002	0.489351	0	0	0	0	0	0	0	0	0	chr2	13077496	13077846	+	1	ciRNA	ENSGALT00000038545	CUL2	mRNA	chr2:13077495-13077880	cullin 2 [Source:HGNC Symbol;Acc:HGNC:2552]	GO:0031625(ubiquitin protein ligase binding);GO:0006511(ubiquitin-dependent protein catabolic process);GO:0005654(nucleoplasm);GO:0005730(nucleolus);GO:0030163(protein catabolic process);GO:0031462(Cul2-RING ubiquitin ligase complex);GO:0031461(cullin-RING ubiquitin ligase complex);GO:0042787(protein ubiquitination involved in ubiquitin-dependent protein catabolic process);GO:0061630(ubiquitin pr…	04120(Ubiquitin mediated proteolysis)	NA
ciRNA80	0.893729	0	0.333149	1.02132	0	0.534286	0	0.44001	0.391481	0	0	0	0	0	0	1.33423	0	0	chr5	22879644	22880250	+	1	ciRNA	ENSGALT00000038503	PSMC3	mRNA	chr5:22879643-22880250	proteasome 26S subunit, ATPase 3 [Source:HGNC Symbol;Acc:HGNC:9549]	GO:0016020(membrane);GO:0022624(proteasome accessory complex);GO:0005634(nucleus);GO:0000932(P-body);GO:0000502(proteasome complex);GO:0042802(identical protein binding);GO:0031597(cytosolic proteasome complex);GO:1901800(positive regulation of proteasomal protein catabolic process);GO:0045899(positive regulation of RNA polymerase II transcriptional preinitiation complex assembly);GO:0036402(prot…	03050(Proteasome)	NA
ciRNA802	0	0.449204	0.11105	0	0	0.320571	0	0	0	0	0	0	0	0	0	0	0	0	chr2	66523851	66524455	+	1	ciRNA	ENSGALT00000045583	ENSGALG00000012821	mRNA	chr2:66523850-66524478	Tubulin beta-2 chain [Source:UniProtKB/Swiss-Prot;Acc:P32882]	GO:0005874(microtubule);GO:0007017(microtubule-based process);GO:0005525(GTP binding);GO:0003924(GTPase activity);GO:0005856(cytoskeleton);GO:0005737(cytoplasm);GO:0000166(nucleotide binding);GO:0007010(cytoskeleton organization);GO:0005200(structural constituent of cytoskeleton);GO:0005509(calcium ion binding);GO:0031115(negative regulation of microtubule polymerization)	04145(Phagosome);04145(Phagosome);04540(Gap junction);04540(Gap junction)	NA
ciRNA807	0	0.112301	0	0	0	0	0.322219	0.110002	0	0	0	0	0	0	0	0	0	0	chr2	99019635	99020098	-	1	ciRNA	ENSGALT00000056755	MTCL1	mRNA	chr2:99019143-99020098	microtubule crosslinking factor 1 [Source:HGNC Symbol;Acc:HGNC:29121]	GO:0000922(spindle pole);GO:0008017(microtubule binding);GO:0042803(protein homodimerization activity);GO:0030496(midbody);GO:0005856(cytoskeleton);GO:0003723(RNA binding)	NA	NA
ciRNA816	0	0.224602	0	0	0	0.106857	0.107406	0	0	0	0	0	0	0	0	0	0	0	chr1	1143601	1144347	-	1	ciRNA	ENSGALT00000013746	NET1	mRNA	chr1:1143571-1144347	neuroepithelial cell transforming 1 [Source:HGNC Symbol;Acc:HGNC:14592]	GO:0005886(plasma membrane);GO:0005634(nucleus);GO:1900026(positive regulation of substrate adhesion-dependent cell spreading);GO:0071479(cellular response to ionizing radiation);GO:0070301(cellular response to hydrogen peroxide);GO:0051451(myoblast migration);GO:0043547(positive regulation of GTPase activity);GO:0043065(positive regulation of apoptotic process);GO:0017049(GTP-Rho binding);GO:000…	NA	NA
ciRNA82	0	0	0	0.255331	1.54524	1.06857	0.429625	0.660015	0.587221	0	0	0	0	0	0	11.2075	0	0	chr2	29387527	29388479	+	1	ciRNA	ENSGALT00000050640	HDAC9	mRNA	chr2:29387526-29388479	histone deacetylase 9 [Source:HGNC Symbol;Acc:HGNC:14065]	GO:0005667(transcription factor complex);GO:0032869(cellular response to insulin stimulus);GO:0005737(cytoplasm);GO:0005634(nucleus);GO:0000122(negative regulation of transcription from RNA polymerase II promoter);GO:0042826(histone deacetylase binding);GO:0008134(transcription factor binding);GO:0045892(negative regulation of transcription, DNA-templated);GO:0005080(protein kinase C binding);GO:…	NA	NA
ciRNA823	0	0.224602	0	0	0	0.641143	0.107406	0	0	0	0	0	0	0	0	0	0	0	chr1	49635345	49635596	+	1	ciRNA	ENSGALT00000089574	POLR3H	mRNA	chr1:49635344-49635624	RNA polymerase III subunit H [Source:HGNC Symbol;Acc:HGNC:30349]	GO:0043231(intracellular membrane-bounded organelle);GO:0005813(centrosome);GO:0005666(DNA-directed RNA polymerase III complex);GO:0005654(nucleoplasm);GO:0006384(transcription initiation from RNA polymerase III promoter);GO:0006383(transcription from RNA polymerase III promoter);GO:0006139(nucleobase-containing compound metabolic process);GO:0003899(DNA-directed 5'-3' RNA polymerase activity);GO…	00230(Purine metabolism);00240(Pyrimidine metabolism);03020(RNA polymerase);04623(Cytosolic DNA-sensing pathway)	NA
ciRNA833	0	0.224602	0.555248	0	2.16333	0.534286	0.537031	0.44001	0	0	0	0	0	0	0	0	0	0	chr1	79407589	79408059	+	1	ciRNA	ENSGALT00000048874	TNFRSF1A	mRNA	chr1:79407588-79408084	NA	GO:0043120(tumor necrosis factor binding);GO:0097190(apoptotic signaling pathway);GO:0033209(tumor necrosis factor-mediated signaling pathway);GO:0032496(response to lipopolysaccharide);GO:0005031(tumor necrosis factor-activated receptor activity);GO:0006955(immune response);GO:0042981(regulation of apoptotic process);GO:0007275(multicellular organism development);GO:0042127(regulation of cell pr…	04010(MAPK signaling pathway);04150(mTOR signaling pathway);04060(Cytokine-cytokine receptor interaction);04210(Apoptosis);04217(Necroptosis);04920(Adipocytokine signaling pathway);05164(Influenza A);05168(Herpes simplex infection)	NA
ciRNA840	0	0.898409	0.555248	0	0.618094	0.641143	0	0.110002	0	0	0	0	0	0	0	0	0	0	chr1	135506824	135507250	+	1	ciRNA	ENSGALT00000047217	C2orf40	mRNA	chr1:135506823-135507295	chromosome 2 open reading frame 40 [Source:HGNC Symbol;Acc:HGNC:24642]	NA	NA	NA
ciRNA848	0	0.112301	0	0.255331	0	0	0	0.110002	0	0	0	0	0	0	0	0	0	0	chr9	1398682	1398901	-	1	ciRNA	ENSGALT00000048273	WDR33	mRNA	chr9:1398654-1398901	WD repeat domain 33 [Source:HGNC Symbol;Acc:HGNC:25651]	GO:0005634(nucleus);GO:0003723(RNA binding);GO:0005654(nucleoplasm);GO:0001650(fibrillar center)	03015(mRNA surveillance pathway)	NA
ciRNA858	0	0.673806	0	0	0.412063	0	0	0.110002	0	0	0	0	0	0	0	0	0	0	chr9	23734146	23734710	-	1	ciRNA	ENSGALT00000075429	SELENOT	mRNA	chr9:23734118-23734710	selenoprotein T [Source:HGNC Symbol;Acc:HGNC:18136]	GO:0005783(endoplasmic reticulum);GO:0042593(glucose homeostasis);GO:0035773(insulin secretion involved in cellular response to glucose stimulus);GO:0031016(pancreas development);GO:0009749(response to glucose);GO:0016021(integral component of membrane);GO:0016020(membrane);GO:0045454(cell redox homeostasis)	NA	NA
ciRNA896	0	0	0.333149	0	0	0.213714	0	0.44001	0	0	0	0	0	0	0	0	0	0	chr12	5229655	5230127	-	1	ciRNA	ENSGALT00000008070	ACAD9	mRNA	chr12:5229627-5230127	acyl-CoA dehydrogenase family member 9 [Source:HGNC Symbol;Acc:HGNC:21497]	GO:0030425(dendrite);GO:0005739(mitochondrion);GO:0005634(nucleus);GO:0032981(mitochondrial respiratory chain complex I assembly);GO:0016627(oxidoreductase activity, acting on the CH-CH group of donors);GO:0003995(acyl-CoA dehydrogenase activity);GO:0050660(flavin adenine dinucleotide binding);GO:0055114(oxidation-reduction process);GO:0016491(oxidoreductase activity);GO:0008152(metabolic process…	NA	NA
ciRNA90	0.0993032	0	0.333149	0	0	0	0	0	0	0	0	0	0	0	0	0	21.8123	0	chr10	4112395	4113384	-	1	ciRNA	ENSGALT00000085479	ENSGALG00000003521	mRNA	chr10:4106349-4113384	NA	GO:0046982(protein heterodimerization activity);GO:0008092(cytoskeletal protein binding);GO:0005515(protein binding);GO:0060048(cardiac muscle contraction);GO:0005884(actin filament);GO:0005862(muscle thin filament tropomyosin);GO:0042803(protein homodimerization activity);GO:0005886(plasma membrane);GO:0007015(actin filament organization);GO:0008307(structural constituent of muscle);GO:0051015(a…	04260(Cardiac muscle contraction);04261(Adrenergic signaling in cardiomyocytes)	NA
ciRNA93	1.09234	0	1.88784	1.78731	2.26635	1.17543	1.93331	2.20005	0	0	0	0	0	0	0	0	30.8429	0	chr1	13803467	13804179	+	1	ciRNA	ENSGALT00000061103	KMT2E	mRNA	chr1:13803466-13804179	lysine methyltransferase 2E [Source:HGNC Symbol;Acc:HGNC:18541]	GO:0046872(metal ion binding);GO:0002446(neutrophil mediated immunity);GO:0006306(DNA methylation);GO:0030218(erythrocyte differentiation);GO:0042119(neutrophil activation)	NA	NA
ciRNA94	0	0	0	0.255331	0	0	0	0	0.0978702	0	0	0	0	0	0	0	41.6796	0	chr9	15328312	15328591	-	1	ciRNA	ENSGALT00000058391	NCL	mRNA	chr9:15328311-15328591	nucleolin [Source:HGNC Symbol;Acc:HGNC:7667]	NA	NA	NA
ciRNA946	0	0	0.11105	0	0	0	0.322219	0.770017	0.29361	0	0	0	0	0	0	0	0	0	chr15	5523866	5524384	-	1	ciRNA	ENSGALT00000006725	KDM2B	mRNA	chr15:5523855-5524384	lysine demethylase 2B [Source:HGNC Symbol;Acc:HGNC:13610]	GO:0046872(metal ion binding);GO:0031519(PcG protein complex);GO:0000122(negative regulation of transcription from RNA polymerase II promoter);GO:0007283(spermatogenesis);GO:0000979(RNA polymerase II core promoter sequence-specific DNA binding);GO:1902459(positive regulation of stem cell population maintenance);GO:0043524(negative regulation of neuron apoptotic process);GO:0035518(histone H2A mon…	NA	NA
ciRNA953	0	0	0.11105	0.0851102	0.103016	0.427429	0.214812	0	0.685091	0	0	0	0	0	0	0	0	0	chr14	1043186	1043988	-	1	ciRNA	ENSGALT00000034318	ENSGALG00000003465	mRNA	chr14:1043185-1043988	Parvalbumin, thymic [Source:UniProtKB/Swiss-Prot;Acc:P19753]	GO:0046872(metal ion binding);GO:0005509(calcium ion binding)	NA	NA
ciRNA956	0	0	0.11105	0	0.618094	0	0.107406	0.220005	0	0	0	0	0	0	0	0	0	0	chr14	3343583	3344814	-	1	ciRNA	ENSGALT00000006902	IQCE	mRNA	chr14:3343561-3344814	IQ motif containing E [Source:HGNC Symbol;Acc:HGNC:29171]	GO:0005739(mitochondrion);GO:0045944(positive regulation of transcription from RNA polymerase II promoter);GO:0019898(extrinsic component of membrane);GO:0060170(ciliary membrane);GO:0098797(plasma membrane protein complex)	NA	NA
ciRNA964	0	0	0.777347	0.425551	0.206031	0.427429	0	0	0	0	0	0	0	0	0	0	0	0	chr19	3159499	3159949	+	1	ciRNA	ENSGALT00000002223	ANKFY1	mRNA	chr19:3159498-3159972	ankyrin repeat and FYVE domain containing 1 [Source:HGNC Symbol;Acc:HGNC:20763]	GO:0070062(extracellular exosome);GO:0044354(macropinosome);GO:0043231(intracellular membrane-bounded organelle);GO:0030904(retromer complex);GO:0010008(endosome membrane);GO:0016020(membrane);GO:0005769(early endosome);GO:0005768(endosome);GO:0005765(lysosomal membrane);GO:0090160(Golgi to lysosome transport);GO:0048549(positive regulation of pinocytosis);GO:0042147(retrograde transport, endosom…	NA	NA
ciRNA977	0	0	0.333149	0	0.412063	0.106857	0.214812	0	0	0	0	0	0	0	0	0	0	0	chr26	261938	262266	+	1	ciRNA	ENSGALT00000048794	CACNA1S	mRNA	chr26:261937-262291	voltage-dependent L-type calcium channel subunit alpha-1S isoform 2 [Source:RefSeq peptide;Acc:NP_001292077]	GO:0005245(voltage-gated calcium channel activity);GO:0031674(I band);GO:0006816(calcium ion transport);GO:0005737(cytoplasm);GO:0005886(plasma membrane);GO:0008331(high voltage-gated calcium channel activity);GO:0006936(muscle contraction);GO:0005891(voltage-gated calcium channel complex);GO:0030315(T-tubule)	04010(MAPK signaling pathway);04020(Calcium signaling pathway);04912(GnRH signaling pathway);04260(Cardiac muscle contraction);04261(Adrenergic signaling in cardiomyocytes);04270(Vascular smooth muscle contraction)	NA
circRNA10	7.64635	8.75948	8.66186	12.0005	15.4524	17.8451	4.51106	4.4001	0.685091	61.0973	0	29.8479	24.1621	0.151208	74.583	21.748	60.2965	180.235	chrZ	26336714	26343019	+	2	circRNA	ENSGALT00000051723	SMARCA2	mRNA	chrZ:26328654-26336713|chrZ:26343019-26351241	SWI/SNF related, matrix associated, actin dependent regulator of chromatin, subfamily a, member 2 [Source:HGNC Symbol;Acc:HGNC:11098]	GO:0045111(intermediate filament cytoskeleton);GO:0043231(intracellular membrane-bounded organelle);GO:0016514(SWI/SNF complex);GO:0005654(nucleoplasm);GO:0005634(nucleus);GO:0000790(nuclear chromatin);GO:0045944(positive regulation of transcription from RNA polymerase II promoter);GO:0045893(positive regulation of transcription, DNA-templated);GO:0045892(negative regulation of transcription, DNA…	NA	NA
circRNA100	0.893729	2.02142	1.1105	4.00018	0	3.63314	3.437	2.97007	2.83823	73.6301	0	0	0	0	0	0	0	0	chr14	12590100	12598470	-	3	circRNA	ENSGALT00000039566	CREBBP	mRNA	chr14:12583950-12590099|chr14:12598470-12613545	CREB binding protein [Source:HGNC Symbol;Acc:HGNC:2348]	GO:0000123(histone acetyltransferase complex);GO:0016573(histone acetylation);GO:0004402(histone acetyltransferase activity);GO:0003712(transcription cofactor activity);GO:0001046(core promoter sequence-specific DNA binding);GO:0016746(transferase activity, transferring acyl groups);GO:0003713(transcription coactivator activity);GO:0009408(response to heat);GO:0006355(regulation of transcription,…	04310(Wnt signaling pathway);04330(Notch signaling pathway);04350(TGF-beta signaling pathway);04068(FoxO signaling pathway);04110(Cell cycle);04520(Adherens junction);04916(Melanogenesis);05164(Influenza A);05168(Herpes simplex infection)	NA
circRNA10001	0	0.449204	0	0	0	0.106857	0.107406	0	0	0	0	0	0	0	0	0	0	0	chr2	3923771	3925415	-	2	circRNA	ENSGALT00000071220	SETD2	mRNA	chr2:3923217-3923770|chr2:3925415-3928222	SET domain containing 2 [Source:HGNC Symbol;Acc:HGNC:18420]	NA	00310(Lysine degradation)	EC:2.1.1.43
circRNA10004	0	0.336903	0	0.255331	0	0	0	0.220005	0	0	0	0	0	0	0	0	0	0	chr2	4233479	4273963	+	3	circRNA	ENSGALT00000009078	CRHR2	mRNA	chr2:4233336-4233478|chr2:4273963-4288383	corticotropin releasing hormone receptor 2 [Source:HGNC Symbol;Acc:HGNC:2358]	GO:0043435(response to corticotropin-releasing hormone);GO:0009755(hormone-mediated signaling pathway);GO:0043404(corticotropin-releasing hormone receptor activity);GO:0032099(negative regulation of appetite);GO:0007166(cell surface receptor signaling pathway);GO:0004888(transmembrane signaling receptor activity);GO:0005886(plasma membrane);GO:0007186(G-protein coupled receptor signaling pathway)…	04080(Neuroactive ligand-receptor interaction)	NA
circRNA10006	0	0.336903	0	0.340441	0.103016	0	0.429625	0	0	0	0	0	0	0	0	0	0	0	chr2	4757197	4768218	-	4	circRNA	ENSGALT00000009457	ENSGALG00000005884	mRNA	chr2:4755200-4757196|chr2:4768218-4774188	NA	GO:0007346(regulation of mitotic cell cycle);GO:0042981(regulation of apoptotic process);GO:0004674(protein serine/threonine kinase activity);GO:0005737(cytoplasm);GO:0006468(protein phosphorylation);GO:0005524(ATP binding);GO:0004672(protein kinase activity);GO:0031098(stress-activated protein kinase signaling cascade);GO:0023014(signal transduction by protein phosphorylation);GO:0032147(activat…	04010(MAPK signaling pathway);04912(GnRH signaling pathway)	NA
circRNA10007	0	0.112301	0.222099	0	0.206031	0	0.322219	0.880019	0.29361	0	0	0	0	0	0	0	0	0	chr2	4774189	4784407	-	3	circRNA	ENSGALT00000009457	ENSGALG00000005884	mRNA	chr2:4768218-4774188|chr2:4784407-4796677	NA	GO:0007346(regulation of mitotic cell cycle);GO:0042981(regulation of apoptotic process);GO:0004674(protein serine/threonine kinase activity);GO:0005737(cytoplasm);GO:0006468(protein phosphorylation);GO:0005524(ATP binding);GO:0004672(protein kinase activity);GO:0031098(stress-activated protein kinase signaling cascade);GO:0023014(signal transduction by protein phosphorylation);GO:0032147(activat…	04010(MAPK signaling pathway);04912(GnRH signaling pathway)	NA
circRNA10009	0	0.449204	0	0.595771	0.206031	0.320571	0.107406	0	0	0	0	0	0	0	0	0	0	0	chr2	4884625	4895635	+	2	circRNA	ENSGALT00000009616	OXSR1	mRNA	chr2:4864741-4884624|chr2:4895635-4908621	oxidative stress responsive 1 [Source:HGNC Symbol;Acc:HGNC:8508]	GO:0070062(extracellular exosome);GO:0005829(cytosol);GO:2000687(negative regulation of rubidium ion transmembrane transporter activity);GO:2000681(negative regulation of rubidium ion transport);GO:1901380(negative regulation of potassium ion transmembrane transport);GO:1901017(negative regulation of potassium ion transmembrane transporter activity);GO:0071476(cellular hypotonic response);GO:0035…	NA	NA
circRNA10012	0	0.112301	0.333149	0	0	0	0.322219	0	0	0	0	0	0	0	0	0	0	0	chr2	5517771	5572116	+	10	circRNA	ENSGALT00000031281	ENSGALG00000006112	mRNA	chr2:5509889-5517770|chr2:5572116-5591820	NA	GO:0001518(voltage-gated sodium channel complex);GO:0060078(regulation of postsynaptic membrane potential);GO:0035725(sodium ion transmembrane transport);GO:0034765(regulation of ion transmembrane transport);GO:0019228(neuronal action potential);GO:0006814(sodium ion transport);GO:0005272(sodium channel activity);GO:0005248(voltage-gated sodium channel activity);GO:0005244(voltage-gated ion chann…	04261(Adrenergic signaling in cardiomyocytes)	NA
circRNA10018	0	0.449204	0	0.510661	0	0.320571	0	0.110002	0	0	0	0	0	0	0	0	0	0	chr2	6348882	6383476	-	3	circRNA	ENSGALT00000038780	PRKAG2	mRNA	chr2:6336597-6348881|chr2:6383476-6412584	protein kinase AMP-activated non-catalytic subunit gamma 2 [Source:HGNC Symbol;Acc:HGNC:9386]	GO:0031588(nucleotide-activated protein kinase complex);GO:0005615(extracellular space);GO:0045860(positive regulation of protein kinase activity);GO:0035556(intracellular signal transduction);GO:0019217(regulation of fatty acid metabolic process);GO:0010800(positive regulation of peptidyl-threonine phosphorylation);GO:0006469(negative regulation of protein kinase activity);GO:0006110(regulation …	04371(Apelin signaling pathway);04068(FoxO signaling pathway);04530(Tight junction);04910(Insulin signaling pathway);04920(Adipocytokine signaling pathway)	NA
circRNA1002	0.794426	2.13372	1.22154	0.255331	1.3392	1.496	1.82591	0.44001	0.978702	0	0	20.1812	0	0	0	0	0	0	chr18	782093	806073	+	5	circRNA	ENSGALT00000059089	MAP2K4	mRNA	chr18:776508-782092|chr18:806073-818734	mitogen-activated protein kinase kinase 4 [Source:HGNC Symbol;Acc:HGNC:6844]	GO:0071260(cellular response to mechanical stimulus);GO:0000165(MAPK cascade);GO:0009611(response to wounding);GO:0034393(positive regulation of smooth muscle cell apoptotic process);GO:2000672(negative regulation of motor neuron apoptotic process)	04010(MAPK signaling pathway);04012(ErbB signaling pathway);04620(Toll-like receptor signaling pathway);04912(GnRH signaling pathway);05164(Influenza A)	NA
circRNA10029	0	0.336903	0.777347	0	0.309047	1.17543	0.322219	0.660015	1.07657	0	0	0	0	0	0	0	0	0	chr2	10051021	10089928	-	7	circRNA	ENSGALT00000050634	DIP2C	mRNA	chr2:10042007-10051020|chr2:10089928-10243604	disco interacting protein 2 homolog C [Source:HGNC Symbol;Acc:HGNC:29150]	GO:0008152(metabolic process);GO:0003824(catalytic activity)	NA	NA
circRNA10030	0	0.112301	0	0.255331	0	0	0	0	0.587221	0	0	0	0	0	0	0	0	0	chr2	10051021	10053755	-	3	circRNA	ENSGALT00000010760	DIP2C	mRNA	chr2:10042007-10051020|chr2:10053755-10060120	disco interacting protein 2 homolog C [Source:HGNC Symbol;Acc:HGNC:29150]	GO:0008152(metabolic process);GO:0003824(catalytic activity)	NA	NA
circRNA10036	0	0.561505	0	0	0	0.320571	0	0.110002	0	0	0	0	0	0	0	0	0	0	chr2	12877333	12894397	-	5	circRNA	ENSGALT00000064833	CCNY	mRNA	chr2:12873417-12877332|chr2:12894397-12905355	cyclin Y [Source:HGNC Symbol;Acc:HGNC:23354]	GO:0000079(regulation of cyclin-dependent protein serine/threonine kinase activity);GO:0019901(protein kinase binding);GO:0070062(extracellular exosome);GO:0005886(plasma membrane);GO:0005634(nucleus);GO:0000308(cytoplasmic cyclin-dependent protein kinase holoenzyme complex);GO:0060828(regulation of canonical Wnt signaling pathway);GO:0045737(positive regulation of cyclin-dependent protein serine…	NA	NA
circRNA10037	0	0.786107	0	0.425551	0	0.961714	0	0	0.489351	0	0	0	0	0	0	0	0	0	chr2	13045857	13062123	+	5	circRNA	ENSGALT00000038545	CUL2	mRNA	chr2:13043140-13045856|chr2:13062123-13064916	cullin 2 [Source:HGNC Symbol;Acc:HGNC:2552]	GO:0031625(ubiquitin protein ligase binding);GO:0006511(ubiquitin-dependent protein catabolic process);GO:0005654(nucleoplasm);GO:0005730(nucleolus);GO:0030163(protein catabolic process);GO:0031462(Cul2-RING ubiquitin ligase complex);GO:0031461(cullin-RING ubiquitin ligase complex);GO:0042787(protein ubiquitination involved in ubiquitin-dependent protein catabolic process);GO:0061630(ubiquitin pr…	04120(Ubiquitin mediated proteolysis)	NA
circRNA1004	0.0993032	0	0	0.0851102	0.103016	0	0	0	0	0	0	3.05262	0	0	0	0	0	0	chr18	2648723	2668050	-	2	circRNA	ENSGALT00000002095	COX10	mRNA	chr18:2635847-2648722|chr18:2668050-2716696	protoheme IX farnesyltransferase, mitochondrial [Source:RefSeq peptide;Acc:NP_001025871]	GO:0070069(cytochrome complex);GO:0005829(cytosol);GO:0005739(mitochondrion);GO:0005730(nucleolus);GO:0048034(heme O biosynthetic process);GO:0045333(cellular respiration);GO:0017004(cytochrome complex assembly);GO:0009060(aerobic respiration);GO:0008535(respiratory chain complex IV assembly);GO:0007005(mitochondrion organization);GO:0006784(heme a biosynthetic process);GO:0006783(heme biosynthet…	00190(Oxidative phosphorylation);00860(Porphyrin and chlorophyll metabolism)	NA
circRNA10041	0	2.69523	2.22099	0	0	0	1.7185	0.880019	0.685091	0	0	0	0	0	0	0	0	0	chr2	13362167	13380148	+	5	circRNA	ENSGALT00000080314	PARD3	mRNA	chr2:13354123-13362166|chr2:13380148-13391451	par-3 family cell polarity regulator [Source:HGNC Symbol;Acc:HGNC:16051]	GO:0030054(cell junction);GO:0005923(bicellular tight junction);GO:0005911(cell-cell junction)	04080(Neuroactive ligand-receptor interaction);04144(Endocytosis);04520(Adherens junction);04530(Tight junction)	NA
circRNA10042	0	0.449204	0.444198	0.17022	0.309047	0.534286	0	0	0	0	0	0	0	0	0	0	0	0	chr2	13362167	13428694	+	13	circRNA	ENSGALT00000080314	PARD3	mRNA	chr2:13354123-13362166|chr2:13428694-13469010	par-3 family cell polarity regulator [Source:HGNC Symbol;Acc:HGNC:16051]	GO:0030054(cell junction);GO:0005923(bicellular tight junction);GO:0005911(cell-cell junction)	04080(Neuroactive ligand-receptor interaction);04144(Endocytosis);04520(Adherens junction);04530(Tight junction)	NA
circRNA10043	0	0.112301	0.11105	0	0	0	0.751843	0	0	0	0	0	0	0	0	0	0	0	chr2	13362167	13450796	+	13	circRNA	ENSGALT00000059013	PARD3	mRNA	chr2:13354123-13362166|chr2:13450796-13469010	par-3 family cell polarity regulator [Source:HGNC Symbol;Acc:HGNC:16051]	GO:0030054(cell junction);GO:0005923(bicellular tight junction);GO:0005911(cell-cell junction)	04080(Neuroactive ligand-receptor interaction);04144(Endocytosis);04520(Adherens junction);04530(Tight junction)	NA
circRNA10047	0	0.561505	0.333149	0.255331	0.927142	1.38914	1.50369	1.65004	0.489351	0	0	0	0	0	0	0	0	0	chr2	13391452	13428694	+	8	circRNA	ENSGALT00000080314	PARD3	mRNA	chr2:13380148-13391451|chr2:13428694-13469010	par-3 family cell polarity regulator [Source:HGNC Symbol;Acc:HGNC:16051]	GO:0030054(cell junction);GO:0005923(bicellular tight junction);GO:0005911(cell-cell junction)	04080(Neuroactive ligand-receptor interaction);04144(Endocytosis);04520(Adherens junction);04530(Tight junction)	NA
circRNA10048	0	0.561505	0	0	0.206031	0.106857	0	0	0	0	0	0	0	0	0	0	0	0	chr2	13403377	13428694	+	6	circRNA	ENSGALT00000080314	PARD3	mRNA	chr2:13392274-13403376|chr2:13428694-13469010	par-3 family cell polarity regulator [Source:HGNC Symbol;Acc:HGNC:16051]	GO:0030054(cell junction);GO:0005923(bicellular tight junction);GO:0005911(cell-cell junction)	04080(Neuroactive ligand-receptor interaction);04144(Endocytosis);04520(Adherens junction);04530(Tight junction)	NA
circRNA1005	0.0993032	0	0.222099	0	0.103016	0.106857	0	0.660015	0	0	0	12.5497	17.8109	0	0	0	0	0	chr18	3451816	3452529	-	2	circRNA	ENSGALT00000002396	FOXK2	mRNA	chr18:3449823-3451815|chr18:3452529-3453514	forkhead box K2 [Source:HGNC Symbol;Acc:HGNC:6036]	GO:0005634(nucleus);GO:0045944(positive regulation of transcription from RNA polymerase II promoter);GO:0043565(sequence-specific DNA binding);GO:0001077(transcriptional activator activity, RNA polymerase II core promoter proximal region sequence-specific binding);GO:0000978(RNA polymerase II core promoter proximal region sequence-specific DNA binding);GO:0000287(magnesium ion binding);GO:0000981…	NA	NA
circRNA10050	0	0.673806	0.222099	0	0	0	0	0.220005	0	0	0	0	0	0	0	0	0	0	chr2	13422491	13450796	+	3	circRNA	ENSGALT00000059013	PARD3	mRNA	chr2:13416622-13422490|chr2:13450796-13469010	par-3 family cell polarity regulator [Source:HGNC Symbol;Acc:HGNC:16051]	GO:0030054(cell junction);GO:0005923(bicellular tight junction);GO:0005911(cell-cell junction)	04080(Neuroactive ligand-receptor interaction);04144(Endocytosis);04520(Adherens junction);04530(Tight junction)	NA
circRNA10051	0	0.336903	0	0.510661	0.824126	0	0	0	0.0978702	0	0	0	0	0	0	0	0	0	chr2	13930907	13945163	+	4	circRNA	ENSGALT00000086700	NRP1	mRNA	chr2:13889687-13930906|chr2:13945163-13962219	neuropilin 1 [Source:HGNC Symbol;Acc:HGNC:8004]	GO:0005886(plasma membrane);GO:0019838(growth factor binding);GO:0005925(focal adhesion);GO:0005615(extracellular space);GO:0070374(positive regulation of ERK1 and ERK2 cascade);GO:0007411(axon guidance);GO:0038085(vascular endothelial growth factor binding);GO:0048008(platelet-derived growth factor receptor signaling pathway);GO:1901998(toxin transport);GO:0005829(cytosol);GO:0001525(angiogenesi…	NA	NA
circRNA1006	1.29094	0.673806	1.33259	0.595771	2.36936	0.961714	1.93331	1.98004	1.56592	0	0	51.725	0	0	0	0	0	0	chr18	4050007	4050330	+	1	circRNA	ENSGALT00000002646	TNRC6C	mRNA	chr18:4028290-4050006|chr18:4050330-4065447	trinucleotide repeat containing 6C [Source:HGNC Symbol;Acc:HGNC:29318]	GO:1900153(positive regulation of nuclear-transcribed mRNA catabolic process, deadenylation-dependent decay);GO:0060213(positive regulation of nuclear-transcribed mRNA poly(A) tail shortening);GO:0035195(gene silencing by miRNA);GO:0035278(miRNA mediated inhibition of translation);GO:0003676(nucleic acid binding)	NA	NA
circRNA10060	0	0.224602	0.333149	0	0	0	0	0.220005	0	0	0	0	0	0	0	0	0	0	chr2	15482457	15495338	+	2	circRNA	ENSGALT00000054546	MPP7	mRNA	chr2:15445659-15482456|chr2:15495338-15519279	membrane palmitoylated protein 7 [Source:HGNC Symbol;Acc:HGNC:26542]	GO:0019904(protein domain specific binding);GO:0032947(protein complex scaffold activity);GO:0045296(cadherin binding);GO:0046982(protein heterodimerization activity);GO:0031334(positive regulation of protein complex assembly);GO:0070830(bicellular tight junction assembly);GO:0071896(protein localization to adherens junction);GO:0005654(nucleoplasm);GO:0005912(adherens junction);GO:0005923(bicell…	NA	NA
circRNA10064	0	0.112301	0	0.17022	0	0	0	0.110002	0.880831	0	0	0	0	0	0	0	0	0	chr2	16869821	16885835	+	3	circRNA	ENSGALT00000012520	ARHGAP21	mRNA	chr2:16798467-16869820|chr2:16885835-16891239	Rho GTPase activating protein 21 [Source:HGNC Symbol;Acc:HGNC:23725]	GO:0030054(cell junction);GO:0015629(actin cytoskeleton);GO:0005886(plasma membrane);GO:0005794(Golgi apparatus);GO:0072384(organelle transport along microtubule);GO:0051684(maintenance of Golgi location);GO:0051645(Golgi localization);GO:0051683(establishment of Golgi localization);GO:0007030(Golgi organization);GO:0005096(GTPase activator activity);GO:0043547(positive regulation of GTPase activ…	NA	NA
circRNA10066	0	0.112301	0.333149	0	0	0.106857	0	0	0	0	0	0	0	0	0	0	0	0	chr2	16964891	16965066	-	1	circRNA	ENSGALT00000063076	KIAA1217	mRNA	chr2:16957541-16964890|chr2:16965066-16970951	KIAA1217 [Source:HGNC Symbol;Acc:HGNC:25428]	GO:0048706(embryonic skeletal system development)	NA	NA
circRNA10067	0	0.561505	1.55469	0.255331	1.54524	1.92343	1.50369	1.10002	1.07657	0	0	0	0	0	0	0	0	0	chr2	16964891	16971112	-	2	circRNA	ENSGALT00000063076	KIAA1217	mRNA	chr2:16957541-16964890|chr2:16971112-16977996	KIAA1217 [Source:HGNC Symbol;Acc:HGNC:25428]	GO:0048706(embryonic skeletal system development)	NA	NA
circRNA10072	0	0.112301	0	0	0	0.106857	0	0.110002	0.29361	0	0	0	0	0	0	0	0	0	chr2	19713662	19715031	+	3	circRNA	ENSGALT00000014104	HACD1	mRNA	chr2:19710349-19713661|chr2:19715031-19717567	3-hydroxyacyl-CoA dehydratase 1 [Source:HGNC Symbol;Acc:HGNC:9639]	GO:0102345(3-hydroxy-lignoceroyl-CoA dehydratase activity);GO:0102344(3-hydroxy-behenoyl-CoA dehydratase activity);GO:0006631(fatty acid metabolic process);GO:0006633(fatty acid biosynthetic process);GO:0030176(integral component of endoplasmic reticulum membrane);GO:0006629(lipid metabolic process);GO:0016829(lyase activity);GO:0005789(endoplasmic reticulum membrane);GO:0005783(endoplasmic retic…	01212(Fatty acid metabolism);00062(Fatty acid elongation);01040(Biosynthesis of unsaturated fatty acids)	NA
circRNA10077	0	0.898409	0.333149	0.425551	0.412063	0	0	0.110002	0	0	0	0	0	0	0	0	0	0	chr2	20317580	20319244	+	3	circRNA	ENSGALT00000014221	MINDY3	mRNA	chr2:20311268-20317579|chr2:20319244-20323019	MINDY lysine 48 deubiquitinase 3 [Source:HGNC Symbol;Acc:HGNC:23578]	GO:0031965(nuclear membrane);GO:0005654(nucleoplasm);GO:0071108(protein K48-linked deubiquitination);GO:1990380(Lys48-specific deubiquitinase activity);GO:0016807(cysteine-type carboxypeptidase activity);GO:0006508(proteolysis)	NA	NA
circRNA10079	0	0.336903	0	0	0	0	0	0.660015	0.29361	0	0	0	0	0	0	0	0	0	chr2	20574212	20579486	+	2	circRNA	ENSGALT00000014256	FAM171A1	mRNA	chr2:20569300-20574211|chr2:20579486-20583805	family with sequence similarity 171 member A1 [Source:HGNC Symbol;Acc:HGNC:23522]	GO:0070062(extracellular exosome);GO:0016021(integral component of membrane);GO:0016020(membrane)	NA	NA
circRNA1008	0	0	0	0	0.103016	0	0	0	0.880831	0	0	4.74853	0	0	0	0	0	0	chr18	10012260	10014049	-	4	circRNA	ENSGALT00000055031	P4HB	mRNA	chr18:10011662-10012259|chr18:10014049-10014386	prolyl 4-hydroxylase subunit beta [Source:HGNC Symbol;Acc:HGNC:8548]	GO:0005793(endoplasmic reticulum-Golgi intermediate compartment);GO:0046982(protein heterodimerization activity);GO:0005178(integrin binding);GO:0005925(focal adhesion);GO:0003723(RNA binding);GO:0005783(endoplasmic reticulum);GO:0070062(extracellular exosome);GO:0031012(extracellular matrix);GO:0009897(external side of plasma membrane);GO:0015037(peptide disulfide oxidoreductase activity);GO:000…	04141(Protein processing in endoplasmic reticulum)	NA
circRNA10082	0	0.673806	0.333149	0	0.206031	0.106857	1.18147	0.550012	0	0	0	0	0	0	0	0	0	0	chr2	20679298	20683452	+	4	circRNA	ENSGALT00000014327	CROT	mRNA	chr2:20679095-20679297|chr2:20683452-20683981	carnitine O-octanoyltransferase [Source:HGNC Symbol;Acc:HGNC:2366]	GO:0043231(intracellular membrane-bounded organelle);GO:0005777(peroxisome);GO:0005739(mitochondrion);GO:0051791(medium-chain fatty acid metabolic process);GO:0015936(coenzyme A metabolic process);GO:0015908(fatty acid transport);GO:0009437(carnitine metabolic process);GO:0006635(fatty acid beta-oxidation);GO:0006631(fatty acid metabolic process);GO:0006091(generation of precursor metabolites and…	04146(Peroxisome)	EC:2.3.1.137
circRNA10089	0	1.34761	0	0.17022	0.309047	0	0.537031	0	0.29361	0	0	0	0	0	0	0	0	0	chr2	23881852	23882983	-	2	circRNA	ENSGALT00000038023	ENSGALG00000009689	mRNA	chr2:23880172-23881851|chr2:23882983-23883527	NA	GO:0004064(arylesterase activity);GO:0005576(extracellular region)	NA	NA
circRNA10093	0	0.112301	0	0	0	0.320571	0.214812	0	0.587221	0	0	0	0	0	0	0	0	0	chr2	26154388	26154727	+	2	circRNA	ENSGALT00000058449	PHF14	mRNA	chr2:26141156-26154387|chr2:26154727-26193479	PHD finger protein 14 [Source:HGNC Symbol;Acc:HGNC:22203]	GO:0005634(nucleus);GO:0008285(negative regulation of cell proliferation);GO:0000122(negative regulation of transcription from RNA polymerase II promoter);GO:0048286(lung alveolus development);GO:0072201(negative regulation of mesenchymal cell proliferation);GO:2000584(negative regulation of platelet-derived growth factor receptor-alpha signaling pathway);GO:2000791(negative regulation of mesench…	NA	NA
circRNA10094	0	0.336903	1.22154	0.425551	0	0.641143	0	0.110002	0.391481	0	0	0	0	0	0	0	0	0	chr2	27635117	27660248	-	6	circRNA	ENSGALT00000055717	DGKB	mRNA	chr2:27580054-27635116|chr2:27660248-27663993	diacylglycerol kinase beta [Source:HGNC Symbol;Acc:HGNC:2850]	GO:0005886(plasma membrane);GO:0004143(diacylglycerol kinase activity);GO:0046486(glycerolipid metabolic process);GO:0046834(lipid phosphorylation)	00561(Glycerolipid metabolism);00564(Glycerophospholipid metabolism);04070(Phosphatidylinositol signaling system)	NA
circRNA10096	0	0.673806	0.11105	0	0	0	0	0.110002	0.29361	0	0	0	0	0	0	0	0	0	chr2	28567268	28577341	+	4	circRNA	ENSGALT00000052603	BZW2	mRNA	chr2:28561216-28567267|chr2:28577341-28580423	basic leucine zipper and W2 domains 2 [Source:HGNC Symbol;Acc:HGNC:18808]	GO:0045296(cadherin binding);GO:0016020(membrane);GO:0005737(cytoplasm)	NA	NA
circRNA10098	0	0.336903	0.11105	0.17022	0	0	0	0.880019	0.391481	0	0	0	0	0	0	0	0	0	chr2	29465227	29547852	+	10	circRNA	ENSGALT00000050640	HDAC9	mRNA	chr2:29428352-29465226|chr2:29547852-29579866	histone deacetylase 9 [Source:HGNC Symbol;Acc:HGNC:14065]	GO:0005667(transcription factor complex);GO:0032869(cellular response to insulin stimulus);GO:0005737(cytoplasm);GO:0005634(nucleus);GO:0000122(negative regulation of transcription from RNA polymerase II promoter);GO:0042826(histone deacetylase binding);GO:0008134(transcription factor binding);GO:0045892(negative regulation of transcription, DNA-templated);GO:0005080(protein kinase C binding);GO:…	NA	NA
circRNA10099	0	0.224602	0	0	0	0	0	0.110002	0.0978702	0	0	0	0	0	0	0	0	0	chr2	30984889	31002406	-	10	circRNA	ENSGALT00000053600	FAM126A	mRNA	None|chr2:31002406-31018726	family with sequence similarity 126 member A [Source:HGNC Symbol;Acc:HGNC:24587]	GO:0005829(cytosol);GO:0005737(cytoplasm);GO:0005886(plasma membrane);GO:0016020(membrane);GO:0042552(myelination);GO:0046854(phosphatidylinositol phosphorylation);GO:0043005(neuron projection);GO:0072659(protein localization to plasma membrane)	NA	NA
circRNA1010	0.695123	0.336903	0	1.61709	0.927142	1.06857	2.47034	2.09005	1.17444	0	0	27.304	0	0	0	0	0	0	chr18	10936382	10936831	-	2	circRNA	ENSGALT00000013031	CASKIN2	mRNA	chr18:10936267-10936381|chr18:10936831-10937241	CASK interacting protein 2 [Source:HGNC Symbol;Acc:HGNC:18200]	GO:0005654(nucleoplasm);GO:0016020(membrane)	NA	NA
circRNA10100	0	0.673806	0.666297	0	0	0	0.214812	0.660015	0.19574	0	0	0	0	0	0	0	0	0	chr2	30995991	31002406	-	3	circRNA	ENSGALT00000083624	FAM126A	mRNA	chr2:30995099-30995990|chr2:31002406-31019213	family with sequence similarity 126 member A [Source:HGNC Symbol;Acc:HGNC:24587]	GO:0005829(cytosol);GO:0005737(cytoplasm);GO:0005886(plasma membrane);GO:0016020(membrane);GO:0042552(myelination);GO:0046854(phosphatidylinositol phosphorylation);GO:0043005(neuron projection);GO:0072659(protein localization to plasma membrane)	NA	NA
circRNA10106	0	0.224602	0	0	0.412063	0.534286	0	0	0	0	0	0	0	0	0	0	0	0	chr2	32483888	32493947	-	5	circRNA	ENSGALT00000079925	SKAP2	mRNA	chr2:32466782-32483887|chr2:32493947-32537562	src kinase associated phosphoprotein 2 [Source:HGNC Symbol;Acc:HGNC:15687]	NA	NA	NA
circRNA10107	0	0.561505	0.333149	0	0	0.534286	0	0.220005	0	0	0	0	0	0	0	0	0	0	chr2	32483888	32537667	-	6	circRNA	ENSGALT00000079925	SKAP2	mRNA	chr2:32466782-32483887|chr2:32537667-32547383	src kinase associated phosphoprotein 2 [Source:HGNC Symbol;Acc:HGNC:15687]	NA	NA	NA
circRNA10108	0	0.224602	0	0.17022	0.103016	0.320571	0	0	0	0	0	0	0	0	0	0	0	0	chr2	32493052	32537667	-	3	circRNA	ENSGALT00000079925	SKAP2	mRNA	chr2:32485452-32493051|chr2:32537667-32547383	src kinase associated phosphoprotein 2 [Source:HGNC Symbol;Acc:HGNC:15687]	NA	NA	NA
circRNA10110	0	3.03213	1.22154	6.72371	3.60555	8.54857	0.751843	1.76004	2.15314	0	0	0	0	0	0	0	0	0	chr2	33053190	33143223	-	3	circRNA	ENSGALT00000064064	JAZF1	mRNA	chr2:33047123-33053189|chr2:33143223-33232829	JAZF zinc finger 1 [Source:HGNC Symbol;Acc:HGNC:28917]	NA	NA	NA
circRNA10115	0	0.112301	0	0	0.309047	0.427429	0	0	0	0	0	0	0	0	0	0	0	0	chr2	34436565	34449387	-	2	circRNA	ENSGALT00000018331	RFTN1	mRNA	chr2:34423233-34436564|chr2:34449387-34477048	raftlin, lipid raft linker 1 [Source:HGNC Symbol;Acc:HGNC:30278]	GO:0070062(extracellular exosome);GO:0045121(membrane raft);GO:0043234(protein complex);GO:0005886(plasma membrane);GO:0005768(endosome);GO:0005737(cytoplasm);GO:1903044(protein localization to membrane raft);GO:0050853(B cell receptor signaling pathway);GO:0050852(T cell receptor signaling pathway);GO:0040007(growth);GO:0043330(response to exogenous dsRNA);GO:0034138(toll-like receptor 3 signali…	NA	NA
circRNA10116	0	0.224602	0	0	0	0.641143	0.107406	0	0.391481	0	0	0	0	0	0	0	0	0	chr2	34449201	34477204	-	2	circRNA	ENSGALT00000018331	RFTN1	mRNA	chr2:34436673-34449200|chr2:34477204-34486728	raftlin, lipid raft linker 1 [Source:HGNC Symbol;Acc:HGNC:30278]	GO:0070062(extracellular exosome);GO:0045121(membrane raft);GO:0043234(protein complex);GO:0005886(plasma membrane);GO:0005768(endosome);GO:0005737(cytoplasm);GO:1903044(protein localization to membrane raft);GO:0050853(B cell receptor signaling pathway);GO:0050852(T cell receptor signaling pathway);GO:0040007(growth);GO:0043330(response to exogenous dsRNA);GO:0034138(toll-like receptor 3 signali…	NA	NA
circRNA10118	0	0.224602	0	0	0	0.213714	0	1.21003	0	0	0	0	0	0	0	0	0	0	chr2	34771159	34798542	-	4	circRNA	ENSGALT00000066347	TBC1D5	mRNA	chr2:34761506-34771158|chr2:34798542-34837228	TBC1 domain family member 5 [Source:HGNC Symbol;Acc:HGNC:19166]	GO:1990316(ATG1/ULK1 kinase complex);GO:0043231(intracellular membrane-bounded organelle);GO:0030904(retromer complex);GO:0030122(AP-2 adaptor complex);GO:0010008(endosome membrane);GO:0005794(Golgi apparatus);GO:0005776(autophagosome);GO:0042594(response to starvation);GO:0016236(macroautophagy);GO:0042147(retrograde transport, endosome to Golgi);GO:0002092(positive regulation of receptor intern…	NA	NA
circRNA1012	8.54008	10.2194	15.3248	10.2132	16.7916	10.3651	3.11478	5.72013	3.32759	0	0	1.6959	0	0	0	0	0	0	chr26	635343	637506	+	2	circRNA	ENSGALT00000055438	ENSGALG00000037370	mRNA	chr26:622329-635342|chr26:637506-645399	NA	NA	NA	NA
circRNA10120	0	0.224602	0	1.02132	0	0	0	0.330007	0	0	0	0	0	0	0	0	0	0	chr2	34904148	35000731	-	2	circRNA	ENSGALT00000052195	TBC1D5	mRNA	chr2:34875271-34904147|None	TBC1 domain family member 5 [Source:HGNC Symbol;Acc:HGNC:19166]	GO:1990316(ATG1/ULK1 kinase complex);GO:0043231(intracellular membrane-bounded organelle);GO:0030904(retromer complex);GO:0030122(AP-2 adaptor complex);GO:0010008(endosome membrane);GO:0005794(Golgi apparatus);GO:0005776(autophagosome);GO:0042594(response to starvation);GO:0016236(macroautophagy);GO:0042147(retrograde transport, endosome to Golgi);GO:0002092(positive regulation of receptor intern…	NA	NA
circRNA10126	0	0.112301	0	0.0851102	0	0.106857	0	0	0	0	0	0	0	0	0	0	0	0	chr2	40467003	40468680	+	2	circRNA	ENSGALT00000018718	GPD1L	mRNA	chr2:40461563-40467002|chr2:40468680-40472466	glycerol-3-phosphate dehydrogenase 1 like [Source:HGNC Symbol;Acc:HGNC:28956]	GO:0070062(extracellular exosome);GO:0016020(membrane);GO:0005886(plasma membrane);GO:2000649(regulation of sodium ion transmembrane transporter activity);GO:2000010(positive regulation of protein localization to cell surface);GO:0090038(negative regulation of protein kinase C signaling);GO:0086005(ventricular cardiac muscle cell action potential);GO:0060373(regulation of ventricular cardiac musc…	00564(Glycerophospholipid metabolism)	EC:1.1.1.8
circRNA1013	0	0.224602	0	0	0	0	0.322219	1.10002	0	0	0	5.2573	0	0	0	0	0	0	chr26	769441	770163	+	2	circRNA	ENSGALT00000000424	CSRP1	mRNA	chr26:767069-769440|chr26:770163-771253	cysteine and glycine rich protein 1 [Source:HGNC Symbol;Acc:HGNC:2469]	GO:0070062(extracellular exosome);GO:0005925(focal adhesion);GO:0005634(nucleus);GO:0070527(platelet aggregation);GO:0003723(RNA binding);GO:0031252(cell leading edge);GO:0051393(alpha-actinin binding);GO:0001725(stress fiber);GO:0051219(phosphoprotein binding);GO:0005856(cytoskeleton);GO:0005737(cytoplasm);GO:0046872(metal ion binding);GO:0005623(cell)	NA	NA
circRNA10130	0	0.224602	0	0	0.103016	0	0	0	0.489351	0	0	0	0	0	0	0	0	0	chr2	41539327	41545084	-	3	circRNA	ENSGALT00000065313	EAF1	mRNA	chr2:41531423-41539326|chr2:41545084-41548231	ELL associated factor 1 [Source:HGNC Symbol;Acc:HGNC:20907]	NA	NA	NA
circRNA10133	0	0.112301	0	0	0	0.320571	0.537031	0	0	0	0	0	0	0	0	0	0	0	chr2	43298634	43308122	+	4	circRNA	ENSGALT00000072232	ZDHHC3	mRNA	chr2:43296065-43298633|chr2:43308122-43310782	zinc finger DHHC-type containing 3 [Source:HGNC Symbol;Acc:HGNC:18470]	NA	NA	NA
circRNA10145	0	0.786107	0.444198	1.95753	5.8719	2.56457	1.18147	1.87004	1.07657	0	0	0	0	0	0	0	0	0	chr2	44918677	44941491	-	5	circRNA	ENSGALT00000067482	CLASP2	mRNA	chr2:44897521-44918676|chr2:44941491-44944780	cytoplasmic linker associated protein 2 [Source:RefSeq peptide;Acc:NP_001170856]	NA	NA	NA
circRNA10146	0	1.12301	0.777347	1.36176	5.04777	4.80857	6.01475	3.74008	0	0	0	0	0	0	0	0	0	0	chr2	44934535	44941491	-	4	circRNA	ENSGALT00000067482	CLASP2	mRNA	chr2:44918823-44934534|chr2:44941491-44944780	cytoplasmic linker associated protein 2 [Source:RefSeq peptide;Acc:NP_001170856]	NA	NA	NA
circRNA10147	0	1.57221	1.33259	0.680882	0	0	1.18147	3.19007	0	0	0	0	0	0	0	0	0	0	chr2	46197403	46204047	-	6	circRNA	ENSGALT00000081032	STARD3NL	mRNA	chr2:46197309-46197402|chr2:46204047-46207415	STARD3 N-terminal like [Source:HGNC Symbol;Acc:HGNC:19169]	NA	NA	NA
circRNA10149	0	0.336903	0.11105	0	0	0	0.214812	0.330007	0	0	0	0	0	0	0	0	0	0	chr2	47468325	47474425	+	3	circRNA	ENSGALT00000072398	ENSGALG00000038978	mRNA	chr2:47467718-47468324|chr2:47474425-47480464	NA	NA	NA	NA
circRNA1015	5.66028	8.75948	4.55303	5.70238	4.94475	8.228	5.04809	3.63008	4.11055	0	0	74.1109	0	0	49.4635	0	0	0	chr26	2412629	2420650	+	2	circRNA	ENSGALT00000001189	ENSGALG00000000816	mRNA	chr26:2389864-2412628|chr26:2420650-2429975	NA	GO:0045335(phagocytic vesicle);GO:0045211(postsynaptic membrane);GO:0014069(postsynaptic density);GO:0005886(plasma membrane);GO:0005829(cytosol);GO:0005743(mitochondrial inner membrane);GO:0060996(dendritic spine development);GO:0048812(neuron projection morphogenesis);GO:0046847(filopodium assembly);GO:0043547(positive regulation of GTPase activity);GO:0030336(negative regulation of cell migrat…	NA	NA
circRNA10158	0	0.336903	0.444198	0.17022	0.309047	0.854857	0.429625	0	0.685091	0	0	0	0	0	0	0	0	0	chr2	50073627	50085760	+	3	circRNA	ENSGALT00000063233	CDK13	mRNA	chr2:50063238-50073626|chr2:50085760-50089946	cyclin dependent kinase 13 [Source:HGNC Symbol;Acc:HGNC:1733]	GO:0016607(nuclear speck);GO:0030097(hemopoiesis);GO:0003723(RNA binding);GO:0005615(extracellular space);GO:0008353(RNA polymerase II carboxy-terminal domain kinase activity);GO:0005829(cytosol);GO:0005794(Golgi apparatus);GO:0019901(protein kinase binding);GO:2000737(negative regulation of stem cell differentiation);GO:0030332(cyclin binding);GO:0070816(phosphorylation of RNA polymerase II C-te…	NA	NA
circRNA1016	0	0	0	0	0.206031	0	0	0	0.29361	0	0	19.1637	0	0	0	0	0	0	chr26	3850690	3853460	-	5	circRNA	ENSGALT00000003070	TRIM33	mRNA	chr26:3849739-3850689|chr26:3853460-3854764	tripartite motif containing 33 [Source:HGNC Symbol;Acc:HGNC:16290]	GO:0005634(nucleus);GO:0030514(negative regulation of BMP signaling pathway);GO:0017015(regulation of transforming growth factor beta receptor signaling pathway);GO:0016567(protein ubiquitination);GO:0070412(R-SMAD binding);GO:0070410(co-SMAD binding);GO:0005622(intracellular);GO:0046872(metal ion binding);GO:0008270(zinc ion binding)	NA	NA
circRNA10162	0	0.449204	0.11105	0.0851102	0	0	0.214812	0	0	0	0	0	0	0	0	0	0	0	chr2	51504664	51565895	+	4	circRNA	ENSGALT00000057176	HECW1	mRNA	chr2:51429320-51504663|chr2:51565895-51574123	HECT, C2 and WW domain containing E3 ubiquitin protein ligase 1 [Source:HGNC Symbol;Acc:HGNC:22195]	GO:0005829(cytosol)	NA	NA
circRNA10164	0	0.449204	0	0	0.309047	0	0.214812	0	0	0	0	0	0	0	0	0	0	0	chr2	52023249	52028577	-	4	circRNA	ENSGALT00000052129	EGFR	mRNA	chr2:52020192-52023248|chr2:52028577-52134072	epidermal growth factor receptor [Source:HGNC Symbol;Acc:HGNC:3236]	NA	04010(MAPK signaling pathway);04012(ErbB signaling pathway);04068(FoxO signaling pathway);04020(Calcium signaling pathway);04060(Cytokine-cytokine receptor interaction);04144(Endocytosis);04510(Focal adhesion);04520(Adherens junction);04540(Gap junction);04810(Regulation of actin cytoskeleton);04912(GnRH signaling pathway)	NA
circRNA10168	0	0.112301	0	0	0	0	0.429625	0.110002	0	0	0	0	0	0	0	0	0	0	chr2	55114848	55115074	-	1	circRNA	ENSGALT00000082156	IGFBP3	mRNA	chr2:55109892-55114847|chr2:55115074-55118711	insulin like growth factor binding protein 3 [Source:HGNC Symbol;Acc:HGNC:5472]	GO:0070062(extracellular exosome);GO:0042567(insulin-like growth factor ternary complex);GO:0005634(nucleus);GO:0005615(extracellular space);GO:0048662(negative regulation of smooth muscle cell proliferation);GO:0045663(positive regulation of myoblast differentiation);GO:0044342(type B pancreatic cell proliferation);GO:0043568(positive regulation of insulin-like growth factor receptor signaling p…	04115(p53 signaling pathway);04218(Cellular senescence)	NA
circRNA1017	0	0	0	0	0.412063	0	0.214812	0	0	0	0	11.3625	6.76539	0	0	0	0	0	chr26	5070901	5072232	+	2	circRNA	ENSGALT00000005533	TAF8	mRNA	chr26:5069194-5070900|chr26:5072232-5072468	TATA-box binding protein associated factor 8 [Source:HGNC Symbol;Acc:HGNC:17300]	GO:0005669(transcription factor TFIID complex);GO:0030154(cell differentiation);GO:0005737(cytoplasm);GO:0007275(multicellular organism development);GO:0006355(regulation of transcription, DNA-templated);GO:0006351(transcription, DNA-templated);GO:0005634(nucleus);GO:0046982(protein heterodimerization activity);GO:0045598(regulation of fat cell differentiation);GO:0045893(positive regulation of t…	03022(Basal transcription factors)	NA
circRNA10172	0	0.673806	0.11105	0	1.23619	0	0	0	0	0	0	0	0	0	0	0	0	0	chr2	55662487	55664840	+	3	circRNA	ENSGALT00000086198	SLC12A7	mRNA	chr2:55658156-55662486|chr2:55664840-55669629	solute carrier family 12 member 7 [Source:HGNC Symbol;Acc:HGNC:10915]	GO:0005886(plasma membrane);GO:0019901(protein kinase binding);GO:0015377(cation:chloride symporter activity);GO:1902476(chloride transmembrane transport)	NA	NA
circRNA10174	0	0.449204	0	0	0	0.641143	0.214812	0	0.19574	0	0	0	0	0	0	0	0	0	chr2	55677628	55684644	+	5	circRNA	ENSGALT00000068743	SLC12A7	mRNA	chr2:55674676-55677627|chr2:55684644-55687328	solute carrier family 12 member 7 [Source:HGNC Symbol;Acc:HGNC:10915]	GO:0005886(plasma membrane);GO:0019901(protein kinase binding);GO:0015377(cation:chloride symporter activity);GO:1902476(chloride transmembrane transport)	NA	NA
circRNA10177	0	0.449204	0.888396	0.510661	1.23619	0.320571	0.966656	0.660015	0	0	0	0	0	0	0	0	0	0	chr2	56073607	56078199	+	4	circRNA	ENSGALT00000068652	COL15A1	mRNA	chr2:56070644-56073606|chr2:56078199-56083157	collagen type XV alpha 1 chain [Source:HGNC Symbol;Acc:HGNC:2192]	GO:0070062(extracellular exosome);GO:0031012(extracellular matrix);GO:0005615(extracellular space)	NA	NA
circRNA10178	0	0.224602	0	0.0851102	0	0	0	0.330007	0	0	0	0	0	0	0	0	0	0	chr2	56085622	56088378	+	4	circRNA	ENSGALT00000068652	COL15A1	mRNA	chr2:56083222-56085621|chr2:56088378-56093499	collagen type XV alpha 1 chain [Source:HGNC Symbol;Acc:HGNC:2192]	GO:0070062(extracellular exosome);GO:0031012(extracellular matrix);GO:0005615(extracellular space)	NA	NA
circRNA10183	0	0.336903	0	0.425551	1.03016	1.17543	0.751843	0	0.685091	0	0	0	0	0	0	0	0	0	chr2	56849644	56859601	-	2	circRNA	ENSGALT00000060492	NFATC1	mRNA	chr2:56821498-56849643|chr2:56859601-56864034	nuclear factor of activated T-cells 1 [Source:HGNC Symbol;Acc:HGNC:7775]	GO:0005634(nucleus);GO:0045944(positive regulation of transcription from RNA polymerase II promoter);GO:0005654(nucleoplasm);GO:0000790(nuclear chromatin);GO:0016604(nuclear body);GO:0045893(positive regulation of transcription, DNA-templated);GO:0035556(intracellular signal transduction);GO:0033173(calcineurin-NFAT signaling cascade)	04010(MAPK signaling pathway);04310(Wnt signaling pathway);04218(Cellular senescence);04933(AGE-RAGE signaling pathway in diabetic complications)	NA
circRNA10184	0	0.449204	0	1.10643	0	0.106857	0	0	0	0	0	0	0	0	0	0	0	0	chr2	59390205	59556453	-	6	circRNA	ENSGALT00000020688	CDKAL1	mRNA	chr2:59373530-59390204|chr2:59556453-59615108	CDK5 regulatory subunit associated protein 1 like 1 [Source:HGNC Symbol;Acc:HGNC:21050]	GO:0006400(tRNA modification);GO:0016020(membrane);GO:0005791(rough endoplasmic reticulum);GO:0005783(endoplasmic reticulum);GO:1990145(maintenance of translational fidelity);GO:0035600(tRNA methylthiolation);GO:0051539(4 iron, 4 sulfur cluster binding);GO:0035598(N6-threonylcarbomyladenosine methylthiotransferase activity);GO:0016740(transferase activity);GO:0051536(iron-sulfur cluster binding);…	NA	NA
circRNA10185	0	0.449204	0	0.17022	0.412063	0.106857	0	0.330007	0.0978702	0	0	0	0	0	0	0	0	0	chr2	59455958	59504008	-	4	circRNA	ENSGALT00000020688	CDKAL1	mRNA	chr2:59390371-59455957|chr2:59504008-59556368	CDK5 regulatory subunit associated protein 1 like 1 [Source:HGNC Symbol;Acc:HGNC:21050]	GO:0006400(tRNA modification);GO:0016020(membrane);GO:0005791(rough endoplasmic reticulum);GO:0005783(endoplasmic reticulum);GO:1990145(maintenance of translational fidelity);GO:0035600(tRNA methylthiolation);GO:0051539(4 iron, 4 sulfur cluster binding);GO:0035598(N6-threonylcarbomyladenosine methylthiotransferase activity);GO:0016740(transferase activity);GO:0051536(iron-sulfur cluster binding);…	NA	NA
circRNA10187	0	1.45991	0	0.17022	0.103016	0	0	0.110002	0	0	0	0	0	0	0	0	0	0	chr2	59628681	59638070	-	5	circRNA	ENSGALT00000037320	E2F3	mRNA	chr2:59627954-59628680|chr2:59638070-59668965	E2F transcription factor 3 [Source:HGNC Symbol;Acc:HGNC:3115]	GO:0005829(cytosol);GO:0005654(nucleoplasm);GO:0070345(negative regulation of fat cell proliferation);GO:0045893(positive regulation of transcription, DNA-templated);GO:0008284(positive regulation of cell proliferation);GO:0006355(regulation of transcription, DNA-templated);GO:0003700(transcription factor activity, sequence-specific DNA binding);GO:0003677(DNA binding);GO:0001047(core promoter bi…	04110(Cell cycle);04218(Cellular senescence)	NA
circRNA10188	0	0.112301	0.444198	0.0851102	0	0	0	0	0	0	0	0	0	0	0	0	0	0	chr2	59631452	59638070	-	4	circRNA	ENSGALT00000037320	E2F3	mRNA	chr2:59628819-59631451|chr2:59638070-59668965	E2F transcription factor 3 [Source:HGNC Symbol;Acc:HGNC:3115]	GO:0005829(cytosol);GO:0005654(nucleoplasm);GO:0070345(negative regulation of fat cell proliferation);GO:0045893(positive regulation of transcription, DNA-templated);GO:0008284(positive regulation of cell proliferation);GO:0006355(regulation of transcription, DNA-templated);GO:0003700(transcription factor activity, sequence-specific DNA binding);GO:0003677(DNA binding);GO:0001047(core promoter bi…	04110(Cell cycle);04218(Cellular senescence)	NA
circRNA10189	0	0.224602	0.11105	0	0.515079	0	0	0	0	0	0	0	0	0	0	0	0	0	chr2	60453310	60473502	-	3	circRNA	ENSGALT00000020693	RNF144B	mRNA	chr2:60444745-60453309|None	ring finger protein 144B [Source:HGNC Symbol;Acc:HGNC:21578]	GO:0031966(mitochondrial membrane);GO:0005737(cytoplasm);GO:0000151(ubiquitin ligase complex);GO:0042787(protein ubiquitination involved in ubiquitin-dependent protein catabolic process);GO:0032436(positive regulation of proteasomal ubiquitin-dependent protein catabolic process);GO:0000209(protein polyubiquitination);GO:0031624(ubiquitin conjugating enzyme binding);GO:0004842(ubiquitin-protein tr…	NA	NA
circRNA1019	1.19164	2.24602	3.10939	4.34062	5.97491	4.38114	0.214812	0.330007	0	0	0	7.80115	0	0	0	6.80458	0	0	chr27	1685258	1698046	+	5	circRNA	ENSGALT00000063910	GPATCH8	mRNA	chr27:1679319-1685257|chr27:1698046-1703827	G-patch domain containing 8 [Source:HGNC Symbol;Acc:HGNC:29066]	GO:0003723(RNA binding)	NA	NA
circRNA10195	0	0.224602	0	0.255331	1.3392	0	0.644437	0.660015	0	0	0	0	0	0	0	0	0	0	chr2	64342250	64347264	+	4	circRNA	ENSGALT00000065018	SLC35B3	mRNA	chr2:64338531-64342249|chr2:64347264-64356300	solute carrier family 35 member B3 [Source:HGNC Symbol;Acc:HGNC:21601]	GO:1902559(3'-phospho-5'-adenylyl sulfate transmembrane transport);GO:0046964(3'-phosphoadenosine 5'-phosphosulfate transmembrane transporter activity);GO:0030173(integral component of Golgi membrane);GO:0030176(integral component of endoplasmic reticulum membrane);GO:0006810(transport);GO:0055085(transmembrane transport);GO:0016021(integral component of membrane);GO:0016020(membrane)	NA	NA
circRNA10196	0	1.01071	0.222099	0	0	0	0.107406	0	0	0	0	0	0	0	0	0	0	0	chr2	64570151	64578521	+	6	circRNA	ENSGALT00000020859	TXNDC5	mRNA	chr2:64566086-64570150|chr2:64578521-64580930	thioredoxin domain containing 5 [Source:HGNC Symbol;Acc:HGNC:21073]	GO:0070062(extracellular exosome);GO:0005788(endoplasmic reticulum lumen);GO:0043277(apoptotic cell clearance);GO:0016853(isomerase activity);GO:0034976(response to endoplasmic reticulum stress);GO:0006457(protein folding);GO:0003756(protein disulfide isomerase activity);GO:0045454(cell redox homeostasis);GO:0005783(endoplasmic reticulum)	04141(Protein processing in endoplasmic reticulum)	NA
circRNA10199	0	0.561505	0.888396	0.17022	0	1.06857	0.322219	0	0.0978702	0	0	0	0	0	0	0	0	0	chr2	64903041	64930026	-	6	circRNA	ENSGALT00000037239	RREB1	mRNA	chr2:64880896-64903040|chr2:64930026-64984926	ras responsive element binding protein 1 [Source:HGNC Symbol;Acc:HGNC:10449]	GO:0070062(extracellular exosome);GO:0016607(nuclear speck);GO:0001650(fibrillar center);GO:2000394(positive regulation of lamellipodium morphogenesis);GO:1903691(positive regulation of wound healing, spreading of epidermal cells);GO:1900026(positive regulation of substrate adhesion-dependent cell spreading);GO:0045944(positive regulation of transcription from RNA polymerase II promoter);GO:00458…	NA	NA
circRNA102	51.5384	51.7708	67.0739	36.4272	47.2842	70.8463	45.4328	46.531	31.6121	128.931	200.826	139.403	134.617	150.3	120.325	96.0647	66.9652	242.325	chr14	12613546	12614258	-	2	circRNA	ENSGALT00000039566	CREBBP	mRNA	chr14:12598470-12613545|chr14:12614258-12622670	CREB binding protein [Source:HGNC Symbol;Acc:HGNC:2348]	GO:0000123(histone acetyltransferase complex);GO:0016573(histone acetylation);GO:0004402(histone acetyltransferase activity);GO:0003712(transcription cofactor activity);GO:0001046(core promoter sequence-specific DNA binding);GO:0016746(transferase activity, transferring acyl groups);GO:0003713(transcription coactivator activity);GO:0009408(response to heat);GO:0006355(regulation of transcription,…	04310(Wnt signaling pathway);04330(Notch signaling pathway);04350(TGF-beta signaling pathway);04068(FoxO signaling pathway);04110(Cell cycle);04520(Adherens junction);04916(Melanogenesis);05164(Influenza A);05168(Herpes simplex infection)	NA
circRNA10202	0	1.01071	0.555248	1.36176	0	1.70971	0.966656	0	1.27231	0	0	0	0	0	0	0	0	0	chr2	65597692	65662592	-	4	circRNA	ENSGALT00000067412	FARS2	mRNA	chr2:65528358-65597691|chr2:65662592-65669752	phenylalanyl-tRNA synthetase 2, mitochondrial [Source:HGNC Symbol;Acc:HGNC:21062]	NA	00970(Aminoacyl-tRNA biosynthesis)	NA
circRNA10206	0	0.561505	0	0.17022	0.103016	1.06857	0	0.44001	0	0	0	0	0	0	0	0	0	0	chr2	66849771	66866501	-	4	circRNA	ENSGALT00000020938	EXOC2	mRNA	chr2:66844871-66849770|chr2:66866501-66879316	exocyst complex component 2 [Source:HGNC Symbol;Acc:HGNC:24968]	GO:0016020(membrane);GO:0000145(exocyst);GO:2000535(regulation of entry of bacterium into host cell);GO:0006893(Golgi to plasma membrane transport);GO:0047485(protein N-terminus binding);GO:0019901(protein kinase binding);GO:0017160(Ral GTPase binding)	NA	NA
circRNA10208	0	0.112301	0.11105	0	0	0	0.214812	0	0	0	0	0	0	0	0	0	0	0	chr2	68255654	68274863	-	8	circRNA	ENSGALT00000037175	PHLPP1	mRNA	chr2:68251521-68255653|chr2:68274863-68284685	PH domain and leucine rich repeat protein phosphatase 1 [Source:HGNC Symbol;Acc:HGNC:20610]	GO:0031965(nuclear membrane);GO:1900744(regulation of p38MAPK cascade);GO:0090036(regulation of protein kinase C signaling);GO:0051898(negative regulation of protein kinase B signaling);GO:0051896(regulation of protein kinase B signaling);GO:0046328(regulation of JNK cascade);GO:0043408(regulation of MAPK cascade);GO:0042981(regulation of apoptotic process);GO:0009649(entrainment of circadian clo…	NA	NA
circRNA1021	0	0	0	0	0.103016	0	0.107406	0	0	0	0	26.7953	0	0	0	0	0	0	chr27	4570019	4571380	-	4	circRNA	ENSGALT00000002623	MED1	mRNA	chr27:4569236-4570018|chr27:4571380-4572348	mediator complex subunit 1 [Source:HGNC Symbol;Acc:HGNC:9234]	GO:0016592(mediator complex);GO:0016020(membrane);GO:0005730(nucleolus);GO:0005654(nucleoplasm);GO:0005634(nucleus);GO:2001141(regulation of RNA biosynthetic process);GO:2000347(positive regulation of hepatocyte proliferation);GO:2000273(positive regulation of receptor activity);GO:0097067(cellular response to thyroid hormone stimulus);GO:0071383(cellular response to steroid hormone stimulus);GO:…	NA	NA
circRNA10210	0	0.224602	0.222099	0	0.515079	0.106857	0.429625	0	0	0	0	0	0	0	0	0	0	0	chr2	68556900	68563846	-	4	circRNA	ENSGALT00000021033	KIAA1468	mRNA	chr2:68555530-68556899|chr2:68563846-68581080	KIAA1468 [Source:HGNC Symbol;Acc:HGNC:29289]	NA	NA	NA
circRNA10213	0	0.449204	0	0	0.103016	0	0.537031	0	0	0	0	0	0	0	0	0	0	0	chr2	75744192	75777185	+	2	circRNA	ENSGALT00000065466	MYO10	mRNA	chr2:75715582-75744191|chr2:75777185-75792821	myosin X [Source:HGNC Symbol;Acc:HGNC:7593]	GO:0008360(regulation of cell shape);GO:0051489(regulation of filopodium assembly);GO:0005829(cytosol);GO:0005886(plasma membrane);GO:0030507(spectrin binding);GO:0005730(nucleolus);GO:0043005(neuron projection);GO:0043025(neuronal cell body);GO:0030175(filopodium);GO:0022409(positive regulation of cell-cell adhesion)	NA	NA
circRNA1022	0	0	0	0	0	0	0.107406	0.110002	0.19574	0	0	29.5087	0	0	0	0	0	0	chr27	5324415	5327439	-	9	circRNA	ENSGALT00000005170	STAT3	mRNA	chr27:5324051-5324414|chr27:5327439-5327871	signal transducer and activator of transcription 3 [Source:HGNC Symbol;Acc:HGNC:11364]	GO:0019901(protein kinase binding);GO:0042593(glucose homeostasis);GO:0006355(regulation of transcription, DNA-templated);GO:0045893(positive regulation of transcription, DNA-templated);GO:0006357(regulation of transcription from RNA polymerase II promoter);GO:0019953(sexual reproduction);GO:0008134(transcription factor binding);GO:0003677(DNA binding);GO:0005886(plasma membrane);GO:0004871(signa…	04068(FoxO signaling pathway);04217(Necroptosis);04920(Adipocytokine signaling pathway);04933(AGE-RAGE signaling pathway in diabetic complications)	NA
circRNA10223	0	0.224602	0	0	0.412063	0.213714	0	0	0	0	0	0	0	0	0	0	0	0	chr2	78142400	78158379	+	2	circRNA	ENSGALT00000023413	CTNND2	mRNA	chr2:78119975-78142399|chr2:78158379-78191370	catenin delta 2 [Source:HGNC Symbol;Acc:HGNC:2516]	GO:0060997(dendritic spine morphogenesis);GO:0043204(perikaryon);GO:0060828(regulation of canonical Wnt signaling pathway);GO:0050808(synapse organization);GO:0008013(beta-catenin binding);GO:0098609(cell-cell adhesion)	NA	NA
circRNA10225	0	0.224602	0	0.17022	0.103016	0	0	0.44001	0.0978702	0	0	0	0	0	0	0	0	0	chr2	78202099	78212666	+	2	circRNA	ENSGALT00000023413	CTNND2	mRNA	chr2:78194976-78202098|chr2:78212666-78239036	catenin delta 2 [Source:HGNC Symbol;Acc:HGNC:2516]	GO:0060997(dendritic spine morphogenesis);GO:0043204(perikaryon);GO:0060828(regulation of canonical Wnt signaling pathway);GO:0050808(synapse organization);GO:0008013(beta-catenin binding);GO:0098609(cell-cell adhesion)	NA	NA
circRNA10228	0	0.336903	0	1.95753	1.03016	0	0	0	0	0	0	0	0	0	0	0	0	0	chr2	78926050	78970001	+	3	circRNA	ENSGALT00000055069	SEMA5A	mRNA	None|chr2:78970001-78982781	semaphorin 5A [Source:HGNC Symbol;Acc:HGNC:10736]	GO:0016021(integral component of membrane);GO:0016020(membrane);GO:0070062(extracellular exosome)	NA	NA
circRNA1023	0	0.224602	0	0.0851102	0	0.213714	0.322219	0	0	0	0	16.6198	0	0	0	0	0	0	chr27	5467365	5467819	+	2	circRNA	ENSGALT00000060944	WNK4	mRNA	chr27:5467013-5467364|chr27:5467819-5468228	WNK lysine deficient protein kinase 4 [Source:HGNC Symbol;Acc:HGNC:14544]	GO:0005923(bicellular tight junction);GO:0006811(ion transport);GO:0005737(cytoplasm);GO:0019869(chloride channel inhibitor activity);GO:0006821(chloride transport);GO:0008104(protein localization);GO:0050801(ion homeostasis);GO:0070294(renal sodium ion absorption);GO:0072156(distal tubule morphogenesis);GO:0050794(regulation of cellular process);GO:0090188(negative regulation of pancreatic juice…	NA	NA
circRNA10233	0	0.112301	0	0.17022	0.72111	0.534286	0	0	0	0	0	0	0	0	0	0	0	0	chr2	79607895	79640486	-	2	circRNA	ENSGALT00000021320	ADCY2	mRNA	chr2:79574155-79607894|chr2:79640486-79685823	adenylate cyclase 2 [Source:HGNC Symbol;Acc:HGNC:233]	GO:0008074(guanylate cyclase complex, soluble);GO:0005886(plasma membrane);GO:0005737(cytoplasm);GO:0006182(cGMP biosynthetic process);GO:0009190(cyclic nucleotide biosynthetic process);GO:0006171(cAMP biosynthetic process);GO:0004383(guanylate cyclase activity);GO:0016849(phosphorus-oxygen lyase activity);GO:0007165(signal transduction);GO:0016829(lyase activity);GO:0035556(intracellular signal …	00230(Purine metabolism);04371(Apelin signaling pathway);04020(Calcium signaling pathway);04114(Oocyte meiosis);04540(Gap junction);04912(GnRH signaling pathway);04914(Progesterone-mediated oocyte maturation);04916(Melanogenesis);04261(Adrenergic signaling in cardiomyocytes);04270(Vascular smooth muscle contraction)	NA
circRNA10234	0	0.449204	0.555248	0.17022	0.72111	0.213714	0	0.330007	0.685091	0	0	0	0	0	0	0	0	0	chr2	81379783	81402197	-	2	circRNA	ENSGALT00000021390	COBL	mRNA	chr2:81376901-81379782|chr2:81402197-81423412	cordon-bleu WH2 repeat protein [Source:HGNC Symbol;Acc:HGNC:22199]	GO:0003785(actin monomer binding);GO:0048471(perinuclear region of cytoplasm);GO:0001843(neural tube closure);GO:0030424(axon);GO:0030425(dendrite);GO:0043025(neuronal cell body);GO:0016020(membrane);GO:0005884(actin filament);GO:0000578(embryonic axis specification);GO:0001757(somite specification);GO:0001889(liver development);GO:0030041(actin filament polymerization);GO:0030903(notochord devel…	NA	NA
circRNA10236	0	1.90912	1.33259	1.7022	0.824126	4.80857	2.68516	0	0.978702	0	0	0	0	0	0	0	0	0	chr2	83587419	83601438	+	4	circRNA	ENSGALT00000037064	FHOD3	mRNA	chr2:83561237-83587418|chr2:83601438-83602800	formin homology 2 domain containing 3 [Source:HGNC Symbol;Acc:HGNC:26178]	GO:0030017(sarcomere);GO:0055003(cardiac myofibril assembly);GO:0051639(actin filament network formation);GO:0045214(sarcomere organization);GO:0030837(negative regulation of actin filament polymerization);GO:0007015(actin filament organization)	NA	NA
circRNA10237	0	0.336903	0	1.02132	0.103016	0.854857	0.966656	1.76004	0.19574	0	0	0	0	0	0	0	0	0	chr2	83615587	83620780	+	3	circRNA	ENSGALT00000037064	FHOD3	mRNA	chr2:83602887-83615586|chr2:83620780-83631628	formin homology 2 domain containing 3 [Source:HGNC Symbol;Acc:HGNC:26178]	GO:0030017(sarcomere);GO:0055003(cardiac myofibril assembly);GO:0051639(actin filament network formation);GO:0045214(sarcomere organization);GO:0030837(negative regulation of actin filament polymerization);GO:0007015(actin filament organization)	NA	NA
circRNA10238	0	0.224602	0	0	0.412063	0.534286	0	0	0	0	0	0	0	0	0	0	0	0	chr2	83646274	83665355	+	4	circRNA	ENSGALT00000037064	FHOD3	mRNA	chr2:83639937-83646273|chr2:83665355-83667615	formin homology 2 domain containing 3 [Source:HGNC Symbol;Acc:HGNC:26178]	GO:0030017(sarcomere);GO:0055003(cardiac myofibril assembly);GO:0051639(actin filament network formation);GO:0045214(sarcomere organization);GO:0030837(negative regulation of actin filament polymerization);GO:0007015(actin filament organization)	NA	NA
circRNA10239	0	0.224602	0	0	0	0.641143	0.214812	0	0	0	0	0	0	0	0	0	0	0	chr2	83803601	83806433	+	5	circRNA	ENSGALT00000021433	RPRD1A	mRNA	chr2:83791149-83803600|chr2:83806433-83832996	regulation of nuclear pre-mRNA domain containing 1A [Source:HGNC Symbol;Acc:HGNC:25560]	GO:0016591(DNA-directed RNA polymerase II, holoenzyme);GO:0070940(dephosphorylation of RNA polymerase II C-terminal domain)	NA	NA
circRNA10241	0	0.112301	0.222099	0.595771	0.618094	0.213714	0	0	0	0	0	0	0	0	0	0	0	0	chr2	84515059	84544764	-	11	circRNA	ENSGALT00000021448	TMEM245	mRNA	chr2:84510191-84515058|chr2:84544764-84553720	transmembrane protein 245 [Source:HGNC Symbol;Acc:HGNC:1363]	GO:0016021(integral component of membrane);GO:0016020(membrane)	NA	NA
circRNA10242	0	0.898409	0	1.27665	1.44222	1.17543	0.429625	0.550012	0.19574	0	0	0	0	0	0	0	0	0	chr2	84542603	84544764	-	3	circRNA	ENSGALT00000021448	TMEM245	mRNA	chr2:84537981-84542602|chr2:84544764-84553720	transmembrane protein 245 [Source:HGNC Symbol;Acc:HGNC:1363]	GO:0016021(integral component of membrane);GO:0016020(membrane)	NA	NA
circRNA10246	0	0.112301	0	0.0851102	0.206031	0	0	0	0	0	0	0	0	0	0	0	0	0	chr2	89481892	89504935	-	8	circRNA	ENSGALT00000030979	INVS	mRNA	chr2:89479491-89481891|chr2:89504935-89508977	inversin [Source:HGNC Symbol;Acc:HGNC:17870]	GO:0090090(negative regulation of canonical Wnt signaling pathway)	04310(Wnt signaling pathway)	NA
circRNA10248	0	0.449204	0.222099	0.0851102	0	0.427429	0.107406	0.44001	0.587221	0	0	0	0	0	0	0	0	0	chr2	89594819	89604506	+	6	circRNA	ENSGALT00000021930	ERP44	mRNA	chr2:89588771-89594818|chr2:89604506-89607688	endoplasmic reticulum protein 44 [Source:HGNC Symbol;Acc:HGNC:18311]	GO:0070062(extracellular exosome);GO:0009986(cell surface);GO:0005793(endoplasmic reticulum-Golgi intermediate compartment);GO:0005789(endoplasmic reticulum membrane);GO:0005788(endoplasmic reticulum lumen);GO:0034976(response to endoplasmic reticulum stress);GO:0009100(glycoprotein metabolic process);GO:0006986(response to unfolded protein);GO:0006457(protein folding);GO:0003756(protein disulfid…	NA	NA
circRNA10249	0	0.224602	0.222099	0.255331	0.206031	0.213714	0.751843	0.220005	0	0	0	0	0	0	0	0	0	0	chr2	90139145	90139367	-	1	circRNA	ENSGALT00000022120	PARD6G	mRNA	chr2:90094539-90139144|chr2:90139367-90149895	par-6 family cell polarity regulator gamma [Source:HGNC Symbol;Acc:HGNC:16076]	GO:0007163(establishment or maintenance of cell polarity)	04144(Endocytosis);04530(Tight junction)	NA
circRNA1025	1.39025	1.79682	1.55469	3.40441	3.19349	4.59486	3.11478	3.08007	0.978702	0	0	0.847951	0	11.0382	0	0	0	0	chr27	5606933	5609417	+	4	circRNA	ENSGALT00000004366	NBR1	mRNA	chr27:5606064-5606932|chr27:5609417-5610458	NBR1, autophagy cargo receptor [Source:HGNC Symbol;Acc:HGNC:6746]	GO:0070062(extracellular exosome);GO:0043231(intracellular membrane-bounded organelle);GO:0016604(nuclear body);GO:0016020(membrane);GO:0005829(cytosol);GO:0005776(autophagosome);GO:0005770(late endosome);GO:0005739(mitochondrion);GO:0005654(nucleoplasm);GO:0000407(pre-autophagosomal structure);GO:0051259(protein oligomerization);GO:0045668(negative regulation of osteoblast differentiation);GO:00…	04137(Mitophagy - animal)	NA
circRNA10250	0	0.336903	0.333149	0.680882	0.412063	0.854857	0	0	0.29361	0	0	0	0	0	0	0	0	0	chr2	90255787	90277217	-	9	circRNA	ENSGALT00000022135	LRRC16A	mRNA	chr2:90241329-90255786|chr2:90277217-90282791	leucine-rich repeat-containing protein 16A [Source:RefSeq peptide;Acc:NP_001152842]	GO:0030027(lamellipodium);GO:2000813(negative regulation of barbed-end actin filament capping);GO:1902745(positive regulation of lamellipodium organization);GO:0051638(barbed-end actin filament uncapping);GO:0030335(positive regulation of cell migration);GO:0051496(positive regulation of stress fiber assembly);GO:0032403(protein complex binding);GO:0005886(plasma membrane);GO:0016477(cell migrati…	NA	NA
circRNA10252	0	0.561505	0	0	0	0.534286	0.322219	2.53006	0	0	0	0	0	0	0	0	0	0	chr2	90312186	90317833	-	4	circRNA	ENSGALT00000022135	LRRC16A	mRNA	chr2:90309110-90312185|chr2:90317833-90319988	leucine-rich repeat-containing protein 16A [Source:RefSeq peptide;Acc:NP_001152842]	GO:0030027(lamellipodium);GO:2000813(negative regulation of barbed-end actin filament capping);GO:1902745(positive regulation of lamellipodium organization);GO:0051638(barbed-end actin filament uncapping);GO:0030335(positive regulation of cell migration);GO:0051496(positive regulation of stress fiber assembly);GO:0032403(protein complex binding);GO:0005886(plasma membrane);GO:0016477(cell migrati…	NA	NA
circRNA10253	0	0.112301	0	0.0851102	0	0	0	0.110002	0.19574	0	0	0	0	0	0	0	0	0	chr2	90508108	90509035	+	2	circRNA	ENSGALT00000078495	ENSGALG00000041452	mRNA	chr2:90506336-90508107|chr2:90509035-90509913	NA	NA	NA	NA
circRNA10254	0	0.112301	0	0.255331	0	0.320571	0	0	0	0	0	0	0	0	0	0	0	0	chr2	90897362	90899777	-	2	circRNA	ENSGALT00000077521	ZNF236	mRNA	chr2:90891478-90897361|chr2:90899777-90902816	zinc finger protein 236 [Source:HGNC Symbol;Acc:HGNC:13028]	GO:0003676(nucleic acid binding)	NA	NA
circRNA10257	0	0.112301	0.555248	0.0851102	0	0	0	0.660015	0	0	0	0	0	0	0	0	0	0	chr2	90937540	90949221	-	6	circRNA	ENSGALT00000077521	ZNF236	mRNA	chr2:90932105-90937539|chr2:90949221-90949354	zinc finger protein 236 [Source:HGNC Symbol;Acc:HGNC:13028]	GO:0003676(nucleic acid binding)	NA	NA
circRNA10258	0	0.112301	0.11105	0	0	0.427429	0	0	0	0	0	0	0	0	0	0	0	0	chr2	94094811	94140159	-	3	circRNA	ENSGALT00000022344	DOK6	mRNA	chr2:94051083-94094810|chr2:94140159-94146784	docking protein 6 [Source:HGNC Symbol;Acc:HGNC:28301]	GO:0005158(insulin receptor binding)	NA	NA
circRNA10259	0	0.112301	0.222099	0.0851102	0	0	0.107406	0	0.19574	0	0	0	0	0	0	0	0	0	chr2	94177985	94198004	-	2	circRNA	ENSGALT00000022344	DOK6	mRNA	chr2:94146904-94177984|chr2:94198004-94295212	docking protein 6 [Source:HGNC Symbol;Acc:HGNC:28301]	GO:0005158(insulin receptor binding)	NA	NA
circRNA10262	0	1.23531	0	0.0851102	0	0	0.107406	0.110002	0.685091	0	0	0	0	0	0	0	0	0	chr2	98124117	98126597	+	2	circRNA	ENSGALT00000046349	ENSGALG00000043174	mRNA	chr2:98110050-98124116|chr2:98126597-98155486	NA	NA	NA	NA
circRNA10267	0	0.336903	0.888396	0.510661	1.13317	1.06857	0.322219	0.550012	0.489351	0	0	0	0	0	0	0	0	0	chr2	99311607	99333983	-	3	circRNA	ENSGALT00000053198	PTPRM	mRNA	chr2:99257277-99311606|chr2:99333983-99359630	protein tyrosine phosphatase, receptor type M [Source:HGNC Symbol;Acc:HGNC:9675]	GO:0031290(retinal ganglion cell axon guidance);GO:0005911(cell-cell junction);GO:0042802(identical protein binding);GO:0031175(neuron projection development);GO:0010842(retina layer formation);GO:0007156(homophilic cell adhesion via plasma membrane adhesion molecules);GO:0004725(protein tyrosine phosphatase activity);GO:0048471(perinuclear region of cytoplasm);GO:0005737(cytoplasm);GO:0007165(si…	04514(Cell adhesion molecules (CAMs));04520(Adherens junction)	EC:3.1.3.48
circRNA10269	0	0.336903	0	0.0851102	0	0.213714	0.214812	0	0	0	0	0	0	0	0	0	0	0	chr2	99429484	99429777	-	1	circRNA	ENSGALT00000053198	PTPRM	mRNA	chr2:99371846-99429483|chr2:99429777-99440699	protein tyrosine phosphatase, receptor type M [Source:HGNC Symbol;Acc:HGNC:9675]	GO:0031290(retinal ganglion cell axon guidance);GO:0005911(cell-cell junction);GO:0042802(identical protein binding);GO:0031175(neuron projection development);GO:0010842(retina layer formation);GO:0007156(homophilic cell adhesion via plasma membrane adhesion molecules);GO:0004725(protein tyrosine phosphatase activity);GO:0048471(perinuclear region of cytoplasm);GO:0005737(cytoplasm);GO:0007165(si…	04514(Cell adhesion molecules (CAMs));04520(Adherens junction)	EC:3.1.3.48
circRNA1027	0.198606	0.673806	1.33259	0.425551	0	1.92343	0.751843	0	0.391481	0	0	0.16959	0	0	0	0	0	0	chr24	480126	484833	-	3	circRNA	ENSGALT00000079724	KIRREL3	mRNA	chr24:467128-480125|chr24:484833-500754	kirre like nephrin family adhesion molecule 3 [Source:HGNC Symbol;Acc:HGNC:23204]	NA	NA	NA
circRNA10270	0	1.23531	0.666297	0	0	0.427429	0	0	0	0	0	0	0	0	0	0	0	0	chr2	99429484	99459511	-	3	circRNA	ENSGALT00000053198	PTPRM	mRNA	chr2:99371846-99429483|chr2:99459511-99463138	protein tyrosine phosphatase, receptor type M [Source:HGNC Symbol;Acc:HGNC:9675]	GO:0031290(retinal ganglion cell axon guidance);GO:0005911(cell-cell junction);GO:0042802(identical protein binding);GO:0031175(neuron projection development);GO:0010842(retina layer formation);GO:0007156(homophilic cell adhesion via plasma membrane adhesion molecules);GO:0004725(protein tyrosine phosphatase activity);GO:0048471(perinuclear region of cytoplasm);GO:0005737(cytoplasm);GO:0007165(si…	04514(Cell adhesion molecules (CAMs));04520(Adherens junction)	EC:3.1.3.48
circRNA10275	0	0.673806	0.444198	0	0.309047	0.320571	0.537031	0.110002	0	0	0	0	0	0	0	0	0	0	chr2	100387769	100429971	+	11	circRNA	ENSGALT00000055548	EPB41L3	mRNA	None|chr2:100429971-100438234	erythrocyte membrane protein band 4.1 like 3 [Source:HGNC Symbol;Acc:HGNC:3380]	GO:0005886(plasma membrane);GO:0033270(paranode region of axon);GO:0072659(protein localization to plasma membrane);GO:0014069(postsynaptic density);GO:0044224(juxtaparanode region of axon);GO:0008360(regulation of cell shape);GO:0030673(axolemma);GO:0002175(protein localization to paranode region of axon);GO:0030913(paranodal junction assembly);GO:0043217(myelin maintenance);GO:0048812(neuron pr…	NA	NA
circRNA10279	0	1.23531	0.666297	1.27665	1.13317	1.81657	0.85925	0	0	0	0	0	0	0	0	0	0	0	chr2	100440915	100444807	+	2	circRNA	ENSGALT00000055548	EPB41L3	mRNA	chr2:100440438-100440914|chr2:100444807-100447254	erythrocyte membrane protein band 4.1 like 3 [Source:HGNC Symbol;Acc:HGNC:3380]	GO:0005886(plasma membrane);GO:0033270(paranode region of axon);GO:0072659(protein localization to plasma membrane);GO:0014069(postsynaptic density);GO:0044224(juxtaparanode region of axon);GO:0008360(regulation of cell shape);GO:0030673(axolemma);GO:0002175(protein localization to paranode region of axon);GO:0030913(paranodal junction assembly);GO:0043217(myelin maintenance);GO:0048812(neuron pr…	NA	NA
circRNA1028	0	0	0.666297	0	0.927142	0.641143	0.322219	2.20005	0.489351	0	0	2.54385	0	0	0	0	0	0	chr24	2910510	2913051	-	4	circRNA	ENSGALT00000080498	GRAMD1B	mRNA	chr24:2909253-2910509|chr24:2913051-2913537	GRAM domain containing 1B [Source:HGNC Symbol;Acc:HGNC:29214]	GO:0016020(membrane);GO:0016021(integral component of membrane)	NA	NA
circRNA10281	0	0.224602	0	0	0.515079	0.427429	0	0	0.685091	0	0	0	0	0	0	0	0	0	chr2	100447907	100451706	+	5	circRNA	ENSGALT00000061982	EPB41L3	mRNA	chr2:100447377-100447906|None	erythrocyte membrane protein band 4.1 like 3 [Source:HGNC Symbol;Acc:HGNC:3380]	GO:0005886(plasma membrane);GO:0033270(paranode region of axon);GO:0072659(protein localization to plasma membrane);GO:0014069(postsynaptic density);GO:0044224(juxtaparanode region of axon);GO:0008360(regulation of cell shape);GO:0030673(axolemma);GO:0002175(protein localization to paranode region of axon);GO:0030913(paranodal junction assembly);GO:0043217(myelin maintenance);GO:0048812(neuron pr…	NA	NA
circRNA10282	0	0.449204	0	0.255331	0.618094	0.534286	1.7185	1.21003	0.29361	0	0	0	0	0	0	0	0	0	chr2	101211594	101213408	+	2	circRNA	ENSGALT00000082134	MYOM1	mRNA	chr2:101207113-101211593|chr2:101213408-101217403	myomesin 1 [Source:HGNC Symbol;Acc:HGNC:7613]	GO:0042802(identical protein binding);GO:0042803(protein homodimerization activity);GO:0030017(sarcomere);GO:0019900(kinase binding);GO:0006936(muscle contraction);GO:0010628(positive regulation of gene expression);GO:0010737(protein kinase A signaling);GO:0050714(positive regulation of protein secretion);GO:0031430(M band)	NA	NA
circRNA10284	0	0.112301	0	0	0.206031	1.17543	0	0.110002	0	0	0	0	0	0	0	0	0	0	chr2	102648274	102648849	+	2	circRNA	ENSGALT00000063542	GREB1L	mRNA	chr2:102634502-102648273|chr2:102648849-102656720	growth regulation by estrogen in breast cancer 1 like [Source:HGNC Symbol;Acc:HGNC:31042]	NA	NA	NA
circRNA1029	0.794426	1.68452	3.22044	0.425551	1.13317	1.92343	0.966656	2.64006	0.782961	0	0	32.2221	13.5308	0	0	13.4757	0	0	chr24	4063853	4065151	+	3	circRNA	ENSGALT00000062228	NECTIN1	mRNA	chr24:4031847-4063852|chr24:4065151-4072506	nectin cell adhesion molecule 1 [Source:HGNC Symbol;Acc:HGNC:9706]	GO:0042802(identical protein binding);GO:0050839(cell adhesion molecule binding);GO:0070166(enamel mineralization);GO:0005913(cell-cell adherens junction);GO:0060041(retina development in camera-type eye);GO:0002934(desmosome organization);GO:0048593(camera-type eye morphogenesis);GO:0006826(iron ion transport);GO:0044291(cell-cell contact zone);GO:0042803(protein homodimerization activity);GO:00…	NA	NA
circRNA10297	0	0.112301	0	0.255331	0.206031	0	0	0	0	0	0	0	0	0	0	0	0	0	chr2	107812196	107814282	+	2	circRNA	ENSGALT00000052422	DTNA	mRNA	chr2:107806396-107812195|chr2:107814282-107819489	dystrobrevin alpha [Source:HGNC Symbol;Acc:HGNC:3057]	GO:0005737(cytoplasm);GO:0046872(metal ion binding);GO:0008270(zinc ion binding);GO:0043234(protein complex)	NA	NA
circRNA10298	0	0.112301	0	0.510661	0.618094	0.534286	0.214812	0.550012	0	0	0	0	0	0	0	0	0	0	chr2	107856498	107861721	+	4	circRNA	ENSGALT00000052422	DTNA	mRNA	chr2:107851401-107856497|chr2:107861721-107865217	dystrobrevin alpha [Source:HGNC Symbol;Acc:HGNC:3057]	GO:0005737(cytoplasm);GO:0046872(metal ion binding);GO:0008270(zinc ion binding);GO:0043234(protein complex)	NA	NA
circRNA10299	0	0.336903	0	0	0	0.534286	0	0.220005	0.19574	0	0	0	0	0	0	0	0	0	chr2	107977879	107982645	+	2	circRNA	ENSGALT00000036784	MAPRE2	mRNA	chr2:107967983-107977878|chr2:107982645-107988727	microtubule-associated protein RP/EB family member 2 [Source:RefSeq peptide;Acc:NP_001026188]	GO:0035371(microtubule plus-end);GO:0005737(cytoplasm);GO:0015630(microtubule cytoskeleton);GO:0042802(identical protein binding);GO:0005874(microtubule);GO:0008017(microtubule binding);GO:0016021(integral component of membrane);GO:0016020(membrane)	NA	NA
circRNA103	0	0	0	0	0	0	0.322219	0.550012	0	40.4182	43.243	78.8594	14.6353	0	0	16.6779	14.0321	0	chr14	13135599	13136342	+	2	circRNA	ENSGALT00000004025	CFAP70	mRNA	chr14:13135260-13135598|chr14:13136342-13137412	cilia and flagella associated protein 70 [Source:HGNC Symbol;Acc:HGNC:30726]	GO:0070062(extracellular exosome)	NA	NA
circRNA10309	0	0.336903	1.77679	0.595771	0	1.17543	1.39628	0.770017	0.29361	0	0	0	0	0	0	0	0	0	chr2	113308145	113308566	+	1	circRNA	ENSGALT00000047494	CHD7	mRNA	chr2:113279791-113308144|chr2:113308566-113316349	Chromodomain-helicase-DNA-binding protein 7 [Source:UniProtKB/Swiss-Prot;Acc:Q06A37]	GO:0005634(nucleus);GO:0060429(epithelium development);GO:0060411(cardiac septum morphogenesis);GO:0060384(innervation);GO:0060324(face development);GO:0060173(limb development);GO:0060123(regulation of growth hormone secretion);GO:0060041(retina development in camera-type eye);GO:0060021(palate development);GO:0050890(cognition);GO:0050767(regulation of neurogenesis);GO:0048844(artery morphogene…	NA	NA
circRNA10310	0	0.336903	0	0	0.309047	0.534286	0.537031	0.770017	0.978702	0	0	0	0	0	0	0	0	0	chr2	113665725	113717993	-	8	circRNA	ENSGALT00000063430	ASPH	mRNA	chr2:113658808-113665724|chr2:113717993-113725239	aspartate beta-hydroxylase [Source:HGNC Symbol;Acc:HGNC:757]	GO:0005886(plasma membrane);GO:0008285(negative regulation of cell proliferation);GO:0005737(cytoplasm);GO:0005783(endoplasmic reticulum);GO:0007389(pattern specification process);GO:0031647(regulation of protein stability);GO:0035108(limb morphogenesis);GO:0042264(peptidyl-aspartic acid hydroxylation);GO:0045862(positive regulation of proteolysis);GO:0060021(palate development);GO:0060325(face m…	NA	NA
circRNA10313	0	0.336903	0.11105	0	0.206031	0	0.966656	0.44001	0	0	0	0	0	0	0	0	0	0	chr2	115648144	115664956	+	12	circRNA	ENSGALT00000052243	SGK3	mRNA	chr2:115646792-115648143|chr2:115664956-115668085	NA	GO:0031410(cytoplasmic vesicle);GO:2001240(negative regulation of extrinsic apoptotic signaling pathway in absence of ligand);GO:0004674(protein serine/threonine kinase activity);GO:0032411(positive regulation of transporter activity);GO:0001558(regulation of cell growth);GO:0017081(chloride channel regulator activity);GO:0017080(sodium channel regulator activity);GO:0015459(potassium channel reg…	04068(FoxO signaling pathway)	EC:2.7.11.1
circRNA10315	0	0.336903	1.44364	0.851102	0.206031	0	0	0	0.29361	0	0	0	0	0	0	0	0	0	chr2	116073750	116079154	+	5	circRNA	ENSGALT00000073633	PREX2	mRNA	chr2:116027250-116073749|chr2:116079154-116086430	phosphatidylinositol-3,4,5-trisphosphate dependent Rac exchange factor 2 [Source:HGNC Symbol;Acc:HGNC:22950]	GO:0005886(plasma membrane);GO:0008344(adult locomotory behavior);GO:0005096(GTPase activator activity);GO:0014065(phosphatidylinositol 3-kinase signaling);GO:0007186(G-protein coupled receptor signaling pathway);GO:0048813(dendrite morphogenesis);GO:0030676(Rac guanyl-nucleotide exchange factor activity)	NA	NA
circRNA1032	0	0	0	0	0	0	0	0.660015	0.782961	0	0	57.4911	15.8779	0	69.1559	0	0	0	chr24	5132201	5134040	-	4	circRNA	ENSGALT00000011570	SIK3	mRNA	chr24:5131709-5132200|chr24:5134040-5134195	SIK family kinase 3 [Source:HGNC Symbol;Acc:HGNC:29165]	GO:0006468(protein phosphorylation);GO:0005524(ATP binding);GO:0004672(protein kinase activity)	NA	NA
circRNA10326	0	0.673806	0.222099	0	0	0.427429	0	0	0	0	0	0	0	0	0	0	0	0	chr2	118337884	118372385	-	6	circRNA	ENSGALT00000077751	STAU2	mRNA	chr2:118331799-118337883|chr2:118372385-118390284	staufen double-stranded RNA binding protein 2 [Source:HGNC Symbol;Acc:HGNC:11371]	NA	NA	NA
circRNA1033	0.794426	0	1.22154	0.425551	0.206031	1.60286	0	0	0.391481	0	0	15.2631	0	0	20.3126	0	0	0	chr24	5142709	5150452	-	3	circRNA	ENSGALT00000011570	SIK3	mRNA	chr24:5136723-5142708|chr24:5150452-5156373	SIK family kinase 3 [Source:HGNC Symbol;Acc:HGNC:29165]	GO:0006468(protein phosphorylation);GO:0005524(ATP binding);GO:0004672(protein kinase activity)	NA	NA
circRNA10339	0	0.673806	0.666297	0.510661	1.13317	1.70971	1.93331	0.660015	1.37018	0	0	0	0	0	0	0	0	0	chr2	126922812	126926243	+	5	circRNA	ENSGALT00000055417	INTS8	mRNA	chr2:126920752-126922811|chr2:126926243-126927883	integrator complex subunit 8 [Source:HGNC Symbol;Acc:HGNC:26048]	NA	NA	NA
circRNA1034	0	0	0	0	0	0.106857	0	0.330007	0.587221	0	0	23.2339	25.8189	0	30.0813	0	0	0	chr25	2109987	2115087	-	7	circRNA	ENSGALT00000052475	TPM3	mRNA	chr25:2104528-2109986|chr25:2115087-2117387	tropomyosin 3 [Source:HGNC Symbol;Acc:HGNC:12012]	GO:0008017(microtubule binding);GO:0070062(extracellular exosome);GO:0015629(actin cytoskeleton);GO:0005829(cytosol);GO:0001725(stress fiber);GO:0005884(actin filament);GO:0005862(muscle thin filament tropomyosin);GO:0006936(muscle contraction);GO:0007015(actin filament organization);GO:0008307(structural constituent of muscle);GO:0051015(actin filament binding)	04260(Cardiac muscle contraction);04261(Adrenergic signaling in cardiomyocytes)	NA
circRNA10340	0	0.336903	0	0.255331	0	0.213714	0	0	0	0	0	0	0	0	0	0	0	0	chr2	127384221	127388660	-	3	circRNA	ENSGALT00000088465	MTERF3	mRNA	chr2:127382117-127384220|chr2:127388660-127394146	mitochondrial transcription termination factor 3 [Source:HGNC Symbol;Acc:HGNC:24258]	NA	NA	NA
circRNA10341	0	0.336903	0.444198	0.0851102	0.412063	0.427429	0	0.220005	0.685091	0	0	0	0	0	0	0	0	0	chr2	127649380	127677786	+	3	circRNA	ENSGALT00000057104	CPQ	mRNA	chr2:127604404-127649379|chr2:127677786-127708131	carboxypeptidase Q [Source:HGNC Symbol;Acc:HGNC:16910]	GO:0042803(protein homodimerization activity);GO:0006508(proteolysis);GO:0005737(cytoplasm);GO:0070062(extracellular exosome);GO:0005615(extracellular space);GO:0043171(peptide catabolic process);GO:0070573(metallodipeptidase activity)	NA	NA
circRNA10344	0	0.112301	0.333149	0.425551	0.309047	0	0	0	0.0978702	0	0	0	0	0	0	0	0	0	chr2	127911237	127919650	+	3	circRNA	ENSGALT00000062557	LAPTM4B	mRNA	chr2:127897303-127911236|chr2:127919650-127929495	lysosomal protein transmembrane 4 beta [Source:HGNC Symbol;Acc:HGNC:13646]	GO:0007032(endosome organization);GO:0031902(late endosome membrane);GO:0005768(endosome);GO:0005769(early endosome);GO:0005764(lysosome);GO:0005765(lysosomal membrane);GO:0042995(cell projection);GO:0005886(plasma membrane);GO:0019900(kinase binding);GO:0031625(ubiquitin protein ligase binding);GO:0097001(ceramide binding);GO:0032585(multivesicular body membrane);GO:1902936(phosphatidylinositol …	NA	NA
circRNA10345	0	1.01071	0.11105	0.340441	1.23619	0	0.107406	0	0.587221	0	0	0	0	0	0	0	0	0	chr2	127911237	127938150	+	5	circRNA	ENSGALT00000062557	LAPTM4B	mRNA	chr2:127897303-127911236|chr2:127938150-127957005	lysosomal protein transmembrane 4 beta [Source:HGNC Symbol;Acc:HGNC:13646]	GO:0007032(endosome organization);GO:0031902(late endosome membrane);GO:0005768(endosome);GO:0005769(early endosome);GO:0005764(lysosome);GO:0005765(lysosomal membrane);GO:0042995(cell projection);GO:0005886(plasma membrane);GO:0019900(kinase binding);GO:0031625(ubiquitin protein ligase binding);GO:0097001(ceramide binding);GO:0032585(multivesicular body membrane);GO:1902936(phosphatidylinositol …	NA	NA
circRNA10346	0	0.449204	0.11105	0.0851102	0.309047	0.534286	0	0.330007	0	0	0	0	0	0	0	0	0	0	chr2	128675538	128700714	+	4	circRNA	ENSGALT00000050586	ENSGALG00000041179	mRNA	chr2:128662623-128675537|chr2:128700714-128707308	NA	NA	NA	NA
circRNA10355	0	0.112301	0	0.680882	0	0.213714	0	0.110002	0	0	0	0	0	0	0	0	0	0	chr2	131051537	131102278	+	2	circRNA	ENSGALT00000062717	ZFPM2	mRNA	chr2:130976630-131051536|chr2:131102278-131199239	zinc finger protein, FOG family member 2 [Source:HGNC Symbol;Acc:HGNC:16700]	NA	NA	NA
circRNA10358	0	0.224602	0	0	0.309047	0	0.214812	0	0	0	0	0	0	0	0	0	0	0	chr2	132628757	132630421	+	2	circRNA	ENSGALT00000051417	EBAG9	mRNA	chr2:132622873-132628756|chr2:132630421-132634483	estrogen receptor binding site associated, antigen, 9 [Source:HGNC Symbol;Acc:HGNC:3123]	NA	NA	NA
circRNA10359	0	0.449204	0.222099	0.425551	0	0.213714	0.214812	0.220005	0.19574	0	0	0	0	0	0	0	0	0	chr2	135064922	135086881	-	4	circRNA	ENSGALT00000048562	TRPS1	mRNA	chr2:134929472-135064921|chr2:135086881-135089904	transcriptional repressor GATA binding 1 [Source:HGNC Symbol;Acc:HGNC:12340]	NA	NA	NA
circRNA1036	0.198606	0.336903	0.333149	0	0.103016	0	0	0	0	0	0	13.0584	0	0	0	0	0	0	chr25	2131301	2133397	+	5	circRNA	ENSGALT00000074280	UBAP2L	mRNA	chr25:2130025-2131300|chr25:2133397-2136260	ubiquitin associated protein 2 like [Source:HGNC Symbol;Acc:HGNC:29877]	GO:0003723(RNA binding);GO:0005671(Ada2/Gcn5/Ada3 transcription activator complex);GO:0007339(binding of sperm to zona pellucida);GO:0061484(hematopoietic stem cell homeostasis);GO:0031519(PcG protein complex);GO:0010628(positive regulation of gene expression);GO:0005634(nucleus);GO:0005737(cytoplasm)	NA	NA
circRNA10360	0	0.561505	0.555248	0	0	0.427429	0.214812	0.330007	0	0	0	0	0	0	0	0	0	0	chr2	135978373	135986634	-	3	circRNA	ENSGALT00000066923	EXT1	mRNA	chr2:135973461-135978372|chr2:135986634-136121519	exostosin glycosyltransferase 1 [Source:HGNC Symbol;Acc:HGNC:3512]	GO:0046982(protein heterodimerization activity);GO:0030176(integral component of endoplasmic reticulum membrane);GO:0007492(endoderm development);GO:0008375(acetylglucosaminyltransferase activity);GO:0015020(glucuronosyltransferase activity);GO:0016757(transferase activity, transferring glycosyl groups);GO:0042803(protein homodimerization activity);GO:0050508(glucuronosyl-N-acetylglucosaminyl-pro…	00534(Glycosaminoglycan biosynthesis - heparan sulfate / heparin)	NA
circRNA10363	0	0.224602	0	0.510661	0.309047	0.748	0.214812	0	0	0	0	0	0	0	0	0	0	0	chr2	136831287	136858573	+	7	circRNA	ENSGALT00000058541	DEPTOR	mRNA	chr2:136804288-136831286|chr2:136858573-136875263	DEP domain containing MTOR interacting protein [Source:HGNC Symbol;Acc:HGNC:22953]	NA	04150(mTOR signaling pathway);04140(Autophagy - animal)	NA
circRNA10365	0	0.112301	0	0.0851102	0	0	0	0	0.19574	0	0	0	0	0	0	0	0	0	chr2	138029125	138029939	+	2	circRNA	ENSGALT00000066369	TBC1D31	mRNA	chr2:138026932-138029124|chr2:138029939-138031702	TBC1 domain family member 31 [Source:HGNC Symbol;Acc:HGNC:30888]	NA	NA	NA
circRNA10367	0	0.112301	0	0	0	0.213714	0	0	0.587221	0	0	0	0	0	0	0	0	0	chr2	138633360	138636534	-	3	circRNA	ENSGALT00000055650	MTSS1	mRNA	chr2:138622764-138633359|chr2:138636534-138703148	MTSS1, I-BAR domain containing [Source:HGNC Symbol;Acc:HGNC:20443]	NA	NA	NA
circRNA10368	0	0.336903	0	0.17022	0.412063	0.213714	0	0	0	0	0	0	0	0	0	0	0	0	chr2	141031866	141032136	-	1	circRNA	ENSGALT00000058384	ADCY8	mRNA	chr2:141019538-141031865|chr2:141032136-141036144	adenylate cyclase 8 [Source:HGNC Symbol;Acc:HGNC:239]	NA	00230(Purine metabolism);04371(Apelin signaling pathway);04020(Calcium signaling pathway);04114(Oocyte meiosis);04540(Gap junction);04912(GnRH signaling pathway);04914(Progesterone-mediated oocyte maturation);04916(Melanogenesis);04261(Adrenergic signaling in cardiomyocytes);04270(Vascular smooth muscle contraction)	EC:4.6.1.1
circRNA1037	0	0	0.222099	0.936212	0	0	0.429625	0.330007	0	0	0	14.7543	0	0	0	0	0	0	chr22	302369	303826	-	2	circRNA	ENSGALT00000049938	ARHGAP25	mRNA	chr22:301579-302368|chr22:303826-304276	rho GTPase-activating protein 25 [Source:RefSeq peptide;Acc:NP_001026054]	GO:0006911(phagocytosis, engulfment);GO:0001891(phagocytic cup);GO:0051058(negative regulation of small GTPase mediated signal transduction);GO:0007015(actin filament organization)	NA	NA
circRNA10371	0	0.112301	0	0.255331	0	0.106857	0	0	0	0	0	0	0	0	0	0	0	0	chr2	142685231	142694658	-	4	circRNA	ENSGALT00000053421	ZFAT	mRNA	chr2:142679077-142685230|chr2:142694658-142701775	zinc finger and AT-hook domain containing [Source:HGNC Symbol;Acc:HGNC:19899]	GO:0002244(hematopoietic progenitor cell differentiation);GO:0001077(transcriptional activator activity, RNA polymerase II core promoter proximal region sequence-specific binding);GO:0030097(hemopoiesis);GO:0060712(spongiotrophoblast layer development)	NA	NA
circRNA10376	0	0.224602	0	0.17022	0	0.213714	0.322219	0.110002	0	0	0	0	0	0	0	0	0	0	chr2	145817732	145838954	-	8	circRNA	ENSGALT00000084352	PTK2	mRNA	chr2:145816928-145817731|chr2:145838954-145839620	Focal adhesion kinase 1 [Source:UniProtKB/Swiss-Prot;Acc:Q00944]	GO:0030027(lamellipodium);GO:0016324(apical plasma membrane);GO:0005925(focal adhesion);GO:0005886(plasma membrane);GO:0005829(cytosol);GO:0005737(cytoplasm);GO:0005634(nucleus);GO:0001725(stress fiber);GO:2000811(negative regulation of anoikis);GO:2000060(positive regulation of protein ubiquitination involved in ubiquitin-dependent protein catabolic process);GO:1904237(positive regulation of sub…	04012(ErbB signaling pathway);04370(VEGF signaling pathway);04510(Focal adhesion);04810(Regulation of actin cytoskeleton)	NA
circRNA10377	0	0.224602	0	0.595771	0.72111	0	0.214812	0.44001	0.0978702	0	0	0	0	0	0	0	0	0	chr2	145833414	145835737	-	3	circRNA	ENSGALT00000084352	PTK2	mRNA	chr2:145825088-145833413|chr2:145835737-145838842	Focal adhesion kinase 1 [Source:UniProtKB/Swiss-Prot;Acc:Q00944]	GO:0030027(lamellipodium);GO:0016324(apical plasma membrane);GO:0005925(focal adhesion);GO:0005886(plasma membrane);GO:0005829(cytosol);GO:0005737(cytoplasm);GO:0005634(nucleus);GO:0001725(stress fiber);GO:2000811(negative regulation of anoikis);GO:2000060(positive regulation of protein ubiquitination involved in ubiquitin-dependent protein catabolic process);GO:1904237(positive regulation of sub…	04012(ErbB signaling pathway);04370(VEGF signaling pathway);04510(Focal adhesion);04810(Regulation of actin cytoskeleton)	NA
circRNA1038	0.397213	0.449204	0.11105	0.936212	0.618094	0.106857	0.322219	0	0	0	0	11.0234	0	0	0	0	0	0	chr22	408852	412818	+	4	circRNA	ENSGALT00000061505	SVCT2	mRNA	chr22:407968-408851|chr22:412818-413438	solute carrier family 23 member 2 [Source:HGNC Symbol;Acc:HGNC:10973]	GO:0016324(apical plasma membrane);GO:0043292(contractile fiber);GO:0016323(basolateral plasma membrane);GO:0009925(basal plasma membrane);GO:0005886(plasma membrane);GO:0005737(cytoplasm);GO:1905039(carboxylic acid transmembrane transport);GO:0070904(transepithelial L-ascorbic acid transport);GO:0048741(skeletal muscle fiber development);GO:0015882(L-ascorbic acid transport);GO:0070890(sodium-de…	NA	NA
circRNA10381	0	1.01071	0.888396	1.19154	0	2.03029	0	0.110002	0	0	0	0	0	0	0	0	0	0	chr2	149275272	149279724	+	4	circRNA	ENSGALT00000047376	MAPK15	mRNA	chr2:149274072-149275271|chr2:149279724-149281299	mitogen-activated protein kinase 15 [Source:HGNC Symbol;Acc:HGNC:24667]	GO:0046777(protein autophosphorylation);GO:0004707(MAP kinase activity);GO:0032212(positive regulation of telomere maintenance via telomerase);GO:0051973(positive regulation of telomerase activity);GO:1904355(positive regulation of telomere capping)	NA	NA
circRNA10384	0	0.336903	0.888396	0.510661	0.618094	0.534286	0.107406	0.330007	0.489351	0	0	0	0	0	0	0	0	0	chr1	56446	58396	+	1	circRNA	ENSGALT00000081071	GOLGB1	mRNA	chr1:55391-56445|chr1:58396-62783	golgin B1 [Source:HGNC Symbol;Acc:HGNC:4429]	GO:0005793(endoplasmic reticulum-Golgi intermediate compartment);GO:0003723(RNA binding);GO:0016020(membrane);GO:0005794(Golgi apparatus);GO:1905793(protein localization to pericentriolar material);GO:0005801(cis-Golgi network)	NA	NA
circRNA10385	0	0.449204	0	0.765992	0	0.213714	0.107406	1.87004	0	0	0	0	0	0	0	0	0	0	chr1	530088	539742	+	4	circRNA	ENSGALT00000048920	PPP6R2	mRNA	chr1:528908-530087|chr1:539742-540766	protein phosphatase 6 regulatory subunit 2 [Source:HGNC Symbol;Acc:HGNC:19253]	GO:0005829(cytosol);GO:0043231(intracellular membrane-bounded organelle)	NA	NA
circRNA10386	0	0.449204	0	0.0851102	0.412063	0.213714	0	1.43003	0	0	0	0	0	0	0	0	0	0	chr1	530088	542342	+	6	circRNA	ENSGALT00000048920	PPP6R2	mRNA	chr1:528908-530087|chr1:542342-542586	protein phosphatase 6 regulatory subunit 2 [Source:HGNC Symbol;Acc:HGNC:19253]	GO:0005829(cytosol);GO:0043231(intracellular membrane-bounded organelle)	NA	NA
circRNA10387	0	0.112301	0.222099	0	0	0	0	0.110002	0	0	0	0	0	0	0	0	0	0	chr1	586045	586252	-	1	circRNA	ENSGALT00000080345	SBF1	mRNA	chr1:585403-586044|chr1:586252-586511	SET binding factor 1 [Source:HGNC Symbol;Acc:HGNC:10542]	GO:0005737(cytoplasm);GO:0007283(spermatogenesis);GO:0017112(Rab guanyl-nucleotide exchange factor activity)	NA	NA
circRNA10389	0	0.336903	0.11105	0.17022	0	0	0.107406	0.220005	0	0	0	0	0	0	0	0	0	0	chr1	606200	611466	-	3	circRNA	ENSGALT00000080345	SBF1	mRNA	chr1:603705-606199|chr1:611466-635016	SET binding factor 1 [Source:HGNC Symbol;Acc:HGNC:10542]	GO:0005737(cytoplasm);GO:0007283(spermatogenesis);GO:0017112(Rab guanyl-nucleotide exchange factor activity)	NA	NA
circRNA1039	0	0	0	0	0	0.427429	2.04072	1.10002	1.27231	0	0	30.3566	0	0	0	0	0	0	chr22	2361233	2365684	-	6	circRNA	ENSGALT00000066938	FGFR1	mRNA	chr22:2360294-2361232|chr22:2365684-2371192	fibroblast growth factor receptor 1 [Source:HGNC Symbol;Acc:HGNC:3688]	GO:0018108(peptidyl-tyrosine phosphorylation);GO:0008284(positive regulation of cell proliferation);GO:0042802(identical protein binding);GO:0008201(heparin binding);GO:0008543(fibroblast growth factor receptor signaling pathway);GO:0046777(protein autophosphorylation);GO:0042803(protein homodimerization activity);GO:0000122(negative regulation of transcription from RNA polymerase II promoter);GO…	04010(MAPK signaling pathway);04520(Adherens junction);04810(Regulation of actin cytoskeleton)	EC:2.7.10.1
circRNA10391	0	0.112301	0.444198	0	1.13317	0.748	1.07406	0	0.391481	0	0	0	0	0	0	0	0	0	chr1	807747	810876	+	3	circRNA	ENSGALT00000080090	F	mRNA	chr1:805642-807746|chr1:810876-814857	nuclear respiratory factor 1 [Source:HGNC Symbol;Acc:HGNC:7996]	GO:0042803(protein homodimerization activity);GO:0001046(core promoter sequence-specific DNA binding);GO:0005634(nucleus);GO:0006366(transcription from RNA polymerase II promoter);GO:0000978(RNA polymerase II core promoter proximal region sequence-specific DNA binding);GO:0001077(transcriptional activator activity, RNA polymerase II core promoter proximal region sequence-specific binding);GO:0045…	04371(Apelin signaling pathway)	NA
circRNA10397	0	0.786107	0.999446	0	0.103016	0.106857	0.214812	0	0	0	0	0	0	0	0	0	0	0	chr1	1780080	1787246	-	2	circRNA	ENSGALT00000013813	EXOC4	mRNA	chr1:1737094-1780079|chr1:1787246-1797717	exocyst complex component 4 [Source:HGNC Symbol;Acc:HGNC:30389]	GO:0035748(myelin sheath abaxonal region);GO:0032584(growth cone membrane);GO:0016020(membrane);GO:0005902(microvillus);GO:0005737(cytoplasm);GO:0048341(paraxial mesoderm formation);GO:0006903(vesicle targeting);GO:0047485(protein N-terminus binding);GO:0030165(PDZ domain binding);GO:0017160(Ral GTPase binding);GO:0006904(vesicle docking involved in exocytosis);GO:0006612(protein targeting to mem…	NA	NA
circRNA10398	0	0.112301	0	0.255331	0	0	0.107406	0	0	0	0	0	0	0	0	0	0	0	chr1	1787003	1787246	-	1	circRNA	ENSGALT00000013813	EXOC4	mRNA	chr1:1780257-1787002|chr1:1787246-1797717	exocyst complex component 4 [Source:HGNC Symbol;Acc:HGNC:30389]	GO:0035748(myelin sheath abaxonal region);GO:0032584(growth cone membrane);GO:0016020(membrane);GO:0005902(microvillus);GO:0005737(cytoplasm);GO:0048341(paraxial mesoderm formation);GO:0006903(vesicle targeting);GO:0047485(protein N-terminus binding);GO:0030165(PDZ domain binding);GO:0017160(Ral GTPase binding);GO:0006904(vesicle docking involved in exocytosis);GO:0006612(protein targeting to mem…	NA	NA
circRNA10399	0	0.449204	0	0	0.927142	0.748	0.107406	0	0.978702	0	0	0	0	0	0	0	0	0	chr1	2317554	2318813	+	1	circRNA	ENSGALT00000010457	PLXNA4	mRNA	None|chr1:2318813-2337530	plexin A4 [Source:HGNC Symbol;Acc:HGNC:9102]	GO:1902287(semaphorin-plexin signaling pathway involved in axon guidance);GO:0071526(semaphorin-plexin signaling pathway);GO:0050923(regulation of negative chemotaxis);GO:0048841(regulation of axon extension involved in axon guidance);GO:0048812(neuron projection morphogenesis);GO:0048485(sympathetic nervous system development);GO:0021960(anterior commissure morphogenesis);GO:0021793(chemorepulsi…	NA	NA
circRNA104	0	0	0	0	0	0	0	0.110002	0.0978702	65.6405	0	0	0	0	0	0	0	0	chr14	13918971	13921729	-	5	circRNA	ENSGALT00000015029	ENSGALG00000009234	mRNA	chr14:13918715-13918970|chr14:13921729-13922040	NA	GO:0008448(N-acetylglucosamine-6-phosphate deacetylase activity);GO:0006044(N-acetylglucosamine metabolic process);GO:0016810(hydrolase activity, acting on carbon-nitrogen (but not peptide) bonds);GO:0005975(carbohydrate metabolic process);GO:0005634(nucleus);GO:0016787(hydrolase activity);GO:0006046(N-acetylglucosamine catabolic process)	00520(Amino sugar and nucleotide sugar metabolism)	EC:3.5.1.25
circRNA1040	1.88676	1.90912	0.888396	1.44687	2.98746	3.41943	3.22219	3.74008	1.9574	0	0	18.9941	0	0	0	0	0	0	chr22	2647262	2647814	-	1	circRNA	ENSGALT00000005683	ANK1	mRNA	chr22:2646680-2647261|chr22:2647814-2649202	ankyrin 1 [Source:HGNC Symbol;Acc:HGNC:492]	GO:0014731(spectrin-associated cytoskeleton);GO:0005886(plasma membrane);GO:0006888(ER to Golgi vesicle-mediated transport);GO:0051117(ATPase binding);GO:0030507(spectrin binding);GO:0019899(enzyme binding);GO:0008093(cytoskeletal adaptor activity);GO:0005737(cytoplasm);GO:0007165(signal transduction);GO:0072659(protein localization to plasma membrane)	NA	NA
circRNA10400	0	0.112301	0	0	0.206031	0	0.751843	0.770017	0.29361	0	0	0	0	0	0	0	0	0	chr1	3215560	3224819	-	3	circRNA	ENSGALT00000067209	MKLN1	mRNA	chr1:3209714-3215559|chr1:3224819-3240365	muskelin 1 [Source:HGNC Symbol;Acc:HGNC:7109]	GO:0008360(regulation of cell shape);GO:0005938(cell cortex);GO:0001726(ruffle);GO:0042802(identical protein binding);GO:0031532(actin cytoskeleton reorganization);GO:0005829(cytosol);GO:0005737(cytoplasm);GO:0007160(cell-matrix adhesion)	NA	NA
circRNA10404	0	0.336903	0.333149	0	0	0.106857	0	0.330007	0	0	0	0	0	0	0	0	0	0	chr1	5847974	5939998	+	8	circRNA	ENSGALT00000055299	CELF2	mRNA	chr1:5676887-5847973|chr1:5939998-5957567	CUGBP Elav-like family member 2 [Source:HGNC Symbol;Acc:HGNC:2550]	GO:0005634(nucleus);GO:0005737(cytoplasm);GO:0006376(mRNA splice site selection)	NA	NA
circRNA10410	0	0.112301	0	0	0.309047	0	0.107406	0	0	0	0	0	0	0	0	0	0	0	chr1	6806203	6816138	-	3	circRNA	ENSGALT00000010805	BEND7	mRNA	chr1:6797515-6806202|chr1:6816138-6817735	BEN domain containing 7 [Source:HGNC Symbol;Acc:HGNC:23514]	GO:0070062(extracellular exosome)	NA	NA
circRNA10413	0	0.112301	0	0	0	0.106857	0.429625	0.660015	0	0	0	0	0	0	0	0	0	0	chr1	7507407	7508668	-	2	circRNA	ENSGALT00000075153	DMTF1	mRNA	chr1:7505742-7507406|chr1:7508668-7509810	cyclin D binding myb like transcription factor 1 [Source:HGNC Symbol;Acc:HGNC:14603]	NA	NA	NA
circRNA10414	0	0.224602	0	0	0.412063	0.320571	0	0	0	0	0	0	0	0	0	0	0	0	chr1	7515008	7516960	-	3	circRNA	ENSGALT00000075153	DMTF1	mRNA	chr1:7512088-7515007|chr1:7516960-7517475	cyclin D binding myb like transcription factor 1 [Source:HGNC Symbol;Acc:HGNC:14603]	NA	NA	NA
circRNA10424	0	0.112301	0	0	0.412063	0.106857	0.751843	0	0.391481	0	0	0	0	0	0	0	0	0	chr1	12802549	12824740	+	5	circRNA	ENSGALT00000080551	FAM185A	mRNA	chr1:12797597-12802548|chr1:12824740-12826808	family with sequence similarity 185 member A [Source:HGNC Symbol;Acc:HGNC:22412]	GO:0005829(cytosol)	NA	NA
circRNA1043	0.496516	1.23531	0.999446	1.19154	2.26635	2.67143	0.751843	1.10002	1.56592	0	0	45.2806	0	0	11.7844	0	0	0	chr23	2400945	2402051	+	2	circRNA	ENSGALT00000068027	ENSGALG00000038748	mRNA	chr23:2399894-2400944|chr23:2402051-2403359	NA	NA	NA	NA
circRNA10430	0	0.224602	0	0	0.206031	0.213714	0	0.660015	0	0	0	0	0	0	0	0	0	0	chr1	15151481	15177919	+	2	circRNA	ENSGALT00000073744	SLC2A13	mRNA	chr1:15145455-15151480|chr1:15177919-15212957	solute carrier family 2 member 13 [Source:HGNC Symbol;Acc:HGNC:15956]	NA	NA	NA
circRNA10431	0	0.336903	0.222099	0.425551	0	0.534286	0	0.220005	0	0	0	0	0	0	0	0	0	0	chr1	15212958	15225773	+	3	circRNA	ENSGALT00000073744	SLC2A13	mRNA	chr1:15177919-15212957|chr1:15225773-15246085	solute carrier family 2 member 13 [Source:HGNC Symbol;Acc:HGNC:15956]	NA	NA	NA
circRNA10432	0	0.112301	0	0	0	0	0	0.220005	0.587221	0	0	0	0	0	0	0	0	0	chr1	15833681	15834319	-	1	circRNA	ENSGALT00000069091	CELSR1	mRNA	chr1:15812943-15833680|chr1:15834319-15858606	cadherin EGF LAG seven-pass G-type receptor 1 [Source:HGNC Symbol;Acc:HGNC:1850]	GO:0005654(nucleoplasm);GO:0005886(plasma membrane);GO:0042472(inner ear morphogenesis);GO:0001736(establishment of planar polarity);GO:0001764(neuron migration);GO:0001843(neural tube closure);GO:0001942(hair follicle development);GO:0007266(Rho protein signal transduction);GO:0007626(locomotory behavior);GO:0009952(anterior/posterior pattern specification);GO:0032956(regulation of actin cytoske…	NA	NA
circRNA10433	0	0.224602	0	0	0.412063	0	0	0	0.489351	0	0	0	0	0	0	0	0	0	chr1	16164597	16165940	-	2	circRNA	ENSGALT00000030740	CERK	mRNA	chr1:16162800-16164596|chr1:16165940-16175696	ceramide kinase [Source:HGNC Symbol;Acc:HGNC:19256]	GO:0016021(integral component of membrane);GO:0005739(mitochondrion);GO:0046834(lipid phosphorylation);GO:0006672(ceramide metabolic process);GO:0001729(ceramide kinase activity);GO:0000287(magnesium ion binding);GO:0003951(NAD+ kinase activity);GO:0016301(kinase activity);GO:0016310(phosphorylation);GO:0008152(metabolic process)	00600(Sphingolipid metabolism)	EC:2.7.1.138
circRNA10436	0	0.112301	0	0.255331	0	0.213714	0	0	0.19574	0	0	0	0	0	0	0	0	0	chr1	18757552	18787545	-	8	circRNA	ENSGALT00000055780	BRD1	mRNA	chr1:18752794-18757551|chr1:18787545-18799421	bromodomain containing 1 [Source:HGNC Symbol;Acc:HGNC:1102]	GO:0070776(MOZ/MORF histone acetyltransferase complex);GO:0005634(nucleus);GO:0042393(histone binding);GO:0016607(nuclear speck);GO:0043966(histone H3 acetylation)	NA	NA
circRNA10437	0	0.449204	0.444198	0.340441	0	0.641143	0.429625	0.110002	0	0	0	0	0	0	0	0	0	0	chr1	18855299	18864156	-	6	circRNA	ENSGALT00000013914	ALG12	mRNA	chr1:18854833-18855298|chr1:18864156-18864842	ALG12, alpha-1,6-mannosyltransferase [Source:HGNC Symbol;Acc:HGNC:19358]	GO:0016020(membrane);GO:0006488(dolichol-linked oligosaccharide biosynthetic process);GO:0006487(protein N-linked glycosylation);GO:0097502(mannosylation);GO:0000030(mannosyltransferase activity);GO:0005783(endoplasmic reticulum);GO:0005789(endoplasmic reticulum membrane);GO:0016757(transferase activity, transferring glycosyl groups);GO:0016021(integral component of membrane)	00510(N-Glycan biosynthesis)	NA
circRNA1044	13.8031	15.9468	21.2105	12.341	31.8319	19.6617	25.2405	15.6203	0	0	0	34.4268	0	4.98986	0	0	0	0	chr23	3524746	3525681	+	3	circRNA	ENSGALT00000002340	SF3A3	mRNA	chr23:3524341-3524745|chr23:3525681-3525990	splicing factor 3a subunit 3 [Source:HGNC Symbol;Acc:HGNC:10767]	GO:0071013(catalytic step 2 spliceosome);GO:0005681(spliceosomal complex);GO:0005654(nucleoplasm);GO:0006397(mRNA processing);GO:0003723(RNA binding);GO:0000398(mRNA splicing, via spliceosome);GO:0003676(nucleic acid binding);GO:0008270(zinc ion binding);GO:0005634(nucleus)	03040(Spliceosome)	NA
circRNA10441	0	0.336903	0	0.0851102	1.23619	0	0	0.220005	0	0	0	0	0	0	0	0	0	0	chr1	22649244	22656967	+	3	circRNA	ENSGALT00000014508	CADPS2	mRNA	chr1:22629987-22649243|chr1:22656967-22677228	calcium dependent secretion activator 2 [Source:HGNC Symbol;Acc:HGNC:16018]	GO:0005654(nucleoplasm);GO:0043231(intracellular membrane-bounded organelle);GO:0009267(cellular response to starvation);GO:0016082(synaptic vesicle priming);GO:0045921(positive regulation of exocytosis);GO:0031410(cytoplasmic vesicle);GO:0042734(presynaptic membrane);GO:0045211(postsynaptic membrane);GO:1990504(dense core granule exocytosis);GO:0016079(synaptic vesicle exocytosis);GO:0045202(syn…	NA	NA
circRNA10443	0	0.224602	0	0.0851102	0	0.748	0.537031	0	0.29361	0	0	0	0	0	0	0	0	0	chr1	23366120	23367934	-	2	circRNA	ENSGALT00000014649	ENSGALG00000009002	mRNA	chr1:23353792-23366119|chr1:23367934-23379310	NA	NA	NA	NA
circRNA10445	0	0.112301	0	0.936212	0.412063	0.534286	0	0.220005	0	0	0	0	0	0	0	0	0	0	chr1	24735359	24746210	-	3	circRNA	ENSGALT00000055784	ST7	mRNA	chr1:24725886-24735358|chr1:24746210-24757134	Suppressor of tumorigenicity 7 protein homolog [Source:UniProtKB/Swiss-Prot;Acc:A0M8U1]	GO:0016021(integral component of membrane);GO:0016020(membrane)	NA	NA
circRNA10446	0	0.336903	0.777347	0	0	0.427429	0.429625	0.220005	0.489351	0	0	0	0	0	0	0	0	0	chr1	25960981	25972445	-	5	circRNA	ENSGALT00000015345	FOXP2	mRNA	chr1:25951240-25960980|chr1:25972445-26032471	forkhead box P2 [Source:HGNC Symbol;Acc:HGNC:13875]	GO:0060501(positive regulation of epithelial cell proliferation involved in lung morphogenesis);GO:0060013(righting reflex);GO:0050679(positive regulation of epithelial cell proliferation);GO:0048745(smooth muscle tissue development);GO:0048286(lung alveolus development);GO:0045892(negative regulation of transcription, DNA-templated);GO:0042297(vocal learning);GO:0043010(camera-type eye developme…	NA	NA
circRNA10447	0	0.112301	0.222099	0.340441	0.206031	0.213714	0	0.110002	0	0	0	0	0	0	0	0	0	0	chr1	25960981	25962524	-	2	circRNA	ENSGALT00000015345	FOXP2	mRNA	chr1:25951240-25960980|chr1:25962524-25969307	forkhead box P2 [Source:HGNC Symbol;Acc:HGNC:13875]	GO:0060501(positive regulation of epithelial cell proliferation involved in lung morphogenesis);GO:0060013(righting reflex);GO:0050679(positive regulation of epithelial cell proliferation);GO:0048745(smooth muscle tissue development);GO:0048286(lung alveolus development);GO:0045892(negative regulation of transcription, DNA-templated);GO:0042297(vocal learning);GO:0043010(camera-type eye developme…	NA	NA
circRNA10449	0	0.336903	0.222099	0	0	0.106857	0	0	0.19574	0	0	0	0	0	0	0	0	0	chr1	26790342	26795429	+	2	circRNA	ENSGALT00000038899	BMT2	mRNA	chr1:26780826-26790341|chr1:26795429-26799113	base methyltransferase of 25S rRNA 2 homolog [Source:HGNC Symbol;Acc:HGNC:26475]	GO:0016433(rRNA (adenine) methyltransferase activity);GO:0031167(rRNA methylation);GO:0005730(nucleolus);GO:0032259(methylation);GO:0008168(methyltransferase activity);GO:0016740(transferase activity)	NA	NA
circRNA10450	0	0.112301	0	0.340441	0.309047	0	0	0	0.0978702	0	0	0	0	0	0	0	0	0	chr1	27197236	27204050	+	3	circRNA	ENSGALT00000038867	DOCK4	mRNA	chr1:27188727-27197235|chr1:27204050-27212575	dedicator of cytokinesis 4 [Source:HGNC Symbol;Acc:HGNC:19192]	GO:0005096(GTPase activator activity);GO:0005085(guanyl-nucleotide exchange factor activity);GO:0007264(small GTPase mediated signal transduction);GO:0043547(positive regulation of GTPase activity);GO:0005622(intracellular);GO:0065009(regulation of molecular function);GO:0030165(PDZ domain binding);GO:0030971(receptor tyrosine kinase binding);GO:0048365(Rac GTPase binding);GO:0060326(cell chemota…	NA	NA
circRNA10451	0	0.449204	0.888396	0	0	0.106857	0	0	0	0	0	0	0	0	0	0	0	0	chr1	27197236	27212670	+	4	circRNA	ENSGALT00000038867	DOCK4	mRNA	chr1:27188727-27197235|chr1:27212670-27219646	dedicator of cytokinesis 4 [Source:HGNC Symbol;Acc:HGNC:19192]	GO:0005096(GTPase activator activity);GO:0005085(guanyl-nucleotide exchange factor activity);GO:0007264(small GTPase mediated signal transduction);GO:0043547(positive regulation of GTPase activity);GO:0005622(intracellular);GO:0065009(regulation of molecular function);GO:0030165(PDZ domain binding);GO:0030971(receptor tyrosine kinase binding);GO:0048365(Rac GTPase binding);GO:0060326(cell chemota…	NA	NA
circRNA10455	0	0.336903	0	0.340441	0.515079	0	0.644437	0.220005	0	0	0	0	0	0	0	0	0	0	chr1	29929897	29934991	-	7	circRNA	ENSGALT00000015593	ADAMTS20	mRNA	chr1:29929225-29929896|chr1:29934991-29937104	ADAM metallopeptidase with thrombospondin type 1 motif 20 [Source:HGNC Symbol;Acc:HGNC:17178]	GO:0005615(extracellular space);GO:0048070(regulation of developmental pigmentation);GO:0045636(positive regulation of melanocyte differentiation);GO:0043066(negative regulation of apoptotic process);GO:0030198(extracellular matrix organization);GO:0009967(positive regulation of signal transduction);GO:0006508(proteolysis);GO:0004222(metalloendopeptidase activity);GO:0004175(endopeptidase activit…	NA	NA
circRNA10458	0	1.01071	0.555248	0	0	0.641143	0	0.44001	0	0	0	0	0	0	0	0	0	0	chr1	29992568	29992827	-	1	circRNA	ENSGALT00000015593	ADAMTS20	mRNA	chr1:29982387-29992567|chr1:29992827-29996860	ADAM metallopeptidase with thrombospondin type 1 motif 20 [Source:HGNC Symbol;Acc:HGNC:17178]	GO:0005615(extracellular space);GO:0048070(regulation of developmental pigmentation);GO:0045636(positive regulation of melanocyte differentiation);GO:0043066(negative regulation of apoptotic process);GO:0030198(extracellular matrix organization);GO:0009967(positive regulation of signal transduction);GO:0006508(proteolysis);GO:0004222(metalloendopeptidase activity);GO:0004175(endopeptidase activit…	NA	NA
circRNA10461	0	0.449204	0.222099	0.0851102	0	0.534286	0	0	0	0	0	0	0	0	0	0	0	0	chr1	30402591	30419193	-	3	circRNA	ENSGALT00000038787	NELL2	mRNA	chr1:30380689-30402590|chr1:30419193-30422038	neural EGFL like 2 [Source:HGNC Symbol;Acc:HGNC:7751]	GO:0005623(cell);GO:0005509(calcium ion binding)	NA	NA
circRNA10462	0	0.224602	0	0.17022	0.206031	0	0	0	0	0	0	0	0	0	0	0	0	0	chr1	30402591	30422130	-	4	circRNA	ENSGALT00000038787	NELL2	mRNA	chr1:30380689-30402590|chr1:30422130-30441957	neural EGFL like 2 [Source:HGNC Symbol;Acc:HGNC:7751]	GO:0005623(cell);GO:0005509(calcium ion binding)	NA	NA
circRNA10466	0	0.673806	0	0.510661	0	0	0	0.990022	0	0	0	0	0	0	0	0	0	0	chr1	33118442	33139715	-	3	circRNA	ENSGALT00000015947	PPM1H	mRNA	chr1:33104839-33118441|chr1:33139715-33147597	protein phosphatase, Mg2+/Mn2+ dependent 1H [Source:HGNC Symbol;Acc:HGNC:18583]	GO:0005737(cytoplasm);GO:0005654(nucleoplasm);GO:0005634(nucleus);GO:0004721(phosphoprotein phosphatase activity);GO:0004722(protein serine/threonine phosphatase activity);GO:0003824(catalytic activity);GO:0006470(protein dephosphorylation)	NA	NA
circRNA10467	0	0.786107	0	0.255331	0	0.106857	0	0	0	0	0	0	0	0	0	0	0	0	chr1	33125012	33158641	-	4	circRNA	ENSGALT00000015947	PPM1H	mRNA	chr1:33118560-33125011|chr1:33158641-33218181	protein phosphatase, Mg2+/Mn2+ dependent 1H [Source:HGNC Symbol;Acc:HGNC:18583]	GO:0005737(cytoplasm);GO:0005654(nucleoplasm);GO:0005634(nucleus);GO:0004721(phosphoprotein phosphatase activity);GO:0004722(protein serine/threonine phosphatase activity);GO:0003824(catalytic activity);GO:0006470(protein dephosphorylation)	NA	NA
circRNA10468	0	1.34761	0	0	0	0	0.429625	1.10002	0.391481	0	0	0	0	0	0	0	0	0	chr1	33508995	33528552	+	5	circRNA	ENSGALT00000015976	SRGAP1	mRNA	chr1:33440608-33508994|chr1:33528552-33537367	SLIT-ROBO Rho GTPase activating protein 1 [Source:HGNC Symbol;Acc:HGNC:17382]	GO:0005096(GTPase activator activity);GO:0016477(cell migration);GO:0043547(positive regulation of GTPase activity);GO:0007266(Rho protein signal transduction);GO:0017048(Rho GTPase binding);GO:0005622(intracellular);GO:0007165(signal transduction)	NA	NA
circRNA1047	0	0	1.55469	1.27665	2.57539	3.52629	1.07406	0	1.56592	0	0	7.97074	0	0	0	0	0	0	chr23	5084519	5086817	-	2	circRNA	ENSGALT00000067787	PTP4A2	mRNA	chr23:5079852-5084518|chr23:5086817-5094362	protein tyrosine phosphatase type IVA, member 2 [Source:HGNC Symbol;Acc:HGNC:9635]	GO:0005737(cytoplasm);GO:0070062(extracellular exosome);GO:0004725(protein tyrosine phosphatase activity);GO:0006470(protein dephosphorylation);GO:0005634(nucleus);GO:0016311(dephosphorylation);GO:0035335(peptidyl-tyrosine dephosphorylation);GO:0016791(phosphatase activity);GO:0008138(protein tyrosine/serine/threonine phosphatase activity)	NA	NA
circRNA10471	0	0.112301	0.222099	0	0	0	0	0	0.19574	0	0	0	0	0	0	0	0	0	chr1	33565707	33566691	+	2	circRNA	ENSGALT00000015976	SRGAP1	mRNA	chr1:33562258-33565706|chr1:33566691-33574290	SLIT-ROBO Rho GTPase activating protein 1 [Source:HGNC Symbol;Acc:HGNC:17382]	GO:0005096(GTPase activator activity);GO:0016477(cell migration);GO:0043547(positive regulation of GTPase activity);GO:0007266(Rho protein signal transduction);GO:0017048(Rho GTPase binding);GO:0005622(intracellular);GO:0007165(signal transduction)	NA	NA
circRNA10472	0	0.561505	0	0	0.206031	0.213714	0.322219	0	0	0	0	0	0	0	0	0	0	0	chr1	33609501	33616214	+	6	circRNA	ENSGALT00000015988	XPOT	mRNA	chr1:33607124-33609500|chr1:33616214-33616589	exportin for tRNA [Source:HGNC Symbol;Acc:HGNC:12826]	GO:0016363(nuclear matrix);GO:0005829(cytosol);GO:0005737(cytoplasm);GO:0005654(nucleoplasm);GO:0005643(nuclear pore);GO:0071528(tRNA re-export from nucleus);GO:0006409(tRNA export from nucleus);GO:0008536(Ran GTPase binding);GO:0000049(tRNA binding);GO:0006886(intracellular protein transport);GO:0005634(nucleus)	03013(RNA transport)	NA
circRNA1048	0	0	0	0.255331	0	0	0	0.110002	0	0	0	1.86549	0	0	0	0	0	0	chr23	5479056	5479241	-	1	circRNA	ENSGALT00000021831	PPIE	mRNA	chr23:5478573-5479055|chr23:5479241-5479313	peptidylprolyl isomerase E [Source:HGNC Symbol;Acc:HGNC:9258]	GO:0003755(peptidyl-prolyl cis-trans isomerase activity);GO:0003723(RNA binding);GO:0006457(protein folding);GO:0000413(protein peptidyl-prolyl isomerization);GO:0016853(isomerase activity);GO:0003676(nucleic acid binding);GO:0006355(regulation of transcription, DNA-templated);GO:0005634(nucleus);GO:0005829(cytosol);GO:0016607(nuclear speck);GO:0071013(catalytic step 2 spliceosome);GO:0045070(pos…	03040(Spliceosome)	NA
circRNA10480	0	0.561505	0	0	1.44222	0.106857	0.537031	0.44001	0	0	0	0	0	0	0	0	0	0	chr1	35401513	35403307	+	3	circRNA	ENSGALT00000016192	CPSF6	mRNA	chr1:35399216-35401512|chr1:35403307-35410853	cleavage and polyadenylation specific factor 6 [Source:HGNC Symbol;Acc:HGNC:13871]	GO:0042382(paraspeckles);GO:0016607(nuclear speck);GO:0030529(intracellular ribonucleoprotein complex);GO:0016020(membrane);GO:0005849(mRNA cleavage factor complex);GO:0005654(nucleoplasm);GO:0005634(nucleus);GO:0051262(protein tetramerization);GO:0006397(mRNA processing);GO:0006378(mRNA polyadenylation);GO:0003729(mRNA binding);GO:0003723(RNA binding);GO:0003676(nucleic acid binding)	03015(mRNA surveillance pathway)	NA
circRNA10488	0	0.224602	0	0	0	0	0.107406	0	0.19574	0	0	0	0	0	0	0	0	0	chr1	38185444	38203464	+	6	circRNA	ENSGALT00000016674	ZDHHC17	mRNA	chr1:38168330-38185443|chr1:38203464-38207916	palmitoyltransferase ZDHHC17 [Source:RefSeq peptide;Acc:NP_001025916]	GO:0043231(intracellular membrane-bounded organelle);GO:0030660(Golgi-associated vesicle membrane);GO:0005829(cytosol);GO:0005794(Golgi apparatus);GO:0000139(Golgi membrane);GO:0043123(positive regulation of I-kappaB kinase/NF-kappaB signaling);GO:0042953(lipoprotein transport);GO:0018345(protein palmitoylation);GO:0042802(identical protein binding);GO:0019706(protein-cysteine S-palmitoyltransfer…	NA	NA
circRNA1049	0	0	0	0.255331	0	0	0.322219	0	0.19574	0	0	18.3157	0	0	0	0	0	0	chr23	5581503	5582951	+	3	circRNA	ENSGALT00000050816	RPL11	mRNA	chr23:5581147-5581502|chr23:5582951-5583634	ribosomal protein L11 [Source:HGNC Symbol;Acc:HGNC:10301]	GO:0005654(nucleoplasm);GO:0042273(ribosomal large subunit biogenesis);GO:0005730(nucleolus);GO:0006364(rRNA processing);GO:0003723(RNA binding);GO:0005737(cytoplasm);GO:0016020(membrane);GO:0006605(protein targeting);GO:0043234(protein complex);GO:0070062(extracellular exosome);GO:0031012(extracellular matrix);GO:0022625(cytosolic large ribosomal subunit);GO:0000027(ribosomal large subunit assem…	03010(Ribosome)	NA
circRNA10497	0	0.449204	0.11105	0	0.515079	0.854857	0.429625	0	0	0	0	0	0	0	0	0	0	0	chr1	43329891	43355959	-	9	circRNA	ENSGALT00000080099	POC1B	mRNA	chr1:43328660-43329890|chr1:43355959-43370056	POC1 centriolar protein B [Source:HGNC Symbol;Acc:HGNC:30836]	NA	NA	NA
circRNA105	0.496516	0	0.777347	0.595771	0.824126	1.92343	1.61109	1.21003	0.29361	63.7605	7.69448	26.6257	0	57.0053	0	11.0741	0	0	chr14	14360938	14361924	+	2	circRNA	ENSGALT00000079277	GLYR1	mRNA	chr14:14353510-14360937|chr14:14361924-14364882	putative oxidoreductase GLYR1 [Source:RefSeq peptide;Acc:NP_001006572]	GO:0042393(histone binding);GO:0000786(nucleosome);GO:0035064(methylated histone binding);GO:0005654(nucleoplasm);GO:0005829(cytosol);GO:0005794(Golgi apparatus);GO:0016607(nuclear speck)	NA	NA
circRNA1050	0.695123	1.23531	1.55469	1.36176	3.60555	2.67143	2.14812	3.74008	0.978702	0	0	21.1988	0	0	0	0	0	0	chr20	466614	468094	+	2	circRNA	ENSGALT00000001567	DLGAP4	mRNA	chr20:424908-466613|chr20:468094-468535	DLG associated protein 4 [Source:HGNC Symbol;Acc:HGNC:24476]	GO:0045202(synapse);GO:0023052(signaling);GO:0019904(protein domain specific binding);GO:0006461(protein complex assembly)	NA	NA
circRNA10500	0	0.112301	0	0.0851102	0	0	0	0	0.0978702	0	0	0	0	0	0	0	0	0	chr1	44828259	44835529	+	3	circRNA	ENSGALT00000018413	ENSGALG00000011285	mRNA	chr1:44817400-44828258|chr1:44835529-44836712	NA	GO:1901911(adenosine 5'-(hexahydrogen pentaphosphate) catabolic process);GO:1901909(diadenosine hexaphosphate catabolic process);GO:1901907(diadenosine pentaphosphate catabolic process);GO:0071543(diphosphoinositol polyphosphate metabolic process);GO:0050072(m7G(5')pppN diphosphatase activity);GO:0034432(bis(5'-adenosyl)-pentaphosphatase activity);GO:0034431(bis(5'-adenosyl)-hexaphosphatase activ…	NA	NA
circRNA10502	0	0.224602	1.55469	0	0.206031	0.427429	0.751843	0.330007	0	0	0	0	0	0	0	0	0	0	chr1	45355664	45358150	-	2	circRNA	ENSGALT00000072056	NR2C1	mRNA	chr1:45349989-45355663|chr1:45358150-45368367	nuclear receptor subfamily 2 group C member 1 [Source:HGNC Symbol;Acc:HGNC:7971]	GO:0016605(PML body);GO:0005634(nucleus);GO:0048386(positive regulation of retinoic acid receptor signaling pathway);GO:0045892(negative regulation of transcription, DNA-templated);GO:0000122(negative regulation of transcription from RNA polymerase II promoter);GO:0042826(histone deacetylase binding);GO:0042803(protein homodimerization activity);GO:0003677(DNA binding);GO:0001078(transcriptional …	NA	NA
circRNA10503	0	0.112301	0	0	0	0.427429	0.214812	0	0	0	0	0	0	0	0	0	0	0	chr1	45453587	45462145	+	3	circRNA	ENSGALT00000018529	VEZT	mRNA	chr1:45439244-45453586|chr1:45462145-45464780	vezatin, adherens junctions transmembrane protein [Source:HGNC Symbol;Acc:HGNC:18258]	GO:0005829(cytosol);GO:0005654(nucleoplasm);GO:0017022(myosin binding);GO:0098609(cell-cell adhesion)	NA	NA
circRNA10505	0	0.224602	0	0	0.206031	0	0	0	0.19574	0	0	0	0	0	0	0	0	0	chr1	45803457	45810653	-	6	circRNA	ENSGALT00000018679	CDK17	mRNA	chr1:45803136-45803456|chr1:45810653-45812514	cyclin dependent kinase 17 [Source:HGNC Symbol;Acc:HGNC:8750]	GO:0006468(protein phosphorylation);GO:0005634(nucleus);GO:0005737(cytoplasm);GO:0005524(ATP binding);GO:0004674(protein serine/threonine kinase activity);GO:0004672(protein kinase activity);GO:0000166(nucleotide binding)	NA	NA
circRNA10508	0	0.112301	0	0	0.515079	0	0	0.990022	0	0	0	0	0	0	0	0	0	0	chr1	47089880	47105275	-	4	circRNA	ENSGALT00000018814	ANKS1B	mRNA	chr1:47066972-47089879|chr1:47105275-47112343	ankyrin repeat and sterile alpha motif domain-containing protein 1B [Source:RefSeq peptide;Acc:NP_001238991]	GO:0043231(intracellular membrane-bounded organelle);GO:0005886(plasma membrane);GO:0005829(cytosol);GO:1900383(regulation of synaptic plasticity by receptor localization to synapse);GO:0046875(ephrin receptor binding)	NA	NA
circRNA1052	0.893729	1.01071	0	0.255331	0.206031	0.641143	0.429625	1.65004	0.19574	0	0	18.1462	0	0	29.461	27.8854	0	0	chr20	1538129	1539942	-	3	circRNA	ENSGALT00000056005	ITCH	mRNA	chr20:1536467-1538128|chr20:1539942-1541489	itchy E3 ubiquitin protein ligase [Source:HGNC Symbol;Acc:HGNC:13890]	GO:0051865(protein autoubiquitination);GO:0005634(nucleus);GO:0005769(early endosome);GO:0043021(ribonucleoprotein complex binding);GO:0070936(protein K48-linked ubiquitination);GO:0070534(protein K63-linked ubiquitination);GO:0004842(ubiquitin-protein transferase activity);GO:0043066(negative regulation of apoptotic process);GO:0016567(protein ubiquitination);GO:0005886(plasma membrane);GO:00160…	04120(Ubiquitin mediated proteolysis);04144(Endocytosis)	EC:2.3.2.26
circRNA10521	0	0.673806	1.33259	0.255331	0.103016	1.06857	1.07406	0.110002	0.391481	0	0	0	0	0	0	0	0	0	chr1	50726668	50727470	+	2	circRNA	ENSGALT00000081510	RPL3	mRNA	chr1:50725915-50726667|chr1:50727470-50729254	ribosomal protein L3 [Source:HGNC Symbol;Acc:HGNC:10332]	GO:0022625(cytosolic large ribosomal subunit);GO:0000027(ribosomal large subunit assembly);GO:0003735(structural constituent of ribosome);GO:0030529(intracellular ribonucleoprotein complex);GO:0005840(ribosome);GO:0003723(RNA binding);GO:0006412(translation);GO:0005622(intracellular);GO:0005925(focal adhesion);GO:0005737(cytoplasm);GO:0005634(nucleus);GO:0005829(cytosol);GO:0070062(extracellular …	03010(Ribosome)	NA
circRNA10525	0	1.01071	0	0	0.72111	0	0	0.110002	0	0	0	0	0	0	0	0	0	0	chr1	52017894	52024562	+	5	circRNA	ENSGALT00000020480	RBFOX2	mRNA	chr1:52009021-52017893|chr1:52024562-52029859	RNA binding fox-1 homolog 2 [Source:HGNC Symbol;Acc:HGNC:9906]	GO:0005829(cytosol);GO:0005654(nucleoplasm);GO:0005634(nucleus);GO:0050885(neuromuscular process controlling balance);GO:0048813(dendrite morphogenesis);GO:0045892(negative regulation of transcription, DNA-templated);GO:0043484(regulation of RNA splicing);GO:0030520(intracellular estrogen receptor signaling pathway);GO:0021942(radial glia guided migration of Purkinje cell);GO:0010724(regulation o…	NA	NA
circRNA10526	0	0.336903	0	1.87242	0.927142	1.70971	0	0	0	0	0	0	0	0	0	0	0	0	chr1	52020671	52024562	+	4	circRNA	ENSGALT00000020480	RBFOX2	mRNA	chr1:52017986-52020670|chr1:52024562-52029859	RNA binding fox-1 homolog 2 [Source:HGNC Symbol;Acc:HGNC:9906]	GO:0005829(cytosol);GO:0005654(nucleoplasm);GO:0005634(nucleus);GO:0050885(neuromuscular process controlling balance);GO:0048813(dendrite morphogenesis);GO:0045892(negative regulation of transcription, DNA-templated);GO:0043484(regulation of RNA splicing);GO:0030520(intracellular estrogen receptor signaling pathway);GO:0021942(radial glia guided migration of Purkinje cell);GO:0010724(regulation o…	NA	NA
circRNA10529	0	0.561505	0	0.595771	0	1.06857	0.214812	0	0	0	0	0	0	0	0	0	0	0	chr1	53449055	53460946	-	7	circRNA	ENSGALT00000060692	BTBD11	mRNA	chr1:53443031-53449054|chr1:53460946-53474084	BTB domain containing 11 [Source:HGNC Symbol;Acc:HGNC:23844]	GO:0060395(SMAD protein signal transduction)	NA	NA
circRNA1053	0	0.224602	0	0	0.103016	0	0	0	0	0	0	4.40935	0	0	0	0	0	0	chr20	5349495	5365593	-	6	circRNA	ENSGALT00000006521	STK4	mRNA	chr20:5333148-5349494|chr20:5365593-5366151	serine/threonine kinase 4 [Source:HGNC Symbol;Acc:HGNC:11408]	GO:0006468(protein phosphorylation);GO:0005524(ATP binding);GO:0004674(protein serine/threonine kinase activity);GO:0004672(protein kinase activity);GO:0007165(signal transduction);GO:0008134(transcription factor binding);GO:0005634(nucleus);GO:0042802(identical protein binding);GO:0000287(magnesium ion binding);GO:0043065(positive regulation of apoptotic process);GO:0006915(apoptotic process);GO…	04010(MAPK signaling pathway);04068(FoxO signaling pathway)	NA
circRNA10535	0	0.112301	0	0.0851102	0	0.534286	0	0	0.19574	0	0	0	0	0	0	0	0	0	chr1	55670942	55692232	-	17	circRNA	ENSGALT00000075879	MYBPC1	mRNA	chr1:55667374-55670941|chr1:55692232-55700431	myosin binding protein C, slow type [Source:HGNC Symbol;Acc:HGNC:7549]	GO:1903955(positive regulation of protein targeting to mitochondrion);GO:0006936(muscle contraction);GO:0005859(muscle myosin complex);GO:0031430(M band);GO:0071688(striated muscle myosin thick filament assembly);GO:0045214(sarcomere organization);GO:0007015(actin filament organization);GO:0006941(striated muscle contraction);GO:0097493(structural molecule activity conferring elasticity);GO:00513…	NA	NA
circRNA10536	0	0.112301	0	0	0	0.213714	0.322219	0	0	0	0	0	0	0	0	0	0	0	chr1	56302860	56324796	+	7	circRNA	ENSGALT00000020879	KIAA1549	mRNA	chr1:56297087-56302859|chr1:56324796-56336991	KIAA1549 [Source:HGNC Symbol;Acc:HGNC:22219]	GO:0016021(integral component of membrane);GO:0016020(membrane)	NA	NA
circRNA10550	0	0.224602	0	0.255331	0	0.748	0	0	0	0	0	0	0	0	0	0	0	0	chr1	59844684	59859134	+	2	circRNA	ENSGALT00000021134	TMTC1	mRNA	chr1:59833199-59844683|chr1:59859134-59871612	transmembrane and tetratricopeptide repeat containing 1 [Source:HGNC Symbol;Acc:HGNC:24099]	GO:0005739(mitochondrion);GO:0016021(integral component of membrane);GO:0016020(membrane)	NA	NA
circRNA10551	0	0.112301	0.666297	0.17022	0	0.213714	0	0	0	0	0	0	0	0	0	0	0	0	chr1	59844684	59871777	+	3	circRNA	ENSGALT00000021134	TMTC1	mRNA	chr1:59833199-59844683|chr1:59871777-59879717	transmembrane and tetratricopeptide repeat containing 1 [Source:HGNC Symbol;Acc:HGNC:24099]	GO:0005739(mitochondrion);GO:0016021(integral component of membrane);GO:0016020(membrane)	NA	NA
circRNA10552	0	0.224602	0	0	0.309047	0	0	0.220005	0	0	0	0	0	0	0	0	0	0	chr1	59859013	59896912	+	4	circRNA	ENSGALT00000021134	TMTC1	mRNA	chr1:59844873-59859012|chr1:59896912-59904785	transmembrane and tetratricopeptide repeat containing 1 [Source:HGNC Symbol;Acc:HGNC:24099]	GO:0005739(mitochondrion);GO:0016021(integral component of membrane);GO:0016020(membrane)	NA	NA
circRNA10554	0	0.561505	0.666297	0	1.03016	0	0.751843	0.44001	0	0	0	0	0	0	0	0	0	0	chr1	60533798	60541120	+	3	circRNA	ENSGALT00000021209	WNK1	mRNA	chr1:60504684-60533797|chr1:60541120-60557424	WNK lysine deficient protein kinase 1 [Source:HGNC Symbol;Acc:HGNC:14540]	GO:0005829(cytosol);GO:0005737(cytoplasm);GO:0090188(negative regulation of pancreatic juice secretion);GO:0050794(regulation of cellular process);GO:0032147(activation of protein kinase activity);GO:0035556(intracellular signal transduction);GO:0023016(signal transduction by trans-phosphorylation);GO:0010923(negative regulation of phosphatase activity);GO:0006811(ion transport);GO:0006468(protei…	NA	NA
circRNA1056	0	0	0	0	0.309047	0	0.214812	0	0	0	0	1.35672	0	0	2.01576	0	0	0	chr20	9207437	9212651	-	3	circRNA	ENSGALT00000009385	EEF1A2	mRNA	chr20:9204737-9207436|chr20:9212651-9213939	eukaryotic translation elongation factor 1 alpha 2 [Source:HGNC Symbol;Acc:HGNC:3192]	GO:0043209(myelin sheath);GO:0005853(eukaryotic translation elongation factor 1 complex);GO:0005737(cytoplasm);GO:0090218(positive regulation of lipid kinase activity);GO:0043065(positive regulation of apoptotic process);GO:0006414(translational elongation);GO:0019901(protein kinase binding);GO:0003746(translation elongation factor activity);GO:0003924(GTPase activity);GO:0005622(intracellular);G…	03013(RNA transport)	NA
circRNA10561	0	0.224602	0	0	0.103016	0	0	0	0.391481	0	0	0	0	0	0	0	0	0	chr1	64504211	64514414	+	3	circRNA	ENSGALT00000021439	PLEKHA5	mRNA	chr1:64503017-64504210|chr1:64514414-64518611	pleckstrin homology domain containing A5 [Source:HGNC Symbol;Acc:HGNC:30036]	GO:0010314(phosphatidylinositol-5-phosphate binding);GO:0032266(phosphatidylinositol-3-phosphate binding);GO:0070273(phosphatidylinositol-4-phosphate binding);GO:0080025(phosphatidylinositol-3,5-bisphosphate binding);GO:0061458(reproductive system development);GO:0005654(nucleoplasm);GO:0005829(cytosol);GO:0016020(membrane)	NA	NA
circRNA10562	0	0.561505	0.222099	0.510661	0.515079	0	0.214812	0	0	0	0	0	0	0	0	0	0	0	chr1	65974987	66010389	+	2	circRNA	ENSGALT00000080713	SOX5	mRNA	chr1:65938393-65974986|chr1:66010389-66069724	transcription factor SOX-5 [Source:RefSeq peptide;Acc:NP_001004385]	GO:0005634(nucleus);GO:0003677(DNA binding);GO:0032332(positive regulation of chondrocyte differentiation);GO:0055059(asymmetric neuroblast division);GO:0061036(positive regulation of cartilage development);GO:0071560(cellular response to transforming growth factor beta stimulus);GO:2000741(positive regulation of mesenchymal stem cell differentiation)	NA	NA
circRNA10563	0	0.449204	0.666297	0	0	0.320571	0	0	0	0	0	0	0	0	0	0	0	0	chr1	66194449	66216923	+	4	circRNA	ENSGALT00000080713	SOX5	mRNA	chr1:66172549-66194448|chr1:66216923-66223287	transcription factor SOX-5 [Source:RefSeq peptide;Acc:NP_001004385]	GO:0005634(nucleus);GO:0003677(DNA binding);GO:0032332(positive regulation of chondrocyte differentiation);GO:0055059(asymmetric neuroblast division);GO:0061036(positive regulation of cartilage development);GO:0071560(cellular response to transforming growth factor beta stimulus);GO:2000741(positive regulation of mesenchymal stem cell differentiation)	NA	NA
circRNA10565	0	0.112301	0	0	0.206031	0	0	0.220005	0	0	0	0	0	0	0	0	0	0	chr1	66560836	66570633	+	6	circRNA	ENSGALT00000021580	C2CD5	mRNA	chr1:66557285-66560835|chr1:66570633-66576082	C2 calcium dependent domain containing 5 [Source:HGNC Symbol;Acc:HGNC:29062]	GO:0032587(ruffle membrane);GO:0030659(cytoplasmic vesicle membrane);GO:0005938(cell cortex);GO:0005886(plasma membrane);GO:0005829(cytosol);GO:0005815(microtubule organizing center);GO:2001275(positive regulation of glucose import in response to insulin stimulus);GO:0090314(positive regulation of protein targeting to membrane);GO:0072659(protein localization to plasma membrane);GO:0065002(intrac…	NA	NA
circRNA10571	0	0.112301	0.222099	0	0.206031	0	0.107406	0	0	0	0	0	0	0	0	0	0	0	chr1	68893991	68899901	+	3	circRNA	ENSGALT00000054022	MPPED1	mRNA	chr1:68880091-68893990|chr1:68899901-68913435	metallophosphoesterase domain containing 1 [Source:HGNC Symbol;Acc:HGNC:1306]	GO:0016787(hydrolase activity)	NA	NA
circRNA10572	0	0.786107	0.666297	0	0.206031	0.854857	0.429625	0	0	0	0	0	0	0	0	0	0	0	chr1	68894250	68913661	+	3	circRNA	ENSGALT00000054022	MPPED1	mRNA	chr1:68894113-68894249|chr1:68913661-68931893	metallophosphoesterase domain containing 1 [Source:HGNC Symbol;Acc:HGNC:1306]	GO:0016787(hydrolase activity)	NA	NA
circRNA10573	0	1.90912	0.999446	0	1.23619	1.81657	1.39628	0	0.489351	0	0	0	0	0	0	0	0	0	chr1	69198822	69213794	+	5	circRNA	ENSGALT00000022966	PARVB	mRNA	chr1:69178335-69198821|chr1:69213794-69218739	parvin beta [Source:HGNC Symbol;Acc:HGNC:14653]	GO:0030027(lamellipodium);GO:0005925(focal adhesion);GO:0071963(establishment or maintenance of cell polarity regulating cell shape);GO:0031532(actin cytoskeleton reorganization);GO:0030032(lamellipodium assembly);GO:0030031(cell projection assembly);GO:0003779(actin binding);GO:0007155(cell adhesion)	04510(Focal adhesion)	NA
circRNA10574	0	0.336903	0	0.510661	0	0	0	0	0.391481	0	0	0	0	0	0	0	0	0	chr1	69209191	69213794	+	3	circRNA	ENSGALT00000022966	PARVB	mRNA	chr1:69201577-69209190|chr1:69213794-69218739	parvin beta [Source:HGNC Symbol;Acc:HGNC:14653]	GO:0030027(lamellipodium);GO:0005925(focal adhesion);GO:0071963(establishment or maintenance of cell polarity regulating cell shape);GO:0031532(actin cytoskeleton reorganization);GO:0030032(lamellipodium assembly);GO:0030031(cell projection assembly);GO:0003779(actin binding);GO:0007155(cell adhesion)	04510(Focal adhesion)	NA
circRNA10579	0	1.23531	0.888396	0.765992	0.515079	0.748	0.537031	1.10002	0.0978702	0	0	0	0	0	0	0	0	0	chr1	71802927	71819775	-	3	circRNA	ENSGALT00000050156	LRP6	mRNA	chr1:71794584-71802926|chr1:71819775-71859179	LDL receptor related protein 6 [Source:HGNC Symbol;Acc:HGNC:6698]	GO:0045944(positive regulation of transcription from RNA polymerase II promoter);GO:0042802(identical protein binding);GO:0009986(cell surface);GO:0016055(Wnt signaling pathway);GO:0051091(positive regulation of sequence-specific DNA binding transcription factor activity);GO:0060070(canonical Wnt signaling pathway);GO:0005886(plasma membrane);GO:0031410(cytoplasmic vesicle);GO:0042803(protein hom…	04310(Wnt signaling pathway);04150(mTOR signaling pathway)	NA
circRNA10580	0	0.449204	0.444198	0.936212	1.13317	1.28229	1.07406	0.880019	0	0	0	0	0	0	0	0	0	0	chr1	72660720	72665677	+	3	circRNA	ENSGALT00000050393	CCDC91	mRNA	chr1:72656381-72660719|chr1:72665677-72696727	coiled-coil domain containing 91 [Source:HGNC Symbol;Acc:HGNC:24855]	GO:0005802(trans-Golgi network);GO:0005654(nucleoplasm);GO:0005794(Golgi apparatus);GO:0042802(identical protein binding);GO:0090160(Golgi to lysosome transport)	NA	NA
circRNA10582	0	0.224602	0	0	0	0	0.107406	0.44001	0.0978702	0	0	0	0	0	0	0	0	0	chr1	73075211	73081847	+	2	circRNA	ENSGALT00000027946	FAR2	mRNA	chr1:73066906-73075210|chr1:73081847-73084198	fatty acyl-CoA reductase 2 [Source:HGNC Symbol;Acc:HGNC:25531]	GO:0035336(long-chain fatty-acyl-CoA metabolic process);GO:0080019(fatty-acyl-CoA reductase (alcohol-forming) activity);GO:0005777(peroxisome);GO:0006629(lipid metabolic process);GO:0055114(oxidation-reduction process);GO:0016491(oxidoreductase activity);GO:0016021(integral component of membrane);GO:0016020(membrane);GO:0005779(integral component of peroxisomal membrane);GO:0010025(wax biosynthet…	00073(Cutin, suberine and wax biosynthesis);04146(Peroxisome)	EC:1.2.1.84
circRNA10585	0	0.449204	0	0.17022	0	0.427429	0.429625	0	0	0	0	0	0	0	0	0	0	0	chr1	73466943	73467930	+	3	circRNA	ENSGALT00000027937	ENSGALG00000017282	mRNA	chr1:73465305-73466942|chr1:73467930-73471458	NA	GO:0005747(mitochondrial respiratory chain complex I);GO:0005743(mitochondrial inner membrane);GO:0005739(mitochondrion);GO:1901006(ubiquinone-6 biosynthetic process);GO:0003954(NADH dehydrogenase activity);GO:0050662(coenzyme binding);GO:0055114(oxidation-reduction process);GO:0003824(catalytic activity)	00190(Oxidative phosphorylation)	NA
circRNA10591	0	1.57221	2.66519	0	1.23619	2.77829	0.751843	0	0	0	0	0	0	0	0	0	0	0	chr1	76522274	76524798	-	3	circRNA	ENSGALT00000072107	ENSGALG00000041564	mRNA	chr1:76519211-76522273|chr1:76524798-76541072	NA	NA	NA	NA
circRNA10594	0	0.224602	0.333149	0	0	0	0	0	0.782961	0	0	0	0	0	0	0	0	0	chr1	79323342	79337227	+	4	circRNA	ENSGALT00000085200	SPICE1	mRNA	chr1:79322552-79323341|chr1:79337227-79337942	spindle and centriole associated protein 1 [Source:HGNC Symbol;Acc:HGNC:25083]	GO:0005819(spindle);GO:0005813(centrosome);GO:0005814(centriole);GO:0051310(metaphase plate congression);GO:0090307(mitotic spindle assembly);GO:0046599(regulation of centriole replication)	NA	NA
circRNA10598	0	0.561505	0	0	0	0.106857	0.537031	0	0.782961	0	0	0	0	0	0	0	0	0	chr1	80052754	80057522	+	3	circRNA	ENSGALT00000030475	GSK3B	mRNA	chr1:80040999-80052753|chr1:80057522-80064737	glycogen synthase kinase 3 beta [Source:HGNC Symbol;Acc:HGNC:4617]	GO:0030877(beta-catenin destruction complex);GO:0005886(plasma membrane);GO:0005813(centrosome);GO:0005737(cytoplasm);GO:0005634(nucleus);GO:1901216(positive regulation of neuron death);GO:0071109(superior temporal gyrus development);GO:0060070(canonical Wnt signaling pathway);GO:0051534(negative regulation of NFAT protein import into nucleus);GO:0046827(positive regulation of protein export from…	NA	NA
circRNA10599	0	0.786107	0.11105	0.255331	0.206031	0	0	0	0	0	0	0	0	0	0	0	0	0	chr1	80052754	80074897	+	5	circRNA	ENSGALT00000030475	GSK3B	mRNA	chr1:80040999-80052753|chr1:80074897-80088012	glycogen synthase kinase 3 beta [Source:HGNC Symbol;Acc:HGNC:4617]	GO:0030877(beta-catenin destruction complex);GO:0005886(plasma membrane);GO:0005813(centrosome);GO:0005737(cytoplasm);GO:0005634(nucleus);GO:1901216(positive regulation of neuron death);GO:0071109(superior temporal gyrus development);GO:0060070(canonical Wnt signaling pathway);GO:0051534(negative regulation of NFAT protein import into nucleus);GO:0046827(positive regulation of protein export from…	NA	NA
circRNA106	0.397213	0.336903	0.666297	0.680882	0.103016	1.60286	1.07406	0.330007	0	19.2692	0	0	0	0	0	0	0	0	chr14	14727483	14730719	-	3	circRNA	ENSGALT00000051552	C16orf62	mRNA	chr14:14721081-14727482|chr14:14730719-14740810	chromosome 16 open reading frame 62 [Source:HGNC Symbol;Acc:HGNC:24641]	NA	NA	NA
circRNA1060	5.66028	4.82895	7.66242	27.6608	48.3144	19.0206	4.29625	2.97007	1.76166	0	0	8.30992	0	0	0	3.86927	0	0	chr21	119311	125672	-	9	circRNA	ENSGALT00000069949	ARHGEF10L	mRNA	chr21:118014-119310|chr21:125672-126198	Rho guanine nucleotide exchange factor 10 like [Source:HGNC Symbol;Acc:HGNC:25540]	NA	NA	NA
circRNA10602	0	0.112301	0	0	0	0.534286	0.537031	0.220005	0.391481	0	0	0	0	0	0	0	0	0	chr1	82925870	82927480	+	1	circRNA	ENSGALT00000024346	ZBTB20	mRNA	chr1:82905119-82925869|chr1:82927480-82931425	zinc finger and BTB domain containing 20 [Source:HGNC Symbol;Acc:HGNC:13503]	GO:0005634(nucleus);GO:0045892(negative regulation of transcription, DNA-templated);GO:0032760(positive regulation of tumor necrosis factor production);GO:0032755(positive regulation of interleukin-6 production);GO:0032728(positive regulation of interferon-beta production);GO:0010629(negative regulation of gene expression);GO:0000122(negative regulation of transcription from RNA polymerase II pro…	NA	NA
circRNA10608	0	0.336903	0	0.255331	0	0.427429	0	0	0.19574	0	0	0	0	0	0	0	0	0	chr1	86760965	86761215	-	1	circRNA	ENSGALT00000024772	CBLB	mRNA	chr1:86706653-86760964|chr1:86761215-86769090	Cbl proto-oncogene B [Source:HGNC Symbol;Acc:HGNC:1542]	GO:0005829(cytosol);GO:0005654(nucleoplasm);GO:0023051(regulation of signaling);GO:0007175(negative regulation of epidermal growth factor-activated receptor activity);GO:0001784(phosphotyrosine residue binding);GO:0045121(membrane raft);GO:0007173(epidermal growth factor receptor signaling pathway);GO:0030971(receptor tyrosine kinase binding);GO:0006508(proteolysis);GO:0017124(SH3 domain binding)…	NA	NA
circRNA10612	0	0.786107	0	0.765992	0.515079	0	0	0.110002	0.782961	0	0	0	0	0	0	0	0	0	chr1	89310510	89311519	+	2	circRNA	ENSGALT00000024844	EPHA3	mRNA	chr1:89236680-89310509|chr1:89311519-89328561	EPH receptor A3 [Source:HGNC Symbol;Acc:HGNC:3387]	GO:0005887(integral component of plasma membrane);GO:0005769(early endosome);GO:0071300(cellular response to retinoic acid);GO:0070507(regulation of microtubule cytoskeleton organization);GO:0051893(regulation of focal adhesion assembly);GO:0048013(ephrin receptor signaling pathway);GO:0043087(regulation of GTPase activity);GO:0032956(regulation of actin cytoskeleton organization);GO:0010976(posi…	NA	NA
circRNA10614	0	0.449204	0.222099	0	0	0.106857	0	0	0	0	0	0	0	0	0	0	0	0	chr1	89334941	89367704	+	9	circRNA	ENSGALT00000024844	EPHA3	mRNA	chr1:89328686-89334940|chr1:89367704-89380395	EPH receptor A3 [Source:HGNC Symbol;Acc:HGNC:3387]	GO:0005887(integral component of plasma membrane);GO:0005769(early endosome);GO:0071300(cellular response to retinoic acid);GO:0070507(regulation of microtubule cytoskeleton organization);GO:0051893(regulation of focal adhesion assembly);GO:0048013(ephrin receptor signaling pathway);GO:0043087(regulation of GTPase activity);GO:0032956(regulation of actin cytoskeleton organization);GO:0010976(posi…	NA	NA
circRNA10616	0	1.01071	0	1.27665	1.13317	0.748	0.107406	0.880019	1.76166	0	0	0	0	0	0	0	0	0	chr1	91429426	91443425	-	5	circRNA	ENSGALT00000024895	DCAF6	mRNA	chr1:91424038-91429425|chr1:91443425-91458134	DDB1 and CUL4 associated factor 6 [Source:HGNC Symbol;Acc:HGNC:30002]	GO:0080008(Cul4-RING E3 ubiquitin ligase complex);GO:0005925(focal adhesion);GO:0005829(cytosol);GO:0005634(nucleus);GO:0045944(positive regulation of transcription from RNA polymerase II promoter);GO:0030374(ligand-dependent nuclear receptor transcription coactivator activity)	NA	NA
circRNA10618	0	0.336903	0.444198	0	0.103016	0	0	0.330007	0	0	0	0	0	0	0	0	0	0	chr1	91458135	91464970	-	5	circRNA	ENSGALT00000024895	DCAF6	mRNA	chr1:91443425-91458134|chr1:91464970-91466029	DDB1 and CUL4 associated factor 6 [Source:HGNC Symbol;Acc:HGNC:30002]	GO:0080008(Cul4-RING E3 ubiquitin ligase complex);GO:0005925(focal adhesion);GO:0005829(cytosol);GO:0005634(nucleus);GO:0045944(positive regulation of transcription from RNA polymerase II promoter);GO:0030374(ligand-dependent nuclear receptor transcription coactivator activity)	NA	NA
circRNA10620	0	0.112301	0.11105	0	0.103016	0.213714	0.322219	0.44001	0	0	0	0	0	0	0	0	0	0	chr1	91849105	91850052	+	2	circRNA	ENSGALT00000024924	ILDR2	mRNA	chr1:91842380-91849104|chr1:91850052-91859307	immunoglobulin like domain containing receptor 2 [Source:HGNC Symbol;Acc:HGNC:18131]	GO:0048873(homeostasis of number of cells within a tissue);GO:0031016(pancreas development);GO:0030154(cell differentiation);GO:0030073(insulin secretion);GO:0009749(response to glucose);GO:0016021(integral component of membrane);GO:0016020(membrane)	NA	NA
circRNA10621	0	0.112301	0	0	0	0	0	0.110002	0.0978702	0	0	0	0	0	0	0	0	0	chr1	92020912	92022505	+	2	circRNA	ENSGALT00000024931	PTGFRN	mRNA	chr1:91994220-92020911|chr1:92022505-92026014	prostaglandin F2 receptor inhibitor [Source:HGNC Symbol;Acc:HGNC:9601]	GO:0009986(cell surface);GO:0034389(lipid particle organization);GO:0016021(integral component of membrane);GO:0005886(plasma membrane)	NA	NA
circRNA10622	0	0.336903	0.666297	0.17022	0.309047	0.427429	0	0	0	0	0	0	0	0	0	0	0	0	chr1	92020912	92026398	+	3	circRNA	ENSGALT00000024931	PTGFRN	mRNA	chr1:91994220-92020911|chr1:92026398-92030394	prostaglandin F2 receptor inhibitor [Source:HGNC Symbol;Acc:HGNC:9601]	GO:0009986(cell surface);GO:0034389(lipid particle organization);GO:0016021(integral component of membrane);GO:0005886(plasma membrane)	NA	NA
circRNA10624	0	0.449204	0	0	0.412063	1.06857	0.214812	0.550012	0.19574	0	0	0	0	0	0	0	0	0	chr1	95221403	95278456	+	6	circRNA	ENSGALT00000048548	GBE1	mRNA	chr1:95216587-95221402|chr1:95278456-95289540	1,4-alpha-glucan branching enzyme 1 [Source:HGNC Symbol;Acc:HGNC:4180]	GO:0005978(glycogen biosynthetic process);GO:0070062(extracellular exosome);GO:0003844(1,4-alpha-glucan branching enzyme activity)	00500(Starch and sucrose metabolism)	NA
circRNA10627	0	0.112301	0.444198	0.340441	0.103016	0.106857	0	0	0	0	0	0	0	0	0	0	0	0	chr1	96568075	96577787	+	3	circRNA	ENSGALT00000025009	ROBO1	mRNA	chr1:96560074-96568074|chr1:96577787-96581623	roundabout guidance receptor 1 [Source:HGNC Symbol;Acc:HGNC:10249]	GO:0035385(Roundabout signaling pathway);GO:0007507(heart development);GO:0007411(axon guidance);GO:0005623(cell);GO:0016021(integral component of membrane);GO:0016020(membrane);GO:0030275(LRR domain binding);GO:0042802(identical protein binding);GO:0002042(cell migration involved in sprouting angiogenesis);GO:0006919(activation of cysteine-type endopeptidase activity involved in apoptotic proces…	NA	NA
circRNA10629	0	0.112301	0.222099	0.255331	1.03016	0.748	0.214812	0.110002	0.29361	0	0	0	0	0	0	0	0	0	chr1	98670538	98686630	+	6	circRNA	ENSGALT00000046605	USP25	mRNA	chr1:98668752-98670537|chr1:98686630-98687439	ubiquitin specific peptidase 25 [Source:HGNC Symbol;Acc:HGNC:12624]	GO:0005829(cytosol);GO:0005783(endoplasmic reticulum);GO:1904293(negative regulation of ERAD pathway);GO:0071108(protein K48-linked deubiquitination);GO:0070536(protein K63-linked deubiquitination);GO:0016579(protein deubiquitination);GO:0051117(ATPase binding);GO:0031625(ubiquitin protein ligase binding);GO:0004843(thiol-dependent ubiquitin-specific protease activity);GO:0036459(thiol-dependent …	NA	NA
circRNA10632	0	0.112301	0.222099	0.425551	0.618094	0	0.214812	1.43003	0	0	0	0	0	0	0	0	0	0	chr1	99562899	99568350	+	4	circRNA	ENSGALT00000025349	CHODL	mRNA	chr1:99562184-99562898|chr1:99568350-99572592	chondrolectin [Source:HGNC Symbol;Acc:HGNC:17807]	GO:0048471(perinuclear region of cytoplasm);GO:0005737(cytoplasm);GO:0010975(regulation of neuron projection development);GO:0016021(integral component of membrane);GO:0016020(membrane)	NA	NA
circRNA1064	2.78049	2.47062	2.10994	2.72353	3.19349	3.41943	2.36294	1.65004	2.44675	0	0	2.71344	5.38469	0	12.4046	0	0	0	chr21	6524422	6524636	-	1	circRNA	ENSGALT00000045567	ZNF362	mRNA	chr21:6521307-6524421|chr21:6524636-6526874	zinc finger protein 362 [Source:HGNC Symbol;Acc:HGNC:18079]	GO:0003676(nucleic acid binding)	NA	NA
circRNA10641	0	0.112301	0.444198	0.255331	0	0	0	0	0	0	0	0	0	0	0	0	0	0	chr1	104496214	104505035	-	3	circRNA	ENSGALT00000025542	TIAM1	mRNA	chr1:104485725-104496213|chr1:104505035-104508328	T-cell lymphoma invasion and metastasis 1 [Source:HGNC Symbol;Acc:HGNC:11805]	GO:0016477(cell migration);GO:0005911(cell-cell junction);GO:0044291(cell-cell contact zone);GO:0031234(extrinsic component of cytoplasmic side of plasma membrane);GO:0007160(cell-matrix adhesion);GO:0008284(positive regulation of cell proliferation);GO:0030335(positive regulation of cell migration);GO:0005886(plasma membrane);GO:0019900(kinase binding);GO:0030676(Rac guanyl-nucleotide exchange f…	04530(Tight junction);04810(Regulation of actin cytoskeleton)	NA
circRNA10643	0	0.112301	0.333149	0	0	0	0.214812	0	0	0	0	0	0	0	0	0	0	0	chr1	104675227	104693083	-	16	circRNA	ENSGALT00000065600	SCAF4	mRNA	chr1:104670093-104675226|chr1:104693083-104693488	splicing factor, arginine/serine-rich 15 [Source:RefSeq peptide;Acc:NP_001012840]	GO:0003723(RNA binding);GO:0005654(nucleoplasm)	NA	NA
circRNA10645	0	0.336903	0	0	0	0.106857	0	0	0.0978702	0	0	0	0	0	0	0	0	0	chr1	104751259	104759022	+	2	circRNA	ENSGALT00000025595	HUNK	mRNA	chr1:104732410-104751258|chr1:104759022-104764886	hormonally up-regulated Neu-associated kinase [Source:HGNC Symbol;Acc:HGNC:13326]	GO:0006468(protein phosphorylation);GO:0004674(protein serine/threonine kinase activity);GO:0004672(protein kinase activity);GO:0035556(intracellular signal transduction);GO:0005634(nucleus);GO:0005737(cytoplasm);GO:0005524(ATP binding)	NA	NA
circRNA10649	0	0.112301	0.222099	0	0.927142	0.534286	0	0	0	0	0	0	0	0	0	0	0	0	chr1	105304785	105305554	+	2	circRNA	ENSGALT00000061931	IFNGR2	mRNA	chr1:105302969-105304784|chr1:105305554-105306621	interferon gamma receptor 2 [Source:HGNC Symbol;Acc:HGNC:5440]	NA	04060(Cytokine-cytokine receptor interaction);04217(Necroptosis);05132(Salmonella infection);05164(Influenza A);05168(Herpes simplex infection)	NA
circRNA1065	0	0.112301	0	0	0	0.106857	0	0	0	0	0	4.57894	0	0	0	0	0	0	chr21	6657457	6660296	+	2	circRNA	ENSGALT00000060757	EIF4G3	mRNA	chr21:6636654-6657456|chr21:6660296-6673970	eukaryotic translation initiation factor 4 gamma 3 [Source:HGNC Symbol;Acc:HGNC:3298]	GO:0003723(RNA binding)	03013(RNA transport)	NA
circRNA10652	0	0.112301	0.555248	0	0	0.213714	0	0.110002	0.19574	0	0	0	0	0	0	0	0	0	chr1	106077128	106081399	-	2	circRNA	ENSGALT00000025809	RUNX1	mRNA	chr1:106061095-106077127|chr1:106081399-106164287	runt related transcription factor 1 [Source:HGNC Symbol;Acc:HGNC:10471]	GO:0045893(positive regulation of transcription, DNA-templated);GO:0003700(transcription factor activity, sequence-specific DNA binding);GO:0006355(regulation of transcription, DNA-templated);GO:0006351(transcription, DNA-templated);GO:0006366(transcription from RNA polymerase II promoter);GO:0005634(nucleus);GO:0003677(DNA binding);GO:0005524(ATP binding);GO:0000977(RNA polymerase II regulatory …	04530(Tight junction)	NA
circRNA10658	0	0.224602	0.333149	0	0.103016	0	0	0	0	0	0	0	0	0	0	0	0	0	chr1	107972650	107978042	-	6	circRNA	ENSGALT00000082609	BRWD1	mRNA	chr1:107971668-107972649|chr1:107978042-107979794	bromodomain and WD repeat domain containing 1 [Source:HGNC Symbol;Acc:HGNC:12760]	GO:0008360(regulation of cell shape);GO:0007010(cytoskeleton organization);GO:0006357(regulation of transcription from RNA polymerase II promoter);GO:0005634(nucleus);GO:0005829(cytosol);GO:0005730(nucleolus)	NA	NA
circRNA1066	0.198606	0	0.11105	0	0	0	0	0	0	0	0	4.91812	0	0	0	0	0	0	chr3	74384	81996	-	4	circRNA	ENSGALT00000071158	CCDC88A	mRNA	chr3:69171-74383|chr3:81996-83018	coiled-coil domain containing 88A [Source:HGNC Symbol;Acc:HGNC:25523]	GO:0016477(cell migration);GO:0032956(regulation of actin cytoskeleton organization);GO:0010975(regulation of neuron projection development);GO:0030032(lamellipodium assembly);GO:0008017(microtubule binding);GO:0030027(lamellipodium);GO:0035091(phosphatidylinositol binding);GO:0042803(protein homodimerization activity);GO:0036064(ciliary basal body);GO:0005814(centriole);GO:0031929(TOR signaling)…	NA	NA
circRNA10661	0	0.224602	0.666297	0	0	0	0	0	0.0978702	0	0	0	0	0	0	0	0	0	chr1	108868797	108889023	+	7	circRNA	ENSGALT00000059855	BACE2	mRNA	chr1:108845019-108868796|chr1:108889023-108894516	beta-site APP-cleaving enzyme 2 [Source:HGNC Symbol;Acc:HGNC:934]	GO:0004190(aspartic-type endopeptidase activity);GO:0005794(Golgi apparatus);GO:0006509(membrane protein ectodomain proteolysis);GO:0042985(negative regulation of amyloid precursor protein biosynthetic process)	NA	NA
circRNA1067	0.198606	0.561505	0.11105	0	0	0	0	0	0.19574	0	0	5.59648	0	0	0	0	0	0	chr3	2242384	2243380	-	2	circRNA	ENSGALT00000060144	USP34	mRNA	chr3:2237437-2242383|chr3:2243380-2247548	ubiquitin carboxyl-terminal hydrolase 34 [Source:RefSeq peptide;Acc:NP_001186345]	GO:0071108(protein K48-linked deubiquitination);GO:0004843(thiol-dependent ubiquitin-specific protease activity);GO:0004197(cysteine-type endopeptidase activity);GO:0036459(thiol-dependent ubiquitinyl hydrolase activity);GO:0090263(positive regulation of canonical Wnt signaling pathway);GO:0016579(protein deubiquitination);GO:0006511(ubiquitin-dependent protein catabolic process)	NA	NA
circRNA10678	0	0.336903	0	0	0.206031	0.213714	0.85925	0.44001	1.07657	0	0	0	0	0	0	0	0	0	chr1	112127534	112151195	-	13	circRNA	ENSGALT00000026178	ENSGALG00000016236	mRNA	chr1:112122243-112127533|None	NA	GO:0036459(thiol-dependent ubiquitinyl hydrolase activity);GO:0016477(cell migration);GO:0005737(cytoplasm);GO:0016579(protein deubiquitination);GO:0006511(ubiquitin-dependent protein catabolic process)	NA	NA
circRNA1068	0.595819	1.57221	0.444198	1.61709	1.54524	5.44971	1.50369	1.32003	0	0	0	4.74853	0	0	0	0	0	0	chr3	2968556	2972061	+	4	circRNA	ENSGALT00000013265	PSME4	mRNA	chr3:2966743-2968555|chr3:2972061-2972713	proteasome activator subunit 4 [Source:HGNC Symbol;Acc:HGNC:20635]	GO:0070628(proteasome binding);GO:0016504(peptidase activator activity);GO:1990111(spermatoproteasome complex);GO:0005829(cytosol);GO:0005654(nucleoplasm);GO:0005634(nucleus);GO:0035093(spermatogenesis, exchange of chromosomal proteins);GO:0010499(proteasomal ubiquitin-independent protein catabolic process);GO:0006974(cellular response to DNA damage stimulus);GO:0006281(DNA repair);GO:0070577(lys…	03050(Proteasome)	NA
circRNA10680	0	0.786107	0.333149	0	0.412063	1.81657	0	0.550012	1.17444	0	0	0	0	0	0	0	0	0	chr1	114835070	114838027	+	3	circRNA	ENSGALT00000026250	DMD	mRNA	chr1:114831661-114835069|chr1:114838027-114843736	dystrophin [Source:HGNC Symbol;Acc:HGNC:2928]	GO:0045202(synapse);GO:0045121(membrane raft);GO:0044306(neuron projection terminus);GO:0042383(sarcolemma);GO:0030055(cell-substrate junction);GO:0030054(cell junction);GO:0030018(Z disc);GO:0016010(dystrophin-associated glycoprotein complex);GO:0005886(plasma membrane);GO:2000651(positive regulation of sodium ion transmembrane transporter activity);GO:1902083(negative regulation of peptidyl-cys…	NA	NA
circRNA10681	0	0.449204	0	0.17022	0	0.213714	0.214812	0	0	0	0	0	0	0	0	0	0	0	chr1	114853858	114868076	+	4	circRNA	ENSGALT00000026250	DMD	mRNA	chr1:114850836-114853857|chr1:114868076-114869867	dystrophin [Source:HGNC Symbol;Acc:HGNC:2928]	GO:0045202(synapse);GO:0045121(membrane raft);GO:0044306(neuron projection terminus);GO:0042383(sarcolemma);GO:0030055(cell-substrate junction);GO:0030054(cell junction);GO:0030018(Z disc);GO:0016010(dystrophin-associated glycoprotein complex);GO:0005886(plasma membrane);GO:2000651(positive regulation of sodium ion transmembrane transporter activity);GO:1902083(negative regulation of peptidyl-cys…	NA	NA
circRNA10682	0	0.112301	0	3.57463	1.13317	3.84686	0.751843	0.44001	1.56592	0	0	0	0	0	0	0	0	0	chr1	115128951	115136323	+	2	circRNA	ENSGALT00000026250	DMD	mRNA	chr1:115113895-115128950|chr1:115136323-115156713	dystrophin [Source:HGNC Symbol;Acc:HGNC:2928]	GO:0045202(synapse);GO:0045121(membrane raft);GO:0044306(neuron projection terminus);GO:0042383(sarcolemma);GO:0030055(cell-substrate junction);GO:0030054(cell junction);GO:0030018(Z disc);GO:0016010(dystrophin-associated glycoprotein complex);GO:0005886(plasma membrane);GO:2000651(positive regulation of sodium ion transmembrane transporter activity);GO:1902083(negative regulation of peptidyl-cys…	NA	NA
circRNA10684	0	0.336903	0	0.340441	0	0.213714	0	0	0.0978702	0	0	0	0	0	0	0	0	0	chr1	115293256	115325591	+	5	circRNA	ENSGALT00000026250	DMD	mRNA	chr1:115242603-115293255|chr1:115325591-115360577	dystrophin [Source:HGNC Symbol;Acc:HGNC:2928]	GO:0045202(synapse);GO:0045121(membrane raft);GO:0044306(neuron projection terminus);GO:0042383(sarcolemma);GO:0030055(cell-substrate junction);GO:0030054(cell junction);GO:0030018(Z disc);GO:0016010(dystrophin-associated glycoprotein complex);GO:0005886(plasma membrane);GO:2000651(positive regulation of sodium ion transmembrane transporter activity);GO:1902083(negative regulation of peptidyl-cys…	NA	NA
circRNA10687	0	0.786107	0.444198	0.340441	0.412063	0.213714	0.537031	1.21003	0	0	0	0	0	0	0	0	0	0	chr1	116322644	116324894	-	2	circRNA	ENSGALT00000026261	IL1RAPL1	mRNA	chr1:116226496-116322643|chr1:116324894-116387710	interleukin 1 receptor accessory protein like 1 [Source:HGNC Symbol;Acc:HGNC:5996]	GO:0005886(plasma membrane);GO:0045920(negative regulation of exocytosis);GO:0004908(interleukin-1 receptor activity);GO:0019221(cytokine-mediated signaling pathway);GO:0007165(signal transduction);GO:0016021(integral component of membrane);GO:0016020(membrane)	NA	NA
circRNA10691	0	0.336903	0.555248	0	0	0	0.322219	0	0	0	0	0	0	0	0	0	0	0	chr1	118194400	118195117	-	3	circRNA	ENSGALT00000026338	ENSGALG00000016327	mRNA	chr1:118192088-118194399|chr1:118195117-118202668	NA	GO:0007275(multicellular organism development);GO:0003676(nucleic acid binding);GO:0046872(metal ion binding);GO:0006355(regulation of transcription, DNA-templated);GO:0005634(nucleus);GO:0003677(DNA binding)	NA	NA
circRNA10695	0	1.45991	1.44364	1.27665	1.03016	2.88514	0	0.550012	0.489351	0	0	0	0	0	0	0	0	0	chr1	119211706	119219093	-	3	circRNA	ENSGALT00000026441	ENSGALG00000016391	mRNA	chr1:119187945-119211705|chr1:119219093-119224875	NA	GO:0009966(regulation of signal transduction);GO:0005737(cytoplasm);GO:0016020(membrane)	NA	NA
circRNA10697	0	0.112301	1.77679	1.7022	0	1.17543	0	0.330007	0.685091	0	0	0	0	0	0	0	0	0	chr1	119224876	119257640	-	8	circRNA	ENSGALT00000026441	ENSGALG00000016391	mRNA	chr1:119219093-119224875|chr1:119257640-119267368	NA	GO:0009966(regulation of signal transduction);GO:0005737(cytoplasm);GO:0016020(membrane)	NA	NA
circRNA10698	0	0.898409	0.11105	1.10643	2.06031	1.60286	0.429625	0.990022	1.07657	0	0	0	0	0	0	0	0	0	chr1	119227352	119257640	-	7	circRNA	ENSGALT00000026441	ENSGALG00000016391	mRNA	chr1:119224947-119227351|chr1:119257640-119267368	NA	GO:0009966(regulation of signal transduction);GO:0005737(cytoplasm);GO:0016020(membrane)	NA	NA
circRNA10699	0	0.224602	0	0.0851102	0.824126	0.748	0	0	0	0	0	0	0	0	0	0	0	0	chr1	119281990	119331836	-	6	circRNA	ENSGALT00000026441	ENSGALG00000016391	mRNA	chr1:119267515-119281989|chr1:119331836-119343508	NA	GO:0009966(regulation of signal transduction);GO:0005737(cytoplasm);GO:0016020(membrane)	NA	NA
circRNA107	2.58188	8.53488	10.7718	5.78749	8.24126	7.37314	3.00737	4.29009	5.5786	54.3609	0	65.4618	0	0	0	0	0	0	chr19	851901	861204	+	3	circRNA	ENSGALT00000001666	ENSGALG00000001110	mRNA	chr19:844565-851900|chr19:861204-878178	NA	GO:0008033(tRNA processing);GO:0010181(FMN binding);GO:0051539(4 iron, 4 sulfur cluster binding);GO:0051536(iron-sulfur cluster binding);GO:0003824(catalytic activity);GO:0055114(oxidation-reduction process);GO:0016021(integral component of membrane);GO:0016020(membrane)	NA	NA
circRNA1070	0	0	0	0.17022	0	1.17543	0	0	0.0978702	0	0	0.678361	0	0	0	0	0	0	chr3	8797215	8816131	-	10	circRNA	ENSGALT00000014542	FBXO11	mRNA	chr3:8792047-8797214|chr3:8816131-8848359	F-box protein 11 [Source:HGNC Symbol;Acc:HGNC:13590]	GO:0005829(cytosol);GO:0005737(cytoplasm);GO:0005730(nucleolus);GO:0005634(nucleus);GO:0035246(peptidyl-arginine N-methylation);GO:0007605(sensory perception of sound);GO:0006464(cellular protein modification process);GO:0016274(protein-arginine N-methyltransferase activity);GO:0004842(ubiquitin-protein transferase activity);GO:0000151(ubiquitin ligase complex);GO:0008270(zinc ion binding);GO:001…	NA	NA
circRNA10709	0	0.224602	0	0	0.103016	0.106857	0	0	0	0	0	0	0	0	0	0	0	0	chr1	120550779	120566598	-	5	circRNA	ENSGALT00000026675	CDKL5	mRNA	chr1:120546229-120550778|chr1:120566598-120569230	cyclin dependent kinase like 5 [Source:HGNC Symbol;Acc:HGNC:11411]	GO:0032839(dendrite cytoplasm);GO:0005829(cytosol);GO:0005654(nucleoplasm);GO:0005634(nucleus);GO:0050773(regulation of dendrite development);GO:0046777(protein autophosphorylation);GO:0045773(positive regulation of axon extension);GO:0005524(ATP binding);GO:0016301(kinase activity);GO:0004672(protein kinase activity);GO:0006468(protein phosphorylation)	NA	NA
circRNA10711	0	0.561505	0.11105	0.0851102	0	0	0	0	0	0	0	0	0	0	0	0	0	0	chr1	120592643	120619365	-	2	circRNA	ENSGALT00000026675	CDKL5	mRNA	chr1:120592167-120592642|None	cyclin dependent kinase like 5 [Source:HGNC Symbol;Acc:HGNC:11411]	GO:0032839(dendrite cytoplasm);GO:0005829(cytosol);GO:0005654(nucleoplasm);GO:0005634(nucleus);GO:0050773(regulation of dendrite development);GO:0046777(protein autophosphorylation);GO:0045773(positive regulation of axon extension);GO:0005524(ATP binding);GO:0016301(kinase activity);GO:0004672(protein kinase activity);GO:0006468(protein phosphorylation)	NA	NA
circRNA10713	0	0.561505	0.11105	0	0	0	0.107406	0	0	0	0	0	0	0	0	0	0	0	chr1	121475285	121479211	+	4	circRNA	ENSGALT00000026701	CTPS2	mRNA	chr1:121473576-121475284|chr1:121479211-121483402	CTP synthase 2 [Source:HGNC Symbol;Acc:HGNC:2520]	GO:0005739(mitochondrion);GO:0044210('de novo' CTP biosynthetic process);GO:0006541(glutamine metabolic process);GO:0003883(CTP synthase activity);GO:0006221(pyrimidine nucleotide biosynthetic process);GO:0006241(CTP biosynthetic process);GO:0016874(ligase activity);GO:0005524(ATP binding);GO:0000166(nucleotide binding)	00240(Pyrimidine metabolism)	EC:6.3.4.2
circRNA10718	0	0.336903	0	0	0	0.534286	0.214812	0	0	0	0	0	0	0	0	0	0	0	chr1	124874024	124892780	-	10	circRNA	ENSGALT00000075289	WWC3	mRNA	chr1:124872655-124874023|chr1:124892780-124896143	WWC family member 3 [Source:HGNC Symbol;Acc:HGNC:29237]	GO:0000122(negative regulation of transcription from RNA polymerase II promoter);GO:0005829(cytosol);GO:0019900(kinase binding);GO:0032947(protein complex scaffold activity);GO:0035331(negative regulation of hippo signaling);GO:0046621(negative regulation of organ growth)	NA	NA
circRNA1072	0.893729	0.224602	0	0.851102	1.54524	0.641143	1.93331	0.110002	0.489351	0	0	40.5321	0	0	0	7.20485	0	98.2926	chr3	9560116	9560889	+	2	circRNA	ENSGALT00000059584	UGP2	mRNA	chr3:9554944-9560115|chr3:9560889-9571148	UDP-glucose pyrophosphorylase 2 [Source:HGNC Symbol;Acc:HGNC:12527]	GO:0042802(identical protein binding);GO:0005634(nucleus);GO:0070062(extracellular exosome);GO:0006011(UDP-glucose metabolic process);GO:0005977(glycogen metabolic process);GO:0003983(UTP:glucose-1-phosphate uridylyltransferase activity);GO:0070569(uridylyltransferase activity);GO:0005737(cytoplasm);GO:0008152(metabolic process)	00040(Pentose and glucuronate interconversions);00052(Galactose metabolism);00500(Starch and sucrose metabolism);00520(Amino sugar and nucleotide sugar metabolism)	NA
circRNA10724	0	0.336903	0.333149	0	0.309047	0.427429	0.537031	0	1.66379	0	0	0	0	0	0	0	0	0	chr1	126480100	126501635	-	6	circRNA	ENSGALT00000026830	STS	mRNA	chr1:126472990-126480099|chr1:126501635-126512810	steroid sulfatase [Source:HGNC Symbol;Acc:HGNC:11425]	GO:0008484(sulfuric ester hydrolase activity);GO:0008152(metabolic process);GO:0003824(catalytic activity);GO:0016021(integral component of membrane);GO:0016020(membrane)	00140(Steroid hormone biosynthesis)	NA
circRNA10725	0	0.112301	0	0.0851102	0.206031	0	0.214812	1.21003	0	0	0	0	0	0	0	0	0	0	chr1	126485580	126501635	-	5	circRNA	ENSGALT00000026830	STS	mRNA	chr1:126480523-126485579|chr1:126501635-126512810	steroid sulfatase [Source:HGNC Symbol;Acc:HGNC:11425]	GO:0008484(sulfuric ester hydrolase activity);GO:0008152(metabolic process);GO:0003824(catalytic activity);GO:0016021(integral component of membrane);GO:0016020(membrane)	00140(Steroid hormone biosynthesis)	NA
circRNA10726	0	0.112301	0.666297	0	0	0.534286	0	0	0	0	0	0	0	0	0	0	0	0	chr1	130021415	130036566	+	11	circRNA	ENSGALT00000026955	PPP2R3B	mRNA	chr1:129992678-130021414|chr1:130036566-130040035	protein phosphatase 2 regulatory subunit B''beta [Source:HGNC Symbol;Acc:HGNC:13417]	GO:0005509(calcium ion binding)	03015(mRNA surveillance pathway);04261(Adrenergic signaling in cardiomyocytes)	NA
circRNA10727	0	1.34761	0	0	0.72111	0	0.322219	0	0	0	0	0	0	0	0	0	0	0	chr1	130082366	130092757	-	7	circRNA	ENSGALT00000026974	ENSGALG00000016716	mRNA	chr1:130077243-130082365|chr1:130092757-130094684	NA	NA	NA	NA
circRNA10728	0	0.224602	0.333149	0	0	0	0	0	0.29361	0	0	0	0	0	0	0	0	0	chr1	130192541	130208947	-	5	circRNA	ENSGALT00000026992	JADE3	mRNA	chr1:130190142-130192540|chr1:130208947-130223655	jade family PHD finger 3 [Source:HGNC Symbol;Acc:HGNC:22982]	GO:0000123(histone acetyltransferase complex);GO:0043983(histone H4-K12 acetylation);GO:0043982(histone H4-K8 acetylation);GO:0043981(histone H4-K5 acetylation);GO:0043966(histone H3 acetylation);GO:0046872(metal ion binding)	NA	NA
circRNA10732	0	0.898409	1.44364	0.851102	1.44222	0.641143	0	0.550012	0.19574	0	0	0	0	0	0	0	0	0	chr1	130460468	130472146	+	3	circRNA	ENSGALT00000027008	CYFIP1	mRNA	chr1:130454074-130460467|chr1:130472146-130479666	cytoplasmic FMR1 interacting protein 1 [Source:HGNC Symbol;Acc:HGNC:13759]	GO:0070062(extracellular exosome);GO:0048471(perinuclear region of cytoplasm);GO:0043005(neuron projection);GO:0031209(SCAR complex);GO:0030027(lamellipodium);GO:0005925(focal adhesion);GO:0005845(mRNA cap binding complex);GO:2000601(positive regulation of Arp2/3 complex-mediated actin nucleation);GO:0097484(dendrite extension);GO:0051388(positive regulation of neurotrophin TRK receptor signaling…	03013(RNA transport);04810(Regulation of actin cytoskeleton)	NA
circRNA10735	0	0.673806	0	0.17022	0	0.213714	0	0.220005	0	0	0	0	0	0	0	0	0	0	chr1	132268685	132273622	-	4	circRNA	ENSGALT00000064499	INPP4A	mRNA	chr1:132267766-132268684|chr1:132273622-132275145	inositol polyphosphate-4-phosphatase type I A [Source:HGNC Symbol;Acc:HGNC:6074]	NA	00562(Inositol phosphate metabolism);04070(Phosphatidylinositol signaling system)	NA
circRNA10736	0	0.224602	0	0.0851102	0.309047	0.427429	0	0	0	0	0	0	0	0	0	0	0	0	chr1	132362324	132376740	-	5	circRNA	ENSGALT00000061416	MGAT4A	mRNA	chr1:132361054-132362323|chr1:132376740-132385643	Alpha-1,3-mannosyl-glycoprotein 4-beta-N-acetylglucosaminyltransferase A [Source:UniProtKB/Swiss-Prot;Acc:Q5F407]	GO:0070062(extracellular exosome);GO:0006487(protein N-linked glycosylation);GO:0016757(transferase activity, transferring glycosyl groups);GO:0008454(alpha-1,3-mannosylglycoprotein 4-beta-N-acetylglucosaminyltransferase activity);GO:0008375(acetylglucosaminyltransferase activity);GO:0016758(transferase activity, transferring hexosyl groups);GO:0005975(carbohydrate metabolic process);GO:0006486(p…	00510(N-Glycan biosynthesis)	EC:2.4.1.145
circRNA10737	0	0.336903	0	0	0	1.17543	1.28887	1.76004	1.17444	0	0	0	0	0	0	0	0	0	chr1	132401014	132406194	-	3	circRNA	ENSGALT00000061416	MGAT4A	mRNA	chr1:132388524-132401013|chr1:132406194-132431008	Alpha-1,3-mannosyl-glycoprotein 4-beta-N-acetylglucosaminyltransferase A [Source:UniProtKB/Swiss-Prot;Acc:Q5F407]	GO:0070062(extracellular exosome);GO:0006487(protein N-linked glycosylation);GO:0016757(transferase activity, transferring glycosyl groups);GO:0008454(alpha-1,3-mannosylglycoprotein 4-beta-N-acetylglucosaminyltransferase activity);GO:0008375(acetylglucosaminyltransferase activity);GO:0016758(transferase activity, transferring hexosyl groups);GO:0005975(carbohydrate metabolic process);GO:0006486(p…	00510(N-Glycan biosynthesis)	EC:2.4.1.145
circRNA10739	0	0.224602	0.777347	0.0851102	0	0	0	0.330007	0	0	0	0	0	0	0	0	0	0	chr1	132661988	132673906	-	7	circRNA	ENSGALT00000070132	REV1	mRNA	chr1:132657345-132661987|chr1:132673906-132687579	REV1, DNA directed polymerase [Source:HGNC Symbol;Acc:HGNC:14060]	GO:0071897(DNA biosynthetic process);GO:0042276(error-prone translesion synthesis);GO:0009411(response to UV);GO:0017125(deoxycytidyl transferase activity);GO:0003684(damaged DNA binding);GO:0016779(nucleotidyltransferase activity);GO:0006974(cellular response to DNA damage stimulus);GO:0006281(DNA repair);GO:0005634(nucleus);GO:0003677(DNA binding);GO:0016740(transferase activity)	03460(Fanconi anemia pathway)	NA
circRNA10743	0	0.449204	0.222099	0	0.618094	0	0	0	0	0	0	0	0	0	0	0	0	0	chr1	135420857	135421098	+	1	circRNA	ENSGALT00000027121	NCK2	mRNA	chr1:135398798-135420856|chr1:135421098-135439678	NCK adaptor protein 2 [Source:HGNC Symbol;Acc:HGNC:7665]	GO:0012506(vesicle membrane);GO:0005783(endoplasmic reticulum);GO:0005737(cytoplasm);GO:1990441(negative regulation of transcription from RNA polymerase II promoter in response to endoplasmic reticulum stress);GO:1903912(negative regulation of endoplasmic reticulum stress-induced eIF2 alpha phosphorylation);GO:1903898(negative regulation of PERK-mediated unfolded protein response);GO:1902237(posi…	04012(ErbB signaling pathway)	NA
circRNA10744	0	0.112301	0	0	0	0.213714	0.107406	0.110002	0	0	0	0	0	0	0	0	0	0	chr1	135538169	135544759	-	4	circRNA	ENSGALT00000027123	UXS1	mRNA	chr1:135529052-135538168|chr1:135544759-135549724	UDP-glucuronate decarboxylase 1 [Source:HGNC Symbol;Acc:HGNC:17729]	GO:0070062(extracellular exosome);GO:0005739(mitochondrion);GO:0051262(protein tetramerization);GO:0070403(NAD+ binding);GO:0048040(UDP-glucuronate decarboxylase activity);GO:0042803(protein homodimerization activity);GO:0005737(cytoplasm)	00520(Amino sugar and nucleotide sugar metabolism)	EC:4.1.1.35
circRNA1075	0	0	0	0	0	0.106857	1.18147	0.44001	0.391481	0	0	39.5145	0	0	0	4.26954	0	0	chr3	15387598	15389416	-	4	circRNA	ENSGALT00000014296	SEC23B	mRNA	chr3:15387418-15387597|chr3:15389416-15390233	Sec23 homolog B, coat complex II component [Source:HGNC Symbol;Acc:HGNC:10702]	GO:0070971(endoplasmic reticulum exit site);GO:0048471(perinuclear region of cytoplasm);GO:0012505(endomembrane system);GO:0005783(endoplasmic reticulum);GO:0012507(ER to Golgi transport vesicle membrane);GO:0016192(vesicle-mediated transport);GO:0000139(Golgi membrane);GO:0030127(COPII vesicle coat);GO:0006888(ER to Golgi vesicle-mediated transport);GO:0015031(protein transport);GO:0008270(zinc …	04141(Protein processing in endoplasmic reticulum)	NA
circRNA10750	0	0.224602	0	0	0.618094	0.106857	0	0	0.29361	0	0	0	0	0	0	0	0	0	chr1	137418515	137424471	+	3	circRNA	ENSGALT00000084028	ADPRHL1	mRNA	chr1:137414442-137418514|chr1:137424471-137428034	ADP-ribosylhydrolase like 1 [Source:HGNC Symbol;Acc:HGNC:21303]	GO:0012505(endomembrane system);GO:0090630(activation of GTPase activity);GO:0031338(regulation of vesicle fusion);GO:0017137(Rab GTPase binding);GO:0005096(GTPase activator activity);GO:0006886(intracellular protein transport);GO:0005622(intracellular)	NA	NA
circRNA10751	0	0.336903	0	0	0.206031	0.106857	0	0.110002	0.782961	0	0	0	0	0	0	0	0	0	chr1	137420783	137428167	+	3	circRNA	ENSGALT00000084028	ADPRHL1	mRNA	chr1:137418640-137420782|chr1:137428167-137429805	ADP-ribosylhydrolase like 1 [Source:HGNC Symbol;Acc:HGNC:21303]	GO:0012505(endomembrane system);GO:0090630(activation of GTPase activity);GO:0031338(regulation of vesicle fusion);GO:0017137(Rab GTPase binding);GO:0005096(GTPase activator activity);GO:0006886(intracellular protein transport);GO:0005622(intracellular)	NA	NA
circRNA10752	0	0.112301	0	0.595771	0	0.106857	0.751843	0.110002	0	0	0	0	0	0	0	0	0	0	chr1	137424344	137428167	+	2	circRNA	ENSGALT00000027166	ADPRHL1	mRNA	chr1:137420923-137424343|chr1:137428167-137429805	ADP-ribosylhydrolase like 1 [Source:HGNC Symbol;Acc:HGNC:21303]	GO:0012505(endomembrane system);GO:0090630(activation of GTPase activity);GO:0031338(regulation of vesicle fusion);GO:0017137(Rab GTPase binding);GO:0005096(GTPase activator activity);GO:0006886(intracellular protein transport);GO:0005622(intracellular)	NA	NA
circRNA10753	0	0.112301	0	0	0	1.06857	0	0.220005	0	0	0	0	0	0	0	0	0	0	chr1	137776494	137792924	-	12	circRNA	ENSGALT00000072740	ATP11A	mRNA	chr1:137775498-137776493|chr1:137792924-137794621	ATPase phospholipid transporting 11A [Source:HGNC Symbol;Acc:HGNC:13552]	GO:0055037(recycling endosome);GO:0005765(lysosomal membrane);GO:0005783(endoplasmic reticulum);GO:0016020(membrane);GO:0043231(intracellular membrane-bounded organelle)	NA	NA
circRNA10755	0	0.224602	0.444198	2.72353	0.618094	1.60286	0	2.75006	1.17444	0	0	0	0	0	0	0	0	0	chr1	138222850	138240161	+	6	circRNA	ENSGALT00000027192	MYO16	mRNA	chr1:138212724-138222849|chr1:138240161-138265866	myosin XVI [Source:HGNC Symbol;Acc:HGNC:29822]	GO:0016459(myosin complex);GO:0003774(motor activity);GO:0005524(ATP binding);GO:0000166(nucleotide binding);GO:0014065(phosphatidylinositol 3-kinase signaling);GO:0048812(neuron projection morphogenesis)	NA	NA
circRNA10756	0	0.224602	0.222099	0.595771	0	0	0.429625	0	0.489351	0	0	0	0	0	0	0	0	0	chr1	138265867	138270722	+	4	circRNA	ENSGALT00000027192	MYO16	mRNA	chr1:138240161-138265866|chr1:138270722-138280011	myosin XVI [Source:HGNC Symbol;Acc:HGNC:29822]	GO:0016459(myosin complex);GO:0003774(motor activity);GO:0005524(ATP binding);GO:0000166(nucleotide binding);GO:0014065(phosphatidylinositol 3-kinase signaling);GO:0048812(neuron projection morphogenesis)	NA	NA
circRNA10757	0	0.112301	0	0.0851102	0.412063	0	0	0	0	0	0	0	0	0	0	0	0	0	chr1	138265867	138313643	+	11	circRNA	ENSGALT00000027192	MYO16	mRNA	chr1:138240161-138265866|chr1:138313643-138331958	myosin XVI [Source:HGNC Symbol;Acc:HGNC:29822]	GO:0016459(myosin complex);GO:0003774(motor activity);GO:0005524(ATP binding);GO:0000166(nucleotide binding);GO:0014065(phosphatidylinositol 3-kinase signaling);GO:0048812(neuron projection morphogenesis)	NA	NA
circRNA10758	0	0.898409	0.666297	0	0	0.427429	0	0	0	0	0	0	0	0	0	0	0	0	chr1	138265867	138290156	+	7	circRNA	ENSGALT00000027192	MYO16	mRNA	chr1:138240161-138265866|chr1:138290156-138303608	myosin XVI [Source:HGNC Symbol;Acc:HGNC:29822]	GO:0016459(myosin complex);GO:0003774(motor activity);GO:0005524(ATP binding);GO:0000166(nucleotide binding);GO:0014065(phosphatidylinositol 3-kinase signaling);GO:0048812(neuron projection morphogenesis)	NA	NA
circRNA10759	0	0.561505	0	0.255331	0.412063	0.641143	0.537031	0.44001	0.489351	0	0	0	0	0	0	0	0	0	chr1	142796355	142799776	+	4	circRNA	ENSGALT00000027240	KDELC1	mRNA	chr1:142793666-142796354|chr1:142799776-142801432	KDEL motif containing 1 [Source:HGNC Symbol;Acc:HGNC:19350]	GO:0005788(endoplasmic reticulum lumen);GO:0006664(glycolipid metabolic process);GO:0046527(glucosyltransferase activity)	NA	NA
circRNA1076	0	1.79682	0	1.27665	2.57539	0.854857	1.07406	3.74008	6.16582	0	0	111.93	0	0	31.1667	18.8127	0	121.649	chr3	16649224	16650054	-	2	circRNA	ENSGALT00000071646	SOS1	mRNA	chr3:16647932-16649223|chr3:16650054-16652031	SOS Ras/Rac guanine nucleotide exchange factor 1 [Source:HGNC Symbol;Acc:HGNC:11187]	GO:0005737(cytoplasm);GO:0001942(hair follicle development);GO:0007264(small GTPase mediated signal transduction);GO:0035264(multicellular organism growth);GO:0007173(epidermal growth factor receptor signaling pathway);GO:0060021(palate development);GO:0003007(heart morphogenesis);GO:0048514(blood vessel morphogenesis);GO:2000973(regulation of pro-B cell differentiation);GO:0005088(Ras guanyl-nuc…	04010(MAPK signaling pathway);04012(ErbB signaling pathway);04068(FoxO signaling pathway);04150(mTOR signaling pathway);04510(Focal adhesion);04540(Gap junction);04810(Regulation of actin cytoskeleton);04910(Insulin signaling pathway);04912(GnRH signaling pathway)	NA
circRNA10760	0	0.336903	0.555248	0	0	0.106857	1.61109	0	0.29361	0	0	0	0	0	0	0	0	0	chr1	143582801	143585908	+	3	circRNA	ENSGALT00000027248	NALCN	mRNA	chr1:143552128-143582800|chr1:143585908-143617255	sodium leak channel, non-selective [Source:HGNC Symbol;Acc:HGNC:19082]	GO:0098655(cation transmembrane transport);GO:0006816(calcium ion transport);GO:0034220(ion transmembrane transport);GO:0005261(cation channel activity);GO:0086010(membrane depolarization during action potential);GO:0006811(ion transport);GO:0005216(ion channel activity);GO:0005886(plasma membrane);GO:0055085(transmembrane transport);GO:0016021(integral component of membrane);GO:0016020(membrane)	NA	NA
circRNA10763	0	0.449204	0	0.255331	0.412063	0.213714	0	0	0	0	0	0	0	0	0	0	0	0	chr1	144102814	144140027	-	7	circRNA	ENSGALT00000027260	ENSGALG00000016872	mRNA	chr1:144081857-144102813|chr1:144140027-144148599	NA	GO:0005739(mitochondrion);GO:0004658(propionyl-CoA carboxylase activity);GO:0004075(biotin carboxylase activity);GO:0016874(ligase activity);GO:0046872(metal ion binding);GO:0003824(catalytic activity);GO:0005524(ATP binding);GO:0000166(nucleotide binding)	01200(Carbon metabolism);00630(Glyoxylate and dicarboxylate metabolism);00640(Propanoate metabolism);00280(Valine, leucine and isoleucine degradation)	NA
circRNA10764	0	0.224602	0.555248	0.0851102	0.515079	0	0	0.220005	0	0	0	0	0	0	0	0	0	0	chr1	144552763	144635363	-	7	circRNA	ENSGALT00000058077	UBAC2	mRNA	chr1:144549518-144552762|chr1:144635363-144645584	Ubiquitin-associated domain-containing protein 2 [Source:UniProtKB/Swiss-Prot;Acc:Q5ZJQ8]	GO:0043130(ubiquitin binding);GO:0005789(endoplasmic reticulum membrane);GO:0005783(endoplasmic reticulum);GO:0016021(integral component of membrane);GO:0016020(membrane);GO:0070972(protein localization to endoplasmic reticulum);GO:1904153(negative regulation of retrograde protein transport, ER to cytosol)	NA	NA
circRNA10771	0	0.561505	0	0.255331	0	0	0	0	0.587221	0	0	0	0	0	0	0	0	0	chr1	145062762	145084130	-	2	circRNA	ENSGALT00000027285	FARP1	mRNA	chr1:144967504-145062761|None	FERM, ARH/RhoGEF and pleckstrin domain protein 1 [Source:HGNC Symbol;Acc:HGNC:3591]	GO:0005856(cytoskeleton);GO:0008092(cytoskeletal protein binding);GO:0035023(regulation of Rho protein signal transduction);GO:0005089(Rho guanyl-nucleotide exchange factor activity);GO:0065009(regulation of molecular function)	NA	NA
circRNA10774	0	0.561505	2.22099	0	0	1.28229	0	0	1.56592	0	0	0	0	0	0	0	0	0	chr1	145922605	145941259	+	9	circRNA	ENSGALT00000027298	ENSGALG00000016893	mRNA	chr1:145921380-145922604|chr1:145941259-145941865	NA	GO:0071712(ER-associated misfolded protein catabolic process);GO:0051082(unfolded protein binding);GO:0018279(protein N-linked glycosylation via asparagine);GO:0030968(endoplasmic reticulum unfolded protein response);GO:0097359(UDP-glucosylation);GO:0006486(protein glycosylation);GO:0003980(UDP-glucose:glycoprotein glucosyltransferase activity);GO:0005783(endoplasmic reticulum);GO:0016757(transfe…	04141(Protein processing in endoplasmic reticulum)	NA
circRNA10775	0	0.561505	0	0	0	0.320571	0.429625	0	0.0978702	0	0	0	0	0	0	0	0	0	chr1	145939486	145941259	+	2	circRNA	ENSGALT00000027298	ENSGALG00000016893	mRNA	chr1:145938386-145939485|chr1:145941259-145941865	NA	GO:0071712(ER-associated misfolded protein catabolic process);GO:0051082(unfolded protein binding);GO:0018279(protein N-linked glycosylation via asparagine);GO:0030968(endoplasmic reticulum unfolded protein response);GO:0097359(UDP-glucosylation);GO:0006486(protein glycosylation);GO:0003980(UDP-glucose:glycoprotein glucosyltransferase activity);GO:0005783(endoplasmic reticulum);GO:0016757(transfe…	04141(Protein processing in endoplasmic reticulum)	NA
circRNA10777	0	0.449204	0	0	0	0.106857	0.322219	0.220005	0	0	0	0	0	0	0	0	0	0	chr1	146240843	146245759	+	3	circRNA	ENSGALT00000027309	ABCC4	mRNA	chr1:146236251-146240842|chr1:146245759-146255380	ATP binding cassette subfamily C member 4 [Source:HGNC Symbol;Acc:HGNC:55]	GO:0055085(transmembrane transport);GO:0042626(ATPase activity, coupled to transmembrane movement of substances);GO:0005887(integral component of plasma membrane);GO:0016887(ATPase activity);GO:0005524(ATP binding);GO:0000166(nucleotide binding);GO:0016021(integral component of membrane);GO:0016020(membrane);GO:0031088(platelet dense granule membrane);GO:0016323(basolateral plasma membrane);GO:00…	02010(ABC transporters)	NA
circRNA10778	0	0.336903	0	0	0	0.106857	0	0	0.0978702	0	0	0	0	0	0	0	0	0	chr1	147898914	147991783	-	4	circRNA	ENSGALT00000027322	GPC5	mRNA	chr1:147806152-147898913|chr1:147991783-148002575	glypican 5 [Source:HGNC Symbol;Acc:HGNC:4453]	GO:0043395(heparan sulfate proteoglycan binding);GO:0005578(proteinaceous extracellular matrix);GO:0031225(anchored component of membrane);GO:0005886(plasma membrane);GO:0016020(membrane)	NA	NA
circRNA1078	0.198606	0.898409	0.555248	0.595771	0.927142	1.496	0.644437	0.550012	0.489351	0	0	6.78361	0	0	0	0	0	0	chr3	20241793	20242208	+	1	circRNA	ENSGALT00000066689	ESRRG	mRNA	chr3:20136550-20241792|chr3:20242208-20254731	estrogen related receptor gamma [Source:HGNC Symbol;Acc:HGNC:3474]	GO:0005496(steroid binding);GO:0043401(steroid hormone mediated signaling pathway);GO:0003707(steroid hormone receptor activity);GO:0043565(sequence-specific DNA binding);GO:0003700(transcription factor activity, sequence-specific DNA binding);GO:0006355(regulation of transcription, DNA-templated);GO:0006351(transcription, DNA-templated);GO:0046872(metal ion binding);GO:0008270(zinc ion binding);…	NA	NA
circRNA10783	0	0.224602	0.11105	0.0851102	1.3392	0.427429	0.107406	0	0	0	0	0	0	0	0	0	0	0	chr1	154292751	154300101	+	3	circRNA	ENSGALT00000063571	MYCBP2	mRNA	chr1:154282403-154292750|chr1:154300101-154306289	MYC binding protein 2, E3 ubiquitin protein ligase [Source:HGNC Symbol;Acc:HGNC:23386]	GO:0016020(membrane)	NA	NA
circRNA10784	0	0.898409	0.333149	0	0.515079	0.427429	0.429625	0.880019	0	0	0	0	0	0	0	0	0	0	chr1	154320460	154326352	+	6	circRNA	ENSGALT00000063571	MYCBP2	mRNA	chr1:154316342-154320459|chr1:154326352-154327801	MYC binding protein 2, E3 ubiquitin protein ligase [Source:HGNC Symbol;Acc:HGNC:23386]	GO:0016020(membrane)	NA	NA
circRNA10785	0	0.449204	0	0	0	0.106857	0.107406	0.330007	0	0	0	0	0	0	0	0	0	0	chr1	154361219	154364433	+	3	circRNA	ENSGALT00000063571	MYCBP2	mRNA	chr1:154358688-154361218|chr1:154364433-154378436	MYC binding protein 2, E3 ubiquitin protein ligase [Source:HGNC Symbol;Acc:HGNC:23386]	GO:0016020(membrane)	NA	NA
circRNA10786	0	0.336903	0	0	0.309047	0.427429	0.107406	0.660015	0	0	0	0	0	0	0	0	0	0	chr1	154887272	154901310	-	8	circRNA	ENSGALT00000061914	LMO7	mRNA	chr1:154886299-154887271|chr1:154901310-154906719	LIM domain 7 [Source:HGNC Symbol;Acc:HGNC:6646]	GO:0023051(regulation of signaling);GO:0030155(regulation of cell adhesion);GO:0046872(metal ion binding)	NA	NA
circRNA10787	0	0.449204	0.333149	1.78731	1.54524	1.38914	1.7185	1.76004	2.25101	0	0	0	0	0	0	0	0	0	chr1	154889512	154901310	-	6	circRNA	ENSGALT00000061914	LMO7	mRNA	chr1:154888066-154889511|chr1:154901310-154906719	LIM domain 7 [Source:HGNC Symbol;Acc:HGNC:6646]	GO:0023051(regulation of signaling);GO:0030155(regulation of cell adhesion);GO:0046872(metal ion binding)	NA	NA
circRNA10788	0	0.112301	0	0.17022	0	0.427429	0.107406	0	0	0	0	0	0	0	0	0	0	0	chr1	154897303	154898659	-	2	circRNA	ENSGALT00000061914	LMO7	mRNA	chr1:154894144-154897302|chr1:154898659-154899936	LIM domain 7 [Source:HGNC Symbol;Acc:HGNC:6646]	GO:0023051(regulation of signaling);GO:0030155(regulation of cell adhesion);GO:0046872(metal ion binding)	NA	NA
circRNA1079	0	0	0	0	0	0	0	0	0	0	0	6.78361	0	0	0	1.46765	0	24.7191	chr3	21671376	21672400	-	2	circRNA	ENSGALT00000031937	RPS6KC1	mRNA	chr3:21668267-21671375|chr3:21672400-21683805	ribosomal protein S6 kinase C1 [Source:HGNC Symbol;Acc:HGNC:10439]	GO:0007165(signal transduction);GO:0005737(cytoplasm);GO:0006468(protein phosphorylation);GO:0005524(ATP binding);GO:0004672(protein kinase activity);GO:0005769(early endosome)	NA	NA
circRNA10790	0	0.224602	0	0	0.309047	0.641143	0.107406	0	0	0	0	0	0	0	0	0	0	0	chr1	155154565	155155167	+	1	circRNA	ENSGALT00000048855	TBC1D4	mRNA	chr1:155120485-155154564|chr1:155155167-155156325	TBC1 domain family member 4 [Source:HGNC Symbol;Acc:HGNC:19165]	GO:0012505(endomembrane system);GO:0090630(activation of GTPase activity);GO:0031338(regulation of vesicle fusion);GO:0017137(Rab GTPase binding);GO:0005096(GTPase activator activity);GO:0006886(intracellular protein transport);GO:0005622(intracellular);GO:0016192(vesicle-mediated transport);GO:0005829(cytosol);GO:0070062(extracellular exosome);GO:0032869(cellular response to insulin stimulus)	NA	NA
circRNA10793	0	0.449204	0.555248	0.595771	0	0.854857	0.322219	0	0	0	0	0	0	0	0	0	0	0	chr1	156920201	156935868	+	3	circRNA	ENSGALT00000047645	DACH1	mRNA	chr1:156869374-156920200|chr1:156935868-156986145	dachshund family transcription factor 1 [Source:HGNC Symbol;Acc:HGNC:2663]	GO:0005634(nucleus);GO:0005737(cytoplasm);GO:0000122(negative regulation of transcription from RNA polymerase II promoter);GO:0006355(regulation of transcription, DNA-templated);GO:0005667(transcription factor complex);GO:0003700(transcription factor activity, sequence-specific DNA binding);GO:0001967(suckling behavior);GO:0010944(negative regulation of transcription by competitive promoter bindi…	NA	NA
circRNA10795	0	0.112301	0.333149	0	0	0	0	0.110002	0	0	0	0	0	0	0	0	0	0	chr1	162406459	162410507	+	2	circRNA	ENSGALT00000027377	DIAPH3	mRNA	chr1:162382974-162406458|chr1:162410507-162422772	diaphanous related formin 3 [Source:HGNC Symbol;Acc:HGNC:15480]	GO:0045296(cadherin binding);GO:0016043(cellular component organization);GO:0017048(Rho GTPase binding);GO:0030036(actin cytoskeleton organization);GO:0003779(actin binding)	NA	NA
circRNA10796	0	0.112301	0	0	0.206031	0.213714	0	0	0	0	0	0	0	0	0	0	0	0	chr1	162487010	162493711	+	3	circRNA	ENSGALT00000027377	DIAPH3	mRNA	chr1:162448724-162487009|chr1:162493711-162510618	diaphanous related formin 3 [Source:HGNC Symbol;Acc:HGNC:15480]	GO:0045296(cadherin binding);GO:0016043(cellular component organization);GO:0017048(Rho GTPase binding);GO:0030036(actin cytoskeleton organization);GO:0003779(actin binding)	NA	NA
circRNA1080	0.794426	0	0	1.27665	1.03016	0.534286	0.85925	0	0.29361	0	0	4.57894	0	0	0.155058	0	0	0	chr3	21781961	21789152	-	2	circRNA	ENSGALT00000031934	VASH2	mRNA	chr3:21775858-21781960|chr3:21789152-21790754	vasohibin 2 [Source:HGNC Symbol;Acc:HGNC:25723]	GO:0005737(cytoplasm);GO:0045766(positive regulation of angiogenesis);GO:0045765(regulation of angiogenesis);GO:0045026(plasma membrane fusion);GO:0001938(positive regulation of endothelial cell proliferation);GO:0000768(syncytium formation by plasma membrane fusion)	NA	NA
circRNA10801	0	0.112301	0.222099	0	0	0.106857	0	0	0	0	0	0	0	0	0	0	0	0	chr1	166125703	166129213	-	2	circRNA	ENSGALT00000078327	VWA8	mRNA	chr1:166124769-166125702|chr1:166129213-166133404	von Willebrand factor A domain containing 8 [Source:HGNC Symbol;Acc:HGNC:29071]	GO:0005739(mitochondrion);GO:0016887(ATPase activity);GO:0005524(ATP binding)	NA	NA
circRNA10804	0	0.224602	0	0	0	0.106857	1.50369	0.44001	0	0	0	0	0	0	0	0	0	0	chr1	166319125	166328100	+	7	circRNA	ENSGALT00000036496	DGKH	mRNA	chr1:166311273-166319124|chr1:166328100-166330906	diacylglycerol kinase eta [Source:HGNC Symbol;Acc:HGNC:2854]	GO:0005768(endosome);GO:0005737(cytoplasm);GO:0051259(protein oligomerization);GO:0007205(protein kinase C-activating G-protein coupled receptor signaling pathway);GO:0004143(diacylglycerol kinase activity);GO:0003951(NAD+ kinase activity);GO:0016301(kinase activity);GO:0008152(metabolic process);GO:0035556(intracellular signal transduction);GO:0016740(transferase activity);GO:0005524(ATP binding…	00561(Glycerolipid metabolism);00564(Glycerophospholipid metabolism);04070(Phosphatidylinositol signaling system)	EC:2.7.1.107
circRNA10806	0	0.224602	1.22154	0.510661	0	0	0.214812	0	0.19574	0	0	0	0	0	0	0	0	0	chr1	166337487	166340067	+	4	circRNA	ENSGALT00000036496	DGKH	mRNA	chr1:166335016-166337486|chr1:166340067-166342998	diacylglycerol kinase eta [Source:HGNC Symbol;Acc:HGNC:2854]	GO:0005768(endosome);GO:0005737(cytoplasm);GO:0051259(protein oligomerization);GO:0007205(protein kinase C-activating G-protein coupled receptor signaling pathway);GO:0004143(diacylglycerol kinase activity);GO:0003951(NAD+ kinase activity);GO:0016301(kinase activity);GO:0008152(metabolic process);GO:0035556(intracellular signal transduction);GO:0016740(transferase activity);GO:0005524(ATP binding…	00561(Glycerolipid metabolism);00564(Glycerophospholipid metabolism);04070(Phosphatidylinositol signaling system)	EC:2.7.1.107
circRNA10808	0	0.112301	0.666297	0	1.03016	0	0	0	0	0	0	0	0	0	0	0	0	0	chr1	166841518	166861954	-	3	circRNA	ENSGALT00000027419	ENOX1	mRNA	chr1:166821484-166841517|chr1:166861954-166873687	ecto-NOX disulfide-thiol exchanger 1 [Source:HGNC Symbol;Acc:HGNC:25474]	GO:0005886(plasma membrane);GO:0003723(RNA binding);GO:0003676(nucleic acid binding)	NA	NA
circRNA10809	0	0.112301	0	0.340441	0.206031	0.106857	0.107406	0.220005	0.19574	0	0	0	0	0	0	0	0	0	chr1	166861742	166883388	-	4	circRNA	ENSGALT00000027419	ENOX1	mRNA	chr1:166845164-166861741|chr1:166883388-166918140	ecto-NOX disulfide-thiol exchanger 1 [Source:HGNC Symbol;Acc:HGNC:25474]	GO:0005886(plasma membrane);GO:0003723(RNA binding);GO:0003676(nucleic acid binding)	NA	NA
circRNA1081	4.66725	4.49204	6.77402	2.21287	4.53269	6.94571	3.32959	1.87004	3.42546	0	0	30.1871	0	0	0	0	0	0	chr3	25510934	25525727	+	4	circRNA	ENSGALT00000062435	PPM1B	mRNA	chr3:25502742-25510933|chr3:25525727-25532867	protein phosphatase, Mg2+/Mn2+ dependent 1B [Source:HGNC Symbol;Acc:HGNC:9276]	GO:0005829(cytosol);GO:0005730(nucleolus);GO:0006470(protein dephosphorylation);GO:0042347(negative regulation of NF-kappaB import into nucleus);GO:0004722(protein serine/threonine phosphatase activity);GO:0035970(peptidyl-threonine dephosphorylation);GO:0032688(negative regulation of interferon-beta production);GO:0043124(negative regulation of I-kappaB kinase/NF-kappaB signaling);GO:0050687(neg…	04010(MAPK signaling pathway)	NA
circRNA10810	0	0.336903	0	0	0.103016	0	0.322219	0	0	0	0	0	0	0	0	0	0	0	chr1	166873688	166919233	-	5	circRNA	ENSGALT00000061002	ENOX1	mRNA	chr1:166861954-166873687|chr1:166919233-167033202	ecto-NOX disulfide-thiol exchanger 1 [Source:HGNC Symbol;Acc:HGNC:25474]	GO:0005886(plasma membrane);GO:0003723(RNA binding);GO:0003676(nucleic acid binding)	NA	NA
circRNA10811	0	0.112301	0.444198	0.680882	0.309047	0.427429	0.644437	0.550012	0	0	0	0	0	0	0	0	0	0	chr1	166881048	166883388	-	2	circRNA	ENSGALT00000027419	ENOX1	mRNA	chr1:166873921-166881047|chr1:166883388-166918140	ecto-NOX disulfide-thiol exchanger 1 [Source:HGNC Symbol;Acc:HGNC:25474]	GO:0005886(plasma membrane);GO:0003723(RNA binding);GO:0003676(nucleic acid binding)	NA	NA
circRNA10812	0	0.336903	0	0.17022	0	0	0	0	0.489351	0	0	0	0	0	0	0	0	0	chr1	167693921	167736114	+	3	circRNA	ENSGALT00000027426	GTF2F2	mRNA	chr1:167671773-167693920|chr1:167736114-167744091	general transcription factor IIF subunit 2 [Source:HGNC Symbol;Acc:HGNC:4653]	GO:0015630(microtubule cytoskeleton);GO:0005674(transcription factor TFIIF complex);GO:0005634(nucleus);GO:0060261(positive regulation of transcription initiation from RNA polymerase II promoter);GO:0032968(positive regulation of transcription elongation from RNA polymerase II promoter);GO:0006366(transcription from RNA polymerase II promoter);GO:0004386(helicase activity);GO:0000991(transcriptio…	NA	NA
circRNA10816	0	0.224602	0	0	0.618094	0	0.107406	0	0	0	0	0	0	0	0	0	0	0	chr1	167965205	167977120	-	4	circRNA	ENSGALT00000027439	ZC3H13	mRNA	chr1:167964547-167965204|chr1:167977120-167982313	zinc finger CCCH-type containing 13 [Source:HGNC Symbol;Acc:HGNC:20368]	GO:0016607(nuclear speck);GO:0005654(nucleoplasm);GO:0003723(RNA binding);GO:0046872(metal ion binding)	NA	NA
circRNA10822	0	0.336903	0.777347	0	0.515079	0	0	0	0	0	0	0	0	0	0	0	0	0	chr1	169168429	169173419	-	2	circRNA	ENSGALT00000027469	CAB39L	mRNA	chr1:169162635-169168428|chr1:169173419-169183081	calcium binding protein 39 like [Source:HGNC Symbol;Acc:HGNC:20290]	GO:0070062(extracellular exosome)	04150(mTOR signaling pathway)	NA
circRNA10824	0	0.561505	0.444198	0	0	0	0.322219	0	0	0	0	0	0	0	0	0	0	0	chr1	170909881	170917715	-	5	circRNA	ENSGALT00000027523	COG6	mRNA	chr1:170902054-170909880|chr1:170917715-170921350	component of oligomeric golgi complex 6 [Source:HGNC Symbol;Acc:HGNC:18621]	GO:0017119(Golgi transport complex);GO:0070085(glycosylation);GO:0006891(intra-Golgi vesicle-mediated transport)	NA	NA
circRNA10825	0	0.112301	0	0.0851102	0.515079	0	0	0	0	0	0	0	0	0	0	0	0	0	chr1	172285341	172294641	+	11	circRNA	ENSGALT00000036465	SUPT20H	mRNA	chr1:172278721-172285340|chr1:172294641-172296876	SPT20 homolog, SAGA complex component [Source:HGNC Symbol;Acc:HGNC:20596]	GO:0070461(SAGA-type complex);GO:0001650(fibrillar center);GO:0000124(SAGA complex);GO:0035948(positive regulation of gluconeogenesis by positive regulation of transcription from RNA polymerase II promoter);GO:0003712(transcription cofactor activity)	04140(Autophagy - animal)	NA
circRNA10826	0	0.336903	0.888396	0	0	0	0	0	0.391481	0	0	0	0	0	0	0	0	0	chr1	172816871	172868202	+	3	circRNA	ENSGALT00000082498	ENSGALG00000041263	mRNA	chr1:172711662-172816870|chr1:172868202-172885191	NA	NA	NA	NA
circRNA10828	0	0.112301	0	0.17022	0.103016	0.106857	0.107406	0.110002	0	0	0	0	0	0	0	0	0	0	chr1	173280488	173288217	-	3	circRNA	ENSGALT00000027556	ENSGALG00000017062	mRNA	chr1:173261357-173280487|chr1:173288217-173299484	NA	NA	NA	NA
circRNA10829	0	0.449204	0.333149	0.255331	0	0.320571	0.322219	0.770017	0.685091	0	0	0	0	0	0	0	0	0	chr1	174562312	174565360	-	6	circRNA	ENSGALT00000027576	BRCA2	mRNA	chr1:174561344-174562311|chr1:174565360-174567192	BRCA2, DNA repair associated [Source:HGNC Symbol;Acc:HGNC:1101]	GO:0043234(protein complex);GO:0033593(BRCA2-MAGE-D1 complex);GO:0030141(secretory granule);GO:0005829(cytosol);GO:0005813(centrosome);GO:0005654(nucleoplasm);GO:0005634(nucleus);GO:0000800(lateral element);GO:0000784(nuclear chromosome, telomeric region);GO:1990426(mitotic recombination-dependent replication fork processing);GO:0070200(establishment of protein localization to telomere);GO:005129…	03440(Homologous recombination);03460(Fanconi anemia pathway)	NA
circRNA1083	3.47561	2.02142	1.99889	1.53198	1.75127	3.09886	2.36294	1.32003	2.54462	0	0	4.07016	0	32.056	0	4.80323	0	0	chr3	33766544	33773578	+	6	circRNA	ENSGALT00000017288	MEMO1	mRNA	chr3:33756849-33766543|chr3:33773578-33780305	mediator of cell motility 1 [Source:HGNC Symbol;Acc:HGNC:14014]	GO:0032886(regulation of microtubule-based process);GO:0005829(cytosol);GO:0005634(nucleus);GO:0005737(cytoplasm)	NA	NA
circRNA10830	0	0.336903	0.222099	0	0.309047	0	0.107406	0	0	0	0	0	0	0	0	0	0	0	chr1	175255679	175265935	+	4	circRNA	ENSGALT00000027595	KATNAL1	mRNA	chr1:175249736-175255678|chr1:175265935-175271529	katanin catalytic subunit A1 like 1 [Source:HGNC Symbol;Acc:HGNC:28361]	GO:0016887(ATPase activity);GO:0005634(nucleus);GO:0005524(ATP binding);GO:0000166(nucleotide binding);GO:0008568(microtubule-severing ATPase activity);GO:0042802(identical protein binding);GO:0007283(spermatogenesis);GO:0051013(microtubule severing);GO:0000922(spindle pole);GO:0005737(cytoplasm);GO:0005819(spindle);GO:0005874(microtubule);GO:0015630(microtubule cytoskeleton)	NA	NA
circRNA10833	0	0.449204	1.22154	0.17022	0.412063	0.320571	0.322219	0	0	0	0	0	0	0	0	0	0	0	chr1	175949203	175976933	-	13	circRNA	ENSGALT00000064641	PAN3	mRNA	chr1:175946023-175949202|chr1:175976933-175996915	PAN3 poly(A) specific ribonuclease subunit [Source:HGNC Symbol;Acc:HGNC:29991]	GO:0031251(PAN complex);GO:0000932(P-body);GO:0010606(positive regulation of cytoplasmic mRNA processing body assembly);GO:0006605(protein targeting);GO:0000290(deadenylation-dependent decapping of nuclear-transcribed mRNA);GO:0000289(nuclear-transcribed mRNA poly(A) tail shortening);GO:0000288(nuclear-transcribed mRNA catabolic process, deadenylation-dependent decay);GO:0004535(poly(A)-specific …	NA	NA
circRNA10834	0	0.224602	1.1105	0	0	0.534286	0.537031	0	0.685091	0	0	0	0	0	0	0	0	0	chr1	175954134	175976933	-	10	circRNA	ENSGALT00000064641	PAN3	mRNA	chr1:175953235-175954133|chr1:175976933-175996915	PAN3 poly(A) specific ribonuclease subunit [Source:HGNC Symbol;Acc:HGNC:29991]	GO:0031251(PAN complex);GO:0000932(P-body);GO:0010606(positive regulation of cytoplasmic mRNA processing body assembly);GO:0006605(protein targeting);GO:0000290(deadenylation-dependent decapping of nuclear-transcribed mRNA);GO:0000289(nuclear-transcribed mRNA poly(A) tail shortening);GO:0000288(nuclear-transcribed mRNA catabolic process, deadenylation-dependent decay);GO:0004535(poly(A)-specific …	NA	NA
circRNA10835	0	0.449204	0	0	0.206031	0	0	0.110002	0	0	0	0	0	0	0	0	0	0	chr1	175954134	176007980	-	14	circRNA	ENSGALT00000027609	PAN3	mRNA	chr1:175953235-175954133|chr1:176007980-176020716	PAN3 poly(A) specific ribonuclease subunit [Source:HGNC Symbol;Acc:HGNC:29991]	GO:0031251(PAN complex);GO:0000932(P-body);GO:0010606(positive regulation of cytoplasmic mRNA processing body assembly);GO:0006605(protein targeting);GO:0000290(deadenylation-dependent decapping of nuclear-transcribed mRNA);GO:0000289(nuclear-transcribed mRNA poly(A) tail shortening);GO:0000288(nuclear-transcribed mRNA catabolic process, deadenylation-dependent decay);GO:0004535(poly(A)-specific …	NA	NA
circRNA10836	0	1.12301	0.555248	0.680882	0.206031	0	0.107406	0	0	0	0	0	0	0	0	0	0	0	chr1	175976783	176007980	-	5	circRNA	ENSGALT00000027609	PAN3	mRNA	chr1:175971347-175976782|chr1:176007980-176020716	PAN3 poly(A) specific ribonuclease subunit [Source:HGNC Symbol;Acc:HGNC:29991]	GO:0031251(PAN complex);GO:0000932(P-body);GO:0010606(positive regulation of cytoplasmic mRNA processing body assembly);GO:0006605(protein targeting);GO:0000290(deadenylation-dependent decapping of nuclear-transcribed mRNA);GO:0000289(nuclear-transcribed mRNA poly(A) tail shortening);GO:0000288(nuclear-transcribed mRNA catabolic process, deadenylation-dependent decay);GO:0004535(poly(A)-specific …	NA	NA
circRNA10838	0	0.112301	0	0.0851102	0	0.213714	0	0	0	0	0	0	0	0	0	0	0	0	chr1	177017457	177023530	+	2	circRNA	ENSGALT00000027641	ATP8A2	mRNA	chr1:176955557-177017456|chr1:177023530-177039439	ATPase phospholipid transporting 8A2 [Source:HGNC Symbol;Acc:HGNC:13533]	GO:0016020(membrane);GO:0005886(plasma membrane);GO:0005794(Golgi apparatus);GO:0005768(endosome);GO:0005654(nucleoplasm);GO:0061092(positive regulation of phospholipid translocation);GO:0050908(detection of light stimulus involved in visual perception);GO:0060052(neurofilament cytoskeleton organization);GO:0050884(neuromuscular process controlling posture);GO:0048666(neuron development);GO:00435…	NA	NA
circRNA10839	0	0.112301	0.222099	0	0	0	0.537031	0.550012	0	0	0	0	0	0	0	0	0	0	chr1	177638368	177644918	+	3	circRNA	ENSGALT00000027658	SACS	mRNA	chr1:177637923-177638367|chr1:177644918-177648128	sacsin molecular chaperone [Source:HGNC Symbol;Acc:HGNC:10519]	GO:0005739(mitochondrion);GO:0005737(cytoplasm);GO:0005634(nucleus);GO:0090084(negative regulation of inclusion body assembly);GO:0070628(proteasome binding);GO:0051087(chaperone binding);GO:0030544(Hsp70 protein binding)	NA	NA
circRNA1084	0	0.673806	0.999446	0	0.412063	0.320571	0.966656	0.330007	1.17444	0	0	49.8595	0	0	0	0	0	0	chr3	33868220	33879786	+	6	circRNA	ENSGALT00000017299	AHCTF1	mRNA	chr3:33860755-33868219|chr3:33879786-33884670	AT-hook containing transcription factor 1 [Source:HGNC Symbol;Acc:HGNC:24618]	GO:0070062(extracellular exosome);GO:0031965(nuclear membrane);GO:0031080(nuclear pore outer ring);GO:0016363(nuclear matrix);GO:0005737(cytoplasm);GO:0005643(nuclear pore);GO:0005634(nucleus);GO:0000785(chromatin);GO:0000777(condensed chromosome kinetochore);GO:0051292(nuclear pore complex assembly);GO:0006355(regulation of transcription, DNA-templated);GO:0000910(cytokinesis);GO:0003700(transcr…	NA	NA
circRNA10841	0	0.112301	0	0.17022	0	0	0.214812	0	0	0	0	0	0	0	0	0	0	0	chr1	177701036	177735699	-	5	circRNA	ENSGALT00000073045	SGCG	mRNA	chr1:177693787-177701035|chr1:177735699-177758874	sarcoglycan gamma [Source:HGNC Symbol;Acc:HGNC:10809]	GO:0005654(nucleoplasm);GO:0042383(sarcolemma);GO:0016011(dystroglycan complex);GO:0016012(sarcoglycan complex);GO:0061024(membrane organization);GO:0060047(heart contraction);GO:0055001(muscle cell development);GO:0048738(cardiac muscle tissue development);GO:0007517(muscle organ development);GO:0016021(integral component of membrane);GO:0016020(membrane)	NA	NA
circRNA10842	0	0.449204	0	0.340441	0	0.106857	0	0.550012	0	0	0	0	0	0	0	0	0	0	chr1	178511396	178550684	+	6	circRNA	ENSGALT00000027664	MICU2	mRNA	chr1:178436658-178511395|chr1:178550684-178559767	mitochondrial calcium uptake 2 [Source:HGNC Symbol;Acc:HGNC:31830]	GO:1990246(uniplex complex);GO:0034704(calcium channel complex);GO:0005743(mitochondrial inner membrane);GO:0005758(mitochondrial intermembrane space);GO:0005739(mitochondrion);GO:0005634(nucleus);GO:0051562(negative regulation of mitochondrial calcium ion concentration);GO:0051561(positive regulation of mitochondrial calcium ion concentration);GO:0051560(mitochondrial calcium ion homeostasis);GO…	NA	NA
circRNA10844	0	0.112301	1.1105	0	0	0.106857	0.107406	0	0	0	0	0	0	0	0	0	0	0	chr1	179111294	179122655	-	4	circRNA	ENSGALT00000070450	ENSGALG00000043421	mRNA	chr1:179107899-179111293|chr1:179122655-179141610	NA	GO:0006355(regulation of transcription, DNA-templated);GO:0008270(zinc ion binding)	NA	NA
circRNA10846	0	0.449204	0.666297	0	0	0.213714	0	0	0	0	0	0	0	0	0	0	0	0	chr1	180135197	180135653	-	1	circRNA	ENSGALT00000027709	DDX10	mRNA	chr1:180088073-180135196|chr1:180135653-180141119	DEAD-box helicase 10 [Source:HGNC Symbol;Acc:HGNC:2735]	GO:0003723(RNA binding);GO:0004386(helicase activity);GO:0016787(hydrolase activity);GO:0003676(nucleic acid binding);GO:0005524(ATP binding);GO:0000166(nucleotide binding)	NA	NA
circRNA10847	0	0.561505	0.777347	0	2.16333	0.854857	0	0.330007	0	0	0	0	0	0	0	0	0	0	chr1	180135197	180144472	-	3	circRNA	ENSGALT00000027709	DDX10	mRNA	chr1:180088073-180135196|chr1:180144472-180152715	DEAD-box helicase 10 [Source:HGNC Symbol;Acc:HGNC:2735]	GO:0003723(RNA binding);GO:0004386(helicase activity);GO:0016787(hydrolase activity);GO:0003676(nucleic acid binding);GO:0005524(ATP binding);GO:0000166(nucleotide binding)	NA	NA
circRNA10849	0	0.224602	0.888396	0	0	0	0	0	0.685091	0	0	0	0	0	0	0	0	0	chr1	180835665	180849565	+	3	circRNA	ENSGALT00000027738	GUCY1A2	mRNA	chr1:180825648-180835664|chr1:180849565-180898169	guanylate cyclase 1 soluble subunit alpha 2 [Source:HGNC Symbol;Acc:HGNC:4684]	GO:0030828(positive regulation of cGMP biosynthetic process);GO:0004383(guanylate cyclase activity);GO:0006182(cGMP biosynthetic process);GO:0008074(guanylate cyclase complex, soluble);GO:0009190(cyclic nucleotide biosynthetic process);GO:0016849(phosphorus-oxygen lyase activity);GO:0020037(heme binding);GO:0007165(signal transduction);GO:0016829(lyase activity);GO:0005886(plasma membrane);GO:003…	00230(Purine metabolism);04540(Gap junction);04270(Vascular smooth muscle contraction)	EC:4.6.1.2
circRNA1085	0	0.112301	0.333149	0.0851102	1.54524	0.320571	0	0.880019	0	0	0	25.4385	15.0495	41.1285	15.6609	0	0	0	chr3	35093698	35161519	+	2	circRNA	ENSGALT00000078278	AKT3	mRNA	chr3:35082259-35093697|chr3:35161519-35173313	AKT serine/threonine kinase 3 [Source:HGNC Symbol;Acc:HGNC:393]	NA	04010(MAPK signaling pathway);04012(ErbB signaling pathway);04370(VEGF signaling pathway);04371(Apelin signaling pathway);04068(FoxO signaling pathway);04150(mTOR signaling pathway);04140(Autophagy - animal);04210(Apoptosis);04218(Cellular senescence);04510(Focal adhesion);04620(Toll-like receptor signaling pathway);04910(Insulin signaling pathway);04920(Adipocytokine signaling pathway);04914(Pro…	NA
circRNA10850	0	0.112301	0	0	0.103016	0	0.107406	0.880019	0	0	0	0	0	0	0	0	0	0	chr1	180898170	180898655	+	1	circRNA	ENSGALT00000027738	GUCY1A2	mRNA	chr1:180849565-180898169|chr1:180898655-180912831	guanylate cyclase 1 soluble subunit alpha 2 [Source:HGNC Symbol;Acc:HGNC:4684]	GO:0030828(positive regulation of cGMP biosynthetic process);GO:0004383(guanylate cyclase activity);GO:0006182(cGMP biosynthetic process);GO:0008074(guanylate cyclase complex, soluble);GO:0009190(cyclic nucleotide biosynthetic process);GO:0016849(phosphorus-oxygen lyase activity);GO:0020037(heme binding);GO:0007165(signal transduction);GO:0016829(lyase activity);GO:0005886(plasma membrane);GO:003…	00230(Purine metabolism);04540(Gap junction);04270(Vascular smooth muscle contraction)	EC:4.6.1.2
circRNA1086	0	0	0	0	0	0	0	0	0.391481	0	0	0.16959	0	0	0	17.7453	0	0	chr3	35370382	35379225	+	3	circRNA	ENSGALT00000084942	CEP170	mRNA	chr3:35368098-35370381|chr3:35379225-35390075	centrosomal protein 170 [Source:HGNC Symbol;Acc:HGNC:28920]	GO:0005813(centrosome);GO:0005829(cytosol);GO:0031965(nuclear membrane);GO:0005814(centriole)	NA	NA
circRNA10861	0	0.898409	0.444198	0	2.26635	1.17543	0.85925	1.32003	2.83823	0	0	0	0	0	0	0	0	0	chr1	186118355	186119700	+	2	circRNA	ENSGALT00000027842	SLC36A4	mRNA	chr1:186112814-186118354|chr1:186119700-186137202	solute carrier family 36 member 4 [Source:HGNC Symbol;Acc:HGNC:19660]	GO:0015827(tryptophan transport);GO:0015824(proline transport);GO:0015808(L-alanine transport);GO:0015196(L-tryptophan transmembrane transporter activity);GO:0015193(L-proline transmembrane transporter activity);GO:0015180(L-alanine transmembrane transporter activity);GO:0003333(amino acid transmembrane transport);GO:0015171(amino acid transmembrane transporter activity);GO:0035524(proline transm…	NA	NA
circRNA10865	0	25.38	37.8679	23.0649	0	46.376	0	24.4205	0	0	0	0	0	0	0	0	0	0	chr1	187816170	187841091	+	5	circRNA	ENSGALT00000027863	NOX4	mRNA	chr1:187811763-187816169|chr1:187841091-187862411	NADPH oxidase 4 [Source:RefSeq peptide;Acc:NP_001095299]	GO:0071944(cell periphery);GO:0048471(perinuclear region of cytoplasm);GO:0005634(nucleus);GO:2000573(positive regulation of DNA biosynthetic process);GO:0072593(reactive oxygen species metabolic process);GO:0071333(cellular response to glucose stimulus);GO:0070374(positive regulation of ERK1 and ERK2 cascade);GO:0055114(oxidation-reduction process);GO:0055007(cardiac muscle cell differentiation)…	04933(AGE-RAGE signaling pathway in diabetic complications)	NA
circRNA10866	0	13.1392	11.8823	8.76635	12.98	22.8674	11.7073	9.79022	4.5999	0	0	0	0	0	0	0	0	0	chr1	187816170	187862493	+	6	circRNA	ENSGALT00000027863	NOX4	mRNA	chr1:187811763-187816169|chr1:187862493-187884915	NADPH oxidase 4 [Source:RefSeq peptide;Acc:NP_001095299]	GO:0071944(cell periphery);GO:0048471(perinuclear region of cytoplasm);GO:0005634(nucleus);GO:2000573(positive regulation of DNA biosynthetic process);GO:0072593(reactive oxygen species metabolic process);GO:0071333(cellular response to glucose stimulus);GO:0070374(positive regulation of ERK1 and ERK2 cascade);GO:0055114(oxidation-reduction process);GO:0055007(cardiac muscle cell differentiation)…	04933(AGE-RAGE signaling pathway in diabetic complications)	NA
circRNA10867	0	0.224602	0.555248	0	0.206031	0.748	0.214812	0.770017	0.0978702	0	0	0	0	0	0	0	0	0	chr1	187816170	187885035	+	7	circRNA	ENSGALT00000027863	NOX4	mRNA	chr1:187811763-187816169|chr1:187885035-187888489	NADPH oxidase 4 [Source:RefSeq peptide;Acc:NP_001095299]	GO:0071944(cell periphery);GO:0048471(perinuclear region of cytoplasm);GO:0005634(nucleus);GO:2000573(positive regulation of DNA biosynthetic process);GO:0072593(reactive oxygen species metabolic process);GO:0071333(cellular response to glucose stimulus);GO:0070374(positive regulation of ERK1 and ERK2 cascade);GO:0055114(oxidation-reduction process);GO:0055007(cardiac muscle cell differentiation)…	04933(AGE-RAGE signaling pathway in diabetic complications)	NA
circRNA10868	0	0.449204	0	0	0.412063	1.81657	0.107406	0	0	0	0	0	0	0	0	0	0	0	chr1	187816170	187891493	+	10	circRNA	ENSGALT00000027863	NOX4	mRNA	chr1:187811763-187816169|chr1:187891493-187896710	NADPH oxidase 4 [Source:RefSeq peptide;Acc:NP_001095299]	GO:0071944(cell periphery);GO:0048471(perinuclear region of cytoplasm);GO:0005634(nucleus);GO:2000573(positive regulation of DNA biosynthetic process);GO:0072593(reactive oxygen species metabolic process);GO:0071333(cellular response to glucose stimulus);GO:0070374(positive regulation of ERK1 and ERK2 cascade);GO:0055114(oxidation-reduction process);GO:0055007(cardiac muscle cell differentiation)…	04933(AGE-RAGE signaling pathway in diabetic complications)	NA
circRNA10869	0	0.112301	1.22154	0.17022	2.47238	2.67143	0.966656	0	0.0978702	0	0	0	0	0	0	0	0	0	chr1	187821844	187885035	+	6	circRNA	ENSGALT00000027863	NOX4	mRNA	chr1:187816250-187821843|chr1:187885035-187888489	NADPH oxidase 4 [Source:RefSeq peptide;Acc:NP_001095299]	GO:0071944(cell periphery);GO:0048471(perinuclear region of cytoplasm);GO:0005634(nucleus);GO:2000573(positive regulation of DNA biosynthetic process);GO:0072593(reactive oxygen species metabolic process);GO:0071333(cellular response to glucose stimulus);GO:0070374(positive regulation of ERK1 and ERK2 cascade);GO:0055114(oxidation-reduction process);GO:0055007(cardiac muscle cell differentiation)…	04933(AGE-RAGE signaling pathway in diabetic complications)	NA
circRNA10870	0	0.112301	0	0.765992	0	1.06857	0.429625	0.220005	0	0	0	0	0	0	0	0	0	0	chr1	187821844	187891493	+	9	circRNA	ENSGALT00000027863	NOX4	mRNA	chr1:187816250-187821843|chr1:187891493-187896710	NADPH oxidase 4 [Source:RefSeq peptide;Acc:NP_001095299]	GO:0071944(cell periphery);GO:0048471(perinuclear region of cytoplasm);GO:0005634(nucleus);GO:2000573(positive regulation of DNA biosynthetic process);GO:0072593(reactive oxygen species metabolic process);GO:0071333(cellular response to glucose stimulus);GO:0070374(positive regulation of ERK1 and ERK2 cascade);GO:0055114(oxidation-reduction process);GO:0055007(cardiac muscle cell differentiation)…	04933(AGE-RAGE signaling pathway in diabetic complications)	NA
circRNA10875	0	0.112301	0	0.0851102	0.515079	0	0	0	0	0	0	0	0	0	0	0	0	0	chr1	192674945	192702300	+	6	circRNA	ENSGALT00000078918	NARS2	mRNA	chr1:192670910-192674944|chr1:192702300-192710017	asparaginyl-tRNA synthetase 2, mitochondrial [Source:HGNC Symbol;Acc:HGNC:26274]	GO:0005654(nucleoplasm);GO:0005829(cytosol);GO:0005739(mitochondrion);GO:0004816(asparagine-tRNA ligase activity);GO:0006421(asparaginyl-tRNA aminoacylation);GO:0006418(tRNA aminoacylation for protein translation);GO:0004812(aminoacyl-tRNA ligase activity);GO:0000166(nucleotide binding);GO:0003676(nucleic acid binding);GO:0005737(cytoplasm);GO:0005524(ATP binding)	00970(Aminoacyl-tRNA biosynthesis)	NA
circRNA10877	0	1.23531	0.444198	0	0	0	0	0.110002	0	0	0	0	0	0	0	0	0	0	chr1	193197287	193198682	+	2	circRNA	ENSGALT00000000973	GDPD4	mRNA	None|chr1:193198682-193199480	glycerophosphodiester phosphodiesterase domain containing 4 [Source:HGNC Symbol;Acc:HGNC:24849]	GO:0008889(glycerophosphodiester phosphodiesterase activity);GO:0008081(phosphoric diester hydrolase activity);GO:0006629(lipid metabolic process);GO:0016021(integral component of membrane);GO:0016020(membrane)	NA	NA
circRNA1088	0	0	0	0.425551	0	1.38914	0	0	0	0	0	0.16959	0	0	0	0	0	0	chr3	37786286	37792947	-	4	circRNA	ENSGALT00000023354	ACTN2	mRNA	chr3:37781878-37786285|chr3:37792947-37799859	Alpha-actinin-2 [Source:UniProtKB/Swiss-Prot;Acc:P20111]	GO:0070062(extracellular exosome);GO:0030175(filopodium);GO:0030018(Z disc);GO:0030017(sarcomere);GO:0005925(focal adhesion);GO:0005886(plasma membrane);GO:2001259(positive regulation of cation channel activity);GO:2001137(positive regulation of endocytic recycling);GO:2000009(negative regulation of protein localization to cell surface);GO:1901018(positive regulation of potassium ion transmembran…	NA	NA
circRNA10889	0	1.90912	0.11105	0.510661	0	0.213714	0.429625	0.44001	0	0	0	0	0	0	0	0	0	0	chr1	195031487	195049239	-	6	circRNA	ENSGALT00000062021	GDPD5	mRNA	chr1:195028962-195031486|chr1:195049239-195052040	glycerophosphodiester phosphodiesterase domain containing 5 [Source:HGNC Symbol;Acc:HGNC:28804]	GO:0030424(axon);GO:0016020(membrane);GO:0031175(neuron projection development);GO:0047389(glycerophosphocholine phosphodiesterase activity);GO:0021522(spinal cord motor neuron differentiation);GO:0021895(cerebral cortex neuron differentiation);GO:0045666(positive regulation of neuron differentiation);GO:0045746(negative regulation of Notch signaling pathway);GO:0045787(positive regulation of cel…	NA	NA
circRNA1089	0.993032	0.224602	0.999446	0.255331	0.309047	1.17543	0.214812	0.660015	0.391481	0	0	37.1403	0	0	0	0	0	0	chr3	43442367	43461870	+	8	circRNA	ENSGALT00000018810	PDE10A	mRNA	chr3:43441116-43442366|chr3:43461870-43466188	phosphodiesterase 10A [Source:HGNC Symbol;Acc:HGNC:8772]	GO:0043949(regulation of cAMP-mediated signaling);GO:0010738(regulation of protein kinase A signaling);GO:0030552(cAMP binding);GO:0004118(cGMP-stimulated cyclic-nucleotide phosphodiesterase activity);GO:0004114(3',5'-cyclic-nucleotide phosphodiesterase activity);GO:0008081(phosphoric diester hydrolase activity);GO:0016787(hydrolase activity);GO:0046872(metal ion binding);GO:0007165(signal transd…	00230(Purine metabolism)	EC:3.1.4.35
circRNA10891	0	0.112301	0.777347	0.17022	0	0.213714	0	0.330007	0.0978702	0	0	0	0	0	0	0	0	0	chr1	195263192	195292157	-	6	circRNA	ENSGALT00000028004	FCHSD2	mRNA	chr1:195261326-195263191|chr1:195292157-195295323	FCH and double SH3 domains 2 [Source:HGNC Symbol;Acc:HGNC:29114]	GO:0007274(neuromuscular synaptic transmission);GO:0055037(recycling endosome);GO:0030833(regulation of actin filament polymerization);GO:0031594(neuromuscular junction)	NA	NA
circRNA10892	0	0.673806	0.888396	0.340441	0.309047	0	0	0	0	0	0	0	0	0	0	0	0	0	chr1	195290628	195296564	-	5	circRNA	ENSGALT00000028004	FCHSD2	mRNA	chr1:195272513-195290627|chr1:195296564-195334591	FCH and double SH3 domains 2 [Source:HGNC Symbol;Acc:HGNC:29114]	GO:0007274(neuromuscular synaptic transmission);GO:0055037(recycling endosome);GO:0030833(regulation of actin filament polymerization);GO:0031594(neuromuscular junction)	NA	NA
circRNA10893	0	0.336903	0	0	1.3392	0	2.47034	0	0	0	0	0	0	0	0	0	0	0	chr1	195974707	195983720	-	7	circRNA	ENSGALT00000086306	POLD3	mRNA	chr1:195972815-195974706|chr1:195983720-195986313	DNA polymerase delta 3, accessory subunit [Source:HGNC Symbol;Acc:HGNC:20932]	NA	00230(Purine metabolism);00240(Pyrimidine metabolism);03030(DNA replication);03410(Base excision repair);03420(Nucleotide excision repair);03430(Mismatch repair);03440(Homologous recombination)	NA
circRNA10896	0	0.449204	0.888396	0	0	0	0	0	0.587221	0	0	0	0	0	0	0	0	0	chr9	587816	600320	-	4	circRNA	ENSGALT00000047618	ARMC8	mRNA	chr9:582792-587815|chr9:600320-614927	armadillo repeat containing 8 [Source:HGNC Symbol;Acc:HGNC:24999]	NA	NA	NA
circRNA10898	0	0.112301	0	0	0.412063	0.320571	0	0	0	0	0	0	0	0	0	0	0	0	chr9	808903	814208	-	4	circRNA	ENSGALT00000059974	STAG1	mRNA	chr9:805287-808902|chr9:814208-840115	stromal antigen 1 [Source:HGNC Symbol;Acc:HGNC:11354]	NA	04110(Cell cycle)	NA
circRNA10899	0	0.786107	0.222099	0.0851102	0	0.534286	0	0	0	0	0	0	0	0	0	0	0	0	chr9	852053	861311	-	2	circRNA	ENSGALT00000059974	STAG1	mRNA	chr9:840212-852052|chr9:861311-866837	stromal antigen 1 [Source:HGNC Symbol;Acc:HGNC:11354]	NA	04110(Cell cycle)	NA
circRNA109	2.87979	2.02142	1.88784	4.08529	2.26635	3.41943	1.39628	1.21003	1.85953	1.87992	4.92447	0	27.1996	0	0	0	78.6355	0	chr19	5026322	5028152	+	2	circRNA	ENSGALT00000004122	ENSGALG00000021611	mRNA	None|chr19:5028152-5032226	NA	GO:0031982(vesicle);GO:1900235(negative regulation of Kit signaling pathway);GO:1900165(negative regulation of interleukin-6 secretion);GO:0060368(regulation of Fc receptor mediated stimulatory signaling pathway);GO:0050728(negative regulation of inflammatory response);GO:0048261(negative regulation of receptor-mediated endocytosis);GO:0046580(negative regulation of Ras protein signal transductio…	NA	NA
circRNA1090	1.68816	3.03213	2.22099	5.10661	4.32666	9.93771	22.1257	26.6206	20.1613	0	0	37.649	17.8109	0	0	0	0	0	chr3	44502160	44511693	-	2	circRNA	ENSGALT00000082105	PACRG	mRNA	chr3:44419847-44502159|chr3:44511693-44569311	parkin coregulated [Source:HGNC Symbol;Acc:HGNC:19152]	GO:0097225(sperm midpiece);GO:0044297(cell body);GO:0043005(neuron projection);GO:0031982(vesicle);GO:0005929(cilium);GO:0005829(cytosol);GO:0005739(mitochondrion);GO:0005634(nucleus);GO:0060548(negative regulation of cell death);GO:0007286(spermatid development);GO:0051879(Hsp90 protein binding);GO:0051087(chaperone binding);GO:0048487(beta-tubulin binding);GO:0043014(alpha-tubulin binding);GO:0…	NA	NA
circRNA10907	0	0.336903	0.444198	0.255331	0	0.106857	0	0	0	0	0	0	0	0	0	0	0	0	chr9	3428671	3429728	-	5	circRNA	ENSGALT00000084397	CCDC61	mRNA	chr9:3428595-3428670|chr9:3429728-3429798	coiled-coil domain containing 61 [Source:HGNC Symbol;Acc:HGNC:33629]	GO:0005813(centrosome)	NA	NA
circRNA10908	0	0.449204	0	0	0.72111	0.320571	0	0	0	0	0	0	0	0	0	0	0	0	chr9	3429028	3429728	-	3	circRNA	ENSGALT00000084397	CCDC61	mRNA	chr9:3428956-3429027|chr9:3429728-3429798	coiled-coil domain containing 61 [Source:HGNC Symbol;Acc:HGNC:33629]	GO:0005813(centrosome)	NA	NA
circRNA10910	0	6.96267	0	0	7.10809	6.30457	0	0	3.03397	0	0	0	0	0	0	0	0	0	chr9	3725294	3727602	+	2	circRNA	ENSGALT00000010668	EPHB1	mRNA	chr9:3708434-3725293|chr9:3727602-3734762	EPH receptor B1 [Source:HGNC Symbol;Acc:HGNC:3392]	GO:0070062(extracellular exosome);GO:0045121(membrane raft);GO:0032433(filopodium tip);GO:0031901(early endosome membrane);GO:0030424(axon);GO:0016020(membrane);GO:0005887(integral component of plasma membrane);GO:0005886(plasma membrane);GO:0005829(cytosol);GO:0005783(endoplasmic reticulum);GO:0005737(cytoplasm);GO:1901214(regulation of neuron death);GO:0070372(regulation of ERK1 and ERK2 cascad…	NA	NA
circRNA10917	0	0.112301	0	0.595771	0	0	0	0	0.29361	0	0	0	0	0	0	0	0	0	chr9	8432316	8439949	-	2	circRNA	ENSGALT00000008191	CUL3	mRNA	chr9:8426727-8432315|chr9:8439949-8455834	cullin 3 [Source:HGNC Symbol;Acc:HGNC:2553]	GO:0070062(extracellular exosome);GO:0031463(Cul3-RING ubiquitin ligase complex);GO:0016020(membrane);GO:0031461(cullin-RING ubiquitin ligase complex);GO:0005827(polar microtubule);GO:0005794(Golgi apparatus);GO:0005737(cytoplasm);GO:0005634(nucleus);GO:0072576(liver morphogenesis);GO:0071630(nuclear protein quality control by the ubiquitin-proteasome system);GO:0048208(COPII vesicle coating);GO:…	04120(Ubiquitin mediated proteolysis);04340(Hedgehog signaling pathway)	NA
circRNA1092	1.19164	3.25673	2.66519	2.63842	3.09047	2.992	3.75922	3.85008	1.56592	0	0	10.5146	0	0	0	0	0	0	chr3	48381468	48395625	+	6	circRNA	ENSGALT00000037591	PCMT1	mRNA	chr3:48368617-48381467|chr3:48395625-48400440	Protein-L-isoaspartate(D-aspartate) O-methyltransferase [Source:UniProtKB/Swiss-Prot;Acc:Q5F3N1]	GO:0005829(cytosol);GO:0004719(protein-L-isoaspartate (D-aspartate) O-methyltransferase activity);GO:0006479(protein methylation);GO:0006464(cellular protein modification process);GO:0032259(methylation);GO:0008168(methyltransferase activity);GO:0016740(transferase activity);GO:0005737(cytoplasm)	NA	NA
circRNA10924	0	1.34761	2.44309	0.510661	0.72111	0.961714	1.28887	0	0	0	0	0	0	0	0	0	0	0	chr9	10314647	10326812	+	6	circRNA	ENSGALT00000004364	ATP1B3	mRNA	chr9:10307704-10314646|chr9:10326812-10328855	ATPase Na+/K+ transporting subunit beta 3 [Source:HGNC Symbol;Acc:HGNC:806]	GO:0070062(extracellular exosome);GO:0005890(sodium:potassium-exchanging ATPase complex);GO:0005886(plasma membrane);GO:0005737(cytoplasm);GO:1903288(positive regulation of potassium ion import);GO:1903278(positive regulation of sodium ion export across plasma membrane);GO:0086009(membrane repolarization);GO:1901018(positive regulation of potassium ion transmembrane transporter activity);GO:00726…	04260(Cardiac muscle contraction);04261(Adrenergic signaling in cardiomyocytes)	NA
circRNA10925	0	0.112301	0	0.510661	1.23619	2.56457	0.322219	0.550012	0	0	0	0	0	0	0	0	0	0	chr9	10808851	10829024	-	4	circRNA	ENSGALT00000040527	SLC9A9	mRNA	chr9:10783820-10808850|chr9:10829024-10838558	solute carrier family 9 member A9 [Source:HGNC Symbol;Acc:HGNC:20653]	GO:0055037(recycling endosome);GO:0098719(sodium ion import across plasma membrane);GO:0006885(regulation of pH);GO:0015386(potassium:proton antiporter activity);GO:0015385(sodium:proton antiporter activity);GO:0015297(antiporter activity);GO:1902600(hydrogen ion transmembrane transport);GO:0015299(solute:proton antiporter activity);GO:0071805(potassium ion transmembrane transport);GO:0006814(sod…	NA	NA
circRNA10929	0	0.336903	0.222099	0.255331	0.927142	0.748	0	0	0	0	0	0	0	0	0	0	0	0	chr9	14140562	14171945	-	3	circRNA	ENSGALT00000087959	TP63	mRNA	chr9:14114312-14140561|chr9:14171945-14188244	tumor protein 63 [Source:RefSeq peptide;Acc:NP_989682]	GO:0005829(cytosol);GO:0005794(Golgi apparatus);GO:0005737(cytoplasm);GO:0005654(nucleoplasm);GO:0005634(nucleus);GO:0000790(nuclear chromatin);GO:2001235(positive regulation of apoptotic signaling pathway);GO:2000381(negative regulation of mesoderm development);GO:2000271(positive regulation of fibroblast apoptotic process);GO:0061436(establishment of skin barrier);GO:0060529(squamous basal epit…	NA	NA
circRNA1093	0.29791	0	0.333149	0	0	0	0	0	0	0	0	0.33918	0	0	0	0	0	0	chr3	48825714	48837405	+	7	circRNA	ENSGALT00000020285	MTHFD1L	mRNA	chr3:48817213-48825713|chr3:48837405-48845436	methylenetetrahydrofolate dehydrogenase (NADP+ dependent) 1 like [Source:HGNC Symbol;Acc:HGNC:21055]	GO:0005739(mitochondrion);GO:0048703(embryonic viscerocranium morphogenesis);GO:0048702(embryonic neurocranium morphogenesis);GO:0009257(10-formyltetrahydrofolate biosynthetic process);GO:0009113(purine nucleobase biosynthetic process);GO:0001843(neural tube closure);GO:0004488(methylenetetrahydrofolate dehydrogenase (NADP+) activity);GO:0004477(methenyltetrahydrofolate cyclohydrolase activity);G…	00670(One carbon pool by folate)	NA
circRNA10933	0	1.57221	0.666297	0	0.515079	0	0.107406	0	0.19574	0	0	0	0	0	0	0	0	0	chr9	15257769	15264488	+	3	circRNA	ENSGALT00000012466	ARMC9	mRNA	chr9:15255072-15257768|chr9:15264488-15276188	armadillo repeat containing 9 [Source:HGNC Symbol;Acc:HGNC:20730]	NA	NA	NA
circRNA10935	0	0.112301	0	0.17022	0.309047	0	0	0	0	0	0	0	0	0	0	0	0	0	chr9	15637478	15637781	-	2	circRNA	ENSGALT00000070746	SLC12A9	mRNA	chr9:15637396-15637477|chr9:15637781-15638025	solute carrier family 12 member 9 [Source:HGNC Symbol;Acc:HGNC:17435]	GO:0070062(extracellular exosome)	NA	NA
circRNA10937	0	0.224602	1.33259	1.10643	1.13317	2.88514	0.751843	3.19007	1.76166	0	0	0	0	0	0	0	0	0	chr9	15799639	15812488	-	4	circRNA	ENSGALT00000060903	ABCC5	mRNA	chr9:15795079-15799638|chr9:15812488-15813321	ATP binding cassette subfamily C member 5 [Source:HGNC Symbol;Acc:HGNC:56]	GO:0016020(membrane);GO:0015711(organic anion transport);GO:0008514(organic anion transmembrane transporter activity);GO:0055085(transmembrane transport);GO:0042626(ATPase activity, coupled to transmembrane movement of substances);GO:0005524(ATP binding);GO:0016021(integral component of membrane)	02010(ABC transporters)	NA
circRNA1094	0.397213	0.449204	0.777347	0.0851102	0	1.28229	0	0.110002	0.391481	0	0	9.32746	0	0	0	0	0	0	chr3	48837265	48850704	+	3	circRNA	ENSGALT00000020285	MTHFD1L	mRNA	chr3:48834083-48837264|chr3:48850704-48871515	methylenetetrahydrofolate dehydrogenase (NADP+ dependent) 1 like [Source:HGNC Symbol;Acc:HGNC:21055]	GO:0005739(mitochondrion);GO:0048703(embryonic viscerocranium morphogenesis);GO:0048702(embryonic neurocranium morphogenesis);GO:0009257(10-formyltetrahydrofolate biosynthetic process);GO:0009113(purine nucleobase biosynthetic process);GO:0001843(neural tube closure);GO:0004488(methylenetetrahydrofolate dehydrogenase (NADP+) activity);GO:0004477(methenyltetrahydrofolate cyclohydrolase activity);G…	00670(One carbon pool by folate)	NA
circRNA10945	0	0.336903	0.888396	0.255331	0	0	0	0.110002	0	0	0	0	0	0	0	0	0	0	chr9	16469412	16471607	+	3	circRNA	ENSGALT00000066444	DCUN1D1	mRNA	chr9:16462010-16469411|chr9:16471607-16474512	DCN1-like protein 1 [Source:UniProtKB/Swiss-Prot;Acc:Q5ZKU1]	GO:0051443(positive regulation of ubiquitin-protein transferase activity);GO:0045116(protein neddylation);GO:0097602(cullin family protein binding);GO:0032182(ubiquitin-like protein binding);GO:0000151(ubiquitin ligase complex);GO:0031624(ubiquitin conjugating enzyme binding);GO:0005634(nucleus)	NA	NA
circRNA1095	1.39025	0	1.1105	1.87242	2.06031	2.244	1.39628	2.64006	3.42546	0	0	47.994	5.52276	92.2367	23.8789	0	66.2706	177.316	chr3	49047230	49047877	+	2	circRNA	ENSGALT00000043331	ARMT1	mRNA	chr3:49045530-49047229|chr3:49047877-49049425	acidic residue methyltransferase 1 [Source:HGNC Symbol;Acc:HGNC:17872]	GO:0008757(S-adenosylmethionine-dependent methyltransferase activity);GO:0019899(enzyme binding);GO:0051998(protein carboxyl O-methyltransferase activity);GO:0032259(methylation);GO:2001020(regulation of response to DNA damage stimulus)	NA	NA
circRNA10951	0	0.224602	0.222099	0	0	0	0	0.110002	0	0	0	0	0	0	0	0	0	0	chr9	19750537	19764459	+	6	circRNA	ENSGALT00000015126	TNIK	mRNA	chr9:19749053-19750536|chr9:19764459-19765181	TRAF2 and NCK interacting kinase [Source:HGNC Symbol;Acc:HGNC:30765]	GO:0070062(extracellular exosome);GO:0016324(apical plasma membrane);GO:0005856(cytoskeleton);GO:0005829(cytosol);GO:0005737(cytoplasm);GO:0005654(nucleoplasm);GO:0005634(nucleus);GO:0072659(protein localization to plasma membrane);GO:0048814(regulation of dendrite morphogenesis);GO:0046777(protein autophosphorylation);GO:0035556(intracellular signal transduction);GO:0031532(actin cytoskeleton re…	NA	NA
circRNA10952	0	0.112301	0	0	0	0	0.107406	0.220005	0	0	0	0	0	0	0	0	0	0	chr9	19759990	19764459	+	3	circRNA	ENSGALT00000015126	TNIK	mRNA	chr9:19757753-19759989|chr9:19764459-19765181	TRAF2 and NCK interacting kinase [Source:HGNC Symbol;Acc:HGNC:30765]	GO:0070062(extracellular exosome);GO:0016324(apical plasma membrane);GO:0005856(cytoskeleton);GO:0005829(cytosol);GO:0005737(cytoplasm);GO:0005654(nucleoplasm);GO:0005634(nucleus);GO:0072659(protein localization to plasma membrane);GO:0048814(regulation of dendrite morphogenesis);GO:0046777(protein autophosphorylation);GO:0035556(intracellular signal transduction);GO:0031532(actin cytoskeleton re…	NA	NA
circRNA10956	0	0.336903	0	0.0851102	0	0.320571	0.107406	0	0.391481	0	0	0	0	0	0	0	0	0	chr9	22871599	22871871	+	2	circRNA	ENSGALT00000015789	CCNL1	mRNA	chr9:22871477-22871598|chr9:22871871-22877629	cyclin L1 [Source:HGNC Symbol;Acc:HGNC:20569]	GO:0005634(nucleus);GO:0000079(regulation of cyclin-dependent protein serine/threonine kinase activity);GO:0006396(RNA processing);GO:0006355(regulation of transcription, DNA-templated)	NA	NA
circRNA10957	0	0.112301	0	0	0.515079	0.320571	0	0.550012	0	0	0	0	0	0	0	0	0	0	chr9	22954679	22955710	-	2	circRNA	ENSGALT00000016682	TIPARP	mRNA	chr9:22950886-22954678|chr9:22955710-22967927	TCDD inducible poly(ADP-ribose) polymerase [Source:HGNC Symbol;Acc:HGNC:23696]	GO:0005634(nucleus);GO:0071407(cellular response to organic cyclic compound);GO:0060325(face morphogenesis);GO:0060021(palate development);GO:0048745(smooth muscle tissue development);GO:0048705(skeletal system morphogenesis);GO:0048008(platelet-derived growth factor receptor signaling pathway);GO:0045732(positive regulation of protein catabolic process);GO:0044236(multicellular organism metaboli…	NA	NA
circRNA10959	0	0.673806	0.222099	0	0.103016	0.106857	1.28887	0	0.0978702	0	0	0	0	0	0	0	0	0	chr9	23509232	23509792	-	1	circRNA	ENSGALT00000076947	MBNL1	mRNA	chr9:23500101-23509231|chr9:23509792-23527159	muscleblind-like protein 1 isoform 2 [Source:RefSeq peptide;Acc:NP_001156797]	GO:0043484(regulation of RNA splicing);GO:0010494(cytoplasmic stress granule);GO:0008380(RNA splicing);GO:0003723(RNA binding);GO:0005737(cytoplasm);GO:0005634(nucleus);GO:0005654(nucleoplasm);GO:0005829(cytosol);GO:0005813(centrosome);GO:0003725(double-stranded RNA binding)	NA	NA
circRNA10963	0	0.673806	0	0	0.103016	0.641143	0	0	0	0	0	0	0	0	0	0	0	0	chr9	23867545	23879322	-	6	circRNA	ENSGALT00000038908	RNF13	mRNA	chr9:23862104-23867544|chr9:23879322-23883131	ring finger protein 13 [Source:HGNC Symbol;Acc:HGNC:10057]	GO:0051865(protein autoubiquitination);GO:0004842(ubiquitin-protein transferase activity);GO:0046872(metal ion binding);GO:0005634(nucleus);GO:0016740(transferase activity);GO:0016021(integral component of membrane);GO:0016020(membrane);GO:0061630(ubiquitin protein ligase activity);GO:0005654(nucleoplasm);GO:0005765(lysosomal membrane);GO:0005829(cytosol);GO:0031902(late endosome membrane);GO:004…	NA	NA
circRNA10968	0	0.673806	0.666297	0.340441	0.412063	0.320571	0	0	0	0	0	0	0	0	0	0	0	0	chr8	2192680	2205951	-	4	circRNA	ENSGALT00000040260	NEK7	mRNA	chr8:2186943-2192679|chr8:2205951-2218068	NIMA related kinase 7 [Source:HGNC Symbol;Acc:HGNC:13386]	GO:0005654(nucleoplasm);GO:1904355(positive regulation of telomere capping);GO:0051973(positive regulation of telomerase activity);GO:0032212(positive regulation of telomere maintenance via telomerase);GO:0006468(protein phosphorylation);GO:0005524(ATP binding);GO:0004674(protein serine/threonine kinase activity);GO:0004672(protein kinase activity);GO:0000166(nucleotide binding)	04621(NOD-like receptor signaling pathway)	NA
circRNA1097	0.993032	0.898409	0.777347	0.851102	1.3392	1.28229	1.07406	0.550012	0.489351	0	0	3.73098	0	0	19.0721	0	0	0	chr3	49355773	49356631	-	2	circRNA	ENSGALT00000048947	ENSGALG00000013505	mRNA	chr3:49349391-49355772|chr3:49356631-49358973	NA	GO:0005635(nuclear envelope);GO:0090286(cytoskeletal anchoring at nuclear membrane);GO:0034993(LINC complex);GO:0051015(actin filament binding);GO:0016021(integral component of membrane);GO:0016020(membrane)	NA	NA
circRNA10971	0	0.336903	0.888396	0.0851102	0.618094	0.854857	0.429625	0	0	0	0	0	0	0	0	0	0	0	chr8	2395398	2409315	+	6	circRNA	ENSGALT00000003516	DENND1B	mRNA	chr8:2387478-2395397|chr8:2409315-2422335	DENN domain containing 1B [Source:HGNC Symbol;Acc:HGNC:28404]	GO:0016607(nuclear speck);GO:0005829(cytosol);GO:0050852(T cell receptor signaling pathway);GO:0050776(regulation of immune response);GO:0043547(positive regulation of GTPase activity);GO:0035745(T-helper 2 cell cytokine production);GO:0032456(endocytic recycling);GO:0017137(Rab GTPase binding);GO:0017112(Rab guanyl-nucleotide exchange factor activity)	NA	NA
circRNA10977	0	0.112301	0	0	0.206031	0	0	0.44001	0	0	0	0	0	0	0	0	0	0	chr8	4066900	4073697	-	4	circRNA	ENSGALT00000004434	MTA1	mRNA	chr8:4065074-4066899|chr8:4073697-4081269	metastasis associated 1 [Source:HGNC Symbol;Acc:HGNC:7410]	GO:0003682(chromatin binding);GO:0043565(sequence-specific DNA binding);GO:0003700(transcription factor activity, sequence-specific DNA binding);GO:0006355(regulation of transcription, DNA-templated);GO:0008270(zinc ion binding);GO:0005634(nucleus);GO:0003677(DNA binding);GO:0043161(proteasome-mediated ubiquitin-dependent protein catabolic process);GO:0010212(response to ionizing radiation);GO:00…	NA	NA
circRNA1098	0.29791	0.336903	0.222099	0.510661	2.06031	0.534286	1.18147	1.32003	1.07657	0	0	32.5613	0	0	0	18.9461	43.6247	0	chr3	51778246	51791481	+	2	circRNA	ENSGALT00000022265	ZDHHC14	mRNA	chr3:51721551-51778245|chr3:51791481-51805125	zinc finger DHHC-type containing 14 [Source:HGNC Symbol;Acc:HGNC:20341]	GO:0005783(endoplasmic reticulum);GO:0016409(palmitoyltransferase activity);GO:0018345(protein palmitoylation);GO:0019706(protein-cysteine S-palmitoyltransferase activity);GO:0016746(transferase activity, transferring acyl groups);GO:0016740(transferase activity);GO:0016021(integral component of membrane);GO:0016020(membrane)	NA	NA
circRNA10986	0	0.561505	0	0.340441	0.824126	0.748	0	0	0	0	0	0	0	0	0	0	0	0	chr8	4504829	4512486	-	9	circRNA	ENSGALT00000000626	SUCO	mRNA	chr8:4504146-4504828|chr8:4512486-4512663	SUN domain containing ossification factor [Source:HGNC Symbol;Acc:HGNC:1240]	GO:0016020(membrane);GO:0005791(rough endoplasmic reticulum);GO:0046850(regulation of bone remodeling);GO:0045669(positive regulation of osteoblast differentiation);GO:0032967(positive regulation of collagen biosynthetic process)	NA	NA
circRNA1099	0.993032	0	0.222099	0.765992	0	0	2.47034	0	2.15314	0	0	28.152	0	0	0	2.53504	0	0	chr3	53169917	53171420	-	2	circRNA	ENSGALT00000083178	VTA1	mRNA	chr3:53163769-53169916|chr3:53171420-53176226	vesicle trafficking 1 [Source:HGNC Symbol;Acc:HGNC:20954]	GO:0070062(extracellular exosome);GO:0043231(intracellular membrane-bounded organelle);GO:0005829(cytosol);GO:0005737(cytoplasm);GO:0005654(nucleoplasm);GO:0071985(multivesicular body sorting pathway);GO:0046755(viral budding);GO:0008022(protein C-terminus binding)	04144(Endocytosis)	NA
circRNA10994	0	0.561505	0	0	0.515079	0	0.644437	0	0.685091	0	0	0	0	0	0	0	0	0	chr8	6341667	6347014	-	5	circRNA	ENSGALT00000006794	RALGPS2	mRNA	chr8:6333379-6341666|chr8:6347014-6369673	Ral GEF with PH domain and SH3 binding motif 2 [Source:HGNC Symbol;Acc:HGNC:30279]	GO:0032485(regulation of Ral protein signal transduction);GO:0005085(guanyl-nucleotide exchange factor activity);GO:0007264(small GTPase mediated signal transduction);GO:0005737(cytoplasm);GO:0005886(plasma membrane);GO:0016020(membrane);GO:0065009(regulation of molecular function)	NA	NA
circRNA10996	0	0.112301	0.555248	0.680882	0	0	0.429625	0	0	0	0	0	0	0	0	0	0	0	chr8	6369674	6399125	-	6	circRNA	ENSGALT00000006794	RALGPS2	mRNA	chr8:6347014-6369673|chr8:6399125-6402116	Ral GEF with PH domain and SH3 binding motif 2 [Source:HGNC Symbol;Acc:HGNC:30279]	GO:0032485(regulation of Ral protein signal transduction);GO:0005085(guanyl-nucleotide exchange factor activity);GO:0007264(small GTPase mediated signal transduction);GO:0005737(cytoplasm);GO:0005886(plasma membrane);GO:0016020(membrane);GO:0065009(regulation of molecular function)	NA	NA
circRNA10997	0	0.224602	0.999446	0	0.72111	0.534286	0	0	0	0	0	0	0	0	0	0	0	0	chr8	6384249	6422097	-	5	circRNA	ENSGALT00000064164	RALGPS2	mRNA	chr8:6376022-6384248|chr8:6422097-6425036	Ral GEF with PH domain and SH3 binding motif 2 [Source:HGNC Symbol;Acc:HGNC:30279]	GO:0032485(regulation of Ral protein signal transduction);GO:0005085(guanyl-nucleotide exchange factor activity);GO:0007264(small GTPase mediated signal transduction);GO:0005737(cytoplasm);GO:0005886(plasma membrane);GO:0016020(membrane);GO:0065009(regulation of molecular function)	NA	NA
circRNA11	0	0	0	0.17022	0	0	0.107406	0.220005	0	1.87992	0	0	0	0	0	0	0	0	chrZ	34961068	34964080	+	3	circRNA	ENSGALT00000087790	SMC5	mRNA	chrZ:34956973-34961067|chrZ:34964080-34966184	structural maintenance of chromosomes 5 [Source:HGNC Symbol;Acc:HGNC:20465]	GO:0035861(site of double-strand break);GO:0035061(interchromatin granule);GO:0030915(Smc5-Smc6 complex);GO:0030054(cell junction);GO:0016607(nuclear speck);GO:0016605(PML body);GO:0005634(nucleus);GO:0000781(chromosome, telomeric region);GO:0090398(cellular senescence);GO:0051984(positive regulation of chromosome segregation);GO:0034184(positive regulation of maintenance of mitotic sister chroma…	NA	NA
circRNA110	0.0993032	0	0.11105	0	0	0	0.322219	0	0.29361	44.1781	43.7046	0	0	0	55.8209	74.717	0	0	chr19	7086083	7086599	-	2	circRNA	ENSGALT00000008076	TEX14	mRNA	chr19:7085767-7086082|chr19:7086599-7090341	testis expressed 14, intercellular bridge forming factor [Source:HGNC Symbol;Acc:HGNC:11737]	GO:0070062(extracellular exosome);GO:0045171(intercellular bridge);GO:0030496(midbody);GO:0005623(cell);GO:0000776(kinetochore);GO:0051306(mitotic sister chromatid separation);GO:0043063(intercellular bridge organization);GO:0032466(negative regulation of cytokinesis);GO:0032091(negative regulation of protein binding);GO:0008608(attachment of spindle microtubules to kinetochore);GO:0007140(male m…	NA	NA
circRNA1100	0	0	1.33259	2.38309	7.62316	11.22	14.1776	17.8204	14.7784	0	0	85.3039	0	0	0	64.0431	0	13.0408	chr3	55460614	55465002	-	3	circRNA	ENSGALT00000022595	PDE7B	mRNA	chr3:55459277-55460613|chr3:55465002-55465530	phosphodiesterase 7B [Source:HGNC Symbol;Acc:HGNC:8792]	GO:0004114(3',5'-cyclic-nucleotide phosphodiesterase activity);GO:0008081(phosphoric diester hydrolase activity);GO:0016787(hydrolase activity);GO:0046872(metal ion binding);GO:0007165(signal transduction)	00230(Purine metabolism)	EC:3.1.4.53
circRNA11001	0	0.112301	0.444198	0	0.206031	0.427429	0.214812	0	0	0	0	0	0	0	0	0	0	0	chr8	6966781	6991039	+	4	circRNA	ENSGALT00000007170	RFWD2	mRNA	chr8:6959782-6966780|chr8:6991039-7018424	ring finger and WD repeat domain 2 [Source:HGNC Symbol;Acc:HGNC:17440]	GO:0032436(positive regulation of proteasomal ubiquitin-dependent protein catabolic process);GO:0010212(response to ionizing radiation);GO:0061630(ubiquitin protein ligase activity);GO:0016567(protein ubiquitination);GO:0043161(proteasome-mediated ubiquitin-dependent protein catabolic process);GO:0031464(Cul4A-RING E3 ubiquitin ligase complex)	04120(Ubiquitin mediated proteolysis);04115(p53 signaling pathway)	EC:2.3.2.27
circRNA11002	0	0.336903	0.888396	0	1.03016	0.748	0.537031	0.660015	0.19574	0	0	0	0	0	0	0	0	0	chr8	7186229	7289177	-	8	circRNA	ENSGALT00000007287	RABGAP1L	mRNA	chr8:7149758-7186228|chr8:7289177-7299638	RAB GTPase activating protein 1 like [Source:HGNC Symbol;Acc:HGNC:24663]	GO:0043547(positive regulation of GTPase activity);GO:0005096(GTPase activator activity);GO:0005794(Golgi apparatus);GO:0005929(cilium);GO:0005769(early endosome);GO:0005634(nucleus);GO:0032880(regulation of protein localization);GO:0017137(Rab GTPase binding);GO:0007049(cell cycle)	NA	NA
circRNA11004	0	0.224602	0	0.425551	0.309047	0.961714	0	0	0	0	0	0	0	0	0	0	0	0	chr8	7214349	7228257	-	4	circRNA	ENSGALT00000007287	RABGAP1L	mRNA	chr8:7202725-7214348|chr8:7228257-7285567	RAB GTPase activating protein 1 like [Source:HGNC Symbol;Acc:HGNC:24663]	GO:0043547(positive regulation of GTPase activity);GO:0005096(GTPase activator activity);GO:0005794(Golgi apparatus);GO:0005929(cilium);GO:0005769(early endosome);GO:0005634(nucleus);GO:0032880(regulation of protein localization);GO:0017137(Rab GTPase binding);GO:0007049(cell cycle)	NA	NA
circRNA1102	0.397213	0	0.888396	0	0	0.534286	0	0	0	0	0	26.7953	0	0	0	0	0	0	chr3	56607598	56617877	-	6	circRNA	ENSGALT00000075673	EYA4	mRNA	chr3:56599619-56607597|chr3:56617877-56623186	EYA transcriptional coactivator and phosphatase 4 [Source:HGNC Symbol;Acc:HGNC:3522]	NA	NA	NA
circRNA11020	0	0.112301	0.666297	0	0.206031	0.106857	0	0.110002	0	0	0	0	0	0	0	0	0	0	chr8	13785514	13789118	+	5	circRNA	ENSGALT00000009287	DNTTIP2	mRNA	chr8:13783045-13785513|chr8:13789118-13790869	deoxynucleotidyltransferase terminal interacting protein 2 [Source:HGNC Symbol;Acc:HGNC:24013]	GO:0006750(glutathione biosynthetic process);GO:0030234(enzyme regulator activity);GO:0035226(glutamate-cysteine ligase catalytic subunit binding);GO:0035229(positive regulation of glutamate-cysteine ligase activity);GO:0017109(glutamate-cysteine ligase complex);GO:0003723(RNA binding);GO:0005634(nucleus);GO:0005730(nucleolus)	00270(Cysteine and methionine metabolism);00480(Glutathione metabolism);04216(Ferroptosis)	NA
circRNA11028	0	0.449204	0.11105	0	0.103016	0	0	0.220005	0	0	0	0	0	0	0	0	0	0	chr8	18958946	18960184	+	3	circRNA	ENSGALT00000014525	FUBP1	mRNA	chr8:18957495-18958945|chr8:18960184-18963165	far upstream element binding protein 1 [Source:HGNC Symbol;Acc:HGNC:4004]	GO:0005634(nucleus);GO:0010628(positive regulation of gene expression);GO:0003723(RNA binding);GO:0003676(nucleic acid binding);GO:0006355(regulation of transcription, DNA-templated)	NA	NA
circRNA11029	0	0.112301	0	0.595771	0	0.641143	0	0	0	0	0	0	0	0	0	0	0	0	chr8	18963166	18971002	+	4	circRNA	ENSGALT00000054930	FUBP1	mRNA	chr8:18960184-18963165|None	far upstream element binding protein 1 [Source:HGNC Symbol;Acc:HGNC:4004]	GO:0005634(nucleus);GO:0010628(positive regulation of gene expression);GO:0003723(RNA binding);GO:0003676(nucleic acid binding);GO:0006355(regulation of transcription, DNA-templated)	NA	NA
circRNA11037	0	0.224602	1.88784	0.765992	0	1.92343	0.751843	1.32003	2.05527	0	0	0	0	0	0	0	0	0	chr8	20293964	20363480	+	6	circRNA	ENSGALT00000068023	ST3GAL3	mRNA	chr8:20286268-20293963|chr8:20363480-20380122	ST3 beta-galactoside alpha-2,3-sialyltransferase 3 [Source:HGNC Symbol;Acc:HGNC:10866]	GO:0003836(beta-galactoside (CMP) alpha-2,3-sialyltransferase activity);GO:0006486(protein glycosylation);GO:0008118(N-acetyllactosaminide alpha-2,3-sialyltransferase activity);GO:0009311(oligosaccharide metabolic process);GO:0097503(sialylation);GO:0008373(sialyltransferase activity);GO:0018279(protein N-linked glycosylation via asparagine);GO:0000139(Golgi membrane);GO:0005794(Golgi apparatus);…	00515(Mannose type O-glycan biosyntheis);00514(Other types of O-glycan biosynthesis);00533(Glycosaminoglycan biosynthesis - keratan sulfate);00601(Glycosphingolipid biosynthesis - lacto and neolacto series)	NA
circRNA11039	0	0.336903	1.1105	0.17022	0	0	0	0	0	0	0	0	0	0	0	0	0	0	chr8	20353181	20363480	+	3	circRNA	ENSGALT00000068023	ST3GAL3	mRNA	chr8:20342318-20353180|chr8:20363480-20380122	ST3 beta-galactoside alpha-2,3-sialyltransferase 3 [Source:HGNC Symbol;Acc:HGNC:10866]	GO:0003836(beta-galactoside (CMP) alpha-2,3-sialyltransferase activity);GO:0006486(protein glycosylation);GO:0008118(N-acetyllactosaminide alpha-2,3-sialyltransferase activity);GO:0009311(oligosaccharide metabolic process);GO:0097503(sialylation);GO:0008373(sialyltransferase activity);GO:0018279(protein N-linked glycosylation via asparagine);GO:0000139(Golgi membrane);GO:0005794(Golgi apparatus);…	00515(Mannose type O-glycan biosyntheis);00514(Other types of O-glycan biosynthesis);00533(Glycosaminoglycan biosynthesis - keratan sulfate);00601(Glycosphingolipid biosynthesis - lacto and neolacto series)	NA
circRNA1104	0	0.112301	0	0	0.309047	0	0	0	0	0	0	0.847951	0	0	0	0	0	0	chr3	57627024	57636372	-	2	circRNA	ENSGALT00000058374	ENSGALG00000029794	mRNA	chr3:57586630-57627023|chr3:57636372-57646603	NA	NA	NA	NA
circRNA11040	0	0.786107	0.555248	0.425551	0	0	0	0	0	0	0	0	0	0	0	0	0	0	chr8	20594272	20600081	-	3	circRNA	ENSGALT00000016435	ERI3	mRNA	chr8:20576959-20594271|chr8:20600081-20612051	ERI1 exoribonuclease family member 3 [Source:HGNC Symbol;Acc:HGNC:17276]	GO:0006259(DNA metabolic process);GO:0003723(RNA binding);GO:0003676(nucleic acid binding)	NA	NA
circRNA11041	0	0.336903	0	0	0	0.854857	0	0.990022	0.391481	0	0	0	0	0	0	0	0	0	chr8	20642069	20642797	+	1	circRNA	ENSGALT00000033170	RNF220	mRNA	None|chr8:20642797-20729679	ring finger protein 220 [Source:HGNC Symbol;Acc:HGNC:25552]	GO:0005737(cytoplasm);GO:0090263(positive regulation of canonical Wnt signaling pathway);GO:0051865(protein autoubiquitination);GO:0016567(protein ubiquitination);GO:0061630(ubiquitin protein ligase activity);GO:0004842(ubiquitin-protein transferase activity)	NA	NA
circRNA11044	0	0.561505	0	0	0.309047	0.106857	0.214812	0.220005	0.782961	0	0	0	0	0	0	0	0	0	chr8	21251795	21253631	+	4	circRNA	ENSGALT00000055820	ENSGALG00000010255	mRNA	chr8:21248367-21251794|chr8:21253631-21253859	NA	NA	NA	NA
circRNA11046	0	0.336903	0	0	0	0	0	0.220005	0.19574	0	0	0	0	0	0	0	0	0	chr8	21434648	21459843	+	7	circRNA	ENSGALT00000061190	MAST2	mRNA	chr8:21400468-21434647|chr8:21459843-21464000	microtubule associated serine/threonine kinase 2 [Source:HGNC Symbol;Acc:HGNC:19035]	GO:0045075(regulation of interleukin-12 biosynthetic process);GO:0015630(microtubule cytoskeleton);GO:0007010(cytoskeleton organization);GO:0000287(magnesium ion binding);GO:0004674(protein serine/threonine kinase activity);GO:0035556(intracellular signal transduction);GO:0018105(peptidyl-serine phosphorylation);GO:0008017(microtubule binding);GO:0006468(protein phosphorylation);GO:0016740(transf…	NA	NA
circRNA11047	0	0.224602	0.222099	0.425551	0	0.427429	0	0	0	0	0	0	0	0	0	0	0	0	chr8	21440976	21451463	+	4	circRNA	ENSGALT00000061190	MAST2	mRNA	chr8:21434739-21440975|chr8:21451463-21458075	microtubule associated serine/threonine kinase 2 [Source:HGNC Symbol;Acc:HGNC:19035]	GO:0045075(regulation of interleukin-12 biosynthetic process);GO:0015630(microtubule cytoskeleton);GO:0007010(cytoskeleton organization);GO:0000287(magnesium ion binding);GO:0004674(protein serine/threonine kinase activity);GO:0035556(intracellular signal transduction);GO:0018105(peptidyl-serine phosphorylation);GO:0008017(microtubule binding);GO:0006468(protein phosphorylation);GO:0016740(transf…	NA	NA
circRNA11050	0	0.786107	0.555248	0	0	0	0	0	0.29361	0	0	0	0	0	0	0	0	0	chr8	21917252	21917981	-	2	circRNA	ENSGALT00000017005	ATPAF1	mRNA	chr8:21916563-21917251|chr8:21917981-21919792	ATP synthase mitochondrial F1 complex assembly factor 1 [Source:HGNC Symbol;Acc:HGNC:18803]	GO:0033615(mitochondrial proton-transporting ATP synthase complex assembly);GO:0006461(protein complex assembly);GO:0005739(mitochondrion)	NA	NA
circRNA11052	0	0.112301	0	0	0	0	0	0.770017	0.0978702	0	0	0	0	0	0	0	0	0	chr8	23661844	23684003	+	2	circRNA	ENSGALT00000025475	ELAVL4	mRNA	chr8:23628046-23661843|chr8:23684003-23693196	ELAV like RNA binding protein 4 [Source:HGNC Symbol;Acc:HGNC:3315]	GO:0003723(RNA binding);GO:0003676(nucleic acid binding);GO:0007626(locomotory behavior);GO:0003729(mRNA binding);GO:0007612(learning);GO:0048813(dendrite morphogenesis)	NA	NA
circRNA11055	0	0.449204	0	0.0851102	0	0	0.214812	0	0.0978702	0	0	0	0	0	0	0	0	0	chr8	23919520	24006304	-	12	circRNA	ENSGALT00000017150	FAF1	mRNA	chr8:23910688-23919519|chr8:24006304-24021185	Fas associated factor 1 [Source:HGNC Symbol;Acc:HGNC:3578]	GO:0048471(perinuclear region of cytoplasm);GO:0034098(VCP-NPL4-UFD1 AAA ATPase complex);GO:0005829(cytosol);GO:0005737(cytoplasm);GO:0005635(nuclear envelope);GO:0005634(nucleus);GO:1902043(positive regulation of extrinsic apoptotic signaling pathway via death domain receptors);GO:0042176(regulation of protein catabolic process);GO:0031334(positive regulation of protein complex assembly);GO:0030…	04217(Necroptosis)	NA
circRNA11061	0	0.112301	0	0.0851102	0	0.213714	0	0	0	0	0	0	0	0	0	0	0	0	chr8	25780517	25794433	-	4	circRNA	ENSGALT00000017589	ENSGALG00000010818	mRNA	chr8:25776432-25780516|chr8:25794433-25817204	NA	GO:0005886(plasma membrane);GO:1902068(regulation of sphingolipid mediated signaling pathway);GO:0060070(canonical Wnt signaling pathway);GO:0060020(Bergmann glial cell differentiation);GO:0051091(positive regulation of sequence-specific DNA binding transcription factor activity);GO:0050821(protein stabilization);GO:0046839(phospholipid dephosphorylation);GO:0050731(positive regulation of peptidy…	00561(Glycerolipid metabolism);00564(Glycerophospholipid metabolism);00565(Ether lipid metabolism);00600(Sphingolipid metabolism)	EC:3.1.3.4
circRNA11064	0	0.112301	0	0	0	0.427429	0	0	0.391481	0	0	0	0	0	0	0	0	0	chr8	27284495	27321356	+	4	circRNA	ENSGALT00000038017	cNFI-A	mRNA	chr8:27260341-27284494|chr8:27321356-27333315	Nuclear factor 1 A-type [Source:UniProtKB/Swiss-Prot;Acc:P17923]	GO:0006260(DNA replication);GO:0003700(transcription factor activity, sequence-specific DNA binding);GO:0006355(regulation of transcription, DNA-templated);GO:0006351(transcription, DNA-templated);GO:0005622(intracellular);GO:0005634(nucleus);GO:0003677(DNA binding);GO:0000122(negative regulation of transcription from RNA polymerase II promoter);GO:0000981(RNA polymerase II transcription factor a…	NA	NA
circRNA11065	0	0.224602	0.777347	0.17022	0	0.213714	0	0	0.391481	0	0	0	0	0	0	0	0	0	chr8	27293091	27295843	+	2	circRNA	ENSGALT00000038017	cNFI-A	mRNA	chr8:27284569-27293090|chr8:27295843-27321227	Nuclear factor 1 A-type [Source:UniProtKB/Swiss-Prot;Acc:P17923]	GO:0006260(DNA replication);GO:0003700(transcription factor activity, sequence-specific DNA binding);GO:0006355(regulation of transcription, DNA-templated);GO:0006351(transcription, DNA-templated);GO:0005622(intracellular);GO:0005634(nucleus);GO:0003677(DNA binding);GO:0000122(negative regulation of transcription from RNA polymerase II promoter);GO:0000981(RNA polymerase II transcription factor a…	NA	NA
circRNA11068	0	0.336903	0	0.17022	0	0	0.107406	0	0	0	0	0	0	0	0	0	0	0	chr8	27889580	27898867	+	5	circRNA	ENSGALT00000088329	ALG6	mRNA	chr8:27887763-27889579|chr8:27898867-27899538	ALG6, alpha-1,3-glucosyltransferase [Source:HGNC Symbol;Acc:HGNC:23157]	GO:0016020(membrane);GO:0005789(endoplasmic reticulum membrane);GO:0006487(protein N-linked glycosylation);GO:0046527(glucosyltransferase activity);GO:0016758(transferase activity, transferring hexosyl groups);GO:0005783(endoplasmic reticulum);GO:0006486(protein glycosylation);GO:0016757(transferase activity, transferring glycosyl groups);GO:0016740(transferase activity);GO:0016021(integral compo…	00510(N-Glycan biosynthesis)	NA
circRNA11069	0	0.561505	2.22099	0.0851102	0.206031	0	0	0	0	0	0	0	0	0	0	0	0	0	chr8	27889580	27907398	+	13	circRNA	ENSGALT00000088329	ALG6	mRNA	chr8:27887763-27889579|chr8:27907398-27907665	ALG6, alpha-1,3-glucosyltransferase [Source:HGNC Symbol;Acc:HGNC:23157]	GO:0016020(membrane);GO:0005789(endoplasmic reticulum membrane);GO:0006487(protein N-linked glycosylation);GO:0046527(glucosyltransferase activity);GO:0016758(transferase activity, transferring hexosyl groups);GO:0005783(endoplasmic reticulum);GO:0006486(protein glycosylation);GO:0016757(transferase activity, transferring glycosyl groups);GO:0016740(transferase activity);GO:0016021(integral compo…	00510(N-Glycan biosynthesis)	NA
circRNA1107	1.88676	2.13372	3.66463	1.87242	2.16333	4.06057	2.04072	1.98004	2.25101	0	0	22.7251	0	0	0	0	0	0	chr3	67464740	67466171	-	1	circRNA	ENSGALT00000024687	FOXO3	mRNA	chr3:67452684-67464739|chr3:67466171-67532657	forkhead box O3 [Source:HGNC Symbol;Acc:HGNC:3821]	GO:0016020(membrane);GO:0005829(cytosol);GO:0005737(cytoplasm);GO:0005654(nucleoplasm);GO:0005634(nucleus);GO:2000377(regulation of reactive oxygen species metabolic process);GO:2000177(regulation of neural precursor cell proliferation);GO:0097192(extrinsic apoptotic signaling pathway in absence of ligand);GO:0097150(neuronal stem cell population maintenance);GO:0090090(negative regulation of can…	04068(FoxO signaling pathway);04137(Mitophagy - animal);04218(Cellular senescence)	NA
circRNA11071	0	0.673806	0.444198	0	0	0.213714	0	0.330007	0	0	0	0	0	0	0	0	0	0	chr8	28274336	28291873	+	10	circRNA	ENSGALT00000053796	RAVER2	mRNA	chr8:28267045-28274335|chr8:28291873-28296273	ribonucleoprotein, PTB binding 2 [Source:HGNC Symbol;Acc:HGNC:25577]	GO:0005634(nucleus);GO:0003723(RNA binding)	NA	NA
circRNA11072	0	1.79682	2.66519	1.10643	0	1.17543	0.537031	0	0.29361	0	0	0	0	0	0	0	0	0	chr8	28789293	28789701	+	2	circRNA	ENSGALT00000046015	GADD45A	mRNA	chr8:28789198-28789292|chr8:28789701-28789865	growth arrest and DNA damage inducible alpha [Source:HGNC Symbol;Acc:HGNC:4095]	GO:0016607(nuclear speck);GO:0005737(cytoplasm);GO:0005634(nucleus);GO:2000379(positive regulation of reactive oxygen species metabolic process);GO:1900745(positive regulation of p38MAPK cascade);GO:0071850(mitotic cell cycle arrest);GO:0071479(cellular response to ionizing radiation);GO:0071260(cellular response to mechanical stimulus);GO:0051726(regulation of cell cycle);GO:0046330(positive reg…	04010(MAPK signaling pathway);04068(FoxO signaling pathway);04110(Cell cycle);04210(Apoptosis);04115(p53 signaling pathway);04218(Cellular senescence)	NA
circRNA11076	0	0	0.333149	0.340441	0.103016	0	0	0	0	0	0	0	0	0	0	0	0	0	chrW	3914049	3922835	-	6	circRNA	ENSGALT00000022940	ENSGALG00000014184	mRNA	chrW:3908202-3914048|chrW:3922835-3923556	NA	GO:0007179(transforming growth factor beta receptor signaling pathway);GO:0005667(transcription factor complex);GO:0005737(cytoplasm);GO:0003700(transcription factor activity, sequence-specific DNA binding);GO:0006355(regulation of transcription, DNA-templated);GO:0006351(transcription, DNA-templated);GO:0005622(intracellular);GO:0005634(nucleus);GO:0003677(DNA binding)	NA	NA
circRNA1108	0.397213	0.898409	0	0.765992	0.927142	0.213714	0	0.770017	0	0	0	4.57894	0	0	0	0	0	0	chr3	69063528	69070229	+	4	circRNA	ENSGALT00000037249	BVES	mRNA	chr3:69057430-69063527|chr3:69070229-69078266	blood vessel epicardial substance [Source:HGNC Symbol;Acc:HGNC:1152]	GO:0008360(regulation of cell shape);GO:0043087(regulation of GTPase activity);GO:0051260(protein homooligomerization);GO:0007519(skeletal muscle tissue development);GO:0007507(heart development);GO:0044214(spanning component of plasma membrane);GO:0005515(protein binding);GO:0016192(vesicle-mediated transport);GO:0030552(cAMP binding);GO:0048471(perinuclear region of cytoplasm);GO:0005923(bicell…	04530(Tight junction)	NA
circRNA11081	0	0	0.222099	0.255331	0.206031	0	0	0.110002	0.587221	0	0	0	0	0	0	0	0	0	chr33	645416	646004	+	2	circRNA	ENSGALT00000079418	RPS26	mRNA	chr33:644835-645415|chr33:646004-646112	ribosomal protein S26 [Source:HGNC Symbol;Acc:HGNC:10414]	GO:0030529(intracellular ribonucleoprotein complex);GO:0005840(ribosome);GO:0003735(structural constituent of ribosome);GO:0006412(translation);GO:0005622(intracellular);GO:0045296(cadherin binding);GO:0022627(cytosolic small ribosomal subunit);GO:0003729(mRNA binding);GO:0003723(RNA binding);GO:0016020(membrane);GO:0070062(extracellular exosome);GO:0033119(negative regulation of RNA splicing);GO…	03010(Ribosome)	NA
circRNA11087	0	0	0.444198	0	0.103016	0	0	0.220005	0.0978702	0	0	0	0	0	0	0	0	0	chrZ	871761	882474	+	4	circRNA	ENSGALT00000049533	ENSGALG00000041052	mRNA	chrZ:866361-871760|chrZ:882474-888627	NA	NA	NA	NA
circRNA11090	0	0	0.555248	0.17022	0	0	0	0	0.29361	0	0	0	0	0	0	0	0	0	chrZ	1303717	1305889	-	2	circRNA	ENSGALT00000050520	CTIF	mRNA	chrZ:1293623-1303716|chrZ:1305889-1320060	cap binding complex dependent translation initiation factor [Source:HGNC Symbol;Acc:HGNC:23925]	GO:0000184(nuclear-transcribed mRNA catabolic process, nonsense-mediated decay);GO:0048471(perinuclear region of cytoplasm);GO:0006446(regulation of translational initiation);GO:0005829(cytosol)	NA	NA
circRNA11092	0	0	0.222099	0.255331	0.618094	0.320571	0	0	0.0978702	0	0	0	0	0	0	0	0	0	chrZ	1943614	1949760	+	5	circRNA	ENSGALT00000053719	LOXHD1	mRNA	chrZ:1941282-1943613|chrZ:1949760-1952613	lipoxygenase homology domains 1 [Source:HGNC Symbol;Acc:HGNC:26521]	GO:0032420(stereocilium);GO:0007605(sensory perception of sound)	NA	NA
circRNA11093	0	0	0.333149	0	0.824126	0	0	0	0.0978702	0	0	0	0	0	0	0	0	0	chrZ	2093070	2096190	-	2	circRNA	ENSGALT00000079539	ENSGALG00000036983	mRNA	chrZ:2090168-2093069|chrZ:2096190-2096802	NA	NA	NA	NA
circRNA111	4.27004	7.97338	8.99501	5.27683	4.22364	3.52629	4.83328	2.20005	2.54462	74.1001	0	0	0	0	41.7106	33.8895	0	0	chr19	7986482	7989073	-	2	circRNA	ENSGALT00000059240	PPM1D	mRNA	chr19:7978360-7986481|chr19:7989073-7993969	protein phosphatase, Mg2+/Mn2+ dependent 1D [Source:HGNC Symbol;Acc:HGNC:9277]	GO:0005829(cytosol);GO:0005634(nucleus);GO:0006306(DNA methylation);GO:0004722(protein serine/threonine phosphatase activity);GO:0051019(mitogen-activated protein kinase binding);GO:0000086(G2/M transition of mitotic cell cycle);GO:0009617(response to bacterium);GO:0035970(peptidyl-threonine dephosphorylation);GO:0006342(chromatin silencing)	04115(p53 signaling pathway)	EC:3.1.3.16
circRNA11100	0	0	0.222099	0	0	0.320571	0	0	0.29361	0	0	0	0	0	0	0	0	0	chrZ	8284069	8291822	+	3	circRNA	ENSGALT00000044681	CNTFR	mRNA	chrZ:8257010-8284068|chrZ:8291822-8302328	ciliary neurotrophic factor receptor [Source:HGNC Symbol;Acc:HGNC:2170]	GO:0097059(CNTFR-CLCF1 complex);GO:0070110(ciliary neurotrophic factor receptor complex);GO:0016324(apical plasma membrane);GO:0070120(ciliary neurotrophic factor-mediated signaling pathway);GO:0060538(skeletal muscle organ development);GO:0043524(negative regulation of neuron apoptotic process);GO:0008284(positive regulation of cell proliferation);GO:0007548(sex differentiation);GO:0003360(brain…	04060(Cytokine-cytokine receptor interaction)	NA
circRNA11108	0	0	0.444198	0	0	1.06857	0.107406	0.770017	0	0	0	0	0	0	0	0	0	0	chrZ	11358213	11361783	+	3	circRNA	ENSGALT00000005708	ENSGALG00000003605	mRNA	chrZ:11304928-11358212|chrZ:11361783-11367428	NA	GO:0003682(chromatin binding);GO:0010468(regulation of gene expression);GO:0007049(cell cycle);GO:0005634(nucleus)	NA	NA
circRNA11109	0	0	0.11105	0	0.618094	0.106857	0	0.660015	0.19574	0	0	0	0	0	0	0	0	0	chrZ	11358213	11370458	+	6	circRNA	ENSGALT00000005708	ENSGALG00000003605	mRNA	chrZ:11304928-11358212|chrZ:11370458-11375967	NA	GO:0003682(chromatin binding);GO:0010468(regulation of gene expression);GO:0007049(cell cycle);GO:0005634(nucleus)	NA	NA
circRNA1111	2.58188	2.35832	5.77457	2.21287	8.96237	5.44971	4.72587	11.1102	8.5147	0	0	3.56139	0	0	0	12.942	0	0	chr3	79378778	79415580	-	5	circRNA	ENSGALT00000057535	BCKDHB	mRNA	chr3:79332990-79378777|chr3:79415580-79416172	2-oxoisovalerate dehydrogenase subunit beta, mitochondrial precursor [Source:RefSeq peptide;Acc:NP_989988]	GO:0005739(mitochondrion);GO:0003826(alpha-ketoacid dehydrogenase activity);GO:0009083(branched-chain amino acid catabolic process);GO:0005947(mitochondrial alpha-ketoglutarate dehydrogenase complex)	00640(Propanoate metabolism);00280(Valine, leucine and isoleucine degradation)	EC:1.2.4.4
circRNA11110	0	0	0.11105	0.0851102	0	0	0.537031	0	0	0	0	0	0	0	0	0	0	0	chrZ	11566500	11574758	+	4	circRNA	ENSGALT00000005878	WDR70	mRNA	chrZ:11566388-11566499|chrZ:11574758-11600683	WD repeat domain 70 [Source:HGNC Symbol;Acc:HGNC:25495]	GO:0019899(enzyme binding)	NA	NA
circRNA11117	0	0	0.11105	0	0	0.320571	0.429625	0	0	0	0	0	0	0	0	0	0	0	chrZ	13279589	13282880	+	4	circRNA	ENSGALT00000023969	FBXO4	mRNA	chrZ:13277517-13279588|chrZ:13282880-13284851	F-box protein 4 [Source:HGNC Symbol;Acc:HGNC:13583]	GO:0000209(protein polyubiquitination);GO:0000151(ubiquitin ligase complex);GO:0019005(SCF ubiquitin ligase complex);GO:0042803(protein homodimerization activity);GO:0004842(ubiquitin-protein transferase activity);GO:0016567(protein ubiquitination);GO:0032212(positive regulation of telomere maintenance via telomerase);GO:0061630(ubiquitin protein ligase activity);GO:0031146(SCF-dependent proteaso…	NA	NA
circRNA1112	0.29791	0.898409	0.999446	0.595771	0.618094	1.38914	0.322219	0.660015	0.685091	0	0	39.0057	0	0	0	0	0	0	chr3	79795269	79825250	+	11	circRNA	ENSGALT00000072453	PHIP	mRNA	chr3:79785975-79795268|chr3:79825250-79839152	pleckstrin homology domain interacting protein [Source:HGNC Symbol;Acc:HGNC:15673]	GO:0070062(extracellular exosome);GO:2001237(negative regulation of extrinsic apoptotic signaling pathway);GO:0045944(positive regulation of transcription from RNA polymerase II promoter);GO:0022604(regulation of cell morphogenesis);GO:0008286(insulin receptor signaling pathway);GO:0007010(cytoskeleton organization);GO:0070577(lysine-acetylated histone binding);GO:0005158(insulin receptor binding…	NA	NA
circRNA11123	0	0	0.222099	0	0	0.320571	0	0.110002	0	0	0	0	0	0	0	0	0	0	chrZ	17541098	17548372	+	7	circRNA	ENSGALT00000023747	GPBP1	mRNA	chrZ:17536339-17541097|chrZ:17548372-17554131	GC-rich promoter binding protein 1 [Source:HGNC Symbol;Acc:HGNC:29520]	GO:0043231(intracellular membrane-bounded organelle);GO:0005829(cytosol);GO:0005886(plasma membrane);GO:0005634(nucleus);GO:0045893(positive regulation of transcription, DNA-templated);GO:0003700(transcription factor activity, sequence-specific DNA binding);GO:0003677(DNA binding);GO:0006355(regulation of transcription, DNA-templated);GO:0006351(transcription, DNA-templated)	NA	NA
circRNA11126	0	0	0.333149	0.425551	0	0.534286	0.644437	0.44001	0	0	0	0	0	0	0	0	0	0	chrZ	20784232	20787560	+	2	circRNA	ENSGALT00000023835	ERBIN	mRNA	chrZ:20774919-20784231|chrZ:20787560-20800382	erbb2 interacting protein [Source:HGNC Symbol;Acc:HGNC:15842]	GO:0030056(hemidesmosome);GO:0030054(cell junction);GO:0016607(nuclear speck);GO:0016323(basolateral plasma membrane);GO:0005886(plasma membrane);GO:0005737(cytoplasm);GO:0005634(nucleus);GO:0071638(negative regulation of monocyte chemotactic protein-1 production);GO:0071356(cellular response to tumor necrosis factor);GO:0070433(negative regulation of nucleotide-binding oligomerization domain con…	04621(NOD-like receptor signaling pathway)	NA
circRNA11127	0	0	0.222099	0	0.206031	0	0	0	0.19574	0	0	0	0	0	0	0	0	0	chrZ	20784232	20801313	+	4	circRNA	ENSGALT00000023835	ERBIN	mRNA	chrZ:20774919-20784231|chrZ:20801313-20806786	erbb2 interacting protein [Source:HGNC Symbol;Acc:HGNC:15842]	GO:0030056(hemidesmosome);GO:0030054(cell junction);GO:0016607(nuclear speck);GO:0016323(basolateral plasma membrane);GO:0005886(plasma membrane);GO:0005737(cytoplasm);GO:0005634(nucleus);GO:0071638(negative regulation of monocyte chemotactic protein-1 production);GO:0071356(cellular response to tumor necrosis factor);GO:0070433(negative regulation of nucleotide-binding oligomerization domain con…	04621(NOD-like receptor signaling pathway)	NA
circRNA1113	5.26307	4.60434	4.55303	5.0215	3.2965	11.0063	4.61847	7.26016	4.89351	0	0	4.40935	0	0	60.6277	26.2844	0	97.9033	chr3	82900085	82905026	-	3	circRNA	ENSGALT00000025716	SMAP1	mRNA	chr3:82880045-82900084|chr3:82905026-82931107	small ArfGAP 1 [Source:HGNC Symbol;Acc:HGNC:19651]	GO:0005737(cytoplasm);GO:2000369(regulation of clathrin-dependent endocytosis);GO:0045648(positive regulation of erythrocyte differentiation);GO:0030276(clathrin binding);GO:0005096(GTPase activator activity);GO:0043547(positive regulation of GTPase activity);GO:0046872(metal ion binding)	04144(Endocytosis)	NA
circRNA11130	0	0	0.333149	0	0	0.213714	0	0	0.0978702	0	0	0	0	0	0	0	0	0	chrZ	21985207	22000973	+	7	circRNA	ENSGALT00000023888	SERINC5	mRNA	chrZ:21970353-21985206|chrZ:22000973-22002558	serine incorporator 5 [Source:HGNC Symbol;Acc:HGNC:18825]	GO:0070062(extracellular exosome);GO:0043209(myelin sheath);GO:0005886(plasma membrane);GO:0005794(Golgi apparatus);GO:0051607(defense response to virus);GO:0045087(innate immune response);GO:0042552(myelination);GO:0009597(detection of virus);GO:0006658(phosphatidylserine metabolic process);GO:0015194(L-serine transmembrane transporter activity);GO:0006665(sphingolipid metabolic process);GO:0016…	NA	NA
circRNA11136	0	0	0.666297	0	0	0.213714	0.537031	0.330007	0.391481	0	0	0	0	0	0	0	0	0	chrZ	22734595	22738287	-	3	circRNA	ENSGALT00000086020	SCAMP1	mRNA	chrZ:22730758-22734594|chrZ:22738287-22746116	secretory carrier membrane protein 1 [Source:HGNC Symbol;Acc:HGNC:10563]	GO:0055038(recycling endosome membrane);GO:0045202(synapse);GO:0042589(zymogen granule membrane);GO:0030672(synaptic vesicle membrane);GO:0016021(integral component of membrane);GO:0005802(trans-Golgi network);GO:0015031(protein transport);GO:0006887(exocytosis);GO:0006810(transport);GO:0016020(membrane);GO:0030659(cytoplasmic vesicle membrane)	NA	NA
circRNA11138	0	0	0.222099	0.851102	0.103016	0	0	0	0	0	0	0	0	0	0	0	0	0	chrZ	23951029	23953012	+	3	circRNA	ENSGALT00000050791	COL4A3BP	mRNA	chrZ:23931166-23951028|chrZ:23953012-23958747	collagen type IV alpha 3 binding protein [Source:HGNC Symbol;Acc:HGNC:2205]	GO:0008289(lipid binding);GO:0048471(perinuclear region of cytoplasm);GO:0005794(Golgi apparatus);GO:0005654(nucleoplasm);GO:0005739(mitochondrion);GO:0007029(endoplasmic reticulum organization);GO:0005829(cytosol);GO:0055088(lipid homeostasis);GO:0001701(in utero embryonic development);GO:0016301(kinase activity);GO:0007165(signal transduction);GO:0008283(cell proliferation);GO:0000902(cell morp…	NA	NA
circRNA1114	0	0	0	0	0	0	0	0	0.29361	0	0	18.1462	0	287.748	17.5216	16.5445	0	69.0967	chr3	82999740	83000579	-	3	circRNA	ENSGALT00000025731	FAM135A	mRNA	chr3:82996841-82999739|chr3:83000579-83004991	family with sequence similarity 135 member A [Source:HGNC Symbol;Acc:HGNC:21084]	GO:0044255(cellular lipid metabolic process);GO:0052689(carboxylic ester hydrolase activity)	NA	NA
circRNA11142	0	0	0.11105	0	0.103016	0	0.214812	0	0	0	0	0	0	0	0	0	0	0	chrZ	25059851	25063486	-	3	circRNA	ENSGALT00000024213	TNPO1	mRNA	chrZ:25057286-25059850|chrZ:25063486-25066303	transportin 1 [Source:HGNC Symbol;Acc:HGNC:6401]	GO:0006610(ribosomal protein import into nucleus);GO:0000060(protein import into nucleus, translocation);GO:0031965(nuclear membrane);GO:0006607(NLS-bearing protein import into nucleus);GO:0008139(nuclear localization sequence binding);GO:0008536(Ran GTPase binding);GO:0008565(protein transporter activity);GO:0034399(nuclear periphery);GO:0006886(intracellular protein transport);GO:0005737(cytopl…	NA	NA
circRNA11143	0	0	0.222099	0.0851102	0	0	0.322219	0	0.29361	0	0	0	0	0	0	0	0	0	chrZ	25527139	25577153	-	9	circRNA	ENSGALT00000024183	PGM5	mRNA	chrZ:25517968-25527138|chrZ:25577153-25582886	phosphoglucomutase 5 [Source:HGNC Symbol;Acc:HGNC:8908]	GO:0043034(costamere);GO:0042383(sarcolemma);GO:0030055(cell-substrate junction);GO:0030018(Z disc);GO:0016010(dystrophin-associated glycoprotein complex);GO:0014704(intercalated disc);GO:0009898(cytoplasmic side of plasma membrane);GO:0005925(focal adhesion);GO:0005914(spot adherens junction);GO:0001725(stress fiber);GO:0005913(cell-cell adherens junction);GO:0071704(organic substance metabolic …	NA	NA
circRNA11145	0	0	0.11105	0.255331	0	0	0.429625	0	0	0	0	0	0	0	0	0	0	0	chrZ	26336714	26360598	+	8	circRNA	ENSGALT00000051723	SMARCA2	mRNA	chrZ:26328654-26336713|chrZ:26360598-26363610	SWI/SNF related, matrix associated, actin dependent regulator of chromatin, subfamily a, member 2 [Source:HGNC Symbol;Acc:HGNC:11098]	GO:0045111(intermediate filament cytoskeleton);GO:0043231(intracellular membrane-bounded organelle);GO:0016514(SWI/SNF complex);GO:0005654(nucleoplasm);GO:0005634(nucleus);GO:0000790(nuclear chromatin);GO:0045944(positive regulation of transcription from RNA polymerase II promoter);GO:0045893(positive regulation of transcription, DNA-templated);GO:0045892(negative regulation of transcription, DNA…	NA	NA
circRNA11149	0	0	0.444198	0.255331	1.64825	0.320571	0.537031	0	0.29361	0	0	0	0	0	0	0	0	0	chrZ	28100525	28146983	+	5	circRNA	ENSGALT00000032836	KDM4C	mRNA	None|chrZ:28146983-28161821	lysine demethylase 4C [Source:HGNC Symbol;Acc:HGNC:17071]	GO:0000790(nuclear chromatin);GO:0005721(pericentric heterochromatin);GO:2000736(regulation of stem cell differentiation);GO:2000036(regulation of stem cell population maintenance);GO:1900113(negative regulation of histone H3-K9 trimethylation);GO:0033169(histone H3-K9 demethylation);GO:0010468(regulation of gene expression);GO:0008284(positive regulation of cell proliferation);GO:0006357(regulat…	NA	NA
circRNA1115	0	0.786107	0	0	0	0.748	0	0.220005	0	0	0	12.8889	0	0	0	0	0	0	chr3	88429878	88446682	-	3	circRNA	ENSGALT00000026304	LRRC1	mRNA	chr3:88416740-88429877|chr3:88446682-88455985	leucine rich repeat containing 1 [Source:HGNC Symbol;Acc:HGNC:14307]	GO:0005829(cytosol);GO:0007165(signal transduction);GO:0005737(cytoplasm);GO:0005886(plasma membrane)	NA	NA
circRNA11153	0	0	0.222099	0	0.412063	0	0.214812	0	0.19574	0	0	0	0	0	0	0	0	0	chrZ	28847187	28898325	-	11	circRNA	ENSGALT00000024292	PTPRD	mRNA	chrZ:28834647-28847186|chrZ:28898325-28903495	protein tyrosine phosphatase, receptor type D [Source:HGNC Symbol;Acc:HGNC:9668]	GO:0070062(extracellular exosome);GO:0004721(phosphoprotein phosphatase activity);GO:0016787(hydrolase activity);GO:0016311(dephosphorylation);GO:0035335(peptidyl-tyrosine dephosphorylation);GO:0006470(protein dephosphorylation);GO:0016791(phosphatase activity);GO:0004725(protein tyrosine phosphatase activity);GO:0016021(integral component of membrane);GO:0016020(membrane)	NA	NA
circRNA11156	0	0	0.333149	0.255331	0	0	0	0	0.19574	0	0	0	0	0	0	0	0	0	chrZ	28990119	29057103	-	3	circRNA	ENSGALT00000024292	PTPRD	mRNA	chrZ:28928993-28990118|None	protein tyrosine phosphatase, receptor type D [Source:HGNC Symbol;Acc:HGNC:9668]	GO:0070062(extracellular exosome);GO:0004721(phosphoprotein phosphatase activity);GO:0016787(hydrolase activity);GO:0016311(dephosphorylation);GO:0035335(peptidyl-tyrosine dephosphorylation);GO:0006470(protein dephosphorylation);GO:0016791(phosphatase activity);GO:0004725(protein tyrosine phosphatase activity);GO:0016021(integral component of membrane);GO:0016020(membrane)	NA	NA
circRNA11163	0	0	0.555248	0.510661	0	0.427429	0	0	0.0978702	0	0	0	0	0	0	0	0	0	chrZ	32803440	32825830	+	5	circRNA	ENSGALT00000045875	ENSGALG00000028298	mRNA	chrZ:32787882-32803439|chrZ:32825830-32844068	NA	NA	NA	NA
circRNA1117	0	0	0	0	0	0.320571	0.107406	0	0.489351	0	0	35.9531	0	0	0	0	0	0	chr3	91143208	91152576	-	3	circRNA	ENSGALT00000026360	MYOM2	mRNA	chr3:91143131-91143207|chr3:91152576-91152775	myomesin 2 [Source:HGNC Symbol;Acc:HGNC:7614]	GO:0031430(M band);GO:0005739(mitochondrion);GO:0006936(muscle contraction);GO:0005859(muscle myosin complex);GO:0071688(striated muscle myosin thick filament assembly);GO:0045214(sarcomere organization);GO:0007015(actin filament organization);GO:0006941(striated muscle contraction);GO:0097493(structural molecule activity conferring elasticity);GO:0051371(muscle alpha-actinin binding);GO:0008307(…	NA	NA
circRNA11170	0	0	1.88784	0.680882	1.75127	0	0	0	0	0	0	0	0	0	0	0	0	0	chrZ	34078584	34082568	-	2	circRNA	ENSGALT00000024324	MLLT3	mRNA	chrZ:34064354-34078583|chrZ:34082568-34141078	MLLT3, super elongation complex subunit [Source:HGNC Symbol;Acc:HGNC:7136]	GO:0070062(extracellular exosome);GO:0008023(transcription elongation factor complex);GO:2000096(positive regulation of Wnt signaling pathway, planar cell polarity pathway);GO:0090090(negative regulation of canonical Wnt signaling pathway);GO:0009952(anterior/posterior pattern specification);GO:0007379(segment specification);GO:0006355(regulation of transcription, DNA-templated);GO:0005634(nucleu…	NA	NA
circRNA11171	0	0	0.777347	0	0.412063	0	0	0.770017	0	0	0	0	0	0	0	0	0	0	chrZ	34180852	34184635	+	4	circRNA	ENSGALT00000078366	FOCAD	mRNA	chrZ:34175578-34180851|chrZ:34184635-34185782	focadhesin [Source:HGNC Symbol;Acc:HGNC:23377]	GO:0005925(focal adhesion)	NA	NA
circRNA11178	0	0	0.333149	0.255331	0	0.534286	0	0	0	0	0	0	0	0	0	0	0	0	chrZ	34920037	34922323	+	3	circRNA	ENSGALT00000024387	MAMDC2	mRNA	chrZ:34882583-34920036|chrZ:34922323-34924001	MAM domain containing 2 [Source:HGNC Symbol;Acc:HGNC:23673]	GO:0005783(endoplasmic reticulum);GO:0016020(membrane)	NA	NA
circRNA1118	0	0	0	0	0	0	0	0.44001	0	0	0	56.4735	11.4597	0	0	0	0	0	chr3	96323606	96328470	-	6	circRNA	ENSGALT00000026464	ENSGALG00000016409	mRNA	chr3:96308794-96323605|chr3:96328470-96330270	NA	GO:0045859(regulation of protein kinase activity);GO:0038180(nerve growth factor signaling pathway);GO:0030165(PDZ domain binding);GO:0019887(protein kinase regulator activity);GO:0016021(integral component of membrane);GO:0016020(membrane)	NA	NA
circRNA11188	0	0	0.444198	0	0.206031	0	0	0.220005	0	0	0	0	0	0	0	0	0	0	chrZ	41803783	41812268	-	10	circRNA	ENSGALT00000020601	PTCH1	mRNA	chrZ:41796188-41803782|chrZ:41812268-41833534	protein patched homolog 1 [Source:RefSeq peptide;Acc:NP_990291]	GO:0048471(perinuclear region of cytoplasm);GO:0043231(intracellular membrane-bounded organelle);GO:0030496(midbody);GO:0005929(cilium);GO:0005901(caveola);GO:0005886(plasma membrane);GO:0005794(Golgi apparatus);GO:0072203(cell proliferation involved in metanephros development);GO:0072001(renal system development);GO:0071397(cellular response to cholesterol);GO:0061053(somite development);GO:0061…	04340(Hedgehog signaling pathway)	NA
circRNA1119	0	0	0	0.425551	0.206031	0.213714	0	0	0	0	0	22.8947	0	0	0	0	0	0	chr3	96816218	96825419	+	3	circRNA	ENSGALT00000026516	TAF1B	mRNA	chr3:96815583-96816217|chr3:96825419-96843428	TATA box-binding protein-associated factor RNA polymerase I subunit B [Source:UniProtKB/Swiss-Prot;Acc:Q5ZJR9]	GO:0070860(RNA polymerase I core factor complex);GO:0005668(RNA polymerase transcription factor SL1 complex);GO:0001189(RNA polymerase I transcriptional preinitiation complex assembly at the promoter for the nuclear large rRNA transcript);GO:0001187(transcription factor activity, RNA polymerase I CORE element binding transcription factor recruiting);GO:0001164(RNA polymerase I CORE element sequen…	NA	NA
circRNA11190	0	0	0.333149	0	0	0	0.322219	0.330007	0	0	0	0	0	0	0	0	0	0	chrZ	42196750	42198770	+	2	circRNA	ENSGALT00000020614	HABP4	mRNA	chrZ:42189848-42196749|chrZ:42198770-42201039	hyaluronan binding protein 4 [Source:HGNC Symbol;Acc:HGNC:17062]	GO:0010494(cytoplasmic stress granule);GO:0015030(Cajal body);GO:0016607(nuclear speck);GO:0016528(sarcoplasm);GO:0008380(RNA splicing);GO:0006397(mRNA processing);GO:0005730(nucleolus);GO:0006417(regulation of translation);GO:0003723(RNA binding);GO:0005737(cytoplasm);GO:0006355(regulation of transcription, DNA-templated);GO:0006351(transcription, DNA-templated);GO:0005634(nucleus);GO:0043392(ne…	NA	NA
circRNA11191	0	0	0.222099	0	0.206031	0	0.322219	0	0	0	0	0	0	0	0	0	0	0	chrZ	44658632	44674687	-	9	circRNA	ENSGALT00000021979	SPTLC1	mRNA	chrZ:44657273-44658631|chrZ:44674687-44682865	serine palmitoyltransferase long chain base subunit 1 [Source:HGNC Symbol;Acc:HGNC:11277]	GO:0035339(SPOTS complex);GO:0017059(serine C-palmitoyltransferase complex);GO:0005783(endoplasmic reticulum);GO:1904504(positive regulation of lipophagy);GO:0046513(ceramide biosynthetic process);GO:0046512(sphingosine biosynthetic process);GO:0046511(sphinganine biosynthetic process);GO:0030148(sphingolipid biosynthetic process);GO:0006686(sphingomyelin biosynthetic process);GO:0030170(pyridoxa…	00600(Sphingolipid metabolism)	NA
circRNA11192	0	0	0.11105	0.255331	0.206031	0	0	0	0.0978702	0	0	0	0	0	0	0	0	0	chrZ	44658632	44663163	-	6	circRNA	ENSGALT00000021979	SPTLC1	mRNA	chrZ:44657273-44658631|chrZ:44663163-44672058	serine palmitoyltransferase long chain base subunit 1 [Source:HGNC Symbol;Acc:HGNC:11277]	GO:0035339(SPOTS complex);GO:0017059(serine C-palmitoyltransferase complex);GO:0005783(endoplasmic reticulum);GO:1904504(positive regulation of lipophagy);GO:0046513(ceramide biosynthetic process);GO:0046512(sphingosine biosynthetic process);GO:0046511(sphinganine biosynthetic process);GO:0030148(sphingolipid biosynthetic process);GO:0006686(sphingomyelin biosynthetic process);GO:0030170(pyridoxa…	00600(Sphingolipid metabolism)	NA
circRNA11193	0	0	0.777347	0.17022	1.13317	0.641143	0	0	0	0	0	0	0	0	0	0	0	0	chrZ	45432197	45434366	-	3	circRNA	ENSGALT00000000207	ADAMTS19	mRNA	chrZ:45417651-45432196|chrZ:45434366-45441973	ADAM metallopeptidase with thrombospondin type 1 motif 19 [Source:HGNC Symbol;Acc:HGNC:17111]	GO:0008233(peptidase activity);GO:0008237(metallopeptidase activity);GO:0004222(metalloendopeptidase activity);GO:0006508(proteolysis);GO:0046872(metal ion binding);GO:0008270(zinc ion binding)	NA	NA
circRNA11194	0	0	0.444198	0.340441	0	0.106857	0	0.110002	0	0	0	0	0	0	0	0	0	0	chrZ	45604740	45605733	-	3	circRNA	ENSGALT00000000217	ISOC1	mRNA	chrZ:45601800-45604739|chrZ:45605733-45620427	isochorismatase domain containing 1 [Source:HGNC Symbol;Acc:HGNC:24254]	GO:0070062(extracellular exosome);GO:0005737(cytoplasm);GO:0008152(metabolic process);GO:0003824(catalytic activity)	NA	NA
circRNA11196	0	0	0.555248	0.255331	0	0.213714	0	0	0	0	0	0	0	0	0	0	0	0	chrZ	45881285	45902639	+	5	circRNA	ENSGALT00000000276	MCC	mRNA	chrZ:45782792-45881284|chrZ:45902639-45911593	mutated in colorectal cancers [Source:HGNC Symbol;Acc:HGNC:6935]	GO:0005886(plasma membrane);GO:0005829(cytosol);GO:0005737(cytoplasm);GO:0005654(nucleoplasm);GO:0005634(nucleus);GO:0090090(negative regulation of canonical Wnt signaling pathway);GO:0050680(negative regulation of epithelial cell proliferation);GO:0045184(establishment of protein localization);GO:0010633(negative regulation of epithelial cell migration);GO:0005509(calcium ion binding)	NA	NA
circRNA11199	0	0	0.444198	1.87242	0.927142	0	1.39628	0	1.37018	0	0	0	0	0	0	0	0	0	chrZ	46050446	46058028	-	3	circRNA	ENSGALT00000000296	ENSGALG00000000220	mRNA	chrZ:46045684-46050445|chrZ:46058028-46062473	NA	GO:0007050(cell cycle arrest);GO:0030178(negative regulation of Wnt signaling pathway);GO:0007026(negative regulation of microtubule depolymerization);GO:0006974(cellular response to DNA damage stimulus);GO:0008013(beta-catenin binding);GO:0000281(mitotic cytokinesis);GO:0016477(cell migration);GO:0008017(microtubule binding);GO:0008285(negative regulation of cell proliferation);GO:0016055(Wnt si…	04310(Wnt signaling pathway);04810(Regulation of actin cytoskeleton)	NA
circRNA1120	1.19164	3.25673	2.22099	6.97904	3.09047	5.34286	4.08144	2.75006	3.03397	0	0	12.2105	0	0	32.4071	0	0	0	chr3	100642305	100644175	+	2	circRNA	ENSGALT00000026572	ENSGALG00000016468	mRNA	chr3:100640684-100642304|chr3:100644175-100644682	NA	GO:0004518(nuclease activity);GO:0090305(nucleic acid phosphodiester bond hydrolysis);GO:0006281(DNA repair)	NA	NA
circRNA11202	0	0	0.11105	0	0	0	0.107406	0	0.0978702	0	0	0	0	0	0	0	0	0	chrZ	46728954	46735445	-	6	circRNA	ENSGALT00000000326	WDR36	mRNA	chrZ:46727484-46728953|chrZ:46735445-46737899	WD repeat-containing protein 36 [Source:RefSeq peptide;Acc:NP_001038099]	GO:0005730(nucleolus);GO:0030516(regulation of axon extension);GO:0001895(retina homeostasis);GO:0003723(RNA binding);GO:0034388(Pwp2p-containing subcomplex of 90S preribosome);GO:0032040(small-subunit processome);GO:0006364(rRNA processing)	03008(Ribosome biogenesis in eukaryotes)	NA
circRNA11204	0	0	0.222099	0.17022	0	0	0.429625	0	0	0	0	0	0	0	0	0	0	0	chrZ	47208522	47220000	-	4	circRNA	ENSGALT00000000334	MAN2A1	mRNA	chrZ:47190452-47208521|chrZ:47220000-47224093	mannosidase alpha class 2A member 1 [Source:HGNC Symbol;Acc:HGNC:6824]	GO:0070062(extracellular exosome);GO:0016020(membrane);GO:0005801(cis-Golgi network);GO:0005794(Golgi apparatus);GO:0005615(extracellular space);GO:0000139(Golgi membrane);GO:0060042(retina morphogenesis in camera-type eye);GO:0050769(positive regulation of neurogenesis);GO:0048286(lung alveolus development);GO:0007585(respiratory gaseous exchange);GO:0007033(vacuole organization);GO:0007005(mito…	00510(N-Glycan biosynthesis)	EC:3.2.1.114
circRNA11209	0	0	1.1105	0	1.3392	0	1.07406	0	0.489351	0	0	0	0	0	0	0	0	0	chrZ	50661061	50671000	+	2	circRNA	ENSGALT00000042657	ST8SIA4	mRNA	chrZ:50650878-50661060|chrZ:50671000-50699408	ST8 alpha-N-acetyl-neuraminide alpha-2,8-sialyltransferase 4 [Source:HGNC Symbol;Acc:HGNC:10871]	GO:0097503(sialylation);GO:0008373(sialyltransferase activity);GO:0006486(protein glycosylation);GO:0005794(Golgi apparatus);GO:0016757(transferase activity, transferring glycosyl groups);GO:0016740(transferase activity);GO:0016021(integral component of membrane);GO:0016020(membrane);GO:0003828(alpha-N-acetylneuraminate alpha-2,8-sialyltransferase activity);GO:0001574(ganglioside biosynthetic pro…	NA	NA
circRNA1121	0.397213	0.673806	1.1105	0.340441	0.412063	0.961714	0	0.660015	0.391481	0	0	50.8771	0	0	0	0	0	0	chr3	104364363	104387120	+	3	circRNA	ENSGALT00000069431	KLHL29	mRNA	chr3:104295009-104364362|chr3:104387120-104401193	kelch like family member 29 [Source:HGNC Symbol;Acc:HGNC:29404]	GO:0042787(protein ubiquitination involved in ubiquitin-dependent protein catabolic process);GO:0031463(Cul3-RING ubiquitin ligase complex);GO:0004842(ubiquitin-protein transferase activity)	NA	NA
circRNA11219	0	0	0.888396	0	0	1.06857	0.214812	0	0.29361	0	0	0	0	0	0	0	0	0	chrZ	56824835	56861046	-	12	circRNA	ENSGALT00000083096	FBN2	mRNA	chrZ:56824397-56824834|chrZ:56861046-56861760	fibrillin 2 [Source:HGNC Symbol;Acc:HGNC:3604]	GO:0090287(regulation of cellular response to growth factor stimulus);GO:0005201(extracellular matrix structural constituent);GO:0031012(extracellular matrix);GO:0005578(proteinaceous extracellular matrix);GO:0009653(anatomical structure morphogenesis);GO:0005737(cytoplasm);GO:0005509(calcium ion binding);GO:0005576(extracellular region);GO:0035108(limb morphogenesis);GO:0045669(positive regulati…	NA	NA
circRNA1122	0	0	0.333149	0	0	0	0	0.550012	0	0	0	70.0408	20.8484	0	0.775291	28.8194	46.1254	0	chr3	104480090	104480401	-	1	circRNA	ENSGALT00000047313	ATAD2B	mRNA	chr3:104476743-104480089|chr3:104480401-104486090	ATPase family, AAA domain containing 2B [Source:HGNC Symbol;Acc:HGNC:29230]	GO:0005634(nucleus);GO:0005654(nucleoplasm);GO:0070577(lysine-acetylated histone binding)	NA	NA
circRNA11225	0	0	0.888396	0	0.412063	0	0.85925	0	0.587221	0	0	0	0	0	0	0	0	0	chrZ	60425589	60429384	+	3	circRNA	ENSGALT00000060803	MEF2C	mRNA	chrZ:60411198-60425588|chrZ:60429384-60435971	myocyte enhancer factor 2C [Source:HGNC Symbol;Acc:HGNC:6996]	GO:0071277(cellular response to calcium ion);GO:0046982(protein heterodimerization activity);GO:0045893(positive regulation of transcription, DNA-templated);GO:0045944(positive regulation of transcription from RNA polymerase II promoter);GO:0045663(positive regulation of myoblast differentiation);GO:0007507(heart development);GO:0050853(B cell receptor signaling pathway);GO:0003680(AT DNA binding…	04010(MAPK signaling pathway);04371(Apelin signaling pathway)	NA
circRNA11228	0	0	0.444198	0	0	0.213714	0	0	0.685091	0	0	0	0	0	0	0	0	0	chrZ	62853139	62884815	-	3	circRNA	ENSGALT00000062482	XRCC4	mRNA	chrZ:62789044-62853138|chrZ:62884815-62940577	X-ray repair cross complementing 4 [Source:HGNC Symbol;Acc:HGNC:12831]	GO:0070419(nonhomologous end joining complex);GO:0032807(DNA ligase IV complex);GO:0005958(DNA-dependent protein kinase-DNA ligase 4 complex);GO:0005829(cytosol);GO:0005654(nucleoplasm);GO:0005634(nucleus);GO:0051351(positive regulation of ligase activity);GO:0051103(DNA ligation involved in DNA repair);GO:0010165(response to X-ray);GO:0006303(double-strand break repair via nonhomologous end join…	03450(Non-homologous end-joining)	NA
circRNA1123	0.794426	0	0	0	0	0.641143	0	0	1.27231	0	0	6.78361	0	0	0	0	0	0	chr3	104713663	104717714	-	6	circRNA	ENSGALT00000026624	ITSN2	mRNA	chr3:104712888-104713662|chr3:104717714-104719549	intersectin 2 [Source:HGNC Symbol;Acc:HGNC:6184]	GO:0070062(extracellular exosome);GO:0005813(centrosome);GO:1903861(positive regulation of dendrite extension);GO:0006897(endocytosis);GO:0035023(regulation of Rho protein signal transduction);GO:0005089(Rho guanyl-nucleotide exchange factor activity);GO:0005509(calcium ion binding);GO:0065009(regulation of molecular function)	NA	NA
circRNA11230	0	0	0.11105	0	0.206031	0	0	0	0.29361	0	0	0	0	0	0	0	0	0	chrZ	64011657	64043094	-	3	circRNA	ENSGALT00000025135	MSH3	mRNA	chrZ:64002504-64011656|chrZ:64043094-64043809	mutS homolog 3 [Source:HGNC Symbol;Acc:HGNC:7326]	GO:0032302(MutSbeta complex);GO:0016020(membrane);GO:0051096(positive regulation of helicase activity);GO:0045910(negative regulation of DNA recombination);GO:0043570(maintenance of DNA repeat elements);GO:0006298(mismatch repair);GO:0006281(DNA repair);GO:0032181(dinucleotide repeat insertion binding);GO:0032142(single guanine insertion binding);GO:0032139(dinucleotide insertion or deletion bind…	NA	NA
circRNA11232	0	0	0.666297	0	0.515079	0	0	0.990022	0	0	0	0	0	0	0	0	0	0	chrZ	66256949	66264362	-	6	circRNA	ENSGALT00000025295	UGCG	mRNA	chrZ:66256473-66256948|chrZ:66264362-66279619	UDP-glucose ceramide glucosyltransferase [Source:HGNC Symbol;Acc:HGNC:12524]	GO:1903955(positive regulation of protein targeting to mitochondrion);GO:0006679(glucosylceramide biosynthetic process);GO:0008120(ceramide glucosyltransferase activity);GO:0016020(membrane);GO:0016757(transferase activity, transferring glycosyl groups);GO:0016021(integral component of membrane)	00600(Sphingolipid metabolism)	EC:2.4.1.80
circRNA11238	0	0	0.222099	0	0.927142	0	0.751843	0.770017	0	0	0	0	0	0	0	0	0	0	chrZ	72912781	72929483	-	4	circRNA	ENSGALT00000003691	AP3S1	mRNA	chrZ:72904371-72912780|chrZ:72929483-72931987	AP-3 complex subunit sigma-1 [Source:RefSeq peptide;Acc:NP_001006586]	GO:0030117(membrane coat);GO:0016192(vesicle-mediated transport);GO:0015031(protein transport);GO:0006810(transport);GO:0006886(intracellular protein transport);GO:0008565(protein transporter activity);GO:0043231(intracellular membrane-bounded organelle);GO:0030123(AP-3 adaptor complex);GO:0016020(membrane);GO:0048490(anterograde synaptic vesicle transport);GO:0008089(anterograde axonal transport…	04142(Lysosome)	NA
circRNA1124	1.09234	1.01071	1.33259	3.23419	4.12063	5.66343	3.32959	5.28012	1.37018	0	0	23.4034	0	0	0	0	0	0	chr3	104729507	104732545	-	4	circRNA	ENSGALT00000026624	ITSN2	mRNA	chr3:104727843-104729506|chr3:104732545-104733863	intersectin 2 [Source:HGNC Symbol;Acc:HGNC:6184]	GO:0070062(extracellular exosome);GO:0005813(centrosome);GO:1903861(positive regulation of dendrite extension);GO:0006897(endocytosis);GO:0035023(regulation of Rho protein signal transduction);GO:0005089(Rho guanyl-nucleotide exchange factor activity);GO:0005509(calcium ion binding);GO:0065009(regulation of molecular function)	NA	NA
circRNA11240	0	0	0.333149	0.255331	0.309047	0.106857	0.107406	0.330007	0	0	0	0	0	0	0	0	0	0	chrZ	79662651	79662906	+	1	circRNA	ENSGALT00000008032	ZNF608	mRNA	chrZ:79625993-79662650|chrZ:79662906-79697168	zinc finger protein 608 [Source:HGNC Symbol;Acc:HGNC:29238]	GO:0003676(nucleic acid binding);GO:0000122(negative regulation of transcription from RNA polymerase II promoter)	NA	NA
circRNA11241	0	0	0.777347	0.0851102	0.206031	0.427429	0	0.110002	0	0	0	0	0	0	0	0	0	0	chrZ	81623290	81624718	-	3	circRNA	ENSGALT00000008663	POLR1E	mRNA	chrZ:81621413-81623289|chrZ:81624718-81626827	RNA polymerase I subunit E [Source:HGNC Symbol;Acc:HGNC:17631]	GO:0005736(DNA-directed RNA polymerase I complex);GO:0005730(nucleolus);GO:0005634(nucleus);GO:0001650(fibrillar center);GO:0001189(RNA polymerase I transcriptional preinitiation complex assembly at the promoter for the nuclear large rRNA transcript);GO:0001179(RNA polymerase I transcription factor binding);GO:0001054(RNA polymerase I activity);GO:0003899(DNA-directed 5'-3' RNA polymerase activit…	00230(Purine metabolism);00240(Pyrimidine metabolism);03020(RNA polymerase)	NA
circRNA11245	0	0	0.666297	0	0.515079	1.06857	0	0	0	0	0	0	0	0	0	0	0	0	chr13	1600617	1602487	+	4	circRNA	ENSGALT00000001647	ENSGALG00000001099	mRNA	chr13:1586914-1600616|chr13:1602487-1611589	NA	GO:0003723(RNA binding);GO:0045087(innate immune response);GO:0005737(cytoplasm);GO:0003676(nucleic acid binding)	NA	NA
circRNA1125	0	0	0	0	0.309047	0	0.966656	0	3.03397	0	0	75.6372	8.42221	0	0	0	0	0	chr3	105470594	105472682	+	3	circRNA	ENSGALT00000026723	SELENOI	mRNA	chr3:105470273-105470593|chr3:105472682-105473772	selenoprotein I [Source:HGNC Symbol;Acc:HGNC:29361]	GO:1903955(positive regulation of protein targeting to mitochondrion);GO:0004307(ethanolaminephosphotransferase activity);GO:0006646(phosphatidylethanolamine biosynthetic process);GO:0016780(phosphotransferase activity, for other substituted phosphate groups);GO:0008654(phospholipid biosynthetic process);GO:0016740(transferase activity);GO:0016021(integral component of membrane);GO:0016020(membra…	NA	NA
circRNA11261	0	0	0.444198	0.17022	0	0	0	0.660015	0	0	0	0	0	0	0	0	0	0	chr13	9457603	9462274	+	5	circRNA	ENSGALT00000059335	CPEB4	mRNA	chr13:9443303-9457602|chr13:9462274-9465545	cytoplasmic polyadenylation element binding protein 4 [Source:HGNC Symbol;Acc:HGNC:21747]	GO:0071230(cellular response to amino acid stimulus);GO:0014069(postsynaptic density);GO:0030425(dendrite);GO:0003723(RNA binding);GO:0005783(endoplasmic reticulum);GO:0005737(cytoplasm);GO:0005634(nucleus);GO:0002931(response to ischemia);GO:0045202(synapse)	04114(Oocyte meiosis);04914(Progesterone-mediated oocyte maturation)	NA
circRNA11266	0	0	0.222099	0.0851102	0.515079	0.534286	0	0	0	0	0	0	0	0	0	0	0	0	chr13	10165811	10168769	-	4	circRNA	ENSGALT00000086320	PDLIM7	mRNA	chr13:10165565-10165810|chr13:10168769-10171313	PDZ and LIM domain protein 7 [Source:RefSeq peptide;Acc:NP_001005345]	GO:0015629(actin cytoskeleton);GO:0005884(actin filament);GO:0008134(transcription factor binding);GO:0001725(stress fiber);GO:0048471(perinuclear region of cytoplasm);GO:0005737(cytoplasm);GO:0046872(metal ion binding);GO:0032880(regulation of protein localization);GO:0033613(activating transcription factor binding);GO:0006913(nucleocytoplasmic transport);GO:0043433(negative regulation of sequen…	NA	NA
circRNA1127	0	0	0	0.680882	0.206031	0	0.322219	0.44001	0.19574	0	0	3.05262	17.2586	0	0	0	0	0	chr3	105947192	105953863	-	3	circRNA	ENSGALT00000048236	NCOA1	mRNA	chr3:105945918-105947191|chr3:105953863-105972961	nuclear receptor coactivator 1 [Source:HGNC Symbol;Acc:HGNC:7668]	GO:0008134(transcription factor binding);GO:0019899(enzyme binding);GO:2001141(regulation of RNA biosynthetic process);GO:0030374(ligand-dependent nuclear receptor transcription coactivator activity);GO:0003713(transcription coactivator activity);GO:0045944(positive regulation of transcription from RNA polymerase II promoter);GO:0043065(positive regulation of apoptotic process);GO:0006351(transcr…	NA	NA
circRNA11274	0	0	1.66574	0	0	1.60286	0	0	0.782961	0	0	0	0	0	0	0	0	0	chr13	10638643	10653841	+	3	circRNA	ENSGALT00000084508	RNF145	mRNA	chr13:10630581-10638642|chr13:10653841-10658293	ring finger protein 145 [Source:HGNC Symbol;Acc:HGNC:20853]	GO:0046872(metal ion binding);GO:0008270(zinc ion binding);GO:0016021(integral component of membrane);GO:0016020(membrane)	NA	NA
circRNA11278	0	0	0.11105	0	1.64825	0	0.107406	0.990022	1.66379	0	0	0	0	0	0	0	0	0	chr13	11555505	11572070	-	3	circRNA	ENSGALT00000006182	SGCD	mRNA	chr13:11526748-11555504|chr13:11572070-11593897	sarcoglycan delta [Source:HGNC Symbol;Acc:HGNC:10807]	GO:0042383(sarcolemma);GO:0016012(sarcoglycan complex);GO:0016011(dystroglycan complex);GO:0016010(dystrophin-associated glycoprotein complex);GO:0061024(membrane organization);GO:0060047(heart contraction);GO:0055001(muscle cell development);GO:0048738(cardiac muscle tissue development);GO:0007517(muscle organ development);GO:0016021(integral component of membrane);GO:0016020(membrane)	NA	NA
circRNA1128	4.66725	3.93054	4.55303	6.72371	7.31412	10.5789	9.77396	8.9102	6.75304	0	0	21.8771	0	0	0	0	0	0	chr3	106622006	106630076	+	2	circRNA	ENSGALT00000026852	HMBOX1	mRNA	chr3:106613528-106622005|chr3:106630076-106653726	homeobox containing 1 [Source:HGNC Symbol;Acc:HGNC:26137]	GO:0016604(nuclear body);GO:0005829(cytosol);GO:0005737(cytoplasm);GO:0005697(telomerase holoenzyme complex);GO:0005654(nucleoplasm);GO:0005634(nucleus);GO:0000784(nuclear chromosome, telomeric region);GO:0051973(positive regulation of telomerase activity);GO:0045892(negative regulation of transcription, DNA-templated);GO:0032212(positive regulation of telomere maintenance via telomerase);GO:0006…	NA	NA
circRNA11280	0	0	0.333149	0.851102	0.72111	0.427429	0.429625	0.770017	0.685091	0	0	0	0	0	0	0	0	0	chr13	12924341	12924739	+	2	circRNA	ENSGALT00000086044	SPARC	mRNA	chr13:12924160-12924340|chr13:12924739-12924878	secreted protein acidic and cysteine rich [Source:HGNC Symbol;Acc:HGNC:11219]	GO:0031092(platelet alpha granule membrane);GO:0031091(platelet alpha granule);GO:0016363(nuclear matrix);GO:0009986(cell surface);GO:0005737(cytoplasm);GO:0005615(extracellular space);GO:0005578(proteinaceous extracellular matrix);GO:0071363(cellular response to growth factor stimulus);GO:0060348(bone development);GO:0043473(pigmentation);GO:0042127(regulation of cell proliferation);GO:0022604(r…	NA	NA
circRNA11287	0	0	0.888396	0.425551	0	0	0	2.20005	0.978702	0	0	0	0	0	0	0	0	0	chr13	15999261	16003788	+	5	circRNA	ENSGALT00000072062	ENSGALG00000006474	mRNA	chr13:15996797-15999260|chr13:16003788-16004131	S-phase kinase-associated protein 1 [Source:UniProtKB/Swiss-Prot;Acc:Q5ZKF5]	GO:0031467(Cul7-RING ubiquitin ligase complex);GO:0019005(SCF ubiquitin ligase complex);GO:0016567(protein ubiquitination);GO:0006511(ubiquitin-dependent protein catabolic process)	04141(Protein processing in endoplasmic reticulum);04120(Ubiquitin mediated proteolysis);04310(Wnt signaling pathway);04350(TGF-beta signaling pathway);04110(Cell cycle);04114(Oocyte meiosis);05168(Herpes simplex infection)	NA
circRNA1129	0	0	1.66574	0.851102	0.206031	1.496	1.07406	0.660015	0.782961	0	0	20.0116	0	0	0	0	0	0	chr3	108121771	108187729	+	12	circRNA	ENSGALT00000069714	PKHD1	mRNA	chr3:108116100-108121770|chr3:108187729-108190447	PKHD1, fibrocystin/polyductin [Source:HGNC Symbol;Acc:HGNC:9016]	GO:0005813(centrosome);GO:0008284(positive regulation of cell proliferation);GO:0006874(cellular calcium ion homeostasis);GO:0070372(regulation of ERK1 and ERK2 cascade);GO:0036064(ciliary basal body);GO:0048471(perinuclear region of cytoplasm);GO:0043066(negative regulation of apoptotic process);GO:0051898(negative regulation of protein kinase B signaling);GO:0032006(regulation of TOR signaling)…	NA	NA
circRNA11294	0	0	0.666297	0.510661	0.206031	0.748	0.644437	0.220005	0.880831	0	0	0	0	0	0	0	0	0	chr13	18265962	18275035	+	6	circRNA	ENSGALT00000012413	KDM3B	mRNA	chr13:18246172-18265961|chr13:18275035-18278785	lysine demethylase 3B [Source:HGNC Symbol;Acc:HGNC:1337]	GO:0033169(histone H3-K9 demethylation);GO:0032454(histone demethylase activity (H3-K9 specific));GO:0031490(chromatin DNA binding);GO:0000976(transcription regulatory region sequence-specific DNA binding);GO:0006355(regulation of transcription, DNA-templated);GO:0000785(chromatin);GO:0005634(nucleus)	NA	NA
circRNA11295	0	0	0.333149	0	0.515079	0.106857	0	0	0	0	0	0	0	0	0	0	0	0	chr12	144338	190264	+	7	circRNA	ENSGALT00000056386	POC1A	mRNA	chr12:137785-144337|chr12:190264-204396	POC1 centriolar protein A [Source:HGNC Symbol;Acc:HGNC:24488]	GO:0005813(centrosome);GO:0000922(spindle pole);GO:0036064(ciliary basal body);GO:0005814(centriole);GO:0005737(cytoplasm);GO:0007283(spermatogenesis);GO:0007052(mitotic spindle organization);GO:1905515(non-motile cilium assembly);GO:0003431(growth plate cartilage chondrocyte development);GO:0010825(positive regulation of centrosome duplication);GO:0060348(bone development)	NA	NA
circRNA11296	0	0	0.333149	0.0851102	0	0.427429	0	0	0	0	0	0	0	0	0	0	0	0	chr12	601267	612779	+	9	circRNA	ENSGALT00000075547	NISCH	mRNA	chr12:600526-601266|chr12:612779-613791	nischarin [Source:HGNC Symbol;Acc:HGNC:18006]	NA	NA	NA
circRNA11298	0	0	0.222099	0	0	0	0.537031	0.330007	0	0	0	0	0	0	0	0	0	0	chr12	1400537	1416230	-	12	circRNA	ENSGALT00000060362	PFKFB4	mRNA	chr12:1394525-1400536|chr12:1416230-1421761	6-phosphofructo-2-kinase/fructose-2,6-biphosphatase 4 [Source:HGNC Symbol;Acc:HGNC:8875]	GO:0046835(carbohydrate phosphorylation);GO:0006000(fructose metabolic process);GO:0006003(fructose 2,6-bisphosphate metabolic process);GO:0003873(6-phosphofructo-2-kinase activity);GO:0008152(metabolic process);GO:0003824(catalytic activity);GO:0005524(ATP binding)	00051(Fructose and mannose metabolism)	NA
circRNA113	0	0	0	0	0	0	0	0	0	3.28986	0.769448	14.2456	0	0	0	0	0	0	chr18	435030	435457	-	2	circRNA	ENSGALT00000082455	ENSGALG00000042257	mRNA	chr18:434859-435029|chr18:435457-435614	NA	NA	04530(Tight junction)	NA
circRNA1130	0.0993032	0	0	0.17022	0	0	0	0.220005	0	0	0	6.27484	0	0	0	0	0	0	chr3	110511637	110513242	+	2	circRNA	ENSGALT00000026983	CD2AP	mRNA	chr3:110508342-110511636|chr3:110513242-110516449	CD2 associated protein [Source:HGNC Symbol;Acc:HGNC:14258]	GO:0017124(SH3 domain binding);GO:0045296(cadherin binding);GO:0032911(negative regulation of transforming growth factor beta1 production);GO:1900182(positive regulation of protein localization to nucleus);GO:2000249(regulation of actin cytoskeleton reorganization);GO:0001726(ruffle);GO:0005737(cytoplasm);GO:0005886(plasma membrane);GO:0005911(cell-cell junction);GO:0031941(filamentous actin);GO:…	NA	NA
circRNA11304	0	0	0.11105	0	0.618094	0.106857	0	0	0	0	0	0	0	0	0	0	0	0	chr12	2466586	2466886	-	2	circRNA	ENSGALT00000004397	ENSGALG00000002784	mRNA	chr12:2466515-2466585|chr12:2466886-2466953	NA	GO:0008236(serine-type peptidase activity);GO:0006508(proteolysis)	NA	NA
circRNA11308	0	0	0.222099	0.510661	0.618094	0.213714	0.85925	0.220005	0	0	0	0	0	0	0	0	0	0	chr12	3197547	3198573	-	3	circRNA	ENSGALT00000080104	GNAI2	mRNA	chr12:3195802-3197546|chr12:3198573-3203800	G protein subunit alpha i2 [Source:HGNC Symbol;Acc:HGNC:4385]	GO:0005813(centrosome);GO:0030496(midbody);GO:0051301(cell division);GO:0005737(cytoplasm);GO:0005886(plasma membrane);GO:0016020(membrane);GO:0005654(nucleoplasm);GO:0005829(cytosol);GO:0070062(extracellular exosome);GO:0030425(dendrite);GO:0044297(cell body);GO:0008283(cell proliferation);GO:1903561(extracellular vesicle);GO:0007193(adenylate cyclase-inhibiting G-protein coupled receptor signal…	04371(Apelin signaling pathway);04540(Gap junction);04914(Progesterone-mediated oocyte maturation);04916(Melanogenesis);04261(Adrenergic signaling in cardiomyocytes)	NA
circRNA11309	0	0	0.444198	2.55331	2.36936	1.92343	2.89997	2.53006	1.9574	0	0	0	0	0	0	0	0	0	chr12	3224274	3224658	+	2	circRNA	ENSGALT00000062751	SEMA3B	mRNA	chr12:3224206-3224273|chr12:3224658-3224729	semaphorin 3B [Source:HGNC Symbol;Acc:HGNC:10724]	GO:0005615(extracellular space);GO:0050919(negative chemotaxis);GO:0038191(neuropilin binding)	NA	NA
circRNA11314	0	0	0.222099	0.340441	0.412063	0	0.107406	0	0.782961	0	0	0	0	0	0	0	0	0	chr12	5157686	5161750	-	3	circRNA	ENSGALT00000036273	EFCC1	mRNA	chr12:5153828-5157685|chr12:5161750-5191161	EF-hand and coiled-coil domain containing 1 [Source:HGNC Symbol;Acc:HGNC:25692]	GO:0005509(calcium ion binding)	NA	NA
circRNA1132	0	0	0	0	0	0.106857	1.18147	1.98004	1.17444	0	0	8.6491	11.4597	10.1309	28.9959	0	0	0	chr28	2119346	2120923	+	3	circRNA	ENSGALT00000047030	ENSGALG00000000996	mRNA	chr28:2118993-2119345|chr28:2120923-2121352	NA	GO:0030123(AP-3 adaptor complex);GO:0030117(membrane coat);GO:0016192(vesicle-mediated transport);GO:0015031(protein transport);GO:0006810(transport);GO:0006886(intracellular protein transport);GO:0016020(membrane)	04142(Lysosome)	NA
circRNA11331	0	0	0.666297	0	0	0	0.322219	0	0.0978702	0	0	0	0	0	0	0	0	0	chr12	9834233	9849019	+	2	circRNA	ENSGALT00000061894	CHCHD6	mRNA	chr12:9814341-9834232|chr12:9849019-9880575	coiled-coil-helix-coiled-coil-helix domain containing 6 [Source:HGNC Symbol;Acc:HGNC:28184]	GO:0061617(MICOS complex);GO:0005739(mitochondrion);GO:0005743(mitochondrial inner membrane);GO:0016020(membrane);GO:0006974(cellular response to DNA damage stimulus);GO:0005829(cytosol);GO:0042407(cristae formation)	NA	NA
circRNA11337	0	0	0.222099	0	0	0	0.214812	0	0.29361	0	0	0	0	0	0	0	0	0	chr12	11080244	11084918	-	5	circRNA	ENSGALT00000049228	GRIP2	mRNA	chr12:11076300-11080243|chr12:11084918-11087564	glutamate receptor interacting protein 2 [Source:HGNC Symbol;Acc:HGNC:23841]	GO:0007219(Notch signaling pathway);GO:0045777(positive regulation of blood pressure);GO:0014824(artery smooth muscle contraction)	NA	NA
circRNA1134	0	0	0.222099	0	0	0.427429	0.85925	0.770017	0.19574	0	0	4.91812	0	0	0	0	0	0	chr28	2494568	2495445	-	2	circRNA	ENSGALT00000001662	MIER2	mRNA	chr28:2494014-2494567|chr28:2495445-2496012	MIER family member 2 [Source:HGNC Symbol;Acc:HGNC:29210]	GO:0004407(histone deacetylase activity);GO:0042826(histone deacetylase binding);GO:0016575(histone deacetylation);GO:0005634(nucleus);GO:0005737(cytoplasm);GO:0043234(protein complex)	NA	NA
circRNA11349	0	0	0.666297	0.0851102	0	0	0	0	0.489351	0	0	0	0	0	0	0	0	0	chr12	14479502	14481146	-	2	circRNA	ENSGALT00000036226	LRIG1	mRNA	chr12:14478918-14479501|chr12:14481146-14482326	leucine rich repeats and immunoglobulin like domains 1 [Source:HGNC Symbol;Acc:HGNC:17360]	GO:0060384(innervation);GO:0032474(otolith morphogenesis);GO:0007605(sensory perception of sound);GO:0016021(integral component of membrane);GO:0016020(membrane)	NA	NA
circRNA1135	0	0	0	0	0	0	0.214812	0	0.29361	0	0	30.0175	0	0	7.44279	29.6199	89.6112	0	chr28	3434353	3434810	-	2	circRNA	ENSGALT00000046530	ENSGALG00000034615	mRNA	chr28:3433923-3434352|chr28:3434810-3434905	NA	NA	NA	NA
circRNA11359	0	0	0.11105	0.510661	0	0.534286	0.107406	0	0.0978702	0	0	0	0	0	0	0	0	0	chr11	1154769	1160032	+	12	circRNA	ENSGALT00000071895	RIPOR1	mRNA	chr11:1154387-1154768|chr11:1160032-1160449	RHO family interacting cell polarization regulator 1 [Source:HGNC Symbol;Acc:HGNC:25836]	GO:0030335(positive regulation of cell migration);GO:0034067(protein localization to Golgi apparatus);GO:0005737(cytoplasm);GO:0005794(Golgi apparatus);GO:0016020(membrane);GO:0090316(positive regulation of intracellular protein transport);GO:0009267(cellular response to starvation);GO:0071889(14-3-3 protein binding);GO:0070062(extracellular exosome);GO:0009611(response to wounding);GO:0007266(Rh…	NA	NA
circRNA1137	4.36934	1.45991	5.44143	2.38309	3.60555	7.37314	6.874	6.38014	4.89351	0	0	18.8245	49.7049	169.806	21.7081	15.2102	0	0.194639	chr28	4162686	4163237	-	1	circRNA	ENSGALT00000049026	INSR	mRNA	chr28:4150029-4162685|chr28:4163237-4167095	insulin receptor [Source:HGNC Symbol;Acc:HGNC:6091]	GO:0003007(heart morphogenesis);GO:0005887(integral component of plasma membrane);GO:0032869(cellular response to insulin stimulus);GO:0070062(extracellular exosome);GO:0043235(receptor complex);GO:0008284(positive regulation of cell proliferation);GO:0005524(ATP binding);GO:0009887(animal organ morphogenesis);GO:0005886(plasma membrane);GO:0018108(peptidyl-tyrosine phosphorylation);GO:0030335(po…	04068(FoxO signaling pathway);04150(mTOR signaling pathway);04520(Adherens junction);04910(Insulin signaling pathway)	EC:2.7.10.1
circRNA11372	0	0	0.333149	0	0	0.320571	0	0.110002	0.685091	0	0	0	0	0	0	0	0	0	chr11	7662718	7687729	-	10	circRNA	ENSGALT00000042911	PHKB	mRNA	chr11:7659256-7662717|chr11:7687729-7692105	phosphorylase kinase regulatory subunit beta [Source:HGNC Symbol;Acc:HGNC:8927]	GO:0005977(glycogen metabolic process);GO:0005516(calmodulin binding);GO:0005975(carbohydrate metabolic process);GO:0005886(plasma membrane);GO:0003824(catalytic activity);GO:0016020(membrane);GO:0005964(phosphorylase kinase complex);GO:0004689(phosphorylase kinase activity);GO:0006468(protein phosphorylation)	04020(Calcium signaling pathway);04910(Insulin signaling pathway)	NA
[truncated: 6,595 more rows]
