# Supplementary material for: Integrative analysis of circRNA, miRNA, and mRNA profiles to reveal ceRNA regulation in chicken muscle development from the embryonic to post-hatching periods
Source: BMC Genomics. 2022 May 3;23:342. doi: 10.1186/s12864-022-08525-5 (PMC9063329; doi:10.1186/s12864-022-08525-5)
Supplement: Supplementary file 3 — Additional file 3: Table S3. The differentially expressed circRNAs. [file 12864_2022_8525_MOESM3_ESM.xlsx]

## Sheet: E17VSE12
Table S3 The differentially expressed circRNAs (E17 VS E12)
Accession	E17_1_srpbm	E17_2_srpbm	E17_3_srpbm	E12_1_srpbm	E12_2_srpbm	E12_3_srpbm	log2FoldChange	regulation	pvalue	qvalue	significant	chr	start	end	strand	exon Count	circType	isoformName	geneName	flankIntron	gene Discription	GO	KEGG	EC
circRNA16985	9.70256	11.6408	14.96	0	0	0	9.75607	up	4.02973e-17	3.40431e-13	yes	chr8	4496518	4505571	-	8	circRNA	ENSGALT00000000626	SUCO	chr8:4494778-4496517|chr8:4505571-4505780	SUN domain containing ossification factor [Source:HGNC Symbol;Acc:HGNC:1240]	GO:0016020(membrane);GO:0005791(rough endoplasmic reticulum);GO:0046850(regulation of bone remodeling);GO:0045669(positive regulation of osteoblast differentiation);GO:0032967(positive regulation of collagen biosynthetic process)	NA	NA
circRNA553	152.092	308.017	346.645	13.2073	15.1606	11.6602	4.00571	up	6.55521e-13	2.76892e-09	yes	chr14	8456630	8458456	-	3	circRNA	ENSGALT00000077795	CLEC19A	chr14:8456198-8456629|chr14:8458456-8461684	C-type lectin domain containing 19A [Source:HGNC Symbol;Acc:HGNC:34522]	NA	NA	NA
circRNA14255	7.40459	1.23619	6.51829	0	0	0	8.58068	up	3.71519e-08	7.84648e-05	yes	chr11	462674	469444	+	4	circRNA	ENSGALT00000047842	CSNK2A2	chr11:462105-462673|chr11:469444-469659	casein kinase 2 alpha 2 [Source:HGNC Symbol;Acc:HGNC:2459]	GO:0031519(PcG protein complex);GO:0005634(nucleus);GO:1903955(positive regulation of protein targeting to mitochondrion);GO:1903146(regulation of autophagy of mitochondrion);GO:0051726(regulation of cell cycle);GO:0006468(protein phosphorylation);GO:0047485(protein N-terminus binding);GO:0004674(protein serine/threonine kinase activity);GO:0016055(Wnt signaling pathway);GO:0016740(transferase ac…	03008(Ribosome biogenesis in eukaryotes);04310(Wnt signaling pathway);04137(Mitophagy - animal);04520(Adherens junction);05168(Herpes simplex infection)	EC:2.7.11.1
circRNA322	1.78731	3.2965	2.77829	0	0	0	7.5499	up	1.17369e-07	0.000198306	yes	chr2	40057263	40072252	-	5	circRNA	ENSGALT00000018667	GADL1	chr2:40023533-40057262|chr2:40072252-40078481	glutamate decarboxylase like 1 [Source:HGNC Symbol;Acc:HGNC:27949]	GO:0016831(carboxy-lyase activity);GO:0019752(carboxylic acid metabolic process);GO:0030170(pyridoxal phosphate binding);GO:0016829(lyase activity);GO:0003824(catalytic activity)	00410(beta-Alanine metabolism);00430(Taurine and hypotaurine metabolism);00770(Pantothenate and CoA biosynthesis)	EC:4.1.1.11
circRNA16704	1.10643	4.73872	2.13714	0	0	0	7.55204	up	1.09887e-06	0.00132618	yes	chr1	135538169	135554837	-	7	circRNA	ENSGALT00000027123	UXS1	chr1:135529052-135538168|chr1:135554837-135557621	UDP-glucuronate decarboxylase 1 [Source:HGNC Symbol;Acc:HGNC:17729]	GO:0070062(extracellular exosome);GO:0005739(mitochondrion);GO:0051262(protein tetramerization);GO:0070403(NAD+ binding);GO:0048040(UDP-glucuronate decarboxylase activity);GO:0042803(protein homodimerization activity);GO:0005737(cytoplasm)	00520(Amino sugar and nucleotide sugar metabolism)	EC:4.1.1.35
circRNA551	3.91507	3.81158	5.66343	0.198606	0	0.444198	4.08095	up	2.45341e-06	0.00225215	yes	chr14	6904232	6906240	+	3	circRNA	ENSGALT00000009788	TNRC6A	chr14:6902088-6904231|chr14:6906240-6906735	trinucleotide repeat containing 6A [Source:HGNC Symbol;Acc:HGNC:11969]	GO:0043231(intracellular membrane-bounded organelle);GO:0035068(micro-ribonucleoprotein complex);GO:0005794(Golgi apparatus);GO:0005654(nucleoplasm);GO:0000932(P-body);GO:0035278(miRNA mediated inhibition of translation);GO:0035195(gene silencing by miRNA);GO:0003723(RNA binding);GO:0003676(nucleic acid binding)	NA	NA
circRNA633	9.61745	14.2162	24.7909	0.397213	1.79682	2.10994	3.23083	up	2.6659e-06	0.00225215	yes	chr3	104722788	104732545	-	11	circRNA	ENSGALT00000026624	ITSN2	chr3:104719686-104722787|chr3:104732545-104733863	intersectin 2 [Source:HGNC Symbol;Acc:HGNC:6184]	GO:0070062(extracellular exosome);GO:0005813(centrosome);GO:1903861(positive regulation of dendrite extension);GO:0006897(endocytosis);GO:0035023(regulation of Rho protein signal transduction);GO:0005089(Rho guanyl-nucleotide exchange factor activity);GO:0005509(calcium ion binding);GO:0065009(regulation of molecular function)	NA	NA
circRNA10682	3.57463	1.13317	3.84686	0	0.112301	0	5.68638	up	3.35972e-06	0.00258027	yes	chr1	115128951	115136323	+	2	circRNA	ENSGALT00000026250	DMD	chr1:115113895-115128950|chr1:115136323-115156713	dystrophin [Source:HGNC Symbol;Acc:HGNC:2928]	GO:0045202(synapse);GO:0045121(membrane raft);GO:0044306(neuron projection terminus);GO:0042383(sarcolemma);GO:0030055(cell-substrate junction);GO:0030054(cell junction);GO:0030018(Z disc);GO:0016010(dystrophin-associated glycoprotein complex);GO:0005886(plasma membrane);GO:2000651(positive regulation of sodium ion transmembrane transporter activity);GO:1902083(negative regulation of peptidyl-cys…	NA	NA
circRNA7791	9.78767	12.6709	15.9217	1.88676	0.336903	0.999446	3.23674	up	8.09038e-06	0.00569563	yes	chr9	8514812	8526756	-	8	circRNA	ENSGALT00000008057	DOCK10	chr9:8514412-8514811|chr9:8526756-8528340	dedicator of cytokinesis 10 [Source:HGNC Symbol;Acc:HGNC:23479]	GO:0016020(membrane);GO:0070062(extracellular exosome);GO:0005737(cytoplasm);GO:0005634(nucleus);GO:0030334(regulation of cell migration);GO:0005085(guanyl-nucleotide exchange factor activity);GO:0007264(small GTPase mediated signal transduction);GO:0065009(regulation of molecular function)	NA	NA
circRNA4018	15.5752	22.0454	13.0366	2.08537	2.80753	1.55469	2.71454	up	1.11212e-05	0.00694719	yes	chr14	2577882	2584817	-	14	circRNA	ENSGALT00000006529	INTS1	chr14:2577182-2577881|chr14:2584817-2585086	integrator complex subunit 1 [Source:HGNC Symbol;Acc:HGNC:24555]	GO:0032039(integrator complex);GO:0016020(membrane);GO:0034474(U2 snRNA 3'-end processing);GO:0016180(snRNA processing)	NA	NA
circRNA16989	1.7022	2.88444	1.17543	0	0	0	7.15649	up	1.20116e-05	0.00694719	yes	chr8	6041900	6048850	-	12	circRNA	ENSGALT00000006306	CEP350	chr8:6041405-6041899|chr8:6048850-6050113	centrosomal protein 350 [Source:HGNC Symbol;Acc:HGNC:24238]	GO:0034453(microtubule anchoring);GO:0005813(centrosome);GO:0008017(microtubule binding);GO:0005814(centriole);GO:0016020(membrane)	NA	NA
circRNA432	4.93639	19.47	17.7383	1.68816	0.786107	1.55469	3.03354	up	1.48466e-05	0.00783898	yes	chr1	155154565	155156415	+	2	circRNA	ENSGALT00000048855	TBC1D4	chr1:155120485-155154564|chr1:155156415-155160702	TBC1 domain family member 4 [Source:HGNC Symbol;Acc:HGNC:19165]	GO:0012505(endomembrane system);GO:0090630(activation of GTPase activity);GO:0031338(regulation of vesicle fusion);GO:0017137(Rab GTPase binding);GO:0005096(GTPase activator activity);GO:0006886(intracellular protein transport);GO:0005622(intracellular);GO:0016192(vesicle-mediated transport);GO:0005829(cytosol);GO:0070062(extracellular exosome);GO:0032869(cellular response to insulin stimulus)	NA	NA
circRNA1785	8.08547	0	12.2886	0	0	0	8.93994	up	1.78503e-05	0.00887053	yes	chr1	940142	942359	-	4	circRNA	ENSGALT00000013037	TMEM209	chr1:938895-940141|chr1:942359-943135	transmembrane protein 209 [Source:HGNC Symbol;Acc:HGNC:21898]	GO:0016021(integral component of membrane);GO:0016020(membrane)	NA	NA
circRNA1494	5.36194	9.1684	13.5709	1.09234	1.34761	1.33259	2.5752	up	2.60883e-05	0.0122441	yes	chr8	9853559	9859778	-	3	circRNA	ENSGALT00000079041	PLA2G4A	chr8:9840181-9853558|chr8:9859778-9862401	phospholipase A2 group IVA [Source:HGNC Symbol;Acc:HGNC:9035]	GO:0005829(cytosol);GO:0005811(lipid droplet);GO:0005794(Golgi apparatus);GO:0005783(endoplasmic reticulum);GO:0071236(cellular response to antibiotic);GO:0050482(arachidonic acid secretion);GO:0046456(icosanoid biosynthetic process);GO:0042127(regulation of cell proliferation);GO:0005544(calcium-dependent phospholipid binding);GO:0005509(calcium ion binding);GO:0004623(phospholipase A2 activity)…	00564(Glycerophospholipid metabolism);00565(Ether lipid metabolism);00590(Arachidonic acid metabolism);00591(Linoleic acid metabolism);00592(alpha-Linolenic acid metabolism);04010(MAPK signaling pathway);04370(VEGF signaling pathway);04217(Necroptosis);04912(GnRH signaling pathway);04270(Vascular smooth muscle contraction)	NA
circRNA1315	7.4897	10.1986	14.1051	1.58885	0.336903	0.222099	3.472	up	3.07244e-05	0.013661	yes	chr2	44918677	44944884	-	6	circRNA	ENSGALT00000067482	CLASP2	chr2:44897521-44918676|chr2:44944884-44955666	cytoplasmic linker associated protein 2 [Source:RefSeq peptide;Acc:NP_001170856]	NA	NA	NA
circRNA540	14.4687	19.9851	23.936	2.87979	2.47062	5.33038	2.20777	up	3.61368e-05	0.0152642	yes	chr15	3332059	3343175	+	6	circRNA	ENSGALT00000076408	RIMBP2	chr15:3329256-3332058|chr15:3343175-3343733	RIMS binding protein 2 [Source:HGNC Symbol;Acc:HGNC:30339]	GO:0010923(negative regulation of phosphatase activity)	NA	NA
circRNA1660	4.76617	10.6106	2.992	0.496516	0.561505	0.444198	3.34324	up	4.50248e-05	0.0177123	yes	chr7	11410124	11416293	-	5	circRNA	ENSGALT00000033467	FAM126B	chr7:11405710-11410123|chr7:11416293-11417716	family with sequence similarity 126 member B [Source:HGNC Symbol;Acc:HGNC:28593]	GO:0005622(intracellular)	NA	NA
circRNA1488	4.76617	2.98746	5.87714	0.29791	0.561505	0.555248	3.01875	up	4.61257e-05	0.0177123	yes	chr8	6957870	6966897	+	3	circRNA	ENSGALT00000007170	RFWD2	chr8:6949454-6957869|chr8:6966897-6985965	ring finger and WD repeat domain 2 [Source:HGNC Symbol;Acc:HGNC:17440]	GO:0032436(positive regulation of proteasomal ubiquitin-dependent protein catabolic process);GO:0010212(response to ionizing radiation);GO:0061630(ubiquitin protein ligase activity);GO:0016567(protein ubiquitination);GO:0043161(proteasome-mediated ubiquitin-dependent protein catabolic process);GO:0031464(Cul4A-RING E3 ubiquitin ligase complex)	04120(Ubiquitin mediated proteolysis);04115(p53 signaling pathway)	EC:2.3.2.27
circRNA9291	3.82996	4.22364	9.83086	0	0.673806	0	4.34653	up	5.37154e-05	0.0197299	yes	chr3	88284011	88293099	-	5	circRNA	ENSGALT00000026298	MLIP	chr3:88279610-88284010|chr3:88293099-88300637	muscular LMNA interacting protein [Source:HGNC Symbol;Acc:HGNC:21355]	NA	NA	NA
circRNA312	53.4492	55.2164	84.9514	12.2143	11.3424	18.8784	1.94209	up	6.48103e-05	0.0220157	yes	chr2	14718580	14733754	-	8	circRNA	ENSGALT00000011863	SVIL	chr2:14708743-14718579|chr2:14733754-14741238	supervillin [Source:HGNC Symbol;Acc:HGNC:11480]	GO:0043034(costamere);GO:0015629(actin cytoskeleton);GO:0005925(focal adhesion);GO:0005829(cytosol);GO:0005886(plasma membrane);GO:0005737(cytoplasm);GO:0005634(nucleus);GO:0007519(skeletal muscle tissue development);GO:0051015(actin filament binding);GO:0007010(cytoskeleton organization);GO:0003779(actin binding)	NA	NA
circRNA280	14.5538	80.2493	27.3554	5.16377	4.26744	4.33093	2.83231	up	6.51506e-05	0.0220157	yes	chr4	1320394	1324516	-	5	circRNA	ENSGALT00000006629	ENSGALG00000004169	chr4:1319489-1320393|chr4:1324516-1325451	NA	GO:0016021(integral component of membrane);GO:0016020(membrane)	NA	NA
circRNA4976	6.72371	13.083	12.5023	2.08537	1.34761	1.88784	2.29384	up	9.81337e-05	0.0304979	yes	chr3	60332571	60344784	-	3	circRNA	ENSGALT00000022200	RNF217	chr3:60325357-60332570|chr3:60344784-60375758	ring finger protein 217 [Source:HGNC Symbol;Acc:HGNC:21487]	GO:0000151(ubiquitin ligase complex);GO:0032436(positive regulation of proteasomal ubiquitin-dependent protein catabolic process);GO:0000209(protein polyubiquitination);GO:0031624(ubiquitin conjugating enzyme binding);GO:0042787(protein ubiquitination involved in ubiquitin-dependent protein catabolic process);GO:0061630(ubiquitin protein ligase activity);GO:0005737(cytoplasm);GO:0046872(metal ion…	NA	NA
circRNA13914	1.27665	2.78142	2.244	0	0	0.222099	4.42444	up	0.000101082	0.0304979	yes	chr8	26600682	26610811	+	4	circRNA	ENSGALT00000055523	FGGY	chr8:26506816-26600681|chr8:26610811-26631450	FGGY carbohydrate kinase domain containing [Source:HGNC Symbol;Acc:HGNC:25610]	GO:0046835(carbohydrate phosphorylation);GO:0019150(D-ribulokinase activity);GO:0019321(pentose metabolic process);GO:0070050(neuron cellular homeostasis);GO:0016773(phosphotransferase activity, alcohol group as acceptor);GO:0005975(carbohydrate metabolic process)	NA	NA
circRNA1698	1.02132	1.23619	2.35086	0	0	0	6.75464	up	0.000109249	0.0318254	yes	chr5	17874479	17874875	+	2	circRNA	ENSGALT00000046760	ENSGALG00000035774	chr5:17869943-17874478|chr5:17874875-17875705	NA	NA	NA	NA
circRNA15516	0.765992	2.36936	1.60286	0	0	0	6.8013	up	0.000117625	0.0320546	yes	chr6	11405828	11433934	+	5	circRNA	ENSGALT00000006973	MICU1	chr6:11391279-11405827|chr6:11433934-11439239	mitochondrial calcium uptake 1 [Source:HGNC Symbol;Acc:HGNC:1530]	GO:1990246(uniplex complex);GO:0034704(calcium channel complex);GO:0005758(mitochondrial intermembrane space);GO:0032592(integral component of mitochondrial membrane);GO:0005743(mitochondrial inner membrane);GO:0005739(mitochondrion);GO:0070509(calcium ion import);GO:0051561(positive regulation of mitochondrial calcium ion concentration);GO:0051560(mitochondrial calcium ion homeostasis);GO:005126…	NA	NA
circRNA2020	9.44723	16.9976	18.8069	1.68816	0	1.77679	3.40879	up	0.000143767	0.0368044	yes	chr12	6486392	6488126	-	2	circRNA	ENSGALT00000055521	WNK2	chr12:6472876-6486391|chr12:6488126-6493015	WNK lysine deficient protein kinase 2 [Source:HGNC Symbol;Acc:HGNC:14542]	GO:0008285(negative regulation of cell proliferation);GO:0046777(protein autophosphorylation);GO:0006468(protein phosphorylation);GO:0070373(negative regulation of ERK1 and ERK2 cascade);GO:0005737(cytoplasm);GO:0005829(cytosol);GO:2000021(regulation of ion homeostasis);GO:2000651(positive regulation of sodium ion transmembrane transporter activity)	NA	NA
circRNA234	9.1919	10.5076	13.0366	0.893729	0.898409	3.44253	2.46096	up	0.000171137	0.0425225	yes	chr6	6714446	6736911	+	3	circRNA	ENSGALT00000004486	CTNNA3	chr6:6706353-6714445|chr6:6736911-6790433	catenin alpha 3 [Source:HGNC Symbol;Acc:HGNC:2511]	GO:0030027(lamellipodium);GO:0005916(fascia adherens);GO:0005912(adherens junction);GO:0098911(regulation of ventricular cardiac muscle cell action potential);GO:0086091(regulation of heart rate by cardiac conduction);GO:0086073(bundle of His cell-Purkinje myocyte adhesion involved in cell communication);GO:0008013(beta-catenin binding);GO:0045296(cadherin binding);GO:0051015(actin filament bindi…	04520(Adherens junction)	NA
circRNA2229	0	4.32666	4.91543	0	0	0	7.65294	up	0.000210572	0.0480787	yes	chr4	30061790	30062040	-	1	circRNA	ENSGALT00000032250	RNF150	chr4:30054412-30061789|chr4:30062040-30128600	ring finger protein 150 [Source:HGNC Symbol;Acc:HGNC:23138]	GO:0016021(integral component of membrane);GO:0016020(membrane)	NA	NA
circRNA2205	3.23419	2.47238	9.83086	0.695123	0.336903	0.444198	3.00014	up	0.000221252	0.0483401	yes	chr5	7332225	7346436	+	2	circRNA	ENSGALT00000008490	PPFIBP2	None|chr5:7346436-7362520	PPFIA binding protein 2 [Source:HGNC Symbol;Acc:HGNC:9250]	GO:0005615(extracellular space);GO:0042802(identical protein binding)	NA	NA
circRNA1060	27.6608	48.3144	19.0206	5.66028	4.82895	7.66242	2.17927	up	0.000223161	0.0483401	yes	chr21	119311	125672	-	9	circRNA	ENSGALT00000069949	ARHGEF10L	chr21:118014-119310|chr21:125672-126198	Rho guanine nucleotide exchange factor 10 like [Source:HGNC Symbol;Acc:HGNC:25540]	NA	NA	NA
circRNA14238	2.72353	4.63571	0	0	0	0	7.57218	up	0.000251891	0.0525156	yes	chr12	15393222	15396490	-	4	circRNA	ENSGALT00000069260	FRMD4B	chr12:15384093-15393221|chr12:15396490-15408923	FERM domain containing 4B [Source:HGNC Symbol;Acc:HGNC:24886]	GO:0005912(adherens junction);GO:0005923(bicellular tight junction);GO:0005615(extracellular space);GO:0005737(cytoplasm);GO:0001726(ruffle);GO:0090162(establishment of epithelial cell polarity)	NA	NA
circRNA11309	2.55331	2.36936	1.92343	0	0	0.444198	3.75146	up	0.000361867	0.0695108	yes	chr12	3224274	3224658	+	2	circRNA	ENSGALT00000062751	SEMA3B	chr12:3224206-3224273|chr12:3224658-3224729	semaphorin 3B [Source:HGNC Symbol;Acc:HGNC:10724]	GO:0005615(extracellular space);GO:0050919(negative chemotaxis);GO:0038191(neuropilin binding)	NA	NA
circRNA1755	6.89393	11.2287	11.6474	0	1.57221	1.22154	3.17956	up	0.000362036	0.0695108	yes	chr2	44934535	44944884	-	5	circRNA	ENSGALT00000067482	CLASP2	chr2:44918823-44934534|chr2:44944884-44955666	cytoplasmic linker associated protein 2 [Source:RefSeq peptide;Acc:NP_001170856]	NA	NA	NA
circRNA7394	2.80864	2.88444	5.984	0.595819	0	0	3.77722	up	0.000390981	0.0716764	yes	chr1	115427299	115440332	+	4	circRNA	ENSGALT00000026250	DMD	chr1:115424207-115427298|chr1:115440332-115445056	dystrophin [Source:HGNC Symbol;Acc:HGNC:2928]	GO:0045202(synapse);GO:0045121(membrane raft);GO:0044306(neuron projection terminus);GO:0042383(sarcolemma);GO:0030055(cell-substrate junction);GO:0030054(cell junction);GO:0030018(Z disc);GO:0016010(dystrophin-associated glycoprotein complex);GO:0005886(plasma membrane);GO:2000651(positive regulation of sodium ion transmembrane transporter activity);GO:1902083(negative regulation of peptidyl-cys…	NA	NA
circRNA3934	2.29798	2.47238	5.02229	0.29791	0	0.555248	3.2014	up	0.00039312	0.0716764	yes	chr15	3308739	3324031	+	9	circRNA	ENSGALT00000004065	RIMBP2	chr15:3303852-3308738|chr15:3324031-3326714	RIMS binding protein 2 [Source:HGNC Symbol;Acc:HGNC:30339]	GO:0010923(negative regulation of phosphatase activity)	NA	NA
circRNA15608	2.29798	0.412063	1.60286	0	0	0	6.80182	up	0.000398768	0.0716764	yes	chr5	7748661	7770223	-	4	circRNA	ENSGALT00000008698	TEAD1	chr5:7746868-7748660|chr5:7770223-7770806	TEA domain transcription factor 1 [Source:HGNC Symbol;Acc:HGNC:11714]	GO:0048568(embryonic organ development);GO:0003700(transcription factor activity, sequence-specific DNA binding);GO:0035329(hippo signaling);GO:0001085(RNA polymerase II transcription factor binding);GO:0005667(transcription factor complex);GO:0044212(transcription regulatory region DNA binding);GO:0043565(sequence-specific DNA binding);GO:0045944(positive regulation of transcription from RNA pol…	NA	NA
circRNA2153	23.2351	35.6434	54.2834	8.44078	0.898409	2.33204	2.87185	up	0.000497056	0.0839825	yes	chr3	104695922	104700716	-	9	circRNA	ENSGALT00000026624	ITSN2	chr3:104695110-104695921|chr3:104700716-104710462	intersectin 2 [Source:HGNC Symbol;Acc:HGNC:6184]	GO:0070062(extracellular exosome);GO:0005813(centrosome);GO:1903861(positive regulation of dendrite extension);GO:0006897(endocytosis);GO:0035023(regulation of Rho protein signal transduction);GO:0005089(Rho guanyl-nucleotide exchange factor activity);GO:0005509(calcium ion binding);GO:0065009(regulation of molecular function)	NA	NA
circRNA14290	1.02132	0.309047	3.74	0	0	0	6.83983	up	0.000521489	0.0863831	yes	chr11	14264355	14285973	+	3	circRNA	ENSGALT00000008632	WWOX	chr11:14262794-14264354|chr11:14285973-14361331	WW domain containing oxidoreductase [Source:HGNC Symbol;Acc:HGNC:12799]	GO:0090575(RNA polymerase II transcription factor complex);GO:0005902(microvillus);GO:0005886(plasma membrane);GO:0005829(cytosol);GO:0005794(Golgi apparatus);GO:0005739(mitochondrion);GO:0005737(cytoplasm);GO:0005634(nucleus);GO:2001241(positive regulation of extrinsic apoptotic signaling pathway in absence of ligand);GO:2001238(positive regulation of extrinsic apoptotic signaling pathway);GO:00…	NA	NA
circRNA12411	2.12776	1.75127	1.92343	0	0	0.333149	3.87401	up	0.000550486	0.0894328	yes	chr7	12745733	12785583	-	11	circRNA	ENSGALT00000050407	NRP2	chr7:12737553-12745732|chr7:12785583-12796800	neuropilin 2 [Source:HGNC Symbol;Acc:HGNC:8005]	GO:0007411(axon guidance);GO:1990830(cellular response to leukemia inhibitory factor);GO:0007507(heart development);GO:0030424(axon);GO:0003148(outflow tract septum morphogenesis);GO:0017154(semaphorin receptor activity);GO:0001755(neural crest cell migration);GO:0001764(neuron migration);GO:0021612(facial nerve structural organization);GO:0021649(vestibulocochlear nerve structural organization);…	NA	NA
circRNA93	1.7022	2.88444	1.92343	0.29791	0	0	3.92688	up	0.000637678	0.0991326	yes	chr14	6901878	6906240	+	4	circRNA	ENSGALT00000009788	TNRC6A	chr14:6901621-6901877|chr14:6906240-6906735	trinucleotide repeat containing 6A [Source:HGNC Symbol;Acc:HGNC:11969]	GO:0043231(intracellular membrane-bounded organelle);GO:0035068(micro-ribonucleoprotein complex);GO:0005794(Golgi apparatus);GO:0005654(nucleoplasm);GO:0000932(P-body);GO:0035278(miRNA mediated inhibition of translation);GO:0035195(gene silencing by miRNA);GO:0003723(RNA binding);GO:0003676(nucleic acid binding)	NA	NA
circRNA5571	8.59613	8.85935	12.5023	1.68816	1.79682	0.222099	2.65815	up	0.000643799	0.0991326	yes	chr6	20878730	20894946	+	3	circRNA	ENSGALT00000011201	CPEB3	chr6:20866706-20878729|chr6:20894946-20911939	cytoplasmic polyadenylation element binding protein 3 [Source:HGNC Symbol;Acc:HGNC:21746]	GO:0006417(regulation of translation);GO:0003730(mRNA 3'-UTR binding);GO:0043005(neuron projection);GO:1990124(messenger ribonucleoprotein complex);GO:0030014(CCR4-NOT complex);GO:0005737(cytoplasm);GO:0005634(nucleus);GO:2000766(negative regulation of cytoplasmic translation);GO:1900153(positive regulation of nuclear-transcribed mRNA catabolic process, deadenylation-dependent decay);GO:0071230(c…	04114(Oocyte meiosis);04914(Progesterone-mediated oocyte maturation)	NA
circRNA16832	1.44687	1.3392	0.748	0	0	0	6.49826	up	0.000707961	0.103118	yes	chr1	189021176	189031316	+	3	circRNA	ENSGALT00000027880	ME3	chr1:189008828-189021175|chr1:189031316-189031891	malic enzyme 3 [Source:HGNC Symbol;Acc:HGNC:6985]	GO:0005739(mitochondrion);GO:0055114(oxidation-reduction process);GO:0006108(malate metabolic process);GO:0006090(pyruvate metabolic process);GO:0051287(NAD binding);GO:0004473(malate dehydrogenase (decarboxylating) (NADP+) activity);GO:0004471(malate dehydrogenase (decarboxylating) (NAD+) activity);GO:0004470(malic enzyme activity);GO:0046872(metal ion binding);GO:0016491(oxidoreductase activity)	01200(Carbon metabolism);00620(Pyruvate metabolism)	EC:1.1.1.40
circRNA862	1.53198	1.64825	3.52629	0.29791	0	0	3.91507	up	0.000720234	0.103128	yes	chrZ	40739898	40743297	+	4	circRNA	ENSGALT00000020572	NAA35	chrZ:40737420-40739897|chrZ:40743297-40744304	N(alpha)-acetyltransferase 35, NatC auxiliary subunit [Source:HGNC Symbol;Acc:HGNC:24340]	GO:0031417(NatC complex);GO:0005844(polysome);GO:0005737(cytoplasm);GO:0048659(smooth muscle cell proliferation);GO:0043066(negative regulation of apoptotic process)	NA	NA
circRNA1692	2.63842	1.64825	2.03029	0.29791	0	0	3.93768	up	0.000732653	0.103158	yes	chr5	323009	323628	+	1	circRNA	ENSGALT00000056882	SPTB	chr5:322644-323008|chr5:323628-324142	spectrin beta, erythrocytic [Source:HGNC Symbol;Acc:HGNC:11274]	GO:0051015(actin filament binding);GO:0005829(cytosol);GO:0005794(Golgi apparatus);GO:0043234(protein complex);GO:0030506(ankyrin binding);GO:0014731(spectrin-associated cytoskeleton)	NA	NA
circRNA232	5.70238	8.96237	11.3269	1.48955	0.673806	2.66519	2.16827	up	0.000771085	0.106789	yes	chr6	2431763	2439421	+	3	circRNA	ENSGALT00000054821	ENSGALG00000001977	chr6:2428686-2431762|chr6:2439421-2443092	NA	NA	NA	NA
circRNA15397	0.851102	0.927142	1.81657	0	0	0	6.40693	up	0.000803888	0.109536	yes	chr7	12979050	13003193	-	5	circRNA	ENSGALT00000067183	PARD3B	chr7:12951115-12979049|chr7:13003193-13008591	par-3 family cell polarity regulator beta [Source:HGNC Symbol;Acc:HGNC:14446]	GO:0030054(cell junction);GO:0043234(protein complex)	NA	NA
circRNA242	13.107	22.1484	20.7303	5.26307	4.04284	3.10939	1.85341	up	0.000918638	0.12126	yes	chr6	20892861	20894946	+	2	circRNA	ENSGALT00000011201	CPEB3	chr6:20878786-20892860|chr6:20894946-20911939	cytoplasmic polyadenylation element binding protein 3 [Source:HGNC Symbol;Acc:HGNC:21746]	GO:0006417(regulation of translation);GO:0003730(mRNA 3'-UTR binding);GO:0043005(neuron projection);GO:1990124(messenger ribonucleoprotein complex);GO:0030014(CCR4-NOT complex);GO:0005737(cytoplasm);GO:0005634(nucleus);GO:2000766(negative regulation of cytoplasmic translation);GO:1900153(positive regulation of nuclear-transcribed mRNA catabolic process, deadenylation-dependent decay);GO:0071230(c…	04114(Oocyte meiosis);04914(Progesterone-mediated oocyte maturation)	NA
circRNA1100	2.38309	7.62316	11.22	0	0	1.33259	3.77827	up	0.00102914	0.130744	yes	chr3	55460614	55465002	-	3	circRNA	ENSGALT00000022595	PDE7B	chr3:55459277-55460613|chr3:55465002-55465530	phosphodiesterase 7B [Source:HGNC Symbol;Acc:HGNC:8792]	GO:0004114(3',5'-cyclic-nucleotide phosphodiesterase activity);GO:0008081(phosphoric diester hydrolase activity);GO:0016787(hydrolase activity);GO:0046872(metal ion binding);GO:0007165(signal transduction)	00230(Purine metabolism)	EC:3.1.4.53
circRNA459	5.44705	4.84174	4.70171	0.893729	0.898409	1.22154	2.09791	up	0.00103432	0.130744	yes	chr8	9831380	9840181	-	4	circRNA	ENSGALT00000080297	PLA2G4A	chr8:9824303-9831379|chr8:9840181-9853558	phospholipase A2 group IVA [Source:HGNC Symbol;Acc:HGNC:9035]	GO:0005829(cytosol);GO:0005811(lipid droplet);GO:0005794(Golgi apparatus);GO:0005783(endoplasmic reticulum);GO:0071236(cellular response to antibiotic);GO:0050482(arachidonic acid secretion);GO:0046456(icosanoid biosynthetic process);GO:0042127(regulation of cell proliferation);GO:0005544(calcium-dependent phospholipid binding);GO:0005509(calcium ion binding);GO:0004623(phospholipase A2 activity)…	00564(Glycerophospholipid metabolism);00565(Ether lipid metabolism);00590(Arachidonic acid metabolism);00591(Linoleic acid metabolism);00592(alpha-Linolenic acid metabolism);04010(MAPK signaling pathway);04370(VEGF signaling pathway);04217(Necroptosis);04912(GnRH signaling pathway);04270(Vascular smooth muscle contraction)	NA
circRNA138	37.0229	41.2063	53.3217	13.108	10.5563	12.5486	1.58628	up	0.00103799	0.130744	yes	chr23	4183915	4186933	-	4	circRNA	ENSGALT00000065698	AGO3	chr23:4183619-4183914|chr23:4186933-4187944	argonaute 3, RISC catalytic component [Source:HGNC Symbol;Acc:HGNC:18421]	GO:0070578(RISC-loading complex);GO:0035068(micro-ribonucleoprotein complex);GO:0016442(RISC complex);GO:0016020(membrane);GO:0005737(cytoplasm);GO:0005654(nucleoplasm);GO:0000794(condensed nuclear chromosome);GO:1901224(positive regulation of NIK/NF-kappaB signaling);GO:0072091(regulation of stem cell proliferation);GO:0035280(miRNA loading onto RISC involved in gene silencing by miRNA);GO:00352…	NA	NA
circRNA14088	0.680882	1.85428	0.961714	0	0	0	6.39171	up	0.00105239	0.130744	yes	chrZ	54937279	54946905	+	3	circRNA	ENSGALT00000024902	SLC44A1	chrZ:54917773-54937278|chrZ:54946905-54957191	solute carrier family 44 member 1 [Source:HGNC Symbol;Acc:HGNC:18798]	GO:0070062(extracellular exosome);GO:0016021(integral component of membrane);GO:0016020(membrane);GO:0005739(mitochondrion);GO:0005654(nucleoplasm);GO:0015871(choline transport);GO:0015220(choline transmembrane transporter activity)	NA	NA
circRNA949	3.40441	3.39952	2.56457	0.29791	0.673806	0.444198	2.49904	up	0.0010788	0.132083	yes	chr15	3334925	3343175	+	5	circRNA	ENSGALT00000004065	RIMBP2	chr15:3329256-3334924|chr15:3343175-3343733	RIMS binding protein 2 [Source:HGNC Symbol;Acc:HGNC:30339]	GO:0010923(negative regulation of phosphatase activity)	NA	NA
circRNA5654	1.36176	2.67841	3.74	0.29791	0.336903	0	3.168	up	0.0011267	0.1344	yes	chr6	35272066	35287021	+	3	circRNA	ENSGALT00000075704	INPP5A	chr6:35242296-35272065|chr6:35287021-35301654	inositol polyphosphate-5-phosphatase A [Source:HGNC Symbol;Acc:HGNC:6076]	GO:0070062(extracellular exosome);GO:0042731(PH domain binding);GO:0048016(inositol phosphate-mediated signaling);GO:0046855(inositol phosphate dephosphorylation);GO:0004445(inositol-polyphosphate 5-phosphatase activity);GO:0046856(phosphatidylinositol dephosphorylation);GO:0016787(hydrolase activity);GO:0005622(intracellular)	00562(Inositol phosphate metabolism);04070(Phosphatidylinositol signaling system)	NA
circRNA16819	0.936212	1.13317	1.17543	0	0	0	6.30596	up	0.00114007	0.1344	yes	chr1	180591775	180600708	+	6	circRNA	ENSGALT00000027732	ALKBH8	chr1:180575125-180591774|chr1:180600708-180619370	alkB homolog 8, tRNA methyltransferase [Source:HGNC Symbol;Acc:HGNC:25189]	GO:0002098(tRNA wobble uridine modification);GO:0016706(oxidoreductase activity, acting on paired donors, with incorporation or reduction of molecular oxygen, 2-oxoglutarate as one donor, and incorporation of one atom each of oxygen into both donors);GO:0016300(tRNA (uracil) methyltransferase activity);GO:0008198(ferrous iron binding);GO:0000049(tRNA binding);GO:0030488(tRNA methylation);GO:00081…	NA	NA
circRNA3935	19.6605	19.882	20.7303	3.0784	7.07497	3.77568	1.86736	up	0.00119637	0.135811	yes	chr15	3320481	3343175	+	11	circRNA	ENSGALT00000004065	RIMBP2	chr15:3317633-3320480|chr15:3343175-3343733	RIMS binding protein 2 [Source:HGNC Symbol;Acc:HGNC:30339]	GO:0010923(negative regulation of phosphatase activity)	NA	NA
circRNA15820	0.680882	1.3392	1.17543	0	0	0	6.25417	up	0.00151923	0.163254	yes	chr4	5252963	5273791	+	3	circRNA	ENSGALT00000039757	PCDH19	chr4:5250091-5252962|chr4:5273791-5295477	protocadherin-19 precursor [Source:RefSeq peptide;Acc:NP_001092077]	GO:0007420(brain development);GO:0007155(cell adhesion);GO:0007399(nervous system development);GO:0005886(plasma membrane);GO:0007156(homophilic cell adhesion via plasma membrane adhesion molecules);GO:0007267(cell-cell signaling);GO:0005887(integral component of plasma membrane);GO:0005509(calcium ion binding);GO:0016021(integral component of membrane);GO:0016020(membrane)	NA	NA
circRNA4181	1.87242	2.57539	5.44971	0.0993032	0.673806	0	3.27443	up	0.00152811	0.163254	yes	chr19	7879550	7921009	-	6	circRNA	ENSGALT00000008492	BCAS3	chr19:7866675-7879549|chr19:7921009-7930001	BCAS3, microtubule associated cell migration factor [Source:HGNC Symbol;Acc:HGNC:14347]	GO:0048487(beta-tubulin binding);GO:2000114(regulation of establishment of cell polarity);GO:0008134(transcription factor binding);GO:0043547(positive regulation of GTPase activity);GO:0010595(positive regulation of endothelial cell migration);GO:0007030(Golgi organization);GO:0003682(chromatin binding);GO:0042393(histone binding);GO:0045944(positive regulation of transcription from RNA polymeras…	NA	NA
circRNA14212	1.02132	0.412063	2.13714	0	0	0	6.39976	up	0.00154596	0.163254	yes	chr12	9000576	9001598	+	2	circRNA	ENSGALT00000009165	NCKIPSD	chr12:8990012-9000575|chr12:9001598-9005135	NCK interacting protein with SH3 domain [Source:HGNC Symbol;Acc:HGNC:15486]	GO:0008180(COP9 signalosome);GO:0010976(positive regulation of neuron projection development)	NA	NA
circRNA253	18.7242	9.27142	31.3091	2.48258	5.83966	1.66574	2.2552	up	0.00170375	0.175058	yes	chr5	7374779	7384317	+	3	circRNA	ENSGALT00000008490	PPFIBP2	chr5:7366594-7374778|chr5:7384317-7385506	PPFIA binding protein 2 [Source:HGNC Symbol;Acc:HGNC:9250]	GO:0005615(extracellular space);GO:0042802(identical protein binding)	NA	NA
circRNA15382	0.595771	0.927142	1.70971	0	0	0	6.23061	up	0.00178142	0.17916	yes	chr7	11522073	11526345	-	5	circRNA	ENSGALT00000013633	TRAK2	chr7:11521877-11522072|chr7:11526345-11531875	trafficking kinesin protein 2 [Source:HGNC Symbol;Acc:HGNC:13206]	GO:0032839(dendrite cytoplasm);GO:0098972(anterograde dendritic transport of mitochondrion)	NA	NA
circRNA4491	1.02132	1.13317	1.60286	0.0993032	0	0	4.4594	up	0.00184559	0.18091	yes	chr23	5441948	5443486	+	2	circRNA	ENSGALT00000005857	MACF1	chr23:5441188-5441947|chr23:5443486-5444838	microtubule-actin crosslinking factor 1 [Source:HGNC Symbol;Acc:HGNC:13664]	GO:0045296(cadherin binding);GO:0030334(regulation of cell migration);GO:0003723(RNA binding);GO:0005874(microtubule);GO:0003779(actin binding);GO:0005737(cytoplasm);GO:0005886(plasma membrane);GO:0005794(Golgi apparatus);GO:0043001(Golgi to plasma membrane protein transport);GO:0045773(positive regulation of axon extension);GO:0051015(actin filament binding);GO:0032587(ruffle membrane);GO:003288…	NA	NA
circRNA1266	1.19154	1.03016	0.748	0	0	0	6.24046	up	0.00186306	0.18091	yes	chr4	90487322	90492270	+	2	circRNA	ENSGALT00000025939	EXOC6B	chr4:90458846-90487321|chr4:90492270-90493614	exocyst complex component 6B [Source:HGNC Symbol;Acc:HGNC:17085]	GO:0006887(exocytosis);GO:0006904(vesicle docking involved in exocytosis);GO:0000145(exocyst);GO:0006810(transport)	NA	NA
circRNA10925	0.510661	1.23619	2.56457	0	0.112301	0	4.55321	up	0.00188795	0.181243	yes	chr9	10808851	10829024	-	4	circRNA	ENSGALT00000040527	SLC9A9	chr9:10783820-10808850|chr9:10829024-10838558	solute carrier family 9 member A9 [Source:HGNC Symbol;Acc:HGNC:20653]	GO:0055037(recycling endosome);GO:0098719(sodium ion import across plasma membrane);GO:0006885(regulation of pH);GO:0015386(potassium:proton antiporter activity);GO:0015385(sodium:proton antiporter activity);GO:0015297(antiporter activity);GO:1902600(hydrogen ion transmembrane transport);GO:0015299(solute:proton antiporter activity);GO:0071805(potassium ion transmembrane transport);GO:0006814(sod…	NA	NA
circRNA11569	0.765992	2.06031	1.06857	0	0	0.11105	4.55125	up	0.00197269	0.187251	yes	chr15	3329139	3337236	+	3	circRNA	ENSGALT00000004065	RIMBP2	chr15:3327446-3329138|chr15:3337236-3340703	RIMS binding protein 2 [Source:HGNC Symbol;Acc:HGNC:30339]	GO:0010923(negative regulation of phosphatase activity)	NA	NA
circRNA1891	2.21287	0	2.56457	0	0	0	6.89472	up	0.00215274	0.199844	yes	chr20	11150376	11165383	-	3	circRNA	ENSGALT00000062075	GNAS	chr20:11128079-11150375|chr20:11165383-11196378	GNAS complex locus [Source:HGNC Symbol;Acc:HGNC:4392]	GO:0048589(developmental growth);GO:0005829(cytosol);GO:0016020(membrane);GO:0070062(extracellular exosome);GO:0035116(embryonic hindlimb morphogenesis);GO:0001501(skeletal system development);GO:0045669(positive regulation of osteoblast differentiation);GO:0009791(post-embryonic development);GO:0030425(dendrite);GO:0001894(tissue homeostasis);GO:0060348(bone development);GO:0001958(endochondral …	04020(Calcium signaling pathway);04540(Gap junction);04912(GnRH signaling pathway);04916(Melanogenesis);04261(Adrenergic signaling in cardiomyocytes);04270(Vascular smooth muscle contraction)	NA
circRNA1874	1.44687	0.412063	1.28229	0	0	0	6.31656	up	0.00218477	0.199844	yes	chr10	3196349	3209027	+	3	circRNA	ENSGALT00000004548	SCAPER	chr10:3181428-3196348|chr10:3209027-3225181	S-phase cyclin A associated protein in the ER [Source:HGNC Symbol;Acc:HGNC:13081]	GO:0005829(cytosol);GO:0005634(nucleus);GO:0003676(nucleic acid binding);GO:0046872(metal ion binding);GO:0008270(zinc ion binding)	NA	NA
circRNA7262	2.80864	1.23619	2.992	0.0993032	0.224602	0.555248	2.79999	up	0.00223001	0.199844	yes	chr1	77765769	77769255	-	2	circRNA	ENSGALT00000023710	GSTK1	chr1:77764747-77765768|chr1:77769255-77769986	glutathione S-transferase kappa 1 [Source:HGNC Symbol;Acc:HGNC:16906]	GO:0004364(glutathione transferase activity);GO:0015035(protein disulfide oxidoreductase activity);GO:0055114(oxidation-reduction process);GO:0016740(transferase activity);GO:0005777(peroxisome);GO:0016020(membrane);GO:0030855(epithelial cell differentiation);GO:0070062(extracellular exosome);GO:0005739(mitochondrion);GO:0005743(mitochondrial inner membrane);GO:0005102(receptor binding);GO:000562…	00480(Glutathione metabolism);00980(Metabolism of xenobiotics by cytochrome P450);00982(Drug metabolism - cytochrome P450);04146(Peroxisome)	NA
circRNA6534	1.10643	1.54524	3.41943	0.29791	0	0	3.74465	up	0.00223041	0.199844	yes	chr2	44857399	44867770	-	5	circRNA	ENSGALT00000067482	CLASP2	chr2:44852395-44857398|chr2:44867770-44873038	cytoplasmic linker associated protein 2 [Source:RefSeq peptide;Acc:NP_001170856]	NA	NA	NA
circRNA19422	0	1.23619	4.70171	0	0	0	6.96613	up	0.0022473	0.199844	yes	chr1	196027870	196040852	+	7	circRNA	ENSGALT00000036353	PGM2L1	chr1:196014851-196027869|chr1:196040852-196041650	phosphoglucomutase 2 like 1 [Source:HGNC Symbol;Acc:HGNC:20898]	GO:0047933(glucose-1,6-bisphosphate synthase activity);GO:0016310(phosphorylation);GO:0071704(organic substance metabolic process);GO:0016868(intramolecular transferase activity, phosphotransferases);GO:0005829(cytosol);GO:0005975(carbohydrate metabolic process)	00500(Starch and sucrose metabolism)	NA
circRNA237	27.4906	44.6058	37.5069	10.7247	9.99479	12.3265	1.46628	up	0.0023368	0.205639	yes	chr6	11240045	11247709	-	4	circRNA	ENSGALT00000006932	OIT3	chr6:11235076-11240044|chr6:11247709-11251337	oncoprotein induced transcript 3 [Source:HGNC Symbol;Acc:HGNC:29953]	GO:1903118(urate homeostasis);GO:0005509(calcium ion binding)	NA	NA
circRNA17015	0.936212	1.3392	0.641143	0	0	0	6.19057	up	0.00239377	0.207542	yes	chr8	12963542	12985127	-	6	circRNA	ENSGALT00000052336	PTBP2	chr8:12958134-12963541|chr8:12985127-12997601	polypyrimidine tract binding protein 2 [Source:HGNC Symbol;Acc:HGNC:17662]	GO:0005681(spliceosomal complex);GO:2000177(regulation of neural precursor cell proliferation);GO:0033119(negative regulation of RNA splicing);GO:0006376(mRNA splice site selection);GO:0003729(mRNA binding);GO:0003723(RNA binding);GO:0006397(mRNA processing);GO:0003676(nucleic acid binding);GO:0005634(nucleus)	NA	NA
circRNA17039	1.02132	0.515079	1.496	0	0	0	6.20544	up	0.00244148	0.20834	yes	chr8	21434648	21451463	+	5	circRNA	ENSGALT00000061190	MAST2	chr8:21400468-21434647|chr8:21451463-21458075	microtubule associated serine/threonine kinase 2 [Source:HGNC Symbol;Acc:HGNC:19035]	GO:0045075(regulation of interleukin-12 biosynthetic process);GO:0015630(microtubule cytoskeleton);GO:0007010(cytoskeleton organization);GO:0000287(magnesium ion binding);GO:0004674(protein serine/threonine kinase activity);GO:0035556(intracellular signal transduction);GO:0018105(peptidyl-serine phosphorylation);GO:0008017(microtubule binding);GO:0006468(protein phosphorylation);GO:0016740(transf…	NA	NA
circRNA813	1.44687	0.515079	0.961714	0	0	0	6.23981	up	0.00252817	0.211746	yes	chr1	196027870	196034067	+	2	circRNA	ENSGALT00000088009	PGM2L1	chr1:196014851-196027869|chr1:196034067-196036287	phosphoglucomutase 2 like 1 [Source:HGNC Symbol;Acc:HGNC:20898]	GO:0047933(glucose-1,6-bisphosphate synthase activity);GO:0016310(phosphorylation);GO:0071704(organic substance metabolic process);GO:0016868(intramolecular transferase activity, phosphotransferases);GO:0005829(cytosol);GO:0005975(carbohydrate metabolic process)	00500(Starch and sucrose metabolism)	NA
circRNA429	0	2.16333	3.09886	0	0	0	6.83514	up	0.00260669	0.215896	yes	chr1	144102814	144122639	-	4	circRNA	ENSGALT00000027260	ENSGALG00000016872	chr1:144081857-144102813|chr1:144122639-144127904	NA	GO:0005739(mitochondrion);GO:0004658(propionyl-CoA carboxylase activity);GO:0004075(biotin carboxylase activity);GO:0016874(ligase activity);GO:0046872(metal ion binding);GO:0003824(catalytic activity);GO:0005524(ATP binding);GO:0000166(nucleotide binding)	01200(Carbon metabolism);00630(Glyoxylate and dicarboxylate metabolism);00640(Propanoate metabolism);00280(Valine, leucine and isoleucine degradation)	NA
circRNA5487	1.78731	3.60555	5.34286	0.794426	0.449204	0.222099	2.45478	up	0.00266702	0.218748	yes	chr6	6714446	6797092	+	5	circRNA	ENSGALT00000004486	CTNNA3	chr6:6706353-6714445|chr6:6797092-6951492	catenin alpha 3 [Source:HGNC Symbol;Acc:HGNC:2511]	GO:0030027(lamellipodium);GO:0005916(fascia adherens);GO:0005912(adherens junction);GO:0098911(regulation of ventricular cardiac muscle cell action potential);GO:0086091(regulation of heart rate by cardiac conduction);GO:0086073(bundle of His cell-Purkinje myocyte adhesion involved in cell communication);GO:0008013(beta-catenin binding);GO:0045296(cadherin binding);GO:0051015(actin filament bindi…	04520(Adherens junction)	NA
circRNA16647	0.765992	0.824126	1.28229	0	0	0	6.10957	up	0.00275783	0.224021	yes	chr1	115081948	115095476	+	3	circRNA	ENSGALT00000026250	DMD	chr1:114933360-115081947|chr1:115095476-115113730	dystrophin [Source:HGNC Symbol;Acc:HGNC:2928]	GO:0045202(synapse);GO:0045121(membrane raft);GO:0044306(neuron projection terminus);GO:0042383(sarcolemma);GO:0030055(cell-substrate junction);GO:0030054(cell junction);GO:0030018(Z disc);GO:0016010(dystrophin-associated glycoprotein complex);GO:0005886(plasma membrane);GO:2000651(positive regulation of sodium ion transmembrane transporter activity);GO:1902083(negative regulation of peptidyl-cys…	NA	NA
circRNA7409	25.7884	28.3293	38.5754	5.46168	10.2194	11.9933	1.51025	up	0.0028627	0.229741	yes	chr1	119250221	119267515	-	5	circRNA	ENSGALT00000026441	ENSGALG00000016391	chr1:119230694-119250220|chr1:119267515-119281989	NA	GO:0009966(regulation of signal transduction);GO:0005737(cytoplasm);GO:0016020(membrane)	NA	NA
circRNA14364	2.55331	1.54524	0	0	0	0	6.82233	up	0.00292702	0.231098	yes	chr10	13871351	13875233	-	4	circRNA	ENSGALT00000011024	AGBL1	chr10:13850083-13871350|chr10:13875233-13893357	ATP/GTP binding protein like 1 [Source:HGNC Symbol;Acc:HGNC:26504]	GO:0004181(metallocarboxypeptidase activity);GO:0006508(proteolysis);GO:0008270(zinc ion binding)	NA	NA
circRNA5513	1.7022	4.42968	4.16743	0.695123	0	0	3.36963	up	0.00331368	0.252198	yes	chr6	11246734	11247709	-	2	circRNA	ENSGALT00000006932	OIT3	chr6:11243407-11246733|chr6:11247709-11251337	oncoprotein induced transcript 3 [Source:HGNC Symbol;Acc:HGNC:29953]	GO:1903118(urate homeostasis);GO:0005509(calcium ion binding)	NA	NA
circRNA15710	1.36176	1.23619	0.320571	0	0	0	6.2631	up	0.00336914	0.254129	yes	chr5	34918186	34977924	+	4	circRNA	ENSGALT00000016239	AKAP6	chr5:34903871-34918185|chr5:34977924-35007164	A-kinase anchoring protein 6 [Source:HGNC Symbol;Acc:HGNC:376]	GO:0048471(perinuclear region of cytoplasm);GO:0034704(calcium channel complex);GO:0031965(nuclear membrane);GO:0016529(sarcoplasmic reticulum);GO:0005635(nuclear envelope);GO:1902261(positive regulation of delayed rectifier potassium channel activity);GO:1901381(positive regulation of potassium ion transmembrane transport);GO:0071320(cellular response to cAMP);GO:0060306(regulation of membrane r…	NA	NA
circRNA15100	0.936212	0.412063	1.60286	0	0	0	6.15059	up	0.00342158	0.255801	yes	chr3	39361448	39381958	+	5	circRNA	ENSGALT00000075800	SIPA1L2	chr3:39354810-39361447|chr3:39381958-39384973	signal induced proliferation associated 1 like 2 [Source:HGNC Symbol;Acc:HGNC:23800]	NA	NA	NA
circRNA5136	1.61709	3.70857	2.35086	0.595819	0	0.222099	2.83423	up	0.00353662	0.26068	yes	chr3	104729507	104731487	-	3	circRNA	ENSGALT00000026624	ITSN2	chr3:104727843-104729506|chr3:104731487-104732347	intersectin 2 [Source:HGNC Symbol;Acc:HGNC:6184]	GO:0070062(extracellular exosome);GO:0005813(centrosome);GO:1903861(positive regulation of dendrite extension);GO:0006897(endocytosis);GO:0035023(regulation of Rho protein signal transduction);GO:0005089(Rho guanyl-nucleotide exchange factor activity);GO:0005509(calcium ion binding);GO:0065009(regulation of molecular function)	NA	NA
circRNA311	28.7672	40.0731	44.5594	10.1289	13.2515	13.1038	1.36722	up	0.00354856	0.26068	yes	chr2	14718580	14729127	-	4	circRNA	ENSGALT00000011863	SVIL	chr2:14708743-14718579|chr2:14729127-14731200	supervillin [Source:HGNC Symbol;Acc:HGNC:11480]	GO:0043034(costamere);GO:0015629(actin cytoskeleton);GO:0005925(focal adhesion);GO:0005829(cytosol);GO:0005886(plasma membrane);GO:0005737(cytoplasm);GO:0005634(nucleus);GO:0007519(skeletal muscle tissue development);GO:0051015(actin filament binding);GO:0007010(cytoskeleton organization);GO:0003779(actin binding)	NA	NA
circRNA185	37.9591	39.352	53.5354	12.115	13.0269	17.7679	1.36478	up	0.0035936	0.261446	yes	chr3	104713663	104714974	-	3	circRNA	ENSGALT00000026624	ITSN2	chr3:104712888-104713662|chr3:104714974-104715403	intersectin 2 [Source:HGNC Symbol;Acc:HGNC:6184]	GO:0070062(extracellular exosome);GO:0005813(centrosome);GO:1903861(positive regulation of dendrite extension);GO:0006897(endocytosis);GO:0035023(regulation of Rho protein signal transduction);GO:0005089(Rho guanyl-nucleotide exchange factor activity);GO:0005509(calcium ion binding);GO:0065009(regulation of molecular function)	NA	NA
circRNA815	0.765992	0.72111	1.28229	0	0	0	6.0586	up	0.00362088	0.261446	yes	chr9	657106	661977	+	3	circRNA	ENSGALT00000067035	PPP2R3A	chr9:644793-657105|chr9:661977-663645	protein phosphatase 2 regulatory subunit B''alpha [Source:HGNC Symbol;Acc:HGNC:9307]	GO:0000159(protein phosphatase type 2A complex)	03015(mRNA surveillance pathway);04261(Adrenergic signaling in cardiomyocytes)	NA
circRNA4647	1.61709	3.2965	1.92343	0.397213	0	0.444198	2.71413	up	0.00390057	0.27055	yes	chr21	6552182	6552548	+	2	circRNA	ENSGALT00000080452	HSPG2	chr21:6552116-6552181|chr21:6552548-6552718	heparan sulfate proteoglycan 2 [Source:HGNC Symbol;Acc:HGNC:5273]	GO:0008022(protein C-terminus binding);GO:0005925(focal adhesion);GO:0070062(extracellular exosome);GO:0031012(extracellular matrix);GO:0005615(extracellular space);GO:0005576(extracellular region)	NA	NA
circRNA17042	0.425551	1.64825	0.854857	0	0	0	6.11699	up	0.00390537	0.27055	yes	chr8	23099434	23101579	-	2	circRNA	ENSGALT00000017109	BEND5	chr8:23093454-23099433|chr8:23101579-23113635	BEN domain containing 5 [Source:HGNC Symbol;Acc:HGNC:25668]	GO:0005794(Golgi apparatus);GO:0045892(negative regulation of transcription, DNA-templated)	NA	NA
circRNA10145	1.95753	5.8719	2.56457	0	0.786107	0.444198	2.82147	up	0.00393191	0.27055	yes	chr2	44918677	44941491	-	5	circRNA	ENSGALT00000067482	CLASP2	chr2:44897521-44918676|chr2:44941491-44944780	cytoplasmic linker associated protein 2 [Source:RefSeq peptide;Acc:NP_001170856]	NA	NA	NA
circRNA1591	0.765992	1.13317	0.748	0	0	0	6.03025	up	0.00393911	0.27055	yes	chr27	1634448	1637519	+	2	circRNA	ENSGALT00000000956	MYO1D	chr27:1629786-1634447|chr27:1637519-1655413	myosin ID [Source:HGNC Symbol;Acc:HGNC:7598]	GO:0070062(extracellular exosome);GO:0043209(myelin sheath);GO:0043025(neuronal cell body);GO:0043005(neuron projection);GO:0030424(axon);GO:0005903(brush border);GO:0051641(cellular localization);GO:0010923(negative regulation of phosphatase activity);GO:0019904(protein domain specific binding);GO:0016459(myosin complex);GO:0003774(motor activity);GO:0005524(ATP binding);GO:0000166(nucleotide bi…	NA	NA
circRNA4188	3.06397	4.12063	6.41143	0.695123	1.34761	0.777347	1.95479	up	0.00403304	0.272569	yes	chr19	8411382	8412509	+	3	circRNA	ENSGALT00000008686	LHX1	chr19:8410571-8411381|chr19:8412509-8412891	LIM homeobox 1 [Source:HGNC Symbol;Acc:HGNC:6593]	GO:0043234(protein complex);GO:0005634(nucleus);GO:0005622(intracellular);GO:2000768(positive regulation of nephron tubule epithelial cell differentiation);GO:2000744(positive regulation of anterior head development);GO:2000543(positive regulation of gastrulation);GO:0097477(lateral motor column neuron migration);GO:0090190(positive regulation of branching involved in ureteric bud morphogenesis);…	NA	NA
circRNA16864	1.10643	0.72111	0.748	0	0	0	6.04187	up	0.00431083	0.283583	yes	chr9	861209	866972	-	2	circRNA	ENSGALT00000063169	STAG1	chr9:852217-861208|None	stromal antigen 1 [Source:HGNC Symbol;Acc:HGNC:11354]	NA	04110(Cell cycle)	NA
circRNA609	4.08529	5.56285	4.488	1.09234	0	0	3.25305	up	0.00435294	0.283583	yes	chr3	22910646	22921468	-	7	circRNA	ENSGALT00000075618	TRERF1	chr3:22909979-22910645|chr3:22921468-22923552	transcriptional regulating factor 1 [Source:HGNC Symbol;Acc:HGNC:18273]	GO:0005829(cytosol);GO:0005654(nucleoplasm);GO:0005730(nucleolus);GO:0005634(nucleus);GO:0000118(histone deacetylase complex);GO:0005667(transcription factor complex);GO:0008134(transcription factor binding);GO:0044212(transcription regulatory region DNA binding);GO:0006357(regulation of transcription from RNA polymerase II promoter);GO:0003700(transcription factor activity, sequence-specific DNA…	NA	NA
circRNA126	229.372	459.038	484.383	111.617	112.975	154.248	1.34492	up	0.00436384	0.283583	yes	chr26	5070901	5073085	+	4	circRNA	ENSGALT00000005533	TAF8	chr26:5069194-5070900|chr26:5073085-5073391	TATA-box binding protein associated factor 8 [Source:HGNC Symbol;Acc:HGNC:17300]	GO:0005669(transcription factor TFIID complex);GO:0030154(cell differentiation);GO:0005737(cytoplasm);GO:0007275(multicellular organism development);GO:0006355(regulation of transcription, DNA-templated);GO:0006351(transcription, DNA-templated);GO:0005634(nucleus);GO:0046982(protein heterodimerization activity);GO:0045598(regulation of fat cell differentiation);GO:0045893(positive regulation of t…	03022(Basal transcription factors)	NA
circRNA7545	7.91525	8.65332	9.08286	1.78746	2.69523	2.88729	1.56873	up	0.00445602	0.285185	yes	chr1	154889512	154907393	-	10	circRNA	ENSGALT00000027355	LMO7	chr1:154888066-154889511|chr1:154907393-154907719	LIM domain 7 [Source:HGNC Symbol;Acc:HGNC:6646]	GO:0023051(regulation of signaling);GO:0030155(regulation of cell adhesion);GO:0046872(metal ion binding)	NA	NA
circRNA2920	217.031	263.411	418.559	71.5976	99.2741	127.152	1.32877	up	0.00476473	0.298166	yes	chr8	4505781	4512486	-	7	circRNA	ENSGALT00000000626	SUCO	chr8:4505571-4505780|chr8:4512486-4512663	SUN domain containing ossification factor [Source:HGNC Symbol;Acc:HGNC:1240]	GO:0016020(membrane);GO:0005791(rough endoplasmic reticulum);GO:0046850(regulation of bone remodeling);GO:0045669(positive regulation of osteoblast differentiation);GO:0032967(positive regulation of collagen biosynthetic process)	NA	NA
circRNA249	9.36212	14.4222	12.9297	2.9791	3.70594	4.66408	1.44586	up	0.00485707	0.299916	yes	chr5	4622585	4643473	-	2	circRNA	ENSGALT00000019825	MPPED2	chr5:4585415-4622584|chr5:4643473-4669820	metallophosphoesterase domain containing 2 [Source:HGNC Symbol;Acc:HGNC:1180]	GO:0016787(hydrolase activity)	NA	NA
circRNA15001	0.425551	0.72111	1.70971	0	0	0	6.02761	up	0.00486369	0.299916	yes	chr3	2954503	2972061	+	10	circRNA	ENSGALT00000013265	PSME4	chr3:2953971-2954502|chr3:2972061-2972713	proteasome activator subunit 4 [Source:HGNC Symbol;Acc:HGNC:20635]	GO:0070628(proteasome binding);GO:0016504(peptidase activator activity);GO:1990111(spermatoproteasome complex);GO:0005829(cytosol);GO:0005654(nucleoplasm);GO:0005634(nucleus);GO:0035093(spermatogenesis, exchange of chromosomal proteins);GO:0010499(proteasomal ubiquitin-independent protein catabolic process);GO:0006974(cellular response to DNA damage stimulus);GO:0006281(DNA repair);GO:0070577(lys…	03050(Proteasome)	NA
circRNA2674	2.89375	1.64825	5.12914	0.595819	0.449204	0.666297	2.19839	up	0.00494781	0.301867	yes	chr2	45642378	45669632	+	7	circRNA	ENSGALT00000056277	ARPP21	chr2:45640558-45642377|chr2:45669632-45703352	cAMP regulated phosphoprotein 21 [Source:HGNC Symbol;Acc:HGNC:16968]	GO:0034605(cellular response to heat)	NA	NA
circRNA495	71.3223	128.049	83.6691	29.3938	24.0324	37.2016	1.39928	up	0.00503859	0.301867	yes	chr13	16835882	16838940	-	2	circRNA	ENSGALT00000010797	P4HA2	chr13:16835645-16835881|chr13:16838940-16839669	prolyl 4-hydroxylase subunit alpha 2 [Source:HGNC Symbol;Acc:HGNC:8547]	GO:0043231(intracellular membrane-bounded organelle);GO:0005829(cytosol);GO:0005783(endoplasmic reticulum);GO:0005654(nucleoplasm);GO:0031418(L-ascorbic acid binding);GO:0016702(oxidoreductase activity, acting on single donors with incorporation of molecular oxygen, incorporation of two atoms of oxygen);GO:0004656(procollagen-proline 4-dioxygenase activity);GO:0016705(oxidoreductase activity, act…	00330(Arginine and proline metabolism)	EC:1.14.11.2
circRNA8630	1.36176	1.44222	1.496	0	0.224602	0	3.84845	up	0.00504357	0.301867	yes	chr15	8234741	8250770	+	5	circRNA	ENSGALT00000010286	CABIN1	chr15:8207945-8234740|chr15:8250770-8260794	calcineurin binding protein 1 [Source:HGNC Symbol;Acc:HGNC:24187]	GO:0016235(aggresome);GO:0005829(cytosol);GO:0005654(nucleoplasm);GO:0006336(DNA replication-independent nucleosome assembly);GO:0031491(nucleosome binding);GO:0005634(nucleus)	NA	NA
circRNA1839	0	8.44729	4.27429	0	0.336903	0	4.7326	up	0.00506998	0.301867	yes	chr1	179603270	179607179	-	2	circRNA	ENSGALT00000044173	FDX1	chr1:179598266-179603269|chr1:179607179-179612289	ferredoxin 1 [Source:HGNC Symbol;Acc:HGNC:3638]	GO:0051537(2 iron, 2 sulfur cluster binding);GO:0009055(electron carrier activity);GO:0051536(iron-sulfur cluster binding);GO:0008203(cholesterol metabolic process);GO:0042446(hormone biosynthetic process);GO:0071320(cellular response to cAMP);GO:1904322(cellular response to forskolin);GO:0005739(mitochondrion);GO:0022900(electron transport chain)	NA	NA
circRNA14757	0.17022	1.13317	1.92343	0	0	0	6.16084	up	0.00516665	0.30523	yes	chr27	1685258	1690524	+	2	circRNA	ENSGALT00000063910	GPATCH8	chr27:1679319-1685257|chr27:1690524-1695733	G-patch domain containing 8 [Source:HGNC Symbol;Acc:HGNC:29066]	GO:0003723(RNA binding)	NA	NA
circRNA792	4.25551	5.45983	9.40343	0.794426	0.786107	2.77624	1.90126	up	0.00533482	0.312976	yes	chr1	114901972	114933360	+	2	circRNA	ENSGALT00000026250	DMD	chr1:114894620-114901971|chr1:114933360-115081947	dystrophin [Source:HGNC Symbol;Acc:HGNC:2928]	GO:0045202(synapse);GO:0045121(membrane raft);GO:0044306(neuron projection terminus);GO:0042383(sarcolemma);GO:0030055(cell-substrate junction);GO:0030054(cell junction);GO:0030018(Z disc);GO:0016010(dystrophin-associated glycoprotein complex);GO:0005886(plasma membrane);GO:2000651(positive regulation of sodium ion transmembrane transporter activity);GO:1902083(negative regulation of peptidyl-cys…	NA	NA
circRNA225	2.72353	2.26635	3.95371	0.29791	0.898409	0.11105	2.45338	up	0.00550472	0.320197	yes	chr7	36256037	36262068	+	2	circRNA	ENSGALT00000020486	GPD2	None|chr7:36262068-36266116	glycerol-3-phosphate dehydrogenase 2 [Source:HGNC Symbol;Acc:HGNC:4456]	GO:0009331(glycerol-3-phosphate dehydrogenase complex);GO:0005743(mitochondrial inner membrane);GO:0005739(mitochondrion);GO:0043010(camera-type eye development);GO:0035264(multicellular organism growth);GO:0006094(gluconeogenesis);GO:0006072(glycerol-3-phosphate metabolic process);GO:0052591(sn-glycerol-3-phosphate:ubiquinone-8 oxidoreductase activity);GO:0052590(sn-glycerol-3-phosphate:ubiquino…	00564(Glycerophospholipid metabolism)	EC:1.1.5.3
circRNA17061	1.53198	0.927142	0.213714	0	0	0	6.18033	up	0.00568998	0.326521	yes	chr8	28235493	28242664	+	7	circRNA	ENSGALT00000017959	CACHD1	chr8:28234500-28235492|chr8:28242664-28243797	cache domain containing 1 [Source:HGNC Symbol;Acc:HGNC:29314]	GO:0016021(integral component of membrane);GO:0016020(membrane)	NA	NA
circRNA4467	4.1704	0.927142	5.77029	0.695123	0	0	3.50713	up	0.0057345	0.326521	yes	chr23	3541346	3543444	+	3	circRNA	ENSGALT00000002444	INPP5B	chr23:3537499-3541345|chr23:3543444-3543833	inositol polyphosphate-5-phosphatase B [Source:HGNC Symbol;Acc:HGNC:6077]	GO:0016021(integral component of membrane);GO:0016020(membrane);GO:0005829(cytosol);GO:0070613(regulation of protein processing);GO:0046856(phosphatidylinositol dephosphorylation);GO:0030317(flagellated sperm motility);GO:0007283(spermatogenesis);GO:0052658(inositol-1,4,5-trisphosphate 5-phosphatase activity);GO:0004439(phosphatidylinositol-4,5-bisphosphate 5-phosphatase activity);GO:0016787(hydr…	00562(Inositol phosphate metabolism);04070(Phosphatidylinositol signaling system)	EC:3.1.3.36
circRNA9349	3.91507	0.309047	4.59486	0	0.224602	0.555248	3.32807	up	0.00578339	0.326521	yes	chr28	2051960	2077046	-	16	circRNA	ENSGALT00000076799	DOT1L	chr28:2051459-2051959|chr28:2077046-2078983	DOT1 like histone lysine methyltransferase [Source:HGNC Symbol;Acc:HGNC:24948]	GO:2000677(regulation of transcription regulatory region DNA binding);GO:0034729(histone H3-K79 methylation);GO:0006342(chromatin silencing);GO:0031151(histone methyltransferase activity (H3-K79 specific));GO:0018024(histone-lysine N-methyltransferase activity);GO:0000781(chromosome, telomeric region);GO:0006348(chromatin silencing at telomere);GO:0000077(DNA damage checkpoint);GO:0006281(DNA rep…	00310(Lysine degradation)	NA
circRNA4806	6.29815	8.34427	5.02229	1.58885	1.68452	1.99889	1.67728	up	0.00581923	0.326521	yes	chr3	32436948	32444458	-	2	circRNA	ENSGALT00000069749	CRIM1	chr3:32422658-32436947|chr3:32444458-32512582	cysteine rich transmembrane BMP regulator 1 [Source:HGNC Symbol;Acc:HGNC:2359]	GO:0070062(extracellular exosome);GO:0030165(PDZ domain binding)	NA	NA
ciRNA82	0.255331	1.54524	1.06857	0	0	0	6.05086	up	0.00586251	0.326521	yes	chr2	29387527	29388479	+	1	ciRNA	ENSGALT00000050640	HDAC9	chr2:29387526-29388479	histone deacetylase 9 [Source:HGNC Symbol;Acc:HGNC:14065]	GO:0005667(transcription factor complex);GO:0032869(cellular response to insulin stimulus);GO:0005737(cytoplasm);GO:0005634(nucleus);GO:0000122(negative regulation of transcription from RNA polymerase II promoter);GO:0042826(histone deacetylase binding);GO:0008134(transcription factor binding);GO:0045892(negative regulation of transcription, DNA-templated);GO:0005080(protein kinase C binding);GO:…	NA	NA
circRNA8748	1.19154	1.54524	1.496	0	0.224602	0	3.81115	up	0.00587491	0.326521	yes	chr19	7085107	7086599	-	4	circRNA	ENSGALT00000008076	TEX14	chr19:7084999-7085106|chr19:7086599-7090341	testis expressed 14, intercellular bridge forming factor [Source:HGNC Symbol;Acc:HGNC:11737]	GO:0070062(extracellular exosome);GO:0045171(intercellular bridge);GO:0030496(midbody);GO:0005623(cell);GO:0000776(kinetochore);GO:0051306(mitotic sister chromatid separation);GO:0043063(intercellular bridge organization);GO:0032466(negative regulation of cytokinesis);GO:0032091(negative regulation of protein binding);GO:0008608(attachment of spindle microtubules to kinetochore);GO:0007140(male m…	NA	NA
circRNA15314	0.340441	1.13317	1.17543	0	0	0	5.94065	up	0.00602067	0.330277	yes	chr28	3197264	3197876	-	2	circRNA	ENSGALT00000071548	GAMT	chr28:3196958-3197263|chr28:3197876-3199205	guanidinoacetate N-methyltransferase [Source:HGNC Symbol;Acc:HGNC:4136]	GO:0070062(extracellular exosome);GO:0009887(animal organ morphogenesis);GO:0007283(spermatogenesis);GO:0030731(guanidinoacetate N-methyltransferase activity);GO:0006601(creatine biosynthetic process);GO:0040014(regulation of multicellular organism growth)	00260(Glycine, serine and threonine metabolism);00330(Arginine and proline metabolism)	NA
circRNA4994	30.6397	32.759	44.2389	8.63938	7.41187	18.5453	1.42754	up	0.00615365	0.333244	yes	chr3	66699169	66707019	+	6	circRNA	ENSGALT00000024279	SLC22A16	chr3:66681921-66699168|chr3:66707019-66712098	solute carrier family 22 member 16 [Source:HGNC Symbol;Acc:HGNC:20302]	GO:0016021(integral component of membrane);GO:1902603(carnitine transmembrane transport);GO:0046717(acid secretion);GO:0030317(flagellated sperm motility);GO:0015837(amine transport);GO:0015879(carnitine transport);GO:0015695(organic cation transport);GO:0007338(single fertilization);GO:0015226(carnitine transmembrane transporter activity);GO:0015101(organic cation transmembrane transporter activ…	NA	NA
circRNA7679	4.00018	7.31412	12.1817	0.397213	1.01071	3.33149	2.08441	up	0.00621064	0.334188	yes	chr1	187823792	187862493	+	4	circRNA	ENSGALT00000027863	NOX4	chr1:187822072-187823791|chr1:187862493-187884915	NADPH oxidase 4 [Source:RefSeq peptide;Acc:NP_001095299]	GO:0071944(cell periphery);GO:0048471(perinuclear region of cytoplasm);GO:0005634(nucleus);GO:2000573(positive regulation of DNA biosynthetic process);GO:0072593(reactive oxygen species metabolic process);GO:0071333(cellular response to glucose stimulus);GO:0070374(positive regulation of ERK1 and ERK2 cascade);GO:0055114(oxidation-reduction process);GO:0055007(cardiac muscle cell differentiation)…	04933(AGE-RAGE signaling pathway in diabetic complications)	NA
circRNA14536	4.42573	0	0.106857	0	0	0	7.081	up	0.00642855	0.343724	yes	chr14	2989266	3045928	-	2	circRNA	ENSGALT00000006722	MAD1L1	chr14:2952992-2989265|chr14:3045928-3071683	mitotic arrest deficient 1 like 1 [Source:HGNC Symbol;Acc:HGNC:6762]	GO:0072686(mitotic spindle);GO:0015629(actin cytoskeleton);GO:0005829(cytosol);GO:0005737(cytoplasm);GO:0005643(nuclear pore);GO:0005634(nucleus);GO:0000922(spindle pole);GO:0000776(kinetochore);GO:1901990(regulation of mitotic cell cycle phase transition);GO:0090235(regulation of metaphase plate congression);GO:0051315(attachment of mitotic spindle microtubules to kinetochore);GO:0048538(thymus …	04110(Cell cycle);04914(Progesterone-mediated oocyte maturation)	NA
circRNA411	7.4897	6.69602	8.54857	1.19164	2.35832	2.88729	1.61401	up	0.00664507	0.352325	yes	chr1	95166560	95172270	+	4	circRNA	ENSGALT00000048548	GBE1	chr1:95148385-95166559|chr1:95172270-95216127	1,4-alpha-glucan branching enzyme 1 [Source:HGNC Symbol;Acc:HGNC:4180]	GO:0005978(glycogen biosynthetic process);GO:0070062(extracellular exosome);GO:0003844(1,4-alpha-glucan branching enzyme activity)	00500(Starch and sucrose metabolism)	NA
circRNA310	10.5537	10.0955	19.7686	3.77352	2.58292	5.55248	1.49786	up	0.00680261	0.356947	yes	chr2	14718580	14726400	-	3	circRNA	ENSGALT00000011863	SVIL	chr2:14708743-14718579|chr2:14726400-14728874	supervillin [Source:HGNC Symbol;Acc:HGNC:11480]	GO:0043034(costamere);GO:0015629(actin cytoskeleton);GO:0005925(focal adhesion);GO:0005829(cytosol);GO:0005886(plasma membrane);GO:0005737(cytoplasm);GO:0005634(nucleus);GO:0007519(skeletal muscle tissue development);GO:0051015(actin filament binding);GO:0007010(cytoskeleton organization);GO:0003779(actin binding)	NA	NA
circRNA16115	0.765992	0.72111	0.854857	0	0	0	5.85656	up	0.00694048	0.360124	yes	chr2	30796657	30832797	-	8	circRNA	ENSGALT00000050137	RAPGEF5	chr2:30773456-30796656|chr2:30832797-30862731	Rap guanine nucleotide exchange factor 5 [Source:HGNC Symbol;Acc:HGNC:16862]	GO:0005654(nucleoplasm);GO:0016604(nuclear body)	NA	NA
circRNA3784	1.53198	3.60555	3.95371	0.695123	0.224602	0.777347	2.08865	up	0.00696239	0.360124	yes	chr10	17198251	17199258	-	2	circRNA	ENSGALT00000061603	ADAMTS17	chr10:17186044-17198250|chr10:17199258-17218520	ADAM metallopeptidase with thrombospondin type 1 motif 17 [Source:HGNC Symbol;Acc:HGNC:17109]	NA	NA	NA
circRNA14353	0.340441	1.13317	1.06857	0	0	0	5.88864	up	0.00703367	0.360124	yes	chr10	9902434	9903521	+	4	circRNA	ENSGALT00000052257	SEMA6D	chr10:9901687-9902433|chr10:9903521-9904091	semaphorin 6D [Source:HGNC Symbol;Acc:HGNC:16770]	GO:0005886(plasma membrane);GO:0005794(Golgi apparatus);GO:0021591(ventricular system development);GO:0030215(semaphorin receptor binding);GO:0014911(positive regulation of smooth muscle cell migration);GO:0014912(negative regulation of smooth muscle cell migration)	NA	NA
circRNA11464	0.425551	2.16333	1.496	0	0	0.222099	3.78047	up	0.00737984	0.374851	yes	chr10	17067668	17087870	+	6	circRNA	ENSGALT00000066297	MEF2A	chr10:17064379-17067667|chr10:17087870-17088357	myocyte enhancer factor 2A [Source:HGNC Symbol;Acc:HGNC:6993]	GO:0019901(protein kinase binding);GO:0071277(cellular response to calcium ion);GO:0046982(protein heterodimerization activity);GO:0005634(nucleus);GO:0043565(sequence-specific DNA binding);GO:0005667(transcription factor complex);GO:0007507(heart development);GO:0000002(mitochondrial genome maintenance);GO:0003682(chromatin binding);GO:0000981(RNA polymerase II transcription factor activity, seq…	04371(Apelin signaling pathway)	NA
circRNA18994	0	2.57539	1.38914	0	0	0	6.4779	up	0.00766076	0.382947	yes	chr2	117382727	117400941	-	5	circRNA	ENSGALT00000074711	EYA1	chr2:117360739-117382726|chr2:117400941-117407349	EYA transcriptional coactivator and phosphatase 1 [Source:HGNC Symbol;Acc:HGNC:3519]	GO:0010212(response to ionizing radiation);GO:0016925(protein sumoylation);GO:0005634(nucleus);GO:0045893(positive regulation of transcription, DNA-templated);GO:0032993(protein-DNA complex);GO:0006302(double-strand break repair);GO:0004725(protein tyrosine phosphatase activity);GO:0005737(cytoplasm);GO:0045739(positive regulation of DNA repair);GO:0005654(nucleoplasm);GO:0045944(positive regulat…	NA	NA
circRNA130	2.04264	0.824126	1.28229	0.198606	0	0	3.88234	up	0.00802212	0.398652	yes	chr24	5132201	5134306	-	5	circRNA	ENSGALT00000011570	SIK3	chr24:5131709-5132200|chr24:5134306-5134626	SIK family kinase 3 [Source:HGNC Symbol;Acc:HGNC:29165]	GO:0006468(protein phosphorylation);GO:0005524(ATP binding);GO:0004672(protein kinase activity)	NA	NA
circRNA738	3.40441	2.67841	1.70971	0	0.336903	0.888396	2.57567	up	0.00830272	0.407799	yes	chr2	107851305	107856657	+	2	circRNA	ENSGALT00000052422	DTNA	chr2:107847979-107851304|chr2:107856657-107859887	dystrobrevin alpha [Source:HGNC Symbol;Acc:HGNC:3057]	GO:0005737(cytoplasm);GO:0046872(metal ion binding);GO:0008270(zinc ion binding);GO:0043234(protein complex)	NA	NA
circRNA1210	21.2776	18.8519	29.0651	4.07143	10.5563	4.77513	1.56204	up	0.0085029	0.41283	yes	chr5	34918186	34919681	+	2	circRNA	ENSGALT00000016239	AKAP6	chr5:34903871-34918185|chr5:34919681-34971220	A-kinase anchoring protein 6 [Source:HGNC Symbol;Acc:HGNC:376]	GO:0048471(perinuclear region of cytoplasm);GO:0034704(calcium channel complex);GO:0031965(nuclear membrane);GO:0016529(sarcoplasmic reticulum);GO:0005635(nuclear envelope);GO:1902261(positive regulation of delayed rectifier potassium channel activity);GO:1901381(positive regulation of potassium ion transmembrane transport);GO:0071320(cellular response to cAMP);GO:0060306(regulation of membrane r…	NA	NA
circRNA1124	3.23419	4.12063	5.66343	1.09234	1.01071	1.33259	1.63609	up	0.00861638	0.41595	yes	chr3	104729507	104732545	-	4	circRNA	ENSGALT00000026624	ITSN2	chr3:104727843-104729506|chr3:104732545-104733863	intersectin 2 [Source:HGNC Symbol;Acc:HGNC:6184]	GO:0070062(extracellular exosome);GO:0005813(centrosome);GO:1903861(positive regulation of dendrite extension);GO:0006897(endocytosis);GO:0035023(regulation of Rho protein signal transduction);GO:0005089(Rho guanyl-nucleotide exchange factor activity);GO:0005509(calcium ion binding);GO:0065009(regulation of molecular function)	NA	NA
circRNA226	36.5123	33.3771	45.628	13.7038	8.98409	16.6574	1.31646	up	0.0087353	0.417074	yes	chr7	36256037	36268581	+	5	circRNA	ENSGALT00000020486	GPD2	None|chr7:36268581-36281544	glycerol-3-phosphate dehydrogenase 2 [Source:HGNC Symbol;Acc:HGNC:4456]	GO:0009331(glycerol-3-phosphate dehydrogenase complex);GO:0005743(mitochondrial inner membrane);GO:0005739(mitochondrion);GO:0043010(camera-type eye development);GO:0035264(multicellular organism growth);GO:0006094(gluconeogenesis);GO:0006072(glycerol-3-phosphate metabolic process);GO:0052591(sn-glycerol-3-phosphate:ubiquinone-8 oxidoreductase activity);GO:0052590(sn-glycerol-3-phosphate:ubiquino…	00564(Glycerophospholipid metabolism)	EC:1.1.5.3
circRNA5133	1.53198	2.57539	4.70171	0.397213	0.561505	0.888396	1.94117	up	0.00873842	0.417074	yes	chr3	104699923	104700716	-	3	circRNA	ENSGALT00000026624	ITSN2	chr3:104699107-104699922|chr3:104700716-104710462	intersectin 2 [Source:HGNC Symbol;Acc:HGNC:6184]	GO:0070062(extracellular exosome);GO:0005813(centrosome);GO:1903861(positive regulation of dendrite extension);GO:0006897(endocytosis);GO:0035023(regulation of Rho protein signal transduction);GO:0005089(Rho guanyl-nucleotide exchange factor activity);GO:0005509(calcium ion binding);GO:0065009(regulation of molecular function)	NA	NA
circRNA15403	1.02132	0	2.67143	0	0	0	6.41992	up	0.00900519	0.423656	yes	chr7	13019969	13030475	-	5	circRNA	ENSGALT00000067183	PARD3B	chr7:13008777-13019968|chr7:13030475-13038117	par-3 family cell polarity regulator beta [Source:HGNC Symbol;Acc:HGNC:14446]	GO:0030054(cell junction);GO:0043234(protein complex)	NA	NA
circRNA4554	3.65974	8.44729	8.01429	1.48955	1.90912	2.10994	1.57281	up	0.00906498	0.423656	yes	chr20	3332262	3338070	+	2	circRNA	ENSGALT00000068172	PTPRT	chr20:3319580-3332261|chr20:3338070-3345395	protein tyrosine phosphatase, receptor type T [Source:HGNC Symbol;Acc:HGNC:9682]	GO:0008013(beta-catenin binding);GO:0045294(alpha-catenin binding);GO:0045296(cadherin binding);GO:0006470(protein dephosphorylation);GO:0004725(protein tyrosine phosphatase activity);GO:0016790(thiolester hydrolase activity);GO:0045295(gamma-catenin binding);GO:0051393(alpha-actinin binding);GO:0070097(delta-catenin binding)	NA	NA
circRNA15868	2.04264	0	1.17543	0	0	0	6.42208	up	0.00926894	0.430242	yes	chr4	32275885	32276130	+	2	circRNA	ENSGALT00000016293	ARHGAP10	chr4:32240584-32275884|chr4:32276130-32288011	Rho GTPase activating protein 10 [Source:HGNC Symbol;Acc:HGNC:26099]	GO:0005829(cytosol);GO:0043066(negative regulation of apoptotic process);GO:0007010(cytoskeleton organization);GO:0005096(GTPase activator activity);GO:0043547(positive regulation of GTPase activity);GO:0007165(signal transduction)	NA	NA
circRNA150	1.53198	2.26635	3.63314	0	0	0.888396	2.86389	up	0.00933215	0.430809	yes	chr21	6408335	6408787	-	2	circRNA	ENSGALT00000088284	YBX1	chr21:6407345-6408334|chr21:6408787-6409091	nuclease-sensitive element-binding protein 1 [Source:RefSeq peptide;Acc:NP_989745]	GO:0010494(cytoplasmic stress granule);GO:0005634(nucleus);GO:0070937(CRD-mediated mRNA stability complex);GO:0030529(intracellular ribonucleoprotein complex);GO:0003723(RNA binding);GO:0005737(cytoplasm);GO:0006355(regulation of transcription, DNA-templated);GO:0003677(DNA binding);GO:0005829(cytosol);GO:0070062(extracellular exosome);GO:0043231(intracellular membrane-bounded organelle);GO:00009…	NA	NA
circRNA16154	0.680882	1.64825	0.213714	0	0	0	5.99924	up	0.00972662	0.446579	yes	chr2	47467631	47474425	+	4	circRNA	ENSGALT00000072398	ENSGALG00000038978	chr2:47465866-47467630|chr2:47474425-47480464	NA	NA	NA	NA
circRNA14511	0.17022	0.927142	1.60286	0	0	0	5.91287	up	0.00996472	0.454295	yes	chr15	10761134	10766957	-	7	circRNA	ENSGALT00000012578	OSBP2	chr15:10760766-10761133|chr15:10766957-10767132	oxysterol binding protein 2 [Source:HGNC Symbol;Acc:HGNC:8504]	GO:0097440(apical dendrite);GO:0007286(spermatid development);GO:0015485(cholesterol binding);GO:0006869(lipid transport);GO:0006810(transport)	NA	NA
circRNA4391	0.936212	1.75127	1.28229	0.198606	0	0	3.72139	up	0.0100022	0.454295	yes	chr24	4685739	4699417	-	3	circRNA	ENSGALT00000084236	CADM1	chr24:4680083-4685738|chr24:4699417-4702640	cell adhesion molecule 1 [Source:HGNC Symbol;Acc:HGNC:5951]	GO:0070062(extracellular exosome);GO:0005886(plasma membrane);GO:0051606(detection of stimulus);GO:0050715(positive regulation of cytokine secretion);GO:0045954(positive regulation of natural killer cell mediated cytotoxicity);GO:0042271(susceptibility to natural killer cell mediated cytotoxicity);GO:0008037(cell recognition);GO:0034987(immunoglobulin receptor binding);GO:0005102(receptor binding…	04514(Cell adhesion molecules (CAMs))	NA
circRNA15334	0.510661	1.23619	0.534286	0	0	0	5.80262	up	0.0101644	0.45919	yes	chr7	2772487	2773210	-	2	circRNA	ENSGALT00000040054	MYL1	chr7:2771987-2772486|chr7:2773210-2774750	myosin light chain 1 [Source:HGNC Symbol;Acc:HGNC:7582]	GO:0030016(myofibril);GO:0043520(regulation of myosin II filament assembly);GO:0006936(muscle contraction);GO:0016459(myosin complex);GO:0005509(calcium ion binding)	NA	NA
circRNA2582	0.680882	1.13317	0.961714	0.0993032	0	0	4.02907	up	0.010467	0.469808	yes	chr6	5128645	5133408	-	2	circRNA	ENSGALT00000004154	ENSGALG00000002638	chr6:5127597-5128644|chr6:5133408-5134115	NA	GO:0016021(integral component of membrane);GO:0016020(membrane)	01200(Carbon metabolism);01230(Biosynthesis of amino acids);00260(Glycine, serine and threonine metabolism);00290(Valine, leucine and isoleucine biosynthesis)	NA
circRNA10526	1.87242	0.927142	1.70971	0	0.336903	0	3.41728	up	0.010697	0.47562	yes	chr1	52020671	52024562	+	4	circRNA	ENSGALT00000020480	RBFOX2	chr1:52017986-52020670|chr1:52024562-52029859	RNA binding fox-1 homolog 2 [Source:HGNC Symbol;Acc:HGNC:9906]	GO:0005829(cytosol);GO:0005654(nucleoplasm);GO:0005634(nucleus);GO:0050885(neuromuscular process controlling balance);GO:0048813(dendrite morphogenesis);GO:0045892(negative regulation of transcription, DNA-templated);GO:0043484(regulation of RNA splicing);GO:0030520(intracellular estrogen receptor signaling pathway);GO:0021942(radial glia guided migration of Purkinje cell);GO:0010724(regulation o…	NA	NA
circRNA852	5.10661	6.79904	6.83886	1.48955	1.23531	2.88729	1.51459	up	0.0107888	0.476499	yes	chrZ	22266396	22285655	+	4	circRNA	ENSGALT00000023918	HOMER1	chrZ:22241983-22266395|chrZ:22285655-22309085	homer scaffolding protein 1 [Source:HGNC Symbol;Acc:HGNC:17512]	GO:0035256(G-protein coupled glutamate receptor binding);GO:0005737(cytoplasm);GO:0030018(Z disc);GO:0016020(membrane);GO:0005886(plasma membrane);GO:0045177(apical part of cell);GO:0043005(neuron projection);GO:0044325(ion channel binding);GO:0030424(axon);GO:0090279(regulation of calcium ion import);GO:0048741(skeletal muscle fiber development);GO:0014069(postsynaptic density);GO:0048148(behavi…	04068(FoxO signaling pathway)	NA
circRNA5782	3.57463	4.42968	2.77829	0.893729	0.786107	1.1105	1.72616	up	0.0108859	0.476499	yes	chr5	27243702	27248207	-	2	circRNA	ENSGALT00000000388	PCNX1	chr5:27236979-27243701|chr5:27248207-27260040	pecanex homolog 1 [Source:HGNC Symbol;Acc:HGNC:19740]	GO:0016021(integral component of membrane);GO:0016020(membrane)	NA	NA
circRNA16388	0.595771	0.515079	1.06857	0	0	0	5.71292	up	0.0111352	0.484049	yes	chr1	3693533	3693732	-	1	circRNA	ENSGALT00000048638	PRKCQ	chr1:3691946-3693532|chr1:3693732-3699537	protein kinase C theta [Source:HGNC Symbol;Acc:HGNC:9410]	NA	04140(Autophagy - animal);04920(Adipocytokine signaling pathway);04270(Vascular smooth muscle contraction)	EC:2.7.11.13
circRNA15638	0.680882	0.618094	0.748	0	0	0	5.66789	up	0.0113735	0.49022	yes	chr5	11613833	11621655	-	4	circRNA	ENSGALT00000075899	PLEKHA7	chr5:11607683-11613832|chr5:11621655-11629427	pleckstrin homology domain containing A7 [Source:HGNC Symbol;Acc:HGNC:27049]	GO:0005813(centrosome);GO:0090136(epithelial cell-cell adhesion);GO:0005829(cytosol);GO:0070062(extracellular exosome);GO:0005634(nucleus);GO:0030054(cell junction);GO:0070097(delta-catenin binding);GO:0045218(zonula adherens maintenance);GO:0005915(zonula adherens)	NA	NA
circRNA122	0.255331	0.309047	3.63314	0.0993032	0	0	4.44018	up	0.0115663	0.495999	yes	chr26	76490	78365	-	4	circRNA	ENSGALT00000074022	FKBP5	chr26:72918-76489|chr26:78365-84777	peptidyl-prolyl cis-trans isomerase FKBP5 [Source:RefSeq peptide;Acc:NP_001005431]	GO:0003755(peptidyl-prolyl cis-trans isomerase activity);GO:0016020(membrane);GO:0061077(chaperone-mediated protein folding);GO:0005654(nucleoplasm);GO:0070062(extracellular exosome);GO:0031072(heat shock protein binding)	NA	NA
circRNA622	14.3836	13.4951	19.0206	4.96516	6.17656	3.88673	1.35963	up	0.0119661	0.510555	yes	chr3	48324249	48325250	-	2	circRNA	ENSGALT00000020211	KATNA1	chr3:48321282-48324248|chr3:48325250-48329689	katanin catalytic subunit A1 [Source:HGNC Symbol;Acc:HGNC:6216]	GO:0030496(midbody);GO:0005819(spindle);GO:0005737(cytoplasm);GO:0000922(spindle pole);GO:0051013(microtubule severing);GO:0046982(protein heterodimerization activity);GO:0008568(microtubule-severing ATPase activity);GO:0008017(microtubule binding);GO:0005815(microtubule organizing center);GO:0007049(cell cycle);GO:0016887(ATPase activity);GO:0051301(cell division);GO:0005856(cytoskeleton);GO:000…	NA	NA
circRNA7678	1.10643	2.47238	4.06057	0.496516	0.561505	0.444198	1.97095	up	0.012178	0.516984	yes	chr1	187823792	187824164	+	2	circRNA	ENSGALT00000027863	NOX4	chr1:187822072-187823791|chr1:187824164-187841030	NADPH oxidase 4 [Source:RefSeq peptide;Acc:NP_001095299]	GO:0071944(cell periphery);GO:0048471(perinuclear region of cytoplasm);GO:0005634(nucleus);GO:2000573(positive regulation of DNA biosynthetic process);GO:0072593(reactive oxygen species metabolic process);GO:0071333(cellular response to glucose stimulus);GO:0070374(positive regulation of ERK1 and ERK2 cascade);GO:0055114(oxidation-reduction process);GO:0055007(cardiac muscle cell differentiation)…	04933(AGE-RAGE signaling pathway in diabetic complications)	NA
circRNA477	1.02132	1.13317	0.534286	0	0	0.11105	4.11156	up	0.0123121	0.520065	yes	chrZ	26336714	26358844	+	6	circRNA	ENSGALT00000051723	SMARCA2	chrZ:26328654-26336713|chrZ:26358844-26360030	SWI/SNF related, matrix associated, actin dependent regulator of chromatin, subfamily a, member 2 [Source:HGNC Symbol;Acc:HGNC:11098]	GO:0045111(intermediate filament cytoskeleton);GO:0043231(intracellular membrane-bounded organelle);GO:0016514(SWI/SNF complex);GO:0005654(nucleoplasm);GO:0005634(nucleus);GO:0000790(nuclear chromatin);GO:0045944(positive regulation of transcription from RNA polymerase II promoter);GO:0045893(positive regulation of transcription, DNA-templated);GO:0045892(negative regulation of transcription, DNA…	NA	NA
circRNA16221	0.851102	0.515079	0.641143	0	0	0	5.68149	up	0.0124664	0.523962	yes	chr2	79027112	79052379	+	6	circRNA	ENSGALT00000055069	SEMA5A	chr2:78982827-79027111|chr2:79052379-79073694	semaphorin 5A [Source:HGNC Symbol;Acc:HGNC:10736]	GO:0016021(integral component of membrane);GO:0016020(membrane);GO:0070062(extracellular exosome)	NA	NA
circRNA1763	0.340441	0.618094	1.28229	0	0	0	5.68985	up	0.0126941	0.526567	yes	chr2	56792207	56821498	-	5	circRNA	ENSGALT00000060492	NFATC1	chr2:56776147-56792206|chr2:56821498-56849643	nuclear factor of activated T-cells 1 [Source:HGNC Symbol;Acc:HGNC:7775]	GO:0005634(nucleus);GO:0045944(positive regulation of transcription from RNA polymerase II promoter);GO:0005654(nucleoplasm);GO:0000790(nuclear chromatin);GO:0016604(nuclear body);GO:0045893(positive regulation of transcription, DNA-templated);GO:0035556(intracellular signal transduction);GO:0033173(calcineurin-NFAT signaling cascade)	04010(MAPK signaling pathway);04310(Wnt signaling pathway);04218(Cellular senescence);04933(AGE-RAGE signaling pathway in diabetic complications)	NA
circRNA15501	0.340441	0.618094	1.28229	0	0	0	5.68985	up	0.0127075	0.526567	yes	chr6	9035341	9069601	+	12	circRNA	ENSGALT00000078885	ANK3	chr6:9027790-9035340|chr6:9069601-9071883	ankyrin 3 [Source:HGNC Symbol;Acc:HGNC:494]	GO:0071709(membrane assembly);GO:0043034(costamere);GO:0030507(spectrin binding);GO:0007165(signal transduction);GO:0016323(basolateral plasma membrane);GO:0005886(plasma membrane);GO:0045184(establishment of protein localization);GO:0072659(protein localization to plasma membrane);GO:0005923(bicellular tight junction);GO:0009925(basal plasma membrane);GO:0005200(structural constituent of cytoske…	NA	NA
circRNA3583	1.19154	0.927142	1.81657	0.0993032	0.224602	0	3.17692	up	0.0127154	0.526567	yes	chr11	8922484	8924655	+	1	circRNA	ENSGALT00000069310	ZNF536	None|chr11:8924655-8972398	zinc finger protein 536 [Source:HGNC Symbol;Acc:HGNC:29025]	GO:0000978(RNA polymerase II core promoter proximal region sequence-specific DNA binding);GO:0001078(transcriptional repressor activity, RNA polymerase II core promoter proximal region sequence-specific binding);GO:0000122(negative regulation of transcription from RNA polymerase II promoter);GO:0045665(negative regulation of neuron differentiation);GO:0044323(retinoic acid-responsive element bind…	NA	NA
circRNA2328	0.510661	0.515079	2.13714	0	0.112301	0	4.10879	up	0.0128844	0.530961	yes	chr1	115437997	115440332	+	2	circRNA	ENSGALT00000026250	DMD	chr1:115430307-115437996|chr1:115440332-115445056	dystrophin [Source:HGNC Symbol;Acc:HGNC:2928]	GO:0045202(synapse);GO:0045121(membrane raft);GO:0044306(neuron projection terminus);GO:0042383(sarcolemma);GO:0030055(cell-substrate junction);GO:0030054(cell junction);GO:0030018(Z disc);GO:0016010(dystrophin-associated glycoprotein complex);GO:0005886(plasma membrane);GO:2000651(positive regulation of sodium ion transmembrane transporter activity);GO:1902083(negative regulation of peptidyl-cys…	NA	NA
circRNA1354	13.107	20.1911	16.2423	5.26307	6.17656	5.99667	1.24655	up	0.0130849	0.536609	yes	chr2	117382727	117390377	-	3	circRNA	ENSGALT00000074711	EYA1	chr2:117360739-117382726|chr2:117390377-117400245	EYA transcriptional coactivator and phosphatase 1 [Source:HGNC Symbol;Acc:HGNC:3519]	GO:0010212(response to ionizing radiation);GO:0016925(protein sumoylation);GO:0005634(nucleus);GO:0045893(positive regulation of transcription, DNA-templated);GO:0032993(protein-DNA complex);GO:0006302(double-strand break repair);GO:0004725(protein tyrosine phosphatase activity);GO:0005737(cytoplasm);GO:0045739(positive regulation of DNA repair);GO:0005654(nucleoplasm);GO:0045944(positive regulat…	NA	NA
circRNA4184	13.4474	19.0579	23.5086	4.17074	8.31028	6.32982	1.29658	up	0.0132274	0.536736	yes	chr19	7905961	7921009	-	4	circRNA	ENSGALT00000008492	BCAS3	chr19:7888582-7905960|chr19:7921009-7930001	BCAS3, microtubule associated cell migration factor [Source:HGNC Symbol;Acc:HGNC:14347]	GO:0048487(beta-tubulin binding);GO:2000114(regulation of establishment of cell polarity);GO:0008134(transcription factor binding);GO:0043547(positive regulation of GTPase activity);GO:0010595(positive regulation of endothelial cell migration);GO:0007030(Golgi organization);GO:0003682(chromatin binding);GO:0042393(histone binding);GO:0045944(positive regulation of transcription from RNA polymeras…	NA	NA
circRNA1485	0.255331	4.22364	1.81657	0.29791	0	0.222099	3.14882	up	0.013318	0.536736	yes	chr8	4122494	4124650	-	3	circRNA	ENSGALT00000050645	PACS2	chr8:4121712-4122493|chr8:4124650-4126160	phosphofurin acidic cluster sorting protein 2 [Source:HGNC Symbol;Acc:HGNC:23794]	GO:0005739(mitochondrion);GO:0005783(endoplasmic reticulum);GO:0000045(autophagosome assembly);GO:0034497(protein localization to pre-autophagosomal structure);GO:0072659(protein localization to plasma membrane)	NA	NA
circRNA14356	0.425551	0.72111	0.961714	0	0	0	5.6443	up	0.0133222	0.536736	yes	chr10	10904665	10908915	+	6	circRNA	ENSGALT00000038740	GATM	chr10:10899382-10904664|chr10:10908915-10910854	glycine amidinotransferase, mitochondrial [Source:RefSeq peptide;Acc:NP_990076]	GO:0070062(extracellular exosome);GO:0005758(mitochondrial intermembrane space);GO:0005739(mitochondrion);GO:0006601(creatine biosynthetic process);GO:0015068(glycine amidinotransferase activity);GO:0015067(amidinotransferase activity);GO:0006600(creatine metabolic process);GO:0007275(multicellular organism development);GO:0007611(learning or memory);GO:0014889(muscle atrophy)	00260(Glycine, serine and threonine metabolism);00330(Arginine and proline metabolism)	EC:2.1.4.1
circRNA6213	1.7022	3.09047	3.52629	0.794426	0.336903	0.666297	1.87754	up	0.0134337	0.536736	yes	chr4	69848600	69862342	-	4	circRNA	ENSGALT00000068370	KLHL5	chr4:69844819-69848599|chr4:69862342-69882844	kelch like family member 5 [Source:HGNC Symbol;Acc:HGNC:6356]	NA	NA	NA
circRNA7242	1.53198	1.44222	3.41943	0.595819	0	0	2.90446	up	0.0137077	0.537486	yes	chr1	73219127	73223214	-	2	circRNA	ENSGALT00000077798	TIGAR	chr1:73218718-73219126|chr1:73223214-73229362	TP53 induced glycolysis regulatory phosphatase [Source:HGNC Symbol;Acc:HGNC:1185]	GO:0016791(phosphatase activity);GO:0016311(dephosphorylation);GO:0005829(cytosol);GO:0008152(metabolic process);GO:0003824(catalytic activity);GO:0005741(mitochondrial outer membrane);GO:0006974(cellular response to DNA damage stimulus);GO:0005737(cytoplasm);GO:0005739(mitochondrion);GO:0005634(nucleus);GO:0045739(positive regulation of DNA repair);GO:0002931(response to ischemia);GO:0005622(int…	00051(Fructose and mannose metabolism)	EC:3.1.3.46
circRNA4185	4.1704	7.2111	5.44971	0.794426	1.79682	0	2.34808	up	0.0137614	0.537486	yes	chr19	7914183	7921009	-	3	circRNA	ENSGALT00000008492	BCAS3	chr19:7906054-7914182|chr19:7921009-7930001	BCAS3, microtubule associated cell migration factor [Source:HGNC Symbol;Acc:HGNC:14347]	GO:0048487(beta-tubulin binding);GO:2000114(regulation of establishment of cell polarity);GO:0008134(transcription factor binding);GO:0043547(positive regulation of GTPase activity);GO:0010595(positive regulation of endothelial cell migration);GO:0007030(Golgi organization);GO:0003682(chromatin binding);GO:0042393(histone binding);GO:0045944(positive regulation of transcription from RNA polymeras…	NA	NA
circRNA6981	0.851102	1.85428	2.45771	0.29791	0	0.333149	2.64434	up	0.0138695	0.537486	yes	chr1	12802549	12826943	+	6	circRNA	ENSGALT00000080551	FAM185A	chr1:12797597-12802548|chr1:12826943-12835270	family with sequence similarity 185 member A [Source:HGNC Symbol;Acc:HGNC:22412]	GO:0005829(cytosol)	NA	NA
circRNA931	2.63842	1.54524	2.13714	0.29791	0	0.777347	2.38321	up	0.0139257	0.537486	yes	chr10	19139388	19152177	+	8	circRNA	ENSGALT00000053504	PIAS1	chr10:19127957-19139387|chr10:19152177-19152468	protein inhibitor of activated STAT 1 [Source:HGNC Symbol;Acc:HGNC:2752]	GO:0016605(PML body);GO:0005634(nucleus);GO:0045444(fat cell differentiation);GO:0042127(regulation of cell proliferation);GO:0033235(positive regulation of protein sumoylation);GO:0032436(positive regulation of proteasomal ubiquitin-dependent protein catabolic process);GO:0016925(protein sumoylation);GO:0061665(SUMO ligase activity);GO:0000122(negative regulation of transcription from RNA polyme…	04120(Ubiquitin mediated proteolysis)	NA
circRNA16658	0.680882	0.412063	0.854857	0	0	0	5.59172	up	0.0151577	0.579423	yes	chr1	115325445	115371240	+	3	circRNA	ENSGALT00000026250	DMD	chr1:115304849-115325444|chr1:115371240-115405831	dystrophin [Source:HGNC Symbol;Acc:HGNC:2928]	GO:0045202(synapse);GO:0045121(membrane raft);GO:0044306(neuron projection terminus);GO:0042383(sarcolemma);GO:0030055(cell-substrate junction);GO:0030054(cell junction);GO:0030018(Z disc);GO:0016010(dystrophin-associated glycoprotein complex);GO:0005886(plasma membrane);GO:2000651(positive regulation of sodium ion transmembrane transporter activity);GO:1902083(negative regulation of peptidyl-cys…	NA	NA
circRNA16826	0.255331	1.64825	0.427429	0	0	0	5.79828	up	0.0154704	0.586071	yes	chr1	185585059	185592966	-	3	circRNA	ENSGALT00000027816	AMOTL1	chr1:185578934-185585058|chr1:185592966-185599615	angiomotin like 1 [Source:HGNC Symbol;Acc:HGNC:17811]	GO:0008180(COP9 signalosome);GO:0016324(apical plasma membrane);GO:0031410(cytoplasmic vesicle);GO:0042802(identical protein binding);GO:0035329(hippo signaling);GO:0005923(bicellular tight junction);GO:0030027(lamellipodium);GO:0003365(establishment of cell polarity involved in ameboidal cell migration);GO:0043536(positive regulation of blood vessel endothelial cell migration)	04530(Tight junction)	NA
circRNA6057	1.44687	4.94475	13.3571	0.397213	0	2.22099	2.63341	up	0.015602	0.588419	yes	chr4	32302759	32316282	+	5	circRNA	ENSGALT00000016293	ARHGAP10	chr4:32299543-32302758|chr4:32316282-32317708	Rho GTPase activating protein 10 [Source:HGNC Symbol;Acc:HGNC:26099]	GO:0005829(cytosol);GO:0043066(negative regulation of apoptotic process);GO:0007010(cytoskeleton organization);GO:0005096(GTPase activator activity);GO:0043547(positive regulation of GTPase activity);GO:0007165(signal transduction)	NA	NA
circRNA5336	1.7022	3.19349	3.84686	0.0993032	0.786107	0.999446	1.96138	up	0.015741	0.591023	yes	chr7	14994657	15007903	+	2	circRNA	ENSGALT00000038802	ZNF385B	chr7:14980211-14994656|chr7:15007903-15023322	zinc finger protein 385B [Source:HGNC Symbol;Acc:HGNC:26332]	GO:0005634(nucleus);GO:0001650(fibrillar center);GO:0072332(intrinsic apoptotic signaling pathway by p53 class mediator);GO:0002039(p53 binding);GO:0003723(RNA binding);GO:0003676(nucleic acid binding);GO:0046872(metal ion binding);GO:0008270(zinc ion binding)	NA	NA
circRNA6162	4.68106	4.12063	6.51829	1.48955	0	0	2.91359	up	0.0158605	0.59135	yes	chr4	57147210	57157374	-	4	circRNA	ENSGALT00000019661	ANK2	chr4:57139918-57147209|chr4:57157374-57167381	ankyrin 2 [Source:HGNC Symbol;Acc:HGNC:493]	GO:0043034(costamere);GO:0098910(regulation of atrial cardiac muscle cell action potential);GO:0030507(spectrin binding);GO:0007165(signal transduction);GO:0019899(enzyme binding);GO:0019901(protein kinase binding);GO:0044325(ion channel binding);GO:0002027(regulation of heart rate);GO:0003283(atrial septum development);GO:0010628(positive regulation of gene expression);GO:0010881(regulation of c…	NA	NA
circRNA15600	0.510661	1.03016	0.427429	0	0	0	5.61005	up	0.0158897	0.59135	yes	chr5	7366481	7384317	+	4	circRNA	ENSGALT00000008490	PPFIBP2	chr5:7362613-7366480|chr5:7384317-7385506	PPFIA binding protein 2 [Source:HGNC Symbol;Acc:HGNC:9250]	GO:0005615(extracellular space);GO:0042802(identical protein binding)	NA	NA
circRNA326	4.85128	6.90205	9.29657	2.58188	1.79682	1.99889	1.4052	up	0.016391	0.604846	yes	chr2	44939715	44944884	-	4	circRNA	ENSGALT00000067482	CLASP2	chr2:44934605-44939714|chr2:44944884-44955666	cytoplasmic linker associated protein 2 [Source:RefSeq peptide;Acc:NP_001170856]	NA	NA	NA
circRNA16652	0.17022	0.824126	1.28229	0	0	0	5.6821	up	0.0163956	0.604846	yes	chr1	115128951	115156949	+	3	circRNA	ENSGALT00000026250	DMD	chr1:115113895-115128950|chr1:115156949-115189344	dystrophin [Source:HGNC Symbol;Acc:HGNC:2928]	GO:0045202(synapse);GO:0045121(membrane raft);GO:0044306(neuron projection terminus);GO:0042383(sarcolemma);GO:0030055(cell-substrate junction);GO:0030054(cell junction);GO:0030018(Z disc);GO:0016010(dystrophin-associated glycoprotein complex);GO:0005886(plasma membrane);GO:2000651(positive regulation of sodium ion transmembrane transporter activity);GO:1902083(negative regulation of peptidyl-cys…	NA	NA
circRNA18846	0	1.9573	1.17543	0	0	0	6.13786	up	0.0171075	0.623515	yes	chr2	44918677	44941081	-	4	circRNA	ENSGALT00000067482	CLASP2	chr2:44897521-44918676|chr2:44941081-44941399	cytoplasmic linker associated protein 2 [Source:RefSeq peptide;Acc:NP_001170856]	NA	NA	NA
circRNA806	2.04264	5.15079	3.09886	0.794426	0.561505	1.33259	1.67535	up	0.017123	0.623515	yes	chr1	169016003	169040819	+	2	circRNA	ENSGALT00000027464	FNDC3A	chr1:169000096-169016002|chr1:169040819-169065435	fibronectin type III domain containing 3A [Source:HGNC Symbol;Acc:HGNC:20296]	GO:0016021(integral component of membrane);GO:0016020(membrane);GO:0003723(RNA binding);GO:0005794(Golgi apparatus);GO:0005829(cytosol);GO:0031410(cytoplasmic vesicle);GO:0009566(fertilization);GO:0007286(spermatid development);GO:0001669(acrosomal vesicle);GO:0012506(vesicle membrane);GO:0060009(Sertoli cell development);GO:0098609(cell-cell adhesion)	NA	NA
circRNA1852	9.95789	6.90205	17.7383	3.77352	3.25673	4.10883	1.35021	up	0.0174373	0.626149	yes	chr8	6469057	6475757	-	5	circRNA	ENSGALT00000061120	RASAL2	chr8:6465671-6469056|chr8:6475757-6478292	RAS protein activator like 2 [Source:HGNC Symbol;Acc:HGNC:9874]	GO:0031235(intrinsic component of the cytoplasmic side of the plasma membrane);GO:0046580(negative regulation of Ras protein signal transduction);GO:0005096(GTPase activator activity);GO:0043087(regulation of GTPase activity);GO:0043547(positive regulation of GTPase activity);GO:0005737(cytoplasm);GO:0007165(signal transduction)	NA	NA
circRNA15426	0.510661	0.72111	0.641143	0	0	0	5.52372	up	0.0174463	0.626149	yes	chr7	19058486	19069114	-	3	circRNA	ENSGALT00000017733	CERS6	chr7:19044223-19058485|chr7:19069114-19071198	ceramide synthase 6 [Source:HGNC Symbol;Acc:HGNC:23826]	GO:0016020(membrane);GO:0050291(sphingosine N-acyltransferase activity);GO:0046513(ceramide biosynthetic process);GO:0005783(endoplasmic reticulum);GO:0005634(nucleus);GO:0003677(DNA binding);GO:0016021(integral component of membrane)	NA	NA
circRNA1926	5.70238	6.28396	5.44971	1.68816	1.45991	2.55414	1.39932	up	0.0175986	0.626149	yes	chr4	40449032	40468804	-	2	circRNA	ENSGALT00000077240	TENM3	chr4:40428933-40449031|chr4:40468804-40630702	teneurin transmembrane protein 3 [Source:HGNC Symbol;Acc:HGNC:29944]	GO:0048593(camera-type eye morphogenesis)	NA	NA
circRNA7389	2.97886	4.22364	3.20571	0.794426	1.01071	0	2.17796	up	0.017831	0.626149	yes	chr1	114815486	114843898	+	11	circRNA	ENSGALT00000026250	DMD	chr1:114808614-114815485|chr1:114843898-114850725	dystrophin [Source:HGNC Symbol;Acc:HGNC:2928]	GO:0045202(synapse);GO:0045121(membrane raft);GO:0044306(neuron projection terminus);GO:0042383(sarcolemma);GO:0030055(cell-substrate junction);GO:0030054(cell junction);GO:0030018(Z disc);GO:0016010(dystrophin-associated glycoprotein complex);GO:0005886(plasma membrane);GO:2000651(positive regulation of sodium ion transmembrane transporter activity);GO:1902083(negative regulation of peptidyl-cys…	NA	NA
circRNA119	0.425551	0.72111	0.748	0	0	0	5.51281	up	0.0179169	0.626149	yes	chr18	3451816	3460803	-	7	circRNA	ENSGALT00000002396	FOXK2	chr18:3449823-3451815|chr18:3460803-3488760	forkhead box K2 [Source:HGNC Symbol;Acc:HGNC:6036]	GO:0005634(nucleus);GO:0045944(positive regulation of transcription from RNA polymerase II promoter);GO:0043565(sequence-specific DNA binding);GO:0001077(transcriptional activator activity, RNA polymerase II core promoter proximal region sequence-specific binding);GO:0000978(RNA polymerase II core promoter proximal region sequence-specific DNA binding);GO:0000287(magnesium ion binding);GO:0000981…	NA	NA
circRNA16216	0.510661	0.515079	0.854857	0	0	0	5.51001	up	0.0182165	0.633303	yes	chr2	76717331	76730455	-	5	circRNA	ENSGALT00000071221	TRIO	chr2:76705059-76717330|chr2:76730455-76794763	trio Rho guanine nucleotide exchange factor [Source:HGNC Symbol;Acc:HGNC:12303]	GO:0045599(negative regulation of fat cell differentiation)	NA	NA
circRNA406	0.255331	1.64825	0.320571	0	0	0	5.74083	up	0.0183338	0.63477	yes	chr1	80754280	80758766	+	3	circRNA	ENSGALT00000024321	ARHGAP31	chr1:80753135-80754279|chr1:80758766-80759558	Rho GTPase activating protein 31 [Source:HGNC Symbol;Acc:HGNC:29216]	GO:0030027(lamellipodium);GO:0007264(small GTPase mediated signal transduction);GO:0017124(SH3 domain binding);GO:0005096(GTPase activator activity);GO:0043547(positive regulation of GTPase activity);GO:0005622(intracellular);GO:0007165(signal transduction)	NA	NA
circRNA391	197.371	326.045	243.848	93.643	101.408	101.943	1.10706	up	0.0188983	0.649555	yes	chr1	52024430	52037752	+	3	circRNA	ENSGALT00000020480	RBFOX2	chr1:52023369-52024429|chr1:52037752-52038670	RNA binding fox-1 homolog 2 [Source:HGNC Symbol;Acc:HGNC:9906]	GO:0005829(cytosol);GO:0005654(nucleoplasm);GO:0005634(nucleus);GO:0050885(neuromuscular process controlling balance);GO:0048813(dendrite morphogenesis);GO:0045892(negative regulation of transcription, DNA-templated);GO:0043484(regulation of RNA splicing);GO:0030520(intracellular estrogen receptor signaling pathway);GO:0021942(radial glia guided migration of Purkinje cell);GO:0010724(regulation o…	NA	NA
circRNA18153	0	1.75127	1.28229	0	0	0	6.083	up	0.0189146	0.649555	yes	chr28	4179367	4186066	-	13	circRNA	ENSGALT00000040896	MYO9B	chr28:4178887-4179366|chr28:4186066-4186751	myosin-IXb [Source:RefSeq peptide;Acc:NP_001273098]	GO:0016459(myosin complex);GO:0003774(motor activity);GO:0043547(positive regulation of GTPase activity);GO:0005096(GTPase activator activity);GO:0046872(metal ion binding);GO:0035556(intracellular signal transduction);GO:0005524(ATP binding);GO:0000166(nucleotide binding);GO:0007165(signal transduction);GO:0005938(cell cortex);GO:0016887(ATPase activity);GO:0030048(actin filament-based movement)…	NA	NA
circRNA2775	4.1704	3.50253	5.44971	1.09234	1.12301	1.88784	1.44598	up	0.0190993	0.652551	yes	chr8	6924927	6932279	+	3	circRNA	ENSGALT00000007170	RFWD2	chr8:6919945-6924926|chr8:6932279-6949310	ring finger and WD repeat domain 2 [Source:HGNC Symbol;Acc:HGNC:17440]	GO:0032436(positive regulation of proteasomal ubiquitin-dependent protein catabolic process);GO:0010212(response to ionizing radiation);GO:0061630(ubiquitin protein ligase activity);GO:0016567(protein ubiquitination);GO:0043161(proteasome-mediated ubiquitin-dependent protein catabolic process);GO:0031464(Cul4A-RING E3 ubiquitin ligase complex)	04120(Ubiquitin mediated proteolysis);04115(p53 signaling pathway)	EC:2.3.2.27
circRNA10755	2.72353	0.618094	1.60286	0	0.224602	0.444198	2.76985	up	0.0192339	0.652551	yes	chr1	138222850	138240161	+	6	circRNA	ENSGALT00000027192	MYO16	chr1:138212724-138222849|chr1:138240161-138265866	myosin XVI [Source:HGNC Symbol;Acc:HGNC:29822]	GO:0016459(myosin complex);GO:0003774(motor activity);GO:0005524(ATP binding);GO:0000166(nucleotide binding);GO:0014065(phosphatidylinositol 3-kinase signaling);GO:0048812(neuron projection morphogenesis)	NA	NA
circRNA2926	0.340441	1.64825	0.213714	0	0	0	5.75052	up	0.0193881	0.652551	yes	chrZ	11358213	11376061	+	7	circRNA	ENSGALT00000005708	ENSGALG00000003605	chrZ:11304928-11358212|chrZ:11376061-11388173	NA	GO:0003682(chromatin binding);GO:0010468(regulation of gene expression);GO:0007049(cell cycle);GO:0005634(nucleus)	NA	NA
circRNA16236	0.595771	0.103016	1.70971	0	0	0	5.8043	up	0.0195245	0.654537	yes	chr2	83561143	83601438	+	5	circRNA	ENSGALT00000037064	FHOD3	chr2:83524437-83561142|chr2:83601438-83602800	formin homology 2 domain containing 3 [Source:HGNC Symbol;Acc:HGNC:26178]	GO:0030017(sarcomere);GO:0055003(cardiac myofibril assembly);GO:0051639(actin filament network formation);GO:0045214(sarcomere organization);GO:0030837(negative regulation of actin filament polymerization);GO:0007015(actin filament organization)	NA	NA
circRNA9	3.48952	0	8.86914	0.595819	0	0	3.82251	up	0.0198071	0.658782	yes	chrZ	18960168	18966739	-	4	circRNA	ENSGALT00000023755	ERCC8	chrZ:18959001-18960167|chrZ:18966739-18969676	ERCC excision repair 8, CSA ubiquitin ligase complex subunit [Source:HGNC Symbol;Acc:HGNC:3439]	GO:0031464(Cul4A-RING E3 ubiquitin ligase complex);GO:0009411(response to UV);GO:0051865(protein autoubiquitination);GO:0000209(protein polyubiquitination);GO:0080008(Cul4-RING E3 ubiquitin ligase complex);GO:0043161(proteasome-mediated ubiquitin-dependent protein catabolic process);GO:0005634(nucleus);GO:0004842(ubiquitin-protein transferase activity);GO:0032403(protein complex binding);GO:00069…	04120(Ubiquitin mediated proteolysis);03420(Nucleotide excision repair)	NA
circRNA10146	1.36176	5.04777	4.80857	0	1.12301	0.777347	2.26495	up	0.0201735	0.668338	yes	chr2	44934535	44941491	-	4	circRNA	ENSGALT00000067482	CLASP2	chr2:44918823-44934534|chr2:44941491-44944780	cytoplasmic linker associated protein 2 [Source:RefSeq peptide;Acc:NP_001170856]	NA	NA	NA
circRNA5512	3.14908	3.39952	2.77829	0.794426	0.786107	1.1105	1.57074	up	0.0209665	0.684682	yes	chr6	11234273	11247709	-	6	circRNA	ENSGALT00000006932	OIT3	chr6:11230872-11234272|chr6:11247709-11251337	oncoprotein induced transcript 3 [Source:HGNC Symbol;Acc:HGNC:29953]	GO:1903118(urate homeostasis);GO:0005509(calcium ion binding)	NA	NA
circRNA14050	1.10643	0.309047	0.427429	0	0	0	5.63746	up	0.0210869	0.684682	yes	chrZ	34814444	34818475	-	2	circRNA	ENSGALT00000024385	PTAR1	chrZ:34810497-34814443|chrZ:34818475-34828150	protein prenyltransferase alpha subunit repeat containing 1 [Source:HGNC Symbol;Acc:HGNC:30449]	GO:0018342(protein prenylation);GO:0008318(protein prenyltransferase activity);GO:0005737(cytoplasm);GO:1990234(transferase complex)	NA	NA
circRNA2025	3.06397	3.60555	3.31257	0.993032	0.898409	1.1105	1.48231	up	0.0211994	0.684682	yes	chr12	16082424	16132890	-	2	circRNA	ENSGALT00000012606	FOXP1	chr12:16037792-16082423|None	forkhead box P1 [Source:HGNC Symbol;Acc:HGNC:3823]	GO:0008045(motor neuron axon guidance);GO:0021517(ventral spinal cord development);GO:0005634(nucleus);GO:0045893(positive regulation of transcription, DNA-templated);GO:0005654(nucleoplasm);GO:0000978(RNA polymerase II core promoter proximal region sequence-specific DNA binding);GO:0003677(DNA binding);GO:0045944(positive regulation of transcription from RNA polymerase II promoter);GO:0002053(po…	NA	NA
circRNA6404	10.809	15.0403	25.1114	4.07143	4.49204	9.32816	1.2527	up	0.0212355	0.684682	yes	chr2	16964891	16978049	-	3	circRNA	ENSGALT00000063076	KIAA1217	chr2:16957541-16964890|chr2:16978049-16978477	KIAA1217 [Source:HGNC Symbol;Acc:HGNC:25428]	GO:0048706(embryonic skeletal system development)	NA	NA
circRNA426	30.5546	54.9074	60.3743	18.2718	19.4281	15.2138	1.14447	up	0.0213071	0.684682	yes	chr1	137388145	137400045	+	3	circRNA	ENSGALT00000043785	DCUN1D2	chr1:137385801-137388144|chr1:137400045-137402820	defective in cullin neddylation 1 domain containing 2 [Source:HGNC Symbol;Acc:HGNC:20328]	GO:0051443(positive regulation of ubiquitin-protein transferase activity);GO:0045116(protein neddylation);GO:0097602(cullin family protein binding);GO:0032182(ubiquitin-like protein binding);GO:0000151(ubiquitin ligase complex);GO:0031624(ubiquitin conjugating enzyme binding)	NA	NA
circRNA6408	15.8305	32.965	54.4971	9.83102	10.5563	14.9917	1.2264	up	0.0214598	0.684682	yes	chr2	17009973	17031499	-	3	circRNA	ENSGALT00000012598	KIAA1217	chr2:16987282-17009972|chr2:17031499-17108701	KIAA1217 [Source:HGNC Symbol;Acc:HGNC:25428]	GO:0048706(embryonic skeletal system development)	NA	NA
circRNA1837	0.510661	0.515079	0.748	0	0	0	5.43932	up	0.0214912	0.684682	yes	chr1	177677092	177693787	-	2	circRNA	ENSGALT00000073045	SGCG	chr1:177676445-177677091|chr1:177693787-177701035	sarcoglycan gamma [Source:HGNC Symbol;Acc:HGNC:10809]	GO:0005654(nucleoplasm);GO:0042383(sarcolemma);GO:0016011(dystroglycan complex);GO:0016012(sarcoglycan complex);GO:0061024(membrane organization);GO:0060047(heart contraction);GO:0055001(muscle cell development);GO:0048738(cardiac muscle tissue development);GO:0007517(muscle organ development);GO:0016021(integral component of membrane);GO:0016020(membrane)	NA	NA
circRNA6987	1.61709	2.47238	0.641143	0.397213	0	0	3.13541	up	0.0215584	0.684682	yes	chr1	14007259	14010620	+	5	circRNA	ENSGALT00000013186	RINT1	chr1:14005236-14007258|chr1:14010620-14011253	RAD50 interactor 1 [Source:HGNC Symbol;Acc:HGNC:21876]	GO:0070939(Dsl1/NZR complex);GO:0005783(endoplasmic reticulum);GO:1902504(regulation of signal transduction involved in mitotic G2 DNA damage checkpoint);GO:0060628(regulation of ER to Golgi vesicle-mediated transport);GO:0048193(Golgi vesicle transport)	NA	NA
circRNA14329	1.27665	1.13317	0	0	0	0	6.03203	up	0.021675	0.685807	yes	chr10	3304134	3309311	+	5	circRNA	ENSGALT00000059078	ETFA	chr10:3302501-3304133|chr10:3309311-3311123	electron-transfer-flavoprotein, alpha polypeptide [Source:RefSeq peptide;Acc:NP_001292399]	GO:0070062(extracellular exosome);GO:0033539(fatty acid beta-oxidation using acyl-CoA dehydrogenase);GO:0050660(flavin adenine dinucleotide binding);GO:0016491(oxidoreductase activity);GO:0009055(electron carrier activity);GO:0022900(electron transport chain)	NA	NA
circRNA16027	1.27665	0	1.28229	0	0	0	6.02386	up	0.0217681	0.686084	yes	chr2	634465	643505	+	2	circRNA	ENSGALT00000080017	ENSGALG00000040783	chr2:619810-634464|chr2:643505-662793	NA	NA	NA	NA
circRNA4975	0.680882	2.78142	1.38914	0.0993032	0	0.555248	2.62749	up	0.0219401	0.686084	yes	chr3	60323393	60344784	-	5	circRNA	ENSGALT00000022200	RNF217	chr3:60322249-60323392|chr3:60344784-60375758	ring finger protein 217 [Source:HGNC Symbol;Acc:HGNC:21487]	GO:0000151(ubiquitin ligase complex);GO:0032436(positive regulation of proteasomal ubiquitin-dependent protein catabolic process);GO:0000209(protein polyubiquitination);GO:0031624(ubiquitin conjugating enzyme binding);GO:0042787(protein ubiquitination involved in ubiquitin-dependent protein catabolic process);GO:0061630(ubiquitin protein ligase activity);GO:0005737(cytoplasm);GO:0046872(metal ion…	NA	NA
circRNA13874	1.53198	1.64825	2.35086	0	0	0.777347	2.66336	up	0.0219522	0.686084	yes	chr8	12963542	12973402	-	5	circRNA	ENSGALT00000052336	PTBP2	chr8:12958134-12963541|chr8:12973402-12985051	polypyrimidine tract binding protein 2 [Source:HGNC Symbol;Acc:HGNC:17662]	GO:0005681(spliceosomal complex);GO:2000177(regulation of neural precursor cell proliferation);GO:0033119(negative regulation of RNA splicing);GO:0006376(mRNA splice site selection);GO:0003729(mRNA binding);GO:0003723(RNA binding);GO:0006397(mRNA processing);GO:0003676(nucleic acid binding);GO:0005634(nucleus)	NA	NA
circRNA15545	0.17022	0.927142	0.961714	0	0	0	5.56128	up	0.0222413	0.688801	yes	chr6	20128603	20141436	-	13	circRNA	ENSGALT00000080029	ENSGALG00000039528	chr6:20125483-20128602|chr6:20141436-20145297	NA	NA	NA	NA
circRNA10787	1.78731	1.54524	1.38914	0	0.449204	0.333149	2.39462	up	0.0223883	0.690278	yes	chr1	154889512	154901310	-	6	circRNA	ENSGALT00000061914	LMO7	chr1:154888066-154889511|chr1:154901310-154906719	LIM domain 7 [Source:HGNC Symbol;Acc:HGNC:6646]	GO:0023051(regulation of signaling);GO:0030155(regulation of cell adhesion);GO:0046872(metal ion binding)	NA	NA
circRNA15901	0.936212	0.515079	0.320571	0	0	0	5.56462	up	0.0226591	0.696088	yes	chr4	40384996	40393688	-	4	circRNA	ENSGALT00000077240	TENM3	chr4:40379202-40384995|chr4:40393688-40396230	teneurin transmembrane protein 3 [Source:HGNC Symbol;Acc:HGNC:29944]	GO:0048593(camera-type eye morphogenesis)	NA	NA
circRNA2185	0.425551	0.927142	1.06857	0.0993032	0	0	3.78993	up	0.0236505	0.718495	yes	chr7	27118858	27122895	-	3	circRNA	ENSGALT00000088592	ADCY5	chr7:27113028-27118857|chr7:27122895-27127623	adenylate cyclase 5 [Source:HGNC Symbol;Acc:HGNC:236]	NA	00230(Purine metabolism);04371(Apelin signaling pathway);04114(Oocyte meiosis);04540(Gap junction);04912(GnRH signaling pathway);04914(Progesterone-mediated oocyte maturation);04916(Melanogenesis);04261(Adrenergic signaling in cardiomyocytes);04270(Vascular smooth muscle contraction)	EC:4.6.1.1
circRNA15610	0.595771	0	2.244	0	0	0	6.00632	up	0.0236544	0.718495	yes	chr5	7768174	7831913	-	8	circRNA	ENSGALT00000008698	TEAD1	chr5:7759978-7768173|chr5:7831913-7884583	TEA domain transcription factor 1 [Source:HGNC Symbol;Acc:HGNC:11714]	GO:0048568(embryonic organ development);GO:0003700(transcription factor activity, sequence-specific DNA binding);GO:0035329(hippo signaling);GO:0001085(RNA polymerase II transcription factor binding);GO:0005667(transcription factor complex);GO:0044212(transcription regulatory region DNA binding);GO:0043565(sequence-specific DNA binding);GO:0045944(positive regulation of transcription from RNA pol…	NA	NA
circRNA14378	0.255331	0.824126	0.854857	0	0	0	5.49755	up	0.0237287	0.718495	yes	chr10	17163889	17199258	-	8	circRNA	ENSGALT00000061603	ADAMTS17	chr10:17158709-17163888|chr10:17199258-17218520	ADAM metallopeptidase with thrombospondin type 1 motif 17 [Source:HGNC Symbol;Acc:HGNC:17109]	NA	NA	NA
circRNA3825	1.02132	2.36936	4.16743	0.595819	0.561505	0.444198	1.84793	up	0.0244301	0.729495	yes	chr17	2335728	2343293	+	5	circRNA	ENSGALT00000014039	ENSGALG00000008616	chr17:2331531-2335727|chr17:2343293-2345973	NA	GO:0018108(peptidyl-tyrosine phosphorylation);GO:0004714(transmembrane receptor protein tyrosine kinase activity);GO:0007169(transmembrane receptor protein tyrosine kinase signaling pathway);GO:0004713(protein tyrosine kinase activity);GO:0006468(protein phosphorylation);GO:0005524(ATP binding);GO:0004672(protein kinase activity);GO:0016021(integral component of membrane);GO:0016020(membrane)	NA	NA
circRNA16750	0.765992	0.515079	0.427429	0	0	0	5.47372	up	0.0244374	0.729495	yes	chr1	156142519	156154841	-	4	circRNA	ENSGALT00000027367	PIBF1	chr1:156135359-156142518|chr1:156154841-156163159	progesterone immunomodulatory binding factor 1 [Source:HGNC Symbol;Acc:HGNC:23352]	GO:0005829(cytosol);GO:0034451(centriolar satellite);GO:0005813(centrosome);GO:0005815(microtubule organizing center);GO:0005654(nucleoplasm);GO:0005634(nucleus);GO:0005615(extracellular space);GO:1905515(non-motile cilium assembly);GO:0090307(mitotic spindle assembly);GO:0071539(protein localization to centrosome);GO:0032815(negative regulation of natural killer cell activation);GO:0032733(posit…	NA	NA
circRNA19184	0	1.13317	1.70971	0	0	0	5.95595	up	0.0246484	0.733204	yes	chr1	72656303	72706207	+	6	circRNA	ENSGALT00000050393	CCDC91	chr1:72655655-72656302|chr1:72706207-72729209	coiled-coil domain containing 91 [Source:HGNC Symbol;Acc:HGNC:24855]	GO:0005802(trans-Golgi network);GO:0005654(nucleoplasm);GO:0005794(Golgi apparatus);GO:0042802(identical protein binding);GO:0090160(Golgi to lysosome transport)	NA	NA
circRNA15335	1.27665	0	1.17543	0	0	0	5.97496	up	0.0247642	0.734064	yes	chr7	3172059	3174765	-	3	circRNA	ENSGALT00000039962	ERBB4	chr7:3155189-3172058|chr7:3174765-3190745	erb-b2 receptor tyrosine kinase 4 [Source:HGNC Symbol;Acc:HGNC:3432]	GO:0016477(cell migration);GO:0018108(peptidyl-tyrosine phosphorylation);GO:0045893(positive regulation of transcription, DNA-templated);GO:0044212(transcription regulatory region DNA binding);GO:0008284(positive regulation of cell proliferation);GO:0008285(negative regulation of cell proliferation);GO:0046777(protein autophosphorylation);GO:0004714(transmembrane receptor protein tyrosine kinase …	04012(ErbB signaling pathway);04020(Calcium signaling pathway)	NA
circRNA1925	1.61709	0.103016	0.961714	0	0	0.11105	4.1717	up	0.0248791	0.734889	yes	chr4	16522832	16532325	+	6	circRNA	ENSGALT00000014012	TMEM255A	chr4:16518167-16522831|chr4:16532325-16536666	transmembrane protein 255A [Source:HGNC Symbol;Acc:HGNC:26086]	GO:0016021(integral component of membrane);GO:0016020(membrane)	NA	NA
circRNA421	5.61727	8.55031	10.2583	1.88676	2.02142	4.55303	1.2934	up	0.0253481	0.744249	yes	chr1	126537399	126545452	+	2	circRNA	ENSGALT00000071516	PUDP	chr1:126513840-126537398|chr1:126545452-126572742	pseudouridine 5'-phosphatase [Source:HGNC Symbol;Acc:HGNC:16818]	GO:0070062(extracellular exosome)	NA	NA
circRNA4505	4.25551	3.60555	6.732	1.09234	2.02142	1.33259	1.43633	up	0.0253721	0.744249	yes	chr23	5658102	5668677	-	16	circRNA	ENSGALT00000006605	MYOM3	chr23:5657644-5658101|chr23:5668677-5669802	myomesin 3 [Source:HGNC Symbol;Acc:HGNC:26679]	GO:0031430(M band);GO:0042803(protein homodimerization activity)	NA	NA
circRNA9647	0.340441	2.67841	1.92343	0	0.224602	0.333149	2.80894	up	0.025507	0.745287	yes	chr5	11891606	11916205	-	14	circRNA	ENSGALT00000009964	ABCC8	chr5:11887745-11891605|chr5:11916205-11920352	ATP binding cassette subfamily C member 8 [Source:HGNC Symbol;Acc:HGNC:59]	GO:0005267(potassium channel activity);GO:0005886(plasma membrane);GO:0044325(ion channel binding);GO:0008076(voltage-gated potassium channel complex);GO:0042383(sarcolemma);GO:0008282(ATP-sensitive potassium channel complex);GO:0006813(potassium ion transport);GO:0008281(sulfonylurea receptor activity);GO:0042626(ATPase activity, coupled to transmembrane movement of substances);GO:0071805(potass…	02010(ABC transporters)	NA
circRNA1205	6.38327	5.8719	9.40343	3.0784	1.23531	2.44309	1.39324	up	0.025584	0.745287	yes	chr5	25749239	25752148	+	2	circRNA	ENSGALT00000056905	ENSGALG00000041014	chr5:25739761-25749238|chr5:25752148-25779865	NA	NA	NA	NA
circRNA15584	0.255331	1.03016	0.534286	0	0	0	5.44089	up	0.0265106	0.761773	yes	chr6	35397961	35399482	+	2	circRNA	ENSGALT00000056375	ENSGALG00000034655	chr6:35397373-35397960|chr6:35399482-35403970	NA	NA	01230(Biosynthesis of amino acids);00330(Arginine and proline metabolism)	NA
circRNA16148	0.340441	0.72111	0.641143	0	0	0	5.35594	up	0.0269919	0.772975	yes	chr2	45632372	45669632	+	10	circRNA	ENSGALT00000056277	ARPP21	chr2:45617879-45632371|chr2:45669632-45703352	cAMP regulated phosphoprotein 21 [Source:HGNC Symbol;Acc:HGNC:16968]	GO:0034605(cellular response to heat)	NA	NA
circRNA14451	0.17022	0.927142	0.854857	0	0	0	5.49321	up	0.0274997	0.782212	yes	chr17	10462699	10473531	+	3	circRNA	ENSGALT00000071239	MVB12B	chr17:10459721-10462698|chr17:10473531-10488364	multivesicular body subunit 12B [Source:HGNC Symbol;Acc:HGNC:23368]	GO:0005770(late endosome);GO:0005769(early endosome);GO:0005829(cytosol);GO:0005886(plasma membrane);GO:0008289(lipid binding);GO:0005634(nucleus);GO:0070062(extracellular exosome);GO:0031982(vesicle);GO:0019075(virus maturation);GO:0042058(regulation of epidermal growth factor receptor signaling pathway);GO:0048524(positive regulation of viral process);GO:0000813(ESCRT I complex)	04144(Endocytosis)	NA
circRNA621	1.02132	0.618094	1.70971	0.198606	0	0	3.46967	up	0.0277783	0.784255	yes	chr3	45944739	45946872	-	2	circRNA	ENSGALT00000019065	FNDC1	chr3:45942044-45944738|chr3:45946872-45951435	fibronectin type III domain containing 1 [Source:HGNC Symbol;Acc:HGNC:21184]	GO:0016607(nuclear speck)	NA	NA
circRNA270	109.026	214.582	162.743	60.575	54.466	80.3998	1.05556	up	0.0278361	0.784255	yes	chr5	48059881	48066632	-	5	circRNA	ENSGALT00000083758	SETD3	chr5:48043630-48059880|chr5:48066632-48082927	histone-lysine N-methyltransferase setd3 [Source:RefSeq peptide;Acc:NP_001006486]	NA	00310(Lysine degradation)	NA
circRNA7636	0.680882	1.75127	3.20571	0.29791	0	0.555248	2.3607	up	0.02785	0.784255	yes	chr1	177712899	177735699	-	3	circRNA	ENSGALT00000073045	SGCG	chr1:177702521-177712898|chr1:177735699-177758874	sarcoglycan gamma [Source:HGNC Symbol;Acc:HGNC:10809]	GO:0005654(nucleoplasm);GO:0042383(sarcolemma);GO:0016011(dystroglycan complex);GO:0016012(sarcoglycan complex);GO:0061024(membrane organization);GO:0060047(heart contraction);GO:0055001(muscle cell development);GO:0048738(cardiac muscle tissue development);GO:0007517(muscle organ development);GO:0016021(integral component of membrane);GO:0016020(membrane)	NA	NA
circRNA5683	2.04264	1.44222	5.55657	0.29791	1.01071	0.777347	1.80411	up	0.0282788	0.791058	yes	chr5	7332225	7366594	+	4	circRNA	ENSGALT00000008490	PPFIBP2	None|chr5:7366594-7374778	PPFIA binding protein 2 [Source:HGNC Symbol;Acc:HGNC:9250]	GO:0005615(extracellular space);GO:0042802(identical protein binding)	NA	NA
circRNA1314	0.851102	2.36936	0	0.0993032	0	0	4.3019	up	0.0286137	0.792845	yes	chr2	44918677	44955745	-	7	circRNA	ENSGALT00000067482	CLASP2	chr2:44897521-44918676|chr2:44955745-44963775	cytoplasmic linker associated protein 2 [Source:RefSeq peptide;Acc:NP_001170856]	NA	NA	NA
circRNA12799	1.53198	2.67841	0.748	0	0	0.666297	2.7791	up	0.0286803	0.792845	yes	chr4	14281665	14286063	-	7	circRNA	ENSGALT00000080428	ENSGALG00000008404	chr4:14278317-14281664|chr4:14286063-14292057	NA	GO:0030136(clathrin-coated vesicle);GO:0048268(clathrin coat assembly);GO:0005545(1-phosphatidylinositol binding);GO:0030276(clathrin binding);GO:0005543(phospholipid binding)	NA	NA
circRNA6947	13.873	16.3795	21.4783	5.66028	5.95196	9.21711	1.06653	up	0.0286962	0.792845	yes	chr1	3189182	3197733	-	3	circRNA	ENSGALT00000067209	MKLN1	chr1:3174459-3189181|chr1:3197733-3205576	muskelin 1 [Source:HGNC Symbol;Acc:HGNC:7109]	GO:0008360(regulation of cell shape);GO:0005938(cell cortex);GO:0001726(ruffle);GO:0042802(identical protein binding);GO:0031532(actin cytoskeleton reorganization);GO:0005829(cytosol);GO:0005737(cytoplasm);GO:0007160(cell-matrix adhesion)	NA	NA
circRNA351	2.80864	2.06031	1.496	0	0.786107	0.444198	2.2147	up	0.0288859	0.792845	yes	chr2	123636830	123640046	+	3	circRNA	ENSGALT00000061864	WWP1	chr2:123632572-123636829|chr2:123640046-123645867	WW domain containing E3 ubiquitin protein ligase 1 [Source:HGNC Symbol;Acc:HGNC:17004]	GO:0070062(extracellular exosome);GO:0045892(negative regulation of transcription, DNA-templated);GO:0043161(proteasome-mediated ubiquitin-dependent protein catabolic process);GO:0016567(protein ubiquitination);GO:0061630(ubiquitin protein ligase activity);GO:0004842(ubiquitin-protein transferase activity);GO:0042787(protein ubiquitination involved in ubiquitin-dependent protein catabolic process…	04120(Ubiquitin mediated proteolysis);04144(Endocytosis)	NA
circRNA1432	0.425551	0.309047	1.06857	0	0	0	5.41295	up	0.0292733	0.792845	yes	chr1	130460468	130470227	+	2	circRNA	ENSGALT00000027008	CYFIP1	chr1:130454074-130460467|chr1:130470227-130472055	cytoplasmic FMR1 interacting protein 1 [Source:HGNC Symbol;Acc:HGNC:13759]	GO:0070062(extracellular exosome);GO:0048471(perinuclear region of cytoplasm);GO:0043005(neuron projection);GO:0031209(SCAR complex);GO:0030027(lamellipodium);GO:0005925(focal adhesion);GO:0005845(mRNA cap binding complex);GO:2000601(positive regulation of Arp2/3 complex-mediated actin nucleation);GO:0097484(dendrite extension);GO:0051388(positive regulation of neurotrophin TRK receptor signaling…	03013(RNA transport);04810(Regulation of actin cytoskeleton)	NA
circRNA9283	0.595771	1.23619	0.427429	0	0.112301	0	3.75474	up	0.029278	0.792845	yes	chr3	83323323	83328198	-	5	circRNA	ENSGALT00000061315	COL19A1	chr3:83313512-83323322|chr3:83328198-83350471	collagen type XIX alpha 1 chain [Source:HGNC Symbol;Acc:HGNC:2196]	GO:0007519(skeletal muscle tissue development);GO:0030198(extracellular matrix organization)	NA	NA
circRNA14561	1.44687	0	0.854857	0	0	0	5.9418	up	0.0293336	0.792845	yes	chr14	6901878	6907906	+	7	circRNA	ENSGALT00000009788	TNRC6A	chr14:6901621-6901877|chr14:6907906-6908015	trinucleotide repeat containing 6A [Source:HGNC Symbol;Acc:HGNC:11969]	GO:0043231(intracellular membrane-bounded organelle);GO:0035068(micro-ribonucleoprotein complex);GO:0005794(Golgi apparatus);GO:0005654(nucleoplasm);GO:0000932(P-body);GO:0035278(miRNA mediated inhibition of translation);GO:0035195(gene silencing by miRNA);GO:0003723(RNA binding);GO:0003676(nucleic acid binding)	NA	NA
circRNA13981	0.340441	0.412063	0.961714	0	0	0	5.33277	up	0.0294366	0.792845	yes	chrZ	11367429	11370458	+	3	circRNA	ENSGALT00000005708	ENSGALG00000003605	chrZ:11361783-11367428|chrZ:11370458-11375967	NA	GO:0003682(chromatin binding);GO:0010468(regulation of gene expression);GO:0007049(cell cycle);GO:0005634(nucleus)	NA	NA
circRNA72	0.510661	0.309047	0.854857	0	0	0	5.34967	up	0.0295944	0.792845	yes	chr17	10136703	10141760	-	2	circRNA	ENSGALT00000001443	MAPKAP1	chr17:10128001-10136702|chr17:10141760-10148201	mitogen-activated protein kinase associated protein 1 [Source:HGNC Symbol;Acc:HGNC:18752]	GO:0031932(TORC2 complex);GO:0030950(establishment or maintenance of actin cytoskeleton polarity);GO:0038203(TORC2 signaling);GO:0005546(phosphatidylinositol-4,5-bisphosphate binding);GO:0005737(cytoplasm);GO:0005886(plasma membrane);GO:0005547(phosphatidylinositol-3,4,5-trisphosphate binding);GO:0017016(Ras GTPase binding);GO:0019901(protein kinase binding);GO:0043325(phosphatidylinositol-3,4-bi…	04150(mTOR signaling pathway)	NA
circRNA981	2.55331	2.78142	4.488	0.0993032	1.01071	1.33259	1.79036	up	0.0296684	0.792845	yes	chr19	461813	465761	-	3	circRNA	ENSGALT00000049000	TSPOAP1	chr19:461531-461812|chr19:465761-466305	TSPO associated protein 1 [Source:HGNC Symbol;Acc:HGNC:16831]	GO:0005737(cytoplasm);GO:0005739(mitochondrion);GO:0030156(benzodiazepine receptor binding)	NA	NA
circRNA1544	1.36176	2.26635	2.56457	0.496516	0	0.777347	1.99459	up	0.0298002	0.792845	yes	chr11	7511349	7525894	-	5	circRNA	ENSGALT00000006283	LONP2	chr11:7506269-7511348|chr11:7525894-7531601	lon peptidase 2, peroxisomal [Source:HGNC Symbol;Acc:HGNC:20598]	GO:0016020(membrane);GO:0005782(peroxisomal matrix);GO:0005777(peroxisome);GO:0005737(cytoplasm);GO:0005634(nucleus);GO:0031998(regulation of fatty acid beta-oxidation);GO:0016558(protein import into peroxisome matrix);GO:0016485(protein processing);GO:0006625(protein targeting to peroxisome);GO:0006515(protein quality control for misfolded or incompletely synthesized proteins);GO:0016887(ATPase …	NA	NA
circRNA1402	0.765992	0.515079	1.28229	0	0.112301	0.11105	3.12194	up	0.0299382	0.792845	yes	chr1	75357122	75358918	-	3	circRNA	ENSGALT00000074167	ENSGALG00000014347	chr1:75352791-75357121|chr1:75358918-75359226	NA	NA	NA	NA
circRNA12547	2.89375	5.8719	2.03029	0	0	1.66574	2.63248	up	0.0304525	0.795836	yes	chr6	20866547	20894946	+	4	circRNA	ENSGALT00000011201	CPEB3	chr6:20845268-20866546|chr6:20894946-20911939	cytoplasmic polyadenylation element binding protein 3 [Source:HGNC Symbol;Acc:HGNC:21746]	GO:0006417(regulation of translation);GO:0003730(mRNA 3'-UTR binding);GO:0043005(neuron projection);GO:1990124(messenger ribonucleoprotein complex);GO:0030014(CCR4-NOT complex);GO:0005737(cytoplasm);GO:0005634(nucleus);GO:2000766(negative regulation of cytoplasmic translation);GO:1900153(positive regulation of nuclear-transcribed mRNA catabolic process, deadenylation-dependent decay);GO:0071230(c…	04114(Oocyte meiosis);04914(Progesterone-mediated oocyte maturation)	NA
circRNA4183	0.936212	1.13317	2.35086	0.397213	0	0	2.91881	up	0.030582	0.795836	yes	chr19	7888449	7921009	-	5	circRNA	ENSGALT00000008492	BCAS3	chr19:7879814-7888448|chr19:7921009-7930001	BCAS3, microtubule associated cell migration factor [Source:HGNC Symbol;Acc:HGNC:14347]	GO:0048487(beta-tubulin binding);GO:2000114(regulation of establishment of cell polarity);GO:0008134(transcription factor binding);GO:0043547(positive regulation of GTPase activity);GO:0010595(positive regulation of endothelial cell migration);GO:0007030(Golgi organization);GO:0003682(chromatin binding);GO:0042393(histone binding);GO:0045944(positive regulation of transcription from RNA polymeras…	NA	NA
circRNA5080	0.255331	1.03016	1.60286	0.0993032	0	0.11105	3.20774	up	0.0306163	0.795836	yes	chr3	91151464	91152914	-	3	circRNA	ENSGALT00000026360	MYOM2	chr3:91143296-91151463|chr3:91152914-91154745	myomesin 2 [Source:HGNC Symbol;Acc:HGNC:7614]	GO:0031430(M band);GO:0005739(mitochondrion);GO:0006936(muscle contraction);GO:0005859(muscle myosin complex);GO:0071688(striated muscle myosin thick filament assembly);GO:0045214(sarcomere organization);GO:0007015(actin filament organization);GO:0006941(striated muscle contraction);GO:0097493(structural molecule activity conferring elasticity);GO:0051371(muscle alpha-actinin binding);GO:0008307(…	NA	NA
circRNA15992	0.17022	0.309047	1.60286	0	0	0	5.5194	up	0.0307805	0.79765	yes	chr4	80152022	80171122	-	3	circRNA	ENSGALT00000065822	PPP2R2C	chr4:80139030-80152021|chr4:80171122-80175463	protein phosphatase 2 regulatory subunit Bgamma [Source:HGNC Symbol;Acc:HGNC:9306]	GO:0000159(protein phosphatase type 2A complex);GO:0000278(mitotic cell cycle);GO:0070262(peptidyl-serine dephosphorylation);GO:0019888(protein phosphatase regulator activity);GO:0004722(protein serine/threonine phosphatase activity);GO:0050790(regulation of catalytic activity);GO:0005829(cytosol);GO:0032502(developmental process)	03015(mRNA surveillance pathway);04530(Tight junction);04261(Adrenergic signaling in cardiomyocytes)	NA
circRNA15653	1.19154	0.309047	0.213714	0	0	0	5.58434	up	0.031552	0.812658	yes	chr5	17789864	17790871	+	2	circRNA	ENSGALT00000064540	ANO1	chr5:17786880-17789863|chr5:17790871-17791546	anoctamin 1 [Source:HGNC Symbol;Acc:HGNC:21625]	GO:1902476(chloride transmembrane transport);GO:0005254(chloride channel activity);GO:0006821(chloride transport);GO:0005886(plasma membrane);GO:0070062(extracellular exosome);GO:0005227(calcium activated cation channel activity);GO:0005229(intracellular calcium activated chloride channel activity);GO:0006812(cation transport);GO:0015111(iodide transmembrane transporter activity);GO:0015705(iodid…	NA	NA
circRNA594	0.595771	2.26635	1.38914	0.29791	0.224602	0	2.56002	up	0.0318114	0.815743	yes	chr21	3903332	3944648	-	2	circRNA	ENSGALT00000053538	CASZ1	chr21:3865982-3903331|None	castor zinc finger 1 [Source:HGNC Symbol;Acc:HGNC:26002]	GO:0043231(intracellular membrane-bounded organelle);GO:0005829(cytosol);GO:0005654(nucleoplasm);GO:0045893(positive regulation of transcription, DNA-templated);GO:0045664(regulation of neuron differentiation);GO:0006351(transcription, DNA-templated);GO:0003676(nucleic acid binding)	NA	NA
circRNA6667	2.04264	2.36936	2.77829	0.198606	0.673806	1.1105	1.65096	up	0.0319037	0.815743	yes	chr2	79571466	79574155	-	3	circRNA	ENSGALT00000021320	ADCY2	chr2:79566049-79571465|chr2:79574155-79607894	adenylate cyclase 2 [Source:HGNC Symbol;Acc:HGNC:233]	GO:0008074(guanylate cyclase complex, soluble);GO:0005886(plasma membrane);GO:0005737(cytoplasm);GO:0006182(cGMP biosynthetic process);GO:0009190(cyclic nucleotide biosynthetic process);GO:0006171(cAMP biosynthetic process);GO:0004383(guanylate cyclase activity);GO:0016849(phosphorus-oxygen lyase activity);GO:0007165(signal transduction);GO:0016829(lyase activity);GO:0035556(intracellular signal …	00230(Purine metabolism);04371(Apelin signaling pathway);04020(Calcium signaling pathway);04114(Oocyte meiosis);04540(Gap junction);04912(GnRH signaling pathway);04914(Progesterone-mediated oocyte maturation);04916(Melanogenesis);04261(Adrenergic signaling in cardiomyocytes);04270(Vascular smooth muscle contraction)	NA
circRNA14341	0.936212	0	1.38914	0	0	0	5.83515	up	0.0320854	0.815743	yes	chr10	6752870	6758203	-	7	circRNA	ENSGALT00000006616	CCNB2	chr10:6752566-6752869|chr10:6758203-6759272	cyclin B2 [Source:HGNC Symbol;Acc:HGNC:1580]	GO:0016020(membrane);GO:0005829(cytosol);GO:0015630(microtubule cytoskeleton);GO:0005813(centrosome);GO:0048538(thymus development);GO:0043029(T cell homeostasis);GO:0040007(growth);GO:0045296(cadherin binding);GO:0060317(cardiac epithelial to mesenchymal transition);GO:0007049(cell cycle);GO:0051301(cell division);GO:0005634(nucleus)	04068(FoxO signaling pathway);04110(Cell cycle);04114(Oocyte meiosis);04115(p53 signaling pathway);04218(Cellular senescence);04914(Progesterone-mediated oocyte maturation)	NA
circRNA25	7.4897	5.76888	6.30457	2.68119	1.34761	2.55414	1.35058	up	0.0321092	0.815743	yes	chr13	13953991	13955514	+	2	circRNA	ENSGALT00000060485	MAPK9	chr13:13952457-13953990|chr13:13955514-13958841	Mitogen-activated protein kinase 9 [Source:UniProtKB/Swiss-Prot;Acc:P79996]	GO:0005829(cytosol);GO:0005739(mitochondrion);GO:2001235(positive regulation of apoptotic signaling pathway);GO:0071803(positive regulation of podosome assembly);GO:0061833(protein localization to tricellular tight junction);GO:0046686(response to cadmium ion);GO:0042752(regulation of circadian rhythm);GO:0010744(positive regulation of macrophage derived foam cell differentiation);GO:0009790(embr…	04141(Protein processing in endoplasmic reticulum);04010(MAPK signaling pathway);04012(ErbB signaling pathway);04310(Wnt signaling pathway);04068(FoxO signaling pathway);04140(Autophagy - animal);04137(Mitophagy - animal);04210(Apoptosis);04217(Necroptosis);04510(Focal adhesion);04530(Tight junction);04620(Toll-like receptor signaling pathway);04621(NOD-like receptor signaling pathway);04622(RIG-…	EC:2.7.11.24
circRNA15621	0.340441	0.309047	1.06857	0	0	0	5.32479	up	0.0324398	0.815743	yes	chr5	9117297	9123854	+	7	circRNA	ENSGALT00000070945	SBF2	chr5:9099071-9117296|chr5:9123854-9128764	SET binding factor 2 [Source:HGNC Symbol;Acc:HGNC:2135]	GO:0016020(membrane);GO:0017112(Rab guanyl-nucleotide exchange factor activity);GO:0042803(protein homodimerization activity);GO:0019208(phosphatase regulator activity);GO:0019902(phosphatase binding);GO:0035091(phosphatidylinositol binding);GO:0051262(protein tetramerization);GO:0005774(vacuolar membrane);GO:0043087(regulation of GTPase activity)	NA	NA
circRNA8890	1.27665	1.64825	0	0	0.112301	0	4.21109	up	0.0325099	0.815743	yes	chr24	4695681	4720264	-	7	circRNA	ENSGALT00000023514	CADM1	chr24:4685771-4695680|chr24:4720264-4825968	cell adhesion molecule 1 [Source:HGNC Symbol;Acc:HGNC:5951]	GO:0070062(extracellular exosome);GO:0005886(plasma membrane);GO:0051606(detection of stimulus);GO:0050715(positive regulation of cytokine secretion);GO:0045954(positive regulation of natural killer cell mediated cytotoxicity);GO:0042271(susceptibility to natural killer cell mediated cytotoxicity);GO:0008037(cell recognition);GO:0034987(immunoglobulin receptor binding);GO:0005102(receptor binding…	04514(Cell adhesion molecules (CAMs))	NA
circRNA15894	0.510661	0.618094	0.427429	0	0	0	5.29451	up	0.0326062	0.815743	yes	chr4	39553253	39560837	-	5	circRNA	ENSGALT00000017263	SNX25	chr4:39550819-39553252|chr4:39560837-39564588	sorting nexin 25 [Source:HGNC Symbol;Acc:HGNC:21883]	GO:0043231(intracellular membrane-bounded organelle);GO:0005768(endosome);GO:0060394(negative regulation of pathway-restricted SMAD protein phosphorylation);GO:0032801(receptor catabolic process);GO:0030512(negative regulation of transforming growth factor beta receptor signaling pathway);GO:0034713(type I transforming growth factor beta receptor binding);GO:0035091(phosphatidylinositol binding)	NA	NA
circRNA11825	0.936212	0.927142	0.748	0	0	0.222099	3.26119	up	0.0327746	0.815743	yes	chr26	3876621	3884752	-	9	circRNA	ENSGALT00000003168	DENND2C	chr26:3876224-3876620|chr26:3884752-3885325	DENN domain containing 2C [Source:HGNC Symbol;Acc:HGNC:24748]	GO:0017112(Rab guanyl-nucleotide exchange factor activity);GO:0065009(regulation of molecular function)	NA	NA
circRNA6871	4.25551	1.13317	8.54857	1.48955	0.561505	0	2.32232	up	0.032791	0.815743	yes	chr2	137062718	137064108	+	2	circRNA	ENSGALT00000072701	MTBP	chr2:137059595-137062717|chr2:137064108-137065588	MDM2 binding protein [Source:HGNC Symbol;Acc:HGNC:7417]	GO:0008285(negative regulation of cell proliferation);GO:0000785(chromatin);GO:0007089(traversing start control point of mitotic cell cycle);GO:0034501(protein localization to kinetochore);GO:0045839(negative regulation of mitotic nuclear division);GO:0000776(kinetochore)	NA	NA
circRNA8519	1.02132	2.78142	2.35086	0	0.336903	0.888396	2.10497	up	0.0328306	0.815743	yes	chr10	17136673	17158709	-	5	circRNA	ENSGALT00000061603	ADAMTS17	chr10:17122791-17136672|chr10:17158709-17163888	ADAM metallopeptidase with thrombospondin type 1 motif 17 [Source:HGNC Symbol;Acc:HGNC:17109]	NA	NA	NA
circRNA6779	5.27683	2.06031	0.641143	0.29791	0	1.1105	2.50925	up	0.0331222	0.816129	yes	chr2	117388962	117390377	-	2	circRNA	ENSGALT00000074711	EYA1	chr2:117382816-117388961|chr2:117390377-117400245	EYA transcriptional coactivator and phosphatase 1 [Source:HGNC Symbol;Acc:HGNC:3519]	GO:0010212(response to ionizing radiation);GO:0016925(protein sumoylation);GO:0005634(nucleus);GO:0045893(positive regulation of transcription, DNA-templated);GO:0032993(protein-DNA complex);GO:0006302(double-strand break repair);GO:0004725(protein tyrosine phosphatase activity);GO:0005737(cytoplasm);GO:0045739(positive regulation of DNA repair);GO:0005654(nucleoplasm);GO:0045944(positive regulat…	NA	NA
circRNA12624	0.17022	1.03016	1.28229	0	0	0.11105	3.82923	up	0.0336324	0.820851	yes	chr5	8933877	8937426	-	2	circRNA	ENSGALT00000009084	AMPD3	chr5:8929962-8933876|chr5:8937426-8939428	adenosine monophosphate deaminase 3 [Source:HGNC Symbol;Acc:HGNC:470]	GO:0097009(energy homeostasis);GO:0046039(GTP metabolic process);GO:0046034(ATP metabolic process);GO:0046033(AMP metabolic process);GO:0046031(ADP metabolic process);GO:0034101(erythrocyte homeostasis);GO:0032264(IMP salvage);GO:0009168(purine ribonucleoside monophosphate biosynthetic process);GO:0006188(IMP biosynthetic process);GO:0019239(deaminase activity);GO:0003876(AMP deaminase activity);…	00230(Purine metabolism)	EC:3.5.4.6
circRNA2184	4.34062	6.48999	8.44171	1.39025	1.68452	3.66463	1.27658	up	0.0337057	0.820851	yes	chr7	26649599	26677097	+	6	circRNA	ENSGALT00000077553	DIRC2	chr7:26633540-26649598|chr7:26677097-26686169	disrupted in renal carcinoma 2 [Source:HGNC Symbol;Acc:HGNC:16628]	GO:0043231(intracellular membrane-bounded organelle)	NA	NA
circRNA6860	0.425551	1.64825	0.854857	0.198606	0	0	3.25278	up	0.0337163	0.820851	yes	chr2	135073217	135086881	-	3	circRNA	ENSGALT00000048562	TRPS1	chr2:135065525-135073216|chr2:135086881-135089904	transcriptional repressor GATA binding 1 [Source:HGNC Symbol;Acc:HGNC:12340]	NA	NA	NA
circRNA15800	0.17022	0.618094	0.961714	0	0	0	5.32322	up	0.0339318	0.82325	yes	chr4	1316706	1324516	-	11	circRNA	ENSGALT00000006629	ENSGALG00000004169	chr4:1316467-1316705|chr4:1324516-1325451	NA	GO:0016021(integral component of membrane);GO:0016020(membrane)	NA	NA
circRNA2009	1.78731	2.36936	1.60286	0.29791	0	0.888396	2.09398	up	0.0342757	0.82325	yes	chr13	11569579	11572070	-	2	circRNA	ENSGALT00000006182	SGCD	chr13:11555577-11569578|chr13:11572070-11593897	sarcoglycan delta [Source:HGNC Symbol;Acc:HGNC:10807]	GO:0042383(sarcolemma);GO:0016012(sarcoglycan complex);GO:0016011(dystroglycan complex);GO:0016010(dystrophin-associated glycoprotein complex);GO:0061024(membrane organization);GO:0060047(heart contraction);GO:0055001(muscle cell development);GO:0048738(cardiac muscle tissue development);GO:0007517(muscle organ development);GO:0016021(integral component of membrane);GO:0016020(membrane)	NA	NA
circRNA14429	0.255331	0.618094	0.748	0	0	0	5.256	up	0.0346349	0.82325	yes	chr17	6822083	6862259	-	4	circRNA	ENSGALT00000005834	MED27	chr17:6813545-6822082|chr17:6862259-6888690	mediator complex subunit 27 [Source:HGNC Symbol;Acc:HGNC:2377]	GO:0016592(mediator complex);GO:0005829(cytosol);GO:0005730(nucleolus);GO:0005634(nucleus);GO:0005667(transcription factor complex);GO:0019827(stem cell population maintenance);GO:0006357(regulation of transcription from RNA polymerase II promoter);GO:0003713(transcription coactivator activity)	NA	NA
circRNA5319	1.7022	0.515079	2.13714	0.0993032	0.449204	0	2.64857	up	0.0349156	0.82325	yes	chr7	12770462	12785583	-	2	circRNA	ENSGALT00000050407	NRP2	chr7:12766350-12770461|chr7:12785583-12796800	neuropilin 2 [Source:HGNC Symbol;Acc:HGNC:8005]	GO:0007411(axon guidance);GO:1990830(cellular response to leukemia inhibitory factor);GO:0007507(heart development);GO:0030424(axon);GO:0003148(outflow tract septum morphogenesis);GO:0017154(semaphorin receptor activity);GO:0001755(neural crest cell migration);GO:0001764(neuron migration);GO:0021612(facial nerve structural organization);GO:0021649(vestibulocochlear nerve structural organization);…	NA	NA
circRNA15697	0.340441	0.824126	0.427429	0	0	0	5.28509	up	0.0349325	0.82325	yes	chr5	29092642	29094321	-	3	circRNA	ENSGALT00000032611	GPHN	chr5:29074957-29092641|chr5:29094321-29098895	gephyrin [Source:HGNC Symbol;Acc:HGNC:15465]	GO:0045211(postsynaptic membrane);GO:0030425(dendrite);GO:0097112(gamma-aminobutyric acid receptor clustering);GO:0032324(molybdopterin cofactor biosynthetic process);GO:0055114(oxidation-reduction process);GO:0006777(Mo-molybdopterin cofactor biosynthetic process);GO:0008940(nitrate reductase activity);GO:0043546(molybdopterin cofactor binding);GO:0010038(response to metal ion)	00790(Folate biosynthesis)	EC:2.7.7.75
circRNA30	1.78731	0.309047	0	0	0	0	5.94239	up	0.034947	0.82325	yes	chr13	16839670	16841737	-	2	circRNA	ENSGALT00000010797	P4HA2	chr13:16838940-16839669|chr13:16841737-16842992	prolyl 4-hydroxylase subunit alpha 2 [Source:HGNC Symbol;Acc:HGNC:8547]	GO:0043231(intracellular membrane-bounded organelle);GO:0005829(cytosol);GO:0005783(endoplasmic reticulum);GO:0005654(nucleoplasm);GO:0031418(L-ascorbic acid binding);GO:0016702(oxidoreductase activity, acting on single donors with incorporation of molecular oxygen, incorporation of two atoms of oxygen);GO:0004656(procollagen-proline 4-dioxygenase activity);GO:0016705(oxidoreductase activity, act…	00330(Arginine and proline metabolism)	EC:1.14.11.2
circRNA2836	0.340441	0.824126	0.427429	0	0	0	5.28509	up	0.0349559	0.82325	yes	chr3	32182076	32186212	+	3	circRNA	ENSGALT00000017218	STRN	chr3:32175332-32182075|chr3:32186212-32197301	striatin [Source:HGNC Symbol;Acc:HGNC:11424]	GO:0005923(bicellular tight junction);GO:0000159(protein phosphatase type 2A complex);GO:0016055(Wnt signaling pathway);GO:0008285(negative regulation of cell proliferation);GO:0070016(armadillo repeat domain binding);GO:0051721(protein phosphatase 2A binding);GO:0030331(estrogen receptor binding);GO:0032403(protein complex binding)	NA	NA
circRNA16756	0.340441	0.824126	0.427429	0	0	0	5.28509	up	0.0349805	0.82325	yes	chr1	163499977	163500372	-	2	circRNA	ENSGALT00000027383	PCDH17	chr1:163455949-163499976|chr1:163500372-163524073	protocadherin 17 [Source:HGNC Symbol;Acc:HGNC:14267]	GO:2000807(regulation of synaptic vesicle clustering);GO:1904071(presynaptic active zone assembly);GO:0050805(negative regulation of synaptic transmission);GO:0030534(adult behavior);GO:0007155(cell adhesion);GO:0007416(synapse assembly);GO:0005886(plasma membrane);GO:0007156(homophilic cell adhesion via plasma membrane adhesion molecules);GO:0007267(cell-cell signaling);GO:0005887(integral compo…	NA	NA
circRNA12443	9.87278	11.1257	11.22	0	0	4.66408	2.75237	up	0.0349842	0.82325	yes	chr7	19058486	19071249	-	4	circRNA	ENSGALT00000017733	CERS6	chr7:19044223-19058485|chr7:19071249-19093697	ceramide synthase 6 [Source:HGNC Symbol;Acc:HGNC:23826]	GO:0016020(membrane);GO:0050291(sphingosine N-acyltransferase activity);GO:0046513(ceramide biosynthetic process);GO:0005783(endoplasmic reticulum);GO:0005634(nucleus);GO:0003677(DNA binding);GO:0016021(integral component of membrane)	NA	NA
circRNA16656	0.0851102	0.824126	1.06857	0	0	0	5.47429	up	0.0350818	0.823252	yes	chr1	115212376	115221126	+	2	circRNA	ENSGALT00000026250	DMD	chr1:115189462-115212375|chr1:115221126-115242413	dystrophin [Source:HGNC Symbol;Acc:HGNC:2928]	GO:0045202(synapse);GO:0045121(membrane raft);GO:0044306(neuron projection terminus);GO:0042383(sarcolemma);GO:0030055(cell-substrate junction);GO:0030054(cell junction);GO:0030018(Z disc);GO:0016010(dystrophin-associated glycoprotein complex);GO:0005886(plasma membrane);GO:2000651(positive regulation of sodium ion transmembrane transporter activity);GO:1902083(negative regulation of peptidyl-cys…	NA	NA
circRNA16716	0.510661	0.72111	0.320571	0	0	0	5.30261	up	0.0355251	0.824405	yes	chr1	138143867	138188621	+	5	circRNA	ENSGALT00000027192	MYO16	chr1:138120271-138143866|chr1:138188621-138204294	myosin XVI [Source:HGNC Symbol;Acc:HGNC:29822]	GO:0016459(myosin complex);GO:0003774(motor activity);GO:0005524(ATP binding);GO:0000166(nucleotide binding);GO:0014065(phosphatidylinositol 3-kinase signaling);GO:0048812(neuron projection morphogenesis)	NA	NA
circRNA7859	11.1494	4.32666	16.7766	2.78049	3.81824	4.21988	1.32897	up	0.0362048	0.835679	yes	chr9	18602668	18603163	-	1	circRNA	ENSGALT00000039478	NAALADL2	chr9:18559514-18602667|chr9:18603163-18685741	N-acetylated alpha-linked acidic dipeptidase like 2 [Source:HGNC Symbol;Acc:HGNC:23219]	GO:0016021(integral component of membrane);GO:0016020(membrane)	NA	NA
circRNA1469	4.93639	6.07793	7.15943	1.98606	1.79682	2.99834	1.17401	up	0.0368339	0.84682	yes	chr9	1522509	1524334	+	3	circRNA	ENSGALT00000080280	UGGT1	chr9:1522068-1522508|chr9:1524334-1525548	UDP-glucose glycoprotein glucosyltransferase 1 [Source:HGNC Symbol;Acc:HGNC:15663]	GO:0005783(endoplasmic reticulum);GO:0070062(extracellular exosome);GO:0043234(protein complex);GO:0051082(unfolded protein binding);GO:0003980(UDP-glucose:glycoprotein glucosyltransferase activity);GO:0071712(ER-associated misfolded protein catabolic process);GO:0018279(protein N-linked glycosylation via asparagine);GO:0030968(endoplasmic reticulum unfolded protein response);GO:0097359(UDP-gluco…	04141(Protein processing in endoplasmic reticulum)	NA
circRNA5370	1.36176	1.64825	1.92343	0.595819	0	0	2.57206	up	0.0373257	0.852237	yes	chr7	20182278	20191756	+	6	circRNA	ENSGALT00000018021	COBLL1	chr7:20140814-20182277|chr7:20191756-20197694	cordon-bleu WH2 repeat protein like 1 [Source:HGNC Symbol;Acc:HGNC:23571]	GO:0051639(actin filament network formation);GO:0030041(actin filament polymerization);GO:0003785(actin monomer binding)	NA	NA
circRNA15666	1.53198	0	0.534286	0	0	0	5.84563	up	0.0378417	0.860082	yes	chr5	23060184	23071887	-	11	circRNA	ENSGALT00000013318	MADD	chr5:23055360-23060183|chr5:23071887-23079775	MAP kinase activating death domain [Source:HGNC Symbol;Acc:HGNC:6766]	GO:0016021(integral component of membrane);GO:0005886(plasma membrane);GO:0005829(cytosol);GO:2001236(regulation of extrinsic apoptotic signaling pathway);GO:1902041(regulation of extrinsic apoptotic signaling pathway via death domain receptors);GO:0097194(execution phase of apoptosis);GO:0051726(regulation of cell cycle);GO:0042981(regulation of apoptotic process);GO:0032483(regulation of Rab pr…	NA	NA
circRNA3073	1.02132	0.618094	2.13714	0.29791	0	0.11105	2.7419	up	0.0380813	0.861694	yes	chrZ	16820177	16833947	-	2	circRNA	ENSGALT00000023722	PLPP1	chrZ:16807555-16820176|chrZ:16833947-16837427	phospholipid phosphatase 1 [Source:HGNC Symbol;Acc:HGNC:9228]	GO:0070062(extracellular exosome);GO:0016020(membrane);GO:0006470(protein dephosphorylation);GO:0008195(phosphatidate phosphatase activity);GO:0046839(phospholipid dephosphorylation);GO:0006644(phospholipid metabolic process);GO:0042577(lipid phosphatase activity);GO:0007165(signal transduction);GO:0005886(plasma membrane);GO:0006629(lipid metabolic process);GO:0005887(integral component of plasm…	00561(Glycerolipid metabolism);00564(Glycerophospholipid metabolism);00565(Ether lipid metabolism);00600(Sphingolipid metabolism)	NA
circRNA16443	0.340441	0	2.244	0	0	0	5.82451	up	0.0387386	0.865189	yes	chr1	33519873	33528552	+	3	circRNA	ENSGALT00000015976	SRGAP1	chr1:33511477-33519872|chr1:33528552-33537367	SLIT-ROBO Rho GTPase activating protein 1 [Source:HGNC Symbol;Acc:HGNC:17382]	GO:0005096(GTPase activator activity);GO:0016477(cell migration);GO:0043547(positive regulation of GTPase activity);GO:0007266(Rho protein signal transduction);GO:0017048(Rho GTPase binding);GO:0005622(intracellular);GO:0007165(signal transduction)	NA	NA
circRNA7391	0.765992	0.103016	1.70971	0.0993032	0	0	3.88338	up	0.0388774	0.865189	yes	chr1	114901972	115095476	+	5	circRNA	ENSGALT00000026250	DMD	chr1:114894620-114901971|chr1:115095476-115113730	dystrophin [Source:HGNC Symbol;Acc:HGNC:2928]	GO:0045202(synapse);GO:0045121(membrane raft);GO:0044306(neuron projection terminus);GO:0042383(sarcolemma);GO:0030055(cell-substrate junction);GO:0030054(cell junction);GO:0030018(Z disc);GO:0016010(dystrophin-associated glycoprotein complex);GO:0005886(plasma membrane);GO:2000651(positive regulation of sodium ion transmembrane transporter activity);GO:1902083(negative regulation of peptidyl-cys…	NA	NA
circRNA14473	0.425551	0.515079	0.534286	0	0	0	5.19003	up	0.0389171	0.865189	yes	chr15	3320481	3335109	+	7	circRNA	ENSGALT00000004065	RIMBP2	chr15:3317633-3320480|chr15:3335109-3337067	RIMS binding protein 2 [Source:HGNC Symbol;Acc:HGNC:30339]	GO:0010923(negative regulation of phosphatase activity)	NA	NA
circRNA18740	0	0.618094	1.92343	0	0	0	5.76615	up	0.0394144	0.873945	yes	chr4	90148835	90150862	-	4	circRNA	ENSGALT00000077631	ADAM33	chr4:90146952-90148834|chr4:90150862-90151083	disintegrin and metalloproteinase domain-containing protein 33 precursor [Source:RefSeq peptide;Acc:NP_001075887]	NA	NA	NA
circRNA16653	0.425551	0.412063	0.641143	0	0	0	5.18151	up	0.0395381	0.874391	yes	chr1	115156714	115189462	+	2	circRNA	ENSGALT00000026250	DMD	chr1:115136323-115156713|chr1:115189462-115212375	dystrophin [Source:HGNC Symbol;Acc:HGNC:2928]	GO:0045202(synapse);GO:0045121(membrane raft);GO:0044306(neuron projection terminus);GO:0042383(sarcolemma);GO:0030055(cell-substrate junction);GO:0030054(cell junction);GO:0030018(Z disc);GO:0016010(dystrophin-associated glycoprotein complex);GO:0005886(plasma membrane);GO:2000651(positive regulation of sodium ion transmembrane transporter activity);GO:1902083(negative regulation of peptidyl-cys…	NA	NA
circRNA8264	0.680882	0.309047	1.17543	0	0.112301	0	3.65249	up	0.0398785	0.879617	yes	chr13	8461631	8474974	+	8	circRNA	ENSGALT00000002082	CSNK1A1	chr13:8451217-8461630|chr13:8474974-8480509	Casein kinase I isoform alpha [Source:UniProtKB/Swiss-Prot;Acc:P67962]	GO:0030529(intracellular ribonucleoprotein complex);GO:0006468(protein phosphorylation);GO:0000902(cell morphogenesis);GO:0004672(protein kinase activity);GO:0005524(ATP binding);GO:0004674(protein serine/threonine kinase activity);GO:0000166(nucleotide binding);GO:0036064(ciliary basal body);GO:0007030(Golgi organization);GO:0018105(peptidyl-serine phosphorylation);GO:0032436(positive regulation…	04310(Wnt signaling pathway);04340(Hedgehog signaling pathway)	NA
circRNA13965	0.340441	0.412063	0.748	0	0	0	5.16782	up	0.0406247	0.889491	yes	chrZ	2704968	2708433	-	1	circRNA	ENSGALT00000064862	SETBP1	chrZ:2638156-2704967|chrZ:2708433-2772616	SET binding protein 1 [Source:HGNC Symbol;Acc:HGNC:15573]	NA	NA	NA
circRNA2642	0	1.03016	1.38914	0	0	0	5.73283	up	0.040642	0.889491	yes	chr4	58415224	58417188	-	2	circRNA	ENSGALT00000019851	EGF	chr4:58411596-58415223|chr4:58417188-58419399	epidermal growth factor [Source:HGNC Symbol;Acc:HGNC:3229]	GO:0017147(Wnt-protein binding);GO:0060059(embryonic retina morphogenesis in camera-type eye);GO:0044332(Wnt signaling pathway involved in dorsal/ventral axis specification);GO:0042813(Wnt-activated receptor activity);GO:0043235(receptor complex);GO:0060070(canonical Wnt signaling pathway);GO:0005886(plasma membrane);GO:0008083(growth factor activity);GO:0005509(calcium ion binding);GO:0016021(in…	04010(MAPK signaling pathway);04012(ErbB signaling pathway);04068(FoxO signaling pathway);04060(Cytokine-cytokine receptor interaction);04510(Focal adhesion);04540(Gap junction);04810(Regulation of actin cytoskeleton)	NA
circRNA1353	5.70238	5.8719	7.05257	2.38328	2.47062	1.99889	1.17038	up	0.0419946	0.904894	yes	chr2	115222129	115230672	+	3	circRNA	ENSGALT00000048631	MTFR1	chr2:115219079-115222128|chr2:115230672-115232435	Mitochondrial fission regulator 1 [Source:UniProtKB/Swiss-Prot;Acc:Q9PTD5]	GO:0007005(mitochondrion organization);GO:0009060(aerobic respiration);GO:0005739(mitochondrion);GO:0000266(mitochondrial fission);GO:0005829(cytosol);GO:0005886(plasma membrane)	NA	NA
circRNA15572	0.255331	0.72111	0.534286	0	0	0	5.1799	up	0.0425422	0.906718	yes	chr6	32667905	32691215	-	7	circRNA	ENSGALT00000063442	ADAM12	chr6:32648987-32667904|chr6:32691215-32694976	ADAM metallopeptidase domain 12 [Source:HGNC Symbol;Acc:HGNC:190]	GO:0005886(plasma membrane);GO:0005654(nucleoplasm);GO:0005615(extracellular space);GO:0017124(SH3 domain binding)	NA	NA
circRNA17929	0	0.927142	1.38914	0	0	0	5.66635	up	0.0426097	0.906718	yes	chr3	12462887	12467558	-	4	circRNA	ENSGALT00000014777	COQ8A	chr3:12456516-12462886|chr3:12467558-12477060	coenzyme Q8A [Source:HGNC Symbol;Acc:HGNC:16812]	GO:0005739(mitochondrion);GO:0016310(phosphorylation);GO:0006744(ubiquinone biosynthetic process);GO:0043531(ADP binding);GO:0016301(kinase activity)	NA	NA
circRNA638	2.4682	1.23619	2.992	0	0.898409	0.555248	1.99297	up	0.0433049	0.916891	yes	chr28	2267846	2271520	+	4	circRNA	ENSGALT00000073170	REXO1	chr28:2266314-2267845|chr28:2271520-2273022	RNA exonuclease 1 homolog [Source:HGNC Symbol;Acc:HGNC:24616]	GO:0005654(nucleoplasm);GO:0016604(nuclear body);GO:0003676(nucleic acid binding)	NA	NA
circRNA4986	1.10643	1.3392	0.961714	0.0993032	0.336903	0.11105	2.34316	up	0.0434892	0.918492	yes	chr3	66283978	66302556	+	4	circRNA	ENSGALT00000024245	REV3L	chr3:66236934-66283977|chr3:66302556-66309146	REV3 like, DNA directed polymerase zeta catalytic subunit [Source:HGNC Symbol;Acc:HGNC:9968]	GO:0016035(zeta DNA polymerase complex);GO:0042276(error-prone translesion synthesis);GO:0005730(nucleolus);GO:0006281(DNA repair);GO:0003887(DNA-directed DNA polymerase activity);GO:0008408(3'-5' exonuclease activity);GO:0090305(nucleic acid phosphodiester bond hydrolysis);GO:0005634(nucleus);GO:0000166(nucleotide binding);GO:0003676(nucleic acid binding);GO:0003677(DNA binding);GO:0019985(trans…	03460(Fanconi anemia pathway)	NA
circRNA15105	0.255331	0.412063	0.854857	0	0	0	5.15387	up	0.0437789	0.920334	yes	chr3	40140730	40141054	-	1	circRNA	ENSGALT00000088724	ACTA1	chr3:40140593-40140729|chr3:40141054-40141169	Actin, alpha skeletal muscle [Source:UniProtKB/Swiss-Prot;Acc:P68139]	GO:0005865(striated muscle thin filament);GO:0001725(stress fiber);GO:0048741(skeletal muscle fiber development);GO:0030240(skeletal muscle thin filament assembly);GO:0030017(sarcomere);GO:0005884(actin filament);GO:0005615(extracellular space);GO:0015629(actin cytoskeleton);GO:0070062(extracellular exosome);GO:0072562(blood microparticle);GO:0005515(protein binding);GO:0005856(cytoskeleton);GO:0…	NA	NA
circRNA12559	0.936212	1.3392	0.320571	0	0	0.222099	3.28615	up	0.0437943	0.920334	yes	chr6	22745654	22776771	+	4	circRNA	ENSGALT00000062430	FBXW4	chr6:22742787-22745653|chr6:22776771-22789498	F-box and WD repeat domain containing 4 [Source:HGNC Symbol;Acc:HGNC:10847]	GO:0002053(positive regulation of mesenchymal cell proliferation);GO:0042733(embryonic digit morphogenesis);GO:0060173(limb development);GO:0051216(cartilage development)	NA	NA
circRNA151	0.255331	1.75127	1.06857	0	0.112301	0.222099	2.83102	up	0.0441377	0.925248	yes	chr21	6408335	6409394	-	3	circRNA	ENSGALT00000088284	YBX1	chr21:6407345-6408334|chr21:6409394-6409602	nuclease-sensitive element-binding protein 1 [Source:RefSeq peptide;Acc:NP_989745]	GO:0010494(cytoplasmic stress granule);GO:0005634(nucleus);GO:0070937(CRD-mediated mRNA stability complex);GO:0030529(intracellular ribonucleoprotein complex);GO:0003723(RNA binding);GO:0005737(cytoplasm);GO:0006355(regulation of transcription, DNA-templated);GO:0003677(DNA binding);GO:0005829(cytosol);GO:0070062(extracellular exosome);GO:0043231(intracellular membrane-bounded organelle);GO:00009…	NA	NA
circRNA1249	3.06397	3.39952	5.984	0.993032	1.01071	2.22099	1.30706	up	0.0444576	0.927352	yes	chr4	51556887	51557550	-	1	circRNA	ENSGALT00000019091	EPHA5	chr4:51491776-51556886|chr4:51557550-51582670	EPH receptor A5 [Source:HGNC Symbol;Acc:HGNC:3389]	GO:0071944(cell periphery);GO:0005912(adherens junction);GO:1904322(cellular response to forskolin);GO:0071372(cellular response to follicle-stimulating hormone stimulus);GO:0061178(regulation of insulin secretion involved in cellular response to glucose stimulus);GO:0043087(regulation of GTPase activity);GO:0048013(ephrin receptor signaling pathway);GO:0032956(regulation of actin cytoskeleton or…	NA	NA
circRNA269	3.65974	7.62316	10.5789	1.09234	2.47062	3.88673	1.28688	up	0.0447118	0.930358	yes	chr5	48042183	48066632	-	7	circRNA	ENSGALT00000083758	SETD3	chr5:48037378-48042182|chr5:48066632-48082927	histone-lysine N-methyltransferase setd3 [Source:RefSeq peptide;Acc:NP_001006486]	NA	00310(Lysine degradation)	NA
circRNA4992	1.19154	1.44222	4.06057	0.794426	0	0	2.5283	up	0.0452672	0.936212	yes	chr3	66580588	66621473	+	5	circRNA	ENSGALT00000051259	CDK19	chr3:66551672-66580587|chr3:66621473-66636836	cyclin dependent kinase 19 [Source:HGNC Symbol;Acc:HGNC:19338]	GO:0007346(regulation of mitotic cell cycle);GO:0004693(cyclin-dependent protein serine/threonine kinase activity);GO:0005829(cytosol);GO:0006468(protein phosphorylation);GO:0005634(nucleus);GO:0005524(ATP binding);GO:0004672(protein kinase activity)	NA	NA
circRNA4555	6.46838	9.88951	12.9297	2.18467	4.26744	4.88618	1.10627	up	0.0453912	0.936212	yes	chr20	3332262	3347748	+	4	circRNA	ENSGALT00000068172	PTPRT	chr20:3319580-3332261|chr20:3347748-3353799	protein tyrosine phosphatase, receptor type T [Source:HGNC Symbol;Acc:HGNC:9682]	GO:0008013(beta-catenin binding);GO:0045294(alpha-catenin binding);GO:0045296(cadherin binding);GO:0006470(protein dephosphorylation);GO:0004725(protein tyrosine phosphatase activity);GO:0016790(thiolester hydrolase activity);GO:0045295(gamma-catenin binding);GO:0051393(alpha-actinin binding);GO:0070097(delta-catenin binding)	NA	NA
circRNA77	0.680882	0.309047	0.427429	0	0	0	5.21384	up	0.0458425	0.939897	yes	chr15	518850	525793	+	4	circRNA	ENSGALT00000002280	MAPK1	chr15:506045-518849|chr15:525793-526157	mitogen-activated protein kinase 1 [Source:HGNC Symbol;Acc:HGNC:6871]	GO:0000187(activation of MAPK activity);GO:0004707(MAP kinase activity);GO:0006468(protein phosphorylation);GO:0016740(transferase activity);GO:0005524(ATP binding);GO:0004674(protein serine/threonine kinase activity);GO:0004672(protein kinase activity);GO:0000166(nucleotide binding);GO:0016310(phosphorylation);GO:0016301(kinase activity);GO:0001784(phosphotyrosine residue binding);GO:0008353(RNA…	04010(MAPK signaling pathway);04012(ErbB signaling pathway);04350(TGF-beta signaling pathway);04370(VEGF signaling pathway);04371(Apelin signaling pathway);04068(FoxO signaling pathway);04150(mTOR signaling pathway);04140(Autophagy - animal);04114(Oocyte meiosis);04210(Apoptosis);04218(Cellular senescence);04510(Focal adhesion);04520(Adherens junction);04540(Gap junction);04810(Regulation of acti…	EC:2.7.11.24
circRNA3111	0.680882	0.927142	2.35086	0.198606	0	0.333149	2.50777	up	0.0462046	0.939897	yes	chrZ	25533155	25542730	-	3	circRNA	ENSGALT00000024183	PGM5	chrZ:25527273-25533154|chrZ:25542730-25569708	phosphoglucomutase 5 [Source:HGNC Symbol;Acc:HGNC:8908]	GO:0043034(costamere);GO:0042383(sarcolemma);GO:0030055(cell-substrate junction);GO:0030018(Z disc);GO:0016010(dystrophin-associated glycoprotein complex);GO:0014704(intercalated disc);GO:0009898(cytoplasmic side of plasma membrane);GO:0005925(focal adhesion);GO:0005914(spot adherens junction);GO:0001725(stress fiber);GO:0005913(cell-cell adherens junction);GO:0071704(organic substance metabolic …	NA	NA
circRNA795	1.27665	2.88444	3.41943	0.29791	1.12301	0	2.02164	up	0.0464005	0.939897	yes	chr1	125765118	125782049	+	4	circRNA	ENSGALT00000076296	ANOS1	chr1:125722288-125765117|chr1:125782049-125792557	Anosmin-1 [Source:UniProtKB/Swiss-Prot;Acc:P33005]	GO:0009986(cell surface);GO:0004867(serine-type endopeptidase inhibitor activity);GO:0030414(peptidase inhibitor activity);GO:0010466(negative regulation of peptidase activity);GO:0007155(cell adhesion);GO:0010951(negative regulation of endopeptidase activity);GO:0005576(extracellular region)	NA	NA
circRNA9428	0.510661	1.3392	1.17543	0	0.224602	0	3.27281	up	0.0464397	0.939897	yes	chr7	17444166	17458078	-	4	circRNA	ENSGALT00000051784	MAP3K20	chr7:17433408-17444165|chr7:17458078-17463979	mitogen-activated protein kinase kinase kinase 20 [Source:HGNC Symbol;Acc:HGNC:17797]	GO:0007050(cell cycle arrest);GO:0005634(nucleus);GO:0009314(response to radiation);GO:0006468(protein phosphorylation);GO:0004709(MAP kinase kinase kinase activity);GO:0000287(magnesium ion binding);GO:0043065(positive regulation of apoptotic process);GO:0003723(RNA binding);GO:0005524(ATP binding);GO:0004674(protein serine/threonine kinase activity);GO:0035556(intracellular signal transduction)…	NA	NA
circRNA1516	0.851102	0	1.17543	0	0	0	5.65009	up	0.0467121	0.939897	yes	chrZ	16820177	16837579	-	3	circRNA	ENSGALT00000023722	PLPP1	chrZ:16807555-16820176|chrZ:16837579-16860975	phospholipid phosphatase 1 [Source:HGNC Symbol;Acc:HGNC:9228]	GO:0070062(extracellular exosome);GO:0016020(membrane);GO:0006470(protein dephosphorylation);GO:0008195(phosphatidate phosphatase activity);GO:0046839(phospholipid dephosphorylation);GO:0006644(phospholipid metabolic process);GO:0042577(lipid phosphatase activity);GO:0007165(signal transduction);GO:0005886(plasma membrane);GO:0006629(lipid metabolic process);GO:0005887(integral component of plasm…	00561(Glycerolipid metabolism);00564(Glycerophospholipid metabolism);00565(Ether lipid metabolism);00600(Sphingolipid metabolism)	NA
circRNA16307	0.17022	0.72111	0.641143	0	0	0	5.16603	up	0.0468444	0.939897	yes	chr2	125619945	125642787	-	7	circRNA	ENSGALT00000073829	RUNX1T1	chr2:125611801-125619944|chr2:125642787-125669058	RUNX1 translocation partner 1 [Source:HGNC Symbol;Acc:HGNC:1535]	NA	NA	NA
circRNA1179	2.80864	4.22364	3.63314	0.695123	1.68452	1.22154	1.31356	up	0.0470822	0.939897	yes	chr6	20820043	20823846	-	2	circRNA	ENSGALT00000054118	MARCH5	chr6:20818127-20820042|chr6:20823846-20836341	E3 ubiquitin-protein ligase MARCH5 [Source:UniProtKB/Swiss-Prot;Acc:Q5ZJ41]	GO:0016020(membrane);GO:0005789(endoplasmic reticulum membrane);GO:0005783(endoplasmic reticulum);GO:0005741(mitochondrial outer membrane);GO:0005739(mitochondrion);GO:0090344(negative regulation of cell aging);GO:0090141(positive regulation of mitochondrial fission);GO:0090140(regulation of mitochondrial fission);GO:0070585(protein localization to mitochondrion);GO:0051865(protein autoubiquitina…	NA	NA
circRNA13882	1.27665	1.54524	1.38914	0	0	0.666297	2.51159	up	0.0472373	0.939897	yes	chr8	16827048	16828300	+	3	circRNA	ENSGALT00000014381	TTLL7	chr8:16821395-16827047|chr8:16828300-16831423	tubulin tyrosine ligase like 7 [Source:HGNC Symbol;Acc:HGNC:26242]	GO:0048487(beta-tubulin binding);GO:0043014(alpha-tubulin binding);GO:0018095(protein polyglutamylation);GO:0070740(tubulin-glutamic acid ligase activity);GO:0006464(cellular protein modification process)	NA	NA
circRNA15574	0.425551	0.515079	0.427429	0	0	0	5.10109	up	0.047592	0.939897	yes	chr6	32990523	32998786	+	5	circRNA	ENSGALT00000071036	DOCK1	chr6:32985900-32990522|chr6:32998786-33009199	dedicator of cytokinesis 1 [Source:HGNC Symbol;Acc:HGNC:2987]	GO:0002244(hematopoietic progenitor cell differentiation);GO:0016477(cell migration)	04510(Focal adhesion);04810(Regulation of actin cytoskeleton)	NA
circRNA17088	0	0.927142	1.28229	0	0	0	5.60347	up	0.0476698	0.939897	yes	chrZ	1341122	1355383	-	6	circRNA	ENSGALT00000050520	CTIF	chrZ:1320137-1341121|chrZ:1355383-1371746	cap binding complex dependent translation initiation factor [Source:HGNC Symbol;Acc:HGNC:23925]	GO:0000184(nuclear-transcribed mRNA catabolic process, nonsense-mediated decay);GO:0048471(perinuclear region of cytoplasm);GO:0006446(regulation of translational initiation);GO:0005829(cytosol)	NA	NA
circRNA8	90.9828	113.935	116.367	0.893729	41.1022	37.2016	1.83565	up	0.0477148	0.939897	yes	chrZ	13478459	13496055	+	2	circRNA	ENSGALT00000023973	ENSGALG00000014855	chrZ:13428693-13478458|chrZ:13496055-13545737	NA	GO:0019221(cytokine-mediated signaling pathway);GO:0004896(cytokine receptor activity);GO:0016021(integral component of membrane);GO:0016020(membrane)	04080(Neuroactive ligand-receptor interaction);04080(Neuroactive ligand-receptor interaction);04060(Cytokine-cytokine receptor interaction);04060(Cytokine-cytokine receptor interaction)	NA
circRNA9156	0.595771	1.3392	2.77829	0	0.336903	0.444198	2.2659	up	0.0479399	0.939897	yes	chr3	35161394	35187071	+	6	circRNA	ENSGALT00000078278	AKT3	chr3:35093852-35161393|chr3:35187071-35195100	AKT serine/threonine kinase 3 [Source:HGNC Symbol;Acc:HGNC:393]	NA	04010(MAPK signaling pathway);04012(ErbB signaling pathway);04370(VEGF signaling pathway);04371(Apelin signaling pathway);04068(FoxO signaling pathway);04150(mTOR signaling pathway);04140(Autophagy - animal);04210(Apoptosis);04218(Cellular senescence);04510(Focal adhesion);04620(Toll-like receptor signaling pathway);04910(Insulin signaling pathway);04920(Adipocytokine signaling pathway);04914(Pro…	NA
circRNA9181	0.680882	1.54524	1.17543	0	0.336903	0	2.93224	up	0.0480617	0.939897	yes	chr3	44511522	44569446	-	2	circRNA	ENSGALT00000082105	PACRG	chr3:44502309-44511521|chr3:44569446-44610227	parkin coregulated [Source:HGNC Symbol;Acc:HGNC:19152]	GO:0097225(sperm midpiece);GO:0044297(cell body);GO:0043005(neuron projection);GO:0031982(vesicle);GO:0005929(cilium);GO:0005829(cytosol);GO:0005739(mitochondrion);GO:0005634(nucleus);GO:0060548(negative regulation of cell death);GO:0007286(spermatid development);GO:0051879(Hsp90 protein binding);GO:0051087(chaperone binding);GO:0048487(beta-tubulin binding);GO:0043014(alpha-tubulin binding);GO:0…	NA	NA
circRNA10445	0.936212	0.412063	0.534286	0	0.112301	0	3.56389	up	0.048646	0.941724	yes	chr1	24735359	24746210	-	3	circRNA	ENSGALT00000055784	ST7	chr1:24725886-24735358|chr1:24746210-24757134	Suppressor of tumorigenicity 7 protein homolog [Source:UniProtKB/Swiss-Prot;Acc:A0M8U1]	GO:0016021(integral component of membrane);GO:0016020(membrane)	NA	NA
circRNA14327	0.510661	0.412063	0.427429	0	0	0	5.10646	up	0.0488779	0.941724	yes	chr10	3147070	3149273	+	2	circRNA	ENSGALT00000004548	SCAPER	chr10:3140421-3147069|chr10:3149273-3158316	S-phase cyclin A associated protein in the ER [Source:HGNC Symbol;Acc:HGNC:13081]	GO:0005829(cytosol);GO:0005634(nucleus);GO:0003676(nucleic acid binding);GO:0046872(metal ion binding);GO:0008270(zinc ion binding)	NA	NA
circRNA1175	19.0647	15.7614	21.692	5.75959	9.77019	8.21766	1.01824	up	0.0489526	0.941724	yes	chr6	15246445	15250431	-	2	circRNA	ENSGALT00000084223	ADK	chr6:15177951-15246444|chr6:15250431-15297225	adenosine kinase [Source:HGNC Symbol;Acc:HGNC:257]	GO:0006166(purine ribonucleoside salvage);GO:0016773(phosphotransferase activity, alcohol group as acceptor);GO:0003723(RNA binding);GO:0004001(adenosine kinase activity);GO:0006167(AMP biosynthetic process);GO:0006175(dATP biosynthetic process);GO:0005634(nucleus);GO:0005654(nucleoplasm);GO:0005829(cytosol)	00230(Purine metabolism)	NA
circRNA13624	1.10643	1.23619	0.534286	0	0	0.333149	2.92844	up	0.0490031	0.941724	yes	chr1	133773172	133778432	+	6	circRNA	ENSGALT00000008104	MAP4K4	chr1:133771184-133773171|chr1:133778432-133782173	mitogen-activated protein kinase kinase kinase kinase 4 [Source:HGNC Symbol;Acc:HGNC:6866]	GO:0000185(activation of MAPKKK activity);GO:0048812(neuron projection morphogenesis);GO:0007346(regulation of mitotic cell cycle);GO:0042981(regulation of apoptotic process);GO:0000165(MAPK cascade);GO:0005737(cytoplasm);GO:0006468(protein phosphorylation);GO:0005524(ATP binding);GO:0004672(protein kinase activity);GO:0031098(stress-activated protein kinase signaling cascade);GO:0004111(creatine…	04010(MAPK signaling pathway)	NA
circRNA2508	0.510661	0.412063	1.06857	0	0	0.11105	3.58836	up	0.0497119	0.944156	yes	chr25	2298983	2300542	-	3	circRNA	ENSGALT00000023613	KHDC4	chr25:2298059-2298982|chr25:2300542-2301033	KH domain containing 4, pre-mRNA splicing factor [Source:HGNC Symbol;Acc:HGNC:29145]	GO:0008380(RNA splicing);GO:0005681(spliceosomal complex);GO:0006397(mRNA processing);GO:0003723(RNA binding);GO:0005634(nucleus);GO:0005737(cytoplasm);GO:0006376(mRNA splice site selection)	NA	NA
circRNA1771	0.510661	0	1.60286	0	0	0	5.60739	up	0.0498658	0.944156	yes	chr2	83620655	83639937	+	4	circRNA	ENSGALT00000037064	FHOD3	chr2:83618316-83620654|chr2:83639937-83646273	formin homology 2 domain containing 3 [Source:HGNC Symbol;Acc:HGNC:26178]	GO:0030017(sarcomere);GO:0055003(cardiac myofibril assembly);GO:0051639(actin filament network formation);GO:0045214(sarcomere organization);GO:0030837(negative regulation of actin filament polymerization);GO:0007015(actin filament organization)	NA	NA
circRNA15346	0.425551	0.309047	0.641143	0	0	0	5.08296	up	0.0499581	0.944156	yes	chr7	5320036	5353538	-	2	circRNA	ENSGALT00000006438	ENSGALG00000004045	chr7:5307663-5320035|chr7:5353538-5358326	NA	GO:0005096(GTPase activator activity);GO:0005525(GTP binding);GO:0003924(GTPase activity);GO:0043547(positive regulation of GTPase activity);GO:0046872(metal ion binding)	04144(Endocytosis)	NA
circRNA7432	0.425551	0.309047	0.427429	5.16377	6.17656	8.55081	-4.256	down	2.67366e-09	7.52902e-06	yes	chr1	123039461	123053570	-	6	circRNA	ENSGALT00000026770	EGFL6	chr1:123031929-123039460|chr1:123053570-123058893	EGF like domain multiple 6 [Source:HGNC Symbol;Acc:HGNC:3235]	GO:0005604(basement membrane);GO:0005578(proteinaceous extracellular matrix);GO:0030198(extracellular matrix organization);GO:0010811(positive regulation of cell-substrate adhesion);GO:0005509(calcium ion binding);GO:0016020(membrane)	NA	NA
circRNA5520	3.57463	4.42968	5.66343	27.4077	19.9896	26.6519	-2.71494	down	2.36636e-07	0.000333184	yes	chr6	11922186	11923267	+	3	circRNA	ENSGALT00000007414	ENSGALG00000004653	chr6:11921375-11922185|chr6:11923267-11924072	NA	GO:0032420(stereocilium);GO:0060122(inner ear receptor stereocilium organization);GO:0007626(locomotory behavior);GO:0005886(plasma membrane);GO:0007156(homophilic cell adhesion via plasma membrane adhesion molecules);GO:0007605(sensory perception of sound);GO:0007155(cell adhesion);GO:0005509(calcium ion binding);GO:0016021(integral component of membrane);GO:0016020(membrane)	NA	NA
circRNA3339	0	0	0	2.28397	1.23531	1.88784	-7.30432	down	2.66236e-06	0.00225215	yes	chr13	4600352	4610005	+	3	circRNA	ENSGALT00000002967	SLIT3	chr13:4594427-4600351|chr13:4610005-4625845	slit guidance ligand 3 [Source:HGNC Symbol;Acc:HGNC:11087]	GO:0005615(extracellular space);GO:0070100(negative regulation of chemokine-mediated signaling pathway);GO:0061364(apoptotic process involved in luteolysis);GO:0051414(response to cortisol);GO:0050919(negative chemotaxis);GO:0048846(axon extension involved in axon guidance);GO:0035385(Roundabout signaling pathway);GO:0032870(cellular response to hormone stimulus);GO:0030308(negative regulation of…	NA	NA
circRNA2151	0	0	0	18.3711	0	5.99667	-9.53854	down	1.23352e-05	0.00694719	yes	chr3	100620260	100621543	-	3	circRNA	ENSGALT00000026569	SMC6	chr3:100619671-100620259|chr3:100621543-100622794	structural maintenance of chromosomes 6 [Source:HGNC Symbol;Acc:HGNC:20466]	GO:0035861(site of double-strand break);GO:0035061(interchromatin granule);GO:0030915(Smc5-Smc6 complex);GO:0016605(PML body);GO:0005634(nucleus);GO:0005654(nucleoplasm);GO:0005622(intracellular);GO:0000803(sex chromosome);GO:0000781(chromosome, telomeric region);GO:0090398(cellular senescence);GO:0051984(positive regulation of chromosome segregation);GO:0006974(cellular response to DNA damage st…	NA	NA
circRNA5163	0	0.309047	0	1.58885	1.79682	1.88784	-4.22777	down	9.97136e-05	0.0304979	yes	chr3	108003768	108005044	+	3	circRNA	ENSGALT00000026909	MCM3	chr3:108003482-108003767|chr3:108005044-108005474	minichromosome maintenance complex component 3 [Source:HGNC Symbol;Acc:HGNC:6945]	GO:0048471(perinuclear region of cytoplasm);GO:0042555(MCM complex);GO:0016020(membrane);GO:0005813(centrosome);GO:0005654(nucleoplasm);GO:0005737(cytoplasm);GO:0005634(nucleus);GO:0003682(chromatin binding);GO:0000784(nuclear chromosome, telomeric region);GO:0006260(DNA replication);GO:0006270(DNA replication initiation);GO:0004386(helicase activity);GO:0016787(hydrolase activity);GO:0003677(DNA…	03030(DNA replication);04110(Cell cycle)	EC:3.6.4.12
circRNA503	4.34062	5.15079	8.86914	24.9251	14.5991	23.2093	-2.07455	down	0.000135239	0.0357032	yes	chr12	9911395	9917762	+	2	circRNA	ENSGALT00000036246	PLXNA1	None|chr12:9917762-9939442	plexin A1 [Source:HGNC Symbol;Acc:HGNC:9099]	GO:0070062(extracellular exosome);GO:0016020(membrane);GO:1990138(neuron projection extension);GO:0097485(neuron projection guidance);GO:0060666(dichotomous subdivision of terminal units involved in salivary gland branching);GO:0048841(regulation of axon extension involved in axon guidance);GO:0021785(branchiomotor neuron axon guidance);GO:0014910(regulation of smooth muscle cell migration);GO:00…	NA	NA
circRNA7225	0	0	0	0.397213	1.68452	2.10994	-6.85662	down	0.00018974	0.0445256	yes	chr1	70581598	70590898	+	9	circRNA	ENSGALT00000084705	FBLN1	chr1:70576198-70581597|chr1:70590898-70598414	fibulin 1 [Source:HGNC Symbol;Acc:HGNC:3600]	GO:0071953(elastic fiber);GO:0070062(extracellular exosome);GO:0031012(extracellular matrix);GO:0005615(extracellular space);GO:0005604(basement membrane);GO:0005578(proteinaceous extracellular matrix);GO:0005577(fibrinogen complex);GO:2000647(negative regulation of stem cell proliferation);GO:2000146(negative regulation of cell motility);GO:1900025(negative regulation of substrate adhesion-depen…	NA	NA
circRNA5067	0	0	0	1.68816	0.898409	0.888396	-6.7015	down	0.00025487	0.0525156	yes	chr3	87034125	87035158	-	2	circRNA	ENSGALT00000026244	PRIM2	chr3:87009887-87034124|chr3:87035158-87043727	DNA primase subunit 2 [Source:HGNC Symbol;Acc:HGNC:9370]	GO:0019899(enzyme binding);GO:0005515(protein binding);GO:0071897(DNA biosynthetic process);GO:0003887(DNA-directed DNA polymerase activity);GO:0006260(DNA replication);GO:0006269(DNA replication, synthesis of RNA primer);GO:0016779(nucleotidyltransferase activity);GO:0003899(DNA-directed 5'-3' RNA polymerase activity);GO:0003697(single-stranded DNA binding);GO:0051539(4 iron, 4 sulfur cluster bi…	00230(Purine metabolism);00240(Pyrimidine metabolism);03030(DNA replication)	NA
circRNA7783	0	0	0	0.893729	0.898409	1.55469	-6.56943	down	0.000334156	0.0672131	yes	chr9	6847618	6878856	+	4	circRNA	ENSGALT00000070049	PXYLP1	chr9:6796850-6847617|chr9:6878856-6888872	2-phosphoxylose phosphatase 1 [Source:HGNC Symbol;Acc:HGNC:26303]	GO:0006024(glycosaminoglycan biosynthetic process);GO:0005794(Golgi apparatus);GO:0016791(phosphatase activity);GO:0010909(positive regulation of heparan sulfate proteoglycan biosynthetic process);GO:0050650(chondroitin sulfate proteoglycan biosynthetic process)	NA	NA
circRNA2705	0	0	0	0.794426	1.01071	1.44364	-6.52859	down	0.000415338	0.0730995	yes	chr2	143240263	143242017	+	2	circRNA	ENSGALT00000073058	KHDRBS3	chr2:143233543-143240262|chr2:143242017-143253944	KH RNA binding domain containing, signal transduction associated 3 [Source:HGNC Symbol;Acc:HGNC:18117]	NA	NA	NA
circRNA5166	1.02132	0.309047	0.854857	3.47561	3.48133	4.44198	-2.54855	down	0.000447583	0.0771669	yes	chr3	108005475	108006311	+	2	circRNA	ENSGALT00000026909	MCM3	chr3:108005044-108005474|chr3:108006311-108006777	minichromosome maintenance complex component 3 [Source:HGNC Symbol;Acc:HGNC:6945]	GO:0048471(perinuclear region of cytoplasm);GO:0042555(MCM complex);GO:0016020(membrane);GO:0005813(centrosome);GO:0005654(nucleoplasm);GO:0005737(cytoplasm);GO:0005634(nucleus);GO:0003682(chromatin binding);GO:0000784(nuclear chromosome, telomeric region);GO:0006260(DNA replication);GO:0006270(DNA replication initiation);GO:0004386(helicase activity);GO:0016787(hydrolase activity);GO:0003677(DNA…	03030(DNA replication);04110(Cell cycle)	EC:3.6.4.12
circRNA579	0.17022	0	0	1.29094	2.35832	0.888396	-4.52581	down	0.000645394	0.0991326	yes	chr22	1220121	1222659	+	2	circRNA	ENSGALT00000000548	LOXL2	chr22:1213807-1220120|chr22:1222659-1230936	lysyl oxidase like 2 [Source:HGNC Symbol;Acc:HGNC:6666]	GO:0031012(extracellular matrix);GO:0005654(nucleoplasm);GO:0005615(extracellular space);GO:0055114(oxidation-reduction process);GO:0046688(response to copper ion);GO:0045892(negative regulation of transcription, DNA-templated);GO:0043542(endothelial cell migration);GO:0032332(positive regulation of chondrocyte differentiation);GO:0030199(collagen fibril organization);GO:0006898(receptor-mediated…	NA	NA
circRNA2102	0.936212	0.927142	1.38914	3.67422	6.28886	3.22044	-2.29262	down	0.000660181	0.0995931	yes	chr24	5361514	5363702	-	2	circRNA	ENSGALT00000011835	DSCAML1	chr24:5316387-5361513|chr24:5363702-5370202	DS cell adhesion molecule like 1 [Source:HGNC Symbol;Acc:HGNC:14656]	GO:0009986(cell surface);GO:0005615(extracellular space);GO:0060219(camera-type eye photoreceptor cell differentiation);GO:0048704(embryonic skeletal system morphogenesis);GO:0010842(retina layer formation);GO:0007420(brain development);GO:0007416(synapse assembly);GO:0007156(homophilic cell adhesion via plasma membrane adhesion molecules);GO:0042803(protein homodimerization activity);GO:0007417(…	NA	NA
circRNA5969	0	0	0	0.29791	1.79682	1.44364	-6.63659	down	0.000698399	0.103118	yes	chr4	9458759	9474482	+	8	circRNA	ENSGALT00000011586	BRWD3	chr4:9450700-9458758|chr4:9474482-9477971	bromodomain and WD repeat domain containing 3 [Source:HGNC Symbol;Acc:HGNC:17342]	GO:0008360(regulation of cell shape);GO:0007010(cytoskeleton organization);GO:0006357(regulation of transcription from RNA polymerase II promoter);GO:0005634(nucleus)	NA	NA
circRNA2845	1.36176	1.85428	4.70171	7.84496	8.19798	9.43921	-2.0165	down	0.000829616	0.111248	yes	chr3	82252894	82285037	-	3	circRNA	ENSGALT00000025694	RIMS1	chr3:82223347-82252893|chr3:82285037-82299884	regulating synaptic membrane exocytosis 1 [Source:HGNC Symbol;Acc:HGNC:17282]	GO:1903861(positive regulation of dendrite extension);GO:0006461(protein complex assembly);GO:0003723(RNA binding);GO:0048786(presynaptic active zone);GO:2000300(regulation of synaptic vesicle exocytosis);GO:0044325(ion channel binding);GO:0048791(calcium ion-regulated exocytosis of neurotransmitter);GO:0006887(exocytosis);GO:0017137(Rab GTPase binding);GO:0006886(intracellular protein transport)…	NA	NA
circRNA6574	0	0.515079	0	0.893729	2.69523	2.22099	-3.67239	down	0.00114545	0.1344	yes	chr2	51504664	51547181	+	3	circRNA	ENSGALT00000057176	HECW1	chr2:51429320-51504663|chr2:51547181-51565819	HECT, C2 and WW domain containing E3 ubiquitin protein ligase 1 [Source:HGNC Symbol;Acc:HGNC:22195]	GO:0005829(cytosol)	NA	NA
circRNA10041	0	0	0	0	2.69523	2.22099	-7.08404	down	0.00119547	0.135811	yes	chr2	13362167	13380148	+	5	circRNA	ENSGALT00000080314	PARD3	chr2:13354123-13362166|chr2:13380148-13391451	par-3 family cell polarity regulator [Source:HGNC Symbol;Acc:HGNC:16051]	GO:0030054(cell junction);GO:0005923(bicellular tight junction);GO:0005911(cell-cell junction)	04080(Neuroactive ligand-receptor interaction);04144(Endocytosis);04520(Adherens junction);04530(Tight junction)	NA
circRNA4582	0.0851102	0	0	1.09234	1.12301	1.1105	-4.83384	down	0.00121382	0.135811	yes	chr20	9662735	9685605	+	14	circRNA	ENSGALT00000065277	ZNF512B	chr20:9658715-9662734|chr20:9685605-9685930	zinc finger protein 512B [Source:HGNC Symbol;Acc:HGNC:29212]	GO:0003676(nucleic acid binding)	NA	NA
circRNA5982	0.340441	0	0.213714	1.58885	1.45991	1.99889	-3.24357	down	0.00122179	0.135811	yes	chr4	13037959	13041991	+	3	circRNA	ENSGALT00000012914	AMOT	chr4:13031661-13037958|chr4:13041991-13045371	angiomotin [Source:HGNC Symbol;Acc:HGNC:17810]	GO:0031410(cytoplasmic vesicle);GO:0030139(endocytic vesicle);GO:0030027(lamellipodium);GO:0009897(external side of plasma membrane);GO:0008180(COP9 signalosome);GO:0005923(bicellular tight junction);GO:0001726(ruffle);GO:0005884(actin filament);GO:0051056(regulation of small GTPase mediated signal transduction);GO:0048514(blood vessel morphogenesis);GO:0043534(blood vessel endothelial cell migra…	04530(Tight junction)	NA
circRNA7693	6.46838	6.38698	9.724	17.4774	15.1606	24.8751	-1.59338	down	0.00144215	0.158225	yes	chr1	193239482	193242283	-	3	circRNA	ENSGALT00000073257	MYO7A	chr1:193236185-193239481|chr1:193242283-193244076	myosin VIIA [Source:HGNC Symbol;Acc:HGNC:7606]	GO:0007040(lysosome organization);GO:0007601(visual perception);GO:0030048(actin filament-based movement);GO:0000146(microfilament motor activity);GO:0005765(lysosomal membrane);GO:0005516(calmodulin binding);GO:0045202(synapse);GO:0005829(cytosol);GO:0005737(cytoplasm);GO:0051015(actin filament binding);GO:0019904(protein domain specific binding);GO:0030507(spectrin binding);GO:0001845(phagolyso…	NA	NA
circRNA5212	0.765992	2.78142	2.03029	4.46865	8.53488	6.10772	-2.08025	down	0.00161083	0.168004	yes	chr28	3074463	3075823	+	3	circRNA	ENSGALT00000050699	MIDN	None|chr28:3075823-3079939	midnolin [Source:HGNC Symbol;Acc:HGNC:16298]	GO:0005634(nucleus);GO:0005737(cytoplasm);GO:0005829(cytosol);GO:0005730(nucleolus)	NA	NA
circRNA3791	0.0851102	0	0.320571	0.993032	1.12301	2.10994	-3.53271	down	0.00171992	0.175058	yes	chr10	17360465	17370860	+	3	circRNA	ENSGALT00000049371	ASB7	chr10:17354977-17360464|chr10:17370860-17381098	ankyrin repeat and SOCS box containing 7 [Source:HGNC Symbol;Acc:HGNC:17182]	GO:0016567(protein ubiquitination);GO:0005622(intracellular);GO:0035556(intracellular signal transduction)	NA	NA
ciRNA229	1.19154	0.412063	1.28229	3.77352	3.48133	4.10883	-2.18547	down	0.00184347	0.18091	yes	chr26	782037	782273	+	1	ciRNA	ENSGALT00000000419	TNNI1	chr26:782036-782299	troponin I1, slow skeletal type [Source:HGNC Symbol;Acc:HGNC:11945]	GO:0060048(cardiac muscle contraction);GO:0005861(troponin complex);GO:0055010(ventricular cardiac muscle tissue morphogenesis);GO:0014883(transition between fast and slow fiber);GO:0003009(skeletal muscle contraction)	NA	NA
circRNA7449	0	0	0	1.39025	0.224602	1.33259	-6.41884	down	0.00214886	0.199844	yes	chr1	130189975	130208947	-	6	circRNA	ENSGALT00000026992	JADE3	chr1:130185308-130189974|chr1:130208947-130223655	jade family PHD finger 3 [Source:HGNC Symbol;Acc:HGNC:22982]	GO:0000123(histone acetyltransferase complex);GO:0043983(histone H4-K12 acetylation);GO:0043982(histone H4-K8 acetylation);GO:0043981(histone H4-K5 acetylation);GO:0043966(histone H3 acetylation);GO:0046872(metal ion binding)	NA	NA
circRNA4099	0	0	0.427429	2.28397	1.23531	0.888396	-3.7314	down	0.00253153	0.211746	yes	chr14	12773753	12785691	-	8	circRNA	ENSGALT00000080412	ENSGALG00000038325	chr14:12758496-12773752|chr14:12785691-12788218	NA	GO:0030150(protein import into mitochondrial matrix);GO:0005744(mitochondrial inner membrane presequence translocase complex);GO:0005794(Golgi apparatus);GO:0016477(cell migration);GO:0007015(actin filament organization);GO:0016021(integral component of membrane);GO:0007030(Golgi organization);GO:0030010(establishment of cell polarity)	NA	NA
circRNA3765	0.680882	0.103016	1.06857	1.68816	2.47062	5.21933	-2.50309	down	0.00288263	0.229741	yes	chr10	15842642	15843169	+	1	circRNA	ENSGALT00000011332	NR2F2	chr10:15841299-15842641|chr10:15843169-15846145	nuclear receptor subfamily 2 group F member 2 [Source:HGNC Symbol;Acc:HGNC:7976]	GO:0045893(positive regulation of transcription, DNA-templated);GO:0004879(nuclear receptor activity);GO:0043401(steroid hormone mediated signaling pathway);GO:0030522(intracellular receptor signaling pathway);GO:0003707(steroid hormone receptor activity);GO:0043565(sequence-specific DNA binding);GO:0005634(nucleus);GO:0003700(transcription factor activity, sequence-specific DNA binding);GO:00063…	NA	NA
circRNA4216	0.0851102	0	0.106857	1.68816	0.786107	0.888396	-4.1414	down	0.00306084	0.238868	yes	chr18	3140029	3140417	-	1	circRNA	ENSGALT00000043839	METRNL	chr18:3126461-3140028|chr18:3140417-3145617	meteorin like, glial cell differentiation regulator [Source:HGNC Symbol;Acc:HGNC:27584]	GO:0005179(hormone activity);GO:0009409(response to cold);GO:0014850(response to muscle activity);GO:0045444(fat cell differentiation);GO:0050728(negative regulation of inflammatory response);GO:0090336(positive regulation of brown fat cell differentiation);GO:2000507(positive regulation of energy homeostasis);GO:0005615(extracellular space);GO:0070062(extracellular exosome);GO:0010469(regulation…	NA	NA
circRNA3394	0.765992	0.309047	1.28229	2.08537	2.58292	4.44198	-2.15606	down	0.00308845	0.238868	yes	chr13	17535052	17536237	-	1	circRNA	ENSGALT00000062151	NR3C1	chr13:17533578-17535051|None	nuclear receptor subfamily 3 group C member 1 [Source:HGNC Symbol;Acc:HGNC:7978]	GO:0016607(nuclear speck);GO:0005634(nucleus);GO:0005496(steroid binding);GO:0003700(transcription factor activity, sequence-specific DNA binding);GO:0005737(cytoplasm);GO:0006355(regulation of transcription, DNA-templated);GO:0005654(nucleoplasm);GO:0005829(cytosol);GO:0000978(RNA polymerase II core promoter proximal region sequence-specific DNA binding);GO:0001077(transcriptional activator acti…	04080(Neuroactive ligand-receptor interaction)	NA
circRNA4689	0	0	0	0.397213	0.898409	1.22154	-6.14299	down	0.00311026	0.238868	yes	chr3	9413134	9443978	-	5	circRNA	ENSGALT00000014402	WDPCP	chr3:9391597-9413133|chr3:9443978-9452439	WD repeat containing planar cell polarity effector [Source:HGNC Symbol;Acc:HGNC:28027]	GO:0097541(axonemal basal plate);GO:2000114(regulation of establishment of cell polarity);GO:1900027(regulation of ruffle assembly);GO:0090521(glomerular visceral epithelial cell migration);GO:0072358(cardiovascular system development);GO:0060541(respiratory system development);GO:0060271(cilium assembly);GO:0060021(palate development);GO:0055123(digestive system development);GO:0051893(regulatio…	NA	NA
circRNA4793	0.936212	0.206031	0.961714	2.48258	2.35832	3.99778	-2.23455	down	0.00371367	0.265873	yes	chr3	31307907	31311114	-	2	circRNA	ENSGALT00000017012	LTBP1	chr3:31298528-31307906|chr3:31311114-31330889	latent transforming growth factor beta binding protein 1 [Source:HGNC Symbol;Acc:HGNC:6714]	GO:0043234(protein complex);GO:0031012(extracellular matrix);GO:0005615(extracellular space);GO:0005578(proteinaceous extracellular matrix);GO:0001527(microfibril);GO:0060976(coronary vasculature development);GO:0035904(aorta development);GO:0003281(ventricular septum development);GO:0050436(microfibril binding);GO:0050431(transforming growth factor beta binding);GO:0005509(calcium ion binding);G…	04350(TGF-beta signaling pathway)	NA
circRNA8044	0.17022	0.72111	0	1.58885	3.14443	1.33259	-2.97712	down	0.00379953	0.269734	yes	chr8	25070719	25078153	-	2	circRNA	ENSGALT00000038178	GLIS1	chr8:25020348-25070718|chr8:25078153-25155634	GLIS family zinc finger 1 [Source:HGNC Symbol;Acc:HGNC:29525]	GO:0005634(nucleus);GO:0045944(positive regulation of transcription from RNA polymerase II promoter);GO:0045893(positive regulation of transcription, DNA-templated);GO:0006357(regulation of transcription from RNA polymerase II promoter);GO:0000122(negative regulation of transcription from RNA polymerase II promoter);GO:0003677(DNA binding);GO:0001228(transcriptional activator activity, RNA polyme…	NA	NA
circRNA3792	0	0	0	0.695123	0.898409	0.666297	-6.055	down	0.00402434	0.272569	yes	chr10	17941231	17941536	-	1	circRNA	ENSGALT00000038397	IGDCC3	chr10:17901503-17941230|chr10:17941536-17949782	immunoglobulin superfamily DCC subclass member 3 [Source:HGNC Symbol;Acc:HGNC:9700]	GO:0005887(integral component of plasma membrane);GO:0050885(neuromuscular process controlling balance)	NA	NA
circRNA7166	0	0	0.320571	1.58885	0.336903	2.10994	-3.8778	down	0.00407932	0.273509	yes	chr1	57599395	57619386	+	12	circRNA	ENSGALT00000021020	DGKI	chr1:57592362-57599394|chr1:57619386-57633478	diacylglycerol kinase iota [Source:HGNC Symbol;Acc:HGNC:2855]	GO:0048471(perinuclear region of cytoplasm);GO:0045202(synapse);GO:0043234(protein complex);GO:0043197(dendritic spine);GO:0032045(guanyl-nucleotide exchange factor complex);GO:0005737(cytoplasm);GO:0005654(nucleoplasm);GO:0005634(nucleus);GO:1900452(regulation of long term synaptic depression);GO:0060079(excitatory postsynaptic potential);GO:0051966(regulation of synaptic transmission, glutamate…	NA	NA
ciRNA385	0	0	0	0.794426	0.561505	0.888396	-6.02847	down	0.00412872	0.274641	yes	chr4	1905430	1905949	+	1	ciRNA	ENSGALT00000089471	RPS4	chr4:1905429-1905972	40S ribosomal protein S4 [Source:UniProtKB/Swiss-Prot;Acc:P47836]	GO:0019843(rRNA binding);GO:0022627(cytosolic small ribosomal subunit);GO:0003735(structural constituent of ribosome);GO:0030529(intracellular ribonucleoprotein complex);GO:0005840(ribosome);GO:0003723(RNA binding);GO:0006412(translation);GO:0005622(intracellular);GO:0070062(extracellular exosome);GO:0031012(extracellular matrix);GO:0036464(cytoplasmic ribonucleoprotein granule);GO:0016020(membra…	NA	NA
circRNA1418	0	0	0	0.29791	1.01071	1.1105	-6.08781	down	0.00445456	0.285185	yes	chr1	112778998	112784898	-	4	circRNA	ENSGALT00000026207	ENSGALG00000016251	chr1:112774351-112778997|chr1:112784898-112855698	NA	GO:0007166(cell surface receptor signaling pathway);GO:0005887(integral component of plasma membrane);GO:0016021(integral component of membrane);GO:0016020(membrane)	NA	NA
circRNA6322	0	0	0	0.794426	0.224602	1.55469	-6.16662	down	0.00462874	0.291818	yes	chr2	4618875	4624413	+	7	circRNA	ENSGALT00000009258	VILL	chr2:4617910-4618874|chr2:4624413-4625132	villin like [Source:HGNC Symbol;Acc:HGNC:30906]	GO:0007010(cytoskeleton organization);GO:0051015(actin filament binding);GO:0003779(actin binding)	NA	NA
circRNA3757	0	0	0	1.09234	0.449204	0.666297	-6.04572	down	0.005074	0.301867	yes	chr10	14524212	14527272	+	3	circRNA	ENSGALT00000066731	ST8SIA2	chr10:14510954-14524211|chr10:14527272-14534568	ST8 alpha-N-acetyl-neuraminide alpha-2,8-sialyltransferase 2 [Source:HGNC Symbol;Acc:HGNC:10870]	GO:0055037(recycling endosome);GO:0005769(early endosome);GO:0009311(oligosaccharide metabolic process);GO:0006491(N-glycan processing);GO:0006486(protein glycosylation);GO:0001574(ganglioside biosynthetic process);GO:0003828(alpha-N-acetylneuraminate alpha-2,8-sialyltransferase activity);GO:0097503(sialylation);GO:0008373(sialyltransferase activity);GO:0005794(Golgi apparatus);GO:0016757(transfe…	NA	NA
circRNA7959	2.72353	3.9146	5.34286	9.53311	9.32099	8.21766	-1.48423	down	0.00597508	0.329918	yes	chr8	8008804	8012792	-	4	circRNA	ENSGALT00000064776	FAM129A	chr8:7993417-8008803|chr8:8012792-8036861	protein Niban [Source:RefSeq peptide;Acc:NP_001012614]	GO:0001934(positive regulation of protein phosphorylation);GO:0005737(cytoplasm);GO:0016020(membrane);GO:0034976(response to endoplasmic reticulum stress);GO:0001933(negative regulation of protein phosphorylation);GO:0005829(cytosol);GO:0005886(plasma membrane);GO:0070062(extracellular exosome);GO:0045727(positive regulation of translation)	NA	NA
circRNA5673	6.6386	4.01761	7.05257	14.2997	12.8023	15.3248	-1.48788	down	0.00610267	0.332615	yes	chr5	2968698	2977516	+	3	circRNA	ENSGALT00000005791	GAS2	chr5:2959067-2968697|chr5:2977516-3010964	growth arrest specific 2 [Source:HGNC Symbol;Acc:HGNC:4167]	GO:0005856(cytoskeleton);GO:0008017(microtubule binding);GO:0006915(apoptotic process)	NA	NA
circRNA2885	0.936212	0.206031	1.38914	2.18467	4.37974	2.88729	-2.13778	down	0.00667282	0.352325	yes	chr2	59788974	59793364	+	3	circRNA	ENSGALT00000020690	MBOAT1	chr2:59766864-59788973|chr2:59793364-59802740	membrane bound O-acyltransferase domain containing 1 [Source:HGNC Symbol;Acc:HGNC:21579]	GO:0016021(integral component of membrane);GO:0016020(membrane)	00561(Glycerolipid metabolism);00564(Glycerophospholipid metabolism)	EC:2.3.1.51
circRNA6717	0	0	0	0.496516	1.01071	0.555248	-5.92203	down	0.00699384	0.360124	yes	chr2	98773010	98773303	-	1	circRNA	ENSGALT00000036901	RALBP1	chr2:98767661-98773009|chr2:98773303-98789094	ralA binding protein 1 [Source:HGNC Symbol;Acc:HGNC:9841]	GO:0007264(small GTPase mediated signal transduction);GO:0005096(GTPase activator activity);GO:0016887(ATPase activity);GO:0006897(endocytosis);GO:0016020(membrane);GO:0005622(intracellular);GO:0007165(signal transduction);GO:0017160(Ral GTPase binding);GO:0043492(ATPase activity, coupled to movement of substances);GO:0048365(Rac GTPase binding);GO:0043087(regulation of GTPase activity);GO:004354…	NA	NA
circRNA385	7.40459	7.62316	9.61714	13.2073	14.7114	26.5408	-1.35299	down	0.00741006	0.374851	yes	chr1	40948513	40949083	+	1	circRNA	ENSGALT00000060372	TMTC2	chr1:40829305-40948512|chr1:40949083-40991221	transmembrane and tetratricopeptide repeat containing 2 [Source:HGNC Symbol;Acc:HGNC:25440]	GO:0005789(endoplasmic reticulum membrane);GO:0005783(endoplasmic reticulum);GO:0055074(calcium ion homeostasis);GO:0006493(protein O-linked glycosylation);GO:0000030(mannosyltransferase activity);GO:0097502(mannosylation);GO:0016021(integral component of membrane);GO:0016020(membrane)	NA	NA
circRNA7786	0	0	0	0.794426	0.224602	1.22154	-5.99069	down	0.00765837	0.382947	yes	chr9	8038836	8043079	+	3	circRNA	ENSGALT00000040843	MOGAT1	chr9:8038112-8038835|chr9:8043079-8046451	monoacylglycerol O-acyltransferase 1 [Source:HGNC Symbol;Acc:HGNC:18210]	GO:0016020(membrane);GO:0005783(endoplasmic reticulum);GO:0006651(diacylglycerol biosynthetic process);GO:0004144(diacylglycerol O-acyltransferase activity);GO:0003846(2-acylglycerol O-acyltransferase activity);GO:0016747(transferase activity, transferring acyl groups other than amino-acyl groups);GO:0016021(integral component of membrane)	00561(Glycerolipid metabolism)	EC:2.3.1.22
circRNA6849	0.255331	0	0	0.993032	1.01071	1.55469	-3.60816	down	0.00807466	0.398917	yes	chr2	130611914	130620251	-	3	circRNA	ENSGALT00000060437	LRP12	chr2:130605528-130611913|chr2:130620251-130649330	LDL receptor related protein 12 [Source:HGNC Symbol;Acc:HGNC:31708]	GO:0005887(integral component of plasma membrane);GO:0001764(neuron migration);GO:0031175(neuron projection development)	NA	NA
circRNA3605	0	0	0	0.198606	1.68452	0.444198	-6.09225	down	0.00846967	0.41283	yes	chr11	17252948	17257583	-	3	circRNA	ENSGALT00000050354	ZDHHC7	chr11:17248785-17252947|chr11:17257583-17262429	zinc finger DHHC-type containing 7 [Source:HGNC Symbol;Acc:HGNC:18459]	GO:0005794(Golgi apparatus);GO:0018230(peptidyl-L-cysteine S-palmitoylation);GO:0016409(palmitoyltransferase activity);GO:0018345(protein palmitoylation)	NA	NA
circRNA4128	0	0	0	0.595819	0.561505	0.777347	-5.81013	down	0.00881364	0.418302	yes	chr19	952292	984068	+	2	circRNA	ENSGALT00000001691	CALN1	chr19:940348-952291|chr19:984068-995251	calneuron 1 [Source:HGNC Symbol;Acc:HGNC:13248]	GO:0032588(trans-Golgi network membrane);GO:0046872(metal ion binding);GO:0005509(calcium ion binding);GO:0016021(integral component of membrane);GO:0016020(membrane)	NA	NA
circRNA5321	0	0	0	0.893729	0.561505	0.444198	-5.84403	down	0.00907691	0.423656	yes	chr7	12891362	12891658	-	1	circRNA	ENSGALT00000067183	PARD3B	chr7:12863127-12891361|chr7:12891658-12909891	par-3 family cell polarity regulator beta [Source:HGNC Symbol;Acc:HGNC:14446]	GO:0030054(cell junction);GO:0043234(protein complex)	NA	NA
circRNA5697	0.17022	0.103016	0.534286	2.48258	0.561505	1.44364	-2.77527	down	0.0105106	0.469808	yes	chr5	8760992	8762488	+	4	circRNA	ENSGALT00000008967	EIF4G2	chr5:8760694-8760991|chr5:8762488-8762709	eukaryotic translation initiation factor 4 gamma 2 [Source:HGNC Symbol;Acc:HGNC:3297]	GO:0003723(RNA binding)	03013(RNA transport)	NA
ciRNA233	0.0851102	0	0	0.695123	1.01071	0.666297	-4.35443	down	0.0108808	0.476499	yes	chr26	802658	802958	+	1	ciRNA	ENSGALT00000059944	ENSGALG00000000302	chr26:802657-802977	troponin T, cardiac muscle isoforms [Source:RefSeq peptide;Acc:NP_990780]	GO:0005861(troponin complex);GO:0006937(regulation of muscle contraction)	04260(Cardiac muscle contraction);04261(Adrenergic signaling in cardiomyocytes)	NA
circRNA4852	1.19154	2.36936	5.44971	5.85889	10.3317	5.99667	-1.67084	down	0.011173	0.484049	yes	chr3	40478182	40486533	-	2	circRNA	ENSGALT00000074168	PGBD5	chr3:40467249-40478181|chr3:40486533-40515653	piggyBac transposable element derived 5 [Source:HGNC Symbol;Acc:HGNC:19405]	GO:0016021(integral component of membrane);GO:0016020(membrane)	NA	NA
ciRNA263	0.0851102	0.72111	0.748	1.39025	1.12301	3.66463	-2.2492	down	0.0133466	0.536736	yes	chr25	1205382	1205740	-	1	ciRNA	ENSGALT00000069323	COPA	chr25:1205345-1205740	coatomer protein complex subunit alpha [Source:HGNC Symbol;Acc:HGNC:2230]	GO:0070062(extracellular exosome);GO:0030126(COPI vesicle coat);GO:0016020(membrane);GO:0005737(cytoplasm);GO:0005615(extracellular space);GO:0030157(pancreatic juice secretion);GO:0016192(vesicle-mediated transport);GO:0006890(retrograde vesicle-mediated transport, Golgi to ER);GO:0030117(membrane coat);GO:0006891(intra-Golgi vesicle-mediated transport);GO:0006888(ER to Golgi vesicle-mediated tr…	NA	NA
circRNA5670	2.12776	2.36936	2.13714	2.87979	7.63647	6.55192	-1.56651	down	0.0134692	0.536736	yes	chr5	2940670	2977516	+	5	circRNA	ENSGALT00000005791	GAS2	chr5:2933583-2940669|chr5:2977516-3010964	growth arrest specific 2 [Source:HGNC Symbol;Acc:HGNC:4167]	GO:0005856(cytoskeleton);GO:0008017(microtubule binding);GO:0006915(apoptotic process)	NA	NA
circRNA7473	0.255331	0.515079	0.854857	2.48258	1.57221	1.1105	-2.02168	down	0.0137307	0.537486	yes	chr1	135754003	135758194	-	3	circRNA	ENSGALT00000036571	ST6GAL2	chr1:135742233-135754002|chr1:135758194-135762548	ST6 beta-galactoside alpha-2,6-sialyltransferase 2 [Source:HGNC Symbol;Acc:HGNC:10861]	GO:0097503(sialylation);GO:0009311(oligosaccharide metabolic process);GO:0008373(sialyltransferase activity);GO:0003835(beta-galactoside alpha-2,6-sialyltransferase activity);GO:0006486(protein glycosylation);GO:0016757(transferase activity, transferring glycosyl groups);GO:0016740(transferase activity);GO:0016021(integral component of membrane);GO:0016020(membrane)	00510(N-Glycan biosynthesis);00514(Other types of O-glycan biosynthesis)	EC:2.4.99.1
circRNA5363	0	0	0	0.595819	0.449204	0.666297	-5.64488	down	0.0139334	0.537486	yes	chr7	17816835	17820989	-	3	circRNA	ENSGALT00000057481	ITGA6	chr7:17814512-17816834|chr7:17820989-17838176	integrin subunit alpha 6 [Source:HGNC Symbol;Acc:HGNC:6142]	GO:0005886(plasma membrane);GO:0043547(positive regulation of GTPase activity);GO:0009986(cell surface);GO:0045944(positive regulation of transcription from RNA polymerase II promoter);GO:0045296(cadherin binding);GO:0005925(focal adhesion);GO:0048565(digestive tract development);GO:0031994(insulin-like growth factor I binding);GO:0038132(neuregulin binding);GO:0035878(nail development);GO:004358…	04512(ECM-receptor interaction);04514(Cell adhesion molecules (CAMs));04510(Focal adhesion);04810(Regulation of actin cytoskeleton)	NA
circRNA4853	0	0	0	0.29791	0.673806	0.777347	-5.63829	down	0.0154126	0.586071	yes	chr3	41274951	41279720	+	7	circRNA	ENSGALT00000018250	PHF10	chr3:41272749-41274950|chr3:41279720-41287163	PHD finger protein 10 [Source:HGNC Symbol;Acc:HGNC:18250]	GO:0005634(nucleus);GO:0046872(metal ion binding)	NA	NA
circRNA3677	0	0	0	0.595819	0	2.10994	-6.17667	down	0.0170404	0.623515	yes	chr10	3612727	3616309	-	3	circRNA	ENSGALT00000059950	IREB2	chr10:3611625-3612726|chr10:3616309-3619066	iron responsive element binding protein 2 [Source:HGNC Symbol;Acc:HGNC:6115]	GO:0005737(cytoplasm);GO:0005739(mitochondrion);GO:0009791(post-embryonic development);GO:0005829(cytosol);GO:0010468(regulation of gene expression);GO:0006879(cellular iron ion homeostasis);GO:0030316(osteoclast differentiation);GO:0055072(iron ion homeostasis);GO:0030350(iron-responsive element binding);GO:0006417(regulation of translation);GO:0006782(protoporphyrinogen IX biosynthetic process)…	NA	NA
circRNA2821	0.851102	1.13317	0.961714	1.98606	2.47062	3.10939	-1.57738	down	0.0175714	0.626149	yes	chr20	938464	938742	-	1	circRNA	ENSGALT00000059144	PHF20	chr20:931779-938463|chr20:938742-946779	PHD finger protein 20 [Source:HGNC Symbol;Acc:HGNC:16098]	GO:0000123(histone acetyltransferase complex);GO:0043984(histone H4-K16 acetylation);GO:0043982(histone H4-K8 acetylation);GO:0043981(histone H4-K5 acetylation);GO:0046972(histone acetyltransferase activity (H4-K16 specific));GO:0043996(histone acetyltransferase activity (H4-K8 specific));GO:0043995(histone acetyltransferase activity (H4-K5 specific));GO:0003676(nucleic acid binding);GO:0046872(m…	NA	NA
circRNA3497	1.78731	2.47238	1.70971	6.0575	3.36903	4.77513	-1.50252	down	0.0175868	0.626149	yes	chr12	13793690	13798322	-	5	circRNA	ENSGALT00000051055	ADAMTS9	chr12:13791690-13793689|chr12:13798322-13802627	ADAM metallopeptidase with thrombospondin type 1 motif 9 [Source:HGNC Symbol;Acc:HGNC:13202]	GO:0005578(proteinaceous extracellular matrix);GO:0006508(proteolysis);GO:0008237(metallopeptidase activity)	NA	NA
circRNA8010	0.340441	0	0.106857	1.19164	1.45991	0.666297	-2.91971	down	0.0176532	0.626149	yes	chr8	20283189	20286268	+	2	circRNA	ENSGALT00000062624	ST3GAL3	None|chr8:20286268-20293963	ST3 beta-galactoside alpha-2,3-sialyltransferase 3 [Source:HGNC Symbol;Acc:HGNC:10866]	GO:0003836(beta-galactoside (CMP) alpha-2,3-sialyltransferase activity);GO:0006486(protein glycosylation);GO:0008118(N-acetyllactosaminide alpha-2,3-sialyltransferase activity);GO:0009311(oligosaccharide metabolic process);GO:0097503(sialylation);GO:0008373(sialyltransferase activity);GO:0018279(protein N-linked glycosylation via asparagine);GO:0000139(Golgi membrane);GO:0005794(Golgi apparatus);…	00515(Mannose type O-glycan biosyntheis);00514(Other types of O-glycan biosynthesis);00533(Glycosaminoglycan biosynthesis - keratan sulfate);00601(Glycosphingolipid biosynthesis - lacto and neolacto series)	EC:2.4.99.6
circRNA5621	0	1.3392	4.38114	8.63938	8.42258	4.33093	-2.39531	down	0.0177716	0.626149	yes	chr6	30951023	30965348	-	4	circRNA	ENSGALT00000038732	FGFR2	chr6:30936653-30951022|chr6:30965348-30979658	Fibroblast growth factor receptor 2 [Source:UniProtKB/Swiss-Prot;Acc:P18461]	GO:0005007(fibroblast growth factor-activated receptor activity);GO:0004714(transmembrane receptor protein tyrosine kinase activity);GO:0018108(peptidyl-tyrosine phosphorylation);GO:0008543(fibroblast growth factor receptor signaling pathway);GO:0008284(positive regulation of cell proliferation);GO:0006915(apoptotic process);GO:0031410(cytoplasmic vesicle);GO:0005886(plasma membrane);GO:0005794(G…	04010(MAPK signaling pathway);04144(Endocytosis);04810(Regulation of actin cytoskeleton)	NA
circRNA3378	8.3408	8.03523	14.8531	16.1864	19.4281	22.2099	-1.15947	down	0.0192946	0.652551	yes	chr13	16426518	16430114	+	2	circRNA	ENSGALT00000050079	FSTL4	chr13:16391361-16426517|chr13:16430114-16479855	follistatin like 4 [Source:HGNC Symbol;Acc:HGNC:21389]	GO:0030141(secretory granule);GO:0048403(brain-derived neurotrophic factor binding);GO:0031549(negative regulation of brain-derived neurotrophic factor receptor signaling pathway);GO:0048670(regulation of collateral sprouting);GO:0048671(negative regulation of collateral sprouting);GO:0061000(negative regulation of dendritic spine development)	NA	NA
circRNA5393	0	0	0	0.397213	0.786107	0.444198	-5.58603	down	0.0193736	0.652551	yes	chr7	25387019	25399540	+	3	circRNA	ENSGALT00000077203	MRAS	chr7:25369662-25387018|chr7:25399540-25400818	muscle RAS oncogene homolog [Source:HGNC Symbol;Acc:HGNC:7227]	GO:0005525(GTP binding);GO:0003924(GTPase activity);GO:0000166(nucleotide binding);GO:0007165(signal transduction);GO:0016020(membrane);GO:0030742(GTP-dependent protein binding);GO:0070062(extracellular exosome);GO:1990830(cellular response to leukemia inhibitory factor)	04010(MAPK signaling pathway);04371(Apelin signaling pathway);04140(Autophagy - animal);04137(Mitophagy - animal);04218(Cellular senescence);04810(Regulation of actin cytoskeleton)	NA
circRNA7441	3.74485	4.73872	3.52629	8.04356	7.29957	9.10606	-1.25472	down	0.0196953	0.65765	yes	chr1	126472854	126501635	-	7	circRNA	ENSGALT00000026830	STS	chr1:126448647-126472853|chr1:126501635-126512810	steroid sulfatase [Source:HGNC Symbol;Acc:HGNC:11425]	GO:0008484(sulfuric ester hydrolase activity);GO:0008152(metabolic process);GO:0003824(catalytic activity);GO:0016021(integral component of membrane);GO:0016020(membrane)	00140(Steroid hormone biosynthesis)	NA
ciRNA139	0.0851102	1.44222	0.748	2.48258	2.35832	2.33204	-1.99307	down	0.0203653	0.672055	yes	chr12	19468029	19468308	+	1	ciRNA	ENSGALT00000043151	ENSGALG00000028009	chr12:19468028-19468335	NA	GO:0016567(protein ubiquitination);GO:0061630(ubiquitin protein ligase activity);GO:0005634(nucleus);GO:0032403(protein complex binding);GO:0001525(angiogenesis);GO:0003309(type B pancreatic cell differentiation);GO:0003310(pancreatic A cell differentiation);GO:0006582(melanin metabolic process);GO:0006607(NLS-bearing protein import into nucleus);GO:0010468(regulation of gene expression);GO:00104…	04120(Ubiquitin mediated proteolysis)	NA
circRNA3717	0	0	0.106857	0.893729	0.898409	0.333149	-4.29536	down	0.0204897	0.673529	yes	chr10	9021253	9022855	-	2	circRNA	ENSGALT00000007504	TMOD3	chr10:9012583-9021252|chr10:9022855-9028577	tropomodulin 3 [Source:HGNC Symbol;Acc:HGNC:11873]	GO:0006936(muscle contraction);GO:0007015(actin filament organization);GO:0051694(pointed-end actin filament capping);GO:0005523(tropomyosin binding);GO:0030239(myofibril assembly);GO:0030036(actin cytoskeleton organization);GO:0048821(erythrocyte development);GO:0005865(striated muscle thin filament);GO:0098641(cadherin binding involved in cell-cell adhesion);GO:0005913(cell-cell adherens juncti…	NA	NA
circRNA3336	0	0	0	0.794426	0.336903	0.444198	-5.5732	down	0.0214606	0.684682	yes	chr13	4513113	4541998	+	4	circRNA	ENSGALT00000002967	SLIT3	chr13:4500045-4513112|chr13:4541998-4553326	slit guidance ligand 3 [Source:HGNC Symbol;Acc:HGNC:11087]	GO:0005615(extracellular space);GO:0070100(negative regulation of chemokine-mediated signaling pathway);GO:0061364(apoptotic process involved in luteolysis);GO:0051414(response to cortisol);GO:0050919(negative chemotaxis);GO:0048846(axon extension involved in axon guidance);GO:0035385(Roundabout signaling pathway);GO:0032870(cellular response to hormone stimulus);GO:0030308(negative regulation of…	NA	NA
circRNA1975	0	0.103016	0.213714	0.397213	0.898409	1.1105	-3.10368	down	0.0220086	0.686084	yes	chr1	178757662	178763174	+	3	circRNA	ENSGALT00000027676	XPO4	chr1:178739232-178757661|chr1:178763174-178774310	exportin-4 [Source:RefSeq peptide;Acc:NP_001012965]	GO:0005829(cytosol);GO:0005654(nucleoplasm);GO:0046827(positive regulation of protein export from nucleus)	NA	NA
circRNA1473	2.29798	2.26635	1.06857	5.85889	3.48133	4.99723	-1.53837	down	0.0232661	0.712145	yes	chr9	6847618	6856512	+	2	circRNA	ENSGALT00000070049	PXYLP1	chr9:6796850-6847617|chr9:6856512-6877979	2-phosphoxylose phosphatase 1 [Source:HGNC Symbol;Acc:HGNC:26303]	GO:0006024(glycosaminoglycan biosynthetic process);GO:0005794(Golgi apparatus);GO:0016791(phosphatase activity);GO:0010909(positive regulation of heparan sulfate proteoglycan biosynthetic process);GO:0050650(chondroitin sulfate proteoglycan biosynthetic process)	NA	NA
circRNA4438	1.10643	0.515079	0.854857	1.98606	3.48133	1.77679	-1.74855	down	0.0238148	0.718526	yes	chr22	617581	625173	+	5	circRNA	ENSGALT00000000321	EBF2	chr22:615256-617580|chr22:625173-704688	early B-cell factor 2 [Source:HGNC Symbol;Acc:HGNC:19090]	GO:0060612(adipose tissue development);GO:0045944(positive regulation of transcription from RNA polymerase II promoter);GO:0045893(positive regulation of transcription, DNA-templated);GO:0035563(positive regulation of chromatin binding);GO:0001709(cell fate determination);GO:0003682(chromatin binding);GO:0003677(DNA binding);GO:0001077(transcriptional activator activity, RNA polymerase II core pr…	NA	NA
circRNA3467	1.19154	1.85428	1.81657	3.1777	3.03213	4.10883	-1.3403	down	0.0241463	0.725935	yes	chr12	9911395	9912744	+	1	circRNA	ENSGALT00000036246	PLXNA1	None|chr12:9912744-9917579	plexin A1 [Source:HGNC Symbol;Acc:HGNC:9099]	GO:0070062(extracellular exosome);GO:0016020(membrane);GO:1990138(neuron projection extension);GO:0097485(neuron projection guidance);GO:0060666(dichotomous subdivision of terminal units involved in salivary gland branching);GO:0048841(regulation of axon extension involved in axon guidance);GO:0021785(branchiomotor neuron axon guidance);GO:0014910(regulation of smooth muscle cell migration);GO:00…	NA	NA
circRNA624	1.7022	0.618094	1.496	1.68816	5.61505	3.66463	-1.69757	down	0.0257755	0.748287	yes	chr3	52119612	52120194	+	2	circRNA	ENSGALT00000068607	TULP4	chr3:52062637-52119611|chr3:52120194-52137507	tubby like protein 4 [Source:HGNC Symbol;Acc:HGNC:15530]	GO:0005737(cytoplasm)	NA	NA
circRNA7854	0.0851102	0	0	1.19164	0.224602	0.666297	-4.1936	down	0.0260646	0.751515	yes	chr9	18462807	18488273	-	5	circRNA	ENSGALT00000039478	NAALADL2	chr9:18447890-18462806|chr9:18488273-18520391	N-acetylated alpha-linked acidic dipeptidase like 2 [Source:HGNC Symbol;Acc:HGNC:23219]	GO:0016021(integral component of membrane);GO:0016020(membrane)	NA	NA
circRNA4153	2.21287	3.81158	4.38114	3.77352	7.07497	10.7718	-1.29035	down	0.0271388	0.774557	yes	chr19	5563330	5571481	-	3	circRNA	ENSGALT00000004908	SMG6	chr19:5541899-5563329|chr19:5571481-5590283	SMG6, nonsense mediated mRNA decay factor [Source:HGNC Symbol;Acc:HGNC:17809]	GO:0035145(exon-exon junction complex);GO:0005829(cytosol);GO:0005737(cytoplasm);GO:0005730(nucleolus);GO:0005697(telomerase holoenzyme complex);GO:0005634(nucleus);GO:0000333(telomerase catalytic core complex);GO:1904354(negative regulation of telomere capping);GO:0043487(regulation of RNA stability);GO:0007004(telomere maintenance via telomerase);GO:0000184(nuclear-transcribed mRNA catabolic pr…	03015(mRNA surveillance pathway)	NA
ciRNA683	0	0	0	0	0.561505	1.77679	-5.94255	down	0.0288474	0.792845	yes	chr21	4641033	4641573	-	1	ciRNA	ENSGALT00000064770	UBR4	chr21:4641002-4641573	ubiquitin protein ligase E3 component n-recognin 4 [Source:HGNC Symbol;Acc:HGNC:30313]	GO:0042787(protein ubiquitination involved in ubiquitin-dependent protein catabolic process);GO:0004842(ubiquitin-protein transferase activity);GO:0016020(membrane);GO:0005654(nucleoplasm);GO:0005829(cytosol);GO:0005813(centrosome)	NA	NA
circRNA3940	0.510661	0	1.60286	2.58188	3.48133	1.44364	-2.18811	down	0.0290589	0.792845	yes	chr15	3960079	3960967	-	1	circRNA	ENSGALT00000004281	TMEM132C	chr15:3913273-3960078|chr15:3960967-4010316	transmembrane protein 132C [Source:HGNC Symbol;Acc:HGNC:25436]	GO:0016021(integral component of membrane);GO:0016020(membrane)	NA	NA
circRNA1774	1.19154	1.44222	1.92343	3.47561	2.02142	4.77513	-1.41638	down	0.0292694	0.792845	yes	chr2	102784009	102795792	+	4	circRNA	ENSGALT00000024152	MIB1	chr2:102775435-102784008|chr2:102795792-102798899	mindbomb E3 ubiquitin protein ligase 1 [Source:HGNC Symbol;Acc:HGNC:21086]	GO:0031410(cytoplasmic vesicle);GO:0005813(centrosome);GO:0045807(positive regulation of endocytosis);GO:0045665(negative regulation of neuron differentiation);GO:0007507(heart development);GO:0007219(Notch signaling pathway);GO:0001947(heart looping);GO:0001841(neural tube formation);GO:0001756(somitogenesis);GO:0001568(blood vessel development);GO:0006897(endocytosis);GO:0004842(ubiquitin-prote…	NA	NA
circRNA7975	0	0	0	0.29791	0.673806	0.444198	-5.37559	down	0.02956	0.792845	yes	chr8	12324264	12334703	+	3	circRNA	ENSGALT00000008788	PLPPR5	chr8:12303179-12324263|chr8:12334703-12336615	phospholipid phosphatase related 5 [Source:HGNC Symbol;Acc:HGNC:31703]	GO:0005886(plasma membrane);GO:0051491(positive regulation of filopodium assembly);GO:0010976(positive regulation of neuron projection development);GO:0046839(phospholipid dephosphorylation);GO:0006644(phospholipid metabolic process);GO:0042577(lipid phosphatase activity);GO:0008195(phosphatidate phosphatase activity);GO:0007165(signal transduction);GO:0005887(integral component of plasma membran…	NA	NA
circRNA3798	0	0	0	0.794426	1.12301	0	-5.90596	down	0.0299331	0.792845	yes	chr10	18887221	18891135	-	4	circRNA	ENSGALT00000057186	AAGAB	chr10:18883392-18887220|chr10:18891135-18896543	alpha and gamma adaptin binding protein [Source:HGNC Symbol;Acc:HGNC:25662]	GO:0016607(nuclear speck);GO:0005829(cytosol);GO:0005737(cytoplasm)	NA	NA
circRNA3818	0	0.206031	0.106857	0.695123	0.898409	0.555248	-2.98979	down	0.0302871	0.795775	yes	chr17	1610421	1624515	-	2	circRNA	ENSGALT00000049691	ZNF618	chr17:1604252-1610420|chr17:1624515-1694823	zinc finger protein 618 [Source:HGNC Symbol;Acc:HGNC:29416]	GO:0003676(nucleic acid binding);GO:0046983(protein dimerization activity)	NA	NA
circRNA6301	0.680882	0	0	2.38328	1.45991	0.777347	-2.74684	down	0.030298	0.795775	yes	chr2	909366	910098	+	2	circRNA	ENSGALT00000062774	SCAP	chr2:905988-909365|chr2:910098-911406	SREBF chaperone [Source:HGNC Symbol;Acc:HGNC:30634]	GO:0032933(SREBP signaling pathway);GO:0015485(cholesterol binding);GO:0008203(cholesterol metabolic process);GO:0005789(endoplasmic reticulum membrane);GO:0000139(Golgi membrane);GO:0016021(integral component of membrane);GO:0016020(membrane);GO:0001666(response to hypoxia);GO:0019217(regulation of fatty acid metabolic process);GO:0032868(response to insulin);GO:0042304(regulation of fatty acid …	NA	NA
circRNA1464	0	0	0.534286	1.29094	0.898409	0.999446	-2.94696	down	0.0303314	0.795775	yes	chr1	193331502	193332642	-	2	circRNA	ENSGALT00000047372	CAPN5	chr1:193330874-193331501|chr1:193332642-193342175	calpain 5 [Source:HGNC Symbol;Acc:HGNC:1482]	NA	NA	NA
circRNA1623	1.78731	2.16333	3.31257	5.36237	4.26744	4.55303	-1.26453	down	0.0311698	0.805268	yes	chr3	25510934	25513849	+	2	circRNA	ENSGALT00000062435	PPM1B	chr3:25502742-25510933|chr3:25513849-25522715	protein phosphatase, Mg2+/Mn2+ dependent 1B [Source:HGNC Symbol;Acc:HGNC:9276]	GO:0005829(cytosol);GO:0005730(nucleolus);GO:0006470(protein dephosphorylation);GO:0042347(negative regulation of NF-kappaB import into nucleus);GO:0004722(protein serine/threonine phosphatase activity);GO:0035970(peptidyl-threonine dephosphorylation);GO:0032688(negative regulation of interferon-beta production);GO:0043124(negative regulation of I-kappaB kinase/NF-kappaB signaling);GO:0050687(neg…	04010(MAPK signaling pathway)	NA
circRNA5758	0	0	0	0.29791	0.786107	0.333149	-5.39469	down	0.0323061	0.815743	yes	chr5	23124415	23127449	-	2	circRNA	ENSGALT00000056175	LXR	chr5:23121637-23124414|chr5:23127449-23143825	nuclear receptor subfamily 1 group H member 3 [Source:HGNC Symbol;Acc:HGNC:7966]	GO:0045944(positive regulation of transcription from RNA polymerase II promoter);GO:0043401(steroid hormone mediated signaling pathway);GO:0030522(intracellular receptor signaling pathway);GO:0003707(steroid hormone receptor activity);GO:0043565(sequence-specific DNA binding);GO:0003700(transcription factor activity, sequence-specific DNA binding);GO:0006355(regulation of transcription, DNA-templ…	03320(PPAR signaling pathway)	NA
circRNA5068	0	0	0	0.29791	0.786107	0.333149	-5.39469	down	0.0323418	0.815743	yes	chr3	87034125	87043848	-	3	circRNA	ENSGALT00000026244	PRIM2	chr3:87009887-87034124|chr3:87043848-87046953	DNA primase subunit 2 [Source:HGNC Symbol;Acc:HGNC:9370]	GO:0019899(enzyme binding);GO:0005515(protein binding);GO:0071897(DNA biosynthetic process);GO:0003887(DNA-directed DNA polymerase activity);GO:0006260(DNA replication);GO:0006269(DNA replication, synthesis of RNA primer);GO:0016779(nucleotidyltransferase activity);GO:0003899(DNA-directed 5'-3' RNA polymerase activity);GO:0003697(single-stranded DNA binding);GO:0051539(4 iron, 4 sulfur cluster bi…	00230(Purine metabolism);00240(Pyrimidine metabolism);03030(DNA replication)	NA
circRNA132	13.9581	11.9498	18.4863	27.507	23.6955	25.3193	-1.05164	down	0.0331359	0.816129	yes	chr22	222877	238589	-	9	circRNA	ENSGALT00000062293	ANTXR1	chr22:211294-222876|chr22:238589-246147	anthrax toxin receptor 1 [Source:HGNC Symbol;Acc:HGNC:21014]	GO:0009986(cell surface);GO:0031527(filopodium membrane);GO:0005518(collagen binding);GO:0031532(actin cytoskeleton reorganization);GO:0034446(substrate adhesion-dependent cell spreading);GO:0051015(actin filament binding);GO:0070062(extracellular exosome);GO:0001568(blood vessel development);GO:0009897(external side of plasma membrane);GO:0004888(transmembrane signaling receptor activity);GO:002…	04621(NOD-like receptor signaling pathway)	NA
circRNA4709	0.765992	0.618094	0.641143	1.09234	2.35832	1.99889	-1.60701	down	0.0336064	0.820851	yes	chr3	15903621	15924672	+	5	circRNA	ENSGALT00000014055	TTBK1	chr3:15903485-15903620|chr3:15924672-15937346	tau tubulin kinase 1 [Source:HGNC Symbol;Acc:HGNC:19140]	GO:0005829(cytosol);GO:0005654(nucleoplasm);GO:0021762(substantia nigra development);GO:0008360(regulation of cell shape);GO:0004674(protein serine/threonine kinase activity);GO:0018105(peptidyl-serine phosphorylation);GO:0005634(nucleus);GO:0005737(cytoplasm);GO:0006468(protein phosphorylation);GO:0005524(ATP binding);GO:0004672(protein kinase activity);GO:0007611(learning or memory);GO:0010628(…	NA	NA
circRNA4286	0	0	0	0.198606	0.336903	0.999446	-5.39882	down	0.0341625	0.82325	yes	chr26	637141	637506	+	1	circRNA	ENSGALT00000055438	ENSGALG00000037370	chr26:635445-637140|chr26:637506-645399	NA	NA	NA	NA
circRNA4830	0	0	0	0.397213	1.57221	0	-5.9175	down	0.0342581	0.82325	yes	chr3	37345671	37358740	-	4	circRNA	ENSGALT00000062448	RYR2	chr3:37343122-37345670|chr3:37358740-37362198	ryanodine receptor 2 [Source:HGNC Symbol;Acc:HGNC:10484]	GO:0043231(intracellular membrane-bounded organelle);GO:0008144(drug binding);GO:0005219(ryanodine-sensitive calcium-release channel activity);GO:0005515(protein binding);GO:0006816(calcium ion transport);GO:0005262(calcium channel activity);GO:0070588(calcium ion transmembrane transport);GO:0051209(release of sequestered calcium ion into cytosol);GO:0005509(calcium ion binding);GO:0006811(ion tr…	04371(Apelin signaling pathway);04020(Calcium signaling pathway);04260(Cardiac muscle contraction);04261(Adrenergic signaling in cardiomyocytes)	NA
circRNA2816	4.42573	3.2965	9.18971	8.34147	7.97338	17.2127	-1.23291	down	0.0344779	0.82325	yes	chr27	3070657	3072055	+	1	circRNA	ENSGALT00000000842	KANSL1	chr27:3055491-3070656|chr27:3072055-3103919	KAT8 regulatory NSL complex subunit 1 [Source:HGNC Symbol;Acc:HGNC:24565]	GO:0000123(histone acetyltransferase complex);GO:0043981(histone H4-K5 acetylation);GO:0043982(histone H4-K8 acetylation);GO:0005654(nucleoplasm);GO:0043984(histone H4-K16 acetylation);GO:0071339(MLL1 complex);GO:0005634(nucleus);GO:0043995(histone acetyltransferase activity (H4-K5 specific));GO:0043996(histone acetyltransferase activity (H4-K8 specific));GO:0046972(histone acetyltransferase acti…	NA	NA
circRNA7218	0	0	1.38914	2.48258	1.57221	1.55469	-2.48811	down	0.0354249	0.824405	yes	chr1	69784906	69824148	+	7	circRNA	ENSGALT00000022984	PRR5	chr1:69763548-69784905|chr1:69824148-69843698	proline rich 5 [Source:HGNC Symbol;Acc:HGNC:31682]	GO:0031932(TORC2 complex);GO:0014068(positive regulation of phosphatidylinositol 3-kinase signaling);GO:0001934(positive regulation of protein phosphorylation);GO:0038203(TORC2 signaling)	04150(mTOR signaling pathway)	NA
circRNA3687	0	1.03016	0.534286	1.98606	1.01071	2.33204	-2.08714	down	0.0355196	0.824405	yes	chr10	5860257	5876932	-	3	circRNA	ENSGALT00000006290	FAM189A1	chr10:5848850-5860256|chr10:5876932-5891629	family with sequence similarity 189 member A1 [Source:HGNC Symbol;Acc:HGNC:29075]	GO:0016021(integral component of membrane);GO:0016020(membrane)	NA	NA
circRNA7400	0	0	0	0.496516	0.449204	0.333149	-5.2681	down	0.0355378	0.824405	yes	chr1	118006949	118011540	-	5	circRNA	ENSGALT00000026316	POLA1	chr1:118005286-118006948|chr1:118011540-118013504	DNA polymerase alpha 1, catalytic subunit [Source:HGNC Symbol;Acc:HGNC:9173]	GO:0005829(cytosol);GO:0005658(alpha DNA polymerase:primase complex);GO:0005654(nucleoplasm);GO:0005634(nucleus);GO:0006260(DNA replication);GO:0046982(protein heterodimerization activity);GO:0003887(DNA-directed DNA polymerase activity);GO:0001882(nucleoside binding);GO:0006303(double-strand break repair via nonhomologous end joining);GO:0071897(DNA biosynthetic process);GO:0006272(leading stran…	00230(Purine metabolism);00240(Pyrimidine metabolism);03030(DNA replication)	EC:2.7.7.7
circRNA6828	0	0	0.320571	1.19164	2.02142	0	-3.6918	down	0.0356188	0.824405	yes	chr2	127929496	127938150	+	2	circRNA	ENSGALT00000062557	LAPTM4B	chr2:127919650-127929495|chr2:127938150-127957005	lysosomal protein transmembrane 4 beta [Source:HGNC Symbol;Acc:HGNC:13646]	GO:0007032(endosome organization);GO:0031902(late endosome membrane);GO:0005768(endosome);GO:0005769(early endosome);GO:0005764(lysosome);GO:0005765(lysosomal membrane);GO:0042995(cell projection);GO:0005886(plasma membrane);GO:0019900(kinase binding);GO:0031625(ubiquitin protein ligase binding);GO:0097001(ceramide binding);GO:0032585(multivesicular body membrane);GO:1902936(phosphatidylinositol …	NA	NA
circRNA6857	0.255331	0.515079	0.748	0.695123	2.35832	1.55469	-1.87188	down	0.0373157	0.852237	yes	chr2	135064922	135074346	-	3	circRNA	ENSGALT00000048562	TRPS1	chr2:134929472-135064921|chr2:135074346-135085952	transcriptional repressor GATA binding 1 [Source:HGNC Symbol;Acc:HGNC:12340]	NA	NA	NA
circRNA4158	0	0	0	0.29791	0.673806	0.333149	-5.27614	down	0.0378729	0.860082	yes	chr19	5614200	5615967	-	1	circRNA	ENSGALT00000004908	SMG6	chr19:5612706-5614199|chr19:5615967-5616950	SMG6, nonsense mediated mRNA decay factor [Source:HGNC Symbol;Acc:HGNC:17809]	GO:0035145(exon-exon junction complex);GO:0005829(cytosol);GO:0005737(cytoplasm);GO:0005730(nucleolus);GO:0005697(telomerase holoenzyme complex);GO:0005634(nucleus);GO:0000333(telomerase catalytic core complex);GO:1904354(negative regulation of telomere capping);GO:0043487(regulation of RNA stability);GO:0007004(telomere maintenance via telomerase);GO:0000184(nuclear-transcribed mRNA catabolic pr…	03015(mRNA surveillance pathway)	NA
circRNA1345	1.78731	1.85428	8.12114	7.94426	6.96267	8.66186	-1.36935	down	0.0381479	0.861694	yes	chr2	102784009	102809028	+	11	circRNA	ENSGALT00000024152	MIB1	chr2:102775435-102784008|chr2:102809028-102824990	mindbomb E3 ubiquitin protein ligase 1 [Source:HGNC Symbol;Acc:HGNC:21086]	GO:0031410(cytoplasmic vesicle);GO:0005813(centrosome);GO:0045807(positive regulation of endocytosis);GO:0045665(negative regulation of neuron differentiation);GO:0007507(heart development);GO:0007219(Notch signaling pathway);GO:0001947(heart looping);GO:0001841(neural tube formation);GO:0001756(somitogenesis);GO:0001568(blood vessel development);GO:0006897(endocytosis);GO:0004842(ubiquitin-prote…	NA	NA
circRNA34	0.510661	0.927142	0.961714	1.29094	2.47062	1.99889	-1.52476	down	0.0383261	0.86341	yes	chr12	4588470	4594653	-	3	circRNA	ENSGALT00000007907	TAMM41	chr12:4581646-4588469|chr12:4594653-4596763	TAM41 mitochondrial translocator assembly and maintenance homolog [Source:HGNC Symbol;Acc:HGNC:25187]	GO:0004605(phosphatidate cytidylyltransferase activity);GO:0032049(cardiolipin biosynthetic process);GO:0016024(CDP-diacylglycerol biosynthetic process);GO:0008654(phospholipid biosynthetic process);GO:0016779(nucleotidyltransferase activity);GO:0006629(lipid metabolic process);GO:0005743(mitochondrial inner membrane);GO:0005739(mitochondrion);GO:0016740(transferase activity);GO:0016020(membrane)	NA	NA
ciRNA272	0	0	0.106857	0.893729	0.336903	0.555248	-4.02644	down	0.0388548	0.865189	yes	chr22	1627244	1627536	-	1	ciRNA	ENSGALT00000002520	TTI2	chr22:1627220-1627536	TELO2 interacting protein 2 [Source:HGNC Symbol;Acc:HGNC:26262]	GO:0005829(cytosol);GO:0005813(centrosome);GO:0005654(nucleoplasm)	NA	NA
circRNA2667	0	0	0	0.397213	0.112301	0.999446	-5.39076	down	0.0402185	0.884807	yes	chr2	34745988	34761506	-	2	circRNA	ENSGALT00000066347	TBC1D5	chr2:34731056-34745987|chr2:34761506-34771158	TBC1 domain family member 5 [Source:HGNC Symbol;Acc:HGNC:19166]	GO:1990316(ATG1/ULK1 kinase complex);GO:0043231(intracellular membrane-bounded organelle);GO:0030904(retromer complex);GO:0030122(AP-2 adaptor complex);GO:0010008(endosome membrane);GO:0005794(Golgi apparatus);GO:0005776(autophagosome);GO:0042594(response to starvation);GO:0016236(macroautophagy);GO:0042147(retrograde transport, endosome to Golgi);GO:0002092(positive regulation of receptor intern…	NA	NA
circRNA9350	0	0	0	0	1.12301	0.777347	-5.74036	down	0.0410923	0.896311	yes	chr28	2076818	2082699	-	4	circRNA	ENSGALT00000076799	DOT1L	chr28:2073769-2076817|chr28:2082699-2094612	DOT1 like histone lysine methyltransferase [Source:HGNC Symbol;Acc:HGNC:24948]	GO:2000677(regulation of transcription regulatory region DNA binding);GO:0034729(histone H3-K79 methylation);GO:0006342(chromatin silencing);GO:0031151(histone methyltransferase activity (H3-K79 specific));GO:0018024(histone-lysine N-methyltransferase activity);GO:0000781(chromosome, telomeric region);GO:0006348(chromatin silencing at telomere);GO:0000077(DNA damage checkpoint);GO:0006281(DNA rep…	00310(Lysine degradation)	NA
circRNA9887	0	0	0	0	0.898409	0.999446	-5.70866	down	0.0412719	0.896311	yes	chr4	48627780	48676104	+	11	circRNA	ENSGALT00000018468	ADGRL3	chr4:48610493-48627779|chr4:48676104-48697241	adhesion G protein-coupled receptor L3 [Source:HGNC Symbol;Acc:HGNC:20974]	GO:0007166(cell surface receptor signaling pathway);GO:0004888(transmembrane signaling receptor activity);GO:0030246(carbohydrate binding);GO:0007186(G-protein coupled receptor signaling pathway);GO:0007165(signal transduction);GO:0004930(G-protein coupled receptor activity);GO:0004871(signal transducer activity);GO:0016021(integral component of membrane);GO:0016020(membrane);GO:0005911(cell-cell…	NA	NA
circRNA5685	0	0	0.427429	0.695123	1.12301	0.777347	-2.92883	down	0.041416	0.896821	yes	chr5	7395611	7398155	+	5	circRNA	ENSGALT00000008490	PPFIBP2	chr5:7393938-7395610|chr5:7398155-7399145	PPFIA binding protein 2 [Source:HGNC Symbol;Acc:HGNC:9250]	GO:0005615(extracellular space);GO:0042802(identical protein binding)	NA	NA
circRNA155	1.02132	1.44222	2.56457	3.67422	1.57221	6.10772	-1.43625	down	0.0415077	0.896821	yes	chr3	2549109	2551341	+	2	circRNA	ENSGALT00000056021	RTN4	chr3:2514266-2549108|chr3:2551341-2555449	reticulon 4 [Source:HGNC Symbol;Acc:HGNC:14085]	GO:0005622(intracellular);GO:0005635(nuclear envelope);GO:0045296(cadherin binding);GO:0030517(negative regulation of axon extension);GO:0003723(RNA binding);GO:0005789(endoplasmic reticulum membrane);GO:0005783(endoplasmic reticulum);GO:0030176(integral component of endoplasmic reticulum membrane);GO:0070062(extracellular exosome);GO:0060317(cardiac epithelial to mesenchymal transition);GO:00073…	NA	NA
circRNA5738	0	0	0	0.397213	0.449204	0.333149	-5.14272	down	0.0420956	0.904894	yes	chr5	16490483	16495590	+	4	circRNA	ENSGALT00000075501	LRP5	chr5:16488141-16490482|chr5:16495590-16497376	low-density lipoprotein receptor-related protein 5 precursor [Source:RefSeq peptide;Acc:NP_001012915]	GO:0043235(receptor complex);GO:0005886(plasma membrane);GO:0005739(mitochondrion);GO:1902262(apoptotic process involved in blood vessel morphogenesis);GO:0071901(negative regulation of protein serine/threonine kinase activity);GO:0061304(retinal blood vessel morphogenesis);GO:0061299(retina vasculature morphogenesis in camera-type eye);GO:0061178(regulation of insulin secretion involved in cellu…	04310(Wnt signaling pathway);04150(mTOR signaling pathway)	NA
circRNA924	0.425551	0.309047	0	0.595819	1.45991	1.55469	-2.30977	down	0.0422112	0.905077	yes	chr10	11704145	11711515	+	4	circRNA	ENSGALT00000038669	EFL1	chr10:11685604-11704144|chr10:11711515-11721072	elongation factor like GTPase 1 [Source:HGNC Symbol;Acc:HGNC:25789]	GO:0042256(mature ribosome assembly);GO:0043022(ribosome binding);GO:0003924(GTPase activity);GO:0005525(GTP binding);GO:0046039(GTP metabolic process)	03008(Ribosome biogenesis in eukaryotes)	NA
circRNA746	0.17022	2.26635	0.213714	0.397213	4.37974	6.77402	-2.29823	down	0.0429367	0.91138	yes	chr2	137029450	137042104	-	4	circRNA	ENSGALT00000083925	MRPL13	chr2:137017372-137029449|chr2:137042104-137045056	mitochondrial ribosomal protein L13 [Source:HGNC Symbol;Acc:HGNC:14278]	GO:0003723(RNA binding);GO:0005739(mitochondrion);GO:0005761(mitochondrial ribosome);GO:0005762(mitochondrial large ribosomal subunit)	03010(Ribosome)	NA
circRNA5060	0.0851102	0	0.213714	0.695123	0.786107	0.444198	-2.85569	down	0.0443354	0.927094	yes	chr3	83630934	83635722	-	3	circRNA	ENSGALT00000078020	ENSGALG00000030872	chr3:83584880-83630933|chr3:83635722-83636010	NA	NA	NA	NA
circRNA3991	0.0851102	0	0.213714	0.198606	0.786107	1.22154	-2.93742	down	0.0453681	0.936212	yes	chr15	9491130	9495351	+	8	circRNA	ENSGALT00000011789	GCN1	chr15:9490891-9491129|chr15:9495351-9495966	GCN1, eIF2 alpha kinase activator homolog [Source:HGNC Symbol;Acc:HGNC:4199]	GO:0016020(membrane);GO:0005844(polysome);GO:0005829(cytosol);GO:1990253(cellular response to leucine starvation);GO:0036003(positive regulation of transcription from RNA polymerase II promoter in response to stress);GO:0034198(cellular response to amino acid starvation);GO:0033674(positive regulation of kinase activity);GO:0033554(cellular response to stress);GO:0006417(regulation of translation…	NA	NA
circRNA5144	0	1.13317	0	1.29094	2.02142	1.88784	-2.45044	down	0.0454364	0.936212	yes	chr3	105128825	105139706	-	3	circRNA	ENSGALT00000088894	ENSGALG00000046411	chr3:105124803-105128824|chr3:105139706-105144659	NA	NA	NA	NA
circRNA3756	0.0851102	0	0	1.19164	1.01071	0	-4.33663	down	0.0470313	0.939897	yes	chr10	14522279	14527272	+	4	circRNA	ENSGALT00000011148	ST8SIA2	chr10:14510954-14522278|chr10:14527272-14534568	ST8 alpha-N-acetyl-neuraminide alpha-2,8-sialyltransferase 2 [Source:HGNC Symbol;Acc:HGNC:10870]	GO:0055037(recycling endosome);GO:0005769(early endosome);GO:0009311(oligosaccharide metabolic process);GO:0006491(N-glycan processing);GO:0006486(protein glycosylation);GO:0001574(ganglioside biosynthetic process);GO:0003828(alpha-N-acetylneuraminate alpha-2,8-sialyltransferase activity);GO:0097503(sialylation);GO:0008373(sialyltransferase activity);GO:0005794(Golgi apparatus);GO:0016757(transfe…	NA	NA
circRNA4308	0	0.72111	0	0.993032	1.23531	1.44364	-2.57173	down	0.0470955	0.939897	yes	chr26	3733908	3742738	-	5	circRNA	ENSGALT00000058175	RSBN1	chr26:3733529-3733907|chr26:3742738-3745846	round spermatid basic protein 1 [Source:HGNC Symbol;Acc:HGNC:25642]	GO:0005634(nucleus)	NA	NA
circRNA5406	0	0	0	0.397213	0.561505	0.222099	-5.16493	down	0.0471696	0.939897	yes	chr7	26752423	26758988	-	3	circRNA	ENSGALT00000019105	SEMA5B	chr7:26738838-26752422|chr7:26758988-26763221	semaphorin 5B [Source:HGNC Symbol;Acc:HGNC:10737]	GO:1990138(neuron projection extension);GO:0097485(neuron projection guidance);GO:0050908(detection of light stimulus involved in visual perception);GO:0048675(axon extension);GO:0005615(extracellular space);GO:0016021(integral component of membrane);GO:0016020(membrane);GO:0050919(negative chemotaxis);GO:0038191(neuropilin binding)	NA	NA
circRNA3175	0	0.618094	0	3.27701	1.45991	0	-3.29374	down	0.0477379	0.939897	yes	chrZ	34511575	34513860	+	2	circRNA	ENSGALT00000038229	PIP5K1B	chrZ:34474496-34511574|chrZ:34513860-34523460	phosphatidylinositol-4-phosphate 5-kinase type 1 beta [Source:HGNC Symbol;Acc:HGNC:8995]	GO:0016740(transferase activity);GO:0005524(ATP binding);GO:0000166(nucleotide binding);GO:0046854(phosphatidylinositol phosphorylation);GO:0046488(phosphatidylinositol metabolic process);GO:0016310(phosphorylation);GO:0016307(phosphatidylinositol phosphate kinase activity);GO:0016301(kinase activity);GO:0005829(cytosol);GO:0001931(uropod);GO:0016308(1-phosphatidylinositol-4-phosphate 5-kinase ac…	00562(Inositol phosphate metabolism);04070(Phosphatidylinositol signaling system);04144(Endocytosis);04810(Regulation of actin cytoskeleton)	NA
ciRNA276	0	0	0	0.893729	0	0.777347	-5.6179	down	0.0480081	0.939897	yes	chr22	2981328	2981549	+	1	ciRNA	ENSGALT00000079214	ASPR	chr22:2981327-2981572	tachykinin receptor 1 [Source:HGNC Symbol;Acc:HGNC:11526]	GO:0004995(tachykinin receptor activity);GO:0005886(plasma membrane);GO:0007186(G-protein coupled receptor signaling pathway);GO:0007165(signal transduction);GO:0004930(G-protein coupled receptor activity);GO:0004871(signal transducer activity);GO:0016021(integral component of membrane);GO:0016020(membrane);GO:0007217(tachykinin receptor signaling pathway);GO:0048265(response to pain);GO:0070472(…	04020(Calcium signaling pathway);04080(Neuroactive ligand-receptor interaction)	NA
circRNA212	1.19154	0.72111	0	3.1777	4.60434	0.444198	-2.24621	down	0.0480825	0.939897	yes	chr7	15803810	15806447	-	3	circRNA	ENSGALT00000015032	AGPS	chr7:15801202-15803809|chr7:15806447-15811496	alkylglycerone phosphate synthase [Source:HGNC Symbol;Acc:HGNC:327]	GO:0016020(membrane);GO:0005778(peroxisomal membrane);GO:0005777(peroxisome);GO:0005739(mitochondrion);GO:0005730(nucleolus);GO:0008610(lipid biosynthetic process);GO:0008609(alkylglycerone-phosphate synthase activity);GO:0016614(oxidoreductase activity, acting on CH-OH group of donors);GO:0050660(flavin adenine dinucleotide binding);GO:0006629(lipid metabolic process);GO:0016491(oxidoreductase a…	00565(Ether lipid metabolism);04146(Peroxisome)	EC:2.5.1.26
circRNA2838	1.19154	2.06031	3.74	2.48258	4.26744	7.55137	-1.29493	down	0.0481222	0.939897	yes	chr3	39763957	39768545	-	3	circRNA	ENSGALT00000076343	DISC1	chr3:39730800-39763956|None	disrupted in schizophrenia 1 [Source:HGNC Symbol;Acc:HGNC:2888]	GO:0005813(centrosome);GO:0000226(microtubule cytoskeleton organization);GO:0001764(neuron migration);GO:0030177(positive regulation of Wnt signaling pathway);GO:0005739(mitochondrion);GO:0002052(positive regulation of neuroblast proliferation);GO:1905515(non-motile cilium assembly);GO:0097546(ciliary base)	NA	NA
circRNA5444	1.7022	2.16333	1.70971	4.07143	5.05355	2.33204	-1.31433	down	0.0485282	0.941724	yes	chr7	35336503	35337979	+	3	circRNA	ENSGALT00000053511	RIF1	chr7:35335150-35336502|chr7:35337979-35339365	replication timing regulatory factor 1 [Source:HGNC Symbol;Acc:HGNC:23207]	GO:0005819(spindle);GO:2000042(negative regulation of double-strand break repair via homologous recombination);GO:0051233(spindle midzone);GO:0031965(nuclear membrane);GO:0005886(plasma membrane);GO:0016604(nuclear body);GO:0005634(nucleus);GO:0001940(male pronucleus);GO:0001939(female pronucleus);GO:0000793(condensed chromosome);GO:0000790(nuclear chromatin);GO:0000781(chromosome, telomeric regi…	NA	NA
circRNA546	0	0.103016	0	0.397213	0.561505	0.666297	-3.79809	down	0.0486602	0.941724	yes	chr15	6918389	6918768	-	2	circRNA	ENSGALT00000074464	p95-APP2	chr15:6914152-6918388|chr15:6918768-6921764	GIT ArfGAP 2 [Source:HGNC Symbol;Acc:HGNC:4273]	GO:0005515(protein binding);GO:0005096(GTPase activator activity);GO:0043547(positive regulation of GTPase activity);GO:0046872(metal ion binding);GO:0005634(nucleus);GO:0019901(protein kinase binding);GO:0048365(Rac GTPase binding);GO:0005654(nucleoplasm);GO:0005925(focal adhesion);GO:0031410(cytoplasmic vesicle);GO:0043234(protein complex)	04144(Endocytosis)	NA
circRNA4707	0	0	0	0.198606	0.673806	0.333149	-5.15165	down	0.0493096	0.943258	yes	chr3	15903621	15911297	+	2	circRNA	ENSGALT00000014055	TTBK1	chr3:15903485-15903620|chr3:15911297-15920811	tau tubulin kinase 1 [Source:HGNC Symbol;Acc:HGNC:19140]	GO:0005829(cytosol);GO:0005654(nucleoplasm);GO:0021762(substantia nigra development);GO:0008360(regulation of cell shape);GO:0004674(protein serine/threonine kinase activity);GO:0018105(peptidyl-serine phosphorylation);GO:0005634(nucleus);GO:0005737(cytoplasm);GO:0006468(protein phosphorylation);GO:0005524(ATP binding);GO:0004672(protein kinase activity);GO:0007611(learning or memory);GO:0010628(…	NA	NA
circRNA3970	0.255331	0	0.854857	0.794426	1.45991	1.66574	-2.08338	down	0.0493513	0.943258	yes	chr15	7651425	7655209	-	3	circRNA	ENSGALT00000056256	TTC28	chr15:7634704-7651424|chr15:7655209-7718078	tetratricopeptide repeat domain 28 [Source:HGNC Symbol;Acc:HGNC:29179]	GO:0019900(kinase binding);GO:0007346(regulation of mitotic cell cycle);GO:0030496(midbody)	NA	NA
ciRNA231	0.17022	0	0.320571	1.09234	0.449204	0.999446	-2.55473	down	0.0496914	0.944156	yes	chr26	802658	802954	+	1	ciRNA	ENSGALT00000059944	ENSGALG00000000302	chr26:802657-802977	troponin T, cardiac muscle isoforms [Source:RefSeq peptide;Acc:NP_990780]	GO:0005861(troponin complex);GO:0006937(regulation of muscle contraction)	04260(Cardiac muscle contraction);04261(Adrenergic signaling in cardiomyocytes)	NA
circRNA5164	0	0.103016	0	0.29791	0.224602	1.44364	-3.97478	down	0.0499094	0.944156	yes	chr3	108003768	108007786	+	8	circRNA	ENSGALT00000026909	MCM3	chr3:108003482-108003767|chr3:108007786-108008298	minichromosome maintenance complex component 3 [Source:HGNC Symbol;Acc:HGNC:6945]	GO:0048471(perinuclear region of cytoplasm);GO:0042555(MCM complex);GO:0016020(membrane);GO:0005813(centrosome);GO:0005654(nucleoplasm);GO:0005737(cytoplasm);GO:0005634(nucleus);GO:0003682(chromatin binding);GO:0000784(nuclear chromosome, telomeric region);GO:0006260(DNA replication);GO:0006270(DNA replication initiation);GO:0004386(helicase activity);GO:0016787(hydrolase activity);GO:0003677(DNA…	03030(DNA replication);04110(Cell cycle)	EC:3.6.4.12

## Sheet: D1VSE12
Table S3 The differentially expressed circRNAs (D1 VS E12)
Accession	D1_1_srpbm	D1_2_srpbm	D1_3_srpbm	E12_1_srpbm	E12_2_srpbm	E12_3_srpbm	log2FoldChange	regulation	pvalue	qvalue	significant	chr	start	end	strand	exon Count	circType	isoformName	geneName	flankIntron	gene Discription	GO	KEGG	EC
circRNA173	64.4437	100.762	60.8752	0	0	0	12.4303	up	4.60297e-29	3.57467e-25	yes	chr3	67299270	67301631	+	3	circRNA	ENSGALT00000065874	SESN1	chr3:67298395-67299269|chr3:67301631-67302908	sestrin 1 [Source:HGNC Symbol;Acc:HGNC:21595]	GO:1904262(negative regulation of TORC1 signaling);GO:0034198(cellular response to amino acid starvation);GO:0005737(cytoplasm);GO:0005634(nucleus);GO:0001650(fibrillar center);GO:0042149(cellular response to glucose starvation);GO:0072593(reactive oxygen species metabolic process);GO:0061700(GATOR2 complex);GO:0070728(leucine binding);GO:0098869(cellular oxidant detoxification);GO:1901031(regula…	04115(p53 signaling pathway)	NA
circRNA122	63.4771	65.6714	49.718	0.0993032	0	0	10.1976	up	3.81375e-27	1.48088e-23	yes	chr26	76490	78365	-	4	circRNA	ENSGALT00000074022	FKBP5	chr26:72918-76489|chr26:78365-84777	peptidyl-prolyl cis-trans isomerase FKBP5 [Source:RefSeq peptide;Acc:NP_001005431]	GO:0003755(peptidyl-prolyl cis-trans isomerase activity);GO:0016020(membrane);GO:0061077(chaperone-mediated protein folding);GO:0005654(nucleoplasm);GO:0070062(extracellular exosome);GO:0031072(heat shock protein binding)	NA	NA
circRNA16985	15.8961	14.6303	13.9954	0	0	0	10.1103	up	3.73816e-18	9.67684e-15	yes	chr8	4496518	4505571	-	8	circRNA	ENSGALT00000000626	SUCO	chr8:4494778-4496517|chr8:4505571-4505780	SUN domain containing ossification factor [Source:HGNC Symbol;Acc:HGNC:1240]	GO:0016020(membrane);GO:0005791(rough endoplasmic reticulum);GO:0046850(regulation of bone remodeling);GO:0045669(positive regulation of osteoblast differentiation);GO:0032967(positive regulation of collagen biosynthetic process)	NA	NA
circRNA266	10.848	10.7802	14.4848	0	0	0	9.82206	up	4.38653e-16	8.51644e-13	yes	chr5	37741139	37742700	+	3	circRNA	ENSGALT00000016576	COQ6	chr5:37740824-37741138|chr5:37742700-37743143	coenzyme Q6, monooxygenase [Source:HGNC Symbol;Acc:HGNC:20233]	GO:0005739(mitochondrion);GO:0006744(ubiquinone biosynthetic process);GO:0016712(oxidoreductase activity, acting on paired donors, with incorporation or reduction of molecular oxygen, reduced flavin or flavoprotein as one donor, and incorporation of one atom of oxygen);GO:0031314(extrinsic component of mitochondrial inner membrane);GO:0071949(FAD binding);GO:0016709(oxidoreductase activity, actin…	00130(Ubiquinone and other terpenoid-quinone biosynthesis)	NA
circRNA1785	15.5739	8.80019	15.1699	0	0	0	9.96284	up	1.1256e-15	1.74485e-12	yes	chr1	940142	942359	-	4	circRNA	ENSGALT00000013037	TMEM209	chr1:938895-940141|chr1:942359-943135	transmembrane protein 209 [Source:HGNC Symbol;Acc:HGNC:21898]	GO:0016021(integral component of membrane);GO:0016020(membrane)	NA	NA
circRNA553	259.064	345.188	280.887	13.2073	15.1606	11.6602	4.39135	up	1.34807e-15	1.74485e-12	yes	chr14	8456630	8458456	-	3	circRNA	ENSGALT00000077795	CLEC19A	chr14:8456198-8456629|chr14:8458456-8461684	C-type lectin domain containing 19A [Source:HGNC Symbol;Acc:HGNC:34522]	NA	NA	NA
circRNA280	53.7031	179.084	79.7642	5.16377	4.26744	4.33093	4.3906	up	5.39377e-11	4.41532e-08	yes	chr4	1320394	1324516	-	5	circRNA	ENSGALT00000006629	ENSGALG00000004169	chr4:1319489-1320393|chr4:1324516-1325451	NA	GO:0016021(integral component of membrane);GO:0016020(membrane)	NA	NA
circRNA200	13.8554	19.8004	13.0167	0.595819	0.224602	0	5.60311	up	5.68544e-11	4.41532e-08	yes	chr28	2267846	2270273	+	3	circRNA	ENSGALT00000073170	REXO1	chr28:2266314-2267845|chr28:2270273-2271382	RNA exonuclease 1 homolog [Source:HGNC Symbol;Acc:HGNC:24616]	GO:0005654(nucleoplasm);GO:0016604(nuclear body);GO:0003676(nucleic acid binding)	NA	NA
circRNA17738	6.55178	3.52008	7.04665	0	0	0	8.76185	up	1.36663e-10	9.64838e-08	yes	chr24	5101685	5102227	-	3	circRNA	ENSGALT00000054223	ZPR1	chr24:5101571-5101684|chr24:5102227-5102413	ZPR1 zinc finger [Source:HGNC Symbol;Acc:HGNC:13051]	GO:0015030(Cajal body);GO:0043204(perikaryon);GO:0043025(neuronal cell body);GO:0005634(nucleus);GO:0000226(microtubule cytoskeleton organization);GO:0030426(growth cone);GO:0030424(axon);GO:0005654(nucleoplasm);GO:0071364(cellular response to epidermal growth factor stimulus);GO:0010628(positive regulation of gene expression);GO:0005730(nucleolus);GO:0005737(cytoplasm);GO:0032797(SMN complex);GO…	NA	NA
circRNA14255	4.29625	3.30007	6.5573	0	0	0	8.48912	up	9.59497e-10	5.73188e-07	yes	chr11	462674	469444	+	4	circRNA	ENSGALT00000047842	CSNK2A2	chr11:462105-462673|chr11:469444-469659	casein kinase 2 alpha 2 [Source:HGNC Symbol;Acc:HGNC:2459]	GO:0031519(PcG protein complex);GO:0005634(nucleus);GO:1903955(positive regulation of protein targeting to mitochondrion);GO:1903146(regulation of autophagy of mitochondrion);GO:0051726(regulation of cell cycle);GO:0006468(protein phosphorylation);GO:0047485(protein N-terminus binding);GO:0004674(protein serine/threonine kinase activity);GO:0016055(Wnt signaling pathway);GO:0016740(transferase ac…	03008(Ribosome biogenesis in eukaryotes);04310(Wnt signaling pathway);04137(Mitophagy - animal);04520(Adherens junction);05168(Herpes simplex infection)	EC:2.7.11.1
circRNA2666	1.93331	8.03018	7.43813	0	0	0	8.74803	up	2.73446e-09	1.41572e-06	yes	chr2	33782554	33787929	+	3	circRNA	ENSGALT00000018199	CHN2	chr2:33767474-33782553|chr2:33787929-33829565	chimerin 2 [Source:HGNC Symbol;Acc:HGNC:1944]	GO:0043087(regulation of GTPase activity);GO:0051056(regulation of small GTPase mediated signal transduction);GO:0005096(GTPase activator activity);GO:0043547(positive regulation of GTPase activity);GO:0005737(cytoplasm);GO:0046872(metal ion binding);GO:0035556(intracellular signal transduction);GO:0007165(signal transduction)	NA	NA
circRNA1494	12.5665	15.6203	15.4635	1.09234	1.34761	1.33259	3.47658	up	6.13932e-09	2.70491e-06	yes	chr8	9853559	9859778	-	3	circRNA	ENSGALT00000079041	PLA2G4A	chr8:9840181-9853558|chr8:9859778-9862401	phospholipase A2 group IVA [Source:HGNC Symbol;Acc:HGNC:9035]	GO:0005829(cytosol);GO:0005811(lipid droplet);GO:0005794(Golgi apparatus);GO:0005783(endoplasmic reticulum);GO:0071236(cellular response to antibiotic);GO:0050482(arachidonic acid secretion);GO:0046456(icosanoid biosynthetic process);GO:0042127(regulation of cell proliferation);GO:0005544(calcium-dependent phospholipid binding);GO:0005509(calcium ion binding);GO:0004623(phospholipase A2 activity)…	00564(Glycerophospholipid metabolism);00565(Ether lipid metabolism);00590(Arachidonic acid metabolism);00591(Linoleic acid metabolism);00592(alpha-Linolenic acid metabolism);04010(MAPK signaling pathway);04370(VEGF signaling pathway);04217(Necroptosis);04912(GnRH signaling pathway);04270(Vascular smooth muscle contraction)	NA
circRNA764	15.6813	11.5503	8.12322	0.29791	0	0.777347	4.98706	up	6.18602e-09	2.70491e-06	yes	chr1	35121239	35127879	-	3	circRNA	ENSGALT00000081470	MDM1	chr1:35120878-35121238|chr1:35127879-35129977	Mdm1 nuclear protein [Source:HGNC Symbol;Acc:HGNC:29917]	GO:0005829(cytosol);GO:0005814(centriole);GO:0005813(centrosome);GO:0005634(nucleus);GO:0060041(retina development in camera-type eye);GO:0046600(negative regulation of centriole replication);GO:0008017(microtubule binding)	NA	NA
circRNA2020	49.5143	58.4113	45.0203	1.68816	0	1.77679	5.39595	up	6.26944e-09	2.70491e-06	yes	chr12	6486392	6488126	-	2	circRNA	ENSGALT00000055521	WNK2	chr12:6472876-6486391|chr12:6488126-6493015	WNK lysine deficient protein kinase 2 [Source:HGNC Symbol;Acc:HGNC:14542]	GO:0008285(negative regulation of cell proliferation);GO:0046777(protein autophosphorylation);GO:0006468(protein phosphorylation);GO:0070373(negative regulation of ERK1 and ERK2 cascade);GO:0005737(cytoplasm);GO:0005829(cytosol);GO:2000021(regulation of ion homeostasis);GO:2000651(positive regulation of sodium ion transmembrane transporter activity)	NA	NA
circRNA16989	9.98878	1.76004	6.26369	0	0	0	8.84537	up	8.12231e-09	3.31989e-06	yes	chr8	6041900	6048850	-	12	circRNA	ENSGALT00000006306	CEP350	chr8:6041405-6041899|chr8:6048850-6050113	centrosomal protein 350 [Source:HGNC Symbol;Acc:HGNC:24238]	GO:0034453(microtubule anchoring);GO:0005813(centrosome);GO:0008017(microtubule binding);GO:0005814(centriole);GO:0016020(membrane)	NA	NA
circRNA1090	22.1257	26.6206	20.1613	1.68816	3.03213	2.22099	3.25095	up	1.26469e-08	4.88819e-06	yes	chr3	44502160	44511693	-	2	circRNA	ENSGALT00000082105	PACRG	chr3:44419847-44502159|chr3:44511693-44569311	parkin coregulated [Source:HGNC Symbol;Acc:HGNC:19152]	GO:0097225(sperm midpiece);GO:0044297(cell body);GO:0043005(neuron projection);GO:0031982(vesicle);GO:0005929(cilium);GO:0005829(cytosol);GO:0005739(mitochondrion);GO:0005634(nucleus);GO:0060548(negative regulation of cell death);GO:0007286(spermatid development);GO:0051879(Hsp90 protein binding);GO:0051087(chaperone binding);GO:0048487(beta-tubulin binding);GO:0043014(alpha-tubulin binding);GO:0…	NA	NA
circRNA18555	1.82591	5.72013	4.69777	0	0	0	8.23723	up	1.32181e-08	4.88819e-06	yes	chr5	57822035	57825498	-	6	circRNA	ENSGALT00000070419	NEMF	chr5:57821330-57822034|chr5:57825498-57826599	nuclear export mediator factor [Source:HGNC Symbol;Acc:HGNC:10663]	GO:0051168(nuclear export);GO:0005622(intracellular)	NA	NA
circRNA312	92.1545	116.933	90.5299	12.2143	11.3424	18.8784	2.78576	up	2.24271e-08	7.57257e-06	yes	chr2	14718580	14733754	-	8	circRNA	ENSGALT00000011863	SVIL	chr2:14708743-14718579|chr2:14733754-14741238	supervillin [Source:HGNC Symbol;Acc:HGNC:11480]	GO:0043034(costamere);GO:0015629(actin cytoskeleton);GO:0005925(focal adhesion);GO:0005829(cytosol);GO:0005886(plasma membrane);GO:0005737(cytoplasm);GO:0005634(nucleus);GO:0007519(skeletal muscle tissue development);GO:0051015(actin filament binding);GO:0007010(cytoskeleton organization);GO:0003779(actin binding)	NA	NA
circRNA225	10.4184	8.69019	11.5487	0.29791	0.898409	0.11105	4.4583	up	5.27555e-08	1.6388e-05	yes	chr7	36256037	36262068	+	2	circRNA	ENSGALT00000020486	GPD2	None|chr7:36262068-36266116	glycerol-3-phosphate dehydrogenase 2 [Source:HGNC Symbol;Acc:HGNC:4456]	GO:0009331(glycerol-3-phosphate dehydrogenase complex);GO:0005743(mitochondrial inner membrane);GO:0005739(mitochondrion);GO:0043010(camera-type eye development);GO:0035264(multicellular organism growth);GO:0006094(gluconeogenesis);GO:0006072(glycerol-3-phosphate metabolic process);GO:0052591(sn-glycerol-3-phosphate:ubiquinone-8 oxidoreductase activity);GO:0052590(sn-glycerol-3-phosphate:ubiquino…	00564(Glycerophospholipid metabolism)	EC:1.1.5.3
circRNA14561	2.47034	4.84011	2.05527	0	0	0	7.82768	up	6.21131e-08	1.85527e-05	yes	chr14	6901878	6907906	+	7	circRNA	ENSGALT00000009788	TNRC6A	chr14:6901621-6901877|chr14:6907906-6908015	trinucleotide repeat containing 6A [Source:HGNC Symbol;Acc:HGNC:11969]	GO:0043231(intracellular membrane-bounded organelle);GO:0035068(micro-ribonucleoprotein complex);GO:0005794(Golgi apparatus);GO:0005654(nucleoplasm);GO:0000932(P-body);GO:0035278(miRNA mediated inhibition of translation);GO:0035195(gene silencing by miRNA);GO:0003723(RNA binding);GO:0003676(nucleic acid binding)	NA	NA
circRNA1500	2.68516	2.09005	16.3443	0	0	0	9.11603	up	7.69151e-08	2.1333e-05	yes	chr8	19827671	19828375	+	2	circRNA	ENSGALT00000044617	SZT2	chr8:19826170-19827670|chr8:19828375-19828746	SZT2, KICSTOR complex subunit [Source:HGNC Symbol;Acc:HGNC:29040]	GO:0005777(peroxisome);GO:0007417(central nervous system development);GO:0009791(post-embryonic development);GO:0021540(corpus callosum morphogenesis);GO:0043473(pigmentation);GO:1901668(regulation of superoxide dismutase activity);GO:0070062(extracellular exosome);GO:0031667(response to nutrient levels);GO:0034198(cellular response to amino acid starvation);GO:0042149(cellular response to glucos…	NA	NA
circRNA516	3.22219	4.07009	2.64249	0	0	0.11105	6.04597	up	8.0358e-08	2.13653e-05	yes	chr11	19020429	19021450	+	4	circRNA	ENSGALT00000000702	ZNF276	chr11:19020140-19020428|chr11:19021450-19021889	zinc finger protein 276 [Source:HGNC Symbol;Acc:HGNC:23330]	GO:0000776(kinetochore);GO:0003676(nucleic acid binding);GO:0008270(zinc ion binding);GO:0005634(nucleus)	NA	NA
circRNA126	643.041	944.811	736.081	111.617	112.975	154.248	2.5729	up	9.65743e-08	2.41934e-05	yes	chr26	5070901	5073085	+	4	circRNA	ENSGALT00000005533	TAF8	chr26:5069194-5070900|chr26:5073085-5073391	TATA-box binding protein associated factor 8 [Source:HGNC Symbol;Acc:HGNC:17300]	GO:0005669(transcription factor TFIID complex);GO:0030154(cell differentiation);GO:0005737(cytoplasm);GO:0007275(multicellular organism development);GO:0006355(regulation of transcription, DNA-templated);GO:0006351(transcription, DNA-templated);GO:0005634(nucleus);GO:0046982(protein heterodimerization activity);GO:0045598(regulation of fat cell differentiation);GO:0045893(positive regulation of t…	03022(Basal transcription factors)	NA
circRNA15957	2.25553	2.75006	2.74036	0	0	0	7.59343	up	1.22278e-07	2.96753e-05	yes	chr4	60708819	60722003	-	4	circRNA	ENSGALT00000079486	PPP3CA	chr4:60700035-60708818|chr4:60722003-60733546	protein phosphatase 3 catalytic subunit alpha [Source:HGNC Symbol;Acc:HGNC:9314]	GO:0005634(nucleus);GO:0045944(positive regulation of transcription from RNA polymerase II promoter);GO:0035690(cellular response to drug);GO:0019899(enzyme binding);GO:0008144(drug binding);GO:0005516(calmodulin binding);GO:0006606(protein import into nucleus);GO:0046983(protein dimerization activity);GO:0005654(nucleoplasm);GO:0005829(cytosol);GO:0005739(mitochondrion);GO:0030018(Z disc);GO:001…	04010(MAPK signaling pathway);04310(Wnt signaling pathway);04370(VEGF signaling pathway);04020(Calcium signaling pathway);04114(Oocyte meiosis);04218(Cellular senescence)	EC:3.1.3.16
circRNA2328	3.437	2.75006	2.74036	0	0.112301	0	5.88445	up	2.53105e-07	5.78121e-05	yes	chr1	115437997	115440332	+	2	circRNA	ENSGALT00000026250	DMD	chr1:115430307-115437996|chr1:115440332-115445056	dystrophin [Source:HGNC Symbol;Acc:HGNC:2928]	GO:0045202(synapse);GO:0045121(membrane raft);GO:0044306(neuron projection terminus);GO:0042383(sarcolemma);GO:0030055(cell-substrate junction);GO:0030054(cell junction);GO:0030018(Z disc);GO:0016010(dystrophin-associated glycoprotein complex);GO:0005886(plasma membrane);GO:2000651(positive regulation of sodium ion transmembrane transporter activity);GO:1902083(negative regulation of peptidyl-cys…	NA	NA
circRNA16462	2.36294	2.09005	2.83823	0	0	0	7.52022	up	3.06902e-07	6.80971e-05	yes	chr1	42983935	42993041	-	4	circRNA	ENSGALT00000018268	KITLG	chr1:42982694-42983934|chr1:42993041-42994690	KIT ligand [Source:HGNC Symbol;Acc:HGNC:6343]	GO:0030175(filopodium);GO:0030027(lamellipodium);GO:0016021(integral component of membrane);GO:0005886(plasma membrane);GO:0005737(cytoplasm);GO:0005615(extracellular space);GO:1902035(positive regulation of hematopoietic stem cell proliferation);GO:0097192(extrinsic apoptotic signaling pathway in absence of ligand);GO:0070668(positive regulation of mast cell proliferation);GO:0050731(positive re…	04060(Cytokine-cytokine receptor interaction);04916(Melanogenesis)	NA
ciRNA10	1.50369	3.52008	2.64249	0	0	0	7.56224	up	3.84346e-07	8.29119e-05	yes	chr10	4112390	4113384	-	1	ciRNA	ENSGALT00000085479	ENSGALG00000003521	chr10:4106349-4113384	NA	GO:0046982(protein heterodimerization activity);GO:0008092(cytoskeletal protein binding);GO:0005515(protein binding);GO:0060048(cardiac muscle contraction);GO:0005884(actin filament);GO:0005862(muscle thin filament tropomyosin);GO:0042803(protein homodimerization activity);GO:0005886(plasma membrane);GO:0007015(actin filament organization);GO:0008307(structural constituent of muscle);GO:0051015(a…	04260(Cardiac muscle contraction);04261(Adrenergic signaling in cardiomyocytes)	NA
circRNA93	3.32959	4.5101	8.12322	0.29791	0	0	5.43156	up	4.27609e-07	8.73898e-05	yes	chr14	6901878	6906240	+	4	circRNA	ENSGALT00000009788	TNRC6A	chr14:6901621-6901877|chr14:6906240-6906735	trinucleotide repeat containing 6A [Source:HGNC Symbol;Acc:HGNC:11969]	GO:0043231(intracellular membrane-bounded organelle);GO:0035068(micro-ribonucleoprotein complex);GO:0005794(Golgi apparatus);GO:0005654(nucleoplasm);GO:0000932(P-body);GO:0035278(miRNA mediated inhibition of translation);GO:0035195(gene silencing by miRNA);GO:0003723(RNA binding);GO:0003676(nucleic acid binding)	NA	NA
circRNA15652	1.18147	4.95011	2.9361	0	0	0	7.78758	up	4.46178e-07	8.88466e-05	yes	chr5	17765862	17773116	+	6	circRNA	ENSGALT00000064540	ANO1	chr5:17764094-17765861|chr5:17773116-17775023	anoctamin 1 [Source:HGNC Symbol;Acc:HGNC:21625]	GO:1902476(chloride transmembrane transport);GO:0005254(chloride channel activity);GO:0006821(chloride transport);GO:0005886(plasma membrane);GO:0070062(extracellular exosome);GO:0005227(calcium activated cation channel activity);GO:0005229(intracellular calcium activated chloride channel activity);GO:0006812(cation transport);GO:0015111(iodide transmembrane transporter activity);GO:0015705(iodid…	NA	NA
circRNA16832	1.39628	3.74008	2.64249	0	0	0	7.57936	up	4.64984e-07	9.02766e-05	yes	chr1	189021176	189031316	+	3	circRNA	ENSGALT00000027880	ME3	chr1:189008828-189021175|chr1:189031316-189031891	malic enzyme 3 [Source:HGNC Symbol;Acc:HGNC:6985]	GO:0005739(mitochondrion);GO:0055114(oxidation-reduction process);GO:0006108(malate metabolic process);GO:0006090(pyruvate metabolic process);GO:0051287(NAD binding);GO:0004473(malate dehydrogenase (decarboxylating) (NADP+) activity);GO:0004471(malate dehydrogenase (decarboxylating) (NAD+) activity);GO:0004470(malic enzyme activity);GO:0046872(metal ion binding);GO:0016491(oxidoreductase activity)	01200(Carbon metabolism);00620(Pyruvate metabolism)	EC:1.1.1.40
circRNA722	3.00737	7.15016	1.56592	0.0993032	0	0	6.21309	up	5.63382e-07	0.000101749	yes	chr2	49160277	49162045	-	3	circRNA	ENSGALT00000082757	GOLGA4	chr2:49154156-49160276|chr2:49162045-49163324	golgin A4 [Source:HGNC Symbol;Acc:HGNC:4427]	GO:0005737(cytoplasm);GO:0005794(Golgi apparatus);GO:0043001(Golgi to plasma membrane protein transport);GO:0045773(positive regulation of axon extension);GO:0005829(cytosol);GO:0070062(extracellular exosome);GO:0043231(intracellular membrane-bounded organelle);GO:0051020(GTPase binding)	NA	NA
circRNA166	3.437	3.63008	2.83823	0	0.224602	0	5.22029	up	6.56256e-07	0.000113255	yes	chr3	44502160	44569446	-	3	circRNA	ENSGALT00000082105	PACRG	chr3:44419847-44502159|chr3:44569446-44610227	parkin coregulated [Source:HGNC Symbol;Acc:HGNC:19152]	GO:0097225(sperm midpiece);GO:0044297(cell body);GO:0043005(neuron projection);GO:0031982(vesicle);GO:0005929(cilium);GO:0005829(cytosol);GO:0005739(mitochondrion);GO:0005634(nucleus);GO:0060548(negative regulation of cell death);GO:0007286(spermatid development);GO:0051879(Hsp90 protein binding);GO:0051087(chaperone binding);GO:0048487(beta-tubulin binding);GO:0043014(alpha-tubulin binding);GO:0…	NA	NA
circRNA23261	1.39628	2.86006	3.03397	0	0	0	7.5074	up	7.31401e-07	0.00012348	yes	chr7	21948040	21959377	+	8	circRNA	ENSGALT00000033111	PLA2R1	chr7:21945937-21948039|chr7:21959377-21961452	phospholipase A2 receptor 1 [Source:HGNC Symbol;Acc:HGNC:9042]	GO:0070062(extracellular exosome);GO:0043235(receptor complex);GO:0009986(cell surface);GO:0005886(plasma membrane);GO:0090403(oxidative stress-induced premature senescence);GO:0090399(replicative senescence);GO:0090238(positive regulation of arachidonic acid secretion);GO:0072593(reactive oxygen species metabolic process);GO:0043517(positive regulation of DNA damage response, signal transduction…	04145(Phagosome)	NA
circRNA551	3.97403	4.95011	5.48073	0.198606	0	0.444198	4.39628	up	8.73855e-07	0.000141382	yes	chr14	6904232	6906240	+	3	circRNA	ENSGALT00000009788	TNRC6A	chr14:6902088-6904231|chr14:6906240-6906735	trinucleotide repeat containing 6A [Source:HGNC Symbol;Acc:HGNC:11969]	GO:0043231(intracellular membrane-bounded organelle);GO:0035068(micro-ribonucleoprotein complex);GO:0005794(Golgi apparatus);GO:0005654(nucleoplasm);GO:0000932(P-body);GO:0035278(miRNA mediated inhibition of translation);GO:0035195(gene silencing by miRNA);GO:0003723(RNA binding);GO:0003676(nucleic acid binding)	NA	NA
circRNA1660	8.37768	4.95011	6.36156	0.496516	0.561505	0.444198	3.63598	up	9.90689e-07	0.000157014	yes	chr7	11410124	11416293	-	5	circRNA	ENSGALT00000033467	FAM126B	chr7:11405710-11410123|chr7:11416293-11417716	family with sequence similarity 126 member B [Source:HGNC Symbol;Acc:HGNC:28593]	GO:0005622(intracellular)	NA	NA
circRNA42	41.5662	43.341	33.4716	6.75262	7.07497	5.99667	2.5038	up	1.05827e-06	0.00016437	yes	chr11	2409313	2432252	+	3	circRNA	ENSGALT00000005022	CBFB	chr11:2405448-2409312|chr11:2432252-2445275	core-binding factor beta subunit [Source:HGNC Symbol;Acc:HGNC:1539]	GO:1903506(regulation of nucleic acid-templated transcription);GO:0003713(transcription coactivator activity);GO:0005634(nucleus);GO:0016020(membrane);GO:0060216(definitive hemopoiesis);GO:0048469(cell maturation);GO:0045944(positive regulation of transcription from RNA polymerase II promoter);GO:0030099(myeloid cell differentiation);GO:0030098(lymphocyte differentiation);GO:0001649(osteoblast di…	NA	NA
circRNA1100	14.1776	17.8204	14.7784	0	0	1.33259	5.19883	up	1.09407e-06	0.000166599	yes	chr3	55460614	55465002	-	3	circRNA	ENSGALT00000022595	PDE7B	chr3:55459277-55460613|chr3:55465002-55465530	phosphodiesterase 7B [Source:HGNC Symbol;Acc:HGNC:8792]	GO:0004114(3',5'-cyclic-nucleotide phosphodiesterase activity);GO:0008081(phosphoric diester hydrolase activity);GO:0016787(hydrolase activity);GO:0046872(metal ion binding);GO:0007165(signal transduction)	00230(Purine metabolism)	EC:3.1.4.53
circRNA16704	1.93331	1.76004	3.22972	0	0	0	7.45853	up	1.25832e-06	0.000187926	yes	chr1	135538169	135554837	-	7	circRNA	ENSGALT00000027123	UXS1	chr1:135529052-135538168|chr1:135554837-135557621	UDP-glucuronate decarboxylase 1 [Source:HGNC Symbol;Acc:HGNC:17729]	GO:0070062(extracellular exosome);GO:0005739(mitochondrion);GO:0051262(protein tetramerization);GO:0070403(NAD+ binding);GO:0048040(UDP-glucuronate decarboxylase activity);GO:0042803(protein homodimerization activity);GO:0005737(cytoplasm)	00520(Amino sugar and nucleotide sugar metabolism)	EC:4.1.1.35
circRNA1222	1.18147	4.07009	2.25101	0	0	0	7.51393	up	1.33191e-06	0.000195162	yes	chr5	58868684	58871496	-	3	circRNA	ENSGALT00000057113	FANCM	chr5:58868365-58868683|chr5:58871496-58873319	Fanconi anemia complementation group M [Source:HGNC Symbol;Acc:HGNC:23168]	GO:0043240(Fanconi anaemia nuclear complex);GO:0031297(replication fork processing);GO:0003682(chromatin binding);GO:0005654(nucleoplasm);GO:0000712(resolution of meiotic recombination intermediates);GO:0071821(FANCM-MHF complex)	03460(Fanconi anemia pathway)	NA
circRNA633	14.4998	20.1304	10.57	0.397213	1.79682	2.10994	3.3698	up	1.40284e-06	0.000201749	yes	chr3	104722788	104732545	-	11	circRNA	ENSGALT00000026624	ITSN2	chr3:104719686-104722787|chr3:104732545-104733863	intersectin 2 [Source:HGNC Symbol;Acc:HGNC:6184]	GO:0070062(extracellular exosome);GO:0005813(centrosome);GO:1903861(positive regulation of dendrite extension);GO:0006897(endocytosis);GO:0035023(regulation of Rho protein signal transduction);GO:0005089(Rho guanyl-nucleotide exchange factor activity);GO:0005509(calcium ion binding);GO:0065009(regulation of molecular function)	NA	NA
circRNA1469	16.2183	14.0803	13.9954	1.98606	1.79682	2.99834	2.67651	up	2.11218e-06	0.00029824	yes	chr9	1522509	1524334	+	3	circRNA	ENSGALT00000080280	UGGT1	chr9:1522068-1522508|chr9:1524334-1525548	UDP-glucose glycoprotein glucosyltransferase 1 [Source:HGNC Symbol;Acc:HGNC:15663]	GO:0005783(endoplasmic reticulum);GO:0070062(extracellular exosome);GO:0043234(protein complex);GO:0051082(unfolded protein binding);GO:0003980(UDP-glucose:glycoprotein glucosyltransferase activity);GO:0071712(ER-associated misfolded protein catabolic process);GO:0018279(protein N-linked glycosylation via asparagine);GO:0030968(endoplasmic reticulum unfolded protein response);GO:0097359(UDP-gluco…	04141(Protein processing in endoplasmic reticulum)	NA
circRNA2559	30.0737	39.1609	26.1313	5.75959	5.83966	4.99723	2.43893	up	2.62302e-06	0.000345261	yes	chr28	2135620	2136202	+	3	circRNA	ENSGALT00000006110	MKNK2	chr28:2134301-2135619|chr28:2136202-2137380	MAP kinase interacting serine/threonine kinase 2 [Source:HGNC Symbol;Acc:HGNC:7111]	GO:0016604(nuclear body);GO:0005730(nucleolus);GO:0005634(nucleus);GO:0097192(extrinsic apoptotic signaling pathway in absence of ligand);GO:0071243(cellular response to arsenic-containing substance);GO:0035556(intracellular signal transduction);GO:0030097(hemopoiesis);GO:0006468(protein phosphorylation);GO:0005524(ATP binding);GO:0004674(protein serine/threonine kinase activity);GO:0046777(prote…	04010(MAPK signaling pathway);04910(Insulin signaling pathway)	EC:2.7.11.1
circRNA2047	4.72587	5.06011	2.25101	0.29791	0	0.222099	4.32788	up	4.46882e-06	0.000578415	yes	chr15	6728748	6729151	+	2	circRNA	ENSGALT00000008087	ENSGALG00000005043	chr15:6728519-6728747|chr15:6729151-6729376	NA	GO:0004075(biotin carboxylase activity);GO:0003989(acetyl-CoA carboxylase activity);GO:0016874(ligase activity);GO:0006633(fatty acid biosynthetic process);GO:0046872(metal ion binding);GO:0003824(catalytic activity);GO:0005524(ATP binding);GO:0000166(nucleotide binding)	00620(Pyruvate metabolism);00640(Propanoate metabolism);00061(Fatty acid biosynthesis);00254(Aflatoxin biosynthesis);04910(Insulin signaling pathway);04920(Adipocytokine signaling pathway)	NA
circRNA626	0.966656	1.98004	4.20842	0	0	0	7.51492	up	4.58198e-06	0.000583339	yes	chr3	67299270	67305220	+	8	circRNA	ENSGALT00000065874	SESN1	chr3:67298395-67299269|chr3:67305220-67305657	sestrin 1 [Source:HGNC Symbol;Acc:HGNC:21595]	GO:1904262(negative regulation of TORC1 signaling);GO:0034198(cellular response to amino acid starvation);GO:0005737(cytoplasm);GO:0005634(nucleus);GO:0001650(fibrillar center);GO:0042149(cellular response to glucose starvation);GO:0072593(reactive oxygen species metabolic process);GO:0061700(GATOR2 complex);GO:0070728(leucine binding);GO:0098869(cellular oxidant detoxification);GO:1901031(regula…	04115(p53 signaling pathway)	NA
circRNA9291	11.0628	4.29009	8.22109	0	0.673806	0	5.03918	up	4.93471e-06	0.000608301	yes	chr3	88284011	88293099	-	5	circRNA	ENSGALT00000026298	MLIP	chr3:88279610-88284010|chr3:88293099-88300637	muscular LMNA interacting protein [Source:HGNC Symbol;Acc:HGNC:21355]	NA	NA	NA
circRNA501	0.85925	5.50012	1.66379	0	0	0	7.57771	up	5.23574e-06	0.000635325	yes	chr12	6642482	6649248	-	4	circRNA	ENSGALT00000043348	CARD19	chr12:6641100-6642481|chr12:6649248-6654731	caspase recruitment domain family member 19 [Source:HGNC Symbol;Acc:HGNC:28148]	GO:0042981(regulation of apoptotic process);GO:0016021(integral component of membrane);GO:0016020(membrane);GO:0005739(mitochondrion)	NA	NA
circRNA1874	1.28887	2.42005	1.9574	0	0	0	7.13374	up	9.97426e-06	0.00117364	yes	chr10	3196349	3209027	+	3	circRNA	ENSGALT00000004548	SCAPER	chr10:3181428-3196348|chr10:3209027-3225181	S-phase cyclin A associated protein in the ER [Source:HGNC Symbol;Acc:HGNC:13081]	GO:0005829(cytosol);GO:0005634(nucleus);GO:0003676(nucleic acid binding);GO:0046872(metal ion binding);GO:0008270(zinc ion binding)	NA	NA
circRNA237	48.8698	56.5412	42.4756	10.7247	9.99479	12.3265	2.10477	up	1.31194e-05	0.00149831	yes	chr6	11240045	11247709	-	4	circRNA	ENSGALT00000006932	OIT3	chr6:11235076-11240044|chr6:11247709-11251337	oncoprotein induced transcript 3 [Source:HGNC Symbol;Acc:HGNC:29953]	GO:1903118(urate homeostasis);GO:0005509(calcium ion binding)	NA	NA
circRNA9	4.29625	7.26016	6.16582	0.595819	0	0	4.61282	up	1.38822e-05	0.00154946	yes	chrZ	18960168	18966739	-	4	circRNA	ENSGALT00000023755	ERCC8	chrZ:18959001-18960167|chrZ:18966739-18969676	ERCC excision repair 8, CSA ubiquitin ligase complex subunit [Source:HGNC Symbol;Acc:HGNC:3439]	GO:0031464(Cul4A-RING E3 ubiquitin ligase complex);GO:0009411(response to UV);GO:0051865(protein autoubiquitination);GO:0000209(protein polyubiquitination);GO:0080008(Cul4-RING E3 ubiquitin ligase complex);GO:0043161(proteasome-mediated ubiquitin-dependent protein catabolic process);GO:0005634(nucleus);GO:0004842(ubiquitin-protein transferase activity);GO:0032403(protein complex binding);GO:00069…	04120(Ubiquitin mediated proteolysis);03420(Nucleotide excision repair)	NA
circRNA2582	1.07406	3.74008	2.34888	0.0993032	0	0	5.53992	up	1.43166e-05	0.0015526	yes	chr6	5128645	5133408	-	2	circRNA	ENSGALT00000004154	ENSGALG00000002638	chr6:5127597-5128644|chr6:5133408-5134115	NA	GO:0016021(integral component of membrane);GO:0016020(membrane)	01200(Carbon metabolism);01230(Biosynthesis of amino acids);00260(Glycine, serine and threonine metabolism);00290(Valine, leucine and isoleucine biosynthesis)	NA
circRNA638	6.22956	8.80019	5.48073	0	0.898409	0.555248	3.77266	up	1.43944e-05	0.0015526	yes	chr28	2267846	2271520	+	4	circRNA	ENSGALT00000073170	REXO1	chr28:2266314-2267845|chr28:2271520-2273022	RNA exonuclease 1 homolog [Source:HGNC Symbol;Acc:HGNC:24616]	GO:0005654(nucleoplasm);GO:0016604(nuclear body);GO:0003676(nucleic acid binding)	NA	NA
circRNA432	17.3998	5.94013	11.9402	1.68816	0.786107	1.55469	3.08868	up	2.10444e-05	0.0021504	yes	chr1	155154565	155156415	+	2	circRNA	ENSGALT00000048855	TBC1D4	chr1:155120485-155154564|chr1:155156415-155160702	TBC1 domain family member 4 [Source:HGNC Symbol;Acc:HGNC:19165]	GO:0012505(endomembrane system);GO:0090630(activation of GTPase activity);GO:0031338(regulation of vesicle fusion);GO:0017137(Rab GTPase binding);GO:0005096(GTPase activator activity);GO:0006886(intracellular protein transport);GO:0005622(intracellular);GO:0016192(vesicle-mediated transport);GO:0005829(cytosol);GO:0070062(extracellular exosome);GO:0032869(cellular response to insulin stimulus)	NA	NA
circRNA15002	1.07406	1.98004	2.25101	0	0	0	7.05545	up	2.35744e-05	0.00234716	yes	chr3	2959415	2972061	+	8	circRNA	ENSGALT00000013265	PSME4	chr3:2956083-2959414|chr3:2972061-2972713	proteasome activator subunit 4 [Source:HGNC Symbol;Acc:HGNC:20635]	GO:0070628(proteasome binding);GO:0016504(peptidase activator activity);GO:1990111(spermatoproteasome complex);GO:0005829(cytosol);GO:0005654(nucleoplasm);GO:0005634(nucleus);GO:0035093(spermatogenesis, exchange of chromosomal proteins);GO:0010499(proteasomal ubiquitin-independent protein catabolic process);GO:0006974(cellular response to DNA damage stimulus);GO:0006281(DNA repair);GO:0070577(lys…	03050(Proteasome)	NA
circRNA862	4.72587	2.09005	2.44675	0.29791	0	0	4.63118	up	2.65669e-05	0.00257898	yes	chrZ	40739898	40743297	+	4	circRNA	ENSGALT00000020572	NAA35	chrZ:40737420-40739897|chrZ:40743297-40744304	N(alpha)-acetyltransferase 35, NatC auxiliary subunit [Source:HGNC Symbol;Acc:HGNC:24340]	GO:0031417(NatC complex);GO:0005844(polysome);GO:0005737(cytoplasm);GO:0048659(smooth muscle cell proliferation);GO:0043066(negative regulation of apoptotic process)	NA	NA
circRNA459	5.37031	8.80019	5.5786	0.893729	0.898409	1.22154	2.64099	up	4.11766e-05	0.00382372	yes	chr8	9831380	9840181	-	4	circRNA	ENSGALT00000080297	PLA2G4A	chr8:9824303-9831379|chr8:9840181-9853558	phospholipase A2 group IVA [Source:HGNC Symbol;Acc:HGNC:9035]	GO:0005829(cytosol);GO:0005811(lipid droplet);GO:0005794(Golgi apparatus);GO:0005783(endoplasmic reticulum);GO:0071236(cellular response to antibiotic);GO:0050482(arachidonic acid secretion);GO:0046456(icosanoid biosynthetic process);GO:0042127(regulation of cell proliferation);GO:0005544(calcium-dependent phospholipid binding);GO:0005509(calcium ion binding);GO:0004623(phospholipase A2 activity)…	00564(Glycerophospholipid metabolism);00565(Ether lipid metabolism);00590(Arachidonic acid metabolism);00591(Linoleic acid metabolism);00592(alpha-Linolenic acid metabolism);04010(MAPK signaling pathway);04370(VEGF signaling pathway);04217(Necroptosis);04912(GnRH signaling pathway);04270(Vascular smooth muscle contraction)	NA
circRNA540	17.722	17.8204	16.4422	2.87979	2.47062	5.33038	2.26803	up	4.13588e-05	0.00382372	yes	chr15	3332059	3343175	+	6	circRNA	ENSGALT00000076408	RIMBP2	chr15:3329256-3332058|chr15:3343175-3343733	RIMS binding protein 2 [Source:HGNC Symbol;Acc:HGNC:30339]	GO:0010923(negative regulation of phosphatase activity)	NA	NA
circRNA185	48.9772	67.9815	54.8073	12.115	13.0269	17.7679	1.96152	up	4.3811e-05	0.00400278	yes	chr3	104713663	104714974	-	3	circRNA	ENSGALT00000026624	ITSN2	chr3:104712888-104713662|chr3:104714974-104715403	intersectin 2 [Source:HGNC Symbol;Acc:HGNC:6184]	GO:0070062(extracellular exosome);GO:0005813(centrosome);GO:1903861(positive regulation of dendrite extension);GO:0006897(endocytosis);GO:0035023(regulation of Rho protein signal transduction);GO:0005089(Rho guanyl-nucleotide exchange factor activity);GO:0005509(calcium ion binding);GO:0065009(regulation of molecular function)	NA	NA
circRNA277	16.5406	27.1706	12.7231	1.98606	4.37974	3.88673	2.40007	up	5.27442e-05	0.00470817	yes	chr5	56479986	56486231	+	4	circRNA	ENSGALT00000019922	GCH1	chr5:56470896-56479985|chr5:56486231-56487094	GTP cyclohydrolase 1 [Source:HGNC Symbol;Acc:HGNC:4193]	GO:0043234(protein complex);GO:0031965(nuclear membrane);GO:0031410(cytoplasmic vesicle);GO:0005829(cytosol);GO:0005737(cytoplasm);GO:0005634(nucleus);GO:0005654(nucleoplasm);GO:0051260(protein homooligomerization);GO:2000121(regulation of removal of superoxide radicals);GO:0051000(positive regulation of nitric-oxide synthase activity);GO:0046654(tetrahydrofolate biosynthetic process);GO:0050884(…	00790(Folate biosynthesis)	NA
circRNA1521	9.12953	8.36018	12.3316	0.595819	1.12301	2.77624	2.77159	up	5.96799e-05	0.00520757	yes	chrZ	40682151	40692907	-	10	circRNA	ENSGALT00000020569	AGTPBP1	chrZ:40676926-40682150|chrZ:40692907-40695713	ATP/GTP binding protein 1 [Source:HGNC Symbol;Acc:HGNC:17258]	GO:0004181(metallocarboxypeptidase activity);GO:0006508(proteolysis);GO:0008270(zinc ion binding);GO:0015631(tubulin binding);GO:0001754(eye photoreceptor cell differentiation);GO:0007005(mitochondrion organization);GO:0007628(adult walking behavior);GO:0021549(cerebellum development);GO:0021680(cerebellar Purkinje cell layer development);GO:0021702(cerebellar Purkinje cell differentiation);GO:00…	NA	NA
circRNA138	49.9439	49.1711	49.3266	13.108	10.5563	12.5486	1.97905	up	6.49926e-05	0.0055902	yes	chr23	4183915	4186933	-	4	circRNA	ENSGALT00000065698	AGO3	chr23:4183619-4183914|chr23:4186933-4187944	argonaute 3, RISC catalytic component [Source:HGNC Symbol;Acc:HGNC:18421]	GO:0070578(RISC-loading complex);GO:0035068(micro-ribonucleoprotein complex);GO:0016442(RISC complex);GO:0016020(membrane);GO:0005737(cytoplasm);GO:0005654(nucleoplasm);GO:0000794(condensed nuclear chromosome);GO:1901224(positive regulation of NIK/NF-kappaB signaling);GO:0072091(regulation of stem cell proliferation);GO:0035280(miRNA loading onto RISC involved in gene silencing by miRNA);GO:00352…	NA	NA
circRNA1315	11.1702	7.59017	7.14452	1.58885	0.336903	0.222099	3.41685	up	7.06894e-05	0.00596711	yes	chr2	44918677	44944884	-	6	circRNA	ENSGALT00000067482	CLASP2	chr2:44897521-44918676|chr2:44944884-44955666	cytoplasmic linker associated protein 2 [Source:RefSeq peptide;Acc:NP_001170856]	NA	NA	NA
circRNA1891	4.83328	0	7.63387	0	0	0	8.3566	up	7.95522e-05	0.00664304	yes	chr20	11150376	11165383	-	3	circRNA	ENSGALT00000062075	GNAS	chr20:11128079-11150375|chr20:11165383-11196378	GNAS complex locus [Source:HGNC Symbol;Acc:HGNC:4392]	GO:0048589(developmental growth);GO:0005829(cytosol);GO:0016020(membrane);GO:0070062(extracellular exosome);GO:0035116(embryonic hindlimb morphogenesis);GO:0001501(skeletal system development);GO:0045669(positive regulation of osteoblast differentiation);GO:0009791(post-embryonic development);GO:0030425(dendrite);GO:0001894(tissue homeostasis);GO:0060348(bone development);GO:0001958(endochondral …	04020(Calcium signaling pathway);04540(Gap junction);04912(GnRH signaling pathway);04916(Melanogenesis);04261(Adrenergic signaling in cardiomyocytes);04270(Vascular smooth muscle contraction)	NA
circRNA7545	13.8554	13.2003	8.80831	1.78746	2.69523	2.88729	2.23587	up	8.13117e-05	0.00671773	yes	chr1	154889512	154907393	-	10	circRNA	ENSGALT00000027355	LMO7	chr1:154888066-154889511|chr1:154907393-154907719	LIM domain 7 [Source:HGNC Symbol;Acc:HGNC:6646]	GO:0023051(regulation of signaling);GO:0030155(regulation of cell adhesion);GO:0046872(metal ion binding)	NA	NA
circRNA738	9.88137	11.1102	1.56592	0	0.336903	0.888396	4.17438	up	8.57447e-05	0.0070094	yes	chr2	107851305	107856657	+	2	circRNA	ENSGALT00000052422	DTNA	chr2:107847979-107851304|chr2:107856657-107859887	dystrobrevin alpha [Source:HGNC Symbol;Acc:HGNC:3057]	GO:0005737(cytoplasm);GO:0046872(metal ion binding);GO:0008270(zinc ion binding);GO:0043234(protein complex)	NA	NA
circRNA1485	5.58512	1.98004	1.9574	0.29791	0	0.222099	4.02621	up	0.00010139	0.00805995	yes	chr8	4122494	4124650	-	3	circRNA	ENSGALT00000050645	PACS2	chr8:4121712-4122493|chr8:4124650-4126160	phosphofurin acidic cluster sorting protein 2 [Source:HGNC Symbol;Acc:HGNC:23794]	GO:0005739(mitochondrion);GO:0005783(endoplasmic reticulum);GO:0000045(autophagosome assembly);GO:0034497(protein localization to pre-autophagosomal structure);GO:0072659(protein localization to plasma membrane)	NA	NA
circRNA15896	1.50369	1.54003	1.27231	0	0	0	6.74922	up	0.000101939	0.00805995	yes	chr4	39737426	39745692	+	7	circRNA	ENSGALT00000088260	ACSL1	chr4:39736692-39737425|chr4:39745692-39747183	acyl-CoA synthetase long chain family member 1 [Source:HGNC Symbol;Acc:HGNC:3569]	GO:0008152(metabolic process);GO:0003824(catalytic activity);GO:0005739(mitochondrion);GO:0016020(membrane);GO:0004467(long-chain fatty acid-CoA ligase activity);GO:0001676(long-chain fatty acid metabolic process);GO:0008610(lipid biosynthetic process);GO:0033211(adiponectin-activated signaling pathway);GO:0044539(long-chain fatty acid import);GO:0071902(positive regulation of protein serine/thre…	01212(Fatty acid metabolism);00061(Fatty acid biosynthesis);00071(Fatty acid degradation);04146(Peroxisome);04216(Ferroptosis);04920(Adipocytokine signaling pathway);03320(PPAR signaling pathway)	NA
circRNA41	38.4514	31.6807	28.5781	8.63938	6.28886	9.10606	1.98646	up	0.000102747	0.00805995	yes	chr11	2409313	2432221	+	3	circRNA	ENSGALT00000086307	CBFB	chr11:2405448-2409312|chr11:2432221-2445275	core-binding factor beta subunit [Source:HGNC Symbol;Acc:HGNC:1539]	GO:1903506(regulation of nucleic acid-templated transcription);GO:0003713(transcription coactivator activity);GO:0005634(nucleus);GO:0016020(membrane);GO:0060216(definitive hemopoiesis);GO:0048469(cell maturation);GO:0045944(positive regulation of transcription from RNA polymerase II promoter);GO:0030099(myeloid cell differentiation);GO:0030098(lymphocyte differentiation);GO:0001649(osteoblast di…	NA	NA
circRNA1039	2.04072	1.10002	1.27231	0	0	0	6.79594	up	0.000113722	0.00883162	yes	chr22	2361233	2365684	-	6	circRNA	ENSGALT00000066938	FGFR1	chr22:2360294-2361232|chr22:2365684-2371192	fibroblast growth factor receptor 1 [Source:HGNC Symbol;Acc:HGNC:3688]	GO:0018108(peptidyl-tyrosine phosphorylation);GO:0008284(positive regulation of cell proliferation);GO:0042802(identical protein binding);GO:0008201(heparin binding);GO:0008543(fibroblast growth factor receptor signaling pathway);GO:0046777(protein autophosphorylation);GO:0042803(protein homodimerization activity);GO:0000122(negative regulation of transcription from RNA polymerase II promoter);GO…	04010(MAPK signaling pathway);04520(Adherens junction);04810(Regulation of actin cytoskeleton)	EC:2.7.10.1
circRNA1132	1.18147	1.98004	1.17444	0	0	0	6.73872	up	0.000119873	0.00912681	yes	chr28	2119346	2120923	+	3	circRNA	ENSGALT00000047030	ENSGALG00000000996	chr28:2118993-2119345|chr28:2120923-2121352	NA	GO:0030123(AP-3 adaptor complex);GO:0030117(membrane coat);GO:0016192(vesicle-mediated transport);GO:0015031(protein transport);GO:0006810(transport);GO:0006886(intracellular protein transport);GO:0016020(membrane)	04142(Lysosome)	NA
circRNA15584	1.61109	1.32003	1.27231	0	0	0	6.71846	up	0.000134795	0.0101633	yes	chr6	35397961	35399482	+	2	circRNA	ENSGALT00000056375	ENSGALG00000034655	chr6:35397373-35397960|chr6:35399482-35403970	NA	NA	01230(Biosynthesis of amino acids);00330(Arginine and proline metabolism)	NA
circRNA8091	2.36294	2.64006	1.85953	0	0.336903	0	4.16663	up	0.000139263	0.0103001	yes	chr33	469930	470823	+	4	circRNA	ENSGALT00000065223	RAPGEF3	chr33:465207-469929|chr33:470823-471034	Rap guanine nucleotide exchange factor 3 [Source:HGNC Symbol;Acc:HGNC:16629]	GO:0033138(positive regulation of peptidyl-serine phosphorylation);GO:0051496(positive regulation of stress fiber assembly);GO:0043547(positive regulation of GTPase activity);GO:0045766(positive regulation of angiogenesis);GO:0030027(lamellipodium);GO:0030175(filopodium);GO:0005886(plasma membrane);GO:0046827(positive regulation of protein export from nucleus);GO:0070062(extracellular exosome);GO…	04261(Adrenergic signaling in cardiomyocytes)	NA
ciRNA11	0.85925	3.96009	2.25101	0	0.224602	0	4.70194	up	0.000143942	0.0105458	yes	chr10	4112393	4113384	-	1	ciRNA	ENSGALT00000085479	ENSGALG00000003521	chr10:4106349-4113384	NA	GO:0046982(protein heterodimerization activity);GO:0008092(cytoskeletal protein binding);GO:0005515(protein binding);GO:0060048(cardiac muscle contraction);GO:0005884(actin filament);GO:0005862(muscle thin filament tropomyosin);GO:0042803(protein homodimerization activity);GO:0005886(plasma membrane);GO:0007015(actin filament organization);GO:0008307(structural constituent of muscle);GO:0051015(a…	04260(Cardiac muscle contraction);04261(Adrenergic signaling in cardiomyocytes)	NA
ciRNA1472	0.751843	1.21003	2.64249	0	0	0	6.88387	up	0.000152721	0.0110844	yes	chr1	61597939	61598631	+	1	ciRNA	ENSGALT00000021261	CACNA1C	chr1:61597938-61598631	calcium voltage-gated channel subunit alpha1 C [Source:HGNC Symbol;Acc:HGNC:1390]	GO:1990454(L-type voltage-gated calcium channel complex);GO:0016021(integral component of membrane);GO:0014069(postsynaptic density);GO:0005891(voltage-gated calcium channel complex);GO:0005886(plasma membrane);GO:0005737(cytoplasm);GO:0098912(membrane depolarization during atrial cardiac muscle cell action potential);GO:0086091(regulation of heart rate by cardiac conduction);GO:0098911(regulatio…	NA	NA
circRNA400	16.4331	33.9907	44.4331	6.2561	6.73806	6.32982	2.24897	up	0.000159308	0.0113503	yes	chr1	73471459	73472753	+	2	circRNA	ENSGALT00000027937	ENSGALG00000017282	chr1:73467930-73471458|chr1:73472753-73475739	NA	GO:0005747(mitochondrial respiratory chain complex I);GO:0005743(mitochondrial inner membrane);GO:0005739(mitochondrion);GO:1901006(ubiquinone-6 biosynthetic process);GO:0003954(NADH dehydrogenase activity);GO:0050662(coenzyme binding);GO:0055114(oxidation-reduction process);GO:0003824(catalytic activity)	00190(Oxidative phosphorylation)	NA
circRNA14511	0.644437	1.87004	1.85953	0	0	0	6.77146	up	0.000188398	0.0133009	yes	chr15	10761134	10766957	-	7	circRNA	ENSGALT00000012578	OSBP2	chr15:10760766-10761133|chr15:10766957-10767132	oxysterol binding protein 2 [Source:HGNC Symbol;Acc:HGNC:8504]	GO:0097440(apical dendrite);GO:0007286(spermatid development);GO:0015485(cholesterol binding);GO:0006869(lipid transport);GO:0006810(transport)	NA	NA
circRNA11309	2.89997	2.53006	1.9574	0	0	0.444198	3.99649	up	0.00020801	0.0144232	yes	chr12	3224274	3224658	+	2	circRNA	ENSGALT00000062751	SEMA3B	chr12:3224206-3224273|chr12:3224658-3224729	semaphorin 3B [Source:HGNC Symbol;Acc:HGNC:10724]	GO:0005615(extracellular space);GO:0050919(negative chemotaxis);GO:0038191(neuropilin binding)	NA	NA
circRNA20981	2.47034	1.87004	0.391481	0	0	0	6.85292	up	0.00026012	0.017566	yes	chr6	13565435	13630095	+	3	circRNA	ENSGALT00000040502	kcnma1	chr6:13483131-13565434|chr6:13630095-13649435	Calcium-activated potassium channel subunit alpha-1 [Source:UniProtKB/Swiss-Prot;Acc:Q8AYS8]	GO:0034765(regulation of ion transmembrane transport);GO:0008076(voltage-gated potassium channel complex);GO:0005515(protein binding);GO:0005249(voltage-gated potassium channel activity);GO:0005244(voltage-gated ion channel activity);GO:0071805(potassium ion transmembrane transport);GO:0006813(potassium ion transport);GO:0006811(ion transport);GO:0060072(large conductance calcium-activated potass…	04270(Vascular smooth muscle contraction)	NA
circRNA5080	1.18147	3.19007	1.27231	0.0993032	0	0.11105	4.4086	up	0.000274121	0.0181951	yes	chr3	91151464	91152914	-	3	circRNA	ENSGALT00000026360	MYOM2	chr3:91143296-91151463|chr3:91152914-91154745	myomesin 2 [Source:HGNC Symbol;Acc:HGNC:7614]	GO:0031430(M band);GO:0005739(mitochondrion);GO:0006936(muscle contraction);GO:0005859(muscle myosin complex);GO:0071688(striated muscle myosin thick filament assembly);GO:0045214(sarcomere organization);GO:0007015(actin filament organization);GO:0006941(striated muscle contraction);GO:0097493(structural molecule activity conferring elasticity);GO:0051371(muscle alpha-actinin binding);GO:0008307(…	NA	NA
circRNA351	5.58512	4.29009	2.83823	0	0.786107	0.444198	3.32463	up	0.000281666	0.0185374	yes	chr2	123636830	123640046	+	3	circRNA	ENSGALT00000061864	WWP1	chr2:123632572-123636829|chr2:123640046-123645867	WW domain containing E3 ubiquitin protein ligase 1 [Source:HGNC Symbol;Acc:HGNC:17004]	GO:0070062(extracellular exosome);GO:0045892(negative regulation of transcription, DNA-templated);GO:0043161(proteasome-mediated ubiquitin-dependent protein catabolic process);GO:0016567(protein ubiquitination);GO:0061630(ubiquitin protein ligase activity);GO:0004842(ubiquitin-protein transferase activity);GO:0042787(protein ubiquitination involved in ubiquitin-dependent protein catabolic process…	04120(Ubiquitin mediated proteolysis);04144(Endocytosis)	NA
circRNA310	12.6739	17.9304	20.1613	3.77352	2.58292	5.55248	2.0699	up	0.000286883	0.0185661	yes	chr2	14718580	14726400	-	3	circRNA	ENSGALT00000011863	SVIL	chr2:14708743-14718579|chr2:14726400-14728874	supervillin [Source:HGNC Symbol;Acc:HGNC:11480]	GO:0043034(costamere);GO:0015629(actin cytoskeleton);GO:0005925(focal adhesion);GO:0005829(cytosol);GO:0005886(plasma membrane);GO:0005737(cytoplasm);GO:0005634(nucleus);GO:0007519(skeletal muscle tissue development);GO:0051015(actin filament binding);GO:0007010(cytoskeleton organization);GO:0003779(actin binding)	NA	NA
circRNA304	1.28887	1.10002	1.46805	0	0	0	6.60777	up	0.000290264	0.0186297	yes	chr4	91218626	91226267	-	4	circRNA	ENSGALT00000025946	DYSF	chr4:91218085-91218625|chr4:91226267-91228517	dysferlin [Source:HGNC Symbol;Acc:HGNC:3097]	GO:0070062(extracellular exosome);GO:0042383(sarcolemma);GO:0031410(cytoplasmic vesicle);GO:0030315(T-tubule);GO:0030139(endocytic vesicle);GO:0030027(lamellipodium);GO:0005886(plasma membrane);GO:0005815(microtubule organizing center);GO:0005770(late endosome);GO:0005769(early endosome);GO:0005768(endosome);GO:0006906(vesicle fusion);GO:0001778(plasma membrane repair);GO:0005544(calcium-dependen…	NA	NA
circRNA16741	0.751843	0.880019	2.54462	0	0	0	6.7554	up	0.000358232	0.0228035	yes	chr1	145918955	145938386	+	10	circRNA	ENSGALT00000027298	ENSGALG00000016893	chr1:145917391-145918954|chr1:145938386-145939485	NA	GO:0071712(ER-associated misfolded protein catabolic process);GO:0051082(unfolded protein binding);GO:0018279(protein N-linked glycosylation via asparagine);GO:0030968(endoplasmic reticulum unfolded protein response);GO:0097359(UDP-glucosylation);GO:0006486(protein glycosylation);GO:0003980(UDP-glucose:glycoprotein glucosyltransferase activity);GO:0005783(endoplasmic reticulum);GO:0016757(transfe…	04141(Protein processing in endoplasmic reticulum)	NA
circRNA232	9.98878	12.5403	4.99138	1.48955	0.673806	2.66519	2.46161	up	0.000395155	0.0249494	yes	chr6	2431763	2439421	+	3	circRNA	ENSGALT00000054821	ENSGALG00000001977	chr6:2428686-2431762|chr6:2439421-2443092	NA	NA	NA	NA
circRNA14353	0.644437	2.42005	1.07657	0	0	0	6.65265	up	0.000403941	0.0252985	yes	chr10	9902434	9903521	+	4	circRNA	ENSGALT00000052257	SEMA6D	chr10:9901687-9902433|chr10:9903521-9904091	semaphorin 6D [Source:HGNC Symbol;Acc:HGNC:16770]	GO:0005886(plasma membrane);GO:0005794(Golgi apparatus);GO:0021591(ventricular system development);GO:0030215(semaphorin receptor binding);GO:0014911(positive regulation of smooth muscle cell migration);GO:0014912(negative regulation of smooth muscle cell migration)	NA	NA
circRNA263	57.5697	77.4417	57.3519	16.6829	16.1714	25.4303	1.68508	up	0.00041868	0.0256021	yes	chr5	27618375	27620186	+	1	circRNA	ENSGALT00000015312	SLC8A3	None|chr5:27620186-27688467	solute carrier family 8 member A3 [Source:HGNC Symbol;Acc:HGNC:11070]	GO:0048471(perinuclear region of cytoplasm);GO:0042383(sarcolemma);GO:0031594(neuromuscular junction);GO:0031226(intrinsic component of plasma membrane);GO:0005887(integral component of plasma membrane);GO:0005789(endoplasmic reticulum membrane);GO:0005741(mitochondrial outer membrane);GO:0071456(cellular response to hypoxia);GO:0070588(calcium ion transmembrane transport);GO:0060291(long-term sy…	04371(Apelin signaling pathway);04020(Calcium signaling pathway)	NA
circRNA13554	0.751843	2.86006	1.37018	0	0	0.11105	5.04301	up	0.000426844	0.0258974	yes	chr1	105565417	105574050	+	10	circRNA	ENSGALT00000052516	ITSN1	chr1:105556281-105565416|chr1:105574050-105574924	intersectin 1 [Source:HGNC Symbol;Acc:HGNC:6183]	GO:0032947(protein complex scaffold activity);GO:0005905(clathrin-coated pit);GO:0005886(plasma membrane);GO:0007264(small GTPase mediated signal transduction);GO:0043524(negative regulation of neuron apoptotic process);GO:0070064(proline-rich region binding);GO:0030027(lamellipodium);GO:0019209(kinase activator activity);GO:0051897(positive regulation of protein kinase B signaling);GO:0030139(en…	NA	NA
circRNA17812	0.966656	0.880019	1.9574	0	0	0	6.60945	up	0.000460388	0.0275009	yes	chr23	3544570	3549309	+	9	circRNA	ENSGALT00000002444	INPP5B	chr23:3543948-3544569|chr23:3549309-3549690	inositol polyphosphate-5-phosphatase B [Source:HGNC Symbol;Acc:HGNC:6077]	GO:0016021(integral component of membrane);GO:0016020(membrane);GO:0005829(cytosol);GO:0070613(regulation of protein processing);GO:0046856(phosphatidylinositol dephosphorylation);GO:0030317(flagellated sperm motility);GO:0007283(spermatogenesis);GO:0052658(inositol-1,4,5-trisphosphate 5-phosphatase activity);GO:0004439(phosphatidylinositol-4,5-bisphosphate 5-phosphatase activity);GO:0016787(hydr…	00562(Inositol phosphate metabolism);04070(Phosphatidylinositol signaling system)	EC:3.1.3.36
circRNA24256	3.97403	0.330007	0.782961	0	0	0	7.01376	up	0.000463897	0.0275009	yes	chr8	27602522	27610719	-	10	circRNA	ENSGALT00000017852	ENSGALG00000010967	chr8:27602003-27602521|chr8:27610719-27614222	NA	GO:0005085(guanyl-nucleotide exchange factor activity);GO:0007264(small GTPase mediated signal transduction);GO:0005622(intracellular);GO:0065009(regulation of molecular function)	NA	NA
circRNA1771	1.50369	0.770017	1.46805	0	0	0	6.5771	up	0.000476308	0.0280228	yes	chr2	83620655	83639937	+	4	circRNA	ENSGALT00000037064	FHOD3	chr2:83618316-83620654|chr2:83639937-83646273	formin homology 2 domain containing 3 [Source:HGNC Symbol;Acc:HGNC:26178]	GO:0030017(sarcomere);GO:0055003(cardiac myofibril assembly);GO:0051639(actin filament network formation);GO:0045214(sarcomere organization);GO:0030837(negative regulation of actin filament polymerization);GO:0007015(actin filament organization)	NA	NA
circRNA359	1.07406	2.86006	1.27231	0.0993032	0.112301	0	4.26341	up	0.000482939	0.0281563	yes	chr2	138190478	138193124	-	3	circRNA	ENSGALT00000063305	FBXO32	chr2:138183820-138190477|chr2:138193124-138196653	F-box protein 32 [Source:HGNC Symbol;Acc:HGNC:16731]	GO:0030018(Z disc);GO:0019005(SCF ubiquitin ligase complex);GO:0005829(cytosol);GO:0005737(cytoplasm);GO:0005654(nucleoplasm);GO:0005634(nucleus);GO:0071549(cellular response to dexamethasone stimulus);GO:0016567(protein ubiquitination);GO:0014894(response to denervation involved in regulation of muscle adaptation)	04068(FoxO signaling pathway)	NA
circRNA3934	2.68516	3.08007	2.44675	0.29791	0	0.555248	3.18485	up	0.000485829	0.0281563	yes	chr15	3308739	3324031	+	9	circRNA	ENSGALT00000004065	RIMBP2	chr15:3303852-3308738|chr15:3324031-3326714	RIMS binding protein 2 [Source:HGNC Symbol;Acc:HGNC:30339]	GO:0010923(negative regulation of phosphatase activity)	NA	NA
circRNA311	36.9477	46.641	35.0375	10.1289	13.2515	13.1038	1.64718	up	0.000565265	0.0317113	yes	chr2	14718580	14729127	-	4	circRNA	ENSGALT00000011863	SVIL	chr2:14708743-14718579|chr2:14729127-14731200	supervillin [Source:HGNC Symbol;Acc:HGNC:11480]	GO:0043034(costamere);GO:0015629(actin cytoskeleton);GO:0005925(focal adhesion);GO:0005829(cytosol);GO:0005886(plasma membrane);GO:0005737(cytoplasm);GO:0005634(nucleus);GO:0007519(skeletal muscle tissue development);GO:0051015(actin filament binding);GO:0007010(cytoskeleton organization);GO:0003779(actin binding)	NA	NA
circRNA19340	1.39628	1.32003	0.880831	0	0	0	6.48237	up	0.000573276	0.0317113	yes	chr1	154889512	154904026	-	7	circRNA	ENSGALT00000027355	LMO7	chr1:154888066-154889511|chr1:154904026-154905553	LIM domain 7 [Source:HGNC Symbol;Acc:HGNC:6646]	GO:0023051(regulation of signaling);GO:0030155(regulation of cell adhesion);GO:0046872(metal ion binding)	NA	NA
circRNA1199	3.5444	3.52008	0	0	0	0	7.40217	up	0.000579835	0.0317113	yes	chr5	14016097	14018163	-	5	circRNA	ENSGALT00000086409	TNNT3	chr5:14013138-14016096|chr5:14018163-14018987	Troponin T, fast skeletal muscle isoforms [Source:UniProtKB/Swiss-Prot;Acc:P12620]	GO:0005861(troponin complex);GO:0006942(regulation of striated muscle contraction);GO:0006937(regulation of muscle contraction);GO:0043462(regulation of ATPase activity);GO:0003009(skeletal muscle contraction);GO:0048306(calcium-dependent protein binding);GO:0031013(troponin I binding);GO:0030899(calcium-dependent ATPase activity);GO:0030172(troponin C binding);GO:0005523(tropomyosin binding);GO:…	NA	NA
circRNA13882	2.89997	3.08007	2.64249	0	0	0.666297	3.69646	up	0.000601881	0.0326868	yes	chr8	16827048	16828300	+	3	circRNA	ENSGALT00000014381	TTLL7	chr8:16821395-16827047|chr8:16828300-16831423	tubulin tyrosine ligase like 7 [Source:HGNC Symbol;Acc:HGNC:26242]	GO:0048487(beta-tubulin binding);GO:0043014(alpha-tubulin binding);GO:0018095(protein polyglutamylation);GO:0070740(tubulin-glutamic acid ligase activity);GO:0006464(cellular protein modification process)	NA	NA
circRNA14969	2.14812	5.06011	0	0	0	0	7.39803	up	0.00067343	0.0363185	yes	chr21	4124294	4125168	-	3	circRNA	ENSGALT00000004879	EXOSC10	chr21:4124030-4124293|chr21:4125168-4125456	exosome component 10 [Source:HGNC Symbol;Acc:HGNC:9138]	GO:0035327(transcriptionally active chromatin);GO:0016020(membrane);GO:0005829(cytosol);GO:0005737(cytoplasm);GO:0005730(nucleolus);GO:0005634(nucleus);GO:0000178(exosome (RNase complex));GO:0000176(nuclear exosome (RNase complex));GO:0071048(nuclear retention of unspliced pre-mRNA at the site of transcription);GO:0071044(histone mRNA catabolic process);GO:0071035(nuclear polyadenylation-dependen…	03018(RNA degradation)	NA
circRNA15653	2.04072	0.660015	0.978702	0	0	0	6.5442	up	0.000727308	0.0386868	yes	chr5	17789864	17790871	+	2	circRNA	ENSGALT00000064540	ANO1	chr5:17786880-17789863|chr5:17790871-17791546	anoctamin 1 [Source:HGNC Symbol;Acc:HGNC:21625]	GO:1902476(chloride transmembrane transport);GO:0005254(chloride channel activity);GO:0006821(chloride transport);GO:0005886(plasma membrane);GO:0070062(extracellular exosome);GO:0005227(calcium activated cation channel activity);GO:0005229(intracellular calcium activated chloride channel activity);GO:0006812(cation transport);GO:0015111(iodide transmembrane transporter activity);GO:0015705(iodid…	NA	NA
circRNA5513	3.11478	4.95011	3.42546	0.695123	0	0	3.76462	up	0.000770151	0.0404121	yes	chr6	11246734	11247709	-	2	circRNA	ENSGALT00000006932	OIT3	chr6:11243407-11246733|chr6:11247709-11251337	oncoprotein induced transcript 3 [Source:HGNC Symbol;Acc:HGNC:29953]	GO:1903118(urate homeostasis);GO:0005509(calcium ion binding)	NA	NA
circRNA16647	0.429625	1.10002	2.34888	0	0	0	6.63886	up	0.000780277	0.0406687	yes	chr1	115081948	115095476	+	3	circRNA	ENSGALT00000026250	DMD	chr1:114933360-115081947|chr1:115095476-115113730	dystrophin [Source:HGNC Symbol;Acc:HGNC:2928]	GO:0045202(synapse);GO:0045121(membrane raft);GO:0044306(neuron projection terminus);GO:0042383(sarcolemma);GO:0030055(cell-substrate junction);GO:0030054(cell junction);GO:0030018(Z disc);GO:0016010(dystrophin-associated glycoprotein complex);GO:0005886(plasma membrane);GO:2000651(positive regulation of sodium ion transmembrane transporter activity);GO:1902083(negative regulation of peptidyl-cys…	NA	NA
circRNA9349	2.89997	3.63008	1.37018	0	0.224602	0.555248	3.29252	up	0.000810466	0.0414084	yes	chr28	2051960	2077046	-	16	circRNA	ENSGALT00000076799	DOT1L	chr28:2051459-2051959|chr28:2077046-2078983	DOT1 like histone lysine methyltransferase [Source:HGNC Symbol;Acc:HGNC:24948]	GO:2000677(regulation of transcription regulatory region DNA binding);GO:0034729(histone H3-K79 methylation);GO:0006342(chromatin silencing);GO:0031151(histone methyltransferase activity (H3-K79 specific));GO:0018024(histone-lysine N-methyltransferase activity);GO:0000781(chromosome, telomeric region);GO:0006348(chromatin silencing at telomere);GO:0000077(DNA damage checkpoint);GO:0006281(DNA rep…	00310(Lysine degradation)	NA
circRNA3073	1.39628	2.64006	1.85953	0.29791	0	0.11105	3.5971	up	0.000849107	0.042543	yes	chrZ	16820177	16833947	-	2	circRNA	ENSGALT00000023722	PLPP1	chrZ:16807555-16820176|chrZ:16833947-16837427	phospholipid phosphatase 1 [Source:HGNC Symbol;Acc:HGNC:9228]	GO:0070062(extracellular exosome);GO:0016020(membrane);GO:0006470(protein dephosphorylation);GO:0008195(phosphatidate phosphatase activity);GO:0046839(phospholipid dephosphorylation);GO:0006644(phospholipid metabolic process);GO:0042577(lipid phosphatase activity);GO:0007165(signal transduction);GO:0005886(plasma membrane);GO:0006629(lipid metabolic process);GO:0005887(integral component of plasm…	00561(Glycerolipid metabolism);00564(Glycerophospholipid metabolism);00565(Ether lipid metabolism);00600(Sphingolipid metabolism)	NA
circRNA601	15.0369	20.3504	10.57	3.57492	4.04284	5.21933	1.78025	up	0.000948349	0.04632	yes	chr3	12317996	12330932	+	4	circRNA	ENSGALT00000039364	CDC42BPA	chr3:12273392-12317995|chr3:12330932-12365648	CDC42 binding protein kinase alpha [Source:HGNC Symbol;Acc:HGNC:1737]	GO:0070062(extracellular exosome);GO:0042641(actomyosin);GO:0031532(actin cytoskeleton reorganization);GO:0031032(actomyosin structure organization);GO:0016477(cell migration);GO:0006468(protein phosphorylation);GO:0042802(identical protein binding);GO:0005524(ATP binding);GO:0004674(protein serine/threonine kinase activity);GO:0000287(magnesium ion binding);GO:0030036(actin cytoskeleton organiza…	NA	NA
circRNA411	10.848	8.58019	6.45943	1.19164	2.35832	2.88729	1.98701	up	0.00109368	0.0515529	yes	chr1	95166560	95172270	+	4	circRNA	ENSGALT00000048548	GBE1	chr1:95148385-95166559|chr1:95172270-95216127	1,4-alpha-glucan branching enzyme 1 [Source:HGNC Symbol;Acc:HGNC:4180]	GO:0005978(glycogen biosynthetic process);GO:0070062(extracellular exosome);GO:0003844(1,4-alpha-glucan branching enzyme activity)	00500(Starch and sucrose metabolism)	NA
circRNA1692	4.18884	1.32003	1.07657	0.29791	0	0	4.12952	up	0.00109532	0.0515529	yes	chr5	323009	323628	+	1	circRNA	ENSGALT00000056882	SPTB	chr5:322644-323008|chr5:323628-324142	spectrin beta, erythrocytic [Source:HGNC Symbol;Acc:HGNC:11274]	GO:0051015(actin filament binding);GO:0005829(cytosol);GO:0005794(Golgi apparatus);GO:0043234(protein complex);GO:0030506(ankyrin binding);GO:0014731(spectrin-associated cytoskeleton)	NA	NA
circRNA833	0.966656	2.20005	0.978702	0	0.112301	0	4.73706	up	0.00117281	0.0545831	yes	chr8	11777926	11796863	+	5	circRNA	ENSGALT00000008431	CDC14A	chr8:11771624-11777925|chr8:11796863-11799168	cell division cycle 14A [Source:HGNC Symbol;Acc:HGNC:1718]	GO:0016604(nuclear body);GO:0005829(cytosol);GO:0005813(centrosome);GO:0071850(mitotic cell cycle arrest);GO:0005654(nucleoplasm);GO:0051256(mitotic spindle midzone assembly);GO:0007096(regulation of exit from mitosis);GO:0004725(protein tyrosine phosphatase activity);GO:0000922(spindle pole);GO:0004722(protein serine/threonine phosphatase activity);GO:0072686(mitotic spindle);GO:0060271(cilium a…	04110(Cell cycle)	NA
circRNA20739	0.537031	2.64006	0.685091	0	0	0	6.5289	up	0.00118381	0.0547229	yes	chr3	81849704	81878250	-	7	circRNA	ENSGALT00000046311	KCNQ5	chr3:81843582-81849703|chr3:81878250-81885313	potassium voltage-gated channel subfamily Q member 5 [Source:HGNC Symbol;Acc:HGNC:6299]	GO:0005887(integral component of plasma membrane);GO:0071805(potassium ion transmembrane transport);GO:0008076(voltage-gated potassium channel complex);GO:0005249(voltage-gated potassium channel activity);GO:0030118(clathrin coat)	NA	NA
circRNA130	0.429625	2.53006	2.74036	0.198606	0	0	4.43316	up	0.00119751	0.055029	yes	chr24	5132201	5134306	-	5	circRNA	ENSGALT00000011570	SIK3	chr24:5131709-5132200|chr24:5134306-5134626	SIK family kinase 3 [Source:HGNC Symbol;Acc:HGNC:29165]	GO:0006468(protein phosphorylation);GO:0005524(ATP binding);GO:0004672(protein kinase activity)	NA	NA
circRNA326	8.5925	8.58019	7.73174	2.58188	1.79682	1.99889	1.88742	up	0.00121896	0.0553708	yes	chr2	44939715	44944884	-	4	circRNA	ENSGALT00000067482	CLASP2	chr2:44934605-44939714|chr2:44944884-44955666	cytoplasmic linker associated protein 2 [Source:RefSeq peptide;Acc:NP_001170856]	NA	NA	NA
circRNA4941	1.39628	1.65004	0.880831	0.0993032	0	0	4.68117	up	0.00124118	0.0558525	yes	chr3	57379511	57385117	-	5	circRNA	ENSGALT00000066498	ENPP1	chr3:57378394-57379510|chr3:57385117-57386525	ectonucleotide pyrophosphatase/phosphodiesterase 1 [Source:HGNC Symbol;Acc:HGNC:3356]	GO:0005886(plasma membrane);GO:0004527(exonuclease activity);GO:0005765(lysosomal membrane);GO:0032869(cellular response to insulin stimulus);GO:0009986(cell surface);GO:0005524(ATP binding);GO:0042803(protein homodimerization activity);GO:0005615(extracellular space);GO:0030308(negative regulation of cell growth);GO:0046325(negative regulation of glucose import);GO:0046627(negative regulation of…	NA	NA
circRNA1620	11.4925	8.69019	14.9741	2.28397	3.70594	3.22044	1.91418	up	0.0012442	0.0558525	yes	chr3	12324164	12330932	+	3	circRNA	ENSGALT00000039364	CDC42BPA	chr3:12318087-12324163|chr3:12330932-12365648	CDC42 binding protein kinase alpha [Source:HGNC Symbol;Acc:HGNC:1737]	GO:0070062(extracellular exosome);GO:0042641(actomyosin);GO:0031532(actin cytoskeleton reorganization);GO:0031032(actomyosin structure organization);GO:0016477(cell migration);GO:0006468(protein phosphorylation);GO:0042802(identical protein binding);GO:0005524(ATP binding);GO:0004674(protein serine/threonine kinase activity);GO:0000287(magnesium ion binding);GO:0030036(actin cytoskeleton organiza…	NA	NA
circRNA4334	1.50369	1.32003	1.37018	0.0993032	0	0.11105	4.03182	up	0.00130824	0.058056	yes	chr27	3197534	3197847	-	2	circRNA	ENSGALT00000053045	ITGA3	chr27:3196774-3197533|chr27:3197847-3201295	integrin subunit alpha 3 [Source:HGNC Symbol;Acc:HGNC:6139]	GO:0005886(plasma membrane);GO:0046982(protein heterodimerization activity);GO:0031527(filopodium membrane);GO:0005925(focal adhesion);GO:0071944(cell periphery);GO:0070062(extracellular exosome);GO:0043588(skin development);GO:0048333(mesodermal cell differentiation);GO:0009986(cell surface);GO:0043235(receptor complex);GO:0001764(neuron migration);GO:0016323(basolateral plasma membrane);GO:0045…	04512(ECM-receptor interaction);04510(Focal adhesion);04810(Regulation of actin cytoskeleton)	NA
circRNA14212	0.214812	2.42005	1.37018	0	0	0	6.61011	up	0.00133802	0.0590402	yes	chr12	9000576	9001598	+	2	circRNA	ENSGALT00000009165	NCKIPSD	chr12:8990012-9000575|chr12:9001598-9005135	NCK interacting protein with SH3 domain [Source:HGNC Symbol;Acc:HGNC:15486]	GO:0008180(COP9 signalosome);GO:0010976(positive regulation of neuron projection development)	NA	NA
circRNA1734	18.4739	24.9705	13.8976	4.96516	3.03213	7.77347	1.81973	up	0.00136602	0.059935	yes	chr4	65510578	65515090	+	8	circRNA	ENSGALT00000037539	CLOCK	chr4:65509273-65510577|chr4:65515090-65516904	clock circadian regulator [Source:HGNC Symbol;Acc:HGNC:2082]	GO:0005667(transcription factor complex);GO:0003700(transcription factor activity, sequence-specific DNA binding);GO:0006355(regulation of transcription, DNA-templated);GO:0006351(transcription, DNA-templated);GO:0046983(protein dimerization activity);GO:0005737(cytoplasm);GO:0005634(nucleus);GO:0003677(DNA binding);GO:0043231(intracellular membrane-bounded organelle);GO:0033391(chromatoid body);…	05168(Herpes simplex infection)	NA
circRNA4018	13.9628	5.39012	10.7657	2.08537	2.80753	1.55469	2.17271	up	0.0013822	0.0603044	yes	chr14	2577882	2584817	-	14	circRNA	ENSGALT00000006529	INTS1	chr14:2577182-2577881|chr14:2584817-2585086	integrator complex subunit 1 [Source:HGNC Symbol;Acc:HGNC:24555]	GO:0032039(integrator complex);GO:0016020(membrane);GO:0034474(U2 snRNA 3'-end processing);GO:0016180(snRNA processing)	NA	NA
circRNA150	10.311	1.87004	1.9574	0	0	0.888396	4.05996	up	0.00141983	0.0616001	yes	chr21	6408335	6408787	-	2	circRNA	ENSGALT00000088284	YBX1	chr21:6407345-6408334|chr21:6408787-6409091	nuclease-sensitive element-binding protein 1 [Source:RefSeq peptide;Acc:NP_989745]	GO:0010494(cytoplasmic stress granule);GO:0005634(nucleus);GO:0070937(CRD-mediated mRNA stability complex);GO:0030529(intracellular ribonucleoprotein complex);GO:0003723(RNA binding);GO:0005737(cytoplasm);GO:0006355(regulation of transcription, DNA-templated);GO:0003677(DNA binding);GO:0005829(cytosol);GO:0070062(extracellular exosome);GO:0043231(intracellular membrane-bounded organelle);GO:00009…	NA	NA
circRNA19281	0.751843	1.87004	0.685091	0	0	0	6.32917	up	0.00145723	0.0619075	yes	chr1	120243574	120248707	+	3	circRNA	ENSGALT00000026498	MAP3K15	chr1:120235581-120243573|chr1:120248707-120256928	mitogen-activated protein kinase kinase kinase 15 [Source:HGNC Symbol;Acc:HGNC:31689]	GO:0000186(activation of MAPKK activity);GO:0004709(MAP kinase kinase kinase activity);GO:0000165(MAPK cascade);GO:0005622(intracellular);GO:0006468(protein phosphorylation);GO:0016740(transferase activity);GO:0005524(ATP binding);GO:0004672(protein kinase activity);GO:0000166(nucleotide binding);GO:0016310(phosphorylation);GO:0016301(kinase activity)	NA	NA
circRNA815	0.966656	1.21003	0.880831	0	0	0	6.25106	up	0.00162179	0.0673392	yes	chr9	657106	661977	+	3	circRNA	ENSGALT00000067035	PPP2R3A	chr9:644793-657105|chr9:661977-663645	protein phosphatase 2 regulatory subunit B''alpha [Source:HGNC Symbol;Acc:HGNC:9307]	GO:0000159(protein phosphatase type 2A complex)	03015(mRNA surveillance pathway);04261(Adrenergic signaling in cardiomyocytes)	NA
circRNA8673	1.61109	1.76004	1.76166	0	0.336903	0	3.75853	up	0.00163546	0.0673392	yes	chr14	6878941	6887699	+	3	circRNA	ENSGALT00000066667	TNRC6A	chr14:6869933-6878940|chr14:6887699-6889940	trinucleotide repeat containing 6A [Source:HGNC Symbol;Acc:HGNC:11969]	GO:0043231(intracellular membrane-bounded organelle);GO:0035068(micro-ribonucleoprotein complex);GO:0005794(Golgi apparatus);GO:0005654(nucleoplasm);GO:0000932(P-body);GO:0035278(miRNA mediated inhibition of translation);GO:0035195(gene silencing by miRNA);GO:0003723(RNA binding);GO:0003676(nucleic acid binding)	NA	NA
circRNA2385	0.644437	0.550012	2.25101	0	0	0	6.49226	up	0.00163882	0.0673392	yes	chr33	12273	15692	-	4	circRNA	ENSGALT00000049191	ACVR1B	chr33:11838-12272|chr33:15692-16857	activin A receptor type 1B [Source:HGNC Symbol;Acc:HGNC:172]	GO:0005887(integral component of plasma membrane);GO:0046777(protein autophosphorylation);GO:0004674(protein serine/threonine kinase activity);GO:0018107(peptidyl-threonine phosphorylation);GO:0005829(cytosol);GO:0070062(extracellular exosome);GO:0010628(positive regulation of gene expression);GO:0001942(hair follicle development);GO:0006355(regulation of transcription, DNA-templated);GO:0001701(…	04350(TGF-beta signaling pathway);04060(Cytokine-cytokine receptor interaction)	NA
circRNA1926	5.1555	8.03018	8.80831	1.68816	1.45991	2.55414	1.91829	up	0.00169063	0.0691022	yes	chr4	40449032	40468804	-	2	circRNA	ENSGALT00000077240	TENM3	chr4:40428933-40449031|chr4:40468804-40630702	teneurin transmembrane protein 3 [Source:HGNC Symbol;Acc:HGNC:29944]	GO:0048593(camera-type eye morphogenesis)	NA	NA
circRNA1401	1.61109	1.65004	0.29361	0	0	0	6.43395	up	0.00172637	0.0693116	yes	chr1	74371617	74372761	-	2	circRNA	ENSGALT00000082154	VWF	chr1:74368355-74371616|chr1:74372761-74380926	von Willebrand factor [Source:HGNC Symbol;Acc:HGNC:12726]	GO:0070062(extracellular exosome);GO:0033093(Weibel-Palade body);GO:0031012(extracellular matrix);GO:0005783(endoplasmic reticulum);GO:0005576(extracellular region);GO:0051260(protein homooligomerization);GO:0031589(cell-substrate adhesion);GO:0030168(platelet activation);GO:0007599(hemostasis);GO:0007596(blood coagulation);GO:0007155(cell adhesion);GO:0051087(chaperone binding);GO:0047485(protei…	04512(ECM-receptor interaction);04510(Focal adhesion)	NA
circRNA9428	1.7185	1.65004	1.07657	0	0.224602	0	4.05544	up	0.0017561	0.0693116	yes	chr7	17444166	17458078	-	4	circRNA	ENSGALT00000051784	MAP3K20	chr7:17433408-17444165|chr7:17458078-17463979	mitogen-activated protein kinase kinase kinase 20 [Source:HGNC Symbol;Acc:HGNC:17797]	GO:0007050(cell cycle arrest);GO:0005634(nucleus);GO:0009314(response to radiation);GO:0006468(protein phosphorylation);GO:0004709(MAP kinase kinase kinase activity);GO:0000287(magnesium ion binding);GO:0043065(positive regulation of apoptotic process);GO:0003723(RNA binding);GO:0005524(ATP binding);GO:0004674(protein serine/threonine kinase activity);GO:0035556(intracellular signal transduction)…	NA	NA
circRNA14088	0.751843	1.21003	1.07657	0	0	0	6.24868	up	0.00175682	0.0693116	yes	chrZ	54937279	54946905	+	3	circRNA	ENSGALT00000024902	SLC44A1	chrZ:54917773-54937278|chrZ:54946905-54957191	solute carrier family 44 member 1 [Source:HGNC Symbol;Acc:HGNC:18798]	GO:0070062(extracellular exosome);GO:0016021(integral component of membrane);GO:0016020(membrane);GO:0005739(mitochondrion);GO:0005654(nucleoplasm);GO:0015871(choline transport);GO:0015220(choline transmembrane transporter activity)	NA	NA
circRNA202	25.9923	3.41007	16.7358	2.38328	1.12301	0	3.57319	up	0.00175823	0.0693116	yes	chr28	2871349	2871746	-	2	circRNA	ENSGALT00000003109	R3HDM4	chr28:2870722-2871348|chr28:2871746-2872494	R3H domain containing 4 [Source:HGNC Symbol;Acc:HGNC:28270]	GO:0003676(nucleic acid binding)	NA	NA
circRNA6	3.65181	1.76004	0	0	0	0	7.04761	up	0.00184688	0.0713574	yes	chr33	1627429	1628291	+	3	circRNA	ENSGALT00000051272	PTGES3	chr33:1626879-1627428|chr33:1628291-1628705	prostaglandin E synthase 3 [Source:HGNC Symbol;Acc:HGNC:16049]	GO:0005654(nucleoplasm);GO:0005829(cytosol);GO:0051973(positive regulation of telomerase activity);GO:0008283(cell proliferation);GO:0070182(DNA polymerase binding);GO:0043588(skin development);GO:0001516(prostaglandin biosynthetic process);GO:0007004(telomere maintenance via telomerase);GO:1905323(telomerase holoenzyme complex assembly);GO:0005978(glycogen biosynthetic process);GO:0042921(glucoc…	00590(Arachidonic acid metabolism)	EC:5.3.99.3
circRNA8748	1.07406	1.10002	2.44675	0	0.224602	0	4.15789	up	0.00187437	0.0714316	yes	chr19	7085107	7086599	-	4	circRNA	ENSGALT00000008076	TEX14	chr19:7084999-7085106|chr19:7086599-7090341	testis expressed 14, intercellular bridge forming factor [Source:HGNC Symbol;Acc:HGNC:11737]	GO:0070062(extracellular exosome);GO:0045171(intercellular bridge);GO:0030496(midbody);GO:0005623(cell);GO:0000776(kinetochore);GO:0051306(mitotic sister chromatid separation);GO:0043063(intercellular bridge organization);GO:0032466(negative regulation of cytokinesis);GO:0032091(negative regulation of protein binding);GO:0008608(attachment of spindle microtubules to kinetochore);GO:0007140(male m…	NA	NA
circRNA589	1.39628	0.330007	1.56592	0	0	0	6.41814	up	0.00187639	0.0714316	yes	chr20	9555180	9557993	-	4	circRNA	ENSGALT00000085256	TCEA2	chr20:9552790-9555179|chr20:9557993-9563474	transcription elongation factor A2 [Source:HGNC Symbol;Acc:HGNC:11614]	GO:0006351(transcription, DNA-templated);GO:0003676(nucleic acid binding);GO:0006355(regulation of transcription, DNA-templated);GO:0046872(metal ion binding);GO:0008270(zinc ion binding);GO:0005634(nucleus)	NA	NA
circRNA368	16.9702	16.7204	16.2464	4.66725	6.17656	4.77513	1.61903	up	0.00203436	0.0763227	yes	chr2	149364489	149368028	-	4	circRNA	ENSGALT00000055904	SCRIB	chr2:149354514-149364488|chr2:149368028-149369028	scribbled planar cell polarity protein [Source:HGNC Symbol;Acc:HGNC:30377]	GO:0016477(cell migration);GO:0005911(cell-cell junction);GO:0045296(cadherin binding);GO:0042734(presynaptic membrane);GO:0045930(negative regulation of mitotic cell cycle);GO:0008283(cell proliferation);GO:0045211(postsynaptic membrane);GO:0043065(positive regulation of apoptotic process);GO:0005886(plasma membrane);GO:0001921(positive regulation of receptor recycling);GO:0005654(nucleoplasm);G…	NA	NA
circRNA22631	0.429625	0.660015	2.15314	0	0	0	6.40063	up	0.00246534	0.091122	yes	chr10	3982202	3984013	-	3	circRNA	ENSGALT00000079720	USP3	chr10:3981276-3982201|chr10:3984013-3986732	ubiquitin specific peptidase 3 [Source:HGNC Symbol;Acc:HGNC:12626]	GO:0016578(histone deubiquitination);GO:0006355(regulation of transcription, DNA-templated);GO:0036459(thiol-dependent ubiquitinyl hydrolase activity);GO:0005634(nucleus);GO:0016579(protein deubiquitination);GO:0006508(proteolysis);GO:0006511(ubiquitin-dependent protein catabolic process);GO:0016787(hydrolase activity);GO:0008234(cysteine-type peptidase activity);GO:0008233(peptidase activity);GO…	NA	NA
circRNA5512	4.51106	3.41007	3.6212	0.794426	0.786107	1.1105	2.05646	up	0.00250019	0.0911571	yes	chr6	11234273	11247709	-	6	circRNA	ENSGALT00000006932	OIT3	chr6:11230872-11234272|chr6:11247709-11251337	oncoprotein induced transcript 3 [Source:HGNC Symbol;Acc:HGNC:29953]	GO:1903118(urate homeostasis);GO:0005509(calcium ion binding)	NA	NA
circRNA253	15.7887	12.2103	14.8763	2.48258	5.83966	1.66574	2.0294	up	0.0025358	0.0920235	yes	chr5	7374779	7384317	+	3	circRNA	ENSGALT00000008490	PPFIBP2	chr5:7366594-7374778|chr5:7384317-7385506	PPFIA binding protein 2 [Source:HGNC Symbol;Acc:HGNC:9250]	GO:0005615(extracellular space);GO:0042802(identical protein binding)	NA	NA
circRNA7671	3.32959	3.74008	4.5999	0.993032	0	0.555248	2.79695	up	0.00256354	0.0925973	yes	chr1	187682908	187685436	-	3	circRNA	ENSGALT00000027854	FOLH1	chr1:187681242-187682907|chr1:187685436-187688027	folate hydrolase 1 [Source:HGNC Symbol;Acc:HGNC:3788]	GO:0016021(integral component of membrane);GO:0016020(membrane);GO:0005886(plasma membrane);GO:0070062(extracellular exosome);GO:0009986(cell surface);GO:0006508(proteolysis);GO:0008233(peptidase activity);GO:0005887(integral component of plasma membrane);GO:0004180(carboxypeptidase activity);GO:0004181(metallocarboxypeptidase activity);GO:0016805(dipeptidase activity);GO:1904492(Ac-Asp-Glu bindi…	00250(Alanine, aspartate and glutamate metabolism)	NA
circRNA609	7.84065	5.61012	2.83823	1.09234	0	0	3.63005	up	0.00265654	0.0942041	yes	chr3	22910646	22921468	-	7	circRNA	ENSGALT00000075618	TRERF1	chr3:22909979-22910645|chr3:22921468-22923552	transcriptional regulating factor 1 [Source:HGNC Symbol;Acc:HGNC:18273]	GO:0005829(cytosol);GO:0005654(nucleoplasm);GO:0005730(nucleolus);GO:0005634(nucleus);GO:0000118(histone deacetylase complex);GO:0005667(transcription factor complex);GO:0008134(transcription factor binding);GO:0044212(transcription regulatory region DNA binding);GO:0006357(regulation of transcription from RNA polymerase II promoter);GO:0003700(transcription factor activity, sequence-specific DNA…	NA	NA
circRNA13665	1.61109	0.770017	1.17444	0	0	0.11105	4.6227	up	0.00270799	0.095592	yes	chr1	166040173	166056476	-	9	circRNA	ENSGALT00000078327	VWA8	chr1:166032999-166040172|chr1:166056476-166060700	von Willebrand factor A domain containing 8 [Source:HGNC Symbol;Acc:HGNC:29071]	GO:0005739(mitochondrion);GO:0016887(ATPase activity);GO:0005524(ATP binding)	NA	NA
circRNA197	4.61847	5.39012	3.22972	0.496516	0.673806	1.77679	2.15511	up	0.00280074	0.0982127	yes	chr3	110523918	110530416	+	3	circRNA	ENSGALT00000026983	CD2AP	chr3:110521748-110523917|chr3:110530416-110531483	CD2 associated protein [Source:HGNC Symbol;Acc:HGNC:14258]	GO:0017124(SH3 domain binding);GO:0045296(cadherin binding);GO:0032911(negative regulation of transforming growth factor beta1 production);GO:1900182(positive regulation of protein localization to nucleus);GO:2000249(regulation of actin cytoskeleton reorganization);GO:0001726(ruffle);GO:0005737(cytoplasm);GO:0005886(plasma membrane);GO:0005911(cell-cell junction);GO:0031941(filamentous actin);GO:…	NA	NA
circRNA426	40.4921	71.0616	51.0882	18.2718	19.4281	15.2138	1.53385	up	0.00281703	0.0982127	yes	chr1	137388145	137400045	+	3	circRNA	ENSGALT00000043785	DCUN1D2	chr1:137385801-137388144|chr1:137400045-137402820	defective in cullin neddylation 1 domain containing 2 [Source:HGNC Symbol;Acc:HGNC:20328]	GO:0051443(positive regulation of ubiquitin-protein transferase activity);GO:0045116(protein neddylation);GO:0097602(cullin family protein binding);GO:0032182(ubiquitin-like protein binding);GO:0000151(ubiquitin ligase complex);GO:0031624(ubiquitin conjugating enzyme binding)	NA	NA
circRNA1177	4.72587	5.83013	3.42546	0.794426	1.57221	0.888396	2.02004	up	0.00282017	0.0982127	yes	chr6	20633240	20635837	-	4	circRNA	ENSGALT00000065035	EXOC6	chr6:20625752-20633239|chr6:20635837-20652376	exocyst complex component 6 [Source:RefSeq peptide;Acc:NP_001012923]	GO:0006887(exocytosis);GO:0006904(vesicle docking involved in exocytosis);GO:0000145(exocyst);GO:0006810(transport)	NA	NA
circRNA1793	1.07406	1.32003	5.08925	0.0993032	0.449204	0	3.67133	up	0.0028744	0.0995462	yes	chr1	45812515	45830866	-	3	circRNA	ENSGALT00000018679	CDK17	chr1:45810653-45812514|chr1:45830866-45837524	cyclin dependent kinase 17 [Source:HGNC Symbol;Acc:HGNC:8750]	GO:0006468(protein phosphorylation);GO:0005634(nucleus);GO:0005737(cytoplasm);GO:0005524(ATP binding);GO:0004674(protein serine/threonine kinase activity);GO:0004672(protein kinase activity);GO:0000166(nucleotide binding)	NA	NA
circRNA5133	4.40365	2.31005	2.44675	0.397213	0.561505	0.888396	2.28233	up	0.0028841	0.0995462	yes	chr3	104699923	104700716	-	3	circRNA	ENSGALT00000026624	ITSN2	chr3:104699107-104699922|chr3:104700716-104710462	intersectin 2 [Source:HGNC Symbol;Acc:HGNC:6184]	GO:0070062(extracellular exosome);GO:0005813(centrosome);GO:1903861(positive regulation of dendrite extension);GO:0006897(endocytosis);GO:0035023(regulation of Rho protein signal transduction);GO:0005089(Rho guanyl-nucleotide exchange factor activity);GO:0005509(calcium ion binding);GO:0065009(regulation of molecular function)	NA	NA
circRNA2717	1.50369	1.21003	2.15314	0	0.336903	0	3.70367	up	0.00295513	0.101547	yes	chr1	35125580	35127879	-	2	circRNA	ENSGALT00000081470	MDM1	chr1:35121277-35125579|chr1:35127879-35129977	Mdm1 nuclear protein [Source:HGNC Symbol;Acc:HGNC:29917]	GO:0005829(cytosol);GO:0005814(centriole);GO:0005813(centrosome);GO:0005634(nucleus);GO:0060041(retina development in camera-type eye);GO:0046600(negative regulation of centriole replication);GO:0008017(microtubule binding)	NA	NA
circRNA1314	0.85925	2.20005	0.685091	0.0993032	0	0	4.58185	up	0.00300438	0.102598	yes	chr2	44918677	44955745	-	7	circRNA	ENSGALT00000067482	CLASP2	chr2:44897521-44918676|chr2:44955745-44963775	cytoplasmic linker associated protein 2 [Source:RefSeq peptide;Acc:NP_001170856]	NA	NA	NA
circRNA3583	2.57775	0.660015	1.46805	0.0993032	0.224602	0	3.66286	up	0.00301215	0.102598	yes	chr11	8922484	8924655	+	1	circRNA	ENSGALT00000069310	ZNF536	None|chr11:8924655-8972398	zinc finger protein 536 [Source:HGNC Symbol;Acc:HGNC:29025]	GO:0000978(RNA polymerase II core promoter proximal region sequence-specific DNA binding);GO:0001078(transcriptional repressor activity, RNA polymerase II core promoter proximal region sequence-specific binding);GO:0000122(negative regulation of transcription from RNA polymerase II promoter);GO:0045665(negative regulation of neuron differentiation);GO:0044323(retinoic acid-responsive element bind…	NA	NA
circRNA177	1.07406	1.54003	0.391481	0	0	0	6.19279	up	0.00318705	0.106684	yes	chr3	76074798	76076695	-	2	circRNA	ENSGALT00000025446	PM20D2	chr3:76070609-76074797|chr3:76076695-76079528	peptidase M20 domain containing 2 [Source:HGNC Symbol;Acc:HGNC:21408]	GO:0070062(extracellular exosome);GO:0005654(nucleoplasm);GO:0032268(regulation of cellular protein metabolic process);GO:0006508(proteolysis);GO:0016805(dipeptidase activity);GO:0016787(hydrolase activity);GO:0008152(metabolic process)	NA	NA
circRNA5336	3.11478	4.5101	2.54462	0.0993032	0.786107	0.999446	2.40948	up	0.00323198	0.107263	yes	chr7	14994657	15007903	+	2	circRNA	ENSGALT00000038802	ZNF385B	chr7:14980211-14994656|chr7:15007903-15023322	zinc finger protein 385B [Source:HGNC Symbol;Acc:HGNC:26332]	GO:0005634(nucleus);GO:0001650(fibrillar center);GO:0072332(intrinsic apoptotic signaling pathway by p53 class mediator);GO:0002039(p53 binding);GO:0003723(RNA binding);GO:0003676(nucleic acid binding);GO:0046872(metal ion binding);GO:0008270(zinc ion binding)	NA	NA
circRNA249	14.0702	11.4403	9.29766	2.9791	3.70594	4.66408	1.58195	up	0.00328429	0.108196	yes	chr5	4622585	4643473	-	2	circRNA	ENSGALT00000019825	MPPED2	chr5:4585415-4622584|chr5:4643473-4669820	metallophosphoesterase domain containing 2 [Source:HGNC Symbol;Acc:HGNC:1180]	GO:0016787(hydrolase activity)	NA	NA
circRNA1225	1.28887	1.21003	0.880831	0.0993032	0	0	4.47861	up	0.00330188	0.108196	yes	chr4	1988300	1990709	+	3	circRNA	ENSGALT00000007851	ENSGALG00000004908	chr4:1986558-1988299|chr4:1990709-1991672	NA	GO:0044249(cellular biosynthetic process);GO:0009156(ribonucleoside monophosphate biosynthetic process);GO:0009116(nucleoside metabolic process);GO:0004749(ribose phosphate diphosphokinase activity);GO:0000287(magnesium ion binding);GO:0009165(nucleotide biosynthetic process)	01200(Carbon metabolism);01230(Biosynthesis of amino acids);00030(Pentose phosphate pathway);00230(Purine metabolism)	EC:2.7.6.1
circRNA16761	0.214812	1.10002	1.85953	0	0	0	6.34197	up	0.00337075	0.109528	yes	chr1	166319125	166335016	+	11	circRNA	ENSGALT00000036496	DGKH	chr1:166311273-166319124|chr1:166335016-166337486	diacylglycerol kinase eta [Source:HGNC Symbol;Acc:HGNC:2854]	GO:0005768(endosome);GO:0005737(cytoplasm);GO:0051259(protein oligomerization);GO:0007205(protein kinase C-activating G-protein coupled receptor signaling pathway);GO:0004143(diacylglycerol kinase activity);GO:0003951(NAD+ kinase activity);GO:0016301(kinase activity);GO:0008152(metabolic process);GO:0035556(intracellular signal transduction);GO:0016740(transferase activity);GO:0005524(ATP binding…	00561(Glycerolipid metabolism);00564(Glycerophospholipid metabolism);04070(Phosphatidylinositol signaling system)	EC:2.7.1.107
circRNA196	6.12215	6.93015	5.5786	1.78746	2.02142	1.22154	1.79897	up	0.00347804	0.111684	yes	chr3	110513058	110513242	+	1	circRNA	ENSGALT00000026983	CD2AP	chr3:110511757-110513057|chr3:110513242-110516449	CD2 associated protein [Source:HGNC Symbol;Acc:HGNC:14258]	GO:0017124(SH3 domain binding);GO:0045296(cadherin binding);GO:0032911(negative regulation of transforming growth factor beta1 production);GO:1900182(positive regulation of protein localization to nucleus);GO:2000249(regulation of actin cytoskeleton reorganization);GO:0001726(ruffle);GO:0005737(cytoplasm);GO:0005886(plasma membrane);GO:0005911(cell-cell junction);GO:0031941(filamentous actin);GO:…	NA	NA
circRNA22930	0.85925	1.76004	0.391481	0	0	0	6.18434	up	0.00348024	0.111684	yes	chr25	2687507	2688032	+	2	circRNA	ENSGALT00000001176	PIP5K1A	chr25:2687218-2687506|chr25:2688032-2689029	phosphatidylinositol-4-phosphate 5-kinase, type I, alpha [Source:RefSeq peptide;Acc:NP_001135912]	GO:0032587(ruffle membrane);GO:0030027(lamellipodium);GO:0016607(nuclear speck);GO:0005925(focal adhesion);GO:0005886(plasma membrane);GO:0005847(mRNA cleavage and polyadenylation specificity factor complex);GO:0005829(cytosol);GO:0005654(nucleoplasm);GO:0005634(nucleus);GO:0097178(ruffle assembly);GO:0090630(activation of GTPase activity);GO:0060326(cell chemotaxis);GO:0048041(focal adhesion ass…	00562(Inositol phosphate metabolism);04070(Phosphatidylinositol signaling system);04144(Endocytosis);04810(Regulation of actin cytoskeleton)	EC:2.7.1.68
circRNA5545	2.25553	1.32003	1.85953	0.397213	0	0	3.48608	up	0.00356159	0.112367	yes	chr6	16362948	16382048	+	3	circRNA	ENSGALT00000068774	ENSGALG00000042914	chr6:16284175-16362947|chr6:16382048-16387833	NA	NA	NA	NA
circRNA4	9.88137	8.03018	9.10192	2.68119	2.47062	3.44253	1.61797	up	0.00358062	0.112367	yes	chrW	4184788	4191355	-	2	circRNA	ENSGALT00000080085	ENSGALG00000035780	chrW:4178072-4184787|chrW:4191355-4212136	NA	NA	NA	NA
circRNA14356	0.429625	0.660015	1.85953	0	0	0	6.2592	up	0.00358834	0.112367	yes	chr10	10904665	10908915	+	6	circRNA	ENSGALT00000038740	GATM	chr10:10899382-10904664|chr10:10908915-10910854	glycine amidinotransferase, mitochondrial [Source:RefSeq peptide;Acc:NP_990076]	GO:0070062(extracellular exosome);GO:0005758(mitochondrial intermembrane space);GO:0005739(mitochondrion);GO:0006601(creatine biosynthetic process);GO:0015068(glycine amidinotransferase activity);GO:0015067(amidinotransferase activity);GO:0006600(creatine metabolic process);GO:0007275(multicellular organism development);GO:0007611(learning or memory);GO:0014889(muscle atrophy)	00260(Glycine, serine and threonine metabolism);00330(Arginine and proline metabolism)	EC:2.1.4.1
circRNA9577	1.28887	2.20005	1.9574	0	0.449204	0	3.4506	up	0.00384814	0.118577	yes	chr6	28337088	28339094	+	3	circRNA	ENSGALT00000014903	ATRNL1	chr6:28316794-28337087|chr6:28339094-28375058	attractin like 1 [Source:HGNC Symbol;Acc:HGNC:29063]	GO:0007186(G-protein coupled receptor signaling pathway);GO:0016021(integral component of membrane);GO:0016020(membrane)	NA	NA
circRNA852	6.12215	5.39012	8.41683	1.48955	1.23531	2.88729	1.83406	up	0.00387945	0.118577	yes	chrZ	22266396	22285655	+	4	circRNA	ENSGALT00000023918	HOMER1	chrZ:22241983-22266395|chrZ:22285655-22309085	homer scaffolding protein 1 [Source:HGNC Symbol;Acc:HGNC:17512]	GO:0035256(G-protein coupled glutamate receptor binding);GO:0005737(cytoplasm);GO:0030018(Z disc);GO:0016020(membrane);GO:0005886(plasma membrane);GO:0045177(apical part of cell);GO:0043005(neuron projection);GO:0044325(ion channel binding);GO:0030424(axon);GO:0090279(regulation of calcium ion import);GO:0048741(skeletal muscle fiber development);GO:0014069(postsynaptic density);GO:0048148(behavi…	04068(FoxO signaling pathway)	NA
circRNA949	2.79256	2.53006	2.05527	0.29791	0.673806	0.444198	2.31051	up	0.00404987	0.12213	yes	chr15	3334925	3343175	+	5	circRNA	ENSGALT00000004065	RIMBP2	chr15:3329256-3334924|chr15:3343175-3343733	RIMS binding protein 2 [Source:HGNC Symbol;Acc:HGNC:30339]	GO:0010923(negative regulation of phosphatase activity)	NA	NA
circRNA51	0.751843	0.660015	1.27231	0	0	0	6.10633	up	0.00405738	0.12213	yes	chr11	19020429	19020692	+	2	circRNA	ENSGALT00000000702	ZNF276	chr11:19020140-19020428|chr11:19020692-19020966	zinc finger protein 276 [Source:HGNC Symbol;Acc:HGNC:23330]	GO:0000776(kinetochore);GO:0003676(nucleic acid binding);GO:0008270(zinc ion binding);GO:0005634(nucleus)	NA	NA
ciRNA2202	0.966656	0.660015	0.978702	0	0	0	6.05288	up	0.00420712	0.126149	yes	chr1	61660460	61661150	+	1	ciRNA	ENSGALT00000021261	CACNA1C	chr1:61660459-61661150	calcium voltage-gated channel subunit alpha1 C [Source:HGNC Symbol;Acc:HGNC:1390]	GO:1990454(L-type voltage-gated calcium channel complex);GO:0016021(integral component of membrane);GO:0014069(postsynaptic density);GO:0005891(voltage-gated calcium channel complex);GO:0005886(plasma membrane);GO:0005737(cytoplasm);GO:0098912(membrane depolarization during atrial cardiac muscle cell action potential);GO:0086091(regulation of heart rate by cardiac conduction);GO:0098911(regulatio…	NA	NA
circRNA10787	1.7185	1.76004	2.25101	0	0.449204	0.333149	2.8384	up	0.00447104	0.131827	yes	chr1	154889512	154901310	-	6	circRNA	ENSGALT00000061914	LMO7	chr1:154888066-154889511|chr1:154901310-154906719	LIM domain 7 [Source:HGNC Symbol;Acc:HGNC:6646]	GO:0023051(regulation of signaling);GO:0030155(regulation of cell adhesion);GO:0046872(metal ion binding)	NA	NA
circRNA4641	1.7185	1.10002	0.587221	0.0993032	0	0	4.48444	up	0.00455998	0.133633	yes	chr21	5446786	5448674	-	4	circRNA	ENSGALT00000056771	VPS13D	chr21:5445487-5446785|None	vacuolar protein sorting 13 homolog D [Source:HGNC Symbol;Acc:HGNC:23595]	GO:0070062(extracellular exosome)	NA	NA
circRNA477	0.429625	1.76004	1.27231	0	0	0.11105	4.54912	up	0.00470076	0.136984	yes	chrZ	26336714	26358844	+	6	circRNA	ENSGALT00000051723	SMARCA2	chrZ:26328654-26336713|chrZ:26358844-26360030	SWI/SNF related, matrix associated, actin dependent regulator of chromatin, subfamily a, member 2 [Source:HGNC Symbol;Acc:HGNC:11098]	GO:0045111(intermediate filament cytoskeleton);GO:0043231(intracellular membrane-bounded organelle);GO:0016514(SWI/SNF complex);GO:0005654(nucleoplasm);GO:0005634(nucleus);GO:0000790(nuclear chromatin);GO:0045944(positive regulation of transcription from RNA polymerase II promoter);GO:0045893(positive regulation of transcription, DNA-templated);GO:0045892(negative regulation of transcription, DNA…	NA	NA
circRNA1125	0.966656	0	3.03397	0	0	0	6.73911	up	0.00472544	0.136984	yes	chr3	105470594	105472682	+	3	circRNA	ENSGALT00000026723	SELENOI	chr3:105470273-105470593|chr3:105472682-105473772	selenoprotein I [Source:HGNC Symbol;Acc:HGNC:29361]	GO:1903955(positive regulation of protein targeting to mitochondrion);GO:0004307(ethanolaminephosphotransferase activity);GO:0006646(phosphatidylethanolamine biosynthetic process);GO:0016780(phosphotransferase activity, for other substituted phosphate groups);GO:0008654(phospholipid biosynthetic process);GO:0016740(transferase activity);GO:0016021(integral component of membrane);GO:0016020(membra…	NA	NA
ciRNA17	0.537031	2.20005	1.76166	0.198606	0	0.11105	3.59472	up	0.00474488	0.136984	yes	chr7	15365254	15365522	+	1	ciRNA	ENSGALT00000052965	ENSGALG00000032550	chr7:15365253-15365522	NA	NA	NA	NA
circRNA1251	1.39628	3.41007	0.978702	0	0.449204	0	3.48615	up	0.004824	0.13824	yes	chr4	57177364	57181991	-	4	circRNA	ENSGALT00000019661	ANK2	chr4:57174397-57177363|chr4:57181991-57184497	ankyrin 2 [Source:HGNC Symbol;Acc:HGNC:493]	GO:0043034(costamere);GO:0098910(regulation of atrial cardiac muscle cell action potential);GO:0030507(spectrin binding);GO:0007165(signal transduction);GO:0019899(enzyme binding);GO:0019901(protein kinase binding);GO:0044325(ion channel binding);GO:0002027(regulation of heart rate);GO:0003283(atrial septum development);GO:0010628(positive regulation of gene expression);GO:0010881(regulation of c…	NA	NA
circRNA9169	8.5925	0.110002	0.685091	0	0.224602	0.222099	4.32624	up	0.00492711	0.140676	yes	chr3	39381339	39389221	+	4	circRNA	ENSGALT00000075800	SIPA1L2	chr3:39379806-39381338|chr3:39389221-39391633	signal induced proliferation associated 1 like 2 [Source:HGNC Symbol;Acc:HGNC:23800]	NA	NA	NA
circRNA7394	2.14812	2.97007	1.9574	0.595819	0	0	3.28033	up	0.00497397	0.141494	yes	chr1	115427299	115440332	+	4	circRNA	ENSGALT00000026250	DMD	chr1:115424207-115427298|chr1:115440332-115445056	dystrophin [Source:HGNC Symbol;Acc:HGNC:2928]	GO:0045202(synapse);GO:0045121(membrane raft);GO:0044306(neuron projection terminus);GO:0042383(sarcolemma);GO:0030055(cell-substrate junction);GO:0030054(cell junction);GO:0030018(Z disc);GO:0016010(dystrophin-associated glycoprotein complex);GO:0005886(plasma membrane);GO:2000651(positive regulation of sodium ion transmembrane transporter activity);GO:1902083(negative regulation of peptidyl-cys…	NA	NA
circRNA4647	3.22219	2.42005	0.978702	0.397213	0	0.444198	2.84949	up	0.0050605	0.142908	yes	chr21	6552182	6552548	+	2	circRNA	ENSGALT00000080452	HSPG2	chr21:6552116-6552181|chr21:6552548-6552718	heparan sulfate proteoglycan 2 [Source:HGNC Symbol;Acc:HGNC:5273]	GO:0008022(protein C-terminus binding);GO:0005925(focal adhesion);GO:0070062(extracellular exosome);GO:0031012(extracellular matrix);GO:0005615(extracellular space);GO:0005576(extracellular region)	NA	NA
circRNA17061	0.644437	1.10002	0.782961	0	0	0	5.97691	up	0.00511144	0.143824	yes	chr8	28235493	28242664	+	7	circRNA	ENSGALT00000017959	CACHD1	chr8:28234500-28235492|chr8:28242664-28243797	cache domain containing 1 [Source:HGNC Symbol;Acc:HGNC:29314]	GO:0016021(integral component of membrane);GO:0016020(membrane)	NA	NA
ciRNA2390	1.28887	0.770017	0.489351	0	0	0	5.99554	up	0.00522001	0.146349	yes	chr27	1803065	1803586	-	1	ciRNA	ENSGALT00000053422	SCN4A	chr27:1802989-1803586	sodium voltage-gated channel alpha subunit 4 [Source:HGNC Symbol;Acc:HGNC:10591]	GO:0001518(voltage-gated sodium channel complex);GO:0060078(regulation of postsynaptic membrane potential);GO:0035725(sodium ion transmembrane transport);GO:0034765(regulation of ion transmembrane transport);GO:0006814(sodium ion transport);GO:0005272(sodium channel activity);GO:0005248(voltage-gated sodium channel activity);GO:0005244(voltage-gated ion channel activity);GO:0006811(ion transport)…	NA	NA
circRNA6667	3.75922	3.41007	2.05527	0.198606	0.673806	1.1105	2.20282	up	0.00527827	0.147173	yes	chr2	79571466	79574155	-	3	circRNA	ENSGALT00000021320	ADCY2	chr2:79566049-79571465|chr2:79574155-79607894	adenylate cyclase 2 [Source:HGNC Symbol;Acc:HGNC:233]	GO:0008074(guanylate cyclase complex, soluble);GO:0005886(plasma membrane);GO:0005737(cytoplasm);GO:0006182(cGMP biosynthetic process);GO:0009190(cyclic nucleotide biosynthetic process);GO:0006171(cAMP biosynthetic process);GO:0004383(guanylate cyclase activity);GO:0016849(phosphorus-oxygen lyase activity);GO:0007165(signal transduction);GO:0016829(lyase activity);GO:0035556(intracellular signal …	00230(Purine metabolism);04371(Apelin signaling pathway);04020(Calcium signaling pathway);04114(Oocyte meiosis);04540(Gap junction);04912(GnRH signaling pathway);04914(Progesterone-mediated oocyte maturation);04916(Melanogenesis);04261(Adrenergic signaling in cardiomyocytes);04270(Vascular smooth muscle contraction)	NA
circRNA15800	0.644437	0.770017	1.07657	0	0	0	5.98699	up	0.00528871	0.147173	yes	chr4	1316706	1324516	-	11	circRNA	ENSGALT00000006629	ENSGALG00000004169	chr4:1316467-1316705|chr4:1324516-1325451	NA	GO:0016021(integral component of membrane);GO:0016020(membrane)	NA	NA
circRNA3935	17.3998	12.9803	14.8763	3.0784	7.07497	3.77568	1.65365	up	0.00530626	0.147173	yes	chr15	3320481	3343175	+	11	circRNA	ENSGALT00000004065	RIMBP2	chr15:3317633-3320480|chr15:3343175-3343733	RIMS binding protein 2 [Source:HGNC Symbol;Acc:HGNC:30339]	GO:0010923(negative regulation of phosphatase activity)	NA	NA
circRNA23873	0.537031	1.21003	0.782961	0	0	0	5.97207	up	0.00556607	0.153284	yes	chr2	145690644	145698555	-	3	circRNA	ENSGALT00000047862	TRAPPC9	chr2:145682489-145690643|chr2:145698555-145716456	trafficking protein particle complex 9 [Source:HGNC Symbol;Acc:HGNC:30832]	GO:0021987(cerebral cortex development);GO:0005737(cytoplasm);GO:0030182(neuron differentiation);GO:0051092(positive regulation of NF-kappaB transcription factor activity);GO:0030008(TRAPP complex)	NA	NA
circRNA3032	9.02212	13.3103	5.5786	1.19164	4.04284	1.44364	1.96663	up	0.00576728	0.155641	yes	chrZ	831916	835836	+	4	circRNA	ENSGALT00000057885	MALT1	chrZ:830481-831915|chrZ:835836-836984	MALT1 paracaspase [Source:HGNC Symbol;Acc:HGNC:6819]	GO:0050852(T cell receptor signaling pathway);GO:0042802(identical protein binding);GO:0043123(positive regulation of I-kappaB kinase/NF-kappaB signaling);GO:0004842(ubiquitin-protein transferase activity);GO:0045087(innate immune response);GO:0005829(cytosol);GO:0005737(cytoplasm);GO:0004871(signal transducer activity);GO:0005634(nucleus);GO:0001650(fibrillar center);GO:0005730(nucleolus);GO:000…	NA	NA
circRNA11569	1.28887	0.44001	1.46805	0	0	0.11105	4.49953	up	0.00596793	0.158181	yes	chr15	3329139	3337236	+	3	circRNA	ENSGALT00000004065	RIMBP2	chr15:3327446-3329138|chr15:3337236-3340703	RIMS binding protein 2 [Source:HGNC Symbol;Acc:HGNC:30339]	GO:0010923(negative regulation of phosphatase activity)	NA	NA
circRNA7791	15.5739	3.96009	2.15314	1.88676	0.336903	0.999446	2.63987	up	0.0059887	0.158191	yes	chr9	8514812	8526756	-	8	circRNA	ENSGALT00000008057	DOCK10	chr9:8514412-8514811|chr9:8526756-8528340	dedicator of cytokinesis 10 [Source:HGNC Symbol;Acc:HGNC:23479]	GO:0016020(membrane);GO:0070062(extracellular exosome);GO:0005737(cytoplasm);GO:0005634(nucleus);GO:0030334(regulation of cell migration);GO:0005085(guanyl-nucleotide exchange factor activity);GO:0007264(small GTPase mediated signal transduction);GO:0065009(regulation of molecular function)	NA	NA
circRNA1377	2.79256	5.94013	2.9361	0.993032	0	0	3.2668	up	0.00627356	0.164789	yes	chr1	48908292	48911890	+	3	circRNA	ENSGALT00000019288	ATF7IP	chr1:48891740-48908291|chr1:48911890-48919060	activating transcription factor 7 interacting protein [Source:HGNC Symbol;Acc:HGNC:20092]	GO:0016604(nuclear body);GO:0005829(cytosol);GO:0005667(transcription factor complex);GO:0005654(nucleoplasm);GO:0005634(nucleus);GO:0045898(regulation of RNA polymerase II transcriptional preinitiation complex assembly);GO:0045893(positive regulation of transcription, DNA-templated);GO:0045892(negative regulation of transcription, DNA-templated);GO:0006306(DNA methylation);GO:0000122(negative re…	NA	NA
circRNA1356	0	1.76004	2.05527	0	0	0	6.58217	up	0.0062809	0.164789	yes	chr2	126835539	126839219	+	4	circRNA	ENSGALT00000071644	DPY19L4	chr2:126833079-126835538|chr2:126839219-126840110	dpy-19 like 4 [Source:HGNC Symbol;Acc:HGNC:27829]	NA	NA	NA
circRNA18554	0.429625	0.880019	1.17444	0	0	0	5.98075	up	0.00634339	0.165868	yes	chr5	57796953	57802360	+	8	circRNA	ENSGALT00000032448	KLHDC2	chr5:57796017-57796952|chr5:57802360-57803089	kelch domain containing 2 [Source:HGNC Symbol;Acc:HGNC:20231]	GO:0005634(nucleus);GO:0016604(nuclear body);GO:0031965(nuclear membrane)	NA	NA
circRNA2487	1.50369	0.770017	1.37018	0	0	0.222099	3.89106	up	0.0067509	0.173205	yes	chr18	10918177	10921504	+	4	circRNA	ENSGALT00000013018	TMEM94	chr18:10917513-10918176|chr18:10921504-10922023	transmembrane protein 94 [Source:HGNC Symbol;Acc:HGNC:28983]	GO:0016021(integral component of membrane);GO:0016020(membrane)	NA	NA
circRNA1923	2.68516	1.98004	3.03397	0.496516	0	0.777347	2.55961	up	0.00675779	0.173205	yes	chr5	54603837	54611112	-	3	circRNA	ENSGALT00000019443	PPM1A	chr5:54601879-54603836|chr5:54611112-54612792	protein phosphatase, Mg2+/Mn2+ dependent 1A [Source:HGNC Symbol;Acc:HGNC:9275]	GO:0016020(membrane);GO:0005886(plasma membrane);GO:0005829(cytosol);GO:0005634(nucleus);GO:0071560(cellular response to transforming growth factor beta stimulus);GO:0046827(positive regulation of protein export from nucleus);GO:0045893(positive regulation of transcription, DNA-templated);GO:0043124(negative regulation of I-kappaB kinase/NF-kappaB signaling);GO:0043123(positive regulation of I-ka…	04010(MAPK signaling pathway)	EC:3.1.3.16
circRNA4113	1.61109	0.660015	0.782961	0.0993032	0	0	4.35254	up	0.0068082	0.173352	yes	chr14	14740811	14745737	-	4	circRNA	ENSGALT00000051552	C16orf62	chr14:14730719-14740810|chr14:14745737-14748303	chromosome 16 open reading frame 62 [Source:HGNC Symbol;Acc:HGNC:24641]	NA	NA	NA
circRNA905	2.47034	4.18009	1.17444	0.29791	0.673806	0.444198	2.35196	up	0.00683375	0.173434	yes	chr11	1326963	1330215	-	3	circRNA	ENSGALT00000062391	PLEKHG4	chr11:1314764-1326962|chr11:1330215-1341400	pleckstrin homology and RhoGEF domain containing G4 [Source:HGNC Symbol;Acc:HGNC:24501]	GO:0035023(regulation of Rho protein signal transduction);GO:0005089(Rho guanyl-nucleotide exchange factor activity);GO:0065009(regulation of molecular function)	NA	NA
circRNA2517	3.11478	4.5101	5.87221	0.794426	0.449204	2.10994	2.02647	up	0.00693533	0.174869	yes	chr20	8383076	8383979	+	1	circRNA	ENSGALT00000008764	SLCO4A1	chr20:8371372-8383075|chr20:8383979-8384819	solute carrier organic anion transporter family member 4A1 [Source:HGNC Symbol;Acc:HGNC:10953]	GO:0006811(ion transport);GO:0006810(transport);GO:0005886(plasma membrane);GO:0005215(transporter activity);GO:0055085(transmembrane transport);GO:0016021(integral component of membrane);GO:0016020(membrane)	NA	NA
circRNA16794	0.751843	1.98004	0.19574	0	0	0	6.12334	up	0.00697194	0.175224	yes	chr1	174674348	174683042	-	9	circRNA	ENSGALT00000027578	FRY	chr1:174671710-174674347|chr1:174683042-174684931	FRY microtubule binding protein [Source:HGNC Symbol;Acc:HGNC:20367]	GO:1904428(negative regulation of tubulin deacetylation);GO:0004857(enzyme inhibitor activity);GO:0030427(site of polarized growth);GO:0090527(actin filament reorganization);GO:0005938(cell cortex);GO:0000902(cell morphogenesis);GO:0043086(negative regulation of catalytic activity);GO:0031175(neuron projection development)	NA	NA
circRNA16826	1.28887	0.44001	0.685091	0	0	0	5.94535	up	0.0070282	0.175414	yes	chr1	185585059	185592966	-	3	circRNA	ENSGALT00000027816	AMOTL1	chr1:185578934-185585058|chr1:185592966-185599615	angiomotin like 1 [Source:HGNC Symbol;Acc:HGNC:17811]	GO:0008180(COP9 signalosome);GO:0016324(apical plasma membrane);GO:0031410(cytoplasmic vesicle);GO:0042802(identical protein binding);GO:0035329(hippo signaling);GO:0005923(bicellular tight junction);GO:0030027(lamellipodium);GO:0003365(establishment of cell polarity involved in ameboidal cell migration);GO:0043536(positive regulation of blood vessel endothelial cell migration)	04530(Tight junction)	NA
circRNA10737	1.28887	1.76004	1.17444	0	0.336903	0	3.45741	up	0.00706987	0.175414	yes	chr1	132401014	132406194	-	3	circRNA	ENSGALT00000061416	MGAT4A	chr1:132388524-132401013|chr1:132406194-132431008	Alpha-1,3-mannosyl-glycoprotein 4-beta-N-acetylglucosaminyltransferase A [Source:UniProtKB/Swiss-Prot;Acc:Q5F407]	GO:0070062(extracellular exosome);GO:0006487(protein N-linked glycosylation);GO:0016757(transferase activity, transferring glycosyl groups);GO:0008454(alpha-1,3-mannosylglycoprotein 4-beta-N-acetylglucosaminyltransferase activity);GO:0008375(acetylglucosaminyltransferase activity);GO:0016758(transferase activity, transferring hexosyl groups);GO:0005975(carbohydrate metabolic process);GO:0006486(p…	00510(N-Glycan biosynthesis)	EC:2.4.1.145
circRNA3111	2.04072	1.10002	1.46805	0.198606	0	0.333149	3.01448	up	0.0071076	0.175789	yes	chrZ	25533155	25542730	-	3	circRNA	ENSGALT00000024183	PGM5	chrZ:25527273-25533154|chrZ:25542730-25569708	phosphoglucomutase 5 [Source:HGNC Symbol;Acc:HGNC:8908]	GO:0043034(costamere);GO:0042383(sarcolemma);GO:0030055(cell-substrate junction);GO:0030018(Z disc);GO:0016010(dystrophin-associated glycoprotein complex);GO:0014704(intercalated disc);GO:0009898(cytoplasmic side of plasma membrane);GO:0005925(focal adhesion);GO:0005914(spot adherens junction);GO:0001725(stress fiber);GO:0005913(cell-cell adherens junction);GO:0071704(organic substance metabolic …	NA	NA
circRNA1901	1.7185	2.09005	1.66379	0.397213	0.336903	0.333149	2.24907	up	0.00713821	0.175923	yes	chr3	66580588	66590463	+	3	circRNA	ENSGALT00000051259	CDK19	chr3:66551672-66580587|chr3:66590463-66619731	cyclin dependent kinase 19 [Source:HGNC Symbol;Acc:HGNC:19338]	GO:0007346(regulation of mitotic cell cycle);GO:0004693(cyclin-dependent protein serine/threonine kinase activity);GO:0005829(cytosol);GO:0006468(protein phosphorylation);GO:0005634(nucleus);GO:0005524(ATP binding);GO:0004672(protein kinase activity)	NA	NA
circRNA17765	0.966656	0.110002	1.76166	0	0	0	6.23003	up	0.00718189	0.175945	yes	chr25	2113798	2115087	-	3	circRNA	ENSGALT00000052475	TPM3	chr25:2112475-2113797|chr25:2115087-2117387	tropomyosin 3 [Source:HGNC Symbol;Acc:HGNC:12012]	GO:0008017(microtubule binding);GO:0070062(extracellular exosome);GO:0015629(actin cytoskeleton);GO:0005829(cytosol);GO:0001725(stress fiber);GO:0005884(actin filament);GO:0005862(muscle thin filament tropomyosin);GO:0006936(muscle contraction);GO:0007015(actin filament organization);GO:0008307(structural constituent of muscle);GO:0051015(actin filament binding)	04260(Cardiac muscle contraction);04261(Adrenergic signaling in cardiomyocytes)	NA
circRNA239	2.89997	1.98004	2.05527	0.496516	0.561505	0.444198	2.12655	up	0.00721661	0.17624	yes	chr6	15246445	15297304	-	3	circRNA	ENSGALT00000084223	ADK	chr6:15177951-15246444|chr6:15297304-15340355	adenosine kinase [Source:HGNC Symbol;Acc:HGNC:257]	GO:0006166(purine ribonucleoside salvage);GO:0016773(phosphotransferase activity, alcohol group as acceptor);GO:0003723(RNA binding);GO:0004001(adenosine kinase activity);GO:0006167(AMP biosynthetic process);GO:0006175(dATP biosynthetic process);GO:0005634(nucleus);GO:0005654(nucleoplasm);GO:0005829(cytosol)	00230(Purine metabolism)	NA
circRNA21642	0.644437	0.770017	0.880831	0	0	0	5.86216	up	0.00755701	0.183691	yes	chr2	83587419	83602887	+	5	circRNA	ENSGALT00000037064	FHOD3	chr2:83561237-83587418|chr2:83602887-83615586	formin homology 2 domain containing 3 [Source:HGNC Symbol;Acc:HGNC:26178]	GO:0030017(sarcomere);GO:0055003(cardiac myofibril assembly);GO:0051639(actin filament network formation);GO:0045214(sarcomere organization);GO:0030837(negative regulation of actin filament polymerization);GO:0007015(actin filament organization)	NA	NA
circRNA6534	1.39628	0.880019	1.9574	0.29791	0	0	3.5238	up	0.00793411	0.191951	yes	chr2	44857399	44867770	-	5	circRNA	ENSGALT00000067482	CLASP2	chr2:44852395-44857398|chr2:44867770-44873038	cytoplasmic linker associated protein 2 [Source:RefSeq peptide;Acc:NP_001170856]	NA	NA	NA
circRNA137	1.82591	1.87004	0	0	0	0	6.47415	up	0.00805194	0.194029	yes	chr23	3525138	3525681	+	2	circRNA	ENSGALT00000002340	SF3A3	chr23:3524837-3525137|chr23:3525681-3525990	splicing factor 3a subunit 3 [Source:HGNC Symbol;Acc:HGNC:10767]	GO:0071013(catalytic step 2 spliceosome);GO:0005681(spliceosomal complex);GO:0005654(nucleoplasm);GO:0006397(mRNA processing);GO:0003723(RNA binding);GO:0000398(mRNA splicing, via spliceosome);GO:0003676(nucleic acid binding);GO:0008270(zinc ion binding);GO:0005634(nucleus)	03040(Spliceosome)	NA
circRNA14331	0.85925	0.660015	0.685091	0	0	0	5.80246	up	0.00806996	0.194029	yes	chr10	3304134	3313072	+	8	circRNA	ENSGALT00000059078	ETFA	chr10:3302501-3304133|chr10:3313072-3323005	electron-transfer-flavoprotein, alpha polypeptide [Source:RefSeq peptide;Acc:NP_001292399]	GO:0070062(extracellular exosome);GO:0033539(fatty acid beta-oxidation using acyl-CoA dehydrogenase);GO:0050660(flavin adenine dinucleotide binding);GO:0016491(oxidoreductase activity);GO:0009055(electron carrier activity);GO:0022900(electron transport chain)	NA	NA
circRNA6404	14.9295	23.5405	12.2338	4.07143	4.49204	9.32816	1.47673	up	0.00817316	0.195062	yes	chr2	16964891	16978049	-	3	circRNA	ENSGALT00000063076	KIAA1217	chr2:16957541-16964890|chr2:16978049-16978477	KIAA1217 [Source:HGNC Symbol;Acc:HGNC:25428]	GO:0048706(embryonic skeletal system development)	NA	NA
circRNA203	1.07406	0.220005	1.17444	0	0	0	6.00978	up	0.00819758	0.195062	yes	chr28	3434353	3435274	-	4	circRNA	ENSGALT00000046530	ENSGALG00000034615	chr28:3433923-3434352|chr28:3435274-3437823	NA	NA	NA	NA
circRNA4467	2.25553	2.86006	2.15314	0.695123	0	0	3.11048	up	0.00831254	0.195062	yes	chr23	3541346	3543444	+	3	circRNA	ENSGALT00000002444	INPP5B	chr23:3537499-3541345|chr23:3543444-3543833	inositol polyphosphate-5-phosphatase B [Source:HGNC Symbol;Acc:HGNC:6077]	GO:0016021(integral component of membrane);GO:0016020(membrane);GO:0005829(cytosol);GO:0070613(regulation of protein processing);GO:0046856(phosphatidylinositol dephosphorylation);GO:0030317(flagellated sperm motility);GO:0007283(spermatogenesis);GO:0052658(inositol-1,4,5-trisphosphate 5-phosphatase activity);GO:0004439(phosphatidylinositol-4,5-bisphosphate 5-phosphatase activity);GO:0016787(hydr…	00562(Inositol phosphate metabolism);04070(Phosphatidylinositol signaling system)	EC:3.1.3.36
circRNA12411	0.751843	3.52008	0.685091	0	0	0.333149	3.74077	up	0.00838717	0.195741	yes	chr7	12745733	12785583	-	11	circRNA	ENSGALT00000050407	NRP2	chr7:12737553-12745732|chr7:12785583-12796800	neuropilin 2 [Source:HGNC Symbol;Acc:HGNC:8005]	GO:0007411(axon guidance);GO:1990830(cellular response to leukemia inhibitory factor);GO:0007507(heart development);GO:0030424(axon);GO:0003148(outflow tract septum morphogenesis);GO:0017154(semaphorin receptor activity);GO:0001755(neural crest cell migration);GO:0001764(neuron migration);GO:0021612(facial nerve structural organization);GO:0021649(vestibulocochlear nerve structural organization);…	NA	NA
circRNA981	3.5444	3.41007	3.91481	0.0993032	1.01071	1.33259	2.17595	up	0.00839324	0.195741	yes	chr19	461813	465761	-	3	circRNA	ENSGALT00000049000	TSPOAP1	chr19:461531-461812|chr19:465761-466305	TSPO associated protein 1 [Source:HGNC Symbol;Acc:HGNC:16831]	GO:0005737(cytoplasm);GO:0005739(mitochondrion);GO:0030156(benzodiazepine receptor binding)	NA	NA
circRNA495	67.6659	57.4213	135.746	29.3938	24.0324	37.2016	1.52677	up	0.0087158	0.199079	yes	chr13	16835882	16838940	-	2	circRNA	ENSGALT00000010797	P4HA2	chr13:16835645-16835881|chr13:16838940-16839669	prolyl 4-hydroxylase subunit alpha 2 [Source:HGNC Symbol;Acc:HGNC:8547]	GO:0043231(intracellular membrane-bounded organelle);GO:0005829(cytosol);GO:0005783(endoplasmic reticulum);GO:0005654(nucleoplasm);GO:0031418(L-ascorbic acid binding);GO:0016702(oxidoreductase activity, acting on single donors with incorporation of molecular oxygen, incorporation of two atoms of oxygen);GO:0004656(procollagen-proline 4-dioxygenase activity);GO:0016705(oxidoreductase activity, act…	00330(Arginine and proline metabolism)	EC:1.14.11.2
circRNA15610	0.644437	0.550012	0.978702	0	0	0	5.80308	up	0.00897336	0.203886	yes	chr5	7768174	7831913	-	8	circRNA	ENSGALT00000008698	TEAD1	chr5:7759978-7768173|chr5:7831913-7884583	TEA domain transcription factor 1 [Source:HGNC Symbol;Acc:HGNC:11714]	GO:0048568(embryonic organ development);GO:0003700(transcription factor activity, sequence-specific DNA binding);GO:0035329(hippo signaling);GO:0001085(RNA polymerase II transcription factor binding);GO:0005667(transcription factor complex);GO:0044212(transcription regulatory region DNA binding);GO:0043565(sequence-specific DNA binding);GO:0045944(positive regulation of transcription from RNA pol…	NA	NA
circRNA620	4.72587	4.07009	4.79564	1.58885	1.23531	1.1105	1.7134	up	0.00932852	0.209986	yes	chr3	44319099	44339096	-	2	circRNA	ENSGALT00000070011	QKI	chr3:44279941-44319098|chr3:44339096-44374168	protein quaking [Source:RefSeq peptide;Acc:NP_989641]	GO:0005737(cytoplasm);GO:0005634(nucleus);GO:0061158(3'-UTR-mediated mRNA destabilization);GO:0042759(long-chain fatty acid biosynthetic process);GO:0042692(muscle cell differentiation);GO:0042552(myelination);GO:0010628(positive regulation of gene expression);GO:0008366(axon ensheathment);GO:0007286(spermatid development);GO:0001570(vasculogenesis);GO:0003729(mRNA binding);GO:0003723(RNA binding…	NA	NA
circRNA1435	3.11478	7.26016	2.74036	0.595819	1.34761	0	2.57468	up	0.00940229	0.210427	yes	chr1	132593578	132598993	-	3	circRNA	ENSGALT00000082985	TXNDC9	chr1:132591163-132593577|chr1:132598993-132600251	thioredoxin domain containing 9 [Source:HGNC Symbol;Acc:HGNC:24110]	NA	NA	NA
circRNA2288	6.01475	12.5403	7.14452	3.47561	1.68452	2.55414	1.63002	up	0.00947725	0.211495	yes	chr2	124823434	124829745	+	6	circRNA	ENSGALT00000056899	RIPK2	chr2:124821699-124823433|chr2:124829745-124830636	receptor interacting serine/threonine kinase 2 [Source:HGNC Symbol;Acc:HGNC:10020]	NA	04621(NOD-like receptor signaling pathway)	NA
circRNA2870	0.644437	1.10002	0.489351	0	0	0	5.78399	up	0.00963911	0.213878	yes	chr4	3533443	3535300	-	2	circRNA	ENSGALT00000085024	MBNL3	chr4:3525769-3533442|chr4:3535300-3543678	muscleblind-like 3 isoform 6 [Source:RefSeq peptide;Acc:NP_001156814]	GO:0046872(metal ion binding)	NA	NA
circRNA875	0.429625	0.990022	0.782961	0	0	0	5.78456	up	0.00995801	0.217842	yes	chr13	993248	1005285	+	3	circRNA	ENSGALT00000063932	UBE2D2	chr13:993160-993247|chr13:1005285-1008749	ubiquitin conjugating enzyme E2 D2 [Source:HGNC Symbol;Acc:HGNC:12475]	GO:0070936(protein K48-linked ubiquitination);GO:0004842(ubiquitin-protein transferase activity);GO:0070062(extracellular exosome);GO:0061631(ubiquitin conjugating enzyme activity);GO:0043234(protein complex);GO:0000209(protein polyubiquitination);GO:0016567(protein ubiquitination);GO:0051865(protein autoubiquitination);GO:0000151(ubiquitin ligase complex)	04141(Protein processing in endoplasmic reticulum);04120(Ubiquitin mediated proteolysis)	NA
circRNA17093	0	1.43003	1.85953	0	0	0	6.3774	up	0.0103036	0.22414	yes	chrZ	4043363	4059130	-	6	circRNA	ENSGALT00000083010	PIK3C3	chrZ:4042768-4043362|chrZ:4059130-4059645	phosphatidylinositol 3-kinase catalytic subunit type 3 [Source:HGNC Symbol;Acc:HGNC:8974]	GO:0045022(early endosome to late endosome transport);GO:0005770(late endosome);GO:0000910(cytokinesis);GO:0032465(regulation of cytokinesis);GO:0030496(midbody);GO:0016020(membrane);GO:0016236(macroautophagy);GO:0004672(protein kinase activity);GO:0016301(kinase activity);GO:0016303(1-phosphatidylinositol-3-kinase activity);GO:0000045(autophagosome assembly);GO:0006468(protein phosphorylation);G…	00562(Inositol phosphate metabolism);04371(Apelin signaling pathway);04070(Phosphatidylinositol signaling system);04145(Phagosome);04140(Autophagy - animal);04136(Autophagy - other eukaryotes)	NA
circRNA7389	4.51106	3.52008	2.74036	0.794426	1.01071	0	2.41935	up	0.0104505	0.226699	yes	chr1	114815486	114843898	+	11	circRNA	ENSGALT00000026250	DMD	chr1:114808614-114815485|chr1:114843898-114850725	dystrophin [Source:HGNC Symbol;Acc:HGNC:2928]	GO:0045202(synapse);GO:0045121(membrane raft);GO:0044306(neuron projection terminus);GO:0042383(sarcolemma);GO:0030055(cell-substrate junction);GO:0030054(cell junction);GO:0030018(Z disc);GO:0016010(dystrophin-associated glycoprotein complex);GO:0005886(plasma membrane);GO:2000651(positive regulation of sodium ion transmembrane transporter activity);GO:1902083(negative regulation of peptidyl-cys…	NA	NA
circRNA16438	0.537031	0.550012	0.978702	0	0	0	5.73181	up	0.0107306	0.230203	yes	chr1	31726604	31738928	-	10	circRNA	ENSGALT00000015872	LRIG3	chr1:31725536-31726603|chr1:31738928-31739228	leucine rich repeats and immunoglobulin like domains 3 [Source:HGNC Symbol;Acc:HGNC:30991]	GO:0005615(extracellular space);GO:0032474(otolith morphogenesis);GO:0016021(integral component of membrane);GO:0016020(membrane)	NA	NA
circRNA931	2.04072	2.86006	1.46805	0.29791	0	0.777347	2.51136	up	0.0108259	0.23123	yes	chr10	19139388	19152177	+	8	circRNA	ENSGALT00000053504	PIAS1	chr10:19127957-19139387|chr10:19152177-19152468	protein inhibitor of activated STAT 1 [Source:HGNC Symbol;Acc:HGNC:2752]	GO:0016605(PML body);GO:0005634(nucleus);GO:0045444(fat cell differentiation);GO:0042127(regulation of cell proliferation);GO:0033235(positive regulation of protein sumoylation);GO:0032436(positive regulation of proteasomal ubiquitin-dependent protein catabolic process);GO:0016925(protein sumoylation);GO:0061665(SUMO ligase activity);GO:0000122(negative regulation of transcription from RNA polyme…	04120(Ubiquitin mediated proteolysis)	NA
circRNA9801	0.966656	1.65004	0.391481	0	0.112301	0	4.25995	up	0.0108612	0.23123	yes	chr4	8406283	8448816	-	2	circRNA	ENSGALT00000011155	DACH2	chr4:8380473-8406282|chr4:8448816-8580550	dachshund family transcription factor 2 [Source:HGNC Symbol;Acc:HGNC:16814]	GO:0046545(development of primary female sexual characteristics);GO:0005667(transcription factor complex);GO:0006355(regulation of transcription, DNA-templated);GO:0051123(RNA polymerase II transcriptional preinitiation complex assembly);GO:0001075(transcription factor activity, RNA polymerase II core promoter sequence-specific binding involved in preinitiation complex assembly);GO:0007275(multic…	NA	NA
circRNA198	7.94806	10.4502	6.26369	3.1777	2.80753	1.88784	1.53753	up	0.0108677	0.23123	yes	chr28	1099448	1100591	-	2	circRNA	ENSGALT00000052074	cNFI-C	chr28:1096498-1099447|chr28:1100591-1103091	Nuclear factor 1 C-type [Source:UniProtKB/Swiss-Prot;Acc:P17926]	GO:0006260(DNA replication);GO:0003700(transcription factor activity, sequence-specific DNA binding);GO:0006355(regulation of transcription, DNA-templated);GO:0006351(transcription, DNA-templated);GO:0005622(intracellular);GO:0005634(nucleus);GO:0003677(DNA binding);GO:0000122(negative regulation of transcription from RNA polymerase II promoter);GO:0000981(RNA polymerase II transcription factor a…	NA	NA
circRNA16822	0.751843	0.880019	0.489351	0	0	0	5.72322	up	0.0109834	0.232684	yes	chr1	184978642	184989277	+	5	circRNA	ENSGALT00000030068	ENSGALG00000013489	chr1:184977839-184978641|chr1:184989277-184990006	NA	NA	NA	NA
circRNA421	6.12215	9.2402	9.00405	1.88676	2.02142	4.55303	1.52628	up	0.010996	0.232684	yes	chr1	126537399	126545452	+	2	circRNA	ENSGALT00000071516	PUDP	chr1:126513840-126537398|chr1:126545452-126572742	pseudouridine 5'-phosphatase [Source:HGNC Symbol;Acc:HGNC:16818]	GO:0070062(extracellular exosome)	NA	NA
circRNA188	37.0551	30.9107	15.9528	8.24217	10.6686	12.7707	1.35768	up	0.0110319	0.232809	yes	chr3	105429867	105431317	+	5	circRNA	ENSGALT00000026714	HADHB	chr3:105429246-105429866|chr3:105431317-105432103	hydroxyacyl-CoA dehydrogenase trifunctional multienzyme complex subunit beta [Source:HGNC Symbol;Acc:HGNC:4803]	GO:0070062(extracellular exosome);GO:0042645(mitochondrial nucleoid);GO:0005783(endoplasmic reticulum);GO:0005743(mitochondrial inner membrane);GO:0005741(mitochondrial outer membrane);GO:0005739(mitochondrion);GO:0016509(long-chain-3-hydroxyacyl-CoA dehydrogenase activity);GO:0003988(acetyl-CoA C-acyltransferase activity);GO:0003723(RNA binding);GO:0006635(fatty acid beta-oxidation);GO:0016747(t…	NA	NA
circRNA15105	0.644437	0.44001	0.978702	0	0	0	5.73749	up	0.0111141	0.233907	yes	chr3	40140730	40141054	-	1	circRNA	ENSGALT00000088724	ACTA1	chr3:40140593-40140729|chr3:40141054-40141169	Actin, alpha skeletal muscle [Source:UniProtKB/Swiss-Prot;Acc:P68139]	GO:0005865(striated muscle thin filament);GO:0001725(stress fiber);GO:0048741(skeletal muscle fiber development);GO:0030240(skeletal muscle thin filament assembly);GO:0030017(sarcomere);GO:0005884(actin filament);GO:0005615(extracellular space);GO:0015629(actin cytoskeleton);GO:0070062(extracellular exosome);GO:0072562(blood microparticle);GO:0005515(protein binding);GO:0005856(cytoskeleton);GO:0…	NA	NA
circRNA22938	1.07406	0.220005	0.978702	0	0	0	5.88686	up	0.0111635	0.234313	yes	chr22	2365421	2365684	-	1	circRNA	ENSGALT00000066938	FGFR1	chr22:2364676-2365420|chr22:2365684-2371192	fibroblast growth factor receptor 1 [Source:HGNC Symbol;Acc:HGNC:3688]	GO:0018108(peptidyl-tyrosine phosphorylation);GO:0008284(positive regulation of cell proliferation);GO:0042802(identical protein binding);GO:0008201(heparin binding);GO:0008543(fibroblast growth factor receptor signaling pathway);GO:0046777(protein autophosphorylation);GO:0042803(protein homodimerization activity);GO:0000122(negative regulation of transcription from RNA polymerase II promoter);GO…	04010(MAPK signaling pathway);04520(Adherens junction);04810(Regulation of actin cytoskeleton)	EC:2.7.10.1
circRNA555	0.214812	1.54003	0.685091	0	0	0	5.89466	up	0.0112609	0.23572	yes	chr14	13861967	13863924	-	3	circRNA	ENSGALT00000087435	RNPS1	chr14:13861184-13861966|chr14:13863924-13867758	RNA binding protein with serine rich domain 1 [Source:HGNC Symbol;Acc:HGNC:10080]	GO:0061574(ASAP complex);GO:0005737(cytoplasm);GO:0005634(nucleus);GO:0005654(nucleoplasm);GO:0048025(negative regulation of mRNA splicing, via spliceosome);GO:0043065(positive regulation of apoptotic process);GO:0000381(regulation of alternative mRNA splicing, via spliceosome);GO:0000184(nuclear-transcribed mRNA catabolic process, nonsense-mediated decay);GO:0003730(mRNA 3'-UTR binding);GO:00037…	03013(RNA transport);03015(mRNA surveillance pathway)	NA
circRNA257	0	1.21003	1.9574	0	0	0	6.33661	up	0.0118405	0.246523	yes	chr5	14016097	14017743	-	4	circRNA	ENSGALT00000086409	TNNT3	chr5:14013138-14016096|chr5:14017743-14018046	Troponin T, fast skeletal muscle isoforms [Source:UniProtKB/Swiss-Prot;Acc:P12620]	GO:0005861(troponin complex);GO:0006942(regulation of striated muscle contraction);GO:0006937(regulation of muscle contraction);GO:0043462(regulation of ATPase activity);GO:0003009(skeletal muscle contraction);GO:0048306(calcium-dependent protein binding);GO:0031013(troponin I binding);GO:0030899(calcium-dependent ATPase activity);GO:0030172(troponin C binding);GO:0005523(tropomyosin binding);GO:…	NA	NA
circRNA7190	1.28887	0.550012	0.880831	0.0993032	0	0	4.19533	up	0.0119965	0.249103	yes	chr1	61500393	61503510	+	2	circRNA	ENSGALT00000021261	CACNA1C	chr1:61481121-61500392|chr1:61503510-61525623	calcium voltage-gated channel subunit alpha1 C [Source:HGNC Symbol;Acc:HGNC:1390]	GO:1990454(L-type voltage-gated calcium channel complex);GO:0016021(integral component of membrane);GO:0014069(postsynaptic density);GO:0005891(voltage-gated calcium channel complex);GO:0005886(plasma membrane);GO:0005737(cytoplasm);GO:0098912(membrane depolarization during atrial cardiac muscle cell action potential);GO:0086091(regulation of heart rate by cardiac conduction);GO:0098911(regulatio…	NA	NA
circRNA4698	2.47034	2.53006	1.76166	0.695123	0.224602	0.666297	1.99773	up	0.0120948	0.250089	yes	chr3	12409642	12423596	+	13	circRNA	ENSGALT00000039364	CDC42BPA	chr3:12401537-12409641|chr3:12423596-12430312	CDC42 binding protein kinase alpha [Source:HGNC Symbol;Acc:HGNC:1737]	GO:0070062(extracellular exosome);GO:0042641(actomyosin);GO:0031532(actin cytoskeleton reorganization);GO:0031032(actomyosin structure organization);GO:0016477(cell migration);GO:0006468(protein phosphorylation);GO:0042802(identical protein binding);GO:0005524(ATP binding);GO:0004674(protein serine/threonine kinase activity);GO:0000287(magnesium ion binding);GO:0030036(actin cytoskeleton organiza…	NA	NA
circRNA22120	0.322219	1.32003	0.587221	0	0	0	5.77115	up	0.012288	0.25256	yes	chr1	166347011	166356433	+	5	circRNA	ENSGALT00000036496	DGKH	chr1:166346042-166347010|chr1:166356433-166363636	diacylglycerol kinase eta [Source:HGNC Symbol;Acc:HGNC:2854]	GO:0005768(endosome);GO:0005737(cytoplasm);GO:0051259(protein oligomerization);GO:0007205(protein kinase C-activating G-protein coupled receptor signaling pathway);GO:0004143(diacylglycerol kinase activity);GO:0003951(NAD+ kinase activity);GO:0016301(kinase activity);GO:0008152(metabolic process);GO:0035556(intracellular signal transduction);GO:0016740(transferase activity);GO:0005524(ATP binding…	00561(Glycerolipid metabolism);00564(Glycerophospholipid metabolism);04070(Phosphatidylinositol signaling system)	EC:2.7.1.107
circRNA19184	0	2.09005	1.17444	0	0	0	6.31416	up	0.0125587	0.255986	yes	chr1	72656303	72706207	+	6	circRNA	ENSGALT00000050393	CCDC91	chr1:72655655-72656302|chr1:72706207-72729209	coiled-coil domain containing 91 [Source:HGNC Symbol;Acc:HGNC:24855]	GO:0005802(trans-Golgi network);GO:0005654(nucleoplasm);GO:0005794(Golgi apparatus);GO:0042802(identical protein binding);GO:0090160(Golgi to lysosome transport)	NA	NA
circRNA18153	0	1.65004	1.46805	0	0	0	6.27736	up	0.0126901	0.257803	yes	chr28	4179367	4186066	-	13	circRNA	ENSGALT00000040896	MYO9B	chr28:4178887-4179366|chr28:4186066-4186751	myosin-IXb [Source:RefSeq peptide;Acc:NP_001273098]	GO:0016459(myosin complex);GO:0003774(motor activity);GO:0043547(positive regulation of GTPase activity);GO:0005096(GTPase activator activity);GO:0046872(metal ion binding);GO:0035556(intracellular signal transduction);GO:0005524(ATP binding);GO:0000166(nucleotide binding);GO:0007165(signal transduction);GO:0005938(cell cortex);GO:0016887(ATPase activity);GO:0030048(actin filament-based movement)…	NA	NA
circRNA16154	0	1.76004	1.37018	0	0	0	6.27446	up	0.0127177	0.257803	yes	chr2	47467631	47474425	+	4	circRNA	ENSGALT00000072398	ENSGALG00000038978	chr2:47465866-47467630|chr2:47474425-47480464	NA	NA	NA	NA
circRNA2147	1.39628	0.550012	0.29361	0	0	0	5.81461	up	0.0127806	0.257803	yes	chr3	81905064	81919108	-	2	circRNA	ENSGALT00000046311	KCNQ5	chr3:81886029-81905063|chr3:81919108-82029469	potassium voltage-gated channel subfamily Q member 5 [Source:HGNC Symbol;Acc:HGNC:6299]	GO:0005887(integral component of plasma membrane);GO:0071805(potassium ion transmembrane transport);GO:0008076(voltage-gated potassium channel complex);GO:0005249(voltage-gated potassium channel activity);GO:0030118(clathrin coat)	NA	NA
circRNA1353	6.55178	14.8503	3.42546	2.38328	2.47062	1.99889	1.72526	up	0.0128689	0.258377	yes	chr2	115222129	115230672	+	3	circRNA	ENSGALT00000048631	MTFR1	chr2:115219079-115222128|chr2:115230672-115232435	Mitochondrial fission regulator 1 [Source:UniProtKB/Swiss-Prot;Acc:Q9PTD5]	GO:0007005(mitochondrion organization);GO:0009060(aerobic respiration);GO:0005739(mitochondrion);GO:0000266(mitochondrial fission);GO:0005829(cytosol);GO:0005886(plasma membrane)	NA	NA
circRNA10682	0.751843	0.44001	1.56592	0	0.112301	0	4.23665	up	0.0128756	0.258377	yes	chr1	115128951	115136323	+	2	circRNA	ENSGALT00000026250	DMD	chr1:115113895-115128950|chr1:115136323-115156713	dystrophin [Source:HGNC Symbol;Acc:HGNC:2928]	GO:0045202(synapse);GO:0045121(membrane raft);GO:0044306(neuron projection terminus);GO:0042383(sarcolemma);GO:0030055(cell-substrate junction);GO:0030054(cell junction);GO:0030018(Z disc);GO:0016010(dystrophin-associated glycoprotein complex);GO:0005886(plasma membrane);GO:2000651(positive regulation of sodium ion transmembrane transporter activity);GO:1902083(negative regulation of peptidyl-cys…	NA	NA
circRNA1817	0.644437	0.44001	0.880831	0	0	0	5.66457	up	0.01317	0.262252	yes	chr1	114765018	114769289	+	3	circRNA	ENSGALT00000026250	DMD	chr1:114750323-114765017|chr1:114769289-114775497	dystrophin [Source:HGNC Symbol;Acc:HGNC:2928]	GO:0045202(synapse);GO:0045121(membrane raft);GO:0044306(neuron projection terminus);GO:0042383(sarcolemma);GO:0030055(cell-substrate junction);GO:0030054(cell junction);GO:0030018(Z disc);GO:0016010(dystrophin-associated glycoprotein complex);GO:0005886(plasma membrane);GO:2000651(positive regulation of sodium ion transmembrane transporter activity);GO:1902083(negative regulation of peptidyl-cys…	NA	NA
circRNA19017	0.322219	1.65004	0.391481	0	0	0	5.82734	up	0.0133224	0.263261	yes	chr2	129907712	129910343	+	3	circRNA	ENSGALT00000074299	ATP6V1C1	chr2:129903572-129907711|chr2:129910343-129912676	ATPase H+ transporting V1 subunit C1 [Source:HGNC Symbol;Acc:HGNC:856]	NA	00190(Oxidative phosphorylation);04150(mTOR signaling pathway);04145(Phagosome)	NA
circRNA65	41.4588	34.7608	26.6207	10.6254	15.7221	16.8795	1.21412	up	0.0137926	0.26913	yes	chr10	17042482	17048569	+	2	circRNA	ENSGALT00000066297	MEF2A	chr10:17014666-17042481|chr10:17048569-17064247	myocyte enhancer factor 2A [Source:HGNC Symbol;Acc:HGNC:6993]	GO:0019901(protein kinase binding);GO:0071277(cellular response to calcium ion);GO:0046982(protein heterodimerization activity);GO:0005634(nucleus);GO:0043565(sequence-specific DNA binding);GO:0005667(transcription factor complex);GO:0007507(heart development);GO:0000002(mitochondrial genome maintenance);GO:0003682(chromatin binding);GO:0000981(RNA polymerase II transcription factor activity, seq…	04371(Apelin signaling pathway)	NA
circRNA3305	0	4.7301	4.99138	0.397213	0.224602	0	3.73248	up	0.0139414	0.270924	yes	chrZ	73019395	73026102	+	9	circRNA	ENSGALT00000003778	ENSGALG00000002399	chrZ:73018883-73019394|chrZ:73026102-73027002	NA	GO:0003676(nucleic acid binding);GO:0000439(core TFIIH complex);GO:0005675(holo TFIIH complex);GO:0006289(nucleotide-excision repair);GO:0006351(transcription, DNA-templated);GO:0006357(regulation of transcription from RNA polymerase II promoter);GO:0006281(DNA repair);GO:0008270(zinc ion binding)	03022(Basal transcription factors);03420(Nucleotide excision repair)	NA
circRNA498	0.537031	0.44001	0.978702	0	0	0	5.66282	up	0.0139544	0.270924	yes	chr12	3224274	3224493	+	1	circRNA	ENSGALT00000062751	SEMA3B	chr12:3224206-3224273|chr12:3224493-3224566	semaphorin 3B [Source:HGNC Symbol;Acc:HGNC:10724]	GO:0005615(extracellular space);GO:0050919(negative chemotaxis);GO:0038191(neuropilin binding)	NA	NA
circRNA6611	2.36294	2.53006	1.66379	0.595819	0.449204	0.555248	1.93856	up	0.014066	0.271733	yes	chr2	61731205	61733729	+	3	circRNA	ENSGALT00000042938	GMPR	chr2:61726635-61731204|chr2:61733729-61739701	guanosine monophosphate reductase [Source:HGNC Symbol;Acc:HGNC:4376]	GO:0006144(purine nucleobase metabolic process);GO:0009117(nucleotide metabolic process);GO:0016491(oxidoreductase activity);GO:0046872(metal ion binding);GO:0055114(oxidation-reduction process);GO:0003824(catalytic activity);GO:0003920(GMP reductase activity);GO:0006163(purine nucleotide metabolic process);GO:1902560(GMP reductase complex)	00230(Purine metabolism)	EC:1.7.1.7
circRNA2777	0.537031	0.990022	0.489351	0	0	0	5.64185	up	0.0141573	0.272689	yes	chr8	7214349	7219306	-	3	circRNA	ENSGALT00000007287	RABGAP1L	chr8:7202725-7214348|chr8:7219306-7228143	RAB GTPase activating protein 1 like [Source:HGNC Symbol;Acc:HGNC:24663]	GO:0043547(positive regulation of GTPase activity);GO:0005096(GTPase activator activity);GO:0005794(Golgi apparatus);GO:0005929(cilium);GO:0005769(early endosome);GO:0005634(nucleus);GO:0032880(regulation of protein localization);GO:0017137(Rab GTPase binding);GO:0007049(cell cycle)	NA	NA
circRNA18957	1.07406	0.990022	0.19574	0	0	0	5.79428	up	0.0141857	0.272689	yes	chr2	99359631	99371846	-	4	circRNA	ENSGALT00000053198	PTPRM	chr2:99333983-99359630|chr2:99371846-99429483	protein tyrosine phosphatase, receptor type M [Source:HGNC Symbol;Acc:HGNC:9675]	GO:0031290(retinal ganglion cell axon guidance);GO:0005911(cell-cell junction);GO:0042802(identical protein binding);GO:0031175(neuron projection development);GO:0010842(retina layer formation);GO:0007156(homophilic cell adhesion via plasma membrane adhesion molecules);GO:0004725(protein tyrosine phosphatase activity);GO:0048471(perinuclear region of cytoplasm);GO:0005737(cytoplasm);GO:0007165(si…	04514(Cell adhesion molecules (CAMs));04520(Adherens junction)	EC:3.1.3.48
circRNA707	9.12953	10.6702	14.0933	3.1777	5.27815	4.21988	1.38657	up	0.0143133	0.274461	yes	chr2	4552919	4566782	+	3	circRNA	ENSGALT00000086976	CTDSPL	chr2:4515596-4552918|chr2:4566782-4572150	CTD small phosphatase like [Source:HGNC Symbol;Acc:HGNC:16890]	GO:0004721(phosphoprotein phosphatase activity);GO:0016311(dephosphorylation);GO:0006470(protein dephosphorylation);GO:0016787(hydrolase activity);GO:0046872(metal ion binding);GO:0005634(nucleus);GO:0016791(phosphatase activity);GO:0070062(extracellular exosome);GO:0001933(negative regulation of protein phosphorylation);GO:2000134(negative regulation of G1/S transition of mitotic cell cycle)	NA	NA
circRNA14947	0.429625	0.660015	0.880831	0	0	0	5.65266	up	0.0146869	0.278872	yes	chr21	606744	608763	+	3	circRNA	ENSGALT00000000926	ACOT7	chr21:606160-606743|chr21:608763-610101	acyl-CoA thioesterase 7 [Source:HGNC Symbol;Acc:HGNC:24157]	GO:0005654(nucleoplasm);GO:0005829(cytosol);GO:0070062(extracellular exosome);GO:0042803(protein homodimerization activity);GO:0000062(fatty-acyl-CoA binding);GO:0016290(palmitoyl-CoA hydrolase activity);GO:0036042(long-chain fatty acyl-CoA binding);GO:0015937(coenzyme A biosynthetic process);GO:0036114(medium-chain fatty-acyl-CoA catabolic process);GO:0036116(long-chain fatty-acyl-CoA catabolic …	00062(Fatty acid elongation);01040(Biosynthesis of unsaturated fatty acids)	NA
circRNA5544	5.58512	5.61012	3.6212	0.993032	1.57221	2.44309	1.54061	up	0.0149421	0.281652	yes	chr6	16164564	16190372	+	7	circRNA	ENSGALT00000008425	PPP3CB	chr6:16157455-16164563|chr6:16190372-16197143	Gallus gallus protein phosphatase 3, catalytic subunit, beta isozyme (PPP3CB), mRNA. [Source:RefSeq mRNA;Acc:NM_001030340]	GO:0006470(protein dephosphorylation);GO:0004721(phosphoprotein phosphatase activity);GO:0043204(perikaryon);GO:0030424(axon);GO:0016787(hydrolase activity);GO:0030315(T-tubule);GO:0030018(Z disc);GO:0005955(calcineurin complex);GO:0005886(plasma membrane);GO:0045944(positive regulation of transcription from RNA polymerase II promoter);GO:0043029(T cell homeostasis);GO:0035774(positive regulation…	04010(MAPK signaling pathway);04310(Wnt signaling pathway);04370(VEGF signaling pathway);04020(Calcium signaling pathway);04114(Oocyte meiosis);04218(Cellular senescence)	NA
circRNA1075	1.18147	0.44001	0.391481	0	0	0	5.67353	up	0.0154285	0.287333	yes	chr3	15387598	15389416	-	4	circRNA	ENSGALT00000014296	SEC23B	chr3:15387418-15387597|chr3:15389416-15390233	Sec23 homolog B, coat complex II component [Source:HGNC Symbol;Acc:HGNC:10702]	GO:0070971(endoplasmic reticulum exit site);GO:0048471(perinuclear region of cytoplasm);GO:0012505(endomembrane system);GO:0005783(endoplasmic reticulum);GO:0012507(ER to Golgi transport vesicle membrane);GO:0016192(vesicle-mediated transport);GO:0000139(Golgi membrane);GO:0030127(COPII vesicle coat);GO:0006888(ER to Golgi vesicle-mediated transport);GO:0015031(protein transport);GO:0008270(zinc …	04141(Protein processing in endoplasmic reticulum)	NA
circRNA2674	1.7185	2.75006	1.9574	0.595819	0.449204	0.666297	1.82436	up	0.015501	0.287992	yes	chr2	45642378	45669632	+	7	circRNA	ENSGALT00000056277	ARPP21	chr2:45640558-45642377|chr2:45669632-45703352	cAMP regulated phosphoprotein 21 [Source:HGNC Symbol;Acc:HGNC:16968]	GO:0034605(cellular response to heat)	NA	NA
circRNA2700	3.32959	5.83013	1.17444	0.29791	0.898409	1.22154	2.03307	up	0.0156543	0.289761	yes	chr2	124853782	124856236	+	4	circRNA	ENSGALT00000082248	ENSGALG00000034806	chr2:124851042-124853781|chr2:124856236-124858119	NA	NA	NA	NA
circRNA634	4.08144	11.6603	4.79564	2.08537	2.47062	0.777347	1.79039	up	0.0156708	0.289761	yes	chr3	105624519	105626528	+	3	circRNA	ENSGALT00000026773	CCDC25	chr3:105623771-105624518|chr3:105626528-105627749	coiled-coil domain containing 25 [Source:HGNC Symbol;Acc:HGNC:25591]	GO:0070062(extracellular exosome)	NA	NA
circRNA5200	3.32959	3.08007	1.76166	0.893729	0	0	2.9198	up	0.0159405	0.294048	yes	chr28	2051960	2062653	-	11	circRNA	ENSGALT00000076799	DOT1L	chr28:2051459-2051959|chr28:2062653-2063474	DOT1 like histone lysine methyltransferase [Source:HGNC Symbol;Acc:HGNC:24948]	GO:2000677(regulation of transcription regulatory region DNA binding);GO:0034729(histone H3-K79 methylation);GO:0006342(chromatin silencing);GO:0031151(histone methyltransferase activity (H3-K79 specific));GO:0018024(histone-lysine N-methyltransferase activity);GO:0000781(chromosome, telomeric region);GO:0006348(chromatin silencing at telomere);GO:0000077(DNA damage checkpoint);GO:0006281(DNA rep…	00310(Lysine degradation)	NA
circRNA22169	0.214812	1.10002	0.782961	0	0	0	5.70638	up	0.016308	0.299495	yes	chr1	189030432	189031316	+	2	circRNA	ENSGALT00000027880	ME3	chr1:189021285-189030431|chr1:189031316-189031891	malic enzyme 3 [Source:HGNC Symbol;Acc:HGNC:6985]	GO:0005739(mitochondrion);GO:0055114(oxidation-reduction process);GO:0006108(malate metabolic process);GO:0006090(pyruvate metabolic process);GO:0051287(NAD binding);GO:0004473(malate dehydrogenase (decarboxylating) (NADP+) activity);GO:0004471(malate dehydrogenase (decarboxylating) (NAD+) activity);GO:0004470(malic enzyme activity);GO:0046872(metal ion binding);GO:0016491(oxidoreductase activity)	01200(Carbon metabolism);00620(Pyruvate metabolism)	EC:1.1.1.40
circRNA12601	1.07406	1.87004	5.77434	0	0	1.1105	3.10639	up	0.0163606	0.299662	yes	chr5	1188829	1189191	-	1	circRNA	ENSGALT00000065748	LUZP2	chr5:1135519-1188828|chr5:1189191-1231488	leucine zipper protein 2 [Source:HGNC Symbol;Acc:HGNC:23206]	NA	NA	NA
circRNA21795	0	1.54003	1.37018	0	0	0	6.17918	up	0.0167339	0.305059	yes	chr1	10427975	10440862	+	2	circRNA	ENSGALT00000013830	CACNA2D1	chr1:10402194-10427974|chr1:10440862-10472994	calcium channel, voltage-dependent, alpha 2/delta subunit 1 preproprotein [Source:RefSeq peptide;Acc:NP_001170793]	GO:1990454(L-type voltage-gated calcium channel complex);GO:0070062(extracellular exosome);GO:0030315(T-tubule);GO:0016529(sarcoplasmic reticulum);GO:0005891(voltage-gated calcium channel complex);GO:0086091(regulation of heart rate by cardiac conduction);GO:0086048(membrane depolarization during bundle of His cell action potential);GO:0086002(cardiac muscle cell action potential involved in cont…	04010(MAPK signaling pathway);04260(Cardiac muscle contraction);04261(Adrenergic signaling in cardiomyocytes)	NA
circRNA2282	6.12215	0.330007	0.0978702	0	0	0.333149	4.2468	up	0.0168297	0.305373	yes	chr2	99429484	99474149	-	5	circRNA	ENSGALT00000053198	PTPRM	chr2:99371846-99429483|chr2:99474149-99512284	protein tyrosine phosphatase, receptor type M [Source:HGNC Symbol;Acc:HGNC:9675]	GO:0031290(retinal ganglion cell axon guidance);GO:0005911(cell-cell junction);GO:0042802(identical protein binding);GO:0031175(neuron projection development);GO:0010842(retina layer formation);GO:0007156(homophilic cell adhesion via plasma membrane adhesion molecules);GO:0004725(protein tyrosine phosphatase activity);GO:0048471(perinuclear region of cytoplasm);GO:0005737(cytoplasm);GO:0007165(si…	04514(Cell adhesion molecules (CAMs));04520(Adherens junction)	EC:3.1.3.48
circRNA14473	0.537031	0.880019	0.489351	0	0	0	5.56831	up	0.0169343	0.306554	yes	chr15	3320481	3335109	+	7	circRNA	ENSGALT00000004065	RIMBP2	chr15:3317633-3320480|chr15:3335109-3337067	RIMS binding protein 2 [Source:HGNC Symbol;Acc:HGNC:30339]	GO:0010923(negative regulation of phosphatase activity)	NA	NA
circRNA152	1.18147	1.32003	1.07657	0.198606	0.112301	0.222099	2.60684	up	0.0171851	0.309651	yes	chr21	6572410	6572554	+	1	circRNA	ENSGALT00000080452	HSPG2	chr21:6572332-6572409|chr21:6572554-6572625	heparan sulfate proteoglycan 2 [Source:HGNC Symbol;Acc:HGNC:5273]	GO:0008022(protein C-terminus binding);GO:0005925(focal adhesion);GO:0070062(extracellular exosome);GO:0031012(extracellular matrix);GO:0005615(extracellular space);GO:0005576(extracellular region)	NA	NA
circRNA23953	0.429625	0.990022	0.489351	0	0	0	5.56195	up	0.0182383	0.322639	yes	chr1	54802414	54807031	+	3	circRNA	ENSGALT00000069512	NT5DC3	chr1:54798967-54802413|chr1:54807031-54810064	5'-nucleotidase domain containing 3 [Source:HGNC Symbol;Acc:HGNC:30826]	NA	NA	NA
circRNA8890	0.644437	0.660015	1.17444	0	0.112301	0	4.06093	up	0.0183244	0.322748	yes	chr24	4695681	4720264	-	7	circRNA	ENSGALT00000023514	CADM1	chr24:4685771-4695680|chr24:4720264-4825968	cell adhesion molecule 1 [Source:HGNC Symbol;Acc:HGNC:5951]	GO:0070062(extracellular exosome);GO:0005886(plasma membrane);GO:0051606(detection of stimulus);GO:0050715(positive regulation of cytokine secretion);GO:0045954(positive regulation of natural killer cell mediated cytotoxicity);GO:0042271(susceptibility to natural killer cell mediated cytotoxicity);GO:0008037(cell recognition);GO:0034987(immunoglobulin receptor binding);GO:0005102(receptor binding…	04514(Cell adhesion molecules (CAMs))	NA
circRNA15902	0.751843	0.550012	0.489351	0	0	0	5.50398	up	0.0183691	0.322748	yes	chr4	40421168	40468804	-	4	circRNA	ENSGALT00000077240	TENM3	chr4:40415016-40421167|chr4:40468804-40630702	teneurin transmembrane protein 3 [Source:HGNC Symbol;Acc:HGNC:29944]	GO:0048593(camera-type eye morphogenesis)	NA	NA
circRNA2009	2.25553	3.74008	0.880831	0.29791	0	0.888396	2.47281	up	0.0185435	0.325076	yes	chr13	11569579	11572070	-	2	circRNA	ENSGALT00000006182	SGCD	chr13:11555577-11569578|chr13:11572070-11593897	sarcoglycan delta [Source:HGNC Symbol;Acc:HGNC:10807]	GO:0042383(sarcolemma);GO:0016012(sarcoglycan complex);GO:0016011(dystroglycan complex);GO:0016010(dystrophin-associated glycoprotein complex);GO:0061024(membrane organization);GO:0060047(heart contraction);GO:0055001(muscle cell development);GO:0048738(cardiac muscle tissue development);GO:0007517(muscle organ development);GO:0016021(integral component of membrane);GO:0016020(membrane)	NA	NA
circRNA2392	8.91472	8.03018	6.75304	2.78049	2.02142	4.33093	1.34725	up	0.0188129	0.326786	yes	chrZ	27739993	27748155	+	11	circRNA	ENSGALT00000024250	RIC1	chrZ:27727648-27739992|chrZ:27748155-27749216	RIC1 homolog, RAB6A GEF complex partner 1 [Source:HGNC Symbol;Acc:HGNC:17686]	GO:0043234(protein complex);GO:0034066(RIC1-RGP1 guanyl-nucleotide exchange factor complex);GO:0016020(membrane);GO:0005829(cytosol);GO:1903363(negative regulation of cellular protein catabolic process);GO:0043547(positive regulation of GTPase activity);GO:0042147(retrograde transport, endosome to Golgi);GO:0017137(Rab GTPase binding);GO:0017112(Rab guanyl-nucleotide exchange factor activity);GO:…	NA	NA
circRNA420	1.93331	1.65004	2.05527	0.397213	0.112301	0.777347	2.10076	up	0.0188618	0.326786	yes	chr1	121851505	121861534	+	3	circRNA	ENSGALT00000026710	AP1S2	chr1:121850364-121851504|chr1:121861534-121882212	adaptor related protein complex 1 sigma 2 subunit [Source:HGNC Symbol;Acc:HGNC:560]	GO:0008565(protein transporter activity);GO:0030117(membrane coat);GO:0016192(vesicle-mediated transport);GO:0015031(protein transport);GO:0006810(transport);GO:0006886(intracellular protein transport);GO:0016020(membrane)	04142(Lysosome)	NA
circRNA15270	1.39628	0.110002	0.685091	0	0	0	5.83038	up	0.0188935	0.326786	yes	chr3	104710463	104719686	-	12	circRNA	ENSGALT00000026624	ITSN2	chr3:104700716-104710462|chr3:104719686-104722787	intersectin 2 [Source:HGNC Symbol;Acc:HGNC:6184]	GO:0070062(extracellular exosome);GO:0005813(centrosome);GO:1903861(positive regulation of dendrite extension);GO:0006897(endocytosis);GO:0035023(regulation of Rho protein signal transduction);GO:0005089(Rho guanyl-nucleotide exchange factor activity);GO:0005509(calcium ion binding);GO:0065009(regulation of molecular function)	NA	NA
circRNA168	7.08881	3.30007	2.34888	1.09234	1.23531	1.44364	1.70553	up	0.0190497	0.328027	yes	chr3	51382790	51401735	+	2	circRNA	ENSGALT00000022247	ARID1B	chr3:51336001-51382789|chr3:51401735-51481247	AT-rich interaction domain 1B [Source:HGNC Symbol;Acc:HGNC:18040]	GO:0071565(nBAF complex);GO:0016514(SWI/SNF complex);GO:0005886(plasma membrane);GO:0005829(cytosol);GO:0005654(nucleoplasm);GO:0005634(nucleus);GO:0097026(dendritic cell dendrite assembly);GO:0060996(dendritic spine development);GO:0007270(neuron-neuron synaptic transmission);GO:0003677(DNA binding);GO:0006338(chromatin remodeling);GO:0070603(SWI/SNF superfamily-type complex)	NA	NA
circRNA20630	0.751843	2.31005	0	0	0	0	6.16657	up	0.0191587	0.329174	yes	chr3	37862425	37865110	+	5	circRNA	ENSGALT00000055097	HEATR1	chr3:37861588-37862424|chr3:37865110-37865328	HEAT repeat containing 1 [Source:HGNC Symbol;Acc:HGNC:25517]	GO:0005730(nucleolus);GO:0003723(RNA binding);GO:0016020(membrane);GO:0005739(mitochondrion);GO:0001650(fibrillar center);GO:0045943(positive regulation of transcription from RNA polymerase I promoter);GO:2000234(positive regulation of rRNA processing)	03008(Ribosome biogenesis in eukaryotes)	NA
ciRNA1575	0.429625	0.550012	0.782961	0	0	0	5.49811	up	0.0194867	0.332601	yes	chr15	7112186	7112696	+	1	ciRNA	ENSGALT00000085378	MYO18B	chr15:7112185-7112696	myosin XVIIIB [Source:HGNC Symbol;Acc:HGNC:18150]	GO:0030018(Z disc);GO:0001701(in utero embryonic development);GO:0001570(vasculogenesis);GO:0031941(filamentous actin);GO:0048739(cardiac muscle fiber development)	NA	NA
circRNA7392	3.65181	3.30007	1.66379	0.29791	0	1.44364	2.32499	up	0.0197162	0.335037	yes	chr1	115113731	115136323	+	3	circRNA	ENSGALT00000026250	DMD	chr1:115095476-115113730|chr1:115136323-115156713	dystrophin [Source:HGNC Symbol;Acc:HGNC:2928]	GO:0045202(synapse);GO:0045121(membrane raft);GO:0044306(neuron projection terminus);GO:0042383(sarcolemma);GO:0030055(cell-substrate junction);GO:0030054(cell junction);GO:0030018(Z disc);GO:0016010(dystrophin-associated glycoprotein complex);GO:0005886(plasma membrane);GO:2000651(positive regulation of sodium ion transmembrane transporter activity);GO:1902083(negative regulation of peptidyl-cys…	NA	NA
circRNA17328	0	1.10002	1.66379	0	0	0	6.13864	up	0.0197269	0.335037	yes	chr11	10940116	10950062	-	3	circRNA	ENSGALT00000082519	ENSGALG00000040725	chr11:10917449-10940115|chr11:10950062-10967063	NA	NA	NA	NA
circRNA2642	0.644437	0.110002	1.37018	0	0	0	5.81892	up	0.0197588	0.335037	yes	chr4	58415224	58417188	-	2	circRNA	ENSGALT00000019851	EGF	chr4:58411596-58415223|chr4:58417188-58419399	epidermal growth factor [Source:HGNC Symbol;Acc:HGNC:3229]	GO:0017147(Wnt-protein binding);GO:0060059(embryonic retina morphogenesis in camera-type eye);GO:0044332(Wnt signaling pathway involved in dorsal/ventral axis specification);GO:0042813(Wnt-activated receptor activity);GO:0043235(receptor complex);GO:0060070(canonical Wnt signaling pathway);GO:0005886(plasma membrane);GO:0008083(growth factor activity);GO:0005509(calcium ion binding);GO:0016021(in…	04010(MAPK signaling pathway);04012(ErbB signaling pathway);04068(FoxO signaling pathway);04060(Cytokine-cytokine receptor interaction);04510(Focal adhesion);04540(Gap junction);04810(Regulation of actin cytoskeleton)	NA
circRNA20492	0.537031	0.770017	0.489351	0	0	0	5.49079	up	0.0207191	0.348279	yes	chr20	12471297	12481459	-	5	circRNA	ENSGALT00000012627	DOK5	chr20:12466102-12471296|chr20:12481459-12497667	docking protein 5 [Source:HGNC Symbol;Acc:HGNC:16173]	GO:0051386(regulation of neurotrophin TRK receptor signaling pathway);GO:0007399(nervous system development);GO:0007169(transmembrane receptor protein tyrosine kinase signaling pathway);GO:0000165(MAPK cascade);GO:0005057(signal transducer activity, downstream of receptor);GO:0005158(insulin receptor binding);GO:0005622(intracellular)	NA	NA
circRNA1354	17.2924	15.1803	9.88489	5.26307	6.17656	5.99667	1.21807	up	0.0209462	0.350578	yes	chr2	117382727	117390377	-	3	circRNA	ENSGALT00000074711	EYA1	chr2:117360739-117382726|chr2:117390377-117400245	EYA transcriptional coactivator and phosphatase 1 [Source:HGNC Symbol;Acc:HGNC:3519]	GO:0010212(response to ionizing radiation);GO:0016925(protein sumoylation);GO:0005634(nucleus);GO:0045893(positive regulation of transcription, DNA-templated);GO:0032993(protein-DNA complex);GO:0006302(double-strand break repair);GO:0004725(protein tyrosine phosphatase activity);GO:0005737(cytoplasm);GO:0045739(positive regulation of DNA repair);GO:0005654(nucleoplasm);GO:0045944(positive regulat…	NA	NA
circRNA14638	0	1.43003	1.27231	0	0	0	6.07384	up	0.0214552	0.356028	yes	chr19	5949221	5951240	-	2	circRNA	ENSGALT00000078714	MYO18A	chr19:5948420-5949220|chr19:5951240-5951631	myosin XVIIIA [Source:HGNC Symbol;Acc:HGNC:31104]	GO:0042641(actomyosin);GO:0016020(membrane);GO:0000139(Golgi membrane);GO:0005802(trans-Golgi network);GO:1903028(positive regulation of opsonization);GO:0090164(asymmetric Golgi ribbon formation);GO:0090161(Golgi ribbon formation);GO:0050714(positive regulation of protein secretion);GO:0048194(Golgi vesicle budding);GO:0043066(negative regulation of apoptotic process);GO:0043030(regulation of ma…	NA	NA
circRNA2926	0.107406	1.65004	0.489351	0	0	0	5.75515	up	0.0215605	0.357012	yes	chrZ	11358213	11376061	+	7	circRNA	ENSGALT00000005708	ENSGALG00000003605	chrZ:11304928-11358212|chrZ:11376061-11388173	NA	GO:0003682(chromatin binding);GO:0010468(regulation of gene expression);GO:0007049(cell cycle);GO:0005634(nucleus)	NA	NA
circRNA24264	0.537031	0.880019	0.391481	0	0	0	5.48611	up	0.0217623	0.358039	yes	chr8	29922864	29924062	+	2	circRNA	ENSGALT00000018582	MSH4	chr8:29921949-29922863|chr8:29924062-29924425	mutS homolog 4 [Source:HGNC Symbol;Acc:HGNC:7327]	GO:0005713(recombination nodule);GO:0005634(nucleus);GO:0000795(synaptonemal complex);GO:0000794(condensed nuclear chromosome);GO:0000793(condensed chromosome);GO:0007292(female gamete generation);GO:0007283(spermatogenesis);GO:0007129(synapsis);GO:0001541(ovarian follicle development);GO:0006298(mismatch repair);GO:0030983(mismatched DNA binding);GO:0008094(DNA-dependent ATPase activity);GO:0005…	NA	NA
ciRNA82	0.429625	0.660015	0.587221	0	0	0	5.40678	up	0.0218053	0.358039	yes	chr2	29387527	29388479	+	1	ciRNA	ENSGALT00000050640	HDAC9	chr2:29387526-29388479	histone deacetylase 9 [Source:HGNC Symbol;Acc:HGNC:14065]	GO:0005667(transcription factor complex);GO:0032869(cellular response to insulin stimulus);GO:0005737(cytoplasm);GO:0005634(nucleus);GO:0000122(negative regulation of transcription from RNA polymerase II promoter);GO:0042826(histone deacetylase binding);GO:0008134(transcription factor binding);GO:0045892(negative regulation of transcription, DNA-templated);GO:0005080(protein kinase C binding);GO:…	NA	NA
circRNA18994	1.07406	1.76004	0	0	0	0	6.078	up	0.021853	0.358039	yes	chr2	117382727	117400941	-	5	circRNA	ENSGALT00000074711	EYA1	chr2:117360739-117382726|chr2:117400941-117407349	EYA transcriptional coactivator and phosphatase 1 [Source:HGNC Symbol;Acc:HGNC:3519]	GO:0010212(response to ionizing radiation);GO:0016925(protein sumoylation);GO:0005634(nucleus);GO:0045893(positive regulation of transcription, DNA-templated);GO:0032993(protein-DNA complex);GO:0006302(double-strand break repair);GO:0004725(protein tyrosine phosphatase activity);GO:0005737(cytoplasm);GO:0045739(positive regulation of DNA repair);GO:0005654(nucleoplasm);GO:0045944(positive regulat…	NA	NA
circRNA13228	2.04072	1.54003	2.54462	0	0	0.999446	2.70675	up	0.0224079	0.365587	yes	chr2	123636830	123651092	+	10	circRNA	ENSGALT00000061864	WWP1	chr2:123632572-123636829|chr2:123651092-123654004	WW domain containing E3 ubiquitin protein ligase 1 [Source:HGNC Symbol;Acc:HGNC:17004]	GO:0070062(extracellular exosome);GO:0045892(negative regulation of transcription, DNA-templated);GO:0043161(proteasome-mediated ubiquitin-dependent protein catabolic process);GO:0016567(protein ubiquitination);GO:0061630(ubiquitin protein ligase activity);GO:0004842(ubiquitin-protein transferase activity);GO:0042787(protein ubiquitination involved in ubiquitin-dependent protein catabolic process…	04120(Ubiquitin mediated proteolysis);04144(Endocytosis)	NA
circRNA1420	2.79256	2.42005	0.587221	0.397213	0.449204	0	2.56638	up	0.0224901	0.36616	yes	chr1	114894426	114933360	+	3	circRNA	ENSGALT00000026250	DMD	chr1:114881952-114894425|chr1:114933360-115081947	dystrophin [Source:HGNC Symbol;Acc:HGNC:2928]	GO:0045202(synapse);GO:0045121(membrane raft);GO:0044306(neuron projection terminus);GO:0042383(sarcolemma);GO:0030055(cell-substrate junction);GO:0030054(cell junction);GO:0030018(Z disc);GO:0016010(dystrophin-associated glycoprotein complex);GO:0005886(plasma membrane);GO:2000651(positive regulation of sodium ion transmembrane transporter activity);GO:1902083(negative regulation of peptidyl-cys…	NA	NA
circRNA296	35.8737	64.7914	45.8032	21.3502	22.9094	15.1027	1.20585	up	0.0231117	0.370074	yes	chr4	66627123	66635469	-	3	circRNA	ENSGALT00000022792	DCUN1D4	chr4:66619404-66627122|chr4:66635469-66644992	defective in cullin neddylation 1 domain containing 4 [Source:HGNC Symbol;Acc:HGNC:28998]	GO:0005634(nucleus);GO:0051443(positive regulation of ubiquitin-protein transferase activity);GO:0045116(protein neddylation);GO:0097602(cullin family protein binding);GO:0032182(ubiquitin-like protein binding);GO:0000151(ubiquitin ligase complex);GO:0031624(ubiquitin conjugating enzyme binding)	NA	NA
circRNA20721	0	1.21003	1.37018	0	0	0	6.02332	up	0.0236016	0.376622	yes	chr3	71660007	71661335	+	2	circRNA	ENSGALT00000024962	ENSGALG00000015478	chr3:71652174-71660006|chr3:71661335-71662920	NA	GO:0036459(thiol-dependent ubiquitinyl hydrolase activity);GO:0006511(ubiquitin-dependent protein catabolic process);GO:0008270(zinc ion binding)	NA	NA
circRNA798	6.65918	13.5303	7.73174	3.57492	4.04284	2.10994	1.40472	up	0.0236177	0.376622	yes	chr1	137420783	137424471	+	2	circRNA	ENSGALT00000084028	ADPRHL1	chr1:137418640-137420782|chr1:137424471-137428034	ADP-ribosylhydrolase like 1 [Source:HGNC Symbol;Acc:HGNC:21303]	GO:0012505(endomembrane system);GO:0090630(activation of GTPase activity);GO:0031338(regulation of vesicle fusion);GO:0017137(Rab GTPase binding);GO:0005096(GTPase activator activity);GO:0006886(intracellular protein transport);GO:0005622(intracellular)	NA	NA
circRNA15284	0	0.550012	2.15314	0	0	0	6.15452	up	0.0237567	0.377439	yes	chr3	106610943	106630076	+	4	circRNA	ENSGALT00000026852	HMBOX1	chr3:106598644-106610942|chr3:106630076-106653726	homeobox containing 1 [Source:HGNC Symbol;Acc:HGNC:26137]	GO:0016604(nuclear body);GO:0005829(cytosol);GO:0005737(cytoplasm);GO:0005697(telomerase holoenzyme complex);GO:0005654(nucleoplasm);GO:0005634(nucleus);GO:0000784(nuclear chromosome, telomeric region);GO:0051973(positive regulation of telomerase activity);GO:0045892(negative regulation of transcription, DNA-templated);GO:0032212(positive regulation of telomere maintenance via telomerase);GO:0006…	NA	NA
circRNA1913	0.322219	3.19007	0.587221	0.198606	0.112301	0.11105	3.00183	up	0.023888	0.378005	yes	chr6	20943261	20947462	-	6	circRNA	ENSGALT00000057297	BTAF1	chr6:20942540-20943260|chr6:20947462-20948178	B-TFIID TATA-box binding protein associated factor 1 [Source:HGNC Symbol;Acc:HGNC:17307]	GO:0005654(nucleoplasm);GO:0043231(intracellular membrane-bounded organelle);GO:0035562(negative regulation of chromatin binding)	NA	NA
circRNA267	0.85925	1.10002	1.37018	0	0	0.333149	3.25922	up	0.0239842	0.378005	yes	chr5	43140463	43141275	-	2	circRNA	ENSGALT00000072164	PTPN21	chr5:43139478-43140462|chr5:43141275-43142388	protein tyrosine phosphatase, non-receptor type 21 [Source:HGNC Symbol;Acc:HGNC:9651]	GO:0004725(protein tyrosine phosphatase activity);GO:0004721(phosphoprotein phosphatase activity);GO:0005856(cytoskeleton);GO:0016787(hydrolase activity);GO:0005737(cytoplasm);GO:0016311(dephosphorylation);GO:0035335(peptidyl-tyrosine dephosphorylation);GO:0006470(protein dephosphorylation);GO:0016791(phosphatase activity)	NA	NA
circRNA16467	0.429625	0.44001	0.782961	0	0	0	5.4166	up	0.0239965	0.378005	yes	chr1	45453587	45481783	+	10	circRNA	ENSGALT00000018529	VEZT	chr1:45439244-45453586|chr1:45481783-45484703	vezatin, adherens junctions transmembrane protein [Source:HGNC Symbol;Acc:HGNC:18258]	GO:0005829(cytosol);GO:0005654(nucleoplasm);GO:0017022(myosin binding);GO:0098609(cell-cell adhesion)	NA	NA
circRNA4397	0.429625	0.44001	1.66379	0.0993032	0	0	4.12956	up	0.0242291	0.380729	yes	chr24	5663044	5663335	-	1	circRNA	ENSGALT00000081691	PHLDB1	chr24:5662501-5663043|chr24:5663335-5664776	pleckstrin homology like domain family B member 1 [Source:HGNC Symbol;Acc:HGNC:23697]	GO:0045180(basal cortex);GO:1904261(positive regulation of basement membrane assembly involved in embryonic body morphogenesis);GO:0070507(regulation of microtubule cytoskeleton organization);GO:0010717(regulation of epithelial to mesenchymal transition);GO:0010470(regulation of gastrulation)	NA	NA
circRNA1370	13.1036	2.97007	13.8976	2.48258	0.673806	5.10828	1.91982	up	0.0244096	0.381864	yes	chr1	13786632	13789591	+	4	circRNA	ENSGALT00000061103	KMT2E	chr1:13781714-13786631|chr1:13789591-13793221	lysine methyltransferase 2E [Source:HGNC Symbol;Acc:HGNC:18541]	GO:0046872(metal ion binding);GO:0002446(neutrophil mediated immunity);GO:0006306(DNA methylation);GO:0030218(erythrocyte differentiation);GO:0042119(neutrophil activation)	NA	NA
circRNA536	1.50369	2.86006	2.54462	0	0.673806	0.888396	2.15192	up	0.0244381	0.381864	yes	chr17	10451992	10473531	+	7	circRNA	ENSGALT00000071239	MVB12B	chr17:10448441-10451991|chr17:10473531-10488364	multivesicular body subunit 12B [Source:HGNC Symbol;Acc:HGNC:23368]	GO:0005770(late endosome);GO:0005769(early endosome);GO:0005829(cytosol);GO:0005886(plasma membrane);GO:0008289(lipid binding);GO:0005634(nucleus);GO:0070062(extracellular exosome);GO:0031982(vesicle);GO:0019075(virus maturation);GO:0042058(regulation of epidermal growth factor receptor signaling pathway);GO:0048524(positive regulation of viral process);GO:0000813(ESCRT I complex)	04144(Endocytosis)	NA
circRNA1574	0	1.76004	0.880831	0	0	0	6.00599	up	0.024639	0.384229	yes	chr14	12135318	12142490	-	3	circRNA	ENSGALT00000039730	NPRL3	chr14:12134519-12135317|chr14:12142490-12150810	NPR3 like, GATOR1 complex subunit [Source:HGNC Symbol;Acc:HGNC:14124]	GO:0034198(cellular response to amino acid starvation);GO:0005765(lysosomal membrane);GO:0060021(palate development);GO:0003281(ventricular septum development);GO:0035909(aorta morphogenesis);GO:0005096(GTPase activator activity);GO:0032007(negative regulation of TOR signaling);GO:0048738(cardiac muscle tissue development);GO:1990130(GATOR1 complex);GO:0005773(vacuole);GO:0038202(TORC1 signaling)…	04150(mTOR signaling pathway)	NA
circRNA29	0.85925	0.550012	0.29361	0	0	0	5.42002	up	0.0250296	0.388965	yes	chr13	16692869	16697757	-	5	circRNA	ENSGALT00000050844	FNIP1	chr13:16692330-16692868|chr13:16697757-16701730	folliculin interacting protein 1 [Source:HGNC Symbol;Acc:HGNC:29418]	GO:0033138(positive regulation of peptidyl-serine phosphorylation);GO:0005085(guanyl-nucleotide exchange factor activity);GO:0031929(TOR signaling);GO:0001932(regulation of protein phosphorylation);GO:0001934(positive regulation of protein phosphorylation);GO:0000122(negative regulation of transcription from RNA polymerase II promoter);GO:0005737(cytoplasm);GO:0042030(ATPase inhibitor activity);G…	04150(mTOR signaling pathway)	NA
circRNA11278	0.107406	0.990022	1.66379	0	0	0.11105	4.28305	up	0.0250929	0.388965	yes	chr13	11555505	11572070	-	3	circRNA	ENSGALT00000006182	SGCD	chr13:11526748-11555504|chr13:11572070-11593897	sarcoglycan delta [Source:HGNC Symbol;Acc:HGNC:10807]	GO:0042383(sarcolemma);GO:0016012(sarcoglycan complex);GO:0016011(dystroglycan complex);GO:0016010(dystrophin-associated glycoprotein complex);GO:0061024(membrane organization);GO:0060047(heart contraction);GO:0055001(muscle cell development);GO:0048738(cardiac muscle tissue development);GO:0007517(muscle organ development);GO:0016021(integral component of membrane);GO:0016020(membrane)	NA	NA
circRNA5924	1.50369	0.880019	0.19574	0.0993032	0	0	4.07179	up	0.0255359	0.393476	yes	chr5	58941464	58942112	-	2	circRNA	ENSGALT00000020376	ENSGALG00000012468	chr5:58939104-58941463|chr5:58942112-58943663	NA	GO:0005685(U1 snRNP);GO:0000243(commitment complex);GO:0000395(mRNA 5'-splice site recognition);GO:0030627(pre-mRNA 5'-splice site binding);GO:0071004(U2-type prespliceosome);GO:0006396(RNA processing)	NA	NA
circRNA8264	0.644437	0.330007	1.37018	0	0.112301	0	4.00783	up	0.0260584	0.398728	yes	chr13	8461631	8474974	+	8	circRNA	ENSGALT00000002082	CSNK1A1	chr13:8451217-8461630|chr13:8474974-8480509	Casein kinase I isoform alpha [Source:UniProtKB/Swiss-Prot;Acc:P67962]	GO:0030529(intracellular ribonucleoprotein complex);GO:0006468(protein phosphorylation);GO:0000902(cell morphogenesis);GO:0004672(protein kinase activity);GO:0005524(ATP binding);GO:0004674(protein serine/threonine kinase activity);GO:0000166(nucleotide binding);GO:0036064(ciliary basal body);GO:0007030(Golgi organization);GO:0018105(peptidyl-serine phosphorylation);GO:0032436(positive regulation…	04310(Wnt signaling pathway);04340(Hedgehog signaling pathway)	NA
circRNA13720	1.93331	0.770017	1.17444	0	0	0.444198	3.12096	up	0.0261243	0.398728	yes	chr1	185585059	185599898	-	4	circRNA	ENSGALT00000027816	AMOTL1	chr1:185578934-185585058|chr1:185599898-185610458	angiomotin like 1 [Source:HGNC Symbol;Acc:HGNC:17811]	GO:0008180(COP9 signalosome);GO:0016324(apical plasma membrane);GO:0031410(cytoplasmic vesicle);GO:0042802(identical protein binding);GO:0035329(hippo signaling);GO:0005923(bicellular tight junction);GO:0030027(lamellipodium);GO:0003365(establishment of cell polarity involved in ameboidal cell migration);GO:0043536(positive regulation of blood vessel endothelial cell migration)	04530(Tight junction)	NA
circRNA2757	1.39628	4.4001	0.685091	0	0.449204	0.666297	2.46714	up	0.0261302	0.398728	yes	chr1	185591668	185599898	-	3	circRNA	ENSGALT00000027816	AMOTL1	chr1:185585204-185591667|chr1:185599898-185610458	angiomotin like 1 [Source:HGNC Symbol;Acc:HGNC:17811]	GO:0008180(COP9 signalosome);GO:0016324(apical plasma membrane);GO:0031410(cytoplasmic vesicle);GO:0042802(identical protein binding);GO:0035329(hippo signaling);GO:0005923(bicellular tight junction);GO:0030027(lamellipodium);GO:0003365(establishment of cell polarity involved in ameboidal cell migration);GO:0043536(positive regulation of blood vessel endothelial cell migration)	04530(Tight junction)	NA
circRNA1168	3.437	2.20005	1.76166	0.893729	0	0.666297	2.14105	up	0.0261448	0.398728	yes	chr6	2255260	2260490	-	4	circRNA	ENSGALT00000082930	WAPL	chr6:2249836-2255259|chr6:2260490-2272133	WAPL cohesin release factor [Source:HGNC Symbol;Acc:HGNC:23293]	GO:0000785(chromatin);GO:0005737(cytoplasm);GO:0005634(nucleus);GO:0048146(positive regulation of fibroblast proliferation);GO:0000278(mitotic cell cycle);GO:0009636(response to toxic substance);GO:0000795(synaptonemal complex);GO:0008156(negative regulation of DNA replication);GO:0035562(negative regulation of chromatin binding);GO:0045875(negative regulation of sister chromatid cohesion);GO:005…	NA	NA
circRNA1730	0.644437	2.09005	1.37018	0	0.449204	0	3.01967	up	0.0261848	0.398728	yes	chr4	50631803	50650223	+	2	circRNA	ENSGALT00000080354	SLC4A4	chr4:50620941-50631802|chr4:50650223-50658704	solute carrier family 4 member 4 [Source:HGNC Symbol;Acc:HGNC:11030]	GO:0016323(basolateral plasma membrane);GO:0006814(sodium ion transport);GO:0070062(extracellular exosome);GO:0008510(sodium:bicarbonate symporter activity)	NA	NA
circRNA2794	4.29625	3.41007	2.9361	0.893729	0.336903	2.10994	1.67172	up	0.0263436	0.399647	yes	chr13	16607637	16648476	-	6	circRNA	ENSGALT00000049203	ENSGALG00000029896	chr13:16601861-16607636|chr13:16648476-16667873	NA	NA	04530(Tight junction)	NA
circRNA16654	1.18147	0.330007	0.29361	0	0	0	5.52145	up	0.0264453	0.399647	yes	chr1	115189345	115242603	+	4	circRNA	ENSGALT00000026250	DMD	chr1:115156949-115189344|chr1:115242603-115293255	dystrophin [Source:HGNC Symbol;Acc:HGNC:2928]	GO:0045202(synapse);GO:0045121(membrane raft);GO:0044306(neuron projection terminus);GO:0042383(sarcolemma);GO:0030055(cell-substrate junction);GO:0030054(cell junction);GO:0030018(Z disc);GO:0016010(dystrophin-associated glycoprotein complex);GO:0005886(plasma membrane);GO:2000651(positive regulation of sodium ion transmembrane transporter activity);GO:1902083(negative regulation of peptidyl-cys…	NA	NA
circRNA2153	12.4591	15.9504	17.6166	8.44078	0.898409	2.33204	1.83759	up	0.026451	0.399647	yes	chr3	104695922	104700716	-	9	circRNA	ENSGALT00000026624	ITSN2	chr3:104695110-104695921|chr3:104700716-104710462	intersectin 2 [Source:HGNC Symbol;Acc:HGNC:6184]	GO:0070062(extracellular exosome);GO:0005813(centrosome);GO:1903861(positive regulation of dendrite extension);GO:0006897(endocytosis);GO:0035023(regulation of Rho protein signal transduction);GO:0005089(Rho guanyl-nucleotide exchange factor activity);GO:0005509(calcium ion binding);GO:0065009(regulation of molecular function)	NA	NA
circRNA15335	0	1.43003	1.07657	0	0	0	5.9566	up	0.0273296	0.407028	yes	chr7	3172059	3174765	-	3	circRNA	ENSGALT00000039962	ERBB4	chr7:3155189-3172058|chr7:3174765-3190745	erb-b2 receptor tyrosine kinase 4 [Source:HGNC Symbol;Acc:HGNC:3432]	GO:0016477(cell migration);GO:0018108(peptidyl-tyrosine phosphorylation);GO:0045893(positive regulation of transcription, DNA-templated);GO:0044212(transcription regulatory region DNA binding);GO:0008284(positive regulation of cell proliferation);GO:0008285(negative regulation of cell proliferation);GO:0046777(protein autophosphorylation);GO:0004714(transmembrane receptor protein tyrosine kinase …	04012(ErbB signaling pathway);04020(Calcium signaling pathway)	NA
circRNA16999	0.214812	0.660015	0.880831	0	0	0	5.48941	up	0.0277566	0.41137	yes	chr8	6924927	6966897	+	7	circRNA	ENSGALT00000007170	RFWD2	chr8:6919945-6924926|chr8:6966897-6985965	ring finger and WD repeat domain 2 [Source:HGNC Symbol;Acc:HGNC:17440]	GO:0032436(positive regulation of proteasomal ubiquitin-dependent protein catabolic process);GO:0010212(response to ionizing radiation);GO:0061630(ubiquitin protein ligase activity);GO:0016567(protein ubiquitination);GO:0043161(proteasome-mediated ubiquitin-dependent protein catabolic process);GO:0031464(Cul4A-RING E3 ubiquitin ligase complex)	04120(Ubiquitin mediated proteolysis);04115(p53 signaling pathway)	EC:2.3.2.27
circRNA18303	1.18147	0.110002	0.587221	0	0	0	5.61099	up	0.0282233	0.414333	yes	chr6	8951838	8968703	+	4	circRNA	ENSGALT00000078885	ANK3	chr6:8947354-8951837|chr6:8968703-8975793	ankyrin 3 [Source:HGNC Symbol;Acc:HGNC:494]	GO:0071709(membrane assembly);GO:0043034(costamere);GO:0030507(spectrin binding);GO:0007165(signal transduction);GO:0016323(basolateral plasma membrane);GO:0005886(plasma membrane);GO:0045184(establishment of protein localization);GO:0072659(protein localization to plasma membrane);GO:0005923(bicellular tight junction);GO:0009925(basal plasma membrane);GO:0005200(structural constituent of cytoske…	NA	NA
circRNA916	2.47034	3.96009	2.74036	1.19164	0.112301	1.1105	1.83638	up	0.028952	0.42184	yes	chr11	18682547	18682899	-	2	circRNA	ENSGALT00000058898	PIEZO1	chr11:18682478-18682546|chr11:18682899-18682967	piezo type mechanosensitive ion channel component 1 [Source:HGNC Symbol;Acc:HGNC:28993]	GO:0005783(endoplasmic reticulum);GO:0033625(positive regulation of integrin activation);GO:0033634(positive regulation of cell-cell adhesion mediated by integrin)	NA	NA
circRNA792	3.86662	6.71015	2.74036	0.794426	0.786107	2.77624	1.59705	up	0.0291085	0.422135	yes	chr1	114901972	114933360	+	2	circRNA	ENSGALT00000026250	DMD	chr1:114894620-114901971|chr1:114933360-115081947	dystrophin [Source:HGNC Symbol;Acc:HGNC:2928]	GO:0045202(synapse);GO:0045121(membrane raft);GO:0044306(neuron projection terminus);GO:0042383(sarcolemma);GO:0030055(cell-substrate junction);GO:0030054(cell junction);GO:0030018(Z disc);GO:0016010(dystrophin-associated glycoprotein complex);GO:0005886(plasma membrane);GO:2000651(positive regulation of sodium ion transmembrane transporter activity);GO:1902083(negative regulation of peptidyl-cys…	NA	NA
circRNA7468	1.7185	0.330007	1.46805	0.29791	0	0	3.26579	up	0.0291353	0.422135	yes	chr1	133908617	133911008	+	2	circRNA	ENSGALT00000066391	ENSGALG00000030526	None|chr1:133911008-133913536	NA	NA	NA	NA
circRNA375	0.85925	0.770017	1.27231	0.198606	0	0.11105	3.00629	up	0.0292916	0.422741	yes	chr1	2665173	2679303	+	5	circRNA	ENSGALT00000010457	PLXNA4	chr1:2662028-2665172|chr1:2679303-2684982	plexin A4 [Source:HGNC Symbol;Acc:HGNC:9102]	GO:1902287(semaphorin-plexin signaling pathway involved in axon guidance);GO:0071526(semaphorin-plexin signaling pathway);GO:0050923(regulation of negative chemotaxis);GO:0048841(regulation of axon extension involved in axon guidance);GO:0048812(neuron projection morphogenesis);GO:0048485(sympathetic nervous system development);GO:0021960(anterior commissure morphogenesis);GO:0021793(chemorepulsi…	NA	NA
[truncated: 365 more rows]

## Sheet: D1VSE17
Table S3 The differentially expressed circRNAs (D1 VS E17)
[truncated: 436 more rows]

## Sheet: D14VSD1
Table S3 The differentially expressed circRNAs (D14 VS D1)
[truncated: 2,597 more rows]

## Sheet: D14VSE12
Table S3 The differentially expressed circRNAs (D14 VS E12)
[truncated: 2,732 more rows]

[truncated: 10 more sheets: D14VSE17, D56VSD1, D56VSD14, D56VSE12, D56VSE17, D98VSD1, D98VSD14, D98VSD56, D98VSE12, D98VSE17]
