# Supplementary material for: Integrative analysis of circRNA, miRNA, and mRNA profiles to reveal ceRNA regulation in chicken muscle development from the embryonic to post-hatching periods
Source: BMC Genomics. 2022 May 3;23:342. doi: 10.1186/s12864-022-08525-5 (PMC9063329; doi:10.1186/s12864-022-08525-5)
Supplement: Supplementary file 4 — Additional file 4: Table S4. The DE-mRNAs identified in our previous study. [file 12864_2022_8525_MOESM4_ESM.xlsx]

## Sheet: Sheet1
Table S4. The DE-mRNAs identified in our previous study
t_id	class_code	chr	strand	start	end	t_name	num_exons	length	gene_id	gene_name	GO	KEGG	KO_ENTRY	EC	Description	trans_type	FPKM.E12_1	FPKM.E12_2	FPKM.E12_3	FPKM.E17_1	FPKM.E17_2	FPKM.D1_1	FPKM.D1_2	FPKM.D1_3	FPKM.D14_1	FPKM.D14_2	FPKM.D14_3	FPKM.D56_1	FPKM.D56_2	FPKM.D56_3	FPKM.D98_1	FPKM.D98_2	FPKM.D98_3
1	0	chr1	+	30	2665	ENSGALT00000085567	7	720	ENSGALG00000045540	ENSGALG00000045540	NA	NA	NA	NA	NA	NA	7.90459	5.29113	6.20137	17.2972	11.665	39.6352	18.8344	44.4146	8.82421	17.7542	9.50143	5.03232	5.08602	7.65216	8.88403	3.53092	14.4268
7	0	chr1	+	70097	82102	ENSGALT00000053187	15	2559	ENSGALG00000039682	HCLS1	GO:0030041(actin filament polymerization);GO:0003779(actin binding)	04530(Tight junction)	K06106	NA	hematopoietic cell-specific Lyn substrate 1 [Source:HGNC Symbol;Acc:HGNC:4844]	NA	0.849096	0.242405	0.351798	0.461698	0.519859	0.22028	0.347937	0.149507	0.550401	0.517236	0.498364	1.60195	0.702281	14.0954	3.51796	3.65521	3.4101
10	0	chr1	+	98751	102696	ENSGALT00000075097	8	1058	ENSGALG00000032458	ENSGALG00000032458	NA	NA	NA	NA	NA	NA	4.67636	6.51386	5.29144	3.02799	3.44189	3.02287	2.35052	3.5375	1.41559	1.36173	1.11776	0.509481	0.702918	0.98691	0.977739	1.07061	0.423406
19	0	chr1	-	456388	463442	ENSGALT00000056542	6	582	ENSGALG00000043476	ARF5	GO:0005737(cytoplasm);GO:0070062(extracellular exosome);GO:0005886(plasma membrane);GO:0006890(retrograde vesicle-mediated transport, Golgi to ER)	NA	NA	NA	ADP ribosylation factor 5 [Source:HGNC Symbol;Acc:HGNC:658]	NA	8.07767	5.37682	8.94888	1.40217	2.22255	0.330724	0.968085	0.547845	0.62856	0.246532	0.63125	0.632298	0.523458	1.46816	0.592041	0.22093	0.798081
21	0	chr1	-	471180	485317	ENSGALT00000050431	18	1962	ENSGALG00000043771	DENND6B	GO:0017112(Rab guanyl-nucleotide exchange factor activity)	NA	NA	NA	DENN domain containing 6B [Source:HGNC Symbol;Acc:HGNC:32690]	NA	23.3039	21.9511	19.6598	22.9067	19.4487	25.7087	23.992	21.1944	11.5795	11.0036	6.36837	6.64098	9.39035	6.20973	7.51065	6.06727	3.48993
22	0	chr1	+	503268	563210	ENSGALT00000048920	24	4779	ENSGALG00000029341	PPP6R2	GO:0005829(cytosol);GO:0043231(intracellular membrane-bounded organelle)	NA	NA	NA	protein phosphatase 6 regulatory subunit 2 [Source:HGNC Symbol;Acc:HGNC:19253]	NA	23.5816	23.832	25.3313	27.9279	31.667	70.4505	56.4261	66.9455	41.3496	44.856	44.0437	34.2668	40.2718	46.1382	52.0379	44.5351	54.7546
26	0	chr1	-	576992	635071	ENSGALT00000064156	41	5649	ENSGALG00000043178	SBF1	GO:0005737(cytoplasm);GO:0007283(spermatogenesis);GO:0017112(Rab guanyl-nucleotide exchange factor activity)	NA	NA	NA	SET binding factor 1 [Source:HGNC Symbol;Acc:HGNC:10542]	NA	6.0798	4.21061	5.8735	6.1089	3.78472	2.27834	2.72247	2.42449	1.0397	2.13559	1.23039	1.28112	1.61246	1.04989	1.07081	0.824034	1.00112
30	0	chr1	-	645080	651787	ENSGALT00000080406	14	2611	ENSGALG00000041528	LMF2	GO:0016020(membrane)	NA	NA	NA	lipase maturation factor 2 [Source:HGNC Symbol;Acc:HGNC:25096]	NA	76.8443	78.8688	74.7454	39.3841	40.3541	30.1057	30.3683	20.2141	15.3198	10.9186	15.2409	11.8649	10.9479	40.408	13.7015	20.4473	27.6464
31	0	chr1	+	651832	654431	ENSGALT00000079941	4	673	ENSGALG00000034272	ENSGALG00000034272	NA	NA	NA	NA	NA	NA	14.1891	12.5461	10.5462	4.37295	4.94481	2.84205	2.19805	1.59853	0.672145	0.528565	0.869044	0.699717	0.428741	1.85248	0.677276	0.487632	0.769828
32	0	chr1	+	659230	661272	ENSGALT00000022417	6	1038	ENSGALG00000013811	ENSGALG00000013811	GO:0030261(chromosome condensation)	NA	NA	NA	NA	NA	10.1902	13.9168	14.0829	8.1659	7.88655	6.22133	6.17529	4.90389	2.17536	1.65754	1.42548	1.49247	1.20129	2.67972	0.819335	1.46866	1.53375
33	0	chr1	+	664415	677898	ENSGALT00000068201	9	1996	ENSGALG00000039982	IRF5	NA	04620(Toll-like receptor signaling pathway)	K09446	NA	Gallus gallus interferon regulatory factor 5 (IRF5), mRNA. [Source:RefSeq mRNA;Acc:NM_001031587]	NA	2.82021	4.1753	3.42545	1.65117	2.01998	1.46486	1.97138	0.996647	0.783624	0.686471	0.505451	1.51082	0.502613	11.3181	1.59848	1.99166	1.51373
36	0	chr1	+	740871	754138	ENSGALT00000068060	14	1431	ENSGALG00000032868	ENSGALG00000032868	NA	NA	NA	NA	NA	NA	9.75693	17.8473	12.6407	10.3786	8.23452	10.1953	14.1517	9.95893	13.9322	20.4165	18.2466	16.6945	24.5202	18.194	20.5134	17.6259	15.8952
37	0	chr1	+	758416	772309	ENSGALT00000075048	20	2568	ENSGALG00000038520	STRIP2	GO:0008360(regulation of cell shape);GO:0016477(cell migration);GO:0007010(cytoskeleton organization);GO:0005737(cytoplasm);GO:0005829(cytosol)	NA	NA	NA	striatin interacting protein 2 [Source:HGNC Symbol;Acc:HGNC:22209]	NA	0.0001	1.51338	2.33764	0.194935	0.583202	6.16302	12.4494	12.9806	3.21478	1.83158	1.8681	1.84147	0.003475	0.698627	0.387205	0.772848	0.085885
38	0	chr1	+	759128	772309	ENSGALT00000050083	21	2632	ENSGALG00000038520	STRIP2	GO:0008360(regulation of cell shape);GO:0016477(cell migration);GO:0007010(cytoskeleton organization);GO:0005737(cytoplasm);GO:0005829(cytosol)	NA	NA	NA	striatin interacting protein 2 [Source:HGNC Symbol;Acc:HGNC:22209]	NA	0.0001	1.83986	0.709394	6.53458	8.83187	29.732	17.411	31.3356	2.81226	2.28258	2.69072	0.572107	0.933067	0.915457	1.10223	0.0001	1.34577
39	0	chr1	+	759128	772309	ENSGALT00000075870	20	2722	ENSGALG00000038520	STRIP2	GO:0008360(regulation of cell shape);GO:0016477(cell migration);GO:0007010(cytoskeleton organization);GO:0005737(cytoplasm);GO:0005829(cytosol)	NA	NA	NA	striatin interacting protein 2 [Source:HGNC Symbol;Acc:HGNC:22209]	NA	2.84261	0.0001	0.0001	0.0001	0.0001	0.0001	2.6177	0.0001	0.0001	0.0001	0.0001	0.0001	0.646382	0.66835	0.0001	0.030633	0.0001
41	0	chr1	+	805409	839551	ENSGALT00000080090	10	1983	ENSGALG00000040060	F	GO:0042803(protein homodimerization activity);GO:0001046(core promoter sequence-specific DNA binding);GO:0005634(nucleus);GO:0006366(transcription from RNA polymerase II promoter);GO:0000978(RNA polymerase II core promoter proximal region sequence-specific DNA binding);GO:0001077(transcriptional activator activity, RNA polymerase II core promoter proximal region sequence-specific binding);GO:0045…	04371(Apelin signaling pathway)	K11831	NA	nuclear respiratory factor 1 [Source:HGNC Symbol;Acc:HGNC:7996]	NA	26.7674	28.2578	27.1654	13.5143	14.2319	21.2913	18.2643	20.6536	26.0613	32.4085	25.1977	28.9697	33.0671	20.1522	33.6902	29.2866	25.3151
49	0	chr1	-	925136	930918	ENSGALT00000070987	20	2223	ENSGALG00000036140	ENSGALG00000036140	NA	NA	NA	NA	NA	NA	0.358611	0.648202	0.789639	0.031471	0.275575	0.20128	0.0001	0.043903	0.052385	0.098451	0.023243	0.0001	0.072981	0.009689	0.079127	0.0001	0.02025
62	0	chr1	-	1020496	1042028	ENSGALT00000013264	20	3039	ENSGALG00000008162	FBXO18	GO:0019005(SCF ubiquitin ligase complex);GO:0005634(nucleus);GO:0000785(chromatin);GO:2000042(negative regulation of double-strand break repair via homologous recombination);GO:1902231(positive regulation of intrinsic apoptotic signaling pathway in response to DNA damage);GO:0072429(response to intra-S DNA damage checkpoint signaling);GO:0048478(replication fork protection);GO:0035562(negative re…	NA	NA	NA	F-box protein, helicase, 18 [Source:HGNC Symbol;Acc:HGNC:13620]	NA	3.25878	3.56843	3.32734	5.16779	3.94109	9.0152	6.20846	6.49573	4.59785	6.36437	4.04303	3.28551	5.06871	8.59237	5.83988	4.78643	3.74532
67	0	chr1	+	1061960	1076756	ENSGALT00000057860	12	1716	ENSGALG00000008169	GDI2	GO:0070062(extracellular exosome);GO:0031982(vesicle);GO:0005925(focal adhesion);GO:0005093(Rab GDP-dissociation inhibitor activity);GO:0003723(RNA binding);GO:0005096(GTPase activator activity);GO:0005092(GDP-dissociation inhibitor activity);GO:0050790(regulation of catalytic activity);GO:0015031(protein transport);GO:0007264(small GTPase mediated signal transduction);GO:0043547(positive regulat…	NA	NA	NA	GDP dissociation inhibitor 2 [Source:HGNC Symbol;Acc:HGNC:4227]	NA	76.5677	0.0001	63.8105	36.8146	0.0001	0.0001	0.0001	0.0001	20.7739	0.0001	0.0001	0.0001	0.0001	0.0001	0.0001	0.0001	0.0001
71	0	chr1	+	1117558	1125832	ENSGALT00000013685	6	948	ENSGALG00000008401	ASB13	GO:0016567(protein ubiquitination);GO:0005622(intracellular);GO:0035556(intracellular signal transduction)	NA	NA	NA	ankyrin repeat and SOCS box containing 13 [Source:HGNC Symbol;Acc:HGNC:19765]	NA	2.99004	1.67347	2.73973	1.3491	1.77173	4.13711	3.80742	5.86275	4.05918	5.9807	4.73097	5.21278	6.473	5.29486	5.2578	4.06492	2.28041
73	0	chr1	-	1137276	1148688	ENSGALT00000013746	10	3074	ENSGALG00000008437	NET1	GO:0005886(plasma membrane);GO:0005634(nucleus);GO:1900026(positive regulation of substrate adhesion-dependent cell spreading);GO:0071479(cellular response to ionizing radiation);GO:0070301(cellular response to hydrogen peroxide);GO:0051451(myoblast migration);GO:0043547(positive regulation of GTPase activity);GO:0043065(positive regulation of apoptotic process);GO:0017049(GTP-Rho binding);GO:000…	NA	NA	NA	neuroepithelial cell transforming 1 [Source:HGNC Symbol;Acc:HGNC:14592]	NA	114.801	120.281	108.514	226.671	197.872	50.6136	57.7063	60.3387	24.9742	15.7687	22.9843	19.5373	24.0924	40.1865	22.4184	28.7813	32.2069
74	0	chr1	+	1198475	1204984	ENSGALT00000040237	4	1877	ENSGALG00000008444	ENSGALG00000008444	GO:0005874(microtubule);GO:0007017(microtubule-based process);GO:0003924(GTPase activity);GO:0005525(GTP binding);GO:0005856(cytoskeleton);GO:0005737(cytoplasm);GO:0000166(nucleotide binding);GO:0007010(cytoskeleton organization);GO:0005200(structural constituent of cytoskeleton)	04145(Phagosome);04210(Apoptosis);04530(Tight junction);04540(Gap junction)	NA	NA	NA	NA	292.202	297.635	311.111	96.9547	97.3622	13.2123	20.3109	8.73625	10.4434	3.18082	4.09236	2.08033	3.44675	4.84693	1.12199	2.76373	2.14531
75	0	chr1	+	1198487	1204982	ENSGALT00000067484	3	1619	ENSGALG00000008444	ENSGALG00000008444	GO:0005874(microtubule);GO:0007017(microtubule-based process);GO:0003924(GTPase activity);GO:0005525(GTP binding);GO:0005856(cytoskeleton);GO:0005737(cytoplasm);GO:0000166(nucleotide binding);GO:0007010(cytoskeleton organization);GO:0005200(structural constituent of cytoskeleton)	04145(Phagosome);04210(Apoptosis);04530(Tight junction);04540(Gap junction)	K07374	NA	NA	NA	50.5056	37.2429	46.8387	24.6745	22.1018	0.0001	0.0001	2.83032	0.0001	1.39212	0.556814	1.12766	0.0001	0.0001	1.07889	0.990397	0.582359
78	0	chr1	+	1341915	1354128	ENSGALT00000076515	10	1459	ENSGALG00000038187	SLC35B4	NA	NA	NA	NA	solute carrier family 35 member B4 [Source:HGNC Symbol;Acc:HGNC:20584]	NA	27.3752	21.9553	26.2821	11.4989	11.6095	4.92247	5.89914	5.55209	5.94548	6.98094	7.60526	6.07514	6.85976	12.454	7.30611	9.10445	8.72141
91	0	chr1	+	2002532	2187486	ENSGALT00000085895	9	1486	ENSGALG00000006489	CHCHD3	GO:0061617(MICOS complex);GO:0005739(mitochondrion);GO:0005743(mitochondrial inner membrane);GO:0016020(membrane);GO:0032947(protein complex scaffold activity);GO:0000122(negative regulation of transcription from RNA polymerase II promoter);GO:0005737(cytoplasm);GO:0005634(nucleus);GO:0070062(extracellular exosome);GO:0001227(transcriptional repressor activity, RNA polymerase II transcription reg…	NA	NA	NA	coiled-coil-helix-coiled-coil-helix domain containing 3 [Source:HGNC Symbol;Acc:HGNC:21906]	NA	0.079824	0.024146	0.101259	0.067262	0.088141	0.247819	0.643641	0.777583	0.067415	0.055712	0.046991	0.257778	0.100953	0.05899	0.201979	0.007377	0.086306
92	0	chr1	+	2002536	2187483	ENSGALT00000010489	9	1456	ENSGALG00000006489	CHCHD3	GO:0061617(MICOS complex);GO:0005739(mitochondrion);GO:0005743(mitochondrial inner membrane);GO:0016020(membrane);GO:0032947(protein complex scaffold activity);GO:0000122(negative regulation of transcription from RNA polymerase II promoter);GO:0005737(cytoplasm);GO:0005634(nucleus);GO:0070062(extracellular exosome);GO:0001227(transcriptional repressor activity, RNA polymerase II transcription reg…	NA	NA	NA	coiled-coil-helix-coiled-coil-helix domain containing 3 [Source:HGNC Symbol;Acc:HGNC:21906]	NA	14.1249	11.3032	0.0001	0.0001	0.0001	26.287	0.0001	23.904	0.0001	0.0001	0.0001	0.0001	0.0001	5.59553	0.0001	0.864698	0.0001
93	0	chr1	+	2002550	2187486	ENSGALT00000080631	9	1499	ENSGALG00000006489	CHCHD3	GO:0061617(MICOS complex);GO:0005739(mitochondrion);GO:0005743(mitochondrial inner membrane);GO:0016020(membrane);GO:0032947(protein complex scaffold activity);GO:0000122(negative regulation of transcription from RNA polymerase II promoter);GO:0005737(cytoplasm);GO:0005634(nucleus);GO:0070062(extracellular exosome);GO:0001227(transcriptional repressor activity, RNA polymerase II transcription reg…	NA	NA	NA	coiled-coil-helix-coiled-coil-helix domain containing 3 [Source:HGNC Symbol;Acc:HGNC:21906]	NA	0.225701	0.146404	1.01725	3.02615	2.39123	0.101475	1.22015	0.148508	1.65488	2.24192	1.76041	1.29651	2.06308	0.044437	0.357424	2.28639	1.16115
94	0	chr1	+	2317554	2737972	ENSGALT00000010457	31	5760	ENSGALG00000006473	PLXNA4	GO:1902287(semaphorin-plexin signaling pathway involved in axon guidance);GO:0071526(semaphorin-plexin signaling pathway);GO:0050923(regulation of negative chemotaxis);GO:0048841(regulation of axon extension involved in axon guidance);GO:0048812(neuron projection morphogenesis);GO:0048485(sympathetic nervous system development);GO:0021960(anterior commissure morphogenesis);GO:0021793(chemorepulsi…	NA	NA	NA	plexin A4 [Source:HGNC Symbol;Acc:HGNC:9102]	NA	14.0913	14.6878	11.6645	30.1711	23.2022	30.9559	19.1721	22.692	1.51702	0.881656	1.64134	1.86439	1.2002	0.899665	3.16267	1.42433	0.946569
96	0	chr1	+	3092445	3133147	ENSGALT00000040160	8	5056	ENSGALG00000006409	PODXL	GO:0022407(regulation of cell-cell adhesion);GO:0016477(cell migration);GO:0016021(integral component of membrane);GO:0016020(membrane);GO:0030335(positive regulation of cell migration);GO:0033634(positive regulation of cell-cell adhesion mediated by integrin);GO:0001726(ruffle);GO:0005615(extracellular space);GO:0005730(nucleolus);GO:0005737(cytoplasm);GO:0005815(microtubule organizing center);G…	NA	NA	NA	podocalyxin like [Source:HGNC Symbol;Acc:HGNC:9171]	NA	5.53381	6.60952	5.04076	15.5546	13.8052	32.8799	34.2717	31.393	13.0582	13.0013	14.484	15.6499	17.4177	13.503	8.68921	17.0746	14.6477
102	0	chr1	+	3465887	3476005	ENSGALT00000079059	3	2008	ENSGALG00000041978	k123	GO:0016787(hydrolase activity);GO:0003676(nucleic acid binding);GO:0046872(metal ion binding)	NA	NA	NA	NA	NA	0.0001	0.062421	0.0001	0.0001	0.127038	0.0001	0.0001	0.060294	0.143819	0.085746	0.170684	1.11317	0.025669	8.21825	0.540456	0.464523	0.524317
103	0	chr1	-	3482204	3498520	ENSGALT00000078996	5	1027	ENSGALG00000042471	ENSGALG00000042471	GO:0038110(interleukin-2-mediated signaling pathway);GO:0004911(interleukin-2 receptor activity);GO:0019976(interleukin-2 binding)	04060(Cytokine-cytokine receptor interaction);04144(Endocytosis)	NA	NA	NA	NA	0.0001	0.0001	0.0001	0.0001	0.179759	0.35207	0.125541	0.078852	0.65471	0.168102	0.27956	0.819865	0.243725	14.795	4.55469	2.69413	2.97393
107	0	chr1	+	3543236	3579733	ENSGALT00000075327	17	1533	ENSGALG00000040369	PFKFB3	GO:0005654(nucleoplasm)	00051(Fructose and mannose metabolism)	NA	NA	6-phosphofructo-2-kinase/fructose-2,6-biphosphatase 3 [Source:HGNC Symbol;Acc:HGNC:8874]	NA	0.0001	0.0001	0.225229	0.0001	0.352144	0.0001	0.0001	0.0001	71.482	21.1657	45.9531	0.0001	38.8293	13.6736	61.3483	42.132	0.196048
108	0	chr1	+	3561963	3579733	ENSGALT00000049952	16	1584	ENSGALG00000040369	PFKFB3	GO:0005654(nucleoplasm)	00051(Fructose and mannose metabolism)	NA	NA	6-phosphofructo-2-kinase/fructose-2,6-biphosphatase 3 [Source:HGNC Symbol;Acc:HGNC:8874]	NA	0.0001	0.0001	1.7318	0.837857	2.71165	0.461837	4.82745	1.14532	238.922	191.074	187.355	1.24091	340.946	29.1161	1607.14	483.034	633.294
109	0	chr1	+	3561963	3579733	ENSGALT00000068310	17	1635	ENSGALG00000040369	PFKFB3	GO:0005654(nucleoplasm)	00051(Fructose and mannose metabolism)	NA	NA	6-phosphofructo-2-kinase/fructose-2,6-biphosphatase 3 [Source:HGNC Symbol;Acc:HGNC:8874]	NA	0.053107	0.033763	0.0001	0.0001	0.0001	0.0001	0.007566	0.045338	88.9787	0.0001	51.6624	0.035796	33.8615	11.5744	66.4282	50.0667	66.4226
110	0	chr1	+	3561963	3579756	ENSGALT00000058431	14	1413	ENSGALG00000040369	PFKFB3	GO:0005654(nucleoplasm)	00051(Fructose and mannose metabolism)	NA	NA	6-phosphofructo-2-kinase/fructose-2,6-biphosphatase 3 [Source:HGNC Symbol;Acc:HGNC:8874]	NA	1.65586	0.0001	1.43243	0.0001	0.0001	2.62548	0.0001	0.0001	22.6	20.3541	30.9996	10.8981	28.6699	14.2828	43.4541	48.5013	29.6698
111	0	chr1	+	3561963	3579756	ENSGALT00000083042	15	1584	ENSGALG00000040369	PFKFB3	GO:0005654(nucleoplasm)	00051(Fructose and mannose metabolism)	NA	NA	6-phosphofructo-2-kinase/fructose-2,6-biphosphatase 3 [Source:HGNC Symbol;Acc:HGNC:8874]	NA	1.62776	6.96438	2.23473	3.81419	6.96873	2.54994	5.15859	8.50034	38.5044	38.8491	40.3104	11.2837	41.1312	12.3941	86.1142	68.6269	66.0983
112	0	chr1	+	3562002	3579756	ENSGALT00000080464	14	1488	ENSGALG00000040369	PFKFB3	GO:0005654(nucleoplasm)	00051(Fructose and mannose metabolism)	K01103	EC:2.7.1.105;EC:3.1.3.46	6-phosphofructo-2-kinase/fructose-2,6-biphosphatase 3 [Source:HGNC Symbol;Acc:HGNC:8874]	NA	5.09101	0.0001	0.0001	5.31907	0.0001	3.16487	0.0001	6.52766	47.1794	45.3972	52.7011	8.10636	58.4279	11.6319	242.093	94.0839	108.128
113	0	chr1	-	3665779	3701334	ENSGALT00000048638	19	2555	ENSGALG00000034970	PRKCQ	NA	04140(Autophagy - animal);04920(Adipocytokine signaling pathway);04270(Vascular smooth muscle contraction)	K18052	EC:2.7.11.13	protein kinase C theta [Source:HGNC Symbol;Acc:HGNC:9410]	NA	0.0001	0.0001	0.0001	2.56121	4.70603	2.19409	2.78765	0.0001	2.41948	6.59512	2.61822	17.8954	14.8119	10.0677	33.0298	28.5409	23.1151
114	0	chr1	-	3665779	3701334	ENSGALT00000071190	18	2648	ENSGALG00000034970	PRKCQ	NA	04140(Autophagy - animal);04920(Adipocytokine signaling pathway);04270(Vascular smooth muscle contraction)	NA	NA	protein kinase C theta [Source:HGNC Symbol;Acc:HGNC:9410]	NA	8.91317	7.29626	6.67605	13.0123	11.5053	4.68533	5.01193	12.7672	32.0566	35.3479	20.3057	71.6534	62.5064	36.7404	152.494	59.7142	90.2132
123	0	chr1	+	4120319	4150431	ENSGALT00000058080	8	1378	ENSGALG00000029446	ENSGALG00000029446	NA	NA	NA	NA	NA	NA	2.33086	0.697944	1.62392	2.29491	2.93039	1.55881	1.81926	2.28707	0.522441	0.359793	0.365896	1.49214	0.867212	5.27984	0.346796	0.91333	0.232473
124	0	chr1	-	4154034	4199469	ENSGALT00000011162	14	3387	ENSGALG00000006891	ITIH5	GO:0030212(hyaluronan metabolic process);GO:0004867(serine-type endopeptidase inhibitor activity);GO:0010951(negative regulation of endopeptidase activity)	NA	NA	NA	inter-alpha-trypsin inhibitor heavy chain family member 5 [Source:HGNC Symbol;Acc:HGNC:21449]	NA	21.8864	14.9401	19.5786	47.2928	46.949	25.292	31.1264	25.8574	12.0402	9.21266	16.0661	17.2803	15.9414	9.64716	12.8464	15.2414	13.1128
125	0	chr1	+	4206624	4231854	ENSGALT00000011058	21	2920	ENSGALG00000006833	ITIH2	GO:0072562(blood microparticle);GO:0070062(extracellular exosome);GO:0030212(hyaluronan metabolic process);GO:0004867(serine-type endopeptidase inhibitor activity);GO:0010951(negative regulation of endopeptidase activity)	NA	NA	NA	inter-alpha-trypsin inhibitor heavy chain 2 [Source:HGNC Symbol;Acc:HGNC:6167]	NA	0.035515	0.183419	0.121073	0.440036	0.220974	0.722556	0.624235	0.33524	0.185041	0.133482	0.245741	0.172141	0.291274	0.227142	0.174677	0.16348	0.048391
127	0	chr1	+	4248371	4255204	ENSGALT00000010913	10	1125	ENSGALG00000006753	ATP5C1	GO:0070062(extracellular exosome);GO:0045261(proton-transporting ATP synthase complex, catalytic core F(1));GO:0043209(myelin sheath);GO:0016020(membrane);GO:0005753(mitochondrial proton-transporting ATP synthase complex);GO:0005743(mitochondrial inner membrane);GO:0005739(mitochondrion);GO:0006754(ATP biosynthetic process);GO:0016887(ATPase activity);GO:0003723(RNA binding);GO:0046933(proton-tra…	00190(Oxidative phosphorylation)	NA	NA	ATP synthase, H+ transporting, mitochondrial F1 complex, gamma polypeptide 1 [Source:HGNC Symbol;Acc:HGNC:833]	NA	0.428195	0.966868	1.05342	0.561959	0.931515	0.480874	0.503949	0.082329	48.9666	48.5367	34.8889	63.3042	37.7832	34.812	27.1758	54.7768	34.4218
128	0	chr1	+	4248394	4255195	ENSGALT00000059202	9	1055	ENSGALG00000006753	ATP5C1	GO:0070062(extracellular exosome);GO:0045261(proton-transporting ATP synthase complex, catalytic core F(1));GO:0043209(myelin sheath);GO:0016020(membrane);GO:0005753(mitochondrial proton-transporting ATP synthase complex);GO:0005743(mitochondrial inner membrane);GO:0005739(mitochondrion);GO:0006754(ATP biosynthetic process);GO:0016887(ATPase activity);GO:0003723(RNA binding);GO:0046933(proton-tra…	00190(Oxidative phosphorylation)	NA	NA	ATP synthase, H+ transporting, mitochondrial F1 complex, gamma polypeptide 1 [Source:HGNC Symbol;Acc:HGNC:833]	NA	80.8941	93.3348	78.2328	120.713	106.984	293.192	180.981	220.467	75.5385	70.4622	163.095	77.7528	121.98	56.1532	30.2224	32.6873	46.6623
129	0	chr1	+	4248414	4255198	ENSGALT00000085270	10	1072	ENSGALG00000006753	ATP5C1	GO:0070062(extracellular exosome);GO:0045261(proton-transporting ATP synthase complex, catalytic core F(1));GO:0043209(myelin sheath);GO:0016020(membrane);GO:0005753(mitochondrial proton-transporting ATP synthase complex);GO:0005743(mitochondrial inner membrane);GO:0005739(mitochondrion);GO:0006754(ATP biosynthetic process);GO:0016887(ATPase activity);GO:0003723(RNA binding);GO:0046933(proton-tra…	00190(Oxidative phosphorylation)	NA	NA	ATP synthase, H+ transporting, mitochondrial F1 complex, gamma polypeptide 1 [Source:HGNC Symbol;Acc:HGNC:833]	NA	2.51016	0.0001	1.23422	0.695238	0.048958	0.49261	0.066545	1.43796	1.89621	10.2435	0.0001	1.141	0.0001	0.0001	9.9518	0.295367	0.0001
133	0	chr1	+	4250389	4255198	ENSGALT00000087518	8	848	ENSGALG00000006753	ATP5C1	GO:0070062(extracellular exosome);GO:0045261(proton-transporting ATP synthase complex, catalytic core F(1));GO:0043209(myelin sheath);GO:0016020(membrane);GO:0005753(mitochondrial proton-transporting ATP synthase complex);GO:0005743(mitochondrial inner membrane);GO:0005739(mitochondrion);GO:0006754(ATP biosynthetic process);GO:0016887(ATPase activity);GO:0003723(RNA binding);GO:0046933(proton-tra…	00190(Oxidative phosphorylation)	NA	NA	ATP synthase, H+ transporting, mitochondrial F1 complex, gamma polypeptide 1 [Source:HGNC Symbol;Acc:HGNC:833]	NA	7.08156	0.130964	0.335496	0.180388	0.287085	0.228076	0.11458	0.539382	0.849901	1.72634	2.3722	1.30644	0.879848	0.260238	0.104187	1.04848	0.163043
137	0	chr1	+	5528711	5972836	ENSGALT00000055299	14	1597	ENSGALG00000034590	CELF2	GO:0005634(nucleus);GO:0005737(cytoplasm);GO:0006376(mRNA splice site selection)	NA	NA	NA	CUGBP Elav-like family member 2 [Source:HGNC Symbol;Acc:HGNC:2550]	NA	0.0001	2.79835	0.0001	2.4618	0.0001	2.08243	0.0001	1.53694	0.0001	0.0001	0.0001	0.0001	0.0001	0.0001	0.0001	0.0001	0.0001
138	0	chr1	+	5607285	5972836	ENSGALT00000078403	14	1607	ENSGALG00000034590	CELF2	GO:0005634(nucleus);GO:0005737(cytoplasm);GO:0006376(mRNA splice site selection)	NA	NA	NA	CUGBP Elav-like family member 2 [Source:HGNC Symbol;Acc:HGNC:2550]	NA	21.272	12.3645	19.7948	22.5149	10.6006	11.8067	12.5266	8.54258	7.20312	13.7191	10.1767	4.84409	5.05836	3.59989	2.87688	4.00088	0.902532
140	0	chr1	+	5778492	5974445	ENSGALT00000056367	14	1850	ENSGALG00000034590	CELF2	GO:0005634(nucleus);GO:0005737(cytoplasm);GO:0006376(mRNA splice site selection)	NA	NA	NA	CUGBP Elav-like family member 2 [Source:HGNC Symbol;Acc:HGNC:2550]	NA	48.2013	31.9853	41.1545	28.9974	21.6551	10.9574	10.467	4.90037	11.5926	14.4382	11.5181	14.2341	12.0794	15.0472	13.4256	10.0746	3.60873
141	0	chr1	+	5781214	5972792	ENSGALT00000061305	13	1593	ENSGALG00000034590	CELF2	GO:0005634(nucleus);GO:0005737(cytoplasm);GO:0006376(mRNA splice site selection)	NA	NA	NA	CUGBP Elav-like family member 2 [Source:HGNC Symbol;Acc:HGNC:2550]	NA	28.9414	48.838	31.6929	9.13253	31.5723	4.71887	5.14867	12.0339	27.6686	16.5566	15.8588	23.9034	16.1501	26.4316	17.0411	23.0607	20.0941
143	0	chr1	-	6033346	6143773	ENSGALT00000071983	15	4836	ENSGALG00000035563	USP6NL	NA	NA	NA	NA	USP6 N-terminal like [Source:HGNC Symbol;Acc:HGNC:16858]	NA	37.8371	46.0775	27.1364	22.2887	21.7255	7.00282	8.22287	12.0407	7.54216	3.40335	2.84371	3.48609	3.71178	1.19165	2.93639	4.13085	1.70636
144	0	chr1	-	6035469	6141783	ENSGALT00000082280	15	3041	ENSGALG00000035563	USP6NL	NA	NA	NA	NA	USP6 N-terminal like [Source:HGNC Symbol;Acc:HGNC:16858]	NA	1.90501	1.00808	13.1451	1.15355	0.046683	10.5454	3.98536	0.859828	0.63761	5.51227	0.068065	1.29465	0.387533	2.26193	3.75339	0.282803	0.236575
145	0	chr1	+	6163731	6168480	ENSGALT00000089888	5	1108	ENSGALG00000006690	ECHDC3	GO:0005739(mitochondrion);GO:0008152(metabolic process);GO:0003824(catalytic activity)	NA	NA	NA	enoyl-CoA hydratase domain containing 3 [Source:HGNC Symbol;Acc:HGNC:23489]	NA	14.5633	12.2339	10.8032	10.7927	13.279	11.9146	9.49491	10.4895	24.3815	26.6981	24.3638	27.1432	26.0899	17.0757	20.236	18.2568	14.1724
147	0	chr1	+	6195950	6208354	ENSGALT00000010831	5	1257	ENSGALG00000006700	PROSER2	NA	NA	NA	NA	proline and serine rich 2 [Source:HGNC Symbol;Acc:HGNC:23728]	NA	4.23221	2.73852	0.159021	0.864634	4.88409	9.80901	0.954433	11.1422	0.182421	3.38331	4.08545	0.861439	5.70742	2.96846	9.89145	0.725941	15.556
148	0	chr1	+	6205854	6208354	ENSGALT00000051374	3	1296	ENSGALG00000006700	PROSER2	NA	NA	NA	NA	proline and serine rich 2 [Source:HGNC Symbol;Acc:HGNC:23728]	NA	0.205833	0.0001	3.8454	3.98036	0.023789	0.0001	8.78737	0.045063	2.73037	0.0001	0.0001	5.27074	0.0001	2.93696	56.2138	11.8952	100.87
149	0	chr1	-	6218145	6266504	ENSGALT00000067264	22	3900	ENSGALG00000033772	UPF2	NA	03013(RNA transport);03015(mRNA surveillance pathway)	NA	NA	UPF2, regulator of nonsense mediated mRNA decay [Source:HGNC Symbol;Acc:HGNC:17854]	NA	11.232	10.4512	11.2062	9.10134	7.66264	7.0994	2.2784	6.0722	0.015092	0.019353	0.086135	0.487309	0.345931	3.08196	0.01967	3.78678	0.004194
161	0	chr1	+	6522549	6602832	ENSGALT00000072279	9	891	ENSGALG00000033051	CAMK1D	GO:0005737(cytoplasm);GO:0005634(nucleus);GO:0010976(positive regulation of neuron projection development);GO:0043066(negative regulation of apoptotic process);GO:0050766(positive regulation of phagocytosis);GO:0043065(positive regulation of apoptotic process);GO:0032793(positive regulation of CREB transcription factor activity);GO:0050773(regulation of dendrite development);GO:0060267(positive r…	NA	NA	NA	calcium/calmodulin dependent protein kinase ID [Source:HGNC Symbol;Acc:HGNC:19341]	NA	20.7595	23.1005	19.4621	20.4826	19.1001	10.6808	18.7851	24.3876	2.07419	1.66025	3.92124	5.54073	3.7735	9.31106	3.98132	5.64478	7.70589
162	0	chr1	-	6627009	6665964	ENSGALT00000082107	3	864	ENSGALG00000030140	CCDC3	NA	NA	NA	NA	coiled-coil domain containing 3 [Source:HGNC Symbol;Acc:HGNC:23813]	NA	2.16441	2.04382	2.0002	2.03008	1.18471	1.10586	1.17616	1.86497	0.187396	0.24943	0.311826	0.623694	1.04123	0.369055	0.252842	0.117303	0.206742
163	0	chr1	+	6691790	6711192	ENSGALT00000022327	14	2544	ENSGALG00000013738	OPTN	GO:0055037(recycling endosome);GO:0005768(endosome);GO:0000042(protein targeting to Golgi);GO:0070530(K63-linked polyubiquitin modification-dependent protein binding);GO:0048471(perinuclear region of cytoplasm);GO:0031410(cytoplasmic vesicle);GO:0016192(vesicle-mediated transport);GO:0005794(Golgi apparatus);GO:0006914(autophagy);GO:0005634(nucleus);GO:0005737(cytoplasm);GO:0046872(metal ion bind…	04137(Mitophagy - animal)	K19946	NA	optineurin [Source:HGNC Symbol;Acc:HGNC:17142]	NA	11.8926	10.2236	12.6446	10.874	10.6634	42.0171	26.3609	39.5446	47.7369	50.3101	30.8799	61.3008	60.3521	41.6113	78.5683	62.7255	47.08
164	0	chr1	+	6714748	6729461	ENSGALT00000065648	19	2844	ENSGALG00000034198	MCM10	GO:0042802(identical protein binding);GO:0006974(cellular response to DNA damage stimulus);GO:0005634(nucleus);GO:0019899(enzyme binding);GO:0005730(nucleolus);GO:0008283(cell proliferation)	NA	NA	NA	minichromosome maintenance 10 replication initiation factor [Source:HGNC Symbol;Acc:HGNC:18043]	NA	11.4613	11.4007	11.5053	3.85617	2.48646	4.69033	2.33136	3.10104	2.86799	1.87786	1.22326	1.14325	1.06538	3.10537	2.15758	1.63394	1.29201
166	0	chr1	-	6734021	6745789	ENSGALT00000076689	9	2058	ENSGALG00000035636	PHYH	GO:0048037(cofactor binding);GO:0005777(peroxisome);GO:0005739(mitochondrion);GO:0006720(isoprenoid metabolic process);GO:0003824(catalytic activity);GO:0008198(ferrous iron binding);GO:0031406(carboxylic acid binding);GO:0048244(phytanoyl-CoA dioxygenase activity);GO:0001561(fatty acid alpha-oxidation);GO:0006103(2-oxoglutarate metabolic process);GO:0097089(methyl-branched fatty acid metabolic p…	04146(Peroxisome)	NA	NA	phytanoyl-CoA 2-hydroxylase [Source:HGNC Symbol;Acc:HGNC:8940]	NA	11.0607	12.8034	11.7345	32.8372	22.8204	56.2882	38.7783	53.2777	81.1722	79.3147	62.9099	74.8669	81.6976	65.282	78.4843	81.5301	77.6226
167	0	chr1	-	6753307	6777163	ENSGALT00000023502	9	2465	ENSGALG00000014575	SEPHS1	GO:0042802(identical protein binding);GO:0016310(phosphorylation);GO:0005524(ATP binding);GO:0004756(selenide, water dikinase activity);GO:0016260(selenocysteine biosynthetic process)	00450(Selenocompound metabolism)	K01008	EC:2.7.9.3	selenophosphate synthetase 1 [Source:HGNC Symbol;Acc:HGNC:19685]	NA	35.7618	34.978	38.6297	31.8092	30.3154	13.7485	11.8916	13.27	10.7199	8.45216	9.80997	11.6458	14.1524	12.2254	8.97954	12.2676	6.87758
170	0	chr1	-	6872404	6904583	ENSGALT00000054492	11	2287	ENSGALG00000034992	FRMD4A	GO:0005923(bicellular tight junction);GO:0030674(protein binding, bridging);GO:0090162(establishment of epithelial cell polarity)	NA	NA	NA	FERM domain containing 4A [Source:HGNC Symbol;Acc:HGNC:25491]	NA	42.9282	44.5998	40.27	30.5013	28.6326	19.7323	24.9359	17.8438	7.56104	5.08983	5.77801	5.87634	5.23998	8.76964	4.78327	5.38262	10.4064
171	0	chr1	-	6874125	6904492	ENSGALT00000059565	11	2165	ENSGALG00000034992	FRMD4A	GO:0005923(bicellular tight junction);GO:0030674(protein binding, bridging);GO:0090162(establishment of epithelial cell polarity)	NA	NA	NA	FERM domain containing 4A [Source:HGNC Symbol;Acc:HGNC:25491]	NA	4.79867	4.47192	4.57373	3.40708	2.6486	0.461244	0.447678	2.48556	0.1585	0.090722	0.894903	0.106642	0.077956	0.095619	0.828558	0.825276	0.054794
173	0	chr1	-	7293529	7352452	ENSGALT00000054797	5	1840	ENSGALG00000033226	FAM107B	GO:0007605(sensory perception of sound)	NA	NA	NA	family with sequence similarity 107 member B [Source:HGNC Symbol;Acc:HGNC:23726]	NA	31.6355	39.301	33.1641	11.1212	14.806	4.21386	5.82492	3.73341	1.73015	2.05825	2.41117	1.81599	3.27591	21.8354	3.64459	3.08409	2.91722
174	0	chr1	-	7293530	7352456	ENSGALT00000050731	4	1757	ENSGALG00000033226	FAM107B	GO:0007605(sensory perception of sound)	NA	NA	NA	family with sequence similarity 107 member B [Source:HGNC Symbol;Acc:HGNC:23726]	NA	8.63729	8.09268	6.06789	3.13765	3.79202	0.0001	0.0001	0.0001	0.0001	0.324532	0.0001	0.59708	0.0001	1.73425	0.324187	0.340006	1.27384
178	0	chr1	-	7459373	7469951	ENSGALT00000022573	14	3160	ENSGALG00000013926	DCLRE1C	GO:0070419(nonhomologous end joining complex);GO:0005654(nucleoplasm);GO:0005794(Golgi apparatus);GO:0051276(chromosome organization);GO:0033151(V(D)J recombination);GO:0030183(B cell differentiation);GO:0010212(response to ionizing radiation);GO:0006310(DNA recombination);GO:0006302(double-strand break repair);GO:0000723(telomere maintenance);GO:0008409(5'-3' exonuclease activity);GO:0000014(sin…	03450(Non-homologous end-joining)	K10887	EC:3.1.-.-	DNA cross-link repair 1C [Source:HGNC Symbol;Acc:HGNC:17642]	NA	2.78275	3.06628	2.49724	1.26177	1.81814	0.599167	0.594965	0.884039	0.524373	0.362964	0.286449	0.387846	0.354864	0.777363	0.391907	0.309203	0.127488
183	0	chr1	-	7507177	7517584	ENSGALT00000054075	10	1095	ENSGALG00000030844	DMTF1	NA	NA	NA	NA	cyclin D binding myb like transcription factor 1 [Source:HGNC Symbol;Acc:HGNC:14603]	NA	0.072118	1.67728	2.04117	1.7132	0.009103	0.096104	0.08931	0.086901	0.023599	0.060575	1.07283	1.68488	0.056751	1.31923	2.06399	0.033486	0.0001
187	0	chr1	+	8310340	8452139	ENSGALT00000010596	18	2706	ENSGALG00000006563	SEMA3D	GO:0038191(neuropilin binding);GO:0007399(nervous system development);GO:0030154(cell differentiation);GO:0007275(multicellular organism development);GO:0005576(extracellular region);GO:0005615(extracellular space);GO:0050919(negative chemotaxis)	NA	NA	NA	semaphorin 3D [Source:HGNC Symbol;Acc:HGNC:10726]	NA	49.4374	31.1573	37.9312	26.5259	24.1514	20.3646	23.6007	19.823	3.49489	3.90924	5.79602	6.00854	2.79883	3.43801	1.9291	3.05754	2.65355
188	0	chr1	+	8824964	8995709	ENSGALT00000010591	18	3251	ENSGALG00000006560	SEMA3A	GO:0044297(cell body);GO:0005615(extracellular space);GO:2001224(positive regulation of neuron migration);GO:2000020(positive regulation of male gonad development);GO:1990535(neuron projection maintenance);GO:2000009(negative regulation of protein localization to cell surface);GO:1903375(facioacoustic ganglion development);GO:1903045(neural crest cell migration involved in sympathetic nervous sys…	NA	NA	NA	semaphorin 3A [Source:HGNC Symbol;Acc:HGNC:10723]	NA	58.3718	48.8102	60.9758	20.2179	22.8195	9.94266	9.4982	11.5163	3.48067	3.56767	4.12027	4.54528	3.08451	2.72281	1.93625	2.49413	1.9281
189	0	chr1	+	8825781	8995499	ENSGALT00000042634	18	2426	ENSGALG00000006560	SEMA3A	GO:0044297(cell body);GO:0005615(extracellular space);GO:2001224(positive regulation of neuron migration);GO:2000020(positive regulation of male gonad development);GO:1990535(neuron projection maintenance);GO:2000009(negative regulation of protein localization to cell surface);GO:1903375(facioacoustic ganglion development);GO:1903045(neural crest cell migration involved in sympathetic nervous sys…	NA	NA	NA	semaphorin 3A [Source:HGNC Symbol;Acc:HGNC:10723]	NA	2.77562	1.9997	2.5253	2.24445	2.06288	0.0001	0.0001	0.0001	1.84228	0.0001	0.0001	0.0001	0.0001	0.0001	0.0001	0.0001	0.0001
192	0	chr1	+	9732868	9752834	ENSGALT00000071279	4	2802	ENSGALG00000037435	ENSGALG00000037435	NA	NA	NA	NA	NA	NA	0.404379	0.395321	0.118994	0.200898	0.099802	0.041636	0.0001	0.0001	0.0001	0.020483	0.0001	0.0001	0.0001	0.0001	0.0001	0.0001	0.0001
195	0	chr1	+	9891183	9921006	ENSGALT00000072444	2	3552	ENSGALG00000039659	ENSGALG00000039659	NA	NA	NA	NA	NA	NA	0.533948	0.62924	0.318337	0.201134	0.245373	0.112287	0.080891	0.0001	0.0001	0.0001	0.0001	0.0001	0.0001	0.0001	0.0001	0.0001	0.0001
199	0	chr1	+	10220631	10584619	ENSGALT00000013830	38	7718	ENSGALG00000008486	CACNA2D1	GO:1990454(L-type voltage-gated calcium channel complex);GO:0070062(extracellular exosome);GO:0030315(T-tubule);GO:0016529(sarcoplasmic reticulum);GO:0005891(voltage-gated calcium channel complex);GO:0086091(regulation of heart rate by cardiac conduction);GO:0086048(membrane depolarization during bundle of His cell action potential);GO:0086002(cardiac muscle cell action potential involved in cont…	04010(MAPK signaling pathway);04260(Cardiac muscle contraction);04261(Adrenergic signaling in cardiomyocytes)	K04858	NA	calcium channel, voltage-dependent, alpha 2/delta subunit 1 preproprotein [Source:RefSeq peptide;Acc:NP_001170793]	NA	44.9467	48.4744	42.2759	67.1252	70.5664	119.059	96.5476	143.327	77.1723	73.6401	38.0418	81.7126	56.1548	25.9957	52.667	42.5701	19.8578
200	0	chr1	+	10650557	10710329	ENSGALT00000078551	18	3157	ENSGALG00000033974	HGF	NA	04060(Cytokine-cytokine receptor interaction);04510(Focal adhesion)	K05460	NA	hepatocyte growth factor [Source:HGNC Symbol;Acc:HGNC:4893]	NA	1.20742	0.641081	1.21143	2.15629	2.27384	3.54242	3.37659	5.08551	0.902806	1.57364	0.639304	2.12608	0.479259	1.52651	1.16363	0.772686	0.422133
203	0	chr1	-	11182192	11218268	ENSGALT00000039749	14	2311	ENSGALG00000008439	ENSGALG00000008439	GO:0007166(cell surface receptor signaling pathway);GO:0006955(immune response);GO:0016021(integral component of membrane);GO:0016020(membrane)	04512(ECM-receptor interaction);04145(Phagosome);04920(Adipocytokine signaling pathway);03320(PPAR signaling pathway)	K06259	NA	NA	NA	9.81604	6.19569	5.84566	15.7767	14.4573	377.658	255.94	338.886	8.88463	7.77865	8.5275	4.0561	4.55816	1.98015	10.0786	10.6858	5.56704
205	0	chr1	-	11370427	11403687	ENSGALT00000066806	8	1849	ENSGALG00000008382	GNAI1	GO:0005813(centrosome);GO:0005765(lysosomal membrane);GO:0030496(midbody);GO:0051301(cell division);GO:0005737(cytoplasm);GO:0070062(extracellular exosome);GO:0005634(nucleus);GO:0005730(nucleolus);GO:0060236(regulation of mitotic spindle organization);GO:1904778(positive regulation of protein localization to cell cortex);GO:0005622(intracellular);GO:0005886(plasma membrane);GO:0099738(cell corte…	04371(Apelin signaling pathway);04540(Gap junction);04914(Progesterone-mediated oocyte maturation);04916(Melanogenesis);04261(Adrenergic signaling in cardiomyocytes)	NA	NA	G protein subunit alpha i1 [Source:HGNC Symbol;Acc:HGNC:4384]	NA	46.4122	42.188	52.4937	19.8907	19.6458	15.3066	10.6156	16.7377	5.48915	4.47363	1.9327	5.14604	3.74033	3.68331	5.58429	4.05332	2.5867
208	0	chr1	+	12120386	12302861	ENSGALT00000072390	8	1599	ENSGALG00000038834	ENSGALG00000038834	NA	NA	NA	NA	NA	NA	6.82903	5.58126	5.86051	7.07532	6.19148	4.79351	5.13511	4.45055	1.82666	1.57548	1.33028	0.990103	1.24268	1.31328	1.24311	0.970616	0.906978
210	0	chr1	+	12373231	12420711	ENSGALT00000039701	6	3756	ENSGALG00000008353	ENSGALG00000008353	GO:0035418(protein localization to synapse);GO:0032947(protein complex scaffold activity);GO:0005923(bicellular tight junction);GO:0045202(synapse);GO:0007165(signal transduction)	NA	NA	NA	NA	NA	4.02227	2.20566	3.8492	3.52143	3.20002	1.87112	3.29339	2.50774	0.312811	0.188726	0.183758	0.223815	0.315643	0.225868	0.2952	0.467041	0.382344
211	0	chr1	-	12441529	12504054	ENSGALT00000013567	18	4459	ENSGALG00000008335	PHTF2	GO:0005783(endoplasmic reticulum);GO:0016021(integral component of membrane);GO:0016020(membrane)	NA	NA	NA	putative homeodomain transcription factor 2 [Source:HGNC Symbol;Acc:HGNC:13411]	NA	12.3897	13.8807	13.4005	57.7609	54.938	41.2732	44.2179	72.024	28.4819	28.9559	16.0915	26.1069	20.3943	19.3905	27.1738	16.568	7.9047
213	0	chr1	-	12517000	12536071	ENSGALT00000013555	7	1872	ENSGALG00000008328	RSBN1L	GO:0005634(nucleus)	NA	NA	NA	round spermatid basic protein 1 like [Source:HGNC Symbol;Acc:HGNC:24765]	NA	0.0001	10.1835	2.28894	3.57506	0.667402	0.102116	0.0001	2.24038	0.0001	0.187348	0.0001	2.49517	2.73121	0.0001	6.02928	0.277008	0.110552
214	0	chr1	-	12517000	12549696	ENSGALT00000083648	8	2043	ENSGALG00000008328	RSBN1L	GO:0005634(nucleus)	NA	NA	NA	round spermatid basic protein 1 like [Source:HGNC Symbol;Acc:HGNC:24765]	NA	3.88282	0.0001	0.044088	0.665133	1.79835	1.16318	0.18443	0.089866	0.113787	0.668491	0.111767	0.017493	0.186355	0.159636	0.13001	0.573288	0.777289
215	0	chr1	-	12517000	12559907	ENSGALT00000047843	8	2532	ENSGALG00000008328	RSBN1L	GO:0005634(nucleus)	NA	NA	NA	round spermatid basic protein 1 like [Source:HGNC Symbol;Acc:HGNC:24765]	NA	5.72947	1.74709	9.21749	10.8946	13.5522	13.4415	13.0065	14.2064	6.01109	6.16082	5.98836	4.64914	3.83936	7.75309	2.36217	6.65926	3.1097
217	0	chr1	-	12571738	12579735	ENSGALT00000013546	6	2191	ENSGALG00000008322	ENSGALG00000008322	NA	NA	NA	NA	NA	NA	20.0143	16.378	16.8526	18.4545	22.1973	17.1118	21.04	18.1181	6.82607	6.0106	3.93745	7.74495	5.02369	7.36069	6.93554	6.35877	9.30314
219	0	chr1	+	12676726	12723229	ENSGALT00000013530	30	2400	ENSGALG00000008312	GSAP	GO:0005802(trans-Golgi network);GO:1902004(positive regulation of amyloid-beta formation);GO:0030162(regulation of proteolysis);GO:0001540(amyloid-beta binding)	NA	NA	NA	gamma-secretase activating protein [Source:HGNC Symbol;Acc:HGNC:28042]	NA	9.84646	9.74681	9.06213	15.658	14.1048	10.2819	9.34539	13.5642	4.94778	4.42805	3.59943	3.35771	4.32664	6.39382	4.42563	3.73595	1.9473
222	0	chr1	+	12776938	12782933	ENSGALT00000013522	2	3117	ENSGALG00000008306	FGL2	GO:0070062(extracellular exosome);GO:0008233(peptidase activity);GO:0006508(proteolysis)	NA	NA	NA	fibrinogen like 2 [Source:HGNC Symbol;Acc:HGNC:3696]	NA	0.0001	0.160848	0.104994	0.288577	0.753237	7.10998	4.77281	8.60192	4.09352	3.24601	2.90512	12.278	5.66535	8.77966	13.7276	7.38889	14.3418
223	0	chr1	+	12796709	12835386	ENSGALT00000080551	9	855	ENSGALG00000008301	FAM185A	GO:0005829(cytosol)	NA	NA	NA	family with sequence similarity 185 member A [Source:HGNC Symbol;Acc:HGNC:22412]	NA	4.41369	2.26464	3.33352	4.62522	6.27962	9.26962	5.4648	9.27913	6.52653	5.70705	3.75014	2.70967	3.97803	0.840043	6.17316	3.29258	3.61842
225	0	chr1	-	12838227	12916687	ENSGALT00000089628	21	2382	ENSGALG00000045817	FBXL13	NA	NA	NA	NA	F-box and leucine rich repeat protein 13 [Source:HGNC Symbol;Acc:HGNC:21658]	NA	1.18211	1.42362	1.27967	0.877382	1.35484	0.126522	0.163548	0.140387	0.232646	0.032447	0.0001	0.0358	0.045234	0.0001	0.0001	0.079357	0.013426
226	0	chr1	+	12869754	12885148	ENSGALT00000013512	4	1940	ENSGALG00000008298	LRRC17	GO:0045671(negative regulation of osteoclast differentiation);GO:0048539(bone marrow development);GO:0005615(extracellular space)	NA	NA	NA	leucine rich repeat containing 17 [Source:HGNC Symbol;Acc:HGNC:16895]	NA	80.2581	77.6411	85.7649	48.979	47.3316	10.676	8.40639	9.34308	4.32871	2.47716	1.17421	4.77326	3.628	0.667754	0.426803	1.04227	0.096251
229	0	chr1	-	12927124	12946956	ENSGALT00000013482	5	2413	ENSGALG00000008285	NAPEPLD	GO:0070062(extracellular exosome);GO:0005829(cytosol);GO:0070290(N-acylphosphatidylethanolamine-specific phospholipase D activity);GO:0008270(zinc ion binding);GO:0042802(identical protein binding);GO:0070291(N-acylethanolamine metabolic process)	NA	NA	NA	N-acyl phosphatidylethanolamine phospholipase D [Source:HGNC Symbol;Acc:HGNC:21683]	NA	6.90899	0.491776	4.43412	8.39206	6.98769	3.35124	4.37829	3.95898	17.4798	17.2273	11.2748	24.468	21.4294	20.5766	35.0298	34.4287	14.3596
230	0	chr1	+	12968095	12976920	ENSGALT00000047461	12	1540	ENSGALG00000008280	PMPCB	GO:0005743(mitochondrial inner membrane);GO:0005739(mitochondrion);GO:0005750(mitochondrial respiratory chain complex III);GO:0006122(mitochondrial electron transport, ubiquinol to cytochrome c);GO:0004222(metalloendopeptidase activity);GO:0016485(protein processing);GO:0009060(aerobic respiration);GO:0008270(zinc ion binding);GO:0006508(proteolysis);GO:0046872(metal ion binding);GO:0003824(catal…	NA	NA	NA	peptidase, mitochondrial processing beta subunit [Source:HGNC Symbol;Acc:HGNC:9119]	NA	0.0001	0.0001	0.103063	0.0001	0.0001	0.0001	0.0001	0.0001	0.0001	6.62043	0.0001	6.03434	0.0001	5.03799	4.68359	5.53691	4.03452
232	0	chr1	+	12968097	12977041	ENSGALT00000013473	13	1735	ENSGALG00000008280	PMPCB	GO:0005743(mitochondrial inner membrane);GO:0005739(mitochondrion);GO:0005750(mitochondrial respiratory chain complex III);GO:0006122(mitochondrial electron transport, ubiquinol to cytochrome c);GO:0004222(metalloendopeptidase activity);GO:0016485(protein processing);GO:0009060(aerobic respiration);GO:0008270(zinc ion binding);GO:0006508(proteolysis);GO:0046872(metal ion binding);GO:0003824(catal…	NA	NA	NA	peptidase, mitochondrial processing beta subunit [Source:HGNC Symbol;Acc:HGNC:9119]	NA	15.4106	14.4375	25.1031	21.6037	12.1725	7.92868	19.3491	6.43731	14.4885	13.3804	17.5681	13.1249	17.0919	7.00315	7.02681	9.32572	4.93704
235	0	chr1	+	12994459	13001479	ENSGALT00000087665	12	1485	ENSGALG00000008236	PSMC2	GO:0031597(cytosolic proteasome complex);GO:1901800(positive regulation of proteasomal protein catabolic process);GO:0045899(positive regulation of RNA polymerase II transcriptional preinitiation complex assembly);GO:0036402(proteasome-activating ATPase activity);GO:0017025(TBP-class protein binding);GO:0031595(nuclear proteasome complex);GO:0008540(proteasome regulatory particle, base subcomplex…	03050(Proteasome)	K03061	NA	proteasome 26S subunit, ATPase 2 [Source:HGNC Symbol;Acc:HGNC:9548]	NA	7.46491	5.83403	4.93326	1.0689	3.70571	2.22652	2.55211	37.294	1.34116	1.73971	3.48942	4.44556	1.45165	4.0713	3.45716	2.13432	15.7073
236	0	chr1	-	13005189	13038545	ENSGALT00000013382	20	2591	ENSGALG00000008222	SLC26A5	GO:0016328(lateral plasma membrane);GO:0016323(basolateral plasma membrane);GO:0005887(integral component of plasma membrane);GO:0005886(plasma membrane);GO:1902476(chloride transmembrane transport);GO:1902358(sulfate transmembrane transport);GO:0051453(regulation of intracellular pH);GO:0042391(regulation of membrane potential);GO:0019532(oxalate transport);GO:0015701(bicarbonate transport);GO:0…	NA	NA	NA	solute carrier family 26 member 5 [Source:HGNC Symbol;Acc:HGNC:9359]	NA	4.84495	3.58594	3.60325	1.40406	2.03785	21.5502	11.7527	10.198	47.1551	70.1133	41.2435	21.9627	37.0877	25.6113	174.069	68.0851	77.754
237	0	chr1	-	13046276	13318877	ENSGALT00000013344	64	11417	ENSGALG00000008193	RELN	GO:0030425(dendrite);GO:0005886(plasma membrane);GO:0016020(membrane);GO:0005737(cytoplasm);GO:0005615(extracellular space);GO:0005578(proteinaceous extracellular matrix);GO:2000969(positive regulation of AMPA receptor activity);GO:2000463(positive regulation of excitatory postsynaptic potential);GO:2000310(regulation of NMDA receptor activity);GO:1902078(positive regulation of lateral motor colu…	04512(ECM-receptor interaction);04510(Focal adhesion)	K06249	EC:3.4.21.-	reelin precursor [Source:RefSeq peptide;Acc:NP_001292052]	NA	7.25692	6.63834	7.61658	6.57825	7.70595	8.02974	7.56347	5.86894	1.85672	1.57793	2.22135	1.44741	0.998148	1.44681	1.34194	1.32761	2.48061
241	0	chr1	-	13737410	13761419	ENSGALT00000066961	2	1213	ENSGALG00000034533	ENSGALG00000034533	NA	NA	NA	NA	NA	NA	11.3979	5.99028	3.73152	8.78935	11.2418	2.37831	1.98841	1.64026	1.11507	0.791522	0.904267	1.35208	0.863846	1.56826	0.863228	1.32858	1.43969
242	0	chr1	+	13764825	13808973	ENSGALT00000061103	23	3638	ENSGALG00000008167	KMT2E	GO:0046872(metal ion binding);GO:0002446(neutrophil mediated immunity);GO:0006306(DNA methylation);GO:0030218(erythrocyte differentiation);GO:0042119(neutrophil activation)	NA	NA	NA	lysine methyltransferase 2E [Source:HGNC Symbol;Acc:HGNC:18541]	NA	4.6319	8.58796	4.05026	2.60233	0.0001	0.0001	0.0001	1.2919	0.0001	0.480766	0.0001	0.0001	0.0001	2.08422	0.0001	2.33822	2.55239
243	0	chr1	+	13764825	13809083	ENSGALT00000013259	22	3842	ENSGALG00000008167	KMT2E	GO:0046872(metal ion binding);GO:0002446(neutrophil mediated immunity);GO:0006306(DNA methylation);GO:0030218(erythrocyte differentiation);GO:0042119(neutrophil activation)	NA	NA	NA	lysine methyltransferase 2E [Source:HGNC Symbol;Acc:HGNC:18541]	NA	3.16561	9.187	3.24737	2.37968	0.736646	18.2831	14.5187	18.0209	6.82472	8.78146	2.42211	13.0967	9.53794	4.63603	12.3826	3.29263	2.60557
244	0	chr1	+	13764825	13809083	ENSGALT00000055084	21	3782	ENSGALG00000008167	KMT2E	GO:0046872(metal ion binding);GO:0002446(neutrophil mediated immunity);GO:0006306(DNA methylation);GO:0030218(erythrocyte differentiation);GO:0042119(neutrophil activation)	NA	NA	NA	lysine methyltransferase 2E [Source:HGNC Symbol;Acc:HGNC:18541]	NA	15.0907	33.3526	23.0012	14.7387	25.0123	32.8235	30.4883	34.3612	14.8741	10.6093	7.79792	7.62582	5.893	12.3534	5.07216	7.39504	3.1195
245	0	chr1	+	13764863	13809083	ENSGALT00000080952	21	3705	ENSGALG00000008167	KMT2E	GO:0046872(metal ion binding);GO:0002446(neutrophil mediated immunity);GO:0006306(DNA methylation);GO:0030218(erythrocyte differentiation);GO:0042119(neutrophil activation)	NA	NA	NA	lysine methyltransferase 2E [Source:HGNC Symbol;Acc:HGNC:18541]	NA	24.3457	0.0001	19.5412	28.9945	27.5286	0.0001	0.0001	0.0001	0.0001	0.0001	0.0001	0.0001	0.0001	0.0001	0.0001	0.0001	0.0001
246	0	chr1	-	13820584	13864047	ENSGALT00000013245	16	2157	ENSGALG00000008154	SRPK2	GO:0005829(cytosol);GO:0005737(cytoplasm);GO:0005730(nucleolus);GO:0005654(nucleoplasm);GO:0005634(nucleus);GO:0045071(negative regulation of viral genome replication);GO:0045070(positive regulation of viral genome replication);GO:0035556(intracellular signal transduction);GO:0008380(RNA splicing);GO:0008284(positive regulation of cell proliferation);GO:0006468(protein phosphorylation);GO:0000245…	NA	NA	NA	SRSF protein kinase 2 [Source:HGNC Symbol;Acc:HGNC:11306]	NA	3.86634	5.32051	8.24617	3.3274	4.46112	6.74051	2.48181	5.72028	0.992628	0.826515	0.671356	2.22615	1.71579	2.98491	2.28633	1.90071	1.00534
247	0	chr1	-	13820584	13864047	ENSGALT00000053364	15	2064	ENSGALG00000008154	SRPK2	GO:0005829(cytosol);GO:0005737(cytoplasm);GO:0005730(nucleolus);GO:0005654(nucleoplasm);GO:0005634(nucleus);GO:0045071(negative regulation of viral genome replication);GO:0045070(positive regulation of viral genome replication);GO:0035556(intracellular signal transduction);GO:0008380(RNA splicing);GO:0008284(positive regulation of cell proliferation);GO:0006468(protein phosphorylation);GO:0000245…	NA	NA	NA	SRSF protein kinase 2 [Source:HGNC Symbol;Acc:HGNC:11306]	NA	29.3308	29.6853	26.7359	17.5377	15.3722	1.81591	2.73422	2.34829	4.98128	5.25555	2.33781	1.61899	3.2233	1.27147	1.52264	1.16301	0.969166
258	0	chr1	-	14227437	14253782	ENSGALT00000068413	12	1599	ENSGALG00000008098	NAMPT	GO:0004514(nicotinate-nucleotide diphosphorylase (carboxylating) activity);GO:0009435(NAD biosynthetic process);GO:0032922(circadian regulation of gene expression);GO:0045944(positive regulation of transcription from RNA polymerase II promoter);GO:0042802(identical protein binding);GO:0005737(cytoplasm);GO:0007623(circadian rhythm);GO:0070062(extracellular exosome);GO:0030054(cell junction);GO:00…	00760(Nicotinate and nicotinamide metabolism);04621(NOD-like receptor signaling pathway)	NA	NA	nicotinamide phosphoribosyltransferase [Source:HGNC Symbol;Acc:HGNC:30092]	NA	0.199537	9.53432	0.011869	6.8213	12.4437	47.6683	12.3938	5.60549	64.3561	104.447	49.996	78.0451	73.3833	30.3409	87.9782	82.5848	30.451
259	0	chr1	-	14227437	14253838	ENSGALT00000013144	11	1637	ENSGALG00000008098	NAMPT	GO:0004514(nicotinate-nucleotide diphosphorylase (carboxylating) activity);GO:0009435(NAD biosynthetic process);GO:0032922(circadian regulation of gene expression);GO:0045944(positive regulation of transcription from RNA polymerase II promoter);GO:0042802(identical protein binding);GO:0005737(cytoplasm);GO:0007623(circadian rhythm);GO:0070062(extracellular exosome);GO:0030054(cell junction);GO:00…	00760(Nicotinate and nicotinamide metabolism);04621(NOD-like receptor signaling pathway)	NA	NA	nicotinamide phosphoribosyltransferase [Source:HGNC Symbol;Acc:HGNC:30092]	NA	24.2867	19.4167	24.5981	18.2586	18.0869	225.222	97.5055	101.022	293.947	400.656	301.738	234.227	275.613	142.6	200.438	228.788	96.4106
260	0	chr1	-	14232247	14253782	ENSGALT00000074225	9	1214	ENSGALG00000008098	NAMPT	GO:0004514(nicotinate-nucleotide diphosphorylase (carboxylating) activity);GO:0009435(NAD biosynthetic process);GO:0032922(circadian regulation of gene expression);GO:0045944(positive regulation of transcription from RNA polymerase II promoter);GO:0042802(identical protein binding);GO:0005737(cytoplasm);GO:0007623(circadian rhythm);GO:0070062(extracellular exosome);GO:0030054(cell junction);GO:00…	00760(Nicotinate and nicotinamide metabolism);04621(NOD-like receptor signaling pathway)	K03462	EC:2.4.2.12	nicotinamide phosphoribosyltransferase [Source:HGNC Symbol;Acc:HGNC:30092]	NA	0.152026	0.381723	0.285794	0.280075	0.249286	33.1436	9.52323	16.0342	64.2877	37.7881	11.9234	13.2987	2.07552	7.49757	9.67646	14.4121	0.409443
264	0	chr1	+	14555740	14570086	ENSGALT00000013062	11	1741	ENSGALG00000008050	HBP1	GO:0016607(nuclear speck);GO:0005654(nucleoplasm);GO:0003723(RNA binding);GO:0005634(nucleus);GO:0003677(DNA binding)	NA	NA	NA	HMG box-containing protein 1 [Source:RefSeq peptide;Acc:NP_001186383]	NA	14.0096	19.8452	23.2413	18.912	21.9089	40.3108	24.8555	42.7809	51.8289	54.9815	42.2669	18.8735	32.2228	24.305	84.2771	53.3825	64.262
269	0	chr1	+	14768856	14792300	ENSGALT00000013000	8	1945	ENSGALG00000008009	BCAP29	GO:0016020(membrane);GO:0070973(protein localization to endoplasmic reticulum exit site);GO:0006888(ER to Golgi vesicle-mediated transport);GO:0001649(osteoblast differentiation);GO:0005789(endoplasmic reticulum membrane);GO:0005783(endoplasmic reticulum);GO:0006886(intracellular protein transport);GO:0016021(integral component of membrane)	NA	NA	NA	B-cell receptor associated protein 29 [Source:HGNC Symbol;Acc:HGNC:24131]	NA	37.4935	38.3336	37.318	22.4825	24.9037	16.2572	13.4025	14.3223	14.2718	13.3339	8.43595	19.1216	20.5665	22.0727	24.1433	16.4106	13.0718
272	0	chr1	+	14822529	14828989	ENSGALT00000060943	6	2192	ENSGALG00000038981	CBLL1	GO:0045807(positive regulation of endocytosis);GO:0030335(positive regulation of cell migration);GO:0007162(negative regulation of cell adhesion);GO:0061630(ubiquitin protein ligase activity);GO:0042802(identical protein binding);GO:0004842(ubiquitin-protein transferase activity);GO:0030155(regulation of cell adhesion);GO:0016567(protein ubiquitination);GO:0046872(metal ion binding);GO:0016740(tr…	NA	NA	NA	E3 ubiquitin-protein ligase Hakai [Source:UniProtKB/Swiss-Prot;Acc:Q5ZHZ4]	NA	16.009	18.76	23.0938	10.7013	11.601	9.23049	7.90828	7.42809	3.06015	3.28609	3.16747	3.25513	2.43473	5.64982	4.42486	3.7069	4.44919
278	0	chr1	-	14882571	14913134	ENSGALT00000012832	23	3995	ENSGALG00000007905	LAMB1	GO:0070062(extracellular exosome);GO:0043259(laminin-10 complex);GO:0043257(laminin-8 complex);GO:0031012(extracellular matrix);GO:0005615(extracellular space);GO:0005606(laminin-1 complex);GO:0005607(laminin-2 complex);GO:0005604(basement membrane);GO:0035987(endodermal cell differentiation);GO:0034446(substrate adhesion-dependent cell spreading);GO:0031175(neuron projection development);GO:0030…	NA	NA	NA	laminin subunit beta 1 [Source:HGNC Symbol;Acc:HGNC:6486]	NA	215.484	212.188	202.805	448.166	425.71	203.334	215.317	207.221	88.8854	69.3097	94.6641	46.4328	43.104	37.4163	32.4452	44.1958	67.991
279	0	chr1	-	14926773	14978515	ENSGALT00000012857	33	5322	ENSGALG00000007917	LAMB4	NA	04512(ECM-receptor interaction);04510(Focal adhesion)	K06245	NA	laminin subunit beta 4 [Source:HGNC Symbol;Acc:HGNC:6491]	NA	1.80473	1.70671	0.849253	1.69368	0.963152	1.19581	0.795683	0.813987	0.499565	0.308819	0.269384	0.157038	0.144739	0.019368	0.096138	0.085625	0.067655
283	0	chr1	-	15008474	15072568	ENSGALT00000067872	50	9528	ENSGALG00000007161	LRRK2	GO:0004672(protein kinase activity);GO:0043204(perikaryon);GO:0042802(identical protein binding);GO:0005768(endosome);GO:0030424(axon);GO:0046777(protein autophosphorylation);GO:0030425(dendrite);GO:0042803(protein homodimerization activity);GO:0005759(mitochondrial matrix);GO:0010508(positive regulation of autophagy);GO:0005096(GTPase activator activity);GO:0005764(lysosome);GO:0005741(mitochond…	NA	NA	NA	leucine rich repeat kinase 2 [Source:HGNC Symbol;Acc:HGNC:18618]	NA	2.88081	2.12975	3.02065	1.82298	3.11108	5.74016	5.03026	4.39003	2.18887	3.24056	2.10691	3.33788	2.5545	3.94866	2.87631	3.22419	1.1848
284	0	chr1	-	15009984	15072224	ENSGALT00000011599	51	7596	ENSGALG00000007161	LRRK2	GO:0004672(protein kinase activity);GO:0043204(perikaryon);GO:0042802(identical protein binding);GO:0005768(endosome);GO:0030424(axon);GO:0046777(protein autophosphorylation);GO:0030425(dendrite);GO:0042803(protein homodimerization activity);GO:0005759(mitochondrial matrix);GO:0010508(positive regulation of autophagy);GO:0005096(GTPase activator activity);GO:0005764(lysosome);GO:0005741(mitochond…	NA	NA	NA	leucine rich repeat kinase 2 [Source:HGNC Symbol;Acc:HGNC:18618]	NA	0.006384	0.030479	0.060792	1.46389	0.008371	0.056225	0.197565	1.06892	1.80616	0.028101	0.455553	1.08255	1.4472	2.39168	0.927278	1.05461	0.76921
288	0	chr1	+	15251598	15253756	ENSGALT00000064847	2	2097	ENSGALG00000037754	ENSGALG00000037754	NA	NA	NA	NA	NA	NA	12.5629	9.35953	8.86249	6.88258	7.02553	6.63109	6.54552	6.38515	1.60496	1.33868	1.8111	2.80705	1.8233	3.04047	2.34809	2.1537	2.14748
291	0	chr1	+	15281148	15323045	ENSGALT00000054844	10	2204	ENSGALG00000042554	ABCD2	GO:0042803(protein homodimerization activity);GO:0005777(peroxisome);GO:0000038(very long-chain fatty acid metabolic process);GO:0006635(fatty acid beta-oxidation);GO:0032000(positive regulation of fatty acid beta-oxidation);GO:0042760(very long-chain fatty acid catabolic process)	02010(ABC transporters);04146(Peroxisome)	K05676	NA	ATP binding cassette subfamily D member 2 [Source:HGNC Symbol;Acc:HGNC:66]	NA	11.0621	10.33	11.6287	8.22653	7.80882	36.7084	21.3837	19.0912	22.5539	32.5615	35.6829	19.2626	17.1798	20.5207	21.3599	24.2783	14.8841
292	0	chr1	+	15324254	15327462	ENSGALT00000059410	2	1053	ENSGALG00000036458	ENSGALG00000036458	NA	NA	NA	NA	NA	NA	5.50767	4.62591	5.42811	3.16663	3.77308	21.5618	12.1893	11.304	13.7738	17.6346	17.839	9.67586	10.6386	8.06263	10.4142	11.5327	6.97024
294	0	chr1	+	15350861	15434281	ENSGALT00000011493	36	5182	ENSGALG00000007098	KIF21A	GO:0005871(kinesin complex);GO:0007018(microtubule-based movement);GO:0016887(ATPase activity);GO:0003777(microtubule motor activity);GO:0008017(microtubule binding);GO:0003774(motor activity);GO:0005524(ATP binding);GO:0000166(nucleotide binding)	NA	NA	NA	kinesin family member 21A [Source:HGNC Symbol;Acc:HGNC:19349]	NA	0.0001	0.0001	0.466894	0.032465	0.0001	1.54283	0.0001	0.0001	0.118438	0.0001	3.7609	2.13285	7.58229	0.0001	0.0001	0.0001	0.006843
298	0	chr1	+	15350861	15434281	ENSGALT00000082706	33	5083	ENSGALG00000007098	KIF21A	GO:0005871(kinesin complex);GO:0007018(microtubule-based movement);GO:0016887(ATPase activity);GO:0003777(microtubule motor activity);GO:0008017(microtubule binding);GO:0003774(motor activity);GO:0005524(ATP binding);GO:0000166(nucleotide binding)	NA	NA	NA	kinesin family member 21A [Source:HGNC Symbol;Acc:HGNC:19349]	NA	0.0001	0.354259	3.72839	0.0001	0.0001	3.94518	0.0001	0.066809	0.0001	5.87571	0.392381	8.49639	2.89355	0.152391	11.4967	0.215739	0.0001
299	0	chr1	+	15374509	15434281	ENSGALT00000068470	36	5115	ENSGALG00000007098	KIF21A	GO:0005871(kinesin complex);GO:0007018(microtubule-based movement);GO:0016887(ATPase activity);GO:0003777(microtubule motor activity);GO:0008017(microtubule binding);GO:0003774(motor activity);GO:0005524(ATP binding);GO:0000166(nucleotide binding)	NA	NA	NA	kinesin family member 21A [Source:HGNC Symbol;Acc:HGNC:19349]	NA	0.194198	0.542048	0.076925	0.030559	0.110576	0.110461	0.0001	0.19083	0.080318	0.028796	0.012582	0.010283	0.02265	0.591243	3.11892	5.10254	0.0001
303	0	chr1	-	15692075	15698662	ENSGALT00000070013	3	2016	ENSGALG00000040272	ENSGALG00000040272	GO:0007605(sensory perception of sound);GO:0060117(auditory receptor cell development)	00510(N-Glycan biosynthesis)	NA	NA	NA	NA	0.818151	0.130695	0.586286	0.230902	1.66753	2.52854	1.78454	2.06967	1.43091	1.38993	1.46899	1.00214	1.29525	1.89241	1.14935	1.13132	0.036895
304	0	chr1	-	15692076	15699046	ENSGALT00000081789	3	1958	ENSGALG00000040272	ENSGALG00000040272	GO:0007605(sensory perception of sound);GO:0060117(auditory receptor cell development)	00510(N-Glycan biosynthesis)	NA	NA	NA	NA	5.71723	4.30409	5.2095	2.68582	0.0001	0.0001	0.0001	0.021706	0.0001	0.0001	0.008035	0.0001	0.013091	0.013443	0.001336	0.0001	0.987223
308	0	chr1	+	15710309	15721324	ENSGALT00000007817	12	2537	ENSGALG00000004897	GTSE1	GO:0016020(membrane);GO:0005881(cytoplasmic microtubule)	04115(p53 signaling pathway)	K10129	NA	G2 and S-phase expressed 1 [Source:HGNC Symbol;Acc:HGNC:13698]	NA	13.586	13.4324	11.9654	3.98906	4.78191	5.02845	2.60961	3.3884	3.03202	0.608984	0.863415	0.354759	0.342832	3.4208	0.589588	0.91688	0.369725
311	0	chr1	-	15740825	15899595	ENSGALT00000060656	35	8461	ENSGALG00000043355	CELSR1	GO:0005654(nucleoplasm);GO:0005886(plasma membrane);GO:0042472(inner ear morphogenesis);GO:0001736(establishment of planar polarity);GO:0001764(neuron migration);GO:0001843(neural tube closure);GO:0001942(hair follicle development);GO:0007266(Rho protein signal transduction);GO:0007626(locomotory behavior);GO:0009952(anterior/posterior pattern specification);GO:0032956(regulation of actin cytoske…	NA	NA	NA	cadherin EGF LAG seven-pass G-type receptor 1 [Source:HGNC Symbol;Acc:HGNC:1850]	NA	31.7341	30.8195	26.316	19.5734	21.663	4.4525	5.9753	4.88453	1.9081	2.57239	2.49023	0.61216	0.828627	1.94127	3.85038	1.48028	6.55107
313	0	chr1	+	15963932	15972261	ENSGALT00000080308	2	324	ENSGALG00000035169	ENSGALG00000035169	NA	NA	NA	NA	NA	NA	19.8637	22.1722	26.4276	25.927	25.3784	21.798	15.0717	15.9368	47.9286	58.2173	51.6175	59.0995	74.0265	53.3902	103.683	74.0804	54.5509
314	0	chr1	+	15993228	16010555	ENSGALT00000056185	14	1271	ENSGALG00000034274	ENSGALG00000034274	NA	NA	NA	NA	NA	NA	11.5782	12.2612	12.2567	13.3053	10.7379	13.2869	4.39318	9.36435	9.24492	20.7958	8.33271	7.27168	17.2635	14.7227	19.8434	24.5183	17.5727
315	0	chr1	+	15993228	16013772	ENSGALT00000046895	16	1346	ENSGALG00000034274	ENSGALG00000034274	NA	NA	NA	NA	NA	NA	0.0001	0.0001	0.0001	0.0001	0.207543	0.0001	5.34876	1.67383	15.3828	20.23	16.4778	17.9992	21.6737	9.07367	40.5028	21.5388	10.9362
316	0	chr1	+	15993228	16013772	ENSGALT00000060316	17	1364	ENSGALG00000034274	ENSGALG00000034274	NA	NA	NA	NA	NA	NA	0.405273	0.298889	0.328649	0.251624	0.261915	1.46835	0.530875	0.471883	3.29394	2.17008	2.37934	8.12465	4.53505	5.09391	13.0121	5.57874	4.28249
322	0	chr1	+	17084630	17419065	ENSGALT00000061566	4	558	ENSGALG00000023584	FAM19A5	GO:0016021(integral component of membrane);GO:0016020(membrane)	NA	NA	NA	family with sequence similarity 19 member A5, C-C motif chemokine like [Source:HGNC Symbol;Acc:HGNC:21592]	NA	1.99533	1.3511	1.6092	5.71126	5.96875	0.685224	0.294486	1.4884	0.068158	0.0001	0.0001	0.0001	0.0001	0.0001	0.038043	0.0001	0.0001
325	0	chr1	+	17186452	17502308	ENSGALT00000082066	4	378	ENSGALG00000023584	FAM19A5	GO:0016021(integral component of membrane);GO:0016020(membrane)	NA	NA	NA	family with sequence similarity 19 member A5, C-C motif chemokine like [Source:HGNC Symbol;Acc:HGNC:21592]	NA	5.20382	2.099	4.32739	2.19587	5.30804	2.79674	1.22118	0.0001	1.69599	0.843095	0.39892	0.271865	0.614729	0.299499	0.0001	0.344257	0.389217
326	0	chr1	-	17371134	17382545	ENSGALT00000081583	3	659	ENSGALG00000039093	ENSGALG00000039093	NA	NA	NA	NA	NA	NA	1.93055	0.742421	1.07988	1.8767	1.92544	1.08405	0.669706	0.836379	0.135675	0.186531	0.0001	0.0001	0.093975	0.120609	0.0001	0.157577	0.276103
333	0	chr1	-	18749123	18805419	ENSGALT00000048667	14	3741	ENSGALG00000029379	BRD1	GO:0070776(MOZ/MORF histone acetyltransferase complex);GO:0005634(nucleus);GO:0042393(histone binding);GO:0016607(nuclear speck);GO:0043966(histone H3 acetylation)	NA	NA	NA	bromodomain containing 1 [Source:HGNC Symbol;Acc:HGNC:1102]	NA	10.1678	13.0263	14.1244	17.0054	12.3993	5.64473	9.99848	11.2269	5.08222	5.16785	4.16323	3.67395	2.8985	4.52903	5.04685	4.43065	1.29923
334	0	chr1	-	18749123	18805419	ENSGALT00000056505	12	3522	ENSGALG00000029379	BRD1	GO:0070776(MOZ/MORF histone acetyltransferase complex);GO:0005634(nucleus);GO:0042393(histone binding);GO:0016607(nuclear speck);GO:0043966(histone H3 acetylation)	NA	NA	NA	bromodomain containing 1 [Source:HGNC Symbol;Acc:HGNC:1102]	NA	4.03567	2.98835	2.62074	0.0001	2.87462	8.2326	0.0001	2.80046	0.0001	0.0001	0.0001	0.0001	0.0001	0.0001	1.52442	0.0001	1.2199
336	0	chr1	+	18834835	18839285	ENSGALT00000061375	1	4451	ENSGALG00000032659	ZBED4	NA	NA	NA	NA	zinc finger BED-type containing 4 [Source:HGNC Symbol;Acc:HGNC:20721]	NA	22.6737	20.0527	20.7368	9.5742	11.8883	9.48261	5.67967	6.4222	14.8768	10.3292	6.5614	22.3624	18.1026	13.6606	20.3514	17.7708	9.48321
338	0	chr1	-	18849407	18864903	ENSGALT00000013914	11	2541	ENSGALG00000008539	ALG12	GO:0016020(membrane);GO:0006488(dolichol-linked oligosaccharide biosynthetic process);GO:0006487(protein N-linked glycosylation);GO:0097502(mannosylation);GO:0000030(mannosyltransferase activity);GO:0005783(endoplasmic reticulum);GO:0005789(endoplasmic reticulum membrane);GO:0016757(transferase activity, transferring glycosyl groups);GO:0016021(integral component of membrane)	00510(N-Glycan biosynthesis)	NA	NA	ALG12, alpha-1,6-mannosyltransferase [Source:HGNC Symbol;Acc:HGNC:19358]	NA	28.0481	17.3183	4.49421	8.62679	10.6582	9.13315	5.72677	2.48393	4.8593	0.241513	1.0043	4.95998	2.51203	9.96828	1.98304	3.21	4.57615
339	0	chr1	-	18849561	18864906	ENSGALT00000061619	10	2266	ENSGALG00000008539	ALG12	GO:0016020(membrane);GO:0006488(dolichol-linked oligosaccharide biosynthetic process);GO:0006487(protein N-linked glycosylation);GO:0097502(mannosylation);GO:0000030(mannosyltransferase activity);GO:0005783(endoplasmic reticulum);GO:0005789(endoplasmic reticulum membrane);GO:0016757(transferase activity, transferring glycosyl groups);GO:0016021(integral component of membrane)	00510(N-Glycan biosynthesis)	NA	NA	ALG12, alpha-1,6-mannosyltransferase [Source:HGNC Symbol;Acc:HGNC:19358]	NA	4.30844	12.8242	29.8083	7.44275	6.31977	7.15676	1.73697	9.54796	0.0001	3.72705	1.45873	1.35181	1.96595	1.902	2.3583	1.94884	0.0001
342	0	chr1	+	18865360	18876467	ENSGALT00000013929	10	1695	ENSGALG00000008551	CRELD2	GO:0005794(Golgi apparatus);GO:0005783(endoplasmic reticulum);GO:0005615(extracellular space);GO:0005509(calcium ion binding)	NA	NA	NA	cysteine rich with EGF like domains 2 [Source:HGNC Symbol;Acc:HGNC:28150]	NA	24.2351	21.305	23.526	11.0649	10.3484	7.45555	5.25654	5.90801	2.51832	2.68714	1.68884	4.42771	3.63852	9.98264	4.51419	3.34715	2.62882
344	0	chr1	-	19165830	19169549	ENSGALT00000039200	6	1965	ENSGALG00000023576	PIM3	GO:0005829(cytosol);GO:0061179(negative regulation of insulin secretion involved in cellular response to glucose stimulus);GO:0043066(negative regulation of apoptotic process);GO:0007346(regulation of mitotic cell cycle);GO:0006468(protein phosphorylation);GO:0004674(protein serine/threonine kinase activity);GO:0046777(protein autophosphorylation);GO:0005737(cytoplasm);GO:0005524(ATP binding);GO:…	NA	NA	NA	Pim-3 proto-oncogene, serine/threonine kinase [Source:HGNC Symbol;Acc:HGNC:19310]	NA	2.69588	2.95056	2.36723	3.63198	4.32852	7.67805	7.23333	6.23997	3.35734	4.60288	2.80755	7.03264	5.18657	14.8773	12.9381	8.78777	29.4933
345	0	chr1	-	20036081	20070713	ENSGALT00000013934	12	1348	ENSGALG00000008554	IL17REL	GO:0030368(interleukin-17 receptor activity);GO:0019221(cytokine-mediated signaling pathway);GO:0005887(integral component of plasma membrane)	NA	NA	NA	interleukin 17 receptor E like [Source:HGNC Symbol;Acc:HGNC:33808]	NA	0.837277	0.915531	0.57551	0.238625	0.346181	0.182994	0.095646	0.416163	0.0001	0.195238	0.089286	0.0001	0.0001	1.2538	0.013554	0.032258	0.0001
352	0	chr1	+	20174067	20177667	ENSGALT00000000003	2	1845	ENSGALG00000000003	PANX2	GO:0005737(cytoplasm);GO:0055085(transmembrane transport);GO:0002931(response to ischemia);GO:0015267(channel activity);GO:0005921(gap junction);GO:0006812(cation transport);GO:0022829(wide pore channel activity);GO:0012505(endomembrane system);GO:0005886(plasma membrane);GO:0007267(cell-cell signaling);GO:0016021(integral component of membrane);GO:0016020(membrane)	NA	NA	NA	pannexin 2 [Source:HGNC Symbol;Acc:HGNC:8600]	NA	0.437793	1.56297	1.37699	0.542807	0.46427	0.195485	0.244583	0.122946	0.057056	0.031004	0.0001	0.027368	0.0001	0.055258	0.0001	0.0001	0.0001
358	0	chr1	+	20290347	20303283	ENSGALT00000066608	9	5100	ENSGALG00000038467	SELENOO	GO:0005739(mitochondrion)	NA	NA	NA	selenoprotein O [Source:HGNC Symbol;Acc:HGNC:30395]	NA	3.33506	2.75367	3.01043	2.2943	2.88002	7.66134	4.64691	7.78223	8.36558	11.208	7.05609	10.3501	14.1504	10.566	17.692	15.7706	10.6789
361	0	chr1	-	20329726	20343807	ENSGALT00000059215	20	1905	ENSGALG00000041251	HDAC10	GO:0045892(negative regulation of transcription, DNA-templated);GO:0005654(nucleoplasm);GO:0006476(protein deacetylation);GO:0000118(histone deacetylase complex);GO:0004407(histone deacetylase activity);GO:0019899(enzyme binding);GO:0000122(negative regulation of transcription from RNA polymerase II promoter);GO:0005737(cytoplasm);GO:0006355(regulation of transcription, DNA-templated);GO:0005634(…	NA	NA	NA	histone deacetylase 10 [Source:HGNC Symbol;Acc:HGNC:18128]	NA	5.8145	3.3374	4.54703	2.79359	2.24613	2.41419	0.868848	1.75639	1.03886	0.869548	0.907253	0.438572	0.621888	1.13092	0.679035	0.455492	0.620777
363	0	chr1	-	20367873	20396572	ENSGALT00000014027	12	1276	ENSGALG00000019384	MAPK12	GO:0045445(myoblast differentiation);GO:0018105(peptidyl-serine phosphorylation);GO:0004674(protein serine/threonine kinase activity);GO:0000287(magnesium ion binding);GO:0004707(MAP kinase activity);GO:0010468(regulation of gene expression);GO:0000165(MAPK cascade);GO:0005634(nucleus);GO:0005737(cytoplasm);GO:0006468(protein phosphorylation);GO:0016740(transferase activity);GO:0005524(ATP bindin…	04010(MAPK signaling pathway);04370(VEGF signaling pathway);04068(FoxO signaling pathway);04114(Oocyte meiosis);04218(Cellular senescence);04620(Toll-like receptor signaling pathway);04621(NOD-like receptor signaling pathway);04622(RIG-I-like receptor signaling pathway);04912(GnRH signaling pathway);04914(Progesterone-mediated oocyte maturation);04261(Adrenergic signaling in cardiomyocytes);04933…	NA	NA	mitogen-activated protein kinase 12 [Source:HGNC Symbol;Acc:HGNC:6874]	NA	11.1678	12.7893	13.8332	3.69411	4.43611	2.59433	5.68061	1.28375	0.650153	0.833452	1.16478	1.54905	1.40485	2.43727	0.56235	0.744314	0.820157
365	0	chr1	-	20405293	20435716	ENSGALT00000067030	12	2544	ENSGALG00000040023	MAPK11	GO:0004707(MAP kinase activity);GO:0010628(positive regulation of gene expression);GO:0035556(intracellular signal transduction);GO:0060043(regulation of cardiac muscle cell proliferation);GO:0006950(response to stress);GO:0098586(cellular response to virus);GO:0060044(negative regulation of cardiac muscle cell proliferation);GO:2001184(positive regulation of interleukin-12 secretion)	04010(MAPK signaling pathway);04370(VEGF signaling pathway);04068(FoxO signaling pathway);04218(Cellular senescence);04620(Toll-like receptor signaling pathway);04621(NOD-like receptor signaling pathway);04622(RIG-I-like receptor signaling pathway);04912(GnRH signaling pathway);04914(Progesterone-mediated oocyte maturation);04261(Adrenergic signaling in cardiomyocytes);04933(AGE-RAGE signaling pa…	K04441	EC:2.7.11.24	mitogen-activated protein kinase 11 [Source:HGNC Symbol;Acc:HGNC:6873]	NA	4.58821	2.54559	3.54607	3.12826	3.41504	2.13414	2.34637	1.25112	0.646714	0.435587	0.255829	0.200706	0.0001	1.27832	0.611052	0.318313	0.935653
367	0	chr1	-	20490162	20663084	ENSGALT00000075689	37	5782	ENSGALG00000039861	PLXNB2	GO:0008360(regulation of cell shape);GO:0043087(regulation of GTPase activity);GO:0009986(cell surface);GO:0007420(brain development);GO:0005887(integral component of plasma membrane);GO:0001932(regulation of protein phosphorylation);GO:0070062(extracellular exosome);GO:0001843(neural tube closure);GO:0017154(semaphorin receptor activity);GO:0007156(homophilic cell adhesion via plasma membrane ad…	NA	NA	NA	plexin B2 [Source:HGNC Symbol;Acc:HGNC:9104]	NA	64.8497	61.351	62.9808	44.7509	43.9429	24.8105	21.4238	19.1101	17.4659	14.3749	10.8636	24.1983	15.5463	13.5517	30.5625	17.8468	15.4032
376	0	chr1	+	21741971	21779331	ENSGALT00000076126	11	1686	ENSGALG00000008740	POT1	GO:0070187(shelterin complex);GO:0005634(nucleus);GO:0000784(nuclear chromosome, telomeric region);GO:0000783(nuclear telomere cap complex);GO:0000781(chromosome, telomeric region);GO:1905776(positive regulation of DNA helicase activity);GO:1905774(regulation of DNA helicase activity);GO:0070200(establishment of protein localization to telomere);GO:0061820(telomeric D-loop disassembly);GO:0060383…	NA	NA	NA	protection of telomeres 1 [Source:HGNC Symbol;Acc:HGNC:17284]	NA	0.577594	0.261011	3.23422	0.29869	0.252435	0.067305	1.38084	0.224581	0.159148	1.62465	0.759273	1.11266	2.11239	2.50488	1.29357	1.3762	0.551955
377	0	chr1	+	21743155	21804718	ENSGALT00000030716	20	3970	ENSGALG00000008740	POT1	GO:0070187(shelterin complex);GO:0005634(nucleus);GO:0000784(nuclear chromosome, telomeric region);GO:0000783(nuclear telomere cap complex);GO:0000781(chromosome, telomeric region);GO:1905776(positive regulation of DNA helicase activity);GO:1905774(regulation of DNA helicase activity);GO:0070200(establishment of protein localization to telomere);GO:0061820(telomeric D-loop disassembly);GO:0060383…	NA	NA	NA	protection of telomeres 1 [Source:HGNC Symbol;Acc:HGNC:17284]	NA	3.70968	3.04303	2.3132	2.33368	2.50983	2.96546	0.817912	2.4612	1.87124	0.749827	0.351696	1.04028	0.835034	0.572345	0.619634	0.336779	0.292029
378	0	chr1	+	21843141	21855468	ENSGALT00000046405	2	1937	ENSGALG00000040954	ENSGALG00000040954	NA	NA	NA	NA	NA	NA	21.6654	11.803	14.4347	1.04409	1.154	0.361856	0.982576	0.686304	0.149091	0.0001	0.082189	0.116485	0.232749	0.364504	0.089103	0.168147	0.203484
379	0	chr1	+	21856166	21857350	ENSGALT00000077554	2	1034	ENSGALG00000038679	ENSGALG00000038679	NA	NA	NA	NA	NA	NA	5.34464	3.2297	4.23711	0.155545	0.048759	0.0001	1.07302	0.71391	0.0001	0.0001	0.0001	0.067747	0.0001	0.045607	0.0001	0.0001	0.0001
381	0	chr1	-	22062049	22089625	ENSGALT00000071534	7	975	ENSGALG00000031527	ENSGALG00000031527	GO:0007264(small GTPase mediated signal transduction);GO:0005525(GTP binding);GO:0005622(intracellular);GO:0000166(nucleotide binding)	NA	NA	NA	NA	NA	7.7973	9.03392	6.66022	9.68941	9.19008	4.86117	4.30329	2.40266	1.03144	0.723622	0.558018	0.721634	0.382423	0.287316	0.486775	0.58717	0.192791
387	0	chr1	+	22259322	22269316	ENSGALT00000046940	2	927	ENSGALG00000038974	ENSGALG00000038974	NA	NA	NA	NA	NA	NA	1.50189	1.63675	1.86558	8.47523	10.8202	0.635588	1.97782	1.86562	0.285274	0.081258	0.280692	0.205287	0.1457	0.300841	0.190468	0.166752	0.213312
388	0	chr1	-	22277626	22283778	ENSGALT00000014313	3	2083	ENSGALG00000008805	LMOD2	GO:0006936(muscle contraction);GO:0031430(M band);GO:0030017(sarcomere);GO:0030016(myofibril);GO:0005884(actin filament);GO:0045214(sarcomere organization);GO:0045010(actin nucleation);GO:0030041(actin filament polymerization);GO:0030838(positive regulation of actin filament polymerization);GO:0003779(actin binding);GO:0051694(pointed-end actin filament capping);GO:0005523(tropomyosin binding);GO…	NA	NA	NA	leiomodin 2 [Source:HGNC Symbol;Acc:HGNC:6648]	NA	11.7048	17.5768	15.5092	144.875	132.237	55.5028	106.304	114.42	0.227331	0.35764	0.0563	0.503915	0.046331	0.842228	0.0001	0.124702	0.063652
389	0	chr1	-	22292930	22303384	ENSGALT00000014328	10	1854	ENSGALG00000008814	ASB15	GO:0000151(ubiquitin ligase complex);GO:0004842(ubiquitin-protein transferase activity);GO:0031625(ubiquitin protein ligase binding);GO:0016567(protein ubiquitination);GO:0005634(nucleus);GO:0005737(cytoplasm);GO:0035556(intracellular signal transduction)	NA	NA	NA	ankyrin repeat and SOCS box containing 15 [Source:HGNC Symbol;Acc:HGNC:19767]	NA	1.32656	0.818831	0.740179	4.7287	4.24523	15.8117	13.7416	15.9448	21.1821	16.5419	12.4252	40.0047	34.8185	17.6592	21.3471	18.059	6.54933
390	0	chr1	+	22307520	22312278	ENSGALT00000087766	5	833	ENSGALG00000008821	NDUFA5	GO:0045271(respiratory chain complex I);GO:0005747(mitochondrial respiratory chain complex I);GO:0005743(mitochondrial inner membrane);GO:0005739(mitochondrion);GO:0022904(respiratory electron transport chain);GO:0016651(oxidoreductase activity, acting on NAD(P)H);GO:0008137(NADH dehydrogenase (ubiquinone) activity);GO:0032981(mitochondrial respiratory chain complex I assembly)	00190(Oxidative phosphorylation)	NA	NA	NADH:ubiquinone oxidoreductase subunit A5 [Source:HGNC Symbol;Acc:HGNC:7688]	NA	1.20166	1.27389	0.990545	16.5972	2.12749	5.14907	3.02911	0.246682	0.338374	0.826813	0.725073	1.50234	0.8439	0.788085	0.165191	0.819265	0.525336
391	0	chr1	+	22307601	22312663	ENSGALT00000014337	5	1138	ENSGALG00000008821	NDUFA5	GO:0045271(respiratory chain complex I);GO:0005747(mitochondrial respiratory chain complex I);GO:0005743(mitochondrial inner membrane);GO:0005739(mitochondrion);GO:0022904(respiratory electron transport chain);GO:0016651(oxidoreductase activity, acting on NAD(P)H);GO:0008137(NADH dehydrogenase (ubiquinone) activity);GO:0032981(mitochondrial respiratory chain complex I assembly)	00190(Oxidative phosphorylation)	K03949	NA	NADH:ubiquinone oxidoreductase subunit A5 [Source:HGNC Symbol;Acc:HGNC:7688]	NA	20.3962	18.0224	19.3273	19.1886	29.8659	77.2197	63.2907	66.3597	32.2391	23.5516	28.2055	41.3174	31.9773	19.0932	28.4196	24.5818	9.26067
393	0	chr1	+	22315243	22335010	ENSGALT00000014340	11	2169	ENSGALG00000008823	IQUB	GO:0031514(motile cilium);GO:0001669(acrosomal vesicle);GO:0060271(cilium assembly);GO:0007224(smoothened signaling pathway)	NA	NA	NA	IQ motif and ubiquitin domain containing [Source:HGNC Symbol;Acc:HGNC:21995]	NA	0.069501	0.099373	0.202094	0.713659	0.854422	13.5145	10.9799	8.19203	0.836006	0.463273	0.244001	2.17878	1.47289	1.05219	0.853006	1.44155	0.207652
394	0	chr1	+	22343252	22397259	ENSGALT00000014357	10	2281	ENSGALG00000008836	ENSGALG00000008836	GO:0046933(proton-transporting ATP synthase activity, rotational mechanism);GO:0033180(proton-transporting V-type ATPase, V1 domain);GO:0046961(proton-transporting ATPase activity, rotational mechanism);GO:0015991(ATP hydrolysis coupled proton transport);GO:0005623(cell);GO:0016021(integral component of membrane);GO:0016020(membrane)	00190(Oxidative phosphorylation);04145(Phagosome);04142(Lysosome)	NA	NA	NA	NA	15.1943	13.4465	18.0024	35.1147	40.065	30.9366	19.6413	31.2504	37.0129	30.7691	27.6152	53.7237	30.3264	40.596	27.1681	26.7884	12.0878
397	0	chr1	+	22528298	22829235	ENSGALT00000014508	30	3888	ENSGALG00000008926	CADPS2	GO:0005654(nucleoplasm);GO:0043231(intracellular membrane-bounded organelle);GO:0009267(cellular response to starvation);GO:0016082(synaptic vesicle priming);GO:0045921(positive regulation of exocytosis);GO:0031410(cytoplasmic vesicle);GO:0042734(presynaptic membrane);GO:0045211(postsynaptic membrane);GO:1990504(dense core granule exocytosis);GO:0016079(synaptic vesicle exocytosis);GO:0045202(syn…	NA	NA	NA	calcium dependent secretion activator 2 [Source:HGNC Symbol;Acc:HGNC:16018]	NA	0.100345	0.0001	0.0001	1.61218	0.827003	0.0001	0.005605	0.0001	0.0001	0.0001	0.038749	0.0001	0.0001	0.0001	0.0001	0.0001	0.0001
399	0	chr1	+	22528298	22829235	ENSGALT00000051038	29	3774	ENSGALG00000008926	CADPS2	GO:0005654(nucleoplasm);GO:0043231(intracellular membrane-bounded organelle);GO:0009267(cellular response to starvation);GO:0016082(synaptic vesicle priming);GO:0045921(positive regulation of exocytosis);GO:0031410(cytoplasmic vesicle);GO:0042734(presynaptic membrane);GO:0045211(postsynaptic membrane);GO:1990504(dense core granule exocytosis);GO:0016079(synaptic vesicle exocytosis);GO:0045202(syn…	NA	NA	NA	calcium dependent secretion activator 2 [Source:HGNC Symbol;Acc:HGNC:16018]	NA	2.49472	0.109442	0.0001	2.72246	0.887989	0.0001	0.0001	0.348232	0.0001	0.01917	0.007788	0.0001	0.0001	0.603568	0.132546	0.0001	0.207642
400	0	chr1	+	22528298	22829235	ENSGALT00000070805	31	3897	ENSGALG00000008926	CADPS2	GO:0005654(nucleoplasm);GO:0043231(intracellular membrane-bounded organelle);GO:0009267(cellular response to starvation);GO:0016082(synaptic vesicle priming);GO:0045921(positive regulation of exocytosis);GO:0031410(cytoplasmic vesicle);GO:0042734(presynaptic membrane);GO:0045211(postsynaptic membrane);GO:1990504(dense core granule exocytosis);GO:0016079(synaptic vesicle exocytosis);GO:0045202(syn…	NA	NA	NA	calcium dependent secretion activator 2 [Source:HGNC Symbol;Acc:HGNC:16018]	NA	0.090276	1.76171	1.89455	0.318071	0.132189	2.22159	1.98471	0.0001	0.811172	0.719958	0.499234	0.338119	0.528028	0.062491	0.902036	0.524779	0.019686
401	0	chr1	+	22528298	22829235	ENSGALT00000082219	29	3879	ENSGALG00000008926	CADPS2	GO:0005654(nucleoplasm);GO:0043231(intracellular membrane-bounded organelle);GO:0009267(cellular response to starvation);GO:0016082(synaptic vesicle priming);GO:0045921(positive regulation of exocytosis);GO:0031410(cytoplasmic vesicle);GO:0042734(presynaptic membrane);GO:0045211(postsynaptic membrane);GO:1990504(dense core granule exocytosis);GO:0016079(synaptic vesicle exocytosis);GO:0045202(syn…	NA	NA	NA	calcium dependent secretion activator 2 [Source:HGNC Symbol;Acc:HGNC:16018]	NA	0.009106	0.382503	0.474237	0.0001	4.79246	0.0001	0.0001	1.72375	0.0001	0.0001	0.018515	0.0001	0.0001	0.0001	0.040826	0.0001	0.782365
403	0	chr1	+	22867946	22895501	ENSGALT00000047184	23	3626	ENSGALG00000008953	AASS	GO:0047131(saccharopine dehydrogenase (NAD+, L-glutamate-forming) activity);GO:0043231(intracellular membrane-bounded organelle);GO:0005739(mitochondrion);GO:0019477(L-lysine catabolic process);GO:0005737(cytoplasm);GO:0016491(oxidoreductase activity);GO:0055114(oxidation-reduction process);GO:0019878(lysine biosynthetic process via aminoadipic acid);GO:0004753(saccharopine dehydrogenase activity…	00310(Lysine degradation)	NA	NA	aminoadipate-semialdehyde synthase [Source:HGNC Symbol;Acc:HGNC:17366]	NA	26.906	23.1854	9.43597	13.1843	13.8194	34.5353	27.1442	33.3832	17.7237	26.0073	22.6218	7.74931	15.8976	6.48864	29.1606	6.60977	6.78272
404	0	chr1	+	22868095	22895501	ENSGALT00000014559	24	2986	ENSGALG00000008953	AASS	GO:0047131(saccharopine dehydrogenase (NAD+, L-glutamate-forming) activity);GO:0043231(intracellular membrane-bounded organelle);GO:0005739(mitochondrion);GO:0019477(L-lysine catabolic process);GO:0005737(cytoplasm);GO:0016491(oxidoreductase activity);GO:0055114(oxidation-reduction process);GO:0019878(lysine biosynthetic process via aminoadipic acid);GO:0004753(saccharopine dehydrogenase activity…	00310(Lysine degradation)	K14157	EC:1.5.1.8;EC:1.5.1.9	aminoadipate-semialdehyde synthase [Source:HGNC Symbol;Acc:HGNC:17366]	NA	0.0001	0.0001	15.5659	0.0001	0.0001	0.0001	0.0001	0.0001	0.0001	0.0001	0.613993	5.22105	0.0001	6.07974	0.0001	14.2788	19.7884
405	0	chr1	-	22901214	23034777	ENSGALT00000070516	29	5519	ENSGALG00000040114	PTPRZ1	GO:0035335(peptidyl-tyrosine dephosphorylation);GO:0004725(protein tyrosine phosphatase activity);GO:0048709(oligodendrocyte differentiation);GO:0005578(proteinaceous extracellular matrix);GO:0007409(axonogenesis);GO:0002244(hematopoietic progenitor cell differentiation);GO:0007611(learning or memory);GO:0070445(regulation of oligodendrocyte progenitor proliferation);GO:0072534(perineuronal net)	NA	NA	NA	protein tyrosine phosphatase, receptor type Z1 [Source:HGNC Symbol;Acc:HGNC:9685]	NA	0.51913	1.38439	1.15346	1.10313	1.78759	3.06145	3.80484	2.85683	0.466461	0.584191	0.252393	0.312406	0.356676	0.152835	0.117667	0.055769	0.072471
406	0	chr1	-	22902102	23034693	ENSGALT00000051426	31	7253	ENSGALG00000040114	PTPRZ1	GO:0035335(peptidyl-tyrosine dephosphorylation);GO:0004725(protein tyrosine phosphatase activity);GO:0048709(oligodendrocyte differentiation);GO:0005578(proteinaceous extracellular matrix);GO:0007409(axonogenesis);GO:0002244(hematopoietic progenitor cell differentiation);GO:0007611(learning or memory);GO:0070445(regulation of oligodendrocyte progenitor proliferation);GO:0072534(perineuronal net)	NA	NA	NA	protein tyrosine phosphatase, receptor type Z1 [Source:HGNC Symbol;Acc:HGNC:9685]	NA	0.97024	0.7017	0.604963	0.793751	0.524289	1.55819	0.00868	0.011798	0.171915	0.204595	0.07701	0.092302	0.106755	0.024107	0.029306	0.085791	0.012728
407	0	chr1	-	22902102	23034693	ENSGALT00000071557	30	7232	ENSGALG00000040114	PTPRZ1	GO:0035335(peptidyl-tyrosine dephosphorylation);GO:0004725(protein tyrosine phosphatase activity);GO:0048709(oligodendrocyte differentiation);GO:0005578(proteinaceous extracellular matrix);GO:0007409(axonogenesis);GO:0002244(hematopoietic progenitor cell differentiation);GO:0007611(learning or memory);GO:0070445(regulation of oligodendrocyte progenitor proliferation);GO:0072534(perineuronal net)	NA	NA	NA	protein tyrosine phosphatase, receptor type Z1 [Source:HGNC Symbol;Acc:HGNC:9685]	NA	0.0001	0.0001	0.0001	0.0001	0.0001	0.0001	1.21901	1.27625	0.0001	0.0001	0.0001	0.0001	0.0001	0.0001	0.0001	0.0001	0.0001
413	0	chr1	-	23274409	23341146	ENSGALT00000074254	9	1482	ENSGALG00000032262	ENSGALG00000032262	NA	NA	NA	NA	NA	NA	2.33453	1.22812	0.777556	1.10375	1.76469	6.68357	1.9912	4.61084	1.26273	1.17019	0.560064	1.7128	0.810537	0.500266	3.35125	1.38659	2.71841
414	0	chr1	-	23342831	23412785	ENSGALT00000014649	14	2016	ENSGALG00000009002	ENSGALG00000009002	NA	NA	NA	NA	NA	NA	4.53923	3.91871	2.1396	5.31675	4.35921	25.076	9.88855	15.7938	2.53623	2.61383	2.01771	2.80297	2.82991	2.20058	9.18805	2.91768	10.7835
416	0	chr1	-	23427327	23445706	ENSGALT00000014681	12	2133	ENSGALG00000009023	ING3	GO:0035267(NuA4 histone acetyltransferase complex);GO:0032777(Piccolo NuA4 histone acetyltransferase complex);GO:0005634(nucleus);GO:0000812(Swr1 complex);GO:0043968(histone H2A acetylation);GO:0043967(histone H4 acetylation);GO:0035064(methylated histone binding);GO:0043065(positive regulation of apoptotic process);GO:0004402(histone acetyltransferase activity);GO:0016569(covalent chromatin modi…	NA	NA	NA	inhibitor of growth family member 3 [Source:HGNC Symbol;Acc:HGNC:14587]	NA	36.9687	45.3829	44.9987	36.5651	38.0876	15.1801	15.3911	17.8946	10.9997	6.93675	5.73087	12.1655	8.06043	7.17112	10.8339	9.91032	5.87505
418	0	chr1	+	23468347	23513135	ENSGALT00000014690	7	2382	ENSGALG00000009029	TSPAN12	GO:0005887(integral component of plasma membrane);GO:0045765(regulation of angiogenesis);GO:0010842(retina layer formation);GO:0007166(cell surface receptor signaling pathway);GO:0001525(angiogenesis);GO:0005886(plasma membrane);GO:0016021(integral component of membrane);GO:0016020(membrane)	NA	NA	NA	tetraspanin 12 [Source:HGNC Symbol;Acc:HGNC:21641]	NA	26.0587	23.6743	20.7411	22.9042	28.8534	7.94673	8.4504	10.294	7.21645	4.10378	2.40259	1.94607	5.06511	3.55962	4.15545	3.46117	0.821163
421	0	chr1	-	23783751	23786181	ENSGALT00000014754	2	1391	ENSGALG00000009066	ENSGALG00000009066	GO:0005250(A-type (transient outward) potassium channel activity);GO:0016021(integral component of membrane);GO:0051260(protein homooligomerization);GO:0034765(regulation of ion transmembrane transport);GO:0005244(voltage-gated ion channel activity);GO:0008076(voltage-gated potassium channel complex);GO:0071805(potassium ion transmembrane transport);GO:0006813(potassium ion transport);GO:0006811(…	NA	NA	NA	NA	NA	2.41829	1.52786	1.04393	1.27719	1.62004	1.402	0.185378	1.25581	0.0001	0.04126	0.0001	0.09075	0.111165	0.0001	0.0001	0.0001	0.067567
422	0	chr1	+	23785455	23823980	ENSGALT00000082046	6	2000	ENSGALG00000036488	ENSGALG00000036488	NA	NA	NA	NA	NA	NA	0.607942	0.480504	0.143111	0.29151	0.0001	0.0001	0.0001	0.138443	0.0001	0.0001	0.0001	0.0001	0.0001	0.0001	0.0001	0.0001	0.0001
430	0	chr1	+	24474948	24550085	ENSGALT00000014876	23	5207	ENSGALG00000009134	CTTNBP2	NA	NA	NA	NA	cortactin binding protein 2 [Source:HGNC Symbol;Acc:HGNC:15679]	NA	7.08435	6.80081	7.05899	11.3127	11.3673	7.1568	7.41653	9.29464	17.3364	16.0413	14.3725	25.5412	28.2594	21.075	10.8816	13.8243	5.37013
432	0	chr1	-	24554513	24638605	ENSGALT00000047691	27	4986	ENSGALG00000032986	CFTR	GO:0055037(recycling endosome);GO:0009986(cell surface);GO:1902476(chloride transmembrane transport);GO:0005769(early endosome);GO:0016887(ATPase activity);GO:0005887(integral component of plasma membrane);GO:0019899(enzyme binding);GO:0005254(chloride channel activity);GO:0005789(endoplasmic reticulum membrane);GO:0005829(cytosol);GO:0005737(cytoplasm);GO:0005886(plasma membrane);GO:0016021(inte…	02010(ABC transporters);04530(Tight junction)	NA	NA	cystic fibrosis transmembrane conductance regulator [Source:RefSeq peptide;Acc:NP_001099136]	NA	0.139801	0.167349	0.145062	1.07901	0.722049	1.16457	1.20492	2.20388	3.18738	3.71712	2.79846	1.11512	1.08726	0.996044	2.3899	4.60323	1.37644
433	0	chr1	-	24554513	24638605	ENSGALT00000054667	26	4899	ENSGALG00000032986	CFTR	GO:0055037(recycling endosome);GO:0009986(cell surface);GO:1902476(chloride transmembrane transport);GO:0005769(early endosome);GO:0016887(ATPase activity);GO:0005887(integral component of plasma membrane);GO:0019899(enzyme binding);GO:0005254(chloride channel activity);GO:0005789(endoplasmic reticulum membrane);GO:0005829(cytosol);GO:0005737(cytoplasm);GO:0005886(plasma membrane);GO:0016021(inte…	02010(ABC transporters);04530(Tight junction)	NA	NA	cystic fibrosis transmembrane conductance regulator [Source:RefSeq peptide;Acc:NP_001099136]	NA	0.0001	0.0001	0.0001	0.0001	0.0001	0.089465	0.0001	0.0001	0.880197	0.0001	0.884527	0.0001	0.0001	0.0001	0.0001	0.690214	0.0001
435	0	chr1	+	24699097	24712426	ENSGALT00000063992	5	1247	ENSGALG00000030173	WNT2	GO:0005886(plasma membrane);GO:0031012(extracellular matrix);GO:0016055(Wnt signaling pathway);GO:0005737(cytoplasm);GO:0045944(positive regulation of transcription from RNA polymerase II promoter);GO:0005109(frizzled binding);GO:0005125(cytokine activity);GO:0048018(receptor ligand activity);GO:0002053(positive regulation of mesenchymal cell proliferation);GO:0007267(cell-cell signaling);GO:0008…	04310(Wnt signaling pathway);04150(mTOR signaling pathway);04916(Melanogenesis)	NA	NA	Wnt family member 2 [Source:HGNC Symbol;Acc:HGNC:12780]	NA	0.74046	0.201473	1.30733	2.40957	0.866004	1.31427	1.08143	1.21812	0.130866	0.414531	0.336183	0.124762	0.062001	0.326061	0.085899	0.0001	0.244826
437	0	chr1	-	24716503	24853831	ENSGALT00000055784	15	1892	ENSGALG00000037206	ST7	GO:0016021(integral component of membrane);GO:0016020(membrane)	NA	NA	NA	Suppressor of tumorigenicity 7 protein homolog [Source:UniProtKB/Swiss-Prot;Acc:A0M8U1]	NA	3.77553	6.68311	8.57814	8.03104	8.09152	15.2914	17.6231	7.75727	10.0564	21.5145	13.22	13.5369	13.7616	7.18949	6.94674	13.5087	9.93819
438	0	chr1	-	24716504	24767523	ENSGALT00000084844	13	1653	ENSGALG00000037206	ST7	GO:0016021(integral component of membrane);GO:0016020(membrane)	NA	NA	NA	Suppressor of tumorigenicity 7 protein homolog [Source:UniProtKB/Swiss-Prot;Acc:A0M8U1]	NA	0.0001	0.0001	0.873531	0.0001	1.2772	2.02866	1.49722	0.0001	0.914192	2.54318	1.04072	0.97667	0.0001	0.0001	0.0001	0.0001	0.92253
439	0	chr1	-	24716506	24812409	ENSGALT00000074764	15	1929	ENSGALG00000037206	ST7	GO:0016021(integral component of membrane);GO:0016020(membrane)	NA	NA	NA	Suppressor of tumorigenicity 7 protein homolog [Source:UniProtKB/Swiss-Prot;Acc:A0M8U1]	NA	0.095304	0.125163	0.206874	0.128947	0.328593	0.419762	0.80224	6.68083	0.298966	1.08828	0.610766	0.33618	0.217613	0.359378	0.658093	0.313563	0.479414
440	0	chr1	-	24716730	24805586	ENSGALT00000051113	15	1515	ENSGALG00000037206	ST7	GO:0016021(integral component of membrane);GO:0016020(membrane)	NA	NA	NA	Suppressor of tumorigenicity 7 protein homolog [Source:UniProtKB/Swiss-Prot;Acc:A0M8U1]	NA	4.454	0.0001	0.0001	0.0001	0.0001	2.27262	1.89037	4.54832	2.6353	2.37881	0.000351	2.11205	0.0001	10.3411	5.66738	3.47073	0.0001
442	0	chr1	-	24865850	24895638	ENSGALT00000053621	10	2910	ENSGALG00000043437	CAPZA2	GO:0030018(Z disc);GO:0005829(cytosol);GO:0008290(F-actin capping protein complex);GO:0051693(actin filament capping);GO:0003779(actin binding);GO:0051016(barbed-end actin filament capping);GO:0005737(cytoplasm);GO:0005903(brush border);GO:0070062(extracellular exosome);GO:0016020(membrane);GO:0030863(cortical cytoskeleton)	04144(Endocytosis)	NA	NA	F-actin-capping protein subunit alpha-2 [Source:UniProtKB/Swiss-Prot;Acc:P28497]	NA	43.9278	40.255	45.6342	31.881	34.2211	45.4006	38.7824	41.8779	112.588	141.163	38.27	178.816	128.515	45.6143	131.626	58.2594	31.3341
445	0	chr1	-	24918557	25006337	ENSGALT00000051026	21	6413	ENSGALG00000036883	MET	GO:0009986(cell surface);GO:0009925(basal plasma membrane);GO:2001028(positive regulation of endothelial cell chemotaxis);GO:1901299(negative regulation of hydrogen peroxide-mediated programmed cell death);GO:0071526(semaphorin-plexin signaling pathway);GO:0050918(positive chemotaxis);GO:0048754(branching morphogenesis of an epithelial tube);GO:0045944(positive regulation of transcription from RN…	04060(Cytokine-cytokine receptor interaction);04510(Focal adhesion);04520(Adherens junction)	K05099	EC:2.7.10.1	MET proto-oncogene, receptor tyrosine kinase [Source:HGNC Symbol;Acc:HGNC:7029]	NA	2.99836	2.96534	3.42873	6.27242	6.73907	5.88353	6.33266	5.74513	3.30239	2.89118	1.68256	1.93906	2.67516	1.75153	2.65431	2.61355	3.74734
446	0	chr1	-	25060566	25074918	ENSGALT00000049033	3	602	ENSGALG00000043287	CAV1	GO:0005901(caveola);GO:0048471(perinuclear region of cytoplasm);GO:0045121(membrane raft);GO:0043234(protein complex);GO:0034098(VCP-NPL4-UFD1 AAA ATPase complex);GO:0031410(cytoplasmic vesicle);GO:0016021(integral component of membrane);GO:0016020(membrane);GO:0005938(cell cortex);GO:0005929(cilium);GO:0005925(focal adhesion);GO:0005887(integral component of plasma membrane);GO:0005886(plasma me…	04144(Endocytosis);04510(Focal adhesion)	K06278	NA	caveolin 1 [Source:HGNC Symbol;Acc:HGNC:1527]	NA	32.138	29.3608	27.4959	80.4934	74.8427	85.4992	117.518	97.5762	41.9402	28.123	44.5403	36.8798	40.8476	28.7613	27.6848	48.1214	41.6733
447	0	chr1	-	25079044	25090122	ENSGALT00000082770	3	4585	ENSGALG00000033295	CAV2	NA	04144(Endocytosis);04510(Focal adhesion)	NA	NA	caveolin 2 [Source:HGNC Symbol;Acc:HGNC:1528]	NA	1.87803	2.76408	1.85173	4.66261	3.56568	15.0823	12.9176	13.5262	4.29501	2.98623	2.56859	4.12223	3.53857	1.5832	2.17808	3.54929	3.29685
449	0	chr1	-	25175213	25201440	ENSGALT00000061781	8	1550	ENSGALG00000031934	TES	GO:0005925(focal adhesion);GO:0042127(regulation of cell proliferation);GO:0008270(zinc ion binding);GO:0030054(cell junction);GO:0005737(cytoplasm);GO:0046872(metal ion binding);GO:0003723(RNA binding);GO:0045296(cadherin binding);GO:0008285(negative regulation of cell proliferation);GO:0005634(nucleus);GO:0005829(cytosol);GO:0005886(plasma membrane);GO:0043234(protein complex)	NA	NA	NA	Testin [Source:UniProtKB/Swiss-Prot;Acc:Q90YH9]	NA	0.0001	0.054623	0.0001	8.5e-05	0.0001	0.953722	8.17693	0.17164	0.261934	0.102753	0.133918	4e-05	0.0001	0.0001	0.0001	0.313781	0.045131
450	0	chr1	-	25175213	25201500	ENSGALT00000069750	7	2777	ENSGALG00000031934	TES	GO:0005925(focal adhesion);GO:0042127(regulation of cell proliferation);GO:0008270(zinc ion binding);GO:0030054(cell junction);GO:0005737(cytoplasm);GO:0046872(metal ion binding);GO:0003723(RNA binding);GO:0045296(cadherin binding);GO:0008285(negative regulation of cell proliferation);GO:0005634(nucleus);GO:0005829(cytosol);GO:0005886(plasma membrane);GO:0043234(protein complex)	NA	NA	NA	Testin [Source:UniProtKB/Swiss-Prot;Acc:Q90YH9]	NA	25.8782	22.5962	26.3677	7.13414	8.95809	3.75745	0.424023	5.34219	1.14471	1.56144	1.52673	2.59881	1.51701	5.30854	1.98981	1.77147	4.78839
451	0	chr1	+	25289169	25351175	ENSGALT00000068913	8	1454	ENSGALG00000040557	TFEC	GO:0005654(nucleoplasm);GO:0034605(cellular response to heat)	NA	NA	NA	transcription factor EC [Source:RefSeq peptide;Acc:NP_001006229]	NA	0.111326	0.0001	0.0001	0.0001	0.0001	0.055449	0.0001	0.0001	0.144437	0.078814	0.100431	0.71115	0.141445	2.17576	0.801146	0.192132	0.374278
453	0	chr1	-	25539552	25570813	ENSGALT00000065133	4	1008	ENSGALG00000038090	ENSGALG00000038090	NA	NA	NA	NA	NA	NA	0.0001	0.0001	0.0001	0.446799	0.280537	8.4945	2.03715	2.4026	0.0001	0.056937	0.0001	0.200369	0.152049	0.046784	0.0001	0.0001	0.0001
455	0	chr1	-	25908850	26098946	ENSGALT00000015345	16	3814	ENSGALG00000009424	FOXP2	GO:0060501(positive regulation of epithelial cell proliferation involved in lung morphogenesis);GO:0060013(righting reflex);GO:0050679(positive regulation of epithelial cell proliferation);GO:0048745(smooth muscle tissue development);GO:0048286(lung alveolus development);GO:0045892(negative regulation of transcription, DNA-templated);GO:0042297(vocal learning);GO:0043010(camera-type eye developme…	NA	NA	NA	forkhead box P2 [Source:HGNC Symbol;Acc:HGNC:13875]	NA	25.5588	22.8754	24.5816	14.5663	16.2499	10.7019	9.7251	10.6086	2.17268	2.3296	1.62176	1.24458	1.32834	0.907663	1.49316	1.82988	1.1648
457	0	chr1	+	26361986	26387951	ENSGALT00000015362	6	3204	ENSGALG00000009435	PPP1R3A	GO:0016021(integral component of membrane);GO:0016020(membrane)	NA	NA	NA	protein phosphatase 1 regulatory subunit 3A [Source:HGNC Symbol;Acc:HGNC:9291]	NA	0.0001	0.0001	0.0001	0.0001	0.0001	0.027121	8.62248	0.030719	0.792044	0.76983	9.98761	1.0749	1.4174	0.235008	0.480573	1.44991	0.225296
459	0	chr1	+	26361986	26387951	ENSGALT00000088828	5	3279	ENSGALG00000009435	PPP1R3A	GO:0016021(integral component of membrane);GO:0016020(membrane)	NA	NA	NA	protein phosphatase 1 regulatory subunit 3A [Source:HGNC Symbol;Acc:HGNC:9291]	NA	6.65749	6.26455	6.33315	72.2907	55.8241	69.4743	40.4366	61.5767	154.764	161.779	49.9923	111.964	156.278	54.194	180.709	152.823	46.0009
460	0	chr1	+	26678474	26679586	ENSGALT00000015369	1	1113	ENSGALG00000009439	GPR85	GO:0005886(plasma membrane);GO:0005783(endoplasmic reticulum);GO:0004930(G-protein coupled receptor activity);GO:0007186(G-protein coupled receptor signaling pathway);GO:0016021(integral component of membrane);GO:0016020(membrane)	NA	NA	NA	G protein-coupled receptor 85 [Source:HGNC Symbol;Acc:HGNC:4536]	NA	0.907755	0.511253	0.398219	0.494759	1.44274	1.70085	1.14528	0.698296	0.0001	0.0001	0.10726	0.045367	0.0001	0.169481	0.103932	0.117208	0.0001
462	0	chr1	+	26768477	26802391	ENSGALT00000038899	5	3947	ENSGALG00000009440	BMT2	GO:0016433(rRNA (adenine) methyltransferase activity);GO:0031167(rRNA methylation);GO:0005730(nucleolus);GO:0032259(methylation);GO:0008168(methyltransferase activity);GO:0016740(transferase activity)	NA	NA	NA	base methyltransferase of 25S rRNA 2 homolog [Source:HGNC Symbol;Acc:HGNC:26475]	NA	24.1597	27.2481	27.9082	11.1414	10.1402	3.73649	4.34342	4.72113	5.05547	4.19106	1.7481	4.97853	4.71106	3.14614	4.835	3.04646	2.37735
466	0	chr1	-	26908732	26912859	ENSGALT00000030698	3	477	ENSGALG00000009446	LSMEM1	GO:0005829(cytosol);GO:0016021(integral component of membrane);GO:0016020(membrane)	NA	NA	NA	leucine rich single-pass membrane protein 1 [Source:HGNC Symbol;Acc:HGNC:22036]	NA	2.09674	3.16543	3.25269	6.24893	8.04728	17.1372	17.5687	17.1598	29.7145	23.407	10.7526	52.4612	28.2635	15.4247	21.3646	17.4548	5.39825
467	0	chr1	-	26917109	26927702	ENSGALT00000015379	12	2180	ENSGALG00000009448	IFRD1	GO:0005737(cytoplasm);GO:0005634(nucleus);GO:0048671(negative regulation of collateral sprouting);GO:0043403(skeletal muscle tissue regeneration);GO:0042692(muscle cell differentiation);GO:0030517(negative regulation of axon extension);GO:0014706(striated muscle tissue development)	NA	NA	NA	interferon related developmental regulator 1 [Source:HGNC Symbol;Acc:HGNC:5456]	NA	26.0778	22.7451	24.272	19.9684	24.1965	33.3469	28.3213	39.54	44.7981	47.7467	29.452	43.981	37.6973	36.0903	73.1468	73.9486	96.8838
469	0	chr1	+	27184787	27262852	ENSGALT00000038867	36	3975	ENSGALG00000009480	DOCK4	GO:0005096(GTPase activator activity);GO:0005085(guanyl-nucleotide exchange factor activity);GO:0007264(small GTPase mediated signal transduction);GO:0043547(positive regulation of GTPase activity);GO:0005622(intracellular);GO:0065009(regulation of molecular function);GO:0030165(PDZ domain binding);GO:0030971(receptor tyrosine kinase binding);GO:0048365(Rac GTPase binding);GO:0060326(cell chemota…	NA	NA	NA	dedicator of cytokinesis 4 [Source:HGNC Symbol;Acc:HGNC:19192]	NA	9.24811	7.94235	7.03536	11.0034	10.4093	4.59698	5.31858	4.2701	3.4572	2.9905	4.23915	4.81359	5.16957	7.70892	6.0542	7.61718	4.54811
476	0	chr1	-	28438278	28446016	ENSGALT00000044409	3	2456	ENSGALG00000009492	DNAJB9	GO:0070062(extracellular exosome);GO:0005783(endoplasmic reticulum);GO:0030433(ubiquitin-dependent ERAD pathway);GO:0051787(misfolded protein binding)	NA	NA	NA	DnaJ heat shock protein family (Hsp40) member B9 [Source:HGNC Symbol;Acc:HGNC:6968]	NA	5.80592	5.62097	6.14457	5.58603	7.09158	17.3518	11.4657	11.9757	21.0915	19.942	6.22271	22.396	18.9943	8.44394	28.366	14.2046	13.2687
480	0	chr1	+	28527080	28560261	ENSGALT00000015471	9	2412	ENSGALG00000009505	PNPLA8	GO:0016042(lipid catabolic process);GO:0016020(membrane);GO:0005778(peroxisomal membrane);GO:0005622(intracellular);GO:0005777(peroxisome);GO:0050482(arachidonic acid secretion);GO:0046338(phosphatidylethanolamine catabolic process);GO:0043651(linoleic acid metabolic process);GO:0034638(phosphatidylcholine catabolic process);GO:0008219(cell death);GO:0019369(arachidonic acid metabolic process);GO…	NA	NA	NA	patatin like phospholipase domain containing 8 [Source:HGNC Symbol;Acc:HGNC:28900]	NA	10.6511	13.4546	15.0063	11.9476	13.6647	21.344	9.9816	14.3104	28.3163	36.5846	11.0225	11.7547	12.5728	5.40848	38.7537	13.6353	17.9639
482	0	chr1	+	28579093	28718287	ENSGALT00000052324	26	3841	ENSGALG00000009514	NRCAM	GO:0001525(angiogenesis);GO:0007411(axon guidance);GO:0005886(plasma membrane);GO:0010975(regulation of neuron projection development);GO:0031290(retinal ganglion cell axon guidance);GO:0030424(axon);GO:0045202(synapse);GO:0086080(protein binding involved in heterotypic cell-cell adhesion);GO:0045162(clustering of voltage-gated sodium channels);GO:0008104(protein localization);GO:0007417(central …	04514(Cell adhesion molecules (CAMs))	NA	NA	neuronal cell adhesion molecule [Source:HGNC Symbol;Acc:HGNC:7994]	NA	2.25657	1.64711	2.10017	0.099252	1.24037	0.124914	0.898641	0.428415	0.242044	0.127649	0.182255	0.137814	0.0001	0.0001	0.0001	0.0001	0.281004
486	0	chr1	+	28626214	28718287	ENSGALT00000066268	34	4269	ENSGALG00000009514	NRCAM	GO:0001525(angiogenesis);GO:0007411(axon guidance);GO:0005886(plasma membrane);GO:0010975(regulation of neuron projection development);GO:0031290(retinal ganglion cell axon guidance);GO:0030424(axon);GO:0045202(synapse);GO:0086080(protein binding involved in heterotypic cell-cell adhesion);GO:0045162(clustering of voltage-gated sodium channels);GO:0008104(protein localization);GO:0007417(central …	04514(Cell adhesion molecules (CAMs))	NA	NA	neuronal cell adhesion molecule [Source:HGNC Symbol;Acc:HGNC:7994]	NA	3.5601	0.302379	0.936629	1.5196	0.303874	0.779257	0.203286	1.23223	0.293333	0.192805	0.111658	0.0001	0.096591	0.020755	0.086948	0.125733	0.0001
488	0	chr1	+	28655889	28718391	ENSGALT00000063987	28	3943	ENSGALG00000009514	NRCAM	GO:0001525(angiogenesis);GO:0007411(axon guidance);GO:0005886(plasma membrane);GO:0010975(regulation of neuron projection development);GO:0031290(retinal ganglion cell axon guidance);GO:0030424(axon);GO:0045202(synapse);GO:0086080(protein binding involved in heterotypic cell-cell adhesion);GO:0045162(clustering of voltage-gated sodium channels);GO:0008104(protein localization);GO:0007417(central …	04514(Cell adhesion molecules (CAMs))	K06756	NA	neuronal cell adhesion molecule [Source:HGNC Symbol;Acc:HGNC:7994]	NA	0.243526	0.30045	0.33703	0.0001	0.0001	0.0001	0.0001	0.096299	0.0001	0.0001	0.0001	0.0001	0.0001	0.0001	0.0001	0.0001	0.0001
491	0	chr1	+	28859241	28995076	ENSGALT00000081632	23	4618	ENSGALG00000009523	CNTN1	GO:0043209(myelin sheath);GO:0070062(extracellular exosome);GO:0010628(positive regulation of gene expression);GO:0010976(positive regulation of neuron projection development);GO:0031175(neuron projection development);GO:0021549(cerebellum development);GO:0010765(positive regulation of sodium ion transport);GO:0030246(carbohydrate binding);GO:0005515(protein binding);GO:0007155(cell adhesion);GO:…	04514(Cell adhesion molecules (CAMs))	NA	NA	contactin 1 [Source:HGNC Symbol;Acc:HGNC:2171]	NA	1.35879	0.020817	1.23952	1.34043	1.27951	0.367349	2.41773	0.00379	0.0001	0.0001	0.493406	0.0001	0.0001	0.701528	0.0001	0.0001	0.0001
492	0	chr1	+	28910398	28995700	ENSGALT00000038834	22	4985	ENSGALG00000009523	CNTN1	GO:0043209(myelin sheath);GO:0070062(extracellular exosome);GO:0010628(positive regulation of gene expression);GO:0010976(positive regulation of neuron projection development);GO:0031175(neuron projection development);GO:0021549(cerebellum development);GO:0010765(positive regulation of sodium ion transport);GO:0030246(carbohydrate binding);GO:0005515(protein binding);GO:0007155(cell adhesion);GO:…	04514(Cell adhesion molecules (CAMs))	K06759	NA	contactin 1 [Source:HGNC Symbol;Acc:HGNC:2171]	NA	7.462	5.83063	7.09881	2.96857	4.09339	3.58791	0.497104	2.10509	0.822151	0.0001	0.427268	1.08257	0.0001	0.823998	0.0001	0.815777	0.0001
494	0	chr1	+	29041613	29287618	ENSGALT00000030693	10	2706	ENSGALG00000009530	PDZRN4	NA	NA	NA	NA	PDZ domain containing ring finger 4 [Source:HGNC Symbol;Acc:HGNC:30552]	NA	0.699057	1.49362	0.809333	0.984119	0.922009	0.894914	0.906941	0.440222	0.024088	0.029115	0.043757	0.053189	0.035073	0.246595	0.024643	0.167427	0.06515
495	0	chr1	-	29086358	29091300	ENSGALT00000080886	3	814	ENSGALG00000030765	ENSGALG00000030765	NA	NA	NA	NA	NA	NA	1.48116	0.419988	1.35709	0.0001	0.618161	0.669	0.397951	0.342155	0.523717	0.268822	0.04563	0.154064	0.19196	0.115868	0.17209	0.0001	0.0001
506	0	chr1	+	29577530	29645839	ENSGALT00000073496	10	3362	ENSGALG00000009547	PPHLN1	GO:0003723(RNA binding);GO:0005654(nucleoplasm);GO:0005829(cytosol);GO:0005794(Golgi apparatus)	NA	NA	NA	periphilin-1 isoform 2 [Source:RefSeq peptide;Acc:NP_001025908]	NA	7.0813	7.68793	5.72122	9.27234	4.89977	7.77864	6.4182	3.4095	1.598	1.47904	0.591979	1.60944	2.86799	4.98193	2.26594	0.995067	3.20754
509	0	chr1	-	29649659	29708429	ENSGALT00000015558	8	2762	ENSGALG00000009556	PRICKLE1	GO:0046872(metal ion binding);GO:0008270(zinc ion binding);GO:0005634(nucleus);GO:0006606(protein import into nucleus);GO:0031965(nuclear membrane);GO:0005829(cytosol);GO:0001843(neural tube closure);GO:0060976(coronary vasculature development);GO:0045892(negative regulation of transcription, DNA-templated);GO:0090090(negative regulation of canonical Wnt signaling pathway);GO:0035904(aorta develo…	04310(Wnt signaling pathway)	NA	NA	prickle planar cell polarity protein 1 [Source:HGNC Symbol;Acc:HGNC:17019]	NA	53.6413	37.3014	40.5539	11.974	15.4913	2.43428	11.2777	6.30232	0.0001	1.48729	3.42532	2.30313	2.02123	2.92336	1.97527	1.46356	3.41321
511	0	chr1	-	29925304	30007946	ENSGALT00000015593	38	5916	ENSGALG00000009572	ADAMTS20	GO:0005615(extracellular space);GO:0048070(regulation of developmental pigmentation);GO:0045636(positive regulation of melanocyte differentiation);GO:0043066(negative regulation of apoptotic process);GO:0030198(extracellular matrix organization);GO:0009967(positive regulation of signal transduction);GO:0006508(proteolysis);GO:0004222(metalloendopeptidase activity);GO:0004175(endopeptidase activit…	NA	NA	NA	ADAM metallopeptidase with thrombospondin type 1 motif 20 [Source:HGNC Symbol;Acc:HGNC:17178]	NA	13.8696	11.0428	12.2488	11.6631	8.32327	11.2772	10.4452	9.8061	16.6875	9.5975	5.93505	1.73256	3.21843	4.29382	1.84722	7.23815	3.15767
512	0	chr1	-	29925304	30007946	ENSGALT00000078782	39	5721	ENSGALG00000009572	ADAMTS20	GO:0005615(extracellular space);GO:0048070(regulation of developmental pigmentation);GO:0045636(positive regulation of melanocyte differentiation);GO:0043066(negative regulation of apoptotic process);GO:0030198(extracellular matrix organization);GO:0009967(positive regulation of signal transduction);GO:0006508(proteolysis);GO:0004222(metalloendopeptidase activity);GO:0004175(endopeptidase activit…	NA	NA	NA	ADAM metallopeptidase with thrombospondin type 1 motif 20 [Source:HGNC Symbol;Acc:HGNC:17178]	NA	14.9914	15.9301	14.7653	14.6214	20.0231	15.9971	14.1309	18.6106	15.0797	11.5805	4.5914	2.73414	1.89568	3.85623	11.8716	5.36641	6.61871
518	0	chr1	+	30142719	30308483	ENSGALT00000015636	6	1104	ENSGALG00000009596	TMEM117	GO:0005783(endoplasmic reticulum);GO:0016021(integral component of membrane);GO:0016020(membrane);GO:0070059(intrinsic apoptotic signaling pathway in response to endoplasmic reticulum stress);GO:0005886(plasma membrane)	NA	NA	NA	transmembrane protein 117 [Source:HGNC Symbol;Acc:HGNC:25308]	NA	3.71644	2.76039	3.85115	11.3509	12.9522	5.59159	14.0356	18.9691	57.6799	39.8857	23.1369	30.9554	14.3511	9.55327	22.5946	25.1761	12.8168
519	0	chr1	-	30342085	30485009	ENSGALT00000038787	20	3061	ENSGALG00000009601	NELL2	GO:0005623(cell);GO:0005509(calcium ion binding)	NA	NA	NA	neural EGFL like 2 [Source:HGNC Symbol;Acc:HGNC:7751]	NA	37.9738	26.8824	25.4363	2.30631	3.67459	1.63192	1.10428	1.41813	0.858239	0.779571	0.233135	1.07356	0.566217	4.09387	0.364175	0.539872	0.239407
520	0	chr1	-	30342577	30485295	ENSGALT00000047907	21	2810	ENSGALG00000009601	NELL2	GO:0005623(cell);GO:0005509(calcium ion binding)	NA	NA	NA	neural EGFL like 2 [Source:HGNC Symbol;Acc:HGNC:7751]	NA	0.445789	0.377847	0.360103	0.0001	0.0001	0.0001	0.0001	0.0001	0.0001	0.0001	0.0001	0.0001	0.0001	0.0001	0.0001	0.0001	0.0001
523	0	chr1	-	30540025	30560231	ENSGALT00000038779	4	2225	ENSGALG00000009604	DBX2	GO:0043565(sequence-specific DNA binding);GO:0006355(regulation of transcription, DNA-templated);GO:0005634(nucleus);GO:0003677(DNA binding)	NA	NA	NA	developing brain homeobox 2 [Source:HGNC Symbol;Acc:HGNC:33186]	NA	0.830454	1.47251	1.21226	0.627275	0.342697	0.197614	0.081608	0.12726	0.140994	0.038692	0.043011	0.144803	0.069036	0.17447	0.457465	0.3	0.124345
527	0	chr1	+	30560077	30668939	ENSGALT00000015694	20	6035	ENSGALG00000009638	ANO6	GO:0070062(extracellular exosome);GO:0034707(chloride channel complex);GO:0016020(membrane);GO:0009986(cell surface);GO:0005886(plasma membrane);GO:0005829(cytosol);GO:0005622(intracellular);GO:2000353(positive regulation of endothelial cell apoptotic process);GO:1902476(chloride transmembrane transport);GO:0097045(phosphatidylserine exposure on blood platelet);GO:0090026(positive regulation of m…	NA	NA	NA	anoctamin 6 [Source:HGNC Symbol;Acc:HGNC:25240]	NA	19.1113	16.1393	12.7624	47.296	39.6744	35.9198	28.9256	40.7892	25.63	32.8879	20.5709	21.5962	23.6985	16.0701	22.3854	26.418	14.3283
528	0	chr1	-	30744668	30750140	ENSGALT00000080467	3	658	ENSGALG00000039562	ENSGALG00000039562	NA	NA	NA	NA	NA	NA	6.20842	6.97977	4.14072	13.4079	10.0419	7.15165	4.49503	8.00817	1.5226	2.76947	2.32259	3.03773	2.03109	2.82688	1.23263	2.02196	1.14079
529	0	chr1	+	30752198	30856043	ENSGALT00000048984	22	5713	ENSGALG00000033074	ARID2	GO:0005654(nucleoplasm);GO:0005886(plasma membrane);GO:0072358(cardiovascular system development);GO:0003677(DNA binding);GO:0003007(heart morphogenesis);GO:0060982(coronary artery morphogenesis);GO:0006337(nucleosome disassembly);GO:0008285(negative regulation of cell proliferation);GO:0048568(embryonic organ development);GO:0030336(negative regulation of cell migration);GO:0042592(homeostatic p…	NA	NA	NA	AT-rich interaction domain 2 [Source:HGNC Symbol;Acc:HGNC:18037]	NA	11.3247	8.83112	8.6654	8.54941	13.2141	2.55442	3.09862	10.0649	3.0124	3.58855	3.4022	2.5072	0.491974	3.22923	1.47773	0.278995	1.75081
530	0	chr1	+	30752198	30856043	ENSGALT00000068017	21	5545	ENSGALG00000033074	ARID2	GO:0005654(nucleoplasm);GO:0005886(plasma membrane);GO:0072358(cardiovascular system development);GO:0003677(DNA binding);GO:0003007(heart morphogenesis);GO:0060982(coronary artery morphogenesis);GO:0006337(nucleosome disassembly);GO:0008285(negative regulation of cell proliferation);GO:0048568(embryonic organ development);GO:0030336(negative regulation of cell migration);GO:0042592(homeostatic p…	NA	NA	NA	AT-rich interaction domain 2 [Source:HGNC Symbol;Acc:HGNC:18037]	NA	14.5993	16.4755	18.1411	30.8792	25.7345	22.982	18.0749	18.3431	11.0468	7.92488	5.00618	6.30379	9.2026	10.7378	8.02375	7.76762	4.33034
531	0	chr1	-	30864013	30895009	ENSGALT00000047593	14	6769	ENSGALG00000028849	SCAF11	GO:0008380(RNA splicing);GO:0003723(RNA binding);GO:0000375(RNA splicing, via transesterification reactions);GO:0005654(nucleoplasm);GO:0005634(nucleus);GO:0005730(nucleolus);GO:0016604(nuclear body);GO:0000245(spliceosomal complex assembly)	NA	NA	NA	SR-related CTD associated factor 11 [Source:HGNC Symbol;Acc:HGNC:10784]	NA	23.0728	21.1672	22.0737	13.6365	13.5357	18.7092	18.1076	15.648	9.52928	6.84434	3.89174	7.42249	5.71257	6.54332	8.51633	1.45221	0.947244
533	0	chr1	-	30866677	30895009	ENSGALT00000054306	13	3934	ENSGALG00000028849	SCAF11	GO:0008380(RNA splicing);GO:0003723(RNA binding);GO:0000375(RNA splicing, via transesterification reactions);GO:0005654(nucleoplasm);GO:0005634(nucleus);GO:0005730(nucleolus);GO:0016604(nuclear body);GO:0000245(spliceosomal complex assembly)	NA	NA	NA	SR-related CTD associated factor 11 [Source:HGNC Symbol;Acc:HGNC:10784]	NA	13.3529	4.95207	5.2745	4.22099	2.82842	1.37637	0.0001	0.986895	0.0001	0.496527	0.541215	0.0001	0.0001	0.310216	0.0001	0.0001	0.0001
534	0	chr1	-	30936731	30961242	ENSGALT00000015787	15	1741	ENSGALG00000009698	SLC38A1	GO:0016020(membrane);GO:0030424(axon);GO:0005886(plasma membrane);GO:0006868(glutamine transport);GO:0015186(L-glutamine transmembrane transporter activity);GO:0003333(amino acid transmembrane transport);GO:0015171(amino acid transmembrane transporter activity);GO:0005887(integral component of plasma membrane);GO:0016021(integral component of membrane)	NA	NA	NA	solute carrier family 38 member 1 [Source:HGNC Symbol;Acc:HGNC:13447]	NA	47.6005	44.4587	48.0894	19.7529	19.7616	12.0721	9.97136	12.6693	4.98241	4.12345	5.74983	4.8116	4.21508	23.8081	6.54569	6.27373	10.2844
535	0	chr1	-	30985306	31000366	ENSGALT00000015788	15	5188	ENSGALG00000008497	SLC38A2	GO:0005886(plasma membrane);GO:0006865(amino acid transport);GO:0015171(amino acid transmembrane transporter activity);GO:0003333(amino acid transmembrane transport);GO:0016021(integral component of membrane);GO:0016020(membrane)	NA	NA	NA	solute carrier family 38 member 2 [Source:HGNC Symbol;Acc:HGNC:13448]	NA	28.8736	24.9674	26.5536	43.8817	43.4654	109.552	76.0433	109.761	14.1978	14.1364	9.99044	32.4049	22.5679	33.5761	37.2539	18.1588	43.776
537	0	chr1	-	31048186	31062770	ENSGALT00000057791	3	769	ENSGALG00000043800	ENSGALG00000043800	NA	NA	NA	NA	NA	NA	0.420981	0.610406	0.119689	0.190831	0.184679	1.26123	1.1789	1.40424	1.06497	0.16914	0.250297	1.1021	0.711089	1.48822	0.242039	0.150612	0.264064
538	0	chr1	-	31101534	31122087	ENSGALT00000015837	16	3027	ENSGALG00000009730	SLC38A4	GO:0003333(amino acid transmembrane transport);GO:0015171(amino acid transmembrane transporter activity);GO:0005887(integral component of plasma membrane);GO:0016021(integral component of membrane);GO:0016020(membrane)	NA	NA	NA	solute carrier family 38 member 4 [Source:HGNC Symbol;Acc:HGNC:14679]	NA	1.2777	1.27145	0.798301	0.856632	0.502002	1.06634	6.48218	11.3123	6.72058	3.56589	2.33597	2.37326	7.53926	1.42028	0.54636	0.617865	0.223843
539	0	chr1	-	31102734	31119977	ENSGALT00000062914	16	2263	ENSGALG00000009730	SLC38A4	GO:0003333(amino acid transmembrane transport);GO:0015171(amino acid transmembrane transporter activity);GO:0005887(integral component of plasma membrane);GO:0016021(integral component of membrane);GO:0016020(membrane)	NA	NA	NA	solute carrier family 38 member 4 [Source:HGNC Symbol;Acc:HGNC:14679]	NA	0.889389	0.366634	0.078025	0.161086	0.036804	0.18456	3.91992	4.84366	2.15202	1.4107	1.24149	1.10432	2.76939	1.18276	0.677234	0.581183	0.0001
546	0	chr1	+	31441922	31449072	ENSGALT00000089802	6	1075	ENSGALG00000009747	ATP23	GO:0043231(intracellular membrane-bounded organelle);GO:0005886(plasma membrane);GO:0008237(metallopeptidase activity);GO:0004222(metalloendopeptidase activity);GO:0006508(proteolysis);GO:0016787(hydrolase activity);GO:0008233(peptidase activity);GO:0046872(metal ion binding)	NA	NA	NA	ATP23 metallopeptidase and ATP synthase assembly factor homolog [Source:HGNC Symbol;Acc:HGNC:29452]	NA	0.382096	1.80068	1.89653	1.08517	2.15672	1.46881	1.88662	2.32239	0.337452	0.036299	0.079578	1.15247	1.29143	0.836299	0.887523	0.961601	0.00579
547	0	chr1	-	31721261	31765031	ENSGALT00000015872	19	4073	ENSGALG00000009755	LRIG3	GO:0005615(extracellular space);GO:0032474(otolith morphogenesis);GO:0016021(integral component of membrane);GO:0016020(membrane)	NA	NA	NA	leucine rich repeats and immunoglobulin like domains 3 [Source:HGNC Symbol;Acc:HGNC:30991]	NA	17.9968	21.7544	16.8022	7.86145	9.87676	6.2308	4.72064	8.34411	4.30545	2.80334	2.77057	2.5675	1.99518	1.40346	1.83174	1.61218	1.19998
548	0	chr1	-	31721750	31762859	ENSGALT00000080261	19	3132	ENSGALG00000009755	LRIG3	GO:0005615(extracellular space);GO:0032474(otolith morphogenesis);GO:0016021(integral component of membrane);GO:0016020(membrane)	NA	NA	NA	leucine rich repeats and immunoglobulin like domains 3 [Source:HGNC Symbol;Acc:HGNC:30991]	NA	4.33695	0.0001	4.74878	4.8656	3.59081	1.29068	0.0001	0.0001	0.0001	0.0001	0.0001	0.0001	1.1882	0.0001	0.0001	0.0001	0.0001
551	0	chr1	+	32086287	32120482	ENSGALT00000015878	5	2657	ENSGALG00000009759	SLC16A7	GO:0005887(integral component of plasma membrane);GO:1901475(pyruvate transmembrane transport);GO:0035873(lactate transmembrane transport);GO:0050833(pyruvate transmembrane transporter activity);GO:0015129(lactate transmembrane transporter activity);GO:0016021(integral component of membrane);GO:0055085(transmembrane transport);GO:0015718(monocarboxylic acid transport);GO:0008028(monocarboxylic ac…	NA	NA	NA	solute carrier family 16 member 7 [Source:HGNC Symbol;Acc:HGNC:10928]	NA	3.1236	2.96123	3.00014	2.2542	2.60826	112.524	34.7532	46.4279	1.32513	0.823181	1.33046	1.5461	0.769693	1.06906	0.871498	1.31347	0.509327
553	0	chr1	-	32603425	32604254	ENSGALT00000065772	3	557	ENSGALG00000042870	ENSGALG00000042870	NA	NA	NA	NA	NA	NA	113.641	103.196	4.57347	176.569	276.643	17.003	303.058	116.508	311.129	8.78467	236.99	254.613	88.391	189.276	251.839	318.855	134.453
556	0	chr1	+	32905460	32969236	ENSGALT00000061318	21	4613	ENSGALG00000030024	USP15	GO:0016579(protein deubiquitination);GO:0042802(identical protein binding);GO:0004843(thiol-dependent ubiquitin-specific protease activity);GO:0004197(cysteine-type endopeptidase activity);GO:0036459(thiol-dependent ubiquitinyl hydrolase activity);GO:0005737(cytoplasm);GO:0005634(nucleus);GO:0035520(monoubiquitinated protein deubiquitination);GO:0005829(cytosol);GO:0007179(transforming growth fac…	04137(Mitophagy - animal)	NA	NA	ubiquitin carboxyl-terminal hydrolase 15 isoform 1 [Source:RefSeq peptide;Acc:NP_990171]	NA	0.0001	0.0001	0.0001	1.736	1.4565	3.65948	1.22163	2.71153	10.2613	2.04913	2.33722	3.26965	3.49394	4.95239	2.56439	4.68569	0.605913
558	0	chr1	+	32905461	32967709	ENSGALT00000087053	21	3085	ENSGALG00000030024	USP15	GO:0016579(protein deubiquitination);GO:0042802(identical protein binding);GO:0004843(thiol-dependent ubiquitin-specific protease activity);GO:0004197(cysteine-type endopeptidase activity);GO:0036459(thiol-dependent ubiquitinyl hydrolase activity);GO:0005737(cytoplasm);GO:0005634(nucleus);GO:0035520(monoubiquitinated protein deubiquitination);GO:0005829(cytosol);GO:0007179(transforming growth fac…	04137(Mitophagy - animal)	K21343	EC:3.4.19.12	ubiquitin carboxyl-terminal hydrolase 15 isoform 1 [Source:RefSeq peptide;Acc:NP_990171]	NA	0.0001	0.0001	0.0001	0.403639	0.356723	0.414511	0.220199	0.341039	21.4504	0.123853	9.65214	0.136733	0.139786	0.27404	0.145671	0.142555	0.20129
564	0	chr1	+	32999434	33052987	ENSGALT00000073839	34	5002	ENSGALG00000009795	MON2	GO:0015031(protein transport);GO:0070062(extracellular exosome)	NA	NA	NA	MON2 homolog, regulator of endosome-to-Golgi trafficking [Source:HGNC Symbol;Acc:HGNC:29177]	NA	0.0001	0.007006	0.004132	0.005023	2.02361	0.004517	0.0001	0.011036	0.006829	0.005279	0.771922	0.00215	0.003032	0.861519	0.002911	0.519134	0.605924
567	0	chr1	-	33089980	33218417	ENSGALT00000015947	10	1533	ENSGALG00000009805	PPM1H	GO:0005737(cytoplasm);GO:0005654(nucleoplasm);GO:0005634(nucleus);GO:0004721(phosphoprotein phosphatase activity);GO:0004722(protein serine/threonine phosphatase activity);GO:0003824(catalytic activity);GO:0006470(protein dephosphorylation)	NA	NA	NA	protein phosphatase, Mg2+/Mn2+ dependent 1H [Source:HGNC Symbol;Acc:HGNC:18583]	NA	7.14331	2.95455	5.86683	1.2015	0.791305	0.680509	0.086206	0.342694	0.357496	0.14467	0.063907	0.712234	0.281767	2.68566	0.881659	0.616705	1.27435
571	0	chr1	+	33440188	33580652	ENSGALT00000015976	22	6140	ENSGALG00000009825	SRGAP1	GO:0005096(GTPase activator activity);GO:0016477(cell migration);GO:0043547(positive regulation of GTPase activity);GO:0007266(Rho protein signal transduction);GO:0017048(Rho GTPase binding);GO:0005622(intracellular);GO:0007165(signal transduction)	NA	NA	NA	SLIT-ROBO Rho GTPase activating protein 1 [Source:HGNC Symbol;Acc:HGNC:17382]	NA	47.1766	46.2237	48.1488	23.1088	22.2171	9.05481	5.92636	8.01333	5.60618	4.76488	3.4436	8.19113	4.39518	6.39741	10.2035	6.85969	10.8664
572	0	chr1	+	33440542	33547962	ENSGALT00000058753	12	1608	ENSGALG00000009825	SRGAP1	GO:0005096(GTPase activator activity);GO:0016477(cell migration);GO:0043547(positive regulation of GTPase activity);GO:0007266(Rho protein signal transduction);GO:0017048(Rho GTPase binding);GO:0005622(intracellular);GO:0007165(signal transduction)	NA	NA	NA	SLIT-ROBO Rho GTPase activating protein 1 [Source:HGNC Symbol;Acc:HGNC:17382]	NA	4.37871	6.28567	4.19144	3.38311	3.817	0.399036	4.36728	2.4609	2.45812	1.19018	1.34643	0.142203	0.239692	1.14624	0.193803	0.40405	0.287354
580	0	chr1	-	33603526	33606303	ENSGALT00000088803	5	664	ENSGALG00000027682	C12orf66	GO:0022625(cytosolic large ribosomal subunit);GO:0003735(structural constituent of ribosome);GO:0030529(intracellular ribonucleoprotein complex);GO:0005840(ribosome);GO:0003723(RNA binding);GO:0006412(translation)	03010(Ribosome)	NA	NA	chromosome 12 open reading frame 66 [Source:HGNC Symbol;Acc:HGNC:26517]	NA	1.05138	2.32029	3.55716	0.993127	0.830626	1.07999	0.90778	0.737717	0.289739	0.132476	0.219132	1.0516	0.126111	0.938174	0.470833	0.140631	0.222463
585	0	chr1	+	33715725	33766463	ENSGALT00000016002	5	3399	ENSGALG00000009842	RASSF3	GO:0005886(plasma membrane);GO:0005829(cytosol);GO:0042802(identical protein binding);GO:0042981(regulation of apoptotic process);GO:0007165(signal transduction)	NA	NA	NA	Ras association domain family member 3 [Source:HGNC Symbol;Acc:HGNC:14271]	NA	124.378	157.831	133.587	67.9606	62.1081	35.4321	27.8947	32.5034	26.9531	24.0584	17.5262	47.1589	33.4001	29.9048	23.8264	29.906	14.3972
587	0	chr1	+	33794056	33841926	ENSGALT00000016033	13	2520	ENSGALG00000009859	TBC1D30	GO:0043547(positive regulation of GTPase activity);GO:0017137(Rab GTPase binding);GO:0036064(ciliary basal body);GO:0005096(GTPase activator activity);GO:0005929(cilium);GO:0005829(cytosol);GO:0005886(plasma membrane);GO:1902018(negative regulation of cilium assembly);GO:0012505(endomembrane system);GO:0090630(activation of GTPase activity);GO:0031338(regulation of vesicle fusion);GO:0006886(intr…	NA	NA	NA	TBC1 domain family member 30 [Source:HGNC Symbol;Acc:HGNC:29164]	NA	0.324199	0.0001	0.0001	0.0001	0.0001	0.0001	0.0001	0.0001	0.0001	0.0001	1.03233	0.33053	0.0001	1.78493	1.60203	1.69643	0.506356
594	0	chr1	+	33990504	34070695	ENSGALT00000046186	7	3193	ENSGALG00000026661	MSRB3	GO:0030091(protein repair);GO:0033743(peptide-methionine (R)-S-oxide reductase activity);GO:0006979(response to oxidative stress);GO:0016671(oxidoreductase activity, acting on a sulfur group of donors, disulfide as acceptor);GO:0055114(oxidation-reduction process);GO:0008270(zinc ion binding);GO:0005739(mitochondrion);GO:0005783(endoplasmic reticulum)	NA	NA	NA	methionine sulfoxide reductase B3 [Source:HGNC Symbol;Acc:HGNC:27375]	NA	15.8223	19.7916	13.4385	31.4135	39.1473	23.5557	33.4477	31.2256	26.4301	50.0041	19.1091	57.6256	43.0386	26.0786	32.4982	32.1175	16.0421
595	0	chr1	+	34203987	34308540	ENSGALT00000016055	5	479	ENSGALG00000009875	HMGI-C	GO:0044212(transcription regulatory region DNA binding);GO:0010564(regulation of cell cycle process);GO:0010628(positive regulation of gene expression);GO:0000785(chromatin);GO:0006355(regulation of transcription, DNA-templated);GO:0005634(nucleus);GO:0003677(DNA binding)	NA	NA	NA	high mobility group AT-hook 2 [Source:HGNC Symbol;Acc:HGNC:5009]	NA	34.9817	20.5641	29.2473	9.28589	11.5388	1.45911	2.19191	1.96961	0.342079	1.02876	0.087165	0.296345	0.107606	0.497417	0.239972	0.0001	0.366579
599	0	chr1	-	34369405	34377328	ENSGALT00000063287	6	1666	ENSGALG00000009879	ENSGALG00000009879	GO:0016021(integral component of membrane);GO:0016020(membrane)	NA	NA	NA	NA	NA	5.91518	5.02976	7.53219	1.93209	1.0207	0.0001	2.59992	0.0001	0.0001	1.30523	0.054976	1.67918	0.123034	0.318923	0.6414	0.767348	0.214139
602	0	chr1	+	34415870	34423423	ENSGALT00000060782	5	1680	ENSGALG00000009885	HELB	GO:0035861(site of double-strand break);GO:0005737(cytoplasm);GO:0005662(DNA replication factor A complex);GO:0005658(alpha DNA polymerase:primase complex);GO:0005634(nucleus);GO:2000042(negative regulation of double-strand break repair via homologous recombination);GO:1903775(regulation of DNA double-strand break processing);GO:0006974(cellular response to DNA damage stimulus);GO:0006396(RNA pro…	NA	NA	NA	DNA helicase B [Source:HGNC Symbol;Acc:HGNC:17196]	NA	1.01547	0.869869	0.616353	1.61582	1.54175	1.81919	0.032873	0.863224	0.050526	0.817119	0.018614	0.049865	0.040868	2.58238	0.054712	0.073332	0.018128
604	0	chr1	-	34431194	34578266	ENSGALT00000016088	24	3390	ENSGALG00000009895	GRIP1	GO:0008022(protein C-terminus binding);GO:0005886(plasma membrane);GO:0030425(dendrite);GO:0043005(neuron projection);GO:0035259(glucocorticoid receptor binding);GO:0055037(recycling endosome);GO:0008104(protein localization);GO:0045121(membrane raft);GO:0016358(dendrite development);GO:0030159(receptor signaling complex scaffold activity)	NA	NA	NA	glutamate receptor interacting protein 1 [Source:HGNC Symbol;Acc:HGNC:18708]	NA	1.42201	6.04791	0.0001	0.759064	0.0001	0.0001	0.0001	0.0001	0.0001	0.0001	0.0001	0.0001	0.0001	0.0001	0.0001	0.0001	0.0001
605	0	chr1	-	34431194	34578266	ENSGALT00000064143	25	3435	ENSGALG00000009895	GRIP1	GO:0008022(protein C-terminus binding);GO:0005886(plasma membrane);GO:0030425(dendrite);GO:0043005(neuron projection);GO:0035259(glucocorticoid receptor binding);GO:0055037(recycling endosome);GO:0008104(protein localization);GO:0045121(membrane raft);GO:0016358(dendrite development);GO:0030159(receptor signaling complex scaffold activity)	NA	NA	NA	glutamate receptor interacting protein 1 [Source:HGNC Symbol;Acc:HGNC:18708]	NA	6.32845	0.123522	7.76816	0.527189	1.30585	0.89817	0.804039	0.475498	0.099243	0.075417	0.14989	0.014554	0.106423	0.267896	0.240935	0.057222	0.026723
606	0	chr1	+	34799500	34801222	ENSGALT00000059869	4	738	ENSGALG00000033879	ENSGALG00000033879	NA	NA	NA	NA	NA	NA	42.1719	34.583	39.6399	17.9366	22.1524	19.0607	11.6532	12.8569	7.42643	5.42559	5.48794	6.38934	8.57115	15.2697	10.7999	10.0091	11.7516
607	0	chr1	+	34804698	34809101	ENSGALT00000016099	6	1224	ENSGALG00000009899	ENSGALG00000009899	GO:0000151(ubiquitin ligase complex);GO:0045899(positive regulation of RNA polymerase II transcriptional preinitiation complex assembly);GO:0043086(negative regulation of catalytic activity);GO:0016567(protein ubiquitination);GO:0030154(cell differentiation);GO:0010265(SCF complex assembly);GO:0045893(positive regulation of transcription, DNA-templated);GO:0005634(nucleus)	NA	NA	NA	NA	NA	76.408	69.5212	67.3331	28.7828	32.9141	30.8862	23.619	25.0105	9.61452	9.65138	7.59805	10.3258	9.22223	17.5809	15.0618	12.9257	13.5505
609	0	chr1	+	34899306	34909399	ENSGALT00000016103	2	2402	ENSGALG00000009901	DYRK2	GO:0030529(intracellular ribonucleoprotein complex);GO:0005829(cytosol);GO:0005737(cytoplasm);GO:0005654(nucleoplasm);GO:0005634(nucleus);GO:0000151(ubiquitin ligase complex);GO:0051534(negative regulation of NFAT protein import into nucleus);GO:0045725(positive regulation of glycogen biosynthetic process);GO:0042771(intrinsic apoptotic signaling pathway in response to DNA damage by p53 class med…	NA	NA	NA	dual specificity tyrosine phosphorylation regulated kinase 2 [Source:HGNC Symbol;Acc:HGNC:3093]	NA	55.4806	56.8873	50.9819	85.8521	100.312	29.2094	39.9974	36.0151	36.5596	34.6208	29.2743	59.6977	39.6463	53.2626	14.7978	20.881	12.7936
613	0	chr1	-	35112854	35137000	ENSGALT00000081470	15	3351	ENSGALG00000009905	MDM1	GO:0005829(cytosol);GO:0005814(centriole);GO:0005813(centrosome);GO:0005634(nucleus);GO:0060041(retina development in camera-type eye);GO:0046600(negative regulation of centriole replication);GO:0008017(microtubule binding)	NA	NA	NA	Mdm1 nuclear protein [Source:HGNC Symbol;Acc:HGNC:29917]	NA	0.437012	3.47271	3.92484	0.183901	0.454506	4.46181	0.36134	3.97598	1.50395	0.720096	2.5529	1.57336	2.59954	2.64344	2.30137	1.70847	0.114042
616	0	chr1	+	35216064	35245471	ENSGALT00000071959	9	1192	ENSGALG00000009927	RAP1B	GO:0030054(cell junction);GO:0005525(GTP binding);GO:0003924(GTPase activity);GO:0005829(cytosol);GO:0005737(cytoplasm);GO:0005886(plasma membrane);GO:0000166(nucleotide binding);GO:0007165(signal transduction);GO:0016020(membrane);GO:0019003(GDP binding);GO:0032403(protein complex binding);GO:0032486(Rap protein signal transduction);GO:0061028(establishment of endothelial barrier);GO:0071320(cel…	04010(MAPK signaling pathway);04510(Focal adhesion)	NA	NA	RAP1B, member of RAS oncogene family [Source:HGNC Symbol;Acc:HGNC:9857]	NA	0.773914	1.15436	0.386056	0.347583	0.139424	0.119249	0.092684	0.077781	0.167933	0.128139	0.076427	0.099514	0.022102	0.198072	0.214751	0.091857	0.098593
617	0	chr1	+	35216064	35249134	ENSGALT00000016139	8	4759	ENSGALG00000009927	RAP1B	GO:0030054(cell junction);GO:0005525(GTP binding);GO:0003924(GTPase activity);GO:0005829(cytosol);GO:0005737(cytoplasm);GO:0005886(plasma membrane);GO:0000166(nucleotide binding);GO:0007165(signal transduction);GO:0016020(membrane);GO:0019003(GDP binding);GO:0032403(protein complex binding);GO:0032486(Rap protein signal transduction);GO:0061028(establishment of endothelial barrier);GO:0071320(cel…	04010(MAPK signaling pathway);04510(Focal adhesion)	NA	NA	RAP1B, member of RAS oncogene family [Source:HGNC Symbol;Acc:HGNC:9857]	NA	62.8372	42.3922	55.6817	21.3765	28.3586	22.0623	20.9579	19.7368	14.0215	14.1277	8.30598	18.2334	13.0098	23.2653	18.432	14.831	16.397
618	0	chr1	+	35234406	35245473	ENSGALT00000083406	7	992	ENSGALG00000009927	RAP1B	GO:0030054(cell junction);GO:0005525(GTP binding);GO:0003924(GTPase activity);GO:0005829(cytosol);GO:0005737(cytoplasm);GO:0005886(plasma membrane);GO:0000166(nucleotide binding);GO:0007165(signal transduction);GO:0016020(membrane);GO:0019003(GDP binding);GO:0032403(protein complex binding);GO:0032486(Rap protein signal transduction);GO:0061028(establishment of endothelial barrier);GO:0071320(cel…	04010(MAPK signaling pathway);04510(Focal adhesion)	K07836	NA	RAP1B, member of RAS oncogene family [Source:HGNC Symbol;Acc:HGNC:9857]	NA	1.9998	37.7111	2.09531	20.7144	1.63802	1.49473	1.88942	2.7787	1.128	0.828364	0.924127	0.863242	0.911452	1.21628	0.997887	0.702188	1.2532
619	0	chr1	+	35250853	35276198	ENSGALT00000016152	28	3054	ENSGALG00000009934	NUP107	GO:0034399(nuclear periphery);GO:0031965(nuclear membrane);GO:0031080(nuclear pore outer ring);GO:0016020(membrane);GO:0005813(centrosome);GO:0005654(nucleoplasm);GO:0005643(nuclear pore);GO:0000776(kinetochore);GO:0051292(nuclear pore complex assembly);GO:0006406(mRNA export from nucleus);GO:0017056(structural constituent of nuclear pore);GO:0005487(nucleocytoplasmic transporter activity);GO:000…	03013(RNA transport)	K14301	NA	nucleoporin 107 [Source:HGNC Symbol;Acc:HGNC:29914]	NA	33.4642	31.4674	32.8186	12.9692	13.3419	13.0587	12.4049	12.5972	9.85665	9.60567	7.35637	7.0927	6.54478	13.5843	6.79983	10.2153	9.69051
620	0	chr1	+	35276896	35282437	ENSGALT00000016160	5	3144	ENSGALG00000009940	SLC35E3	GO:0016021(integral component of membrane);GO:0016020(membrane)	NA	NA	NA	solute carrier family 35 member E3 [Source:HGNC Symbol;Acc:HGNC:20864]	NA	23.0757	24.5294	27.1829	14.3225	13.7391	8.36354	7.27461	6.77073	3.94789	3.99611	2.45305	4.86074	3.00641	9.5639	5.03623	4.81297	5.90579
624	0	chr1	-	35315781	35347339	ENSGALT00000016170	9	1729	ENSGALG00000009945	CPM	GO:0004185(serine-type carboxypeptidase activity);GO:0070062(extracellular exosome);GO:0009986(cell surface);GO:0016485(protein processing);GO:0006518(peptide metabolic process);GO:0004181(metallocarboxypeptidase activity);GO:0006508(proteolysis);GO:0005615(extracellular space);GO:0008270(zinc ion binding)	NA	NA	NA	carboxypeptidase M [Source:HGNC Symbol;Acc:HGNC:2311]	NA	6.48998	4.03886	3.577	20.293	32.9166	48.384	28.5305	52.191	9.96153	9.88838	13.6168	5.07127	6.80791	5.52852	6.73185	6.04439	12.9597
625	0	chr1	-	35316091	35347355	ENSGALT00000084246	9	1434	ENSGALG00000009945	CPM	GO:0004185(serine-type carboxypeptidase activity);GO:0070062(extracellular exosome);GO:0009986(cell surface);GO:0016485(protein processing);GO:0006518(peptide metabolic process);GO:0004181(metallocarboxypeptidase activity);GO:0006508(proteolysis);GO:0005615(extracellular space);GO:0008270(zinc ion binding)	NA	NA	NA	carboxypeptidase M [Source:HGNC Symbol;Acc:HGNC:2311]	NA	0.050634	0.0001	0.002523	0.002998	0.00762	2.12582	0.006825	1.87963	0.003562	0.001147	0.00428	0.971563	0.016636	0.355091	0.922238	0.00088	0.010364
626	0	chr1	+	35386197	35411271	ENSGALT00000016192	10	2165	ENSGALG00000019355	CPSF6	GO:0042382(paraspeckles);GO:0016607(nuclear speck);GO:0030529(intracellular ribonucleoprotein complex);GO:0016020(membrane);GO:0005849(mRNA cleavage factor complex);GO:0005654(nucleoplasm);GO:0005634(nucleus);GO:0051262(protein tetramerization);GO:0006397(mRNA processing);GO:0006378(mRNA polyadenylation);GO:0003729(mRNA binding);GO:0003723(RNA binding);GO:0003676(nucleic acid binding)	03015(mRNA surveillance pathway)	NA	NA	cleavage and polyadenylation specific factor 6 [Source:HGNC Symbol;Acc:HGNC:13871]	NA	0.752952	0.256508	0.033958	2.62679	2.15616	0.255006	9.3881	0.286521	10.9189	10.6482	2.76227	10.6976	3.59207	7.70651	5.11913	1.32243	4.35945
627	0	chr1	+	35386214	35411271	ENSGALT00000083766	11	2143	ENSGALG00000019355	CPSF6	GO:0042382(paraspeckles);GO:0016607(nuclear speck);GO:0030529(intracellular ribonucleoprotein complex);GO:0016020(membrane);GO:0005849(mRNA cleavage factor complex);GO:0005654(nucleoplasm);GO:0005634(nucleus);GO:0051262(protein tetramerization);GO:0006397(mRNA processing);GO:0006378(mRNA polyadenylation);GO:0003729(mRNA binding);GO:0003723(RNA binding);GO:0003676(nucleic acid binding)	03015(mRNA surveillance pathway)	NA	NA	cleavage and polyadenylation specific factor 6 [Source:HGNC Symbol;Acc:HGNC:13871]	NA	8.60137	46.7306	13.9135	8.15376	36.8883	9.01707	9.19039	7.62008	4.19521	3.6903	3.14555	1.67108	4.83756	6.11122	6.48328	0.891616	5.51142
628	0	chr1	+	35386258	35411006	ENSGALT00000090224	10	1761	ENSGALG00000019355	CPSF6	GO:0042382(paraspeckles);GO:0016607(nuclear speck);GO:0030529(intracellular ribonucleoprotein complex);GO:0016020(membrane);GO:0005849(mRNA cleavage factor complex);GO:0005654(nucleoplasm);GO:0005634(nucleus);GO:0051262(protein tetramerization);GO:0006397(mRNA processing);GO:0006378(mRNA polyadenylation);GO:0003729(mRNA binding);GO:0003723(RNA binding);GO:0003676(nucleic acid binding)	03015(mRNA surveillance pathway)	NA	NA	cleavage and polyadenylation specific factor 6 [Source:HGNC Symbol;Acc:HGNC:13871]	NA	34.0703	5.08822	28.3014	12.4013	0.0001	10.8251	0.0001	13.2825	0.0001	0.0001	1.72376	0.0001	1.65241	2.06428	2.93894	7.01668	2.42986
629	0	chr1	+	35386307	35411271	ENSGALT00000087754	10	2056	ENSGALG00000019355	CPSF6	GO:0042382(paraspeckles);GO:0016607(nuclear speck);GO:0030529(intracellular ribonucleoprotein complex);GO:0016020(membrane);GO:0005849(mRNA cleavage factor complex);GO:0005654(nucleoplasm);GO:0005634(nucleus);GO:0051262(protein tetramerization);GO:0006397(mRNA processing);GO:0006378(mRNA polyadenylation);GO:0003729(mRNA binding);GO:0003723(RNA binding);GO:0003676(nucleic acid binding)	03015(mRNA surveillance pathway)	NA	NA	cleavage and polyadenylation specific factor 6 [Source:HGNC Symbol;Acc:HGNC:13871]	NA	6.77306	1.81293	7.22205	2.14051	0.917526	0.301324	0.541793	0.960345	0.138727	0.060026	0.092583	0.050863	0.195226	0.762763	0.199522	1.06752	0.283013
631	0	chr1	-	35419316	35421421	ENSGALT00000065833	2	1636	ENSGALG00000034310	ENSGALG00000034310	NA	NA	NA	NA	NA	NA	0.180079	0.486127	0.631915	0.369797	0.112103	1.27532	1.37016	1.74283	0.515328	0.600676	0.486155	0.56869	0.228052	0.668612	0.405589	0.583656	0.199073
632	0	chr1	+	35425914	35429601	ENSGALT00000016196	4	584	ENSGALG00000009963	LYZ	GO:0051672(catabolism by organism of cell wall peptidoglycan in other organism);GO:0042802(identical protein binding);GO:0019835(cytolysis);GO:0016231(beta-N-acetylglucosaminidase activity);GO:0042742(defense response to bacterium);GO:0003796(lysozyme activity);GO:0005783(endoplasmic reticulum);GO:0005515(protein binding);GO:0050829(defense response to Gram-negative bacterium);GO:0070062(extracel…	NA	NA	NA	Lysozyme C [Source:UniProtKB/Swiss-Prot;Acc:P00698]	NA	0.639408	0.143841	0.485034	0.0001	0.0001	0.449996	1.47299	0.47555	0.390085	0.291804	0.177174	0.565275	0.258507	58.782	1.89649	1.07171	0.841248
634	0	chr1	+	35449509	35495133	ENSGALT00000016200	7	2519	ENSGALG00000009966	FRS2	GO:0005913(cell-cell adherens junction);GO:0005911(cell-cell junction);GO:0005886(plasma membrane);GO:0005737(cytoplasm);GO:2000726(negative regulation of cardiac muscle cell differentiation);GO:0070372(regulation of ERK1 and ERK2 cascade);GO:0070307(lens fiber cell development);GO:0060527(prostate epithelial cord arborization involved in prostate glandular acinus morphogenesis);GO:0050678(regula…	NA	NA	NA	fibroblast growth factor receptor substrate 2 [Source:HGNC Symbol;Acc:HGNC:16971]	NA	21.4503	22.6572	24.3598	12.3313	11.9703	10.1492	9.29366	10.2378	6.33739	6.28636	6.36651	6.39286	6.24097	8.00188	15.5697	12.1303	15.9621
636	0	chr1	+	35503974	35515953	ENSGALT00000016215	16	1983	ENSGALG00000009975	CCT2	GO:0005832(chaperonin-containing T-complex);GO:0061077(chaperone-mediated protein folding);GO:0006458('de novo' protein folding);GO:0051082(unfolded protein binding);GO:0044183(protein binding involved in protein folding);GO:0006457(protein folding);GO:0005737(cytoplasm);GO:0005524(ATP binding);GO:0000166(nucleotide binding);GO:0043209(myelin sheath);GO:0005874(microtubule);GO:0005829(cytosol);GO…	NA	NA	NA	chaperonin containing TCP1 subunit 2 [Source:HGNC Symbol;Acc:HGNC:1615]	NA	67.4339	69.1346	75.2282	27.8432	35.9638	36.405	24.3021	28.3781	39.2536	26.9802	26.6816	37.7433	27.5954	35.9319	38.0607	40.9303	34.4221
637	0	chr1	+	35504515	35515661	ENSGALT00000065629	16	1629	ENSGALG00000009975	CCT2	GO:0005832(chaperonin-containing T-complex);GO:0061077(chaperone-mediated protein folding);GO:0006458('de novo' protein folding);GO:0051082(unfolded protein binding);GO:0044183(protein binding involved in protein folding);GO:0006457(protein folding);GO:0005737(cytoplasm);GO:0005524(ATP binding);GO:0000166(nucleotide binding);GO:0043209(myelin sheath);GO:0005874(microtubule);GO:0005829(cytosol);GO…	NA	NA	NA	chaperonin containing TCP1 subunit 2 [Source:HGNC Symbol;Acc:HGNC:1615]	NA	0.013862	0.027719	0.040885	0.044601	0.011244	0.03186	0.035543	0.021035	0.004017	0.012681	0.008184	0.620908	0.013666	0.802945	0.093638	0.024584	0.035501
640	0	chr1	-	35534379	35550868	ENSGALT00000016288	9	2010	ENSGALG00000010029	BEST3	GO:0043271(negative regulation of ion transport);GO:0015698(inorganic anion transport);GO:0005254(chloride channel activity);GO:0034707(chloride channel complex);GO:0006821(chloride transport);GO:1902476(chloride transmembrane transport);GO:0006811(ion transport);GO:0006810(transport);GO:0005886(plasma membrane);GO:0016021(integral component of membrane);GO:0016020(membrane)	NA	NA	NA	bestrophin 3 [Source:HGNC Symbol;Acc:HGNC:17105]	NA	0.803545	0.07966	0.29248	1.52708	1.50989	8.33107	5.42715	7.44948	22.7338	24.1749	13.5135	5.67908	10.8242	6.64349	33.9182	10.1889	9.53497
645	0	chr1	+	35724872	35814526	ENSGALT00000016314	15	2693	ENSGALG00000010042	CNOT2	GO:2000036(regulation of stem cell population maintenance);GO:0030015(CCR4-NOT core complex);GO:0000932(P-body);GO:0017148(negative regulation of translation);GO:0000288(nuclear-transcribed mRNA catabolic process, deadenylation-dependent decay);GO:0006355(regulation of transcription, DNA-templated);GO:0005634(nucleus);GO:0030014(CCR4-NOT complex);GO:0004535(poly(A)-specific ribonuclease activity)…	03018(RNA degradation)	NA	NA	CCR4-NOT transcription complex subunit 2 [Source:HGNC Symbol;Acc:HGNC:7878]	NA	27.2166	16.9368	28.1821	13.8169	20.5844	15.7978	9.70093	9.80066	4.9746	7.20728	5.48848	6.34393	6.04416	5.26712	4.76105	6.31612	3.19013
646	0	chr1	+	35775089	35813479	ENSGALT00000073696	15	1623	ENSGALG00000010042	CNOT2	GO:2000036(regulation of stem cell population maintenance);GO:0030015(CCR4-NOT core complex);GO:0000932(P-body);GO:0017148(negative regulation of translation);GO:0000288(nuclear-transcribed mRNA catabolic process, deadenylation-dependent decay);GO:0006355(regulation of transcription, DNA-templated);GO:0005634(nucleus);GO:0030014(CCR4-NOT complex);GO:0004535(poly(A)-specific ribonuclease activity)…	03018(RNA degradation)	NA	NA	CCR4-NOT transcription complex subunit 2 [Source:HGNC Symbol;Acc:HGNC:7878]	NA	1.04384	1.19894	0.216086	0.582676	1.22042	0.301124	0.168326	0.153504	0.10927	0.109131	0.064547	0.063805	0.040188	0.456359	0.387474	0.185176	0.022489
648	0	chr1	+	35820990	35831958	ENSGALT00000016322	3	1088	ENSGALG00000010044	KCNMB4	GO:0008076(voltage-gated potassium channel complex);GO:0005887(integral component of plasma membrane);GO:0019228(neuronal action potential);GO:0006813(potassium ion transport);GO:0005513(detection of calcium ion);GO:0001508(action potential);GO:0015269(calcium-activated potassium channel activity);GO:0015459(potassium channel regulator activity);GO:0071805(potassium ion transmembrane transport);G…	04270(Vascular smooth muscle contraction)	K04941	NA	potassium calcium-activated channel subfamily M regulatory beta subunit 4 [Source:HGNC Symbol;Acc:HGNC:6289]	NA	3.00383	1.69771	3.44794	1.11994	1.57473	1.14319	1.25403	0.998309	0.330703	0.100743	0.358097	0.166679	0.515943	0.551701	0.136089	0.318414	0.28132
649	0	chr1	-	35846167	35891845	ENSGALT00000016330	31	6151	ENSGALG00000010049	PTPRB	GO:0004721(phosphoprotein phosphatase activity);GO:0016787(hydrolase activity);GO:0016311(dephosphorylation);GO:0035335(peptidyl-tyrosine dephosphorylation);GO:0006470(protein dephosphorylation);GO:0016791(phosphatase activity);GO:0004725(protein tyrosine phosphatase activity);GO:0016021(integral component of membrane);GO:0016020(membrane);GO:0001525(angiogenesis);GO:0043235(receptor complex)	NA	NA	NA	protein tyrosine phosphatase, receptor type B [Source:HGNC Symbol;Acc:HGNC:9665]	NA	6.90182	6.17362	5.03076	11.3816	13.6082	30.4994	30.7212	31.2643	15.2281	17.8268	18.8328	19.8137	20.2998	20.3748	20.8071	23.293	27.3745
650	0	chr1	-	35847148	35891845	ENSGALT00000067809	32	6218	ENSGALG00000010049	PTPRB	GO:0004721(phosphoprotein phosphatase activity);GO:0016787(hydrolase activity);GO:0016311(dephosphorylation);GO:0035335(peptidyl-tyrosine dephosphorylation);GO:0006470(protein dephosphorylation);GO:0016791(phosphatase activity);GO:0004725(protein tyrosine phosphatase activity);GO:0016021(integral component of membrane);GO:0016020(membrane);GO:0001525(angiogenesis);GO:0043235(receptor complex)	NA	NA	NA	protein tyrosine phosphatase, receptor type B [Source:HGNC Symbol;Acc:HGNC:9665]	NA	0.11773	0.661543	0.0001	2.60087	0.69868	2.12472	2.21676	2.74513	0.561347	0.472377	1.00738	0.660407	1.42845	4.89562	2.7981	9.53458	4.04491
651	0	chr1	-	35847148	35891845	ENSGALT00000071400	31	6329	ENSGALG00000010049	PTPRB	GO:0004721(phosphoprotein phosphatase activity);GO:0016787(hydrolase activity);GO:0016311(dephosphorylation);GO:0035335(peptidyl-tyrosine dephosphorylation);GO:0006470(protein dephosphorylation);GO:0016791(phosphatase activity);GO:0004725(protein tyrosine phosphatase activity);GO:0016021(integral component of membrane);GO:0016020(membrane);GO:0001525(angiogenesis);GO:0043235(receptor complex)	NA	NA	NA	protein tyrosine phosphatase, receptor type B [Source:HGNC Symbol;Acc:HGNC:9665]	NA	0.0001	0.03841	0.240959	0.0001	0.0001	1.1633	0.0001	0.0001	0.0001	0.0001	0.0001	0.0001	0.0001	0.0001	0.0001	7.91751	0.0001
652	0	chr1	-	35908165	35944608	ENSGALT00000079691	6	2974	ENSGALG00000040855	ENSGALG00000040855	NA	NA	NA	NA	NA	NA	0.219581	0.084477	0.11282	0.108159	0.22717	0.87544	0.650569	0.607106	0.239065	0.112848	0.087046	0.174955	0.15568	0.32937	0.22136	0.208294	0.230627
656	0	chr1	+	36248569	36332580	ENSGALT00000016526	18	2730	ENSGALG00000010163	LGR5	GO:0032588(trans-Golgi network membrane);GO:0005887(integral component of plasma membrane);GO:2001013(epithelial cell proliferation involved in renal tubule morphogenesis);GO:0090263(positive regulation of canonical Wnt signaling pathway);GO:0048839(inner ear development);GO:0042127(regulation of cell proliferation);GO:0009994(oocyte differentiation);GO:0004888(transmembrane signaling receptor ac…	NA	NA	NA	leucine rich repeat containing G protein-coupled receptor 5 [Source:HGNC Symbol;Acc:HGNC:4504]	NA	4.2866	3.04252	6.32969	1.61665	4.00976	0.316642	0.522553	0.909383	0.293766	0.145526	0.381382	0.632492	0.302086	0.112809	0.23144	1.07876	0.329565
664	0	chr1	+	36471488	36497412	ENSGALT00000069602	16	1917	ENSGALG00000010190	TBC1D15	GO:0070062(extracellular exosome);GO:0005739(mitochondrion);GO:0005737(cytoplasm);GO:0005576(extracellular region);GO:0043087(regulation of GTPase activity);GO:0005096(GTPase activator activity);GO:0012505(endomembrane system);GO:0090630(activation of GTPase activity);GO:0031338(regulation of vesicle fusion);GO:0017137(Rab GTPase binding);GO:0006886(intracellular protein transport);GO:0005622(int…	04137(Mitophagy - animal)	NA	NA	TBC1 domain family member 15 [Source:HGNC Symbol;Acc:HGNC:25694]	NA	0.0001	0.0001	0.0001	0.0001	0.0001	0.0001	0.0001	0.0001	0.0001	1.64114	0.0001	0.0001	1.0238	0.0001	1.10751	1.66114	0.0001
668	0	chr1	+	36640691	36854570	ENSGALT00000016581	19	2619	ENSGALG00000010200	TRHDE	GO:0004177(aminopeptidase activity);GO:0070062(extracellular exosome);GO:0008217(regulation of blood pressure);GO:0043171(peptide catabolic process);GO:0070006(metalloaminopeptidase activity);GO:0008237(metallopeptidase activity);GO:0008270(zinc ion binding);GO:0006508(proteolysis);GO:0007165(signal transduction);GO:0042277(peptide binding);GO:0005737(cytoplasm);GO:0016787(hydrolase activity);GO:…	NA	NA	NA	thyrotropin releasing hormone degrading enzyme [Source:HGNC Symbol;Acc:HGNC:30748]	NA	0.909373	1.37121	0.97157	0.355142	0.779536	0.105448	0.048737	0.260427	0.146236	0.349526	0.17524	0.098632	0.432773	0.036012	0.177095	0.22307	0.314004
669	0	chr1	-	37630176	37725697	ENSGALT00000048870	4	1904	ENSGALG00000010204	KCNC2	GO:0016021(integral component of membrane);GO:0071805(potassium ion transmembrane transport);GO:0051260(protein homooligomerization);GO:0005249(voltage-gated potassium channel activity);GO:0034765(regulation of ion transmembrane transport);GO:0005244(voltage-gated ion channel activity);GO:0008076(voltage-gated potassium channel complex);GO:0006813(potassium ion transport);GO:0006811(ion transport…	NA	NA	NA	potassium voltage-gated channel subfamily C member 2 [Source:HGNC Symbol;Acc:HGNC:6234]	NA	0.794842	0.80227	0.436298	1.14477	2.35195	7.28939	4.0252	4.95631	0.089705	0.0001	0.179751	0.270685	0.026981	0.074344	0.0001	0.0001	0.137463
671	0	chr1	-	37737256	37753411	ENSGALT00000068682	9	2063	ENSGALG00000010208	CAPS2	GO:0055074(calcium ion homeostasis);GO:0005432(calcium:sodium antiporter activity);GO:0005509(calcium ion binding);GO:0035725(sodium ion transmembrane transport)	NA	NA	NA	calcyphosine 2 [Source:HGNC Symbol;Acc:HGNC:16471]	NA	0.598228	0.363625	0.595879	0.572193	0.180511	0.077013	0.043374	0.411195	0.021985	0.069896	0.0001	0.059858	0.0001	0.047882	0.065979	0.052347	0.043963
672	0	chr1	-	37738301	37770744	ENSGALT00000016598	17	1811	ENSGALG00000010208	CAPS2	GO:0055074(calcium ion homeostasis);GO:0005432(calcium:sodium antiporter activity);GO:0005509(calcium ion binding);GO:0035725(sodium ion transmembrane transport)	NA	NA	NA	calcyphosine 2 [Source:HGNC Symbol;Acc:HGNC:16471]	NA	1.00344	1.02299	0.503885	0.286441	0.32972	0.288964	0.218653	0.0001	0.0001	0.0001	0.0001	0.05567	0.026566	0.003104	0.381097	0.071632	0.012072
676	0	chr1	+	37799941	37807895	ENSGALT00000016620	6	1606	ENSGALG00000010224	ENSGALG00000010224	GO:0005576(extracellular region);GO:0016021(integral component of membrane);GO:0016020(membrane)	NA	NA	NA	NA	NA	1.31454	1.25436	1.20451	0.644311	0.734753	1.5973	1.52065	0.936901	0.608886	0.818631	0.752027	2.87543	0.917576	12.193	3.56197	3.4601	2.24592
680	0	chr1	-	37937947	37938426	ENSGALT00000057632	3	435	ENSGALG00000034788	PHLDA1	GO:0005634(nucleus);GO:0005730(nucleolus);GO:0045210(FasL biosynthetic process)	NA	NA	NA	pleckstrin homology like domain family A member 1 [Source:HGNC Symbol;Acc:HGNC:8933]	NA	18.5313	12.9178	16.9839	5.36317	4.58525	1.80201	2.31949	3.27797	0.851476	0.961782	1.72662	0.676969	1.05829	2.36321	2.34039	0.916337	4.21193
682	0	chr1	-	37945237	37973521	ENSGALT00000016642	15	1951	ENSGALG00000010238	NAP1L1	GO:0006334(nucleosome assembly);GO:0005634(nucleus);GO:0003723(RNA binding);GO:0016020(membrane)	NA	NA	NA	nucleosome assembly protein 1 like 1 [Source:HGNC Symbol;Acc:HGNC:7637]	NA	131.869	116.919	126.143	48.954	43.8529	45.5934	34.4003	47.2576	34.96	23.9629	17.5061	31.2898	20.8564	23.1989	25.9171	22.3283	15.3365
684	0	chr1	-	38034647	38089440	ENSGALT00000016660	22	6616	ENSGALG00000010246	OSBPL8	GO:0006869(lipid transport);GO:0006810(transport);GO:0016021(integral component of membrane);GO:0016020(membrane);GO:0070273(phosphatidylinositol-4-phosphate binding);GO:0001786(phosphatidylserine binding);GO:0045444(fat cell differentiation);GO:0015485(cholesterol binding);GO:0030336(negative regulation of cell migration);GO:0051897(positive regulation of protein kinase B signaling);GO:0032148(a…	NA	NA	NA	oxysterol binding protein like 8 [Source:HGNC Symbol;Acc:HGNC:16396]	NA	18.0813	33.2063	12.8718	25.4676	23.9119	5.32315	14.0063	10.0493	5.10863	5.45193	3.88499	4.11295	6.33209	11.1406	10.6263	8.72482	5.68938
685	0	chr1	-	38038565	38089440	ENSGALT00000055735	23	2735	ENSGALG00000010246	OSBPL8	GO:0006869(lipid transport);GO:0006810(transport);GO:0016021(integral component of membrane);GO:0016020(membrane);GO:0070273(phosphatidylinositol-4-phosphate binding);GO:0001786(phosphatidylserine binding);GO:0045444(fat cell differentiation);GO:0015485(cholesterol binding);GO:0030336(negative regulation of cell migration);GO:0051897(positive regulation of protein kinase B signaling);GO:0032148(a…	NA	NA	NA	oxysterol binding protein like 8 [Source:HGNC Symbol;Acc:HGNC:16396]	NA	7.03153	6.48932	10.4921	3.57099	5.10636	3.44703	1.91893	1.23075	1.08539	1.14886	1.22546	3.71292	0.76119	1.42852	1.86736	0.775385	0.489896
686	0	chr1	+	38168139	38234137	ENSGALT00000016674	17	5000	ENSGALG00000010253	ZDHHC17	GO:0043231(intracellular membrane-bounded organelle);GO:0030660(Golgi-associated vesicle membrane);GO:0005829(cytosol);GO:0005794(Golgi apparatus);GO:0000139(Golgi membrane);GO:0043123(positive regulation of I-kappaB kinase/NF-kappaB signaling);GO:0042953(lipoprotein transport);GO:0018345(protein palmitoylation);GO:0042802(identical protein binding);GO:0019706(protein-cysteine S-palmitoyltransfer…	NA	NA	NA	palmitoyltransferase ZDHHC17 [Source:RefSeq peptide;Acc:NP_001025916]	NA	8.95564	12.905	12.259	6.68512	6.12423	4.8708	4.27819	5.37631	2.94075	2.3835	1.87473	2.8379	2.95846	4.41984	4.41343	3.54634	2.24268
689	0	chr1	-	38237620	38245641	ENSGALT00000046957	6	1064	ENSGALG00000029921	CSRP2	GO:0030154(cell differentiation);GO:0007275(multicellular organism development);GO:0046872(metal ion binding);GO:0005634(nucleus)	NA	NA	NA	Cysteine and glycine-rich protein 2 [Source:UniProtKB/Swiss-Prot;Acc:P50460]	NA	0.052227	0.817366	0.053808	0.111148	0.031542	0.139708	0.112464	0.185619	3.23006	0.020332	0.018019	1.22892	0.061543	0.018623	1.67519	0.012863	1.51265
690	0	chr1	-	38237626	38245448	ENSGALT00000087269	6	865	ENSGALG00000029921	CSRP2	GO:0030154(cell differentiation);GO:0007275(multicellular organism development);GO:0046872(metal ion binding);GO:0005634(nucleus)	NA	NA	NA	Cysteine and glycine-rich protein 2 [Source:UniProtKB/Swiss-Prot;Acc:P50460]	NA	106.77	114.799	120.288	52.0374	55.0524	28.0991	26.8153	25.8539	7.97667	6.32612	6.99321	4.03326	5.57192	7.66467	2.56537	9.11201	0.0001
691	0	chr1	-	38293246	38308943	ENSGALT00000070654	12	2772	ENSGALG00000031340	E2F7	GO:0005634(nucleus);GO:0008285(negative regulation of cell proliferation);GO:0042802(identical protein binding);GO:0003700(transcription factor activity, sequence-specific DNA binding);GO:0001047(core promoter binding);GO:0045944(positive regulation of transcription from RNA polymerase II promoter);GO:0000122(negative regulation of transcription from RNA polymerase II promoter);GO:2000134(negativ…	NA	NA	NA	E2F transcription factor 7 [Source:HGNC Symbol;Acc:HGNC:23820]	NA	11.6864	8.59718	9.19426	2.59567	5.39094	2.15437	1.94133	2.17152	0.954364	0.74494	0.782711	1.56019	1.36924	1.81417	4.57371	2.5086	0.793973
692	0	chr1	+	38308121	38312033	ENSGALT00000061912	3	1224	ENSGALG00000034552	ENSGALG00000034552	NA	NA	NA	NA	NA	NA	0.528603	0.806029	0.38902	1.57028	1.50231	0.199449	0.123104	0.0001	0.128577	0.092226	0.120061	0.344619	0.271441	0.050322	1.09789	1.01238	0.345536
693	0	chr1	+	38668218	38924294	ENSGALT00000016778	38	9981	ENSGALG00000010311	NAV3	GO:0005524(ATP binding);GO:0008017(microtubule binding);GO:0007026(negative regulation of microtubule depolymerization);GO:0030336(negative regulation of cell migration);GO:0031116(positive regulation of microtubule polymerization);GO:0032703(negative regulation of interleukin-2 production);GO:1905929(positive regulation of invadopodium disassembly);GO:1990752(microtubule end)	NA	NA	NA	neuron navigator 3 [Source:HGNC Symbol;Acc:HGNC:15998]	NA	91.035	76.9143	76.0976	23.3547	21.2687	7.18063	7.96865	8.34865	4.38856	2.76196	2.7264	5.0307	3.29285	6.29276	3.4881	4.86464	3.66639
695	0	chr1	+	39230582	39452545	ENSGALT00000059750	9	2566	ENSGALG00000041094	SYT1	GO:0043005(neuron projection);GO:0042584(chromaffin granule membrane);GO:0042734(presynaptic membrane);GO:0031045(dense core granule);GO:0030672(synaptic vesicle membrane);GO:0030658(transport vesicle membrane);GO:0030141(secretory granule);GO:0030424(axon);GO:0008021(synaptic vesicle);GO:0005794(Golgi apparatus);GO:1903861(positive regulation of dendrite extension);GO:0098746(fast, calcium ion-d…	NA	NA	NA	Synaptotagmin-1 [Source:UniProtKB/Swiss-Prot;Acc:P47191]	NA	3.26916	1.703	2.32294	1.70541	3.15557	0.644003	0.380276	0.744429	0.037679	0.044733	0.019027	0.097867	0.136923	0.109195	0.080746	0.078784	0.069188
697	0	chr1	-	39561955	39685625	ENSGALT00000065339	26	4731	ENSGALG00000010325	PPP1R12A	GO:0072357(PTW/PP1 phosphatase complex);GO:0030155(regulation of cell adhesion);GO:0030018(Z disc);GO:0019901(protein kinase binding);GO:0019208(phosphatase regulator activity);GO:0005737(cytoplasm);GO:0007165(signal transduction);GO:0004857(enzyme inhibitor activity);GO:0071889(14-3-3 protein binding);GO:0006470(protein dephosphorylation);GO:0035507(regulation of myosin-light-chain-phosphatase a…	04510(Focal adhesion);04810(Regulation of actin cytoskeleton);04270(Vascular smooth muscle contraction)	NA	NA	Protein phosphatase 1 regulatory subunit 12A [Source:UniProtKB/Swiss-Prot;Acc:Q90623]	NA	16.292	0.0001	28.5548	18.9117	12.0087	0.0001	7.36562	4.58869	0.0001	1.89124	0.0001	0.0001	0.0001	1.22509	0.0001	1.01796	0.0001
698	0	chr1	-	39561955	39685625	ENSGALT00000090229	25	4608	ENSGALG00000010325	PPP1R12A	GO:0072357(PTW/PP1 phosphatase complex);GO:0030155(regulation of cell adhesion);GO:0030018(Z disc);GO:0019901(protein kinase binding);GO:0019208(phosphatase regulator activity);GO:0005737(cytoplasm);GO:0007165(signal transduction);GO:0004857(enzyme inhibitor activity);GO:0071889(14-3-3 protein binding);GO:0006470(protein dephosphorylation);GO:0035507(regulation of myosin-light-chain-phosphatase a…	04510(Focal adhesion);04810(Regulation of actin cytoskeleton);04270(Vascular smooth muscle contraction)	NA	NA	Protein phosphatase 1 regulatory subunit 12A [Source:UniProtKB/Swiss-Prot;Acc:Q90623]	NA	0.0001	17.2691	0.0001	0.0001	0.0001	2.87199	16.4395	5.27179	3.89061	3.38883	0.543069	6.1329	3.52126	2.14379	2.60919	1.92236	1.24261
699	0	chr1	-	39563445	39685297	ENSGALT00000067856	24	2751	ENSGALG00000010325	PPP1R12A	GO:0072357(PTW/PP1 phosphatase complex);GO:0030155(regulation of cell adhesion);GO:0030018(Z disc);GO:0019901(protein kinase binding);GO:0019208(phosphatase regulator activity);GO:0005737(cytoplasm);GO:0007165(signal transduction);GO:0004857(enzyme inhibitor activity);GO:0071889(14-3-3 protein binding);GO:0006470(protein dephosphorylation);GO:0035507(regulation of myosin-light-chain-phosphatase a…	04510(Focal adhesion);04810(Regulation of actin cytoskeleton);04270(Vascular smooth muscle contraction)	NA	NA	Protein phosphatase 1 regulatory subunit 12A [Source:UniProtKB/Swiss-Prot;Acc:Q90623]	NA	2.36432	22.7418	1.78059	1.25147	0.0001	3.16214	0.885102	1.59947	1.03331	0.766652	0.348486	0.70031	0.0001	0.236107	0.802868	0.246721	0.625719
700	0	chr1	-	39568155	39641524	ENSGALT00000016808	24	2908	ENSGALG00000010325	PPP1R12A	GO:0072357(PTW/PP1 phosphatase complex);GO:0030155(regulation of cell adhesion);GO:0030018(Z disc);GO:0019901(protein kinase binding);GO:0019208(phosphatase regulator activity);GO:0005737(cytoplasm);GO:0007165(signal transduction);GO:0004857(enzyme inhibitor activity);GO:0071889(14-3-3 protein binding);GO:0006470(protein dephosphorylation);GO:0035507(regulation of myosin-light-chain-phosphatase a…	04510(Focal adhesion);04810(Regulation of actin cytoskeleton);04270(Vascular smooth muscle contraction)	NA	NA	Protein phosphatase 1 regulatory subunit 12A [Source:UniProtKB/Swiss-Prot;Acc:Q90623]	NA	29.1998	0.17285	11.9881	13.0426	21.4323	34.1424	12.2455	20.8743	15.9751	8.89422	7.03555	10.3298	6.03667	5.91461	7.88763	4.9157	3.88176
707	0	chr1	+	39761108	39852435	ENSGALT00000017091	63	8472	ENSGALG00000010342	ENSGALG00000010342	GO:0046373(L-arabinose metabolic process);GO:0046556(alpha-L-arabinofuranosidase activity);GO:0007605(sensory perception of sound);GO:0005576(extracellular region)	NA	NA	NA	NA	NA	0.121034	0.029655	0.028972	0.321999	0.235819	0.211836	0.303861	0.4134	0.167458	0.337043	0.124756	0.122454	0.178058	0.213399	0.227229	0.053661	0.08897
708	0	chr1	+	39870775	39980929	ENSGALT00000017794	53	8289	ENSGALG00000010935	PTPRQ	GO:0032421(stereocilium bundle);GO:0060116(vestibular receptor cell morphogenesis);GO:0050910(detection of mechanical stimulus involved in sensory perception of sound);GO:0050885(neuromuscular process controlling balance);GO:0042472(inner ear morphogenesis);GO:0002244(hematopoietic progenitor cell differentiation);GO:0004721(phosphoprotein phosphatase activity);GO:0016787(hydrolase activity);GO:0…	NA	NA	NA	protein tyrosine phosphatase, receptor type Q [Source:HGNC Symbol;Acc:HGNC:9679]	NA	1.09179	1.01249	0.708746	0.371998	0.517961	0.380527	0.138931	0.339127	0.031584	0.02765	0.011819	0.046255	0.012437	0.017068	0.205622	0.034647	0.362917
709	0	chr1	+	39998073	39999566	ENSGALT00000030660	3	1162	ENSGALG00000010936	MYF6	GO:0090575(RNA polymerase II transcription factor complex);GO:0060415(muscle tissue morphogenesis);GO:0045893(positive regulation of transcription, DNA-templated);GO:0045892(negative regulation of transcription, DNA-templated);GO:0035914(skeletal muscle cell differentiation);GO:0007519(skeletal muscle tissue development);GO:0001756(somitogenesis);GO:0001228(transcriptional activator activity, RNA…	NA	NA	NA	myogenic factor 6 [Source:HGNC Symbol;Acc:HGNC:7566]	NA	10.0363	6.61076	7.83101	16.1185	16.8932	23.2528	25.1097	28.8506	19.8235	33.7445	17.3756	15.0475	19.6624	16.4754	49.6679	36.9048	74.2847
710	0	chr1	+	40002758	40003972	ENSGALT00000044184	3	777	ENSGALG00000028091	MYF5	GO:0007517(muscle organ development);GO:0006355(regulation of transcription, DNA-templated);GO:0006366(transcription from RNA polymerase II promoter);GO:0046983(protein dimerization activity);GO:0005634(nucleus);GO:0003677(DNA binding);GO:0001228(transcriptional activator activity, RNA polymerase II transcription regulatory region sequence-specific binding);GO:0043565(sequence-specific DNA bindin…	NA	NA	NA	myogenic factor 5 [Source:HGNC Symbol;Acc:HGNC:7565]	NA	13.6121	13.6262	9.25714	60.5772	38.2539	30.5807	33.4237	27.5715	8.93312	11.3428	10.4724	6.94841	7.65198	7.80944	5.86258	11.0365	14.9055
711	0	chr1	-	40015843	40017777	ENSGALT00000058048	2	1392	ENSGALG00000034593	ENSGALG00000034593	NA	NA	NA	NA	NA	NA	2.82034	1.43552	0.666729	10.9191	9.50174	1.30023	2.83047	2.39534	0.189058	0.183127	0.303876	0.057269	0.195817	0.0001	0.091595	0.306667	0.033759
712	0	chr1	-	40029520	40056169	ENSGALT00000017803	5	630	ENSGALG00000010939	LIN7A	GO:0070062(extracellular exosome);GO:0016323(basolateral plasma membrane);GO:1903361(protein localization to basolateral plasma membrane);GO:0016020(membrane);GO:0048839(inner ear development);GO:0048489(synaptic vesicle transport);GO:0045199(maintenance of epithelial cell apical/basal polarity);GO:0007269(neurotransmitter secretion);GO:0097016(L27 domain binding);GO:0005911(cell-cell junction);G…	NA	NA	NA	lin-7 homolog A, crumbs cell polarity complex component [Source:HGNC Symbol;Acc:HGNC:17787]	NA	3.00442	3.308	3.16794	6.0625	5.68895	3.51856	4.31814	4.81207	1.5343	0.681996	0.440353	0.831466	0.873478	1.06853	1.14901	0.617534	0.304939
715	0	chr1	-	40204801	40505266	ENSGALT00000072352	30	5187	ENSGALG00000010958	PPFIA2	GO:0070062(extracellular exosome);GO:0045202(synapse)	NA	NA	NA	PTPRF interacting protein alpha 2 [Source:HGNC Symbol;Acc:HGNC:9246]	NA	0.257504	0.005313	0.920781	0.048158	0.028408	0.104791	0.0001	0.028688	0.0001	0.0001	0.0001	0.0001	0.0001	0.0001	0.014629	0.0001	0.0001
719	0	chr1	-	40212761	40315329	ENSGALT00000064576	22	3021	ENSGALG00000010958	PPFIA2	GO:0070062(extracellular exosome);GO:0045202(synapse)	NA	NA	NA	PTPRF interacting protein alpha 2 [Source:HGNC Symbol;Acc:HGNC:9246]	NA	1.33553	0.126994	0.422602	0.0001	0.067462	0.038692	0.0001	0.0001	0.0001	0.0001	0.009406	0.0001	0.0001	0.002725	0.005091	0.0001	0.0001
721	0	chr1	-	40406626	40415049	ENSGALT00000084017	2	1457	ENSGALG00000044160	ENSGALG00000044160	NA	NA	NA	NA	NA	NA	1.05631	0.392306	0.802289	0.165397	0.446357	0.41739	0.0001	0.137759	0.0001	0.139089	0.0001	0.0001	0.0001	0.064626	0.060493	0.0001	0.0001
727	0	chr1	+	40947533	41021847	ENSGALT00000053603	6	1947	ENSGALG00000010975	TMTC2	GO:0005789(endoplasmic reticulum membrane);GO:0005783(endoplasmic reticulum);GO:0055074(calcium ion homeostasis);GO:0006493(protein O-linked glycosylation);GO:0000030(mannosyltransferase activity);GO:0097502(mannosylation);GO:0016021(integral component of membrane);GO:0016020(membrane)	NA	NA	NA	transmembrane and tetratricopeptide repeat containing 2 [Source:HGNC Symbol;Acc:HGNC:25440]	NA	17.5432	11.6724	8.8369	3.92553	10.8605	3.97097	1.02779	3.95004	4.12547	0.935612	2.75089	2.89646	1.95274	1.98024	2.13492	1.74144	2.34039
729	0	chr1	+	40957939	41086008	ENSGALT00000052535	11	1887	ENSGALG00000010975	TMTC2	GO:0005789(endoplasmic reticulum membrane);GO:0005783(endoplasmic reticulum);GO:0055074(calcium ion homeostasis);GO:0006493(protein O-linked glycosylation);GO:0000030(mannosyltransferase activity);GO:0097502(mannosylation);GO:0016021(integral component of membrane);GO:0016020(membrane)	NA	NA	NA	transmembrane and tetratricopeptide repeat containing 2 [Source:HGNC Symbol;Acc:HGNC:25440]	NA	0.0001	0.004409	0.336156	0.008467	0.017825	0.0001	0.0001	0.917482	0.936126	0.6366	0.153603	0.015162	0.005812	0.003119	0.190393	0.655896	0.97095
730	0	chr1	-	41630549	41654661	ENSGALT00000017902	11	2378	ENSGALG00000010992	SLC6A15	GO:0015824(proline transport);GO:0015820(leucine transport);GO:0015804(neutral amino acid transport);GO:0005298(proline:sodium symporter activity);GO:0035524(proline transmembrane transport);GO:0006836(neurotransmitter transport);GO:0015293(symporter activity);GO:0005328(neurotransmitter:sodium symporter activity);GO:0055085(transmembrane transport);GO:0006810(transport);GO:0005887(integral compo…	NA	NA	NA	solute carrier family 6 member 15 [Source:HGNC Symbol;Acc:HGNC:13621]	NA	0.378853	0.493034	0.520278	0.0001	0.0001	0.0001	0.0001	0.0001	0.0001	0.0001	0.0001	0.0001	0.0001	0.0001	0.0001	0.0001	0.0001
740	0	chr1	-	42783312	42794501	ENSGALT00000090276	12	1233	ENSGALG00000045093	C12orf50	NA	NA	NA	NA	chromosome 12 open reading frame 50 [Source:HGNC Symbol;Acc:HGNC:26665]	NA	4.18862	3.36172	3.31402	5.85781	5.06294	2.0601	1.42969	1.8963	1.63907	0.679164	0.246757	2.39667	0.903763	0.198199	1.02507	0.281524	0.0001
744	0	chr1	-	42803231	42851625	ENSGALT00000080508	52	8080	ENSGALG00000011177	CEP290	GO:0060271(cilium assembly);GO:0005813(centrosome);GO:0005634(nucleus);GO:0042802(identical protein binding);GO:0005814(centriole);GO:0005737(cytoplasm);GO:0016020(membrane);GO:0090316(positive regulation of intracellular protein transport);GO:0034451(centriolar satellite);GO:0035869(ciliary transition zone);GO:0045893(positive regulation of transcription, DNA-templated);GO:0043234(protein comple…	NA	NA	NA	centrosomal protein 290 [Source:HGNC Symbol;Acc:HGNC:29021]	NA	2.7965	2.78	3.25068	2.02559	1.85358	1.68791	1.08609	1.15827	0.46654	0.39881	0.135057	0.491553	0.333636	0.219219	0.690995	0.336802	0.095446
747	0	chr1	+	42883502	42889250	ENSGALT00000018257	4	1308	ENSGALG00000011198	ENSGALG00000011198	NA	NA	NA	NA	NA	NA	22.5263	18.2308	17.4265	17.149	15.3907	13.6322	9.2368	12.6793	6.32972	4.69453	2.49863	5.96146	3.95896	1.97662	4.9401	3.19118	0.932148
748	0	chr1	-	42981399	43032887	ENSGALT00000018268	10	1489	ENSGALG00000011206	KITLG	GO:0030175(filopodium);GO:0030027(lamellipodium);GO:0016021(integral component of membrane);GO:0005886(plasma membrane);GO:0005737(cytoplasm);GO:0005615(extracellular space);GO:1902035(positive regulation of hematopoietic stem cell proliferation);GO:0097192(extrinsic apoptotic signaling pathway in absence of ligand);GO:0070668(positive regulation of mast cell proliferation);GO:0050731(positive re…	04060(Cytokine-cytokine receptor interaction);04916(Melanogenesis)	NA	NA	KIT ligand [Source:HGNC Symbol;Acc:HGNC:6343]	NA	1.32302	1.34444	1.81661	6.19715	5.89816	9.20063	6.3434	8.55382	2.72077	2.79654	1.54425	3.73358	3.38183	1.85826	2.29921	2.79308	1.9289
752	0	chr1	-	43326703	43370334	ENSGALT00000080099	12	3362	ENSGALG00000035493	POC1B	NA	NA	NA	NA	POC1 centriolar protein B [Source:HGNC Symbol;Acc:HGNC:30836]	NA	16.5811	14.6882	16.0353	3.22183	4.17465	3.08554	1.42858	3.49437	3.62333	2.12341	1.37889	2.08046	1.61098	3.0189	1.48997	1.02175	1.30983
755	0	chr1	-	43392905	43455189	ENSGALT00000082937	22	4230	ENSGALG00000030550	ATP2B1	GO:0016020(membrane);GO:0005886(plasma membrane);GO:0070062(extracellular exosome);GO:0005634(nucleus);GO:0015085(calcium ion transmembrane transporter activity);GO:0051480(regulation of cytosolic calcium ion concentration);GO:1990034(calcium ion export across plasma membrane)	04020(Calcium signaling pathway);04261(Adrenergic signaling in cardiomyocytes)	NA	NA	ATPase plasma membrane Ca2+ transporting 1 [Source:HGNC Symbol;Acc:HGNC:814]	NA	0.280245	0.320982	0.0001	0.0001	0.165893	0.400017	0.054859	0.334513	0.0001	0.0001	0.0001	0.0001	0.0001	0.0001	0.0001	0.0001	0.0001
757	0	chr1	-	43397796	43428417	ENSGALT00000080355	19	4971	ENSGALG00000030550	ATP2B1	GO:0016020(membrane);GO:0005886(plasma membrane);GO:0070062(extracellular exosome);GO:0005634(nucleus);GO:0015085(calcium ion transmembrane transporter activity);GO:0051480(regulation of cytosolic calcium ion concentration);GO:1990034(calcium ion export across plasma membrane)	04020(Calcium signaling pathway);04261(Adrenergic signaling in cardiomyocytes)	NA	NA	ATPase plasma membrane Ca2+ transporting 1 [Source:HGNC Symbol;Acc:HGNC:814]	NA	14.1634	23.0533	26.9104	7.24666	5.4037	26.4007	5.41676	17.1325	7.42819	5.11137	3.77108	6.27708	3.63058	6.77827	2.72024	3.67503	5.63709
758	0	chr1	-	43398943	43455189	ENSGALT00000055271	23	4428	ENSGALG00000030550	ATP2B1	GO:0016020(membrane);GO:0005886(plasma membrane);GO:0070062(extracellular exosome);GO:0005634(nucleus);GO:0015085(calcium ion transmembrane transporter activity);GO:0051480(regulation of cytosolic calcium ion concentration);GO:1990034(calcium ion export across plasma membrane)	04020(Calcium signaling pathway);04261(Adrenergic signaling in cardiomyocytes)	NA	NA	ATPase plasma membrane Ca2+ transporting 1 [Source:HGNC Symbol;Acc:HGNC:814]	NA	0.0001	0.0001	0.103991	0.079109	3.77989	0.0001	1.03088	2.11518	0.028785	0.0001	0.061039	0.009506	0.082488	0.192004	0.109475	0.086443	0.249567
760	0	chr1	-	43925156	43947733	ENSGALT00000018390	7	1677	ENSGALG00000011269	EPYC	GO:0007409(axonogenesis);GO:0005578(proteinaceous extracellular matrix);GO:0005615(extracellular space);GO:0005576(extracellular region)	NA	NA	NA	epiphycan [Source:HGNC Symbol;Acc:HGNC:3053]	NA	13.1263	16.926	9.92454	0.63804	1.01073	0.048076	0.184259	0.141521	0.124815	0.0001	0.0001	0.0001	0.061471	0.0001	0.0001	0.064367	0.0001
762	0	chr1	-	43969658	43978168	ENSGALT00000018391	4	2452	ENSGALG00000011270	KERA	GO:0061303(cornea development in camera-type eye);GO:0005578(proteinaceous extracellular matrix);GO:0005615(extracellular space);GO:0005576(extracellular region)	NA	NA	NA	keratocan [Source:HGNC Symbol;Acc:HGNC:6309]	NA	30.8274	31.0174	27.147	3.5767	5.15346	0.956368	0.357854	0.670779	0.302587	0.222284	0.069334	0.102963	0.0001	0.0001	0.037892	0.070761	0.037378
763	0	chr1	-	43970190	43976127	ENSGALT00000085113	2	1284	ENSGALG00000011270	KERA	GO:0061303(cornea development in camera-type eye);GO:0005578(proteinaceous extracellular matrix);GO:0005615(extracellular space);GO:0005576(extracellular region)	NA	NA	NA	keratocan [Source:HGNC Symbol;Acc:HGNC:6309]	NA	78.6589	71.974	71.174	7.59183	8.71408	0.879685	0.293844	1.87181	0.0001	0.0001	0.044202	0.0001	0.0001	0.0001	0.0001	0.0001	0.0001
764	0	chr1	-	43970756	43978069	ENSGALT00000061247	3	1215	ENSGALG00000011270	KERA	GO:0061303(cornea development in camera-type eye);GO:0005578(proteinaceous extracellular matrix);GO:0005615(extracellular space);GO:0005576(extracellular region)	NA	NA	NA	keratocan [Source:HGNC Symbol;Acc:HGNC:6309]	NA	1.38383	1.28677	1.18795	0.316315	0.363279	0.083678	0.0001	0.0001	0.181777	0.0001	0.0001	0.0001	0.0001	0.0001	0.0001	0.0001	0.0001
766	0	chr1	-	43970866	43977974	ENSGALT00000084147	3	1167	ENSGALG00000011270	KERA	GO:0061303(cornea development in camera-type eye);GO:0005578(proteinaceous extracellular matrix);GO:0005615(extracellular space);GO:0005576(extracellular region)	NA	NA	NA	keratocan [Source:HGNC Symbol;Acc:HGNC:6309]	NA	60.4522	47.672	41.1003	7.75266	1.13042	0.336473	0.795517	0.427289	0.0001	0.0001	0.443599	0.0001	0.0001	0.0001	0.0001	0.0001	0.0001
767	0	chr1	-	43975832	43979925	ENSGALT00000076001	3	1258	ENSGALG00000011270	KERA	GO:0061303(cornea development in camera-type eye);GO:0005578(proteinaceous extracellular matrix);GO:0005615(extracellular space);GO:0005576(extracellular region)	NA	NA	NA	keratocan [Source:HGNC Symbol;Acc:HGNC:6309]	NA	2.45225	3.92717	3.21579	0.127848	0.375328	0.0001	0.0001	0.0001	0.0001	0.0001	0.0001	0.0001	0.0001	0.0001	0.0001	0.0001	0.0001
768	0	chr1	-	43987396	43999595	ENSGALT00000018392	3	2266	ENSGALG00000011271	LUM	GO:0070062(extracellular exosome);GO:0031012(extracellular matrix);GO:0005615(extracellular space);GO:0005583(fibrillar collagen trimer);GO:0005578(proteinaceous extracellular matrix);GO:0045944(positive regulation of transcription from RNA polymerase II promoter);GO:0032914(positive regulation of transforming growth factor beta1 production);GO:0030199(collagen fibril organization);GO:0005518(col…	NA	NA	NA	lumican [Source:HGNC Symbol;Acc:HGNC:6724]	NA	212.126	179.984	183.128	141.568	140.639	39.0448	83.8842	55.872	31.2481	19.9041	17.902	39.0304	21.1608	20.5449	16.4336	22.5634	21.5389
770	0	chr1	-	44019260	44026995	ENSGALT00000086852	5	2011	ENSGALG00000011274	DCN	GO:0031012(extracellular matrix);GO:0005615(extracellular space);GO:1900747(negative regulation of vascular endothelial growth factor signaling pathway);GO:0090141(positive regulation of mitochondrial fission);GO:0051901(positive regulation of mitochondrial depolarization);GO:0045944(positive regulation of transcription from RNA polymerase II promoter);GO:0019800(peptide cross-linking via chondro…	04350(TGF-beta signaling pathway)	NA	NA	decorin [Source:HGNC Symbol;Acc:HGNC:2705]	NA	124.288	114.577	120.675	4.16047	134.091	120.42	0.0001	0.0001	0.0001	0.0001	0.003265	0.034038	0.025462	0.0001	0.0001	0.0001	0.0001
771	0	chr1	-	44019260	44058949	ENSGALT00000084682	8	2573	ENSGALG00000011274	DCN	GO:0031012(extracellular matrix);GO:0005615(extracellular space);GO:1900747(negative regulation of vascular endothelial growth factor signaling pathway);GO:0090141(positive regulation of mitochondrial fission);GO:0051901(positive regulation of mitochondrial depolarization);GO:0045944(positive regulation of transcription from RNA polymerase II promoter);GO:0019800(peptide cross-linking via chondro…	04350(TGF-beta signaling pathway)	NA	NA	decorin [Source:HGNC Symbol;Acc:HGNC:2705]	NA	149.418	125.067	161.336	272.861	175.53	73.2693	171.345	111.103	50.7368	34.6791	13.4573	85.376	37.8157	23.5563	32.3275	30.5684	10.857
772	0	chr1	-	44019992	44058954	ENSGALT00000018395	8	1848	ENSGALG00000011274	DCN	GO:0031012(extracellular matrix);GO:0005615(extracellular space);GO:1900747(negative regulation of vascular endothelial growth factor signaling pathway);GO:0090141(positive regulation of mitochondrial fission);GO:0051901(positive regulation of mitochondrial depolarization);GO:0045944(positive regulation of transcription from RNA polymerase II promoter);GO:0019800(peptide cross-linking via chondro…	04350(TGF-beta signaling pathway)	NA	NA	decorin [Source:HGNC Symbol;Acc:HGNC:2705]	NA	547.598	411.428	504.861	429.351	397.152	189.523	219.447	297.882	59.7906	45.4533	100.939	101.568	59.8547	79.8681	62.9161	69.8978	69.4392
774	0	chr1	+	44357761	44365326	ENSGALT00000048581	2	294	ENSGALG00000038077	ENSGALG00000038077	NA	NA	NA	NA	NA	NA	6.25289	5.15526	4.87905	3.1273	2.27963	0.768639	0.0001	0.127166	0.0001	0.0001	0.077945	0.068474	0.259954	0.197511	0.0001	0.226365	0.105433
777	0	chr1	-	44398383	44401046	ENSGALT00000018400	3	1622	ENSGALG00000011276	BTG1	GO:0005737(cytoplasm);GO:0005634(nucleus);GO:2000271(positive regulation of fibroblast apoptotic process);GO:0045766(positive regulation of angiogenesis);GO:0045663(positive regulation of myoblast differentiation);GO:0045603(positive regulation of endothelial cell differentiation);GO:0008285(negative regulation of cell proliferation);GO:0019899(enzyme binding)	03018(RNA degradation)	NA	NA	BTG anti-proliferation factor 1 [Source:HGNC Symbol;Acc:HGNC:1130]	NA	51.5013	31.3269	49.9696	13.5004	16.3062	34.4867	26.123	23.3888	4.24047	5.83113	2.7633	4.51145	1.05201	12.797	5.44265	1.13848	1.39531
779	0	chr1	-	44624066	44689535	ENSGALT00000018404	29	4230	ENSGALG00000011280	EEA1	GO:0006897(endocytosis);GO:0005769(early endosome);GO:0042803(protein homodimerization activity);GO:0005829(cytosol);GO:0006906(vesicle fusion);GO:0070062(extracellular exosome);GO:0031410(cytoplasmic vesicle);GO:0005768(endosome);GO:0019897(extrinsic component of plasma membrane);GO:0005545(1-phosphatidylinositol binding);GO:0030742(GTP-dependent protein binding);GO:0039694(viral RNA genome repl…	04144(Endocytosis);04145(Phagosome)	K12478	NA	early endosome antigen 1 [Source:HGNC Symbol;Acc:HGNC:3185]	NA	6.5399	1.88393	7.80736	5.43157	2.97142	4.81494	2.71363	3.52249	0.573661	0.867275	0.485259	1.76597	0.395653	1.02123	1.88585	1.44836	0.256171
781	0	chr1	+	44817183	44837191	ENSGALT00000018413	5	938	ENSGALG00000011285	ENSGALG00000011285	GO:1901911(adenosine 5'-(hexahydrogen pentaphosphate) catabolic process);GO:1901909(diadenosine hexaphosphate catabolic process);GO:1901907(diadenosine pentaphosphate catabolic process);GO:0071543(diphosphoinositol polyphosphate metabolic process);GO:0050072(m7G(5')pppN diphosphatase activity);GO:0034432(bis(5'-adenosyl)-pentaphosphatase activity);GO:0034431(bis(5'-adenosyl)-hexaphosphatase activ…	NA	NA	NA	NA	NA	34.2264	40.4007	49.5781	64.4492	50.7774	69.8143	79.5754	106.086	31.9509	22.9238	22.2008	26.2665	23.4727	27.2143	86.3715	64.4087	86.381
782	0	chr1	+	44838809	44840240	ENSGALT00000079822	2	1306	ENSGALG00000033904	ENSGALG00000033904	NA	NA	NA	NA	NA	NA	63.4699	69.4949	72.7401	124.423	105.634	147.153	132.331	170.637	60.041	40.9116	30.0884	43.1589	41.4219	28.786	148.598	87.9605	85.846
783	0	chr1	-	44841386	44860420	ENSGALT00000065860	4	4229	ENSGALG00000030515	ENSGALG00000030515	GO:0005634(nucleus);GO:0061631(ubiquitin conjugating enzyme activity);GO:0006511(ubiquitin-dependent protein catabolic process)	04120(Ubiquitin mediated proteolysis)	NA	NA	NA	NA	28.4978	24.3757	27.1675	15.457	16.2011	24.1152	16.8086	14.8998	32.1601	33.2023	21.2313	36.1018	36.3837	33.211	35.9514	33.5646	24.453
787	0	chr1	+	44892184	44894286	ENSGALT00000038327	2	1493	ENSGALG00000011295	SOCS2	GO:0046426(negative regulation of JAK-STAT cascade);GO:0016567(protein ubiquitination);GO:0001558(regulation of cell growth);GO:0005737(cytoplasm);GO:0035556(intracellular signal transduction);GO:0005159(insulin-like growth factor receptor binding);GO:0008269(JAK pathway signal transduction adaptor activity);GO:0032355(response to estradiol);GO:0032870(cellular response to hormone stimulus);GO:00…	NA	NA	NA	suppressor of cytokine signaling 2 [Source:HGNC Symbol;Acc:HGNC:19382]	NA	1.19044	1.30024	1.52342	0.273119	1.10324	2.95467	1.9993	1.15033	1.61805	1.06744	1.62865	2.44668	1.34516	3.99136	1.58564	1.43872	2.02215
790	0	chr1	+	45063944	45130477	ENSGALT00000018451	31	4473	ENSGALG00000011309	PLXNC1	GO:0016020(membrane);GO:0071526(semaphorin-plexin signaling pathway);GO:0050772(positive regulation of axonogenesis);GO:0007162(negative regulation of cell adhesion);GO:0017154(semaphorin receptor activity);GO:0043087(regulation of GTPase activity);GO:0008360(regulation of cell shape);GO:0007165(signal transduction);GO:0016021(integral component of membrane)	NA	NA	NA	plexin C1 [Source:HGNC Symbol;Acc:HGNC:9106]	NA	5.77707	5.50067	5.70618	3.74763	6.26467	1.7089	1.66054	1.6184	1.57737	1.28453	1.82195	4.65888	1.10295	21.4649	5.71842	6.39584	7.00499
791	0	chr1	-	45134394	45152813	ENSGALT00000030640	15	2154	ENSGALG00000019336	CEP83	GO:0005814(centriole);GO:0060271(cilium assembly);GO:0051660(establishment of centrosome localization);GO:0048278(vesicle docking)	NA	NA	NA	centrosomal protein 83 [Source:HGNC Symbol;Acc:HGNC:17966]	NA	1.97457	4.1867	2.13839	1.58878	1.79103	0.694059	0.876836	0.971066	0.50641	0.401353	0.14468	0.265857	0.135812	0.898448	0.245756	0.308684	0.03821
794	0	chr1	-	45308443	45315920	ENSGALT00000018479	4	562	ENSGALG00000011325	NDUFA12	GO:0005829(cytosol);GO:0005747(mitochondrial respiratory chain complex I);GO:0005739(mitochondrion);GO:0006979(response to oxidative stress);GO:0009055(electron carrier activity);GO:0070469(respiratory chain);GO:0005743(mitochondrial inner membrane);GO:0055114(oxidation-reduction process);GO:0008137(NADH dehydrogenase (ubiquinone) activity);GO:0005623(cell);GO:0016020(membrane);GO:0042775(mitocho…	00190(Oxidative phosphorylation)	NA	NA	NADH:ubiquinone oxidoreductase subunit A12 [Source:HGNC Symbol;Acc:HGNC:23987]	NA	75.5627	95.4807	92.1911	101.979	114.083	220.6	201.391	204.897	114.99	147.322	151.271	173.045	132.712	97.0046	87.9803	118.434	85.3396
803	0	chr1	-	45599391	45634244	ENSGALT00000018613	10	1884	ENSGALG00000011406	NTN4	GO:0005604(basement membrane);GO:0060668(regulation of branching involved in salivary gland morphogenesis by extracellular matrix-epithelial cell signaling);GO:0016322(neuron remodeling);GO:0043237(laminin-1 binding);GO:0005576(extracellular region)	NA	NA	NA	netrin 4 [Source:HGNC Symbol;Acc:HGNC:13658]	NA	1.64621	2.17788	1.09148	3.13548	2.62785	6.66221	5.2449	4.41068	1.78872	3.80017	2.02516	2.5124	2.61972	2.10965	5.46959	2.85554	7.44485
804	0	chr1	+	45665312	45666829	ENSGALT00000018617	4	606	ENSGALG00000011409	SNRPF	GO:0071013(catalytic step 2 spliceosome);GO:0034719(SMN-Sm protein complex);GO:0034715(pICln-Sm protein complex);GO:0034709(methylosome);GO:0030532(small nuclear ribonucleoprotein complex);GO:0005829(cytosol);GO:0005689(U12-type spliceosomal complex);GO:0005687(U4 snRNP);GO:0005685(U1 snRNP);GO:0005683(U7 snRNP);GO:0005681(spliceosomal complex);GO:0008380(RNA splicing);GO:0000387(spliceosomal snR…	03040(Spliceosome)	NA	NA	small nuclear ribonucleoprotein polypeptide F [Source:HGNC Symbol;Acc:HGNC:11162]	NA	19.2652	21.3372	23.7186	8.10704	8.82681	6.34248	4.80727	5.22365	6.83211	4.62674	4.38188	6.00498	4.76611	4.04802	4.56452	9.63128	2.36761
806	0	chr1	+	45669441	45677408	ENSGALT00000018623	9	1460	ENSGALG00000011414	AMDHD1	GO:0019556(histidine catabolic process to glutamate and formamide);GO:0016812(hydrolase activity, acting on carbon-nitrogen (but not peptide) bonds, in cyclic amides);GO:0016810(hydrolase activity, acting on carbon-nitrogen (but not peptide) bonds);GO:0016787(hydrolase activity);GO:0005737(cytoplasm)	NA	NA	NA	amidohydrolase domain containing 1 [Source:HGNC Symbol;Acc:HGNC:28577]	NA	0.706463	0.388171	0.85592	1.11003	1.16589	0.310474	0.578329	0.0001	0.083502	0.0001	0.133872	0.202815	0.181803	0.600696	0.0001	0.078844	0.177866
808	0	chr1	-	45679241	45691863	ENSGALT00000038284	21	2240	ENSGALG00000011421	HAL	GO:0019557(histidine catabolic process to glutamate and formate);GO:0019556(histidine catabolic process to glutamate and formamide);GO:0006548(histidine catabolic process);GO:0006547(histidine metabolic process);GO:0016841(ammonia-lyase activity);GO:0004397(histidine ammonia-lyase activity);GO:0016829(lyase activity);GO:0003824(catalytic activity);GO:0005737(cytoplasm)	00340(Histidine metabolism)	K01745	EC:4.3.1.3	histidine ammonia-lyase [Source:HGNC Symbol;Acc:HGNC:4806]	NA	1.32237	1.62297	2.00922	1.06633	0.6993	0.221499	0.316912	0.120492	0.021809	0.076775	0.130779	0.131782	0.094647	0.272946	0.075561	0.095542	0.2175
809	0	chr1	-	45694933	45718500	ENSGALT00000065184	19	2423	ENSGALG00000033709	LTA4H	GO:0004177(aminopeptidase activity);GO:0008270(zinc ion binding);GO:0003723(RNA binding);GO:0005654(nucleoplasm);GO:0005829(cytosol);GO:0070062(extracellular exosome);GO:0005634(nucleus);GO:0004301(epoxide hydrolase activity);GO:0004463(leukotriene-A4 hydrolase activity);GO:0070006(metalloaminopeptidase activity);GO:0019370(leukotriene biosynthetic process);GO:0043171(peptide catabolic process);G…	NA	NA	NA	leukotriene A4 hydrolase [Source:HGNC Symbol;Acc:HGNC:6710]	NA	8.72898	3.93031	3.26718	3.62309	2.82736	1.86405	4.75241	4.92465	0.0001	1.46176	1.01326	5.63861	5.70773	10.7015	1.35481	1.81718	5.05214
813	0	chr1	-	45699681	45718500	ENSGALT00000050264	19	6430	ENSGALG00000033709	LTA4H	GO:0004177(aminopeptidase activity);GO:0008270(zinc ion binding);GO:0003723(RNA binding);GO:0005654(nucleoplasm);GO:0005829(cytosol);GO:0070062(extracellular exosome);GO:0005634(nucleus);GO:0004301(epoxide hydrolase activity);GO:0004463(leukotriene-A4 hydrolase activity);GO:0070006(metalloaminopeptidase activity);GO:0019370(leukotriene biosynthetic process);GO:0043171(peptide catabolic process);G…	NA	NA	NA	leukotriene A4 hydrolase [Source:HGNC Symbol;Acc:HGNC:6710]	NA	9.52029	9.10142	9.74599	6.90489	7.87235	4.05228	2.65391	2.3107	5.30847	4.01788	4.16578	4.34297	1.86171	8.37363	4.38876	4.70203	4.12667
816	0	chr1	+	45759156	45793336	ENSGALT00000076238	5	2954	ENSGALG00000043701	ELK3	GO:0000981(RNA polymerase II transcription factor activity, sequence-specific DNA binding);GO:0030154(cell differentiation);GO:0006357(regulation of transcription from RNA polymerase II promoter);GO:0005634(nucleus);GO:0043565(sequence-specific DNA binding);GO:0003700(transcription factor activity, sequence-specific DNA binding);GO:0006355(regulation of transcription, DNA-templated);GO:0006366(tr…	NA	NA	NA	ELK3, ETS transcription factor [Source:HGNC Symbol;Acc:HGNC:3325]	NA	20.1794	15.3783	16.6231	13.6034	13.524	10.7953	14.5814	8.73249	2.666	2.24962	3.62014	4.57818	3.22899	8.92187	2.71509	4.54395	5.12301
831	0	chr1	+	46669671	46691839	ENSGALT00000038256	9	3011	ENSGALG00000011504	TMPO	GO:0003677(DNA binding);GO:0016021(integral component of membrane);GO:0016020(membrane);GO:0045296(cadherin binding);GO:0006355(regulation of transcription, DNA-templated);GO:0000785(chromatin);GO:0005634(nucleus);GO:0005635(nuclear envelope)	NA	NA	NA	thymopoietin [Source:HGNC Symbol;Acc:HGNC:11875]	NA	80.8143	93.6178	92.1007	66.1569	71.461	33.8763	22.6005	28.7992	24.1749	22.4564	8.89559	39.0528	28.01	17.2382	28.5872	16.7663	9.24324
836	0	chr1	+	46696103	46703733	ENSGALT00000089513	7	1184	ENSGALG00000011514	SLC25A3	GO:0043209(myelin sheath);GO:0016020(membrane);GO:0070062(extracellular exosome);GO:0005739(mitochondrion);GO:0005743(mitochondrial inner membrane);GO:0032403(protein complex binding);GO:0006810(transport);GO:0016021(integral component of membrane)	NA	NA	NA	solute carrier family 25 member 3 [Source:HGNC Symbol;Acc:HGNC:10989]	NA	0.0001	0.0001	0.0001	0.0001	1.46827	1.27897	0.0001	1.26628	0.934518	0.0001	1.39563	1.26312	1.33989	1.16303	1.24579	2.44467	1.17689
837	0	chr1	+	46698750	46703729	ENSGALT00000088165	6	991	ENSGALG00000011514	SLC25A3	GO:0043209(myelin sheath);GO:0016020(membrane);GO:0070062(extracellular exosome);GO:0005739(mitochondrion);GO:0005743(mitochondrial inner membrane);GO:0032403(protein complex binding);GO:0006810(transport);GO:0016021(integral component of membrane)	NA	NA	NA	solute carrier family 25 member 3 [Source:HGNC Symbol;Acc:HGNC:10989]	NA	2.22926	2.00426	1.75832	3.94716	3.96812	10.5893	8.63857	9.56891	13.043	17.4033	13.2089	14.1523	17.0766	4.91249	14.0173	14.6039	8.40801
838	0	chr1	+	46701924	46702164	ENSGALT00000041877	1	241	ENSGALG00000024964	SNORA53	NA	NA	NA	NA	Small nucleolar RNA SNORA53 [Source:RFAM;Acc:RF00563]	NA	34.8935	28.3355	31.2845	90.1717	77.3616	59.5154	52.429	48.8893	61.4882	35.8383	78.857	22.3661	24.4715	59.8375	21.4685	45.3102	58.9313
839	0	chr1	+	46705650	46706498	ENSGALT00000076632	2	497	ENSGALG00000030047	ENSGALG00000030047	NA	NA	NA	NA	NA	NA	30.1813	22.0245	28.7598	19.5496	24.8585	38.4823	31.2753	35.6428	26.166	18.7341	5.39047	15.445	12.8522	4.43565	10.7304	6.66254	6.16933
841	0	chr1	+	46718811	46744193	ENSGALT00000038231	26	3782	ENSGALG00000011531	APAF1	GO:0070062(extracellular exosome);GO:0043293(apoptosome);GO:0005829(cytosol);GO:0005634(nucleus);GO:2001235(positive regulation of apoptotic signaling pathway);GO:1902510(regulation of apoptotic DNA fragmentation);GO:0070059(intrinsic apoptotic signaling pathway in response to endoplasmic reticulum stress);GO:0051402(neuron apoptotic process);GO:0030900(forebrain development);GO:0008635(activatio…	04210(Apoptosis);04115(p53 signaling pathway)	K02084	NA	apoptotic peptidase activating factor 1 [Source:HGNC Symbol;Acc:HGNC:576]	NA	11.5399	11.1308	13.4473	5.56129	4.86367	2.97201	3.09328	3.17212	4.46286	4.29627	3.00698	2.51401	3.85548	8.81158	4.33319	3.07889	2.25546
842	0	chr1	-	46756368	47168639	ENSGALT00000018814	29	5596	ENSGALG00000011549	ANKS1B	GO:0043231(intracellular membrane-bounded organelle);GO:0005886(plasma membrane);GO:0005829(cytosol);GO:1900383(regulation of synaptic plasticity by receptor localization to synapse);GO:0046875(ephrin receptor binding)	NA	NA	NA	ankyrin repeat and sterile alpha motif domain-containing protein 1B [Source:RefSeq peptide;Acc:NP_001238991]	NA	1.43236	0.613035	1.53941	1.90284	1.98452	1.00516	1.48367	0.886584	0.452021	0.196364	0.324411	0.27672	0.209232	0.202524	0.129225	0.218305	0.027737
852	0	chr1	+	47257903	47263104	ENSGALT00000086493	7	782	ENSGALG00000040976	ACTR6	GO:0005515(protein binding);GO:0006338(chromatin remodeling);GO:0005856(cytoskeleton);GO:0005634(nucleus);GO:0005737(cytoplasm)	NA	NA	NA	Actin-related protein 6 [Source:UniProtKB/Swiss-Prot;Acc:Q9DEE9]	NA	17.9132	9.7946	15.4197	3.89334	1.95106	8.17131	3.16062	2.17735	6.14292	4.79414	1.97651	6.11653	6.26742	0.000924	8.17044	5.42867	2.93651
858	0	chr1	+	47393195	47407557	ENSGALT00000044088	10	2886	ENSGALG00000028373	GAS2L3	GO:0005856(cytoskeleton);GO:0000226(microtubule cytoskeleton organization);GO:0030036(actin cytoskeleton organization);GO:0003779(actin binding);GO:0008017(microtubule binding);GO:0015629(actin cytoskeleton);GO:0015630(microtubule cytoskeleton)	NA	NA	NA	growth arrest specific 2 like 3 [Source:HGNC Symbol;Acc:HGNC:27475]	NA	6.63619	7.26781	9.25083	5.99005	6.3576	5.95865	5.45191	5.23535	2.10704	0.763144	1.15391	0.654676	0.579337	1.38648	1.04584	1.43888	0.541534
859	0	chr1	+	47513533	47631233	ENSGALT00000018969	26	2889	ENSGALG00000011614	ANO4	GO:0005886(plasma membrane);GO:0005622(intracellular);GO:0061591(calcium activated galactosylceramide scrambling);GO:0061590(calcium activated phosphatidylcholine scrambling);GO:0061589(calcium activated phosphatidylserine scrambling);GO:0006821(chloride transport);GO:0017128(phospholipid scramblase activity);GO:0005229(intracellular calcium activated chloride channel activity);GO:0061588(calcium…	NA	NA	NA	anoctamin 4 [Source:HGNC Symbol;Acc:HGNC:23837]	NA	0.0001	0.0001	0.023293	0.0001	0.0001	0.0001	0.022314	0.0001	0.0001	0.0001	0.0001	0.197789	0.004177	0.426538	0.58412	0.345744	0.126774
860	0	chr1	+	47551024	47555189	ENSGALT00000082264	2	772	ENSGALG00000043091	ENSGALG00000043091	NA	NA	NA	NA	NA	NA	1.87776	3.43021	0.349523	0.27331	1.25277	0.625494	0.0001	0.390121	0.0001	0.162067	0.034294	0.0001	0.0001	0.0001	0.434824	0.199705	0.0001
864	0	chr1	-	47732183	47737782	ENSGALT00000019040	6	1583	ENSGALG00000011651	ARL1	GO:0070062(extracellular exosome);GO:0005802(trans-Golgi network);GO:0005794(Golgi apparatus);GO:0005737(cytoplasm);GO:0042147(retrograde transport, endosome to Golgi);GO:0034067(protein localization to Golgi apparatus);GO:0031584(activation of phospholipase D activity);GO:0009404(toxin metabolic process);GO:0007030(Golgi organization);GO:0019904(protein domain specific binding);GO:0008047(enzyme…	NA	NA	NA	ADP ribosylation factor like GTPase 1 [Source:HGNC Symbol;Acc:HGNC:692]	NA	41.7203	14.8475	9.64771	11.7169	29.2983	4.94041	2.45951	3.72289	1.9976	2.43103	1.67533	1.29295	2.5145	3.22561	1.82444	1.44612	1.5186
871	0	chr1	+	47884753	47909098	ENSGALT00000019146	14	2104	ENSGALG00000011717	ENSGALG00000011717	GO:0006810(transport);GO:0005215(transporter activity);GO:0055085(transmembrane transport);GO:0016021(integral component of membrane);GO:0016020(membrane)	NA	NA	NA	NA	NA	1.01953	0.365155	0.225646	1.71493	0.740527	1.00699	1.96148	1.00119	0.257438	0.244599	0.041429	0.065827	0.144177	0.308211	0.172537	0.064704	0.011445
879	0	chr1	-	47994367	48000190	ENSGALT00000043921	4	526	ENSGALG00000025735	PDE6H	GO:0004114(3',5'-cyclic-nucleotide phosphodiesterase activity);GO:0007601(visual perception);GO:0030553(cGMP binding);GO:0000187(activation of MAPK activity);GO:0045742(positive regulation of epidermal growth factor receptor signaling pathway);GO:0045745(positive regulation of G-protein coupled receptor protein signaling pathway)	00230(Purine metabolism)	K13760	NA	phosphodiesterase 6H [Source:HGNC Symbol;Acc:HGNC:8790]	NA	2.41739	2.54581	2.53021	18.7031	20.3763	0.0001	0.0001	0.430482	0.42861	0.0001	0.0001	0.095994	0.0001	0.0001	0.0001	0.0001	0.0001
880	0	chr1	+	48011198	48019507	ENSGALT00000030630	6	1332	ENSGALG00000011738	ARHGDIB	GO:0005094(Rho GDP-dissociation inhibitor activity);GO:0050790(regulation of catalytic activity);GO:0005737(cytoplasm);GO:0005829(cytosol);GO:0070062(extracellular exosome);GO:0035023(regulation of Rho protein signal transduction);GO:0048365(Rac GTPase binding);GO:0003924(GTPase activity);GO:1901164(negative regulation of trophoblast cell migration);GO:2000249(regulation of actin cytoskeleton reo…	NA	NA	NA	Rho GDP dissociation inhibitor beta [Source:HGNC Symbol;Acc:HGNC:679]	NA	0.624048	17.8974	16.6414	7.29686	2.97747	0.994847	0.125064	2.57134	0.026886	0.0001	0.0001	0.056944	0.117665	7.167	0.028441	3.04392	3.07884
881	0	chr1	+	48011225	48019515	ENSGALT00000083156	6	1297	ENSGALG00000011738	ARHGDIB	GO:0005094(Rho GDP-dissociation inhibitor activity);GO:0050790(regulation of catalytic activity);GO:0005737(cytoplasm);GO:0005829(cytosol);GO:0070062(extracellular exosome);GO:0035023(regulation of Rho protein signal transduction);GO:0048365(Rac GTPase binding);GO:0003924(GTPase activity);GO:1901164(negative regulation of trophoblast cell migration);GO:2000249(regulation of actin cytoskeleton reo…	NA	NA	NA	Rho GDP dissociation inhibitor beta [Source:HGNC Symbol;Acc:HGNC:679]	NA	0.631668	3.25718	4.52193	5.54663	1.68639	0.690367	0.285221	0.772704	0.045711	0.068265	0.063047	0.082158	0.060058	1.75039	0.060954	0.326385	0.321406
882	0	chr1	+	48014322	48019508	ENSGALT00000056960	5	1422	ENSGALG00000011738	ARHGDIB	GO:0005094(Rho GDP-dissociation inhibitor activity);GO:0050790(regulation of catalytic activity);GO:0005737(cytoplasm);GO:0005829(cytosol);GO:0070062(extracellular exosome);GO:0035023(regulation of Rho protein signal transduction);GO:0048365(Rac GTPase binding);GO:0003924(GTPase activity);GO:1901164(negative regulation of trophoblast cell migration);GO:2000249(regulation of actin cytoskeleton reo…	NA	NA	NA	Rho GDP dissociation inhibitor beta [Source:HGNC Symbol;Acc:HGNC:679]	NA	1.94618	39.5225	44.5176	27.822	37.8863	12.7427	1.03369	12.6452	0.288225	2.48368	0.232932	0.167351	0.214292	30.1801	0.464165	6.82629	9.17987
883	0	chr1	+	48014562	48019508	ENSGALT00000085351	5	1182	ENSGALG00000011738	ARHGDIB	GO:0005094(Rho GDP-dissociation inhibitor activity);GO:0050790(regulation of catalytic activity);GO:0005737(cytoplasm);GO:0005829(cytosol);GO:0070062(extracellular exosome);GO:0035023(regulation of Rho protein signal transduction);GO:0048365(Rac GTPase binding);GO:0003924(GTPase activity);GO:1901164(negative regulation of trophoblast cell migration);GO:2000249(regulation of actin cytoskeleton reo…	NA	NA	NA	Rho GDP dissociation inhibitor beta [Source:HGNC Symbol;Acc:HGNC:679]	NA	59.27	0.000318	0.000356	0.000581	0.00041	0.000146	20.5084	0.000234	5.72087	1.74716	8.05209	6.60052	6.34052	0.000175	8.1292	0.000215	0.000311
885	0	chr1	+	48052894	48058138	ENSGALT00000019173	5	685	ENSGALG00000011740	MGP	GO:0070062(extracellular exosome);GO:0001503(ossification);GO:0031012(extracellular matrix);GO:0051216(cartilage development);GO:0005201(extracellular matrix structural constituent);GO:0030154(cell differentiation);GO:0007275(multicellular organism development);GO:0005576(extracellular region);GO:0005509(calcium ion binding)	NA	NA	NA	matrix Gla protein [Source:HGNC Symbol;Acc:HGNC:7060]	NA	29.7761	55.1253	55.4508	693.201	548.711	1461.5	1323.12	1690.46	365.441	344.253	543.939	183.673	118.503	235.044	148.526	185.721	605.396
886	0	chr1	+	48061738	48067659	ENSGALT00000044491	4	970	ENSGALG00000028560	ENSGALG00000028560	GO:0005576(extracellular region);GO:0005509(calcium ion binding)	NA	NA	NA	NA	NA	0.0001	0.0001	0.2455	1.25119	1.23549	22.7579	7.46035	19.4563	1.32671	3.15391	17.2455	48.5958	14.2136	2.64671	2.34115	2.35205	9.6563
890	0	chr1	-	48091388	48092200	ENSGALT00000065178	3	447	ENSGALG00000039794	ENSGALG00000039794	NA	NA	NA	NA	NA	NA	200.294	165.462	162.371	92.0714	85.0269	91.7735	61.9146	79.1943	32.3131	0.032859	30.98	10.9509	0.0001	61.4103	17.4089	34.2849	30.876
891	0	chr1	+	48093690	48094445	ENSGALT00000019187	1	756	ENSGALG00000011747	ENSGALG00000011747	GO:0000786(nucleosome);GO:0006334(nucleosome assembly);GO:0005694(chromosome);GO:0005634(nucleus);GO:0003677(DNA binding)	NA	NA	NA	NA	NA	165.992	152.012	175.525	122.739	103.013	65.2371	29.6931	48.6517	40.2571	19.5266	35.0917	9.4643	10.5673	41.065	13.3079	21.7512	24.4766
892	0	chr1	-	48095494	48095874	ENSGALT00000052037	1	381	ENSGALG00000039722	ENSGALG00000039722	NA	NA	NA	NA	NA	NA	81.2837	78.3627	72.5323	24.8389	40.8368	22.5572	22.2558	20.6682	12.9969	12.9219	12.2704	4.60234	7.51178	35.6904	12.42	14.381	20.4387
895	0	chr1	-	48100497	48100907	ENSGALT00000064088	1	411	ENSGALG00000043062	ENSGALG00000043062	NA	NA	NA	NA	NA	NA	53.1934	51.4701	56.5469	29.1964	26.1205	18.8008	15.2158	20.2684	9.97419	4.39218	7.25184	1.59844	2.2377	18.8026	3.69994	10.6111	5.26189
896	0	chr1	+	48101741	48102151	ENSGALT00000052021	1	411	ENSGALG00000040303	ENSGALG00000040303	NA	NA	NA	NA	NA	NA	239.925	191.941	190.234	106.34	110.184	86.6619	67.506	77.4269	47.1734	18.3336	33.7254	7.62123	10.1743	82.9385	16.703	31.2614	27.9431
899	0	chr1	+	48110522	48111180	ENSGALT00000073550	3	480	ENSGALG00000030658	ENSGALG00000030658	NA	NA	NA	NA	NA	NA	173.012	143.096	121.978	86.0611	70.809	79.3094	41.6174	67.9005	11.707	17.1165	24.8346	0.0001	7.5929	50.7604	15.2299	25.957	22.9445
900	0	chr1	-	48110553	48110996	ENSGALT00000058977	1	444	ENSGALG00000031571	H2A-VI	GO:0000786(nucleosome);GO:0046982(protein heterodimerization activity);GO:0005694(chromosome);GO:0005634(nucleus);GO:0003677(DNA binding)	04217(Necroptosis)	K11251	NA	NA	NA	237.474	198.932	253.328	102.829	87.1186	89.4534	57.3037	85.0794	59.5566	23.3507	35.1202	18.7409	13.8815	77.0563	19.543	43.7195	40.0702
901	0	chr1	+	48111297	48111790	ENSGALT00000073766	1	494	ENSGALG00000030567	H2B-VIII	GO:0006334(nucleosome assembly);GO:0000786(nucleosome);GO:0046982(protein heterodimerization activity);GO:0005694(chromosome);GO:0003677(DNA binding);GO:0005634(nucleus)	NA	NA	NA	Histone H2B 8 [Source:UniProtKB/Swiss-Prot;Acc:Q9PSW9]	NA	97.0326	91.0144	106.985	38.3387	41.4929	26.6171	30.3575	25.8917	18.9917	12.691	17.0802	7.16746	9.24207	46.1461	13.9974	33.4613	25.8039
902	0	chr1	+	48112892	48113390	ENSGALT00000058115	1	499	ENSGALG00000038969	HIST2H3D	GO:0005634(nucleus);GO:0042393(histone binding);GO:0000786(nucleosome);GO:0006334(nucleosome assembly);GO:0070062(extracellular exosome);GO:0000122(negative regulation of transcription from RNA polymerase II promoter);GO:0000785(chromatin);GO:0003682(chromatin binding)	NA	NA	NA	histone cluster 2 H3 family member d [Source:HGNC Symbol;Acc:HGNC:25311]	NA	94.4622	80.538	78.1925	37.9478	46.0658	30.1414	29.9707	33.9008	15.3214	7.82129	12.2724	2.6635	3.87715	32.9601	7.00809	19.2434	10.8715
905	0	chr1	-	48119794	48120174	ENSGALT00000073535	1	381	ENSGALG00000036908	H2B-VII	GO:0005811(lipid droplet);GO:0006334(nucleosome assembly);GO:0035267(NuA4 histone acetyltransferase complex);GO:0000786(nucleosome);GO:0046982(protein heterodimerization activity);GO:0005694(chromosome);GO:0003677(DNA binding);GO:0005634(nucleus)	NA	NA	NA	Histone H2B 7 [Source:UniProtKB/Swiss-Prot;Acc:P0C1H5]	NA	7.84797	8.44138	6.10101	4.64984	4.80377	2.79878	4.70145	4.59743	4.41695	6.81603	5.70571	3.41737	3.75351	6.76019	7.75058	18.7485	20.6716
908	0	chr1	-	48125079	48125942	ENSGALT00000065141	1	864	ENSGALG00000038343	HIST2H2AC	GO:0005634(nucleus);GO:0070062(extracellular exosome)	NA	NA	NA	histone cluster 2 H2A family member c [Source:HGNC Symbol;Acc:HGNC:4738]	NA	165.202	157.716	171.428	63.6842	101.587	60.4748	41.7024	40.828	20.9132	13.3086	20.5199	6.171	8.53277	34.7693	13.2363	21.6944	21.5284
909	0	chr1	+	48126213	48126593	ENSGALT00000054609	1	381	ENSGALG00000037934	ENSGALG00000037934	NA	NA	NA	NA	NA	NA	168.965	150.469	190.21	73.9372	82.313	51.3306	46.0737	56.2299	38.4072	23.2013	26.8765	11.4369	14.514	73.4525	23.7921	37.9116	42.4307
911	0	chr1	-	48140149	48140520	ENSGALT00000055350	1	372	ENSGALG00000034321	ENSGALG00000034321	NA	NA	NA	NA	NA	NA	120.158	74.5518	81.6995	59.6359	54.828	47.9284	42.632	19.8543	36.963	17.4432	11.8635	5.1009	9.3201	38.3537	6.99057	20.4378	14.487
913	0	chr1	+	48141763	48142963	ENSGALT00000056622	1	1201	ENSGALG00000035244	ENSGALG00000035244	NA	NA	NA	NA	NA	NA	87.5498	68.0851	69.6674	34.9567	36.7938	38.2417	31.4099	33.3007	19.7857	8.33468	13.1462	3.15814	4.40581	34.8247	5.99652	13.9746	10.0622
914	0	chr1	-	48145393	48145803	ENSGALT00000058129	1	411	ENSGALG00000037930	ENSGALG00000037930	NA	NA	NA	NA	NA	NA	76.5374	66.8039	57.0594	30.5198	31.7969	27.2965	23.0338	27.8558	13.6609	6.62211	8.91109	2.30436	3.9027	28.9157	5.99077	9.13334	7.93581
917	0	chr1	+	48153407	48159535	ENSGALT00000081149	3	1317	ENSGALG00000034631	ENSGALG00000034631	NA	NA	NA	NA	NA	NA	3.76299	3.12982	4.27703	0.805943	0.558745	0.684856	0.798991	0.677636	0.069053	0.200215	0.107481	0.291177	0.0001	0.247882	0.0001	0.124317	0.0001
918	0	chr1	-	48153696	48154408	ENSGALT00000079743	1	713	ENSGALG00000037167	ENSGALG00000037167	GO:0000786(nucleosome);GO:0006334(nucleosome assembly);GO:0005694(chromosome);GO:0005634(nucleus);GO:0003677(DNA binding)	NA	NA	NA	Histone H1.03 [Source:UniProtKB/Swiss-Prot;Acc:P08285]	NA	163.483	171.254	137.433	108.006	68.5691	54.2113	37.6051	51.8049	19.671	19.7409	38.6945	9.31841	12.3156	52.2786	19.151	31.9365	26.0303
920	0	chr1	+	48161388	48162158	ENSGALT00000048324	1	771	ENSGALG00000039351	ENSGALG00000039351	NA	NA	NA	NA	NA	NA	207.875	179.499	169.198	86.9178	79.2514	83.3406	46.5645	74.5169	34.5995	20.6896	28.5548	8.43528	10.0415	67.1513	17.4392	30.8836	29.8827
922	0	chr1	-	48162556	48163154	ENSGALT00000054819	1	599	ENSGALG00000030424	ENSGALG00000030424	GO:0005634(nucleus);GO:0000122(negative regulation of transcription from RNA polymerase II promoter);GO:0000785(chromatin);GO:0003682(chromatin binding)	NA	NA	NA	NA	NA	111.149	103.898	90.0963	38.9182	37.2544	37.083	30.2249	35.8304	19.1556	9.05108	14.7813	3.24241	0.0001	43.7398	8.39303	16.2175	12.7131
924	0	chr1	+	48164309	48164698	ENSGALT00000045162	1	390	ENSGALG00000035715	H2A-VI	GO:0000786(nucleosome);GO:0000790(nuclear chromatin);GO:0006342(chromatin silencing);GO:0046982(protein heterodimerization activity);GO:0005694(chromosome);GO:0003677(DNA binding);GO:0005634(nucleus)	04217(Necroptosis)	K11251	NA	Histone H2A-IV [Source:UniProtKB/Swiss-Prot;Acc:P02263]	NA	238.423	215.596	166.465	96.1116	91.205	84.3492	75.6937	86.9044	29.2585	26.0013	29.4092	9.84257	12.436	80.7709	19.8177	41.9801	29.306
926	0	chr1	+	48175690	48176349	ENSGALT00000051001	1	660	ENSGALG00000031874	ENSGALG00000031874	GO:0000786(nucleosome);GO:0006334(nucleosome assembly);GO:0005694(chromosome);GO:0005634(nucleus);GO:0003677(DNA binding)	NA	NA	NA	Histone H1.01 [Source:UniProtKB/Swiss-Prot;Acc:P08284]	NA	91.7176	111.988	107.8	95.7517	87.8818	31.5765	34.6489	39.1674	49.5581	74.7763	52.9462	18.3211	26.6608	28.9993	26.4117	23.2895	18.4593
927	0	chr1	+	48176561	48177760	ENSGALT00000049616	3	483	ENSGALG00000040174	ENSGALG00000040174	NA	NA	NA	NA	NA	NA	66.0739	72.2556	64.8095	41.9593	50.1728	18.1209	14.971	23.0948	20.3566	24.5852	17.7197	4.49992	9.00773	20.7739	10.3248	10.6425	8.25205
929	0	chr1	+	48178033	48179113	ENSGALT00000043224	1	1081	ENSGALG00000027571	ENSGALG00000027571	GO:0006334(nucleosome assembly);GO:0042742(defense response to bacterium);GO:0000786(nucleosome);GO:0046982(protein heterodimerization activity);GO:0005694(chromosome);GO:0003677(DNA binding);GO:0005634(nucleus)	NA	NA	NA	Histone H2B 1/2/3/4/6 [Source:UniProtKB/Swiss-Prot;Acc:P0C1H3]	NA	73.8467	73.4986	83.0929	34.4213	44.8691	19.3639	22.5928	21.544	11.997	15.0501	12.0843	5.74424	6.50586	28.3608	10.081	16.4989	13.657
930	0	chr1	-	48183617	48184006	ENSGALT00000045842	1	390	ENSGALG00000027113	H2A-VI	GO:0000786(nucleosome);GO:0000790(nuclear chromatin);GO:0006342(chromatin silencing);GO:0046982(protein heterodimerization activity);GO:0005694(chromosome);GO:0003677(DNA binding);GO:0005634(nucleus)	04217(Necroptosis)	K11251	NA	Histone H2A-IV [Source:UniProtKB/Swiss-Prot;Acc:P02263]	NA	270.063	229.936	266.032	112.768	114.285	89.9718	51.5457	86.7023	43.9562	33.4754	38.5974	12.8296	17.4907	77.8267	26.231	59.3172	49.6123
931	0	chr1	+	48184357	48184737	ENSGALT00000021778	1	381	ENSGALG00000042263	ENSGALG00000042263	GO:0006334(nucleosome assembly);GO:0042742(defense response to bacterium);GO:0000786(nucleosome);GO:0046982(protein heterodimerization activity);GO:0005694(chromosome);GO:0003677(DNA binding);GO:0005634(nucleus)	NA	NA	NA	Histone H2B 1/2/3/4/6 [Source:UniProtKB/Swiss-Prot;Acc:P0C1H3]	NA	47.8162	41.2344	142.767	44.4521	20.7285	17.3188	18.6269	15.4256	15.211	8.62833	25.2776	12.6814	5.44761	41.6491	9.05309	41.0723	42.0337
934	0	chr1	+	48193459	48195214	ENSGALT00000060624	4	516	ENSGALG00000033587	ENSGALG00000033587	NA	NA	NA	NA	NA	NA	4.69882	11.9996	48.135	0.747299	2.3406	0.171447	1.98303	0.515614	8.00458	2.92071	2.19379	0.783816	0.653547	17.0112	1.1453	4.0884	1.94897
935	0	chr1	-	48193601	48194213	ENSGALT00000046827	1	613	ENSGALG00000032645	H2A-VI	GO:0000786(nucleosome);GO:0046982(protein heterodimerization activity);GO:0005694(chromosome);GO:0005634(nucleus);GO:0003677(DNA binding)	04217(Necroptosis)	K11251	NA	NA	NA	127.114	100.83	146.529	44.1808	49.9272	35.5052	18.2727	35.8017	16.5903	23.309	21.6362	7.58634	12.3017	66.5066	13.9868	31.126	18.583
936	0	chr1	+	48196308	48197130	ENSGALT00000042655	1	823	ENSGALG00000027064	ENSGALG00000027064	GO:0006334(nucleosome assembly);GO:0000786(nucleosome);GO:0046982(protein heterodimerization activity);GO:0005694(chromosome);GO:0005634(nucleus);GO:0003677(DNA binding);GO:0031492(nucleosomal DNA binding)	NA	NA	NA	NA	NA	124.471	88.7681	92.8177	51.2523	48.7857	53.4442	30.911	46.0562	24.6505	9.01503	16.0844	3.76086	5.99024	40.2872	9.78641	17.3279	17.3299
937	0	chr1	-	48197196	48197722	ENSGALT00000052453	1	527	ENSGALG00000040004	ENSGALG00000040004	NA	NA	NA	NA	NA	NA	157.722	143.902	146.582	67.3541	59.144	60.8446	40.7144	61.5715	31.2976	15.1225	22.7005	5.73623	8.21899	72.5219	13.1994	27.5461	21.6813
938	0	chr1	-	48199091	48199471	ENSGALT00000042841	1	381	ENSGALG00000027594	HIST1H2B5	GO:0006334(nucleosome assembly);GO:0042742(defense response to bacterium);GO:0000786(nucleosome);GO:0046982(protein heterodimerization activity);GO:0005694(chromosome);GO:0003677(DNA binding);GO:0005634(nucleus)	NA	NA	NA	Gallus gallus histone cluster 1, H2B-V (similar to human histone cluster 1, class H2B) (HIST1H2B5), mRNA. [Source:RefSeq mRNA;Acc:NM_001079721]	NA	127.388	99.2855	101.757	44.5843	58.2267	42.4157	30.5542	34.4834	20.509	22.2413	21.0721	8.5875	13.0139	53.1243	21.5283	23.8563	29.7511
939	0	chr1	+	48199800	48200189	ENSGALT00000044624	1	390	ENSGALG00000027315	H2A-VI	GO:0000786(nucleosome);GO:0000790(nuclear chromatin);GO:0006342(chromatin silencing);GO:0046982(protein heterodimerization activity);GO:0005694(chromosome);GO:0003677(DNA binding);GO:0005634(nucleus)	04217(Necroptosis)	K11251	NA	Histone H2A-IV [Source:UniProtKB/Swiss-Prot;Acc:P02263]	NA	364.085	290.337	293.296	171.647	137.215	152.545	100.134	131.287	61.1998	36.6	56.1272	21.5587	20.4621	113.965	35.4525	62.2734	65.3003
941	0	chr1	+	48216410	48217150	ENSGALT00000019230	1	741	ENSGALG00000011784	APOLD1	GO:0005829(cytosol);GO:0005654(nucleoplasm);GO:0042157(lipoprotein metabolic process);GO:0006869(lipid transport);GO:0008289(lipid binding);GO:0005576(extracellular region);GO:0016021(integral component of membrane);GO:0016020(membrane)	NA	NA	NA	apolipoprotein L domain containing 1 [Source:HGNC Symbol;Acc:HGNC:25268]	NA	1.68426	1.21399	1.37432	2.11946	0.808513	3.10234	3.27277	2.5226	0.376557	0.612699	0.351109	0.125679	0.407221	0.499435	0.986888	0.908231	1.70683
944	0	chr1	-	48267769	48274299	ENSGALT00000019256	4	2839	ENSGALG00000011798	HEBP1	GO:0070062(extracellular exosome)	NA	NA	NA	heme binding protein 1 [Source:HGNC Symbol;Acc:HGNC:17176]	NA	17.1581	18.5357	20.3433	18.2818	18.612	6.04705	4.53663	5.13337	2.15299	2.1331	2.63088	3.03664	2.60426	10.1503	4.74931	5.6578	5.03935
945	0	chr1	-	48276513	48283640	ENSGALT00000071964	5	1977	ENSGALG00000011799	ENSGALG00000011799	NA	NA	NA	NA	NA	NA	0.0001	0.08472	0.041247	0.425938	0.309195	2.64642	0.699822	1.67091	0.427358	0.593031	0.215859	0.348231	0.35093	0.367332	0.938045	0.329854	0.619196
946	0	chr1	+	48289208	48298938	ENSGALT00000088721	4	778	ENSGALG00000011800	FAM234B	GO:0016021(integral component of membrane);GO:0016020(membrane)	NA	NA	NA	family with sequence similarity 234 member B [Source:HGNC Symbol;Acc:HGNC:29288]	NA	1.72478	1.1685	7.13293	1.20385	3.05974	0.886721	0.099488	0.0001	0.627727	0.584896	0.655568	0.372864	0.485299	0.909903	0.252723	0.049453	0.026426
950	0	chr1	+	48351489	48365693	ENSGALT00000030620	5	2157	ENSGALG00000011803	EMP1	GO:0005886(plasma membrane);GO:0032060(bleb assembly);GO:0008219(cell death);GO:0016049(cell growth);GO:0016021(integral component of membrane);GO:0016020(membrane)	NA	NA	NA	epithelial membrane protein 1 [Source:HGNC Symbol;Acc:HGNC:3333]	NA	12.269	10.6467	12.7939	14.6972	13.0175	5.69178	7.25385	6.62596	2.18319	3.01873	2.78356	9.84826	2.7773	11.0106	6.99223	2.49439	13.6079
952	0	chr1	-	48493791	48517851	ENSGALT00000019272	5	2766	ENSGALG00000011809	ENSGALG00000011809	GO:0042734(presynaptic membrane);GO:0045211(postsynaptic membrane);GO:0017146(NMDA selective glutamate receptor complex);GO:0043408(regulation of MAPK cascade);GO:0008021(synaptic vesicle);GO:0014049(positive regulation of glutamate secretion);GO:0005234(extracellular-glutamate-gated ion channel activity);GO:0007613(memory);GO:0004972(NMDA glutamate receptor activity);GO:0034765(regulation of ion…	NA	NA	NA	NA	NA	1.60204	1.12836	1.13449	0.764376	0.982733	0.233184	0.395974	0.029181	0.038058	0.0001	0.035185	0.03651	0.074539	0.034098	0.0001	0.125248	0.079941
953	0	chr1	-	48520716	48659867	ENSGALT00000046851	7	1866	ENSGALG00000041348	ENSGALG00000041348	NA	NA	NA	NA	NA	NA	1.32028	1.57432	1.23567	0.620242	1.25772	0.397156	0.759579	0.17302	0.253861	0.0001	0.105005	0.0001	0.238903	0.025272	0.066871	0.022763	0.459229
954	0	chr1	+	48864006	48924443	ENSGALT00000019288	15	5497	ENSGALG00000011814	ATF7IP	GO:0016604(nuclear body);GO:0005829(cytosol);GO:0005667(transcription factor complex);GO:0005654(nucleoplasm);GO:0005634(nucleus);GO:0045898(regulation of RNA polymerase II transcriptional preinitiation complex assembly);GO:0045893(positive regulation of transcription, DNA-templated);GO:0045892(negative regulation of transcription, DNA-templated);GO:0006306(DNA methylation);GO:0000122(negative re…	NA	NA	NA	activating transcription factor 7 interacting protein [Source:HGNC Symbol;Acc:HGNC:20092]	NA	26.669	20.8443	25.5275	26.0605	25.0559	15.9545	17.2853	18.526	7.76694	7.3991	4.38767	6.13664	4.84817	8.5306	5.79866	6.13878	2.71034
955	0	chr1	-	48929924	48958286	ENSGALT00000050600	10	1554	ENSGALG00000029583	PLBD1	GO:0005615(extracellular space)	NA	NA	NA	phospholipase B domain containing 1 [Source:HGNC Symbol;Acc:HGNC:26215]	NA	11.7356	7.60771	7.47309	18.2426	20.7002	4.96668	4.55847	3.93286	4.97077	6.48625	5.81218	19.1215	8.99716	26.8625	27.9279	19.6733	15.9266
958	0	chr1	+	49026548	49071853	ENSGALT00000019330	18	1976	ENSGALG00000011847	TTC26	GO:0036064(ciliary basal body);GO:0030992(intraciliary transport particle B);GO:0005929(cilium);GO:0005813(centrosome);GO:0060271(cilium assembly);GO:0042073(intraciliary transport);GO:0007286(spermatid development);GO:0007224(smoothened signaling pathway)	NA	NA	NA	tetratricopeptide repeat domain 26 [Source:HGNC Symbol;Acc:HGNC:21882]	NA	5.83412	4.88513	6.39249	3.06448	3.41586	1.71835	2.80985	2.47559	1.10859	0.914624	0.912415	0.964504	0.928809	1.81524	1.17411	0.615332	0.584274
964	0	chr1	-	49189519	49197004	ENSGALT00000043021	4	4757	ENSGALG00000028016	ENSGALG00000028016	NA	NA	NA	NA	NA	NA	0.399471	0.436389	0.252839	0.433414	0.460567	0.098155	0.108413	0.220519	0.392203	0.522465	0.173814	0.44319	0.272966	0.122966	0.721477	1.788	0.981163
965	0	chr1	+	49197217	49205179	ENSGALT00000030617	7	951	ENSGALG00000019325	ENSGALG00000019325	NA	NA	NA	NA	NA	NA	0.296901	0.16706	0.433454	0.465039	0.189557	0.561845	0.0001	0.167127	1.72508	1.06115	0.454465	0.757303	0.135227	0.286649	2.6926	4.26125	0.888598
972	0	chr1	+	49252363	49262770	ENSGALT00000038008	4	1763	ENSGALG00000023193	ENSGALG00000023193	GO:0060334(regulation of interferon-gamma-mediated signaling pathway);GO:0046627(negative regulation of insulin receptor signaling pathway);GO:0046426(negative regulation of JAK-STAT cascade);GO:0006469(negative regulation of protein kinase activity);GO:0004860(protein kinase inhibitor activity);GO:0019221(cytokine-mediated signaling pathway);GO:0005737(cytoplasm)	NA	NA	NA	NA	NA	0.956823	3.83394	0.847801	0.510485	0.0001	0.431981	0.079296	0.068586	0.082603	0.0001	0.039161	0.36909	0.286873	0.65359	0.0001	0.295896	0.0001
973	0	chr1	+	49257649	49262777	ENSGALT00000090264	2	1602	ENSGALG00000023193	ENSGALG00000023193	GO:0060334(regulation of interferon-gamma-mediated signaling pathway);GO:0046627(negative regulation of insulin receptor signaling pathway);GO:0046426(negative regulation of JAK-STAT cascade);GO:0006469(negative regulation of protein kinase activity);GO:0004860(protein kinase inhibitor activity);GO:0019221(cytokine-mediated signaling pathway);GO:0005737(cytoplasm)	NA	NA	NA	NA	NA	7.95533	2.55387	4.50805	1.97218	2.10412	0.26345	0.986695	0.725646	0.394151	0.28186	0.841291	0.275646	0.143276	1.38664	0.513754	0.074892	0.674097
974	0	chr1	+	49276295	49290217	ENSGALT00000019366	6	1102	ENSGALG00000011872	ENSGALG00000011872	NA	NA	NA	NA	NA	NA	1.99961	2.11857	1.53198	0.837432	1.48696	0.970255	0.526485	0.763715	1.05116	0.792873	0.735602	1.5659	0.334181	7.05421	2.26787	1.76222	1.30797
978	0	chr1	+	49309337	49424563	ENSGALT00000052793	6	3133	ENSGALG00000011878	TCF20	GO:0016604(nuclear body);GO:0005654(nucleoplasm);GO:0003723(RNA binding);GO:0044212(transcription regulatory region DNA binding);GO:0045944(positive regulation of transcription from RNA polymerase II promoter);GO:0003700(transcription factor activity, sequence-specific DNA binding);GO:0005634(nucleus);GO:0046872(metal ion binding)	NA	NA	NA	transcription factor 20 [Source:HGNC Symbol;Acc:HGNC:11631]	NA	11.086	4.99062	6.33064	4.15172	6.98634	3.08212	4.78157	5.16706	3.90934	5.68124	3.62474	1.9657	0.872628	6.80391	2.10522	0.882488	2.10075
980	0	chr1	+	49442475	49451655	ENSGALT00000019412	9	2810	ENSGALG00000011894	ENSGALG00000011894	GO:0019369(arachidonic acid metabolic process);GO:0016712(oxidoreductase activity, acting on paired donors, with incorporation or reduction of molecular oxygen, reduced flavin or flavoprotein as one donor, and incorporation of one atom of oxygen);GO:0020037(heme binding);GO:0016705(oxidoreductase activity, acting on paired donors, with incorporation or reduction of molecular oxygen);GO:0004497(mo…	00140(Steroid hormone biosynthesis)	K07414	EC:1.14.14.1	NA	NA	15.0353	17.4068	17.1837	29.1036	32.112	36.0432	28.9724	35.8873	5.12596	6.24091	6.7196	5.05987	4.58256	4.59736	4.90833	4.89587	3.03271
981	0	chr1	+	49452440	49454008	ENSGALT00000063215	3	536	ENSGALG00000035223	NDUFA6	GO:0005747(mitochondrial respiratory chain complex I);GO:0031966(mitochondrial membrane);GO:0005739(mitochondrion);GO:0006979(response to oxidative stress)	00190(Oxidative phosphorylation)	NA	NA	NADH:ubiquinone oxidoreductase subunit A6 [Source:HGNC Symbol;Acc:HGNC:7690]	NA	28.3059	30.4738	16.6744	29.639	26.3327	40.7062	71.1752	57.2573	39.7765	45.6815	46.2329	39.8506	49.9511	36.8442	26.1399	21.4092	11.4426
982	0	chr1	+	49452908	49453931	ENSGALT00000085010	2	260	ENSGALG00000035223	NDUFA6	GO:0005747(mitochondrial respiratory chain complex I);GO:0031966(mitochondrial membrane);GO:0005739(mitochondrion);GO:0006979(response to oxidative stress)	00190(Oxidative phosphorylation)	K03950	NA	NADH:ubiquinone oxidoreductase subunit A6 [Source:HGNC Symbol;Acc:HGNC:7690]	NA	15.8184	14.1455	11.1686	19.4872	16.7953	20.8241	45.1451	33.2493	16.497	25.0602	30.3508	29.429	32.4774	28.6277	19.9477	8.72316	8.00032
988	0	chr1	-	49468570	49474798	ENSGALT00000088561	8	1149	ENSGALG00000011908	ENSGALG00000011908	GO:0033011(perinuclear theca);GO:0035038(female pronucleus assembly);GO:0035039(male pronucleus assembly);GO:0007343(egg activation);GO:0050699(WW domain binding);GO:0016021(integral component of membrane);GO:0016020(membrane)	NA	NA	NA	NA	NA	4.42258	7.49089	9.61858	3.22474	1.81012	4.41624	6.94485	4.88607	5.50991	7.39042	5.85592	6.7414	8.74505	9.535	8.61519	8.41252	11.7309
989	0	chr1	-	49477085	49488049	ENSGALT00000019438	10	1460	ENSGALG00000011913	SEPT3	GO:0042802(identical protein binding);GO:0007049(cell cycle);GO:0005525(GTP binding);GO:0000166(nucleotide binding)	NA	NA	NA	septin 3 [Source:HGNC Symbol;Acc:HGNC:10750]	NA	0.0001	0.0001	0.0001	0.59986	0.226969	0.750332	1.04999	0.966269	0.279571	0.0001	0.13415	0.079388	0.0001	0.0323	0.031819	0.029784	0.0001
991	0	chr1	+	49496089	49502094	ENSGALT00000019440	6	1854	ENSGALG00000011914	CENPM	GO:0005829(cytosol);GO:0000775(chromosome, centromeric region);GO:0005694(chromosome);GO:0005634(nucleus)	NA	NA	NA	centromere protein M [Source:HGNC Symbol;Acc:HGNC:18352]	NA	5.61035	4.88585	8.76938	1.34705	1.26248	2.76365	0.802395	2.39932	1.36513	0.334337	0.488268	0.326545	0.194332	2.12255	0.123873	0.511995	0.134875
994	0	chr1	-	49527794	49546551	ENSGALT00000079882	20	4159	ENSGALG00000041687	SREBF2	GO:0008022(protein C-terminus binding);GO:0070888(E-box binding);GO:0005783(endoplasmic reticulum);GO:0005737(cytoplasm);GO:0005634(nucleus);GO:0005654(nucleoplasm);GO:0043231(intracellular membrane-bounded organelle);GO:0003677(DNA binding);GO:0045944(positive regulation of transcription from RNA polymerase II promoter);GO:0001078(transcriptional repressor activity, RNA polymerase II core promot…	NA	NA	NA	sterol regulatory element binding transcription factor 2 [Source:HGNC Symbol;Acc:HGNC:11290]	NA	51.0105	35.0716	30.3323	15.4365	18.2808	16.3556	14.0417	12.848	45.1096	55.0575	58.2929	30.782	27.134	41.2257	17.9419	16.1204	34.8884
997	0	chr1	-	49551210	49586894	ENSGALT00000051815	29	3753	ENSGALG00000031186	MEI1	GO:0045141(meiotic telomere clustering);GO:0007286(spermatid development);GO:0007141(male meiosis I);GO:0007276(gamete generation);GO:0051321(meiotic cell cycle)	NA	NA	NA	meiotic double-stranded break formation protein 1 [Source:HGNC Symbol;Acc:HGNC:28613]	NA	1.1157	0.981652	1.04832	1.38974	1.23069	0.842545	0.994299	1.41767	0.336662	0.593004	0.367981	0.147989	0.19487	0.350823	0.235944	0.062613	0.030726
1000	0	chr1	-	49592237	49606037	ENSGALT00000053871	13	1869	ENSGALG00000011932	XRCC6	GO:0043564(Ku70:Ku80 complex);GO:0006303(double-strand break repair via nonhomologous end joining);GO:0042162(telomeric DNA binding);GO:0000723(telomere maintenance);GO:0004003(ATP-dependent DNA helicase activity);GO:0032508(DNA duplex unwinding);GO:0003684(damaged DNA binding);GO:0005634(nucleus);GO:0003677(DNA binding);GO:0008022(protein C-terminus binding);GO:0045893(positive regulation of tra…	03450(Non-homologous end-joining)	K10884	NA	X-ray repair cross-complementing protein 5 precursor [Source:RefSeq peptide;Acc:NP_990258]	NA	0.598987	0.614043	0.028994	0.075134	0.771032	0.010043	0.024678	0.139312	0.007572	0.006428	0.031737	0.003004	0.01663	0.006058	0.164028	0.000863	0.0001
1005	0	chr1	+	49635292	49641564	ENSGALT00000089574	7	1410	ENSGALG00000011947	POLR3H	GO:0043231(intracellular membrane-bounded organelle);GO:0005813(centrosome);GO:0005666(DNA-directed RNA polymerase III complex);GO:0005654(nucleoplasm);GO:0006384(transcription initiation from RNA polymerase III promoter);GO:0006383(transcription from RNA polymerase III promoter);GO:0006139(nucleobase-containing compound metabolic process);GO:0003899(DNA-directed 5'-3' RNA polymerase activity);GO…	00230(Purine metabolism);00240(Pyrimidine metabolism);03020(RNA polymerase);04623(Cytosolic DNA-sensing pathway)	K03022	NA	RNA polymerase III subunit H [Source:HGNC Symbol;Acc:HGNC:30349]	NA	1.63182	0.920811	1.26172	0.524738	0.446263	0.157087	0.518196	0.120881	0.267532	0.640534	0.070417	0.076382	0.193203	0.071604	0.127632	0.04115	0.186103
1007	0	chr1	-	49642668	49663097	ENSGALT00000019494	18	2746	ENSGALG00000011950	ACO2	GO:0003994(aconitate hydratase activity);GO:0006099(tricarboxylic acid cycle);GO:0051539(4 iron, 4 sulfur cluster binding);GO:0051536(iron-sulfur cluster binding);GO:0016829(lyase activity);GO:0046872(metal ion binding);GO:0005739(mitochondrion);GO:0008152(metabolic process);GO:0043209(myelin sheath);GO:0005506(iron ion binding);GO:0006101(citrate metabolic process)	01200(Carbon metabolism);01210(2-Oxocarboxylic acid metabolism);01230(Biosynthesis of amino acids);00020(Citrate cycle (TCA cycle));00630(Glyoxylate and dicarboxylate metabolism)	NA	NA	aconitase 2 [Source:HGNC Symbol;Acc:HGNC:118]	NA	94.4009	101.478	99.3847	113.571	123.898	478.355	381.854	411.073	179.904	166.606	186.883	126.766	151.168	129.088	126.442	162.844	132.497
1008	0	chr1	-	49642671	49646400	ENSGALT00000084631	5	1040	ENSGALG00000011950	ACO2	GO:0003994(aconitate hydratase activity);GO:0006099(tricarboxylic acid cycle);GO:0051539(4 iron, 4 sulfur cluster binding);GO:0051536(iron-sulfur cluster binding);GO:0016829(lyase activity);GO:0046872(metal ion binding);GO:0005739(mitochondrion);GO:0008152(metabolic process);GO:0043209(myelin sheath);GO:0005506(iron ion binding);GO:0006101(citrate metabolic process)	01200(Carbon metabolism);01210(2-Oxocarboxylic acid metabolism);01230(Biosynthesis of amino acids);00020(Citrate cycle (TCA cycle));00630(Glyoxylate and dicarboxylate metabolism)	NA	NA	aconitase 2 [Source:HGNC Symbol;Acc:HGNC:118]	NA	5.74995	8.5251	9.49685	7.42664	10.4836	38.6096	12.8307	25.6053	17.4248	13.385	18.1051	12.3713	15.8644	12.5026	16.0156	18.5014	9.95701
1009	0	chr1	-	49643025	49658313	ENSGALT00000069687	17	2376	ENSGALG00000011950	ACO2	GO:0003994(aconitate hydratase activity);GO:0006099(tricarboxylic acid cycle);GO:0051539(4 iron, 4 sulfur cluster binding);GO:0051536(iron-sulfur cluster binding);GO:0016829(lyase activity);GO:0046872(metal ion binding);GO:0005739(mitochondrion);GO:0008152(metabolic process);GO:0043209(myelin sheath);GO:0005506(iron ion binding);GO:0006101(citrate metabolic process)	01200(Carbon metabolism);01210(2-Oxocarboxylic acid metabolism);01230(Biosynthesis of amino acids);00020(Citrate cycle (TCA cycle));00630(Glyoxylate and dicarboxylate metabolism)	K01681	EC:4.2.1.3	aconitase 2 [Source:HGNC Symbol;Acc:HGNC:118]	NA	0.133268	2.19314	0.920265	1.053	1.69945	5.33564	2.4384	3.25717	0.764424	1.18118	1.14075	0.261039	0.571334	0.920602	0.563937	0.992062	1.16242
1012	0	chr1	+	49674134	49680930	ENSGALT00000019502	2	3972	ENSGALG00000011957	TOB2	GO:0005829(cytosol);GO:0045778(positive regulation of ossification);GO:0023052(signaling);GO:0045671(negative regulation of osteoclast differentiation);GO:0042809(vitamin D receptor binding);GO:0010468(regulation of gene expression);GO:1903507(negative regulation of nucleic acid-templated transcription);GO:0003714(transcription corepressor activity);GO:0005634(nucleus);GO:0008285(negative regulat…	03018(RNA degradation)	K14443	NA	transducer of ERBB2, 2 [Source:HGNC Symbol;Acc:HGNC:11980]	NA	13.7133	16.4201	16.1851	17.1341	19.054	30.6633	37.2923	32.8635	19.6135	26.7386	28.9846	29.9786	22.7762	25.708	62.7888	34.678	26.3552
1018	0	chr1	+	49768544	49787684	ENSGALT00000019518	17	2633	ENSGALG00000011966	RANGAP1	GO:0048471(perinuclear region of cytoplasm);GO:0043231(intracellular membrane-bounded organelle);GO:0031965(nuclear membrane);GO:0016235(aggresome);GO:0005829(cytosol);GO:0005737(cytoplasm);GO:0005635(nuclear envelope);GO:0000776(kinetochore);GO:0046826(negative regulation of protein export from nucleus);GO:0045296(cadherin binding);GO:0005096(GTPase activator activity);GO:0043547(positive regula…	03013(RNA transport)	K14319	NA	Ran GTPase activating protein 1 [Source:HGNC Symbol;Acc:HGNC:9854]	NA	28.43	29.5426	27.1407	8.50277	8.99408	17.911	14.6787	15.9655	17.2412	17.4203	17.1672	16.0561	18.0174	27.1397	17.5888	24.1441	22.5783
1022	0	chr1	-	49814540	49870572	ENSGALT00000076669	33	7242	ENSGALG00000011992	EP300	GO:0043234(protein complex);GO:0005829(cytosol);GO:0005667(transcription factor complex);GO:0005654(nucleoplasm);GO:0005634(nucleus);GO:0000123(histone acetyltransferase complex);GO:0090043(regulation of tubulin deacetylation);GO:0060765(regulation of androgen receptor signaling pathway);GO:0051091(positive regulation of sequence-specific DNA binding transcription factor activity);GO:0050821(prot…	04310(Wnt signaling pathway);04330(Notch signaling pathway);04350(TGF-beta signaling pathway);04068(FoxO signaling pathway);04110(Cell cycle);04520(Adherens junction);04916(Melanogenesis);05164(Influenza A);05168(Herpes simplex infection)	K04498	EC:2.3.1.48	E1A binding protein p300 [Source:HGNC Symbol;Acc:HGNC:3373]	NA	0.0001	0.464754	0.182091	0.414849	0.010167	0.04554	0.27687	0.016651	0.019239	0.009903	0.0001	0.010774	0.030353	0.003797	0.005874	0.0001	0.0001
1028	0	chr1	+	49940630	49960414	ENSGALT00000019595	12	2836	ENSGALG00000012007	ST13	GO:0070062(extracellular exosome);GO:0005829(cytosol);GO:0046983(protein dimerization activity)	NA	NA	NA	ST13, Hsp70 interacting protein [Source:HGNC Symbol;Acc:HGNC:11343]	NA	79.5138	81.6287	83.1168	51.8594	56.0939	34.3662	41.8802	30.3483	28.8303	25.54	18.2618	40.0544	30.358	27.6596	28.9155	33.0607	20.8291
1030	0	chr1	+	49965709	49979823	ENSGALT00000019602	9	1486	ENSGALG00000012013	SLC25A17	GO:0005779(integral component of peroxisomal membrane);GO:0016020(membrane);GO:0005778(peroxisomal membrane);GO:0005777(peroxisome);GO:0005743(mitochondrial inner membrane);GO:0005739(mitochondrion);GO:1901679(nucleotide transmembrane transport);GO:0080121(AMP transport);GO:0035350(FAD transmembrane transport);GO:0035349(coenzyme A transmembrane transport);GO:0015908(fatty acid transport);GO:0015…	04146(Peroxisome)	NA	NA	solute carrier family 25 member 17 [Source:HGNC Symbol;Acc:HGNC:10987]	NA	27.0284	25.917	27.0869	10.414	13.842	6.83714	5.98609	5.49654	15.8539	23.8511	21.2886	24.4088	12.9493	11.6747	6.78508	7.15773	12.0233
1031	0	chr1	+	49973344	49979817	ENSGALT00000075122	6	1242	ENSGALG00000012013	SLC25A17	GO:0005779(integral component of peroxisomal membrane);GO:0016020(membrane);GO:0005778(peroxisomal membrane);GO:0005777(peroxisome);GO:0005743(mitochondrial inner membrane);GO:0005739(mitochondrion);GO:1901679(nucleotide transmembrane transport);GO:0080121(AMP transport);GO:0035350(FAD transmembrane transport);GO:0035349(coenzyme A transmembrane transport);GO:0015908(fatty acid transport);GO:0015…	04146(Peroxisome)	K13354	NA	solute carrier family 25 member 17 [Source:HGNC Symbol;Acc:HGNC:10987]	NA	0.120834	0.479865	0.566122	0.035683	1.23887	0.7946	0.4961	0.337039	1.07869	1.55881	0.687023	0.517493	0.448201	0.166639	0.713706	0.120001	0.556508
1035	0	chr1	-	50125302	50140927	ENSGALT00000019639	13	1542	ENSGALG00000012034	ADSL	GO:0005739(mitochondrion);GO:0044208('de novo' AMP biosynthetic process);GO:0051262(protein tetramerization);GO:0009152(purine ribonucleotide biosynthetic process);GO:0006167(AMP biosynthetic process);GO:0070626((S)-2-(5-amino-1-(5-phospho-D-ribosyl)imidazole-4-carboxamido)succinate AMP-lyase (fumarate-forming) activity);GO:0004018(N6-(1,2-dicarboxyethyl)AMP AMP-lyase (fumarate-forming) activity)…	00230(Purine metabolism);00250(Alanine, aspartate and glutamate metabolism)	K01756	EC:4.3.2.2	adenylosuccinate lyase [Source:RefSeq peptide;Acc:NP_990860]	NA	144.995	205.304	126.207	506.521	526.091	190.877	285.889	307.22	275.438	340.049	308.546	265.703	394.613	218.643	225.647	278.402	172.207
1038	0	chr1	-	50333673	50345718	ENSGALT00000019693	7	1944	ENSGALG00000012056	ENSGALG00000012056	GO:0031234(extrinsic component of cytoplasmic side of plasma membrane);GO:0042127(regulation of cell proliferation);GO:0038083(peptidyl-tyrosine autophosphorylation);GO:0007169(transmembrane receptor protein tyrosine kinase signaling pathway);GO:0030154(cell differentiation);GO:0004715(non-membrane spanning protein tyrosine kinase activity);GO:0016477(cell migration);GO:0005102(receptor binding);…	NA	NA	NA	NA	NA	0.0001	0.0001	0.0001	0.0001	0.045075	0.0001	0.046315	0.083039	0.147855	0.15745	0.133166	0.41332	0.106056	4.63137	0.991881	0.950793	0.463825
1039	0	chr1	-	50445737	50593849	ENSGALT00000081102	41	6498	ENSGALG00000035051	ENSGALG00000035051	NA	NA	NA	NA	NA	NA	1.46062	1.24764	1.09356	0.264006	0.266782	0.062037	0.039012	0.047599	0.0001	0.0001	0.007538	0.079955	0.065166	0.07475	0.0001	0.054588	0.009087
1043	0	chr1	-	50633582	50636513	ENSGALT00000037892	3	1452	ENSGALG00000012135	ATF4	GO:0006357(regulation of transcription from RNA polymerase II promoter);GO:0003700(transcription factor activity, sequence-specific DNA binding);GO:0006355(regulation of transcription, DNA-templated);GO:0005737(cytoplasm);GO:0005634(nucleus);GO:0000978(RNA polymerase II core promoter proximal region sequence-specific DNA binding);GO:0000981(RNA polymerase II transcription factor activity, sequenc…	04141(Protein processing in endoplasmic reticulum);04010(MAPK signaling pathway);04137(Mitophagy - animal);04210(Apoptosis);04912(GnRH signaling pathway);04261(Adrenergic signaling in cardiomyocytes)	NA	NA	activating transcription factor 4 [Source:HGNC Symbol;Acc:HGNC:786]	NA	81.5343	82.2627	95.0829	96.42	107.726	109.609	78.3787	91.8252	80.0533	165.92	141.226	315.298	255.547	339.435	403.101	420.455	367.214
1044	0	chr1	-	50633593	50635156	ENSGALT00000084261	2	1013	ENSGALG00000012135	ATF4	GO:0006357(regulation of transcription from RNA polymerase II promoter);GO:0003700(transcription factor activity, sequence-specific DNA binding);GO:0006355(regulation of transcription, DNA-templated);GO:0005737(cytoplasm);GO:0005634(nucleus);GO:0000978(RNA polymerase II core promoter proximal region sequence-specific DNA binding);GO:0000981(RNA polymerase II transcription factor activity, sequenc…	04141(Protein processing in endoplasmic reticulum);04010(MAPK signaling pathway);04137(Mitophagy - animal);04210(Apoptosis);04912(GnRH signaling pathway);04261(Adrenergic signaling in cardiomyocytes)	K04374	NA	activating transcription factor 4 [Source:HGNC Symbol;Acc:HGNC:786]	NA	114.469	98.9611	115.036	126.864	96.8152	147.371	165.531	119.07	67.2911	0.177574	0.145846	0.208103	0.141367	0.158832	0.143196	0.13816	0.169177
1047	0	chr1	-	50662884	50679863	ENSGALT00000072351	3	6444	ENSGALG00000036743	MGAT3	NA	00510(N-Glycan biosynthesis)	K00737	EC:2.4.1.144	mannosyl (beta-1,4-)-glycoprotein beta-1,4-N-acetylglucosaminyltransferase [Source:HGNC Symbol;Acc:HGNC:7046]	NA	6.6942	4.73587	4.61512	9.01206	8.33105	9.60446	9.51923	10.6059	3.48112	4.7031	5.17728	7.3611	5.37815	21.852	9.00574	10.9575	10.6306
1048	0	chr1	-	50694466	50702940	ENSGALT00000019844	11	2043	ENSGALG00000012150	TAB1	GO:0016607(nuclear speck);GO:0005829(cytosol);GO:0060976(coronary vasculature development);GO:0035904(aorta development);GO:0030324(lung development);GO:0007179(transforming growth factor beta receptor signaling pathway);GO:0003279(cardiac septum development);GO:0003007(heart morphogenesis);GO:0000185(activation of MAPKKK activity);GO:0019209(kinase activator activity);GO:0004722(protein serine/t…	04010(MAPK signaling pathway);04620(Toll-like receptor signaling pathway);04621(NOD-like receptor signaling pathway);05168(Herpes simplex infection)	NA	NA	TGF-beta activated kinase 1 (MAP3K7) binding protein 1 [Source:HGNC Symbol;Acc:HGNC:18157]	NA	5.44921	0.622101	0.007451	0.026276	0.091884	0.071406	0.034676	6.76672	0.005959	0.14613	0.150323	3.60997	5.01586	5.91981	0.044203	0.007052	2.56239
1049	0	chr1	-	50694472	50702899	ENSGALT00000090099	11	1996	ENSGALG00000012150	TAB1	GO:0016607(nuclear speck);GO:0005829(cytosol);GO:0060976(coronary vasculature development);GO:0035904(aorta development);GO:0030324(lung development);GO:0007179(transforming growth factor beta receptor signaling pathway);GO:0003279(cardiac septum development);GO:0003007(heart morphogenesis);GO:0000185(activation of MAPKKK activity);GO:0019209(kinase activator activity);GO:0004722(protein serine/t…	04010(MAPK signaling pathway);04620(Toll-like receptor signaling pathway);04621(NOD-like receptor signaling pathway);05168(Herpes simplex infection)	NA	NA	TGF-beta activated kinase 1 (MAP3K7) binding protein 1 [Source:HGNC Symbol;Acc:HGNC:18157]	NA	0.236126	14.5961	11.4369	13.4604	10.6221	15.9046	16.4382	0.055877	6.59272	8.42373	7.69406	0.005424	0.011935	0.017281	4.7973	5.43814	2.74183
1050	0	chr1	-	50694473	50702887	ENSGALT00000089118	11	1982	ENSGALG00000012150	TAB1	GO:0016607(nuclear speck);GO:0005829(cytosol);GO:0060976(coronary vasculature development);GO:0035904(aorta development);GO:0030324(lung development);GO:0007179(transforming growth factor beta receptor signaling pathway);GO:0003279(cardiac septum development);GO:0003007(heart morphogenesis);GO:0000185(activation of MAPKKK activity);GO:0019209(kinase activator activity);GO:0004722(protein serine/t…	04010(MAPK signaling pathway);04620(Toll-like receptor signaling pathway);04621(NOD-like receptor signaling pathway);05168(Herpes simplex infection)	K04403	NA	TGF-beta activated kinase 1 (MAP3K7) binding protein 1 [Source:HGNC Symbol;Acc:HGNC:18157]	NA	7.43514	0.469508	2.58599	0.001084	0.437288	1.31228	0.0001	8.19878	0.136046	0.027291	0.262913	2.95339	1.66384	4.43138	0.443962	0.296456	0.043695
1052	0	chr1	+	50725888	50731678	ENSGALT00000081510	8	1146	ENSGALG00000012172	RPL3	GO:0022625(cytosolic large ribosomal subunit);GO:0000027(ribosomal large subunit assembly);GO:0003735(structural constituent of ribosome);GO:0030529(intracellular ribonucleoprotein complex);GO:0005840(ribosome);GO:0003723(RNA binding);GO:0006412(translation);GO:0005622(intracellular);GO:0005925(focal adhesion);GO:0005737(cytoplasm);GO:0005634(nucleus);GO:0005829(cytosol);GO:0070062(extracellular …	03010(Ribosome)	NA	NA	ribosomal protein L3 [Source:HGNC Symbol;Acc:HGNC:10332]	NA	280.594	270.929	232.559	136.578	227.657	281.666	274.628	266.491	17.2258	21.2603	41.8669	17.5905	22.3566	87.7774	24.3704	42.6819	35.0833
1055	0	chr1	+	50725888	50731683	ENSGALT00000030605	9	1307	ENSGALG00000012172	RPL3	GO:0022625(cytosolic large ribosomal subunit);GO:0000027(ribosomal large subunit assembly);GO:0003735(structural constituent of ribosome);GO:0030529(intracellular ribonucleoprotein complex);GO:0005840(ribosome);GO:0003723(RNA binding);GO:0006412(translation);GO:0005622(intracellular);GO:0005925(focal adhesion);GO:0005737(cytoplasm);GO:0005634(nucleus);GO:0005829(cytosol);GO:0070062(extracellular …	03010(Ribosome)	NA	NA	ribosomal protein L3 [Source:HGNC Symbol;Acc:HGNC:10332]	NA	33.5602	25.0071	31.3032	234.994	30.6482	22.0974	16.6543	24.598	10.701	5.09879	5.89079	4.24869	3.67071	9.06708	5.0526	7.44588	5.18858
1056	0	chr1	+	50725888	50731685	ENSGALT00000084916	9	1310	ENSGALG00000012172	RPL3	GO:0022625(cytosolic large ribosomal subunit);GO:0000027(ribosomal large subunit assembly);GO:0003735(structural constituent of ribosome);GO:0030529(intracellular ribonucleoprotein complex);GO:0005840(ribosome);GO:0003723(RNA binding);GO:0006412(translation);GO:0005622(intracellular);GO:0005925(focal adhesion);GO:0005737(cytoplasm);GO:0005634(nucleus);GO:0005829(cytosol);GO:0070062(extracellular …	03010(Ribosome)	NA	NA	ribosomal protein L3 [Source:HGNC Symbol;Acc:HGNC:10332]	NA	45.0418	58.8882	53.6725	1.9786	39.1926	51.4505	45.8513	43.6943	3.91635	2.82276	5.7934	3.2713	3.81393	12.1308	6.46387	9.14733	4.70268
1057	0	chr1	+	50726619	50731613	ENSGALT00000047456	9	1218	ENSGALG00000012172	RPL3	GO:0022625(cytosolic large ribosomal subunit);GO:0000027(ribosomal large subunit assembly);GO:0003735(structural constituent of ribosome);GO:0030529(intracellular ribonucleoprotein complex);GO:0005840(ribosome);GO:0003723(RNA binding);GO:0006412(translation);GO:0005622(intracellular);GO:0005925(focal adhesion);GO:0005737(cytoplasm);GO:0005634(nucleus);GO:0005829(cytosol);GO:0070062(extracellular …	03010(Ribosome)	NA	NA	ribosomal protein L3 [Source:HGNC Symbol;Acc:HGNC:10332]	NA	6.19573	7.97173	7.226	0.086194	1.4023	13.8956	16.9742	18.4501	0.538403	1.72865	1.70749	1.45164	1.10934	7.50606	1.07548	1.72356	2.07262
1065	0	chr1	+	50804456	50812317	ENSGALT00000047675	4	1395	ENSGALG00000036867	CBX6	GO:0031519(PcG protein complex);GO:0000122(negative regulation of transcription from RNA polymerase II promoter);GO:0005634(nucleus);GO:0000792(heterochromatin);GO:0003727(single-stranded RNA binding)	NA	NA	NA	chromobox 6 [Source:HGNC Symbol;Acc:HGNC:1556]	NA	64.5223	52.2393	53.9986	82.5164	77.5597	46.4512	53.2759	49.5673	29.9016	27.2363	20.965	14.7612	18.0142	24.2436	18.9266	23.2119	14.5285
1066	0	chr1	+	50814570	50815380	ENSGALT00000072771	2	597	ENSGALG00000033981	ENSGALG00000033981	NA	NA	NA	NA	NA	NA	47.069	49.1024	48.8837	65.84	64.146	37.3637	42.1182	46.9406	28.1915	26.2795	21.3124	12.7501	18.9978	19.424	16.3473	16.8696	13.6071
1067	0	chr1	+	50821123	50825285	ENSGALT00000082890	5	867	ENSGALG00000041604	NPTXR	NA	NA	NA	NA	neuronal pentraxin receptor [Source:HGNC Symbol;Acc:HGNC:7954]	NA	1.78097	1.93159	1.11763	3.04706	3.27041	3.70959	4.81604	4.98411	1.7814	1.64979	1.54403	1.21739	2.62177	1.54571	1.82854	1.83668	6.20491
1070	0	chr1	+	50843549	50848761	ENSGALT00000043362	17	2097	ENSGALG00000028230	SUN2	GO:0034993(LINC complex);GO:0005639(integral component of nuclear inner membrane);GO:0005635(nuclear envelope);GO:0090286(cytoskeletal anchoring at nuclear membrane);GO:0006998(nuclear envelope organization);GO:0016021(integral component of membrane);GO:0016020(membrane);GO:0005521(lamin binding);GO:0042802(identical protein binding);GO:0021817(nucleokinesis involved in cell motility in cerebral …	NA	NA	NA	Sad1 and UNC84 domain containing 2 [Source:HGNC Symbol;Acc:HGNC:14210]	NA	17.0213	18.4869	18.8554	14.472	13.5518	20.9538	28.9994	26.9897	15.6031	19.1421	17.3709	9.66988	13.0387	21.3926	50.6426	20.1285	34.6659
1071	0	chr1	-	50851186	50868392	ENSGALT00000048476	6	2974	ENSGALG00000030783	GTPBP1	GO:0003723(RNA binding);GO:0016020(membrane)	NA	NA	NA	GTP binding protein 1 [Source:HGNC Symbol;Acc:HGNC:4669]	NA	0.0001	0.0001	12.9708	8.49248	9.37633	6.21299	0.0001	0.0001	0.0001	0.0001	0.0001	0.0001	0.0001	6.92668	0.0001	7.58965	0.0001
1073	0	chr1	-	50853337	50868379	ENSGALT00000059122	13	2049	ENSGALG00000030783	GTPBP1	GO:0003723(RNA binding);GO:0016020(membrane)	NA	NA	NA	GTP binding protein 1 [Source:HGNC Symbol;Acc:HGNC:4669]	NA	2.95101	4.07631	5.49412	2.58108	3.40053	2.93506	1.7282	3.04854	0.059428	0.575961	0.813572	0.722326	0.7919	1.25286	0.872515	1.23108	11.74
1078	0	chr1	+	50896431	50910979	ENSGALT00000019979	14	1591	ENSGALG00000012236	DMC1	GO:0005694(chromosome);GO:0005634(nucleus);GO:0000794(condensed nuclear chromosome);GO:0000781(chromosome, telomeric region);GO:0007286(spermatid development);GO:0007283(spermatogenesis);GO:0007276(gamete generation);GO:0007141(male meiosis I);GO:0007129(synapsis);GO:0001556(oocyte maturation);GO:0001541(ovarian follicle development);GO:0000730(DNA recombinase assembly);GO:0070192(chromosome orga…	NA	NA	NA	DNA meiotic recombinase 1 [Source:HGNC Symbol;Acc:HGNC:2927]	NA	4.13046	3.2834	2.28754	1.79043	2.08474	2.17924	1.60722	1.52434	0.747723	0.840694	0.971968	0.520027	0.563886	0.248685	0.236526	0.189813	0.254711
1079	0	chr1	+	50911713	50923282	ENSGALT00000086801	11	1582	ENSGALG00000037360	DDX17	NA	NA	NA	NA	DEAD-box helicase 17 [Source:HGNC Symbol;Acc:HGNC:2740]	NA	38.5023	28.3482	31.4233	33.1618	27.4867	64.588	77.711	57.8254	45.8163	39.4217	27.1072	30.5687	42.1342	56.6916	49.8462	36.2878	34.4616
1081	0	chr1	+	50925862	50926153	ENSGALT00000088814	2	258	ENSGALG00000044020	ENSGALG00000044020	NA	NA	NA	NA	NA	NA	50.6294	28.8278	33.9139	50.3462	42.8108	158.448	98.1796	121.468	76.2353	54.8686	33.4916	58.7725	52.968	61.9471	65.5295	33.3877	28.2912
1084	0	chr1	-	50931515	50936669	ENSGALT00000085212	5	1742	ENSGALG00000032313	KDELR3	GO:0005783(endoplasmic reticulum)	NA	NA	NA	KDEL endoplasmic reticulum protein retention receptor 3 [Source:HGNC Symbol;Acc:HGNC:6306]	NA	27.7665	22.7896	33.8018	24.6549	20.8851	10.9987	14.5736	13.7899	3.41517	3.27689	3.06726	5.68427	1.09461	0.853709	0.946661	4.34238	2.4806
1089	0	chr1	-	51010583	51013540	ENSGALT00000020063	3	1805	ENSGALG00000012277	ENSGALG00000012277	GO:0003700(transcription factor activity, sequence-specific DNA binding);GO:0006355(regulation of transcription, DNA-templated);GO:0006351(transcription, DNA-templated);GO:0005634(nucleus);GO:0003677(DNA binding)	NA	NA	NA	Transcription factor MafF [Source:UniProtKB/Swiss-Prot;Acc:Q90595]	NA	11.2951	14.361	13.233	10.3806	8.35938	25.9149	19.15	16.2667	2.97312	5.72805	2.75398	4.78735	2.33284	10.1855	80.3026	22.3331	84.6231
1090	0	chr1	+	51014060	51031978	ENSGALT00000020069	16	2391	ENSGALG00000012281	PLA2G6	GO:0005829(cytosol);GO:0005815(microtubule organizing center);GO:0005615(extracellular space);GO:0032049(cardiolipin biosynthetic process);GO:0019731(antibacterial humoral response);GO:0016042(lipid catabolic process);GO:0006629(lipid metabolic process);GO:0016787(hydrolase activity);GO:0008152(metabolic process);GO:0017171(serine hydrolase activity)	00564(Glycerophospholipid metabolism);00565(Ether lipid metabolism);00590(Arachidonic acid metabolism);00591(Linoleic acid metabolism);00592(alpha-Linolenic acid metabolism);04270(Vascular smooth muscle contraction)	K16343	EC:3.1.1.4	phospholipase A2 group VI [Source:HGNC Symbol;Acc:HGNC:9039]	NA	6.17974	5.17243	7.2052	5.15109	3.68649	18.4941	12.6593	11.6473	4.49789	6.0509	4.2646	4.79602	5.14501	7.20199	10.4879	5.97682	8.79758
1091	0	chr1	+	51034057	51041742	ENSGALT00000081536	13	1527	ENSGALG00000012285	BAIAP2L2	GO:0012506(vesicle membrane);GO:0044291(cell-cell contact zone);GO:0061024(membrane organization);GO:0071439(clathrin complex);GO:0005543(phospholipid binding);GO:2000251(positive regulation of actin cytoskeleton reorganization);GO:0051764(actin crosslink formation);GO:0007009(plasma membrane organization);GO:0030838(positive regulation of actin filament polymerization);GO:0015629(actin cytoskele…	NA	NA	NA	BAI1 associated protein 2 like 2 [Source:HGNC Symbol;Acc:HGNC:26203]	NA	0.188756	0.345947	0.270254	0.19427	0.320515	0.764969	0.907311	1.18221	0.138385	0.073501	0.405811	0.363796	0.49139	0.681927	0.802273	0.646338	0.674744
1098	0	chr1	+	51089596	51098755	ENSGALT00000020083	4	3327	ENSGALG00000012290	SOX10	GO:0045893(positive regulation of transcription, DNA-templated);GO:0003700(transcription factor activity, sequence-specific DNA binding);GO:0005737(cytoplasm);GO:0006355(regulation of transcription, DNA-templated);GO:0006351(transcription, DNA-templated);GO:0006366(transcription from RNA polymerase II promoter);GO:0005623(cell);GO:0005634(nucleus);GO:0003677(DNA binding);GO:0000978(RNA polymerase…	NA	NA	NA	Transcription factor SOX-10 [Source:UniProtKB/Swiss-Prot;Acc:Q9W757]	NA	6.26698	6.93723	7.58141	9.36922	10.085	10.8934	13.3849	10.8107	1.64944	1.05649	1.388	1.16137	0.944014	0.905047	0.455412	0.652409	0.715719
1101	0	chr1	-	51109677	51127827	ENSGALT00000020033	17	4568	ENSGALG00000012265	MICALL1	GO:0055038(recycling endosome membrane);GO:0019898(extrinsic component of membrane);GO:0005770(late endosome);GO:1990126(retrograde transport, endosome to plasma membrane);GO:0097320(plasma membrane tubulation);GO:0036010(protein localization to endosome);GO:0032458(slow endocytic recycling);GO:0031175(neuron projection development);GO:0006898(receptor-mediated endocytosis);GO:0006897(endocytosis…	NA	NA	NA	MICAL like 1 [Source:HGNC Symbol;Acc:HGNC:29804]	NA	15.5529	31.3555	23.9817	12.5	12.7682	3.59004	14.871	9.32103	7.03315	4.20232	3.25636	4.13846	7.16594	8.0874	5.87242	9.14737	6.85948
1102	0	chr1	-	51109677	51127827	ENSGALT00000020035	14	4761	ENSGALG00000012265	MICALL1	GO:0055038(recycling endosome membrane);GO:0019898(extrinsic component of membrane);GO:0005770(late endosome);GO:1990126(retrograde transport, endosome to plasma membrane);GO:0097320(plasma membrane tubulation);GO:0036010(protein localization to endosome);GO:0032458(slow endocytic recycling);GO:0031175(neuron projection development);GO:0006898(receptor-mediated endocytosis);GO:0006897(endocytosis…	NA	NA	NA	MICAL like 1 [Source:HGNC Symbol;Acc:HGNC:29804]	NA	88.3757	114.224	85.6611	51.6334	49.1377	14.8807	3.08405	9.38226	9.78542	11.6988	11.4203	10.3538	6.13696	10.9767	10.9732	7.34134	9.77969
1106	0	chr1	+	51142127	51145354	ENSGALT00000020100	7	540	ENSGALG00000012299	ENSGALG00000012299	NA	NA	NA	NA	NA	NA	7.64893	6.46465	6.71219	5.41872	3.58964	8.08443	6.54028	8.02206	7.95668	7.18842	7.04891	12.0423	10.9144	13.7682	15.0272	14.2259	11.0866
1110	0	chr1	-	51158258	51162538	ENSGALT00000020120	9	1491	ENSGALG00000012312	GCAT	GO:0016607(nuclear speck);GO:0005743(mitochondrial inner membrane);GO:0005739(mitochondrion);GO:0005654(nucleoplasm);GO:0006567(threonine catabolic process);GO:0008890(glycine C-acetyltransferase activity);GO:0016740(transferase activity);GO:0030170(pyridoxal phosphate binding);GO:0009058(biosynthetic process);GO:0008152(metabolic process);GO:0003824(catalytic activity)	00260(Glycine, serine and threonine metabolism)	NA	NA	glycine C-acetyltransferase [Source:HGNC Symbol;Acc:HGNC:4188]	NA	29.6005	17.1353	21.6704	12.3776	12.9148	17.3765	40.1953	28.5447	16.8402	18.8241	24.4272	10.417	13.1731	12.6974	13.0476	10.3674	12.7154
1111	0	chr1	-	51163992	51164879	ENSGALT00000085633	1	888	ENSGALG00000044240	H1F0	GO:0016604(nuclear body);GO:0015629(actin cytoskeleton);GO:0005794(Golgi apparatus);GO:0005719(nuclear euchromatin);GO:0005634(nucleus);GO:0000790(nuclear chromatin);GO:0003723(RNA binding);GO:0031490(chromatin DNA binding);GO:0030261(chromosome condensation);GO:0000786(nucleosome);GO:0006334(nucleosome assembly);GO:0005694(chromosome);GO:0003677(DNA binding);GO:0003680(AT DNA binding);GO:0003690…	NA	NA	NA	H1 histone family member 0 [Source:HGNC Symbol;Acc:HGNC:4714]	NA	1.36592	0.936521	1.46227	5.02813	2.29868	3.37223	3.75563	4.35478	1.18152	1.06385	1.00189	0.676502	0.894691	1.03026	2.11752	1.12807	2.27679
1112	0	chr1	-	51169168	51170027	ENSGALT00000055928	3	420	ENSGALG00000045591	ENSGALG00000045591	NA	NA	NA	NA	NA	NA	12.3162	13.9401	17.4608	12.4451	12.1412	15.422	13.5495	17.516	14.6013	21.0727	20.2959	33.9429	31.2904	29.421	31.0551	34.0283	22.6015
1113	0	chr1	-	51172152	51174939	ENSGALT00000079046	6	1032	ENSGALG00000034518	ENSGALG00000034518	NA	NA	NA	NA	NA	NA	22.2423	15.0763	15.4088	14.4441	16.0558	21.6998	29.5476	16.384	20.4369	32.4753	31.6823	38.7681	44.2568	36.642	43.5634	51.0308	39.7865
1118	0	chr1	-	51200887	51204052	ENSGALT00000020302	4	531	ENSGALG00000012420	LGALS1	GO:0030246(carbohydrate binding);GO:0003723(RNA binding);GO:0004871(signal transducer activity);GO:0002317(plasma cell differentiation);GO:0031295(T cell costimulation);GO:0043123(positive regulation of I-kappaB kinase/NF-kappaB signaling);GO:0045445(myoblast differentiation);GO:0046598(positive regulation of viral entry into host cell);GO:0005576(extracellular region);GO:0005615(extracellular sp…	NA	NA	NA	galectin 1 [Source:HGNC Symbol;Acc:HGNC:6561]	NA	27.0453	21.4998	28.0354	30.3923	19.4987	12.7821	32.9201	14.7448	7.55	4.48871	5.4049	18.8643	14.1667	33.2972	11.9411	8.19592	17.1286
1120	0	chr1	-	51220223	51226301	ENSGALT00000020305	15	2148	ENSGALG00000012422	SH3BP1	GO:0005096(GTPase activator activity);GO:0005737(cytoplasm);GO:0007165(signal transduction);GO:0030215(semaphorin receptor binding);GO:0006911(phagocytosis, engulfment);GO:0007015(actin filament organization);GO:0016477(cell migration);GO:0030834(regulation of actin filament depolymerization);GO:0032956(regulation of actin cytoskeleton organization);GO:0034329(cell junction assembly);GO:0043535(r…	NA	NA	NA	SH3 domain binding protein 1 [Source:HGNC Symbol;Acc:HGNC:10824]	NA	0.0001	0.23425	0.155051	0.061961	0.224921	0.107799	0.080756	0.048338	0.230454	0.370075	0.253829	1.26529	0.264325	5.65659	1.52545	1.22385	0.9605
1121	0	chr1	-	51230967	51239417	ENSGALT00000051917	16	2019	ENSGALG00000039658	GGA1	GO:0016020(membrane);GO:0043234(protein complex);GO:0046982(protein heterodimerization activity);GO:0005654(nucleoplasm);GO:0043231(intracellular membrane-bounded organelle);GO:0045732(positive regulation of protein catabolic process);GO:1901998(toxin transport);GO:0030306(ADP-ribosylation factor binding)	04142(Lysosome)	K12404	NA	golgi associated, gamma adaptin ear containing, ARF binding protein 1 [Source:HGNC Symbol;Acc:HGNC:17842]	NA	6.57974	22.0688	17.7361	8.58024	1.82344	3.16441	40.1112	3.93279	3.00293	8.69813	3.11043	0.892899	1.04154	3.61477	1.66048	21.3417	0.450338
1122	0	chr1	-	51230967	51239478	ENSGALT00000062983	17	1998	ENSGALG00000039658	GGA1	GO:0016020(membrane);GO:0043234(protein complex);GO:0046982(protein heterodimerization activity);GO:0005654(nucleoplasm);GO:0043231(intracellular membrane-bounded organelle);GO:0045732(positive regulation of protein catabolic process);GO:1901998(toxin transport);GO:0030306(ADP-ribosylation factor binding)	04142(Lysosome)	NA	NA	golgi associated, gamma adaptin ear containing, ARF binding protein 1 [Source:HGNC Symbol;Acc:HGNC:17842]	NA	22.1935	8.27325	10.605	12.5599	19.6349	35.4839	2.74171	28.8161	22.4185	21.344	27.3504	34.8213	36.5211	35.7623	43.3569	19.4566	41.242
1123	0	chr1	+	51250968	51253146	ENSGALT00000005090	4	553	ENSGALG00000003213	LGALS2	GO:0030246(carbohydrate binding)	NA	NA	NA	galectin 2 [Source:HGNC Symbol;Acc:HGNC:6562]	NA	0.0001	0.0001	0.105971	0.0001	0.286276	0.15569	0.756461	0.0001	0.456689	0.582869	0.166819	2.26811	1.7268	3.30074	3.56624	4.53	2.17945
1128	0	chr1	+	51290595	51300967	ENSGALT00000020342	9	978	ENSGALG00000012442	MFNG	GO:0045747(positive regulation of Notch signaling pathway);GO:0032092(positive regulation of protein binding);GO:0002315(marginal zone B cell differentiation);GO:0030173(integral component of Golgi membrane);GO:0005794(Golgi apparatus);GO:0000139(Golgi membrane);GO:0007389(pattern specification process);GO:0033829(O-fucosylpeptide 3-beta-N-acetylglucosaminyltransferase activity);GO:0016757(transf…	NA	NA	NA	MFNG O-fucosylpeptide 3-beta-N-acetylglucosaminyltransferase [Source:HGNC Symbol;Acc:HGNC:7038]	NA	0.165509	0.0001	0.499467	0.815176	0.435477	0.754416	1.64166	0.378237	0.724563	0.908635	0.683157	2.11871	0.628083	10.2437	2.41906	2.7881	3.60263
1131	0	chr1	-	51420095	51439366	ENSGALT00000020357	13	2443	ENSGALG00000012454	CYTH4	GO:0005886(plasma membrane);GO:0005086(ARF guanyl-nucleotide exchange factor activity);GO:0032012(regulation of ARF protein signal transduction);GO:0065009(regulation of molecular function)	04144(Endocytosis)	NA	NA	cytohesin 4 [Source:HGNC Symbol;Acc:HGNC:9505]	NA	0.650818	0.88874	0.423714	0.61681	1.26904	0.339837	1.24126	0.85321	1.05946	0.90956	0.881453	1.81345	1.16321	10.8916	2.4635	2.431	1.90364
1133	0	chr1	+	51448385	51457486	ENSGALT00000037796	7	1010	ENSGALG00000012456	RAC2	GO:0070062(extracellular exosome);GO:0030027(lamellipodium);GO:0016020(membrane);GO:0005925(focal adhesion);GO:0005884(actin filament);GO:0005829(cytosol);GO:0005737(cytoplasm);GO:0005635(nuclear envelope);GO:1903955(positive regulation of protein targeting to mitochondrion);GO:1902622(regulation of neutrophil migration);GO:0090023(positive regulation of neutrophil chemotaxis);GO:0071593(lymphocy…	04010(MAPK signaling pathway);04310(Wnt signaling pathway);04370(VEGF signaling pathway);04510(Focal adhesion);04520(Adherens junction);04810(Regulation of actin cytoskeleton)	K07860	NA	Rac family small GTPase 2 [Source:HGNC Symbol;Acc:HGNC:9802]	NA	4.25948	3.1758	3.22389	1.58872	1.76991	1.77624	3.33559	1.36305	1.68538	1.57904	2.43287	4.311	3.2515	93.5574	11.9175	19.6128	17.6234
1135	0	chr1	+	51475822	51477420	ENSGALT00000045767	2	780	ENSGALG00000027067	C1QTNF6	GO:0005581(collagen trimer);GO:0005576(extracellular region);GO:0042802(identical protein binding);GO:0051259(protein oligomerization);GO:0070208(protein heterotrimerization);GO:0005615(extracellular space)	NA	NA	NA	C1q and TNF related 6 [Source:HGNC Symbol;Acc:HGNC:14343]	NA	4.9513	3.435	5.0095	7.30597	8.10933	3.31547	11.3001	5.93788	1.66553	1.33045	3.15712	7.67792	4.39747	2.11667	0.596018	1.7908	1.01802
1136	0	chr1	+	51492000	51505358	ENSGALT00000020381	10	3239	ENSGALG00000012472	IL2RB	GO:0019221(cytokine-mediated signaling pathway);GO:0004896(cytokine receptor activity);GO:0016021(integral component of membrane);GO:0016020(membrane);GO:0004911(interleukin-2 receptor activity);GO:0043066(negative regulation of apoptotic process)	04060(Cytokine-cytokine receptor interaction);04144(Endocytosis)	K05069	NA	interleukin 2 receptor subunit beta [Source:HGNC Symbol;Acc:HGNC:6009]	NA	0.0001	0.025855	0.113669	0.148966	0.0001	0.061404	0.32846	0.16408	0.391883	0.11051	0.075367	0.469661	0.467947	5.19609	2.00918	2.63957	2.26078
1138	0	chr1	-	51527734	51536411	ENSGALT00000067504	6	1245	ENSGALG00000042419	KCTD17	GO:0031463(Cul3-RING ubiquitin ligase complex);GO:0043161(proteasome-mediated ubiquitin-dependent protein catabolic process);GO:0042802(identical protein binding);GO:0005737(cytoplasm);GO:0045724(positive regulation of cilium assembly);GO:0032469(endoplasmic reticulum calcium ion homeostasis);GO:0097602(cullin family protein binding)	NA	NA	NA	potassium channel tetramerization domain containing 17 [Source:HGNC Symbol;Acc:HGNC:25705]	NA	2.06113	2.36966	2.45068	0.726471	0.29059	0.0001	0.830021	0.097031	0.126828	0.0001	0.0001	0.121267	0.0001	0.42541	0.033767	0.0001	0.0001
1142	0	chr1	+	51553940	51558937	ENSGALT00000020403	6	1182	ENSGALG00000012490	ENSGALG00000012490	NA	NA	NA	NA	NA	NA	0.413283	0.188375	0.361431	0.276375	0.289642	1.45893	2.32783	1.34384	0.07078	0.385464	0.200142	0.0001	0.399123	0.169323	0.060649	0.028086	0.060934
1143	0	chr1	-	51576859	51603612	ENSGALT00000044611	11	4169	ENSGALG00000025881	ENSGALG00000025881	GO:0016021(integral component of membrane);GO:0016020(membrane)	NA	NA	NA	NA	NA	0.30489	0.165357	0.361892	0.218302	0.222237	0.512893	0.573395	0.280236	0.41246	0.482041	0.476691	1.32469	0.543154	6.63959	1.28372	1.79509	1.09156
1144	0	chr1	-	51582209	51607306	ENSGALT00000020448	11	2309	ENSGALG00000025881	ENSGALG00000025881	GO:0016021(integral component of membrane);GO:0016020(membrane)	NA	NA	NA	NA	NA	0.0001	0.0001	0.063549	0.100638	0.068931	0.377441	0.258025	0.110266	0.541847	0.059674	0.328432	0.801037	0.325192	10.3775	1.53709	1.51198	0.900093
1145	0	chr1	-	51610637	51620775	ENSGALT00000056414	10	1960	ENSGALG00000038141	NCF4	NA	04145(Phagosome)	K08012	NA	neutrophil cytosolic factor 4 [Source:HGNC Symbol;Acc:HGNC:7662]	NA	0.756394	0.895574	1.41277	0.336654	0.575337	0.257703	0.255511	0.379351	0.79726	1.03844	0.706406	1.21933	0.476623	8.27155	1.9243	1.31844	2.07853
1156	0	chr1	+	51772260	51785100	ENSGALT00000055209	4	1081	ENSGALG00000012532	TXN2	GO:0005739(mitochondrion);GO:0005730(nucleolus);GO:0006662(glycerol ether metabolic process);GO:0015035(protein disulfide oxidoreductase activity);GO:0045454(cell redox homeostasis);GO:0005623(cell);GO:0055114(oxidation-reduction process)	04621(NOD-like receptor signaling pathway)	NA	NA	thioredoxin 2 [Source:HGNC Symbol;Acc:HGNC:17772]	NA	26.1509	24.9788	26.7136	30.6067	31.5163	72.2721	74.5025	62.8898	35.9342	31.4092	36.4719	41.1045	34.6604	32.2162	26.3705	34.9688	24.1018
1158	0	chr1	+	51802991	51870983	ENSGALT00000046939	41	7005	ENSGALG00000043092	MYH9	GO:0008360(regulation of cell shape);GO:0032154(cleavage furrow);GO:0008180(COP9 signalosome);GO:0001725(stress fiber);GO:0045296(cadherin binding);GO:0001726(ruffle);GO:0031532(actin cytoskeleton reorganization);GO:0016887(ATPase activity);GO:0005925(focal adhesion);GO:0005903(brush border);GO:0030048(actin filament-based movement);GO:0000146(microfilament motor activity);GO:0042803(protein homo…	04530(Tight junction)	K10352	NA	myosin heavy chain 9 [Source:HGNC Symbol;Acc:HGNC:7579]	NA	82.6243	84.8468	83.0595	72.4459	78.3092	65.0726	63.3821	53.4931	28.6687	24.8342	26.5537	29.7402	25.4796	86.8696	37.9584	54.316	70.9487
1159	0	chr1	+	51964351	52040063	ENSGALT00000020480	13	1410	ENSGALG00000012540	RBFOX2	GO:0005829(cytosol);GO:0005654(nucleoplasm);GO:0005634(nucleus);GO:0050885(neuromuscular process controlling balance);GO:0048813(dendrite morphogenesis);GO:0045892(negative regulation of transcription, DNA-templated);GO:0043484(regulation of RNA splicing);GO:0030520(intracellular estrogen receptor signaling pathway);GO:0021942(radial glia guided migration of Purkinje cell);GO:0010724(regulation o…	NA	NA	NA	RNA binding fox-1 homolog 2 [Source:HGNC Symbol;Acc:HGNC:9906]	NA	309.241	340.864	331.342	263.054	273.141	127.888	145.406	164.885	152.539	141.052	128.314	110.725	126.957	83.7495	32.8883	66.2482	26.3502
1160	0	chr1	+	52054483	52058197	ENSGALT00000020484	3	801	ENSGALG00000012541	MB	GO:0070062(extracellular exosome);GO:0007507(heart development);GO:0043353(enucleate erythrocyte differentiation);GO:0001666(response to hypoxia);GO:0015671(oxygen transport);GO:0005344(oxygen carrier activity);GO:0019825(oxygen binding);GO:0020037(heme binding);GO:0006810(transport);GO:0046872(metal ion binding)	NA	NA	NA	myoglobin [Source:HGNC Symbol;Acc:HGNC:6915]	NA	0.384758	0.156827	0.769325	0.698777	1.12212	2.90478	2.27573	8.65972	0.491955	2.25654	1.10079	9.55353	1.47917	0.882525	1.15561	1.5569	2.56895
1161	0	chr1	-	52085845	52093273	ENSGALT00000020485	3	2244	ENSGALG00000012542	RASD2	GO:0007626(locomotory behavior);GO:0001963(synaptic transmission, dopaminergic);GO:0031681(G-protein beta-subunit binding);GO:0005525(GTP binding);GO:0003924(GTPase activity);GO:0000166(nucleotide binding);GO:0007165(signal transduction);GO:0016020(membrane)	NA	NA	NA	RASD family member 2 [Source:HGNC Symbol;Acc:HGNC:18229]	NA	2.7439	2.65242	1.6929	6.81921	5.92823	2.90544	3.07493	2.65476	0.879497	0.924803	1.33405	0.719969	1.38661	1.46424	1.68063	1.70479	1.26676
1162	0	chr1	-	52144221	52152477	ENSGALT00000020490	16	2576	ENSGALG00000012546	MCM5	GO:0042555(MCM complex);GO:0003678(DNA helicase activity);GO:0006260(DNA replication);GO:0003682(chromatin binding);GO:0006270(DNA replication initiation);GO:0032508(DNA duplex unwinding);GO:0004386(helicase activity);GO:0016787(hydrolase activity);GO:0005634(nucleus);GO:0003677(DNA binding);GO:0005524(ATP binding);GO:0000166(nucleotide binding);GO:0003688(DNA replication origin binding);GO:00007…	03030(DNA replication);04110(Cell cycle)	NA	NA	minichromosome maintenance complex component 5 [Source:HGNC Symbol;Acc:HGNC:6948]	NA	50.1439	53.9428	47.3825	14.4713	9.72798	7.78859	8.92428	7.92734	1.99185	1.30438	2.41501	1.41774	1.46286	11.484	1.11318	1.0583	1.27171
1163	0	chr1	-	52144223	52146199	ENSGALT00000084159	5	841	ENSGALG00000012546	MCM5	GO:0042555(MCM complex);GO:0003678(DNA helicase activity);GO:0006260(DNA replication);GO:0003682(chromatin binding);GO:0006270(DNA replication initiation);GO:0032508(DNA duplex unwinding);GO:0004386(helicase activity);GO:0016787(hydrolase activity);GO:0005634(nucleus);GO:0003677(DNA binding);GO:0005524(ATP binding);GO:0000166(nucleotide binding);GO:0003688(DNA replication origin binding);GO:00007…	03030(DNA replication);04110(Cell cycle)	NA	NA	minichromosome maintenance complex component 5 [Source:HGNC Symbol;Acc:HGNC:6948]	NA	1.55886	2.18685	4.41683	1.55372	0.751588	0.301094	0.016184	0.308501	0.152751	1.22472	1.4527	0.096666	0.223501	0.652598	0.191107	0.184836	0.124939
1164	0	chr1	-	52144449	52165309	ENSGALT00000054416	15	1986	ENSGALG00000012546	MCM5	GO:0042555(MCM complex);GO:0003678(DNA helicase activity);GO:0006260(DNA replication);GO:0003682(chromatin binding);GO:0006270(DNA replication initiation);GO:0032508(DNA duplex unwinding);GO:0004386(helicase activity);GO:0016787(hydrolase activity);GO:0005634(nucleus);GO:0003677(DNA binding);GO:0005524(ATP binding);GO:0000166(nucleotide binding);GO:0003688(DNA replication origin binding);GO:00007…	03030(DNA replication);04110(Cell cycle)	K02209	EC:3.6.4.12	minichromosome maintenance complex component 5 [Source:HGNC Symbol;Acc:HGNC:6948]	NA	4.90239	1.56514	6.33374	1.63623	9.68475	7.09792	0.009413	1.1486	0.68582	0.005167	0.0001	0.0001	0.0001	0.639394	0.652832	1.08542	0.008699
1166	0	chr1	-	52167132	52172316	ENSGALT00000088480	5	2076	ENSGALG00000012552	TOM1	GO:0070062(extracellular exosome);GO:0016020(membrane);GO:0005829(cytosol);GO:0005769(early endosome);GO:0005768(endosome);GO:0005737(cytoplasm);GO:0030276(clathrin binding);GO:0015031(protein transport);GO:0006810(transport);GO:0006886(intracellular protein transport);GO:0005622(intracellular)	NA	NA	NA	target of myb1 membrane trafficking protein [Source:HGNC Symbol;Acc:HGNC:11982]	NA	0.194927	2.69153	0.039411	3.94493	6.61484	63.136	64.2787	61.2929	199.769	203.096	211.313	227.179	230.619	136.245	218.908	269.067	197.058
1167	0	chr1	-	52167132	52187809	ENSGALT00000020498	16	2804	ENSGALG00000012552	TOM1	GO:0070062(extracellular exosome);GO:0016020(membrane);GO:0005829(cytosol);GO:0005769(early endosome);GO:0005768(endosome);GO:0005737(cytoplasm);GO:0030276(clathrin binding);GO:0015031(protein transport);GO:0006810(transport);GO:0006886(intracellular protein transport);GO:0005622(intracellular)	NA	NA	NA	target of myb1 membrane trafficking protein [Source:HGNC Symbol;Acc:HGNC:11982]	NA	7.55612	6.7792	5.85064	5.56341	5.45613	9.64119	19.7332	16.3877	10.0002	10.0924	10.9313	11.1795	28.4524	39.2065	27.1666	37.0064	9.32278
1169	0	chr1	-	52195547	52199904	ENSGALT00000066125	4	1539	ENSGALG00000012556	ENSGALG00000012556	NA	NA	NA	NA	NA	NA	10.0532	15.9609	15.9123	8.49604	8.60629	9.93266	8.49339	7.35468	3.93598	2.77468	2.35517	3.52373	1.61296	2.84597	3.50669	1.37281	0.950444
1178	0	chr1	+	52729204	53004111	ENSGALT00000020508	15	2440	ENSGALG00000012559	LARGE1	GO:0043231(intracellular membrane-bounded organelle);GO:0005794(Golgi apparatus);GO:0060538(skeletal muscle organ development);GO:0046716(muscle cell cellular homeostasis);GO:0043403(skeletal muscle tissue regeneration);GO:0035269(protein O-linked mannosylation);GO:0042285(xylosyltransferase activity);GO:0030145(manganese ion binding);GO:0016757(transferase activity, transferring glycosyl groups)…	00515(Mannose type O-glycan biosyntheis)	K09668	EC:2.4.2.-;EC:2.4.1.-	LARGE xylosyl- and glucuronyltransferase 1 [Source:HGNC Symbol;Acc:HGNC:6511]	NA	22.4421	22.0678	22.2382	18.2474	18.3375	15.1446	14.056	12.424	7.00513	9.54212	11.4796	17.3529	19.7809	19.4918	19.0537	28.7885	22.4495
1179	0	chr1	+	53072029	53138810	ENSGALT00000063535	6	1339	ENSGALG00000033589	ENSGALG00000033589	NA	NA	NA	NA	NA	NA	0.354404	0.718808	1.01522	0.225683	0.594447	0.286499	0.277259	0.210812	0.202919	0.128303	0.07889	0.0001	0.076542	0.020441	0.0001	0.0001	0.069102
1180	0	chr1	-	53145365	53177923	ENSGALT00000046125	5	976	ENSGALG00000028627	TIMP3	GO:0070062(extracellular exosome);GO:0031012(extracellular matrix);GO:0005634(nucleus);GO:0005615(extracellular space);GO:0005604(basement membrane);GO:1904684(negative regulation of metalloendopeptidase activity);GO:1903984(positive regulation of TRAIL-activated apoptotic signaling pathway);GO:0071310(cellular response to organic substance);GO:0070373(negative regulation of ERK1 and ERK2 cascade…	NA	NA	NA	Metalloproteinase inhibitor 3 [Source:UniProtKB/Swiss-Prot;Acc:P26652]	NA	39.8098	38.5077	36.3417	100.6	85.8978	46.1171	34.3462	38.2676	10.7455	14.7048	12.9126	20.8431	17.72	44.7172	37.8254	27.1992	64.983
1190	0	chr1	+	53375666	53392366	ENSGALT00000020600	11	2406	ENSGALG00000012619	PRDM4	GO:1990226(histone methyltransferase binding);GO:0006366(transcription from RNA polymerase II promoter);GO:0003676(nucleic acid binding);GO:0006355(regulation of transcription, DNA-templated);GO:0006351(transcription, DNA-templated);GO:0005634(nucleus);GO:0003677(DNA binding);GO:0000978(RNA polymerase II core promoter proximal region sequence-specific DNA binding);GO:0001077(transcriptional activ…	NA	NA	NA	PR/SET domain 4 [Source:HGNC Symbol;Acc:HGNC:9348]	NA	6.03474	8.8341	2.5242	4.84159	3.79092	5.0359	6.49874	3.41706	9.99002	6.30912	7.41045	11.0136	20.4008	6.92012	16.0121	18.2213	14.3606
1191	0	chr1	+	53376663	53392366	ENSGALT00000078147	10	2595	ENSGALG00000012619	PRDM4	GO:1990226(histone methyltransferase binding);GO:0006366(transcription from RNA polymerase II promoter);GO:0003676(nucleic acid binding);GO:0006355(regulation of transcription, DNA-templated);GO:0006351(transcription, DNA-templated);GO:0005634(nucleus);GO:0003677(DNA binding);GO:0000978(RNA polymerase II core promoter proximal region sequence-specific DNA binding);GO:0001077(transcriptional activ…	NA	NA	NA	PR/SET domain 4 [Source:HGNC Symbol;Acc:HGNC:9348]	NA	7.23124	5.53888	10.7429	4.63535	5.32983	2.52241	4.04611	4.25454	12.4533	20.7502	19.7643	18.4686	15.4281	21.9794	29.8159	25.4279	21.2623
1193	0	chr1	-	53427816	53484180	ENSGALT00000060692	16	2082	ENSGALG00000039595	BTBD11	GO:0060395(SMAD protein signal transduction)	NA	NA	NA	BTB domain containing 11 [Source:HGNC Symbol;Acc:HGNC:23844]	NA	41.2916	47.6548	45.8534	41.4292	29.0579	20.085	7.53331	20.6342	0.0001	0.036953	0.017285	0.520553	0.16014	0.043426	0.0001	0.16147	0.005008
1194	0	chr1	-	53427816	53497435	ENSGALT00000082819	16	2106	ENSGALG00000039595	BTBD11	GO:0060395(SMAD protein signal transduction)	NA	NA	NA	BTB domain containing 11 [Source:HGNC Symbol;Acc:HGNC:23844]	NA	47.9381	54.1989	47.6889	18.3479	19.276	7.21484	5.53556	6.80366	1.33811	0.848167	0.944939	0.554934	0.967129	5.49144	1.27935	1.1709	1.32871
1195	0	chr1	-	53594487	53595476	ENSGALT00000081441	3	807	ENSGALG00000038647	ENSGALG00000038647	NA	NA	NA	NA	NA	NA	17.8679	21.1219	14.4333	9.43802	9.50339	5.35564	7.87037	6.46449	0.265557	0.228934	0.095673	0.350702	0.138665	2.11693	0.566166	0.158028	0.523282
1196	0	chr1	-	53642388	53676704	ENSGALT00000020627	14	2000	ENSGALG00000012638	CRY1	GO:0097381(photoreceptor disc membrane);GO:0042622(photoreceptor outer segment membrane);GO:0005739(mitochondrion);GO:0005634(nucleus);GO:2000850(negative regulation of glucocorticoid secretion);GO:2000323(negative regulation of glucocorticoid receptor signaling pathway);GO:2000001(regulation of DNA damage checkpoint);GO:0045892(negative regulation of transcription, DNA-templated);GO:0045744(nega…	NA	NA	NA	cryptochrome circadian regulator 1 [Source:HGNC Symbol;Acc:HGNC:2384]	NA	35.66	35.4933	34.6006	48.8294	55.6724	89.9395	68.9112	86.7542	57.6914	54.0086	37.7087	57.7101	57.7844	59.5629	77.0129	55.2822	34.047
1198	0	chr1	-	53686093	53698882	ENSGALT00000020629	5	2923	ENSGALG00000012640	TMEM263	NA	NA	NA	NA	transmembrane protein 263 [Source:HGNC Symbol;Acc:HGNC:28281]	NA	54.4579	49.5246	53.3334	35.5128	39.6933	19.5711	17.6326	17.4815	9.84799	7.42502	6.04523	8.55343	7.53621	9.75353	11.1675	12.8861	7.85607
1200	0	chr1	-	53725544	53757828	ENSGALT00000047518	10	1614	ENSGALG00000029484	RIC8B	NA	NA	NA	NA	RIC8 guanine nucleotide exchange factor B [Source:HGNC Symbol;Acc:HGNC:25555]	NA	30.3552	33.8952	29.5034	14.7094	14.5628	11.4647	9.45915	8.83876	5.87393	4.39433	4.11866	6.18893	5.76115	7.22926	9.41111	6.618	7.23519
1204	0	chr1	-	53931857	53948202	ENSGALT00000037684	11	4182	ENSGALG00000012658	TCP11L2	NA	NA	NA	NA	t-complex 11 like 2 [Source:HGNC Symbol;Acc:HGNC:28627]	NA	11.9933	12.9264	14.1238	23.2835	21.4081	53.4594	46.536	55.9382	24.6733	21.7593	8.86279	7.82172	9.31226	4.73281	14.3992	8.23422	4.69813
1206	0	chr1	+	53949473	53959022	ENSGALT00000020663	3	1500	ENSGALG00000012659	CKAP4	GO:0070062(extracellular exosome);GO:0031012(extracellular matrix);GO:0016607(nuclear speck);GO:0005829(cytosol);GO:0005811(lipid droplet);GO:0005783(endoplasmic reticulum);GO:0003723(RNA binding);GO:0005791(rough endoplasmic reticulum);GO:0036464(cytoplasmic ribonucleoprotein granule)	NA	NA	NA	cytoskeleton associated protein 4 [Source:HGNC Symbol;Acc:HGNC:16991]	NA	69.9835	63.5406	65.5354	40.0558	40.2901	15.1067	17.6502	13.6766	8.49351	4.61247	4.8741	8.43077	5.36675	12.7956	4.40428	5.87648	3.98205
1207	0	chr1	+	53983409	54028357	ENSGALT00000020668	7	2028	ENSGALG00000012662	NUAK1	GO:0015630(microtubule cytoskeleton);GO:0005737(cytoplasm);GO:0005634(nucleus);GO:0001650(fibrillar center);GO:2000772(regulation of cellular senescence);GO:0035507(regulation of myosin-light-chain-phosphatase activity);GO:0030155(regulation of cell adhesion);GO:0006468(protein phosphorylation);GO:0004674(protein serine/threonine kinase activity);GO:0002039(p53 binding);GO:0035556(intracellular s…	NA	NA	NA	NUAK family kinase 1 [Source:HGNC Symbol;Acc:HGNC:14311]	NA	13.8424	12.2152	14.283	14.8196	18.0925	38.1847	29.3694	42.0089	8.03236	9.90691	11.1117	10.1837	7.4607	19.9602	13.3246	16.4957	21.2227
1208	0	chr1	-	54229629	54246246	ENSGALT00000046214	6	1248	ENSGALG00000026311	C12orf75	NA	NA	NA	NA	chromosome 12 open reading frame 75 [Source:HGNC Symbol;Acc:HGNC:35164]	NA	5.24947	3.47961	2.47471	5.77345	6.79575	1.93924	0.948037	2.56385	0.029928	0.108765	0.365344	0.53252	0.051312	2.94287	0.283738	0.503804	0.449985
1209	0	chr1	+	54262171	54293903	ENSGALT00000044719	21	1977	ENSGALG00000027122	APPL2	GO:0008283(cell proliferation);GO:0005634(nucleus);GO:0010008(endosome membrane);GO:0016581(NuRD complex);GO:0070062(extracellular exosome)	NA	NA	NA	adaptor protein, phosphotyrosine interacting with PH domain and leucine zipper 2 [Source:HGNC Symbol;Acc:HGNC:18242]	NA	20.7041	16.2915	16.4685	15.3112	18.0293	19.8442	14.8811	17.4575	3.92976	3.0407	4.08524	4.21351	3.43756	9.46733	3.93656	4.94759	4.6873
1211	0	chr1	+	54341803	54368641	ENSGALT00000075438	22	2835	ENSGALG00000012691	ALDH1L2	GO:0009258(10-formyltetrahydrofolate catabolic process);GO:0016155(formyltetrahydrofolate dehydrogenase activity);GO:0006730(one-carbon metabolic process);GO:0004029(aldehyde dehydrogenase (NAD) activity);GO:0009058(biosynthetic process);GO:0016742(hydroxymethyl-, formyl- and related transferase activity);GO:0016491(oxidoreductase activity);GO:0055114(oxidation-reduction process);GO:0008152(metab…	00670(One carbon pool by folate)	K00289	EC:1.5.1.6	aldehyde dehydrogenase 1 family member L2 [Source:HGNC Symbol;Acc:HGNC:26777]	NA	61.8898	63.7339	108.077	45.1064	69.0957	15.2461	21.4033	24.1505	23.1536	20.737	10.3033	10.5261	10.9697	14.5577	13.9079	11.1197	9.77544
1212	0	chr1	+	54341803	54369311	ENSGALT00000020714	23	2769	ENSGALG00000012691	ALDH1L2	GO:0009258(10-formyltetrahydrofolate catabolic process);GO:0016155(formyltetrahydrofolate dehydrogenase activity);GO:0006730(one-carbon metabolic process);GO:0004029(aldehyde dehydrogenase (NAD) activity);GO:0009058(biosynthetic process);GO:0016742(hydroxymethyl-, formyl- and related transferase activity);GO:0016491(oxidoreductase activity);GO:0055114(oxidation-reduction process);GO:0008152(metab…	00670(One carbon pool by folate)	NA	NA	aldehyde dehydrogenase 1 family member L2 [Source:HGNC Symbol;Acc:HGNC:26777]	NA	183.693	235.322	211.087	146.011	102.295	37.6986	17.3331	23.7216	18.5809	32.9829	14.9505	19.0372	14.0361	13.0727	16.8639	19.3279	10.4815
1213	0	chr1	-	54370469	54374945	ENSGALT00000087364	4	1553	ENSGALG00000012694	C12orf45	NA	NA	NA	NA	chromosome 12 open reading frame 45 [Source:HGNC Symbol;Acc:HGNC:28628]	NA	43.1791	53.7616	47.5682	27.2689	29.9869	20.8855	13.648	8.37528	15.1333	13.4867	1.75528	6.48785	7.6216	1.6669	9.45496	4.82149	1.37191
1215	0	chr1	+	54375641	54424697	ENSGALT00000020732	12	3879	ENSGALG00000012697	SLC41A2	GO:0070838(divalent metal ion transport);GO:0072509(divalent inorganic cation transmembrane transporter activity);GO:0008324(cation transmembrane transporter activity);GO:0098655(cation transmembrane transport);GO:0006812(cation transport);GO:0016021(integral component of membrane);GO:0016020(membrane)	NA	NA	NA	solute carrier family 41 member 2 [Source:HGNC Symbol;Acc:HGNC:31045]	NA	5.11431	3.59438	4.78503	1.5596	2.12782	0.755944	0.699716	0.88151	1.11103	0.80671	0.920148	1.49982	1.50953	2.80692	1.98389	2.05475	1.19211
1217	0	chr1	-	54437824	54592561	ENSGALT00000073784	3	1332	ENSGALG00000030607	CHST11	GO:0016020(membrane);GO:0036342(post-anal tail morphogenesis);GO:0009791(post-embryonic development);GO:0030512(negative regulation of transforming growth factor beta receptor signaling pathway);GO:0043066(negative regulation of apoptotic process);GO:0042127(regulation of cell proliferation);GO:0002063(chondrocyte development);GO:0030204(chondroitin sulfate metabolic process);GO:0042733(embryonic…	NA	NA	NA	carbohydrate sulfotransferase 11 [Source:HGNC Symbol;Acc:HGNC:17422]	NA	3.13583	4.44892	4.40115	0.753061	0.912067	0.476608	0.144708	0.545363	0.702244	0.470683	0.371652	0.540373	0.038696	1.06106	0.0001	0.390994	0.290184
1224	0	chr1	+	54687131	54693896	ENSGALT00000067128	5	620	ENSGALG00000041193	NFYB	GO:0046982(protein heterodimerization activity);GO:0043565(sequence-specific DNA binding);GO:0006355(regulation of transcription, DNA-templated);GO:0006351(transcription, DNA-templated);GO:0005634(nucleus);GO:0003677(DNA binding);GO:0016602(CCAAT-binding factor complex);GO:0003700(transcription factor activity, sequence-specific DNA binding);GO:1990830(cellular response to leukemia inhibitory fac…	NA	NA	NA	Nuclear transcription factor Y subunit beta [Source:UniProtKB/Swiss-Prot;Acc:P25207]	NA	11.0032	6.04005	4.15364	2.9665	2.03635	4.16982	0.425166	2.32704	1.941	3.31261	0.0001	2.23801	3.12769	1.84467	0.0001	0.0001	0.763197
1225	0	chr1	-	54701770	54724511	ENSGALT00000062923	15	2253	ENSGALG00000029616	HCFC2	NA	05168(Herpes simplex infection)	NA	NA	host cell factor C2 [Source:HGNC Symbol;Acc:HGNC:24972]	NA	0.0001	0.0001	0.0001	0.0001	0.0001	0.0001	0.0001	0.019952	0.0001	0.0001	0.598382	0.444477	0.006708	0.465908	0.359211	1.74992	0.807203
1227	0	chr1	-	54706612	54724511	ENSGALT00000067220	16	2424	ENSGALG00000029616	HCFC2	NA	05168(Herpes simplex infection)	K14966	NA	host cell factor C2 [Source:HGNC Symbol;Acc:HGNC:24972]	NA	3.61764	3.79576	5.27139	4.9193	3.18716	7.6488	5.44378	8.99387	9.69183	9.15712	7.1056	5.09225	8.24092	8.21791	8.92543	6.64705	5.55683
1228	0	chr1	+	54727513	54743208	ENSGALT00000088935	10	1623	ENSGALG00000034078	GLT8D2	NA	NA	NA	NA	glycosyltransferase 8 domain containing 2 [Source:HGNC Symbol;Acc:HGNC:24890]	NA	8.09534	10.215	7.22706	9.25928	5.44927	0.599839	2.7875	3.56513	1.07832	1.06997	1.04812	3.06002	2.4134	1.59109	0.472214	1.08946	0.105066
1230	0	chr1	+	54727542	54743775	ENSGALT00000088334	10	2159	ENSGALG00000034078	GLT8D2	NA	NA	NA	NA	glycosyltransferase 8 domain containing 2 [Source:HGNC Symbol;Acc:HGNC:24890]	NA	0.621866	0.027744	1.69846	0.140301	0.0001	0.021783	0.067384	0.522062	0.015327	0.018311	0.007771	0.068646	0.111093	0.168767	0.009193	0.000569	0.0001
1231	0	chr1	-	54743480	54753986	ENSGALT00000052099	10	3197	ENSGALG00000031457	5-MCDG	GO:0005634(nucleus);GO:0006285(base-excision repair, AP site formation);GO:0006281(DNA repair);GO:0019104(DNA N-glycosylase activity);GO:0005654(nucleoplasm);GO:0001104(RNA polymerase II transcription cofactor activity);GO:0003677(DNA binding);GO:0003690(double-stranded DNA binding);GO:0004844(uracil DNA N-glycosylase activity);GO:0005080(protein kinase C binding);GO:0008263(pyrimidine-specific m…	03410(Base excision repair)	K20813	EC:3.2.2.29	thymine DNA glycosylase [Source:HGNC Symbol;Acc:HGNC:11700]	NA	31.006	33.8353	36.549	14.5257	13.5678	13.3474	9.57655	9.93408	10.717	10.2558	6.52829	6.57133	6.21368	8.6081	8.37744	7.40442	7.2519
1233	0	chr1	-	54759459	54769305	ENSGALT00000081140	18	2732	ENSGALG00000033789	HSP90B1	NA	04141(Protein processing in endoplasmic reticulum)	NA	NA	heat shock protein 90 beta family member 1 [Source:HGNC Symbol;Acc:HGNC:12028]	NA	141.386	135.221	142.366	86.5641	86.7992	58.1791	32.0788	48.0892	52.9331	49.3075	24.4065	82.8266	47.1726	107.478	48.7938	66.8724	32.428
1234	0	chr1	-	54759716	54769204	ENSGALT00000088519	18	2374	ENSGALG00000033789	HSP90B1	NA	04141(Protein processing in endoplasmic reticulum)	K09487	NA	heat shock protein 90 beta family member 1 [Source:HGNC Symbol;Acc:HGNC:12028]	NA	1.99697	0.017023	0.021971	0.012067	0.023655	0.016828	5.56603	0.021732	9.95563	0.045562	0.339069	6.28847	0.061568	0.027456	0.036183	13.193	1.16033
1235	0	chr1	+	54798750	54818100	ENSGALT00000069512	14	1666	ENSGALG00000029746	NT5DC3	NA	NA	NA	NA	5'-nucleotidase domain containing 3 [Source:HGNC Symbol;Acc:HGNC:30826]	NA	3.64323	3.59649	3.85859	13.7253	17.6899	15.7848	15.0605	18.4694	13.4172	14.8057	8.03787	10.0432	10.9996	10.1544	9.4553	10.3335	7.01151
1236	0	chr1	-	54826433	54835321	ENSGALT00000081690	11	1962	ENSGALG00000039245	ENSGALG00000039245	NA	NA	NA	NA	NA	NA	0.096051	0.707562	0.45239	1.54779	1.73993	1.44518	2.32881	2.092	0.922959	1.34693	0.651872	0.836371	0.588308	0.704724	0.908407	0.509085	0.813009
1237	0	chr1	-	54838907	54845451	ENSGALT00000055287	8	861	ENSGALG00000041360	ENSGALG00000041360	NA	NA	NA	NA	NA	NA	0.171774	0.607003	0.232528	1.31238	1.2925	0.637406	1.70999	1.04795	0.457858	0.0001	0.413134	0.366626	0.237674	0.429646	0.629236	0.632644	0.112412
1242	0	chr1	+	55173105	55201560	ENSGALT00000020814	12	1344	ENSGALG00000019300	ENSGALG00000019300	GO:0016714(oxidoreductase activity, acting on paired donors, with incorporation or reduction of molecular oxygen, reduced pteridine as one donor, and incorporation of one atom of oxygen);GO:0009072(aromatic amino acid family metabolic process);GO:0004497(monooxygenase activity);GO:0005506(iron ion binding);GO:0046872(metal ion binding);GO:0055114(oxidation-reduction process)	00350(Tyrosine metabolism);00790(Folate biosynthesis)	K00501	EC:1.14.16.2	NA	NA	0.0001	0.0001	0.028847	0.0001	0.0001	0.332186	0.375103	1.25086	3.06277	1.75942	1.28718	0.621146	0.758365	0.327129	0.022641	0.026535	0.0001
1243	0	chr1	+	55335204	55383631	ENSGALT00000020816	4	797	ENSGALG00000012755	IGF-I	GO:0090201(negative regulation of release of cytochrome c from mitochondria);GO:0043066(negative regulation of apoptotic process);GO:0042567(insulin-like growth factor ternary complex);GO:0035867(alphav-beta3 integrin-IGF-1-IGF1R complex);GO:0005615(extracellular space);GO:2001237(negative regulation of extrinsic apoptotic signaling pathway);GO:2000679(positive regulation of transcription regulat…	04068(FoxO signaling pathway);04150(mTOR signaling pathway);04114(Oocyte meiosis);04115(p53 signaling pathway);04510(Focal adhesion);04914(Progesterone-mediated oocyte maturation)	K05459	NA	Insulin-like growth factor I [Source:UniProtKB/Swiss-Prot;Acc:P18254]	NA	22.825	17.7504	21.3836	10.455	10.0668	5.27766	3.50069	5.3882	7.55795	4.03332	1.49197	3.53649	3.4578	3.39284	0.304071	1.78169	0.205748
1244	0	chr1	-	55424000	55472057	ENSGALT00000020817	12	4012	ENSGALG00000012756	PARPBP	GO:0005654(nucleoplasm)	NA	NA	NA	PARP1 binding protein [Source:HGNC Symbol;Acc:HGNC:26074]	NA	2.35439	1.70436	1.51156	0.770579	0.403641	0.518055	0.14397	0.450057	0.226818	0.130529	0.018314	0.025088	0.165523	0.239586	0.022161	0.116066	0.0001
1246	0	chr1	+	55426369	55427757	ENSGALT00000020819	3	773	ENSGALG00000012757	PMCH	GO:0005634(nucleus);GO:0007631(feeding behavior);GO:0030354(melanin-concentrating hormone activity);GO:0007268(chemical synaptic transmission);GO:0010469(regulation of receptor activity)	NA	NA	NA	pro-melanin concentrating hormone [Source:HGNC Symbol;Acc:HGNC:9109]	NA	2.20463	1.94085	2.6288	0.513672	0.390316	1.22206	0.226666	0.720285	0.338586	0.202505	0.0001	0.044277	0.040795	0.05624	0.0001	0.0001	0.0001
1249	0	chr1	+	55472230	55496232	ENSGALT00000075720	10	1401	ENSGALG00000012759	NUP37	GO:0031080(nuclear pore outer ring);GO:0000776(kinetochore);GO:0005634(nucleus);GO:0005654(nucleoplasm)	03013(RNA transport)	K14302	NA	nucleoporin 37 [Source:HGNC Symbol;Acc:HGNC:29929]	NA	12.7274	9.99621	13.0007	0.0001	1.23747	4.52176	2.0177	0.086617	3.11383	0.0001	0.0001	4.20158	4.17095	0.0001	4.49755	3.47852	2.22032
1251	0	chr1	-	55547853	55561586	ENSGALT00000020823	7	756	ENSGALG00000012761	DRAM1	GO:0005764(lysosome);GO:0005737(cytoplasm);GO:0010506(regulation of autophagy);GO:0016021(integral component of membrane);GO:0016020(membrane)	NA	NA	NA	DNA damage regulated autophagy modulator 1 [Source:HGNC Symbol;Acc:HGNC:25645]	NA	0.0001	0.0001	0.0001	0.0001	0.0001	0.0001	0.085271	0.0001	0.470952	0.33895	0.237724	1.46274	0.502055	6.79336	1.00425	1.21561	0.655333
1252	0	chr1	+	55573823	55614936	ENSGALT00000020826	21	5565	ENSGALG00000012763	GNPTAB	GO:0005794(Golgi apparatus);GO:0000139(Golgi membrane);GO:0046835(carbohydrate phosphorylation);GO:0033299(secretion of lysosomal enzymes);GO:0016256(N-glycan processing to lysosome);GO:0009306(protein secretion);GO:0007040(lysosome organization);GO:0016772(transferase activity, transferring phosphorus-containing groups);GO:0003976(UDP-N-acetylglucosamine-lysosomal-enzyme N-acetylglucosaminephosp…	04142(Lysosome)	K08239	EC:2.7.8.17	N-acetylglucosamine-1-phosphate transferase alpha and beta subunits [Source:HGNC Symbol;Acc:HGNC:29670]	NA	26.2486	15.627	21.921	12.0449	20.6513	41.4521	41.226	33.4801	19.3074	21.1891	11.9969	19.3338	12.5772	18.8438	17.8998	19.9285	6.05345
1254	0	chr1	+	55616634	55625686	ENSGALT00000020831	8	717	ENSGALG00000012766	SYCP3	GO:0005634(nucleus);GO:0000795(synaptonemal complex);GO:0035093(spermatogenesis, exchange of chromosomal proteins);GO:0051321(meiotic cell cycle);GO:0000800(lateral element)	03440(Homologous recombination)	K19528	NA	synaptonemal complex protein 3 [Source:HGNC Symbol;Acc:HGNC:18130]	NA	1.68193	3.08111	2.25666	3.91165	3.19397	8.04347	5.96175	8.19735	3.76799	3.55834	1.14406	4.08915	3.21163	1.94131	2.35743	2.9014	0.800976
1255	0	chr1	-	55625668	55645007	ENSGALT00000080620	9	1191	ENSGALG00000012769	CHPT1	GO:0006656(phosphatidylcholine biosynthetic process);GO:0004142(diacylglycerol cholinephosphotransferase activity);GO:0006663(platelet activating factor biosynthetic process);GO:0016780(phosphotransferase activity, for other substituted phosphate groups);GO:0008654(phospholipid biosynthetic process);GO:0016740(transferase activity);GO:0016021(integral component of membrane);GO:0016020(membrane);G…	00564(Glycerophospholipid metabolism);00565(Ether lipid metabolism);00440(Phosphonate and phosphinate metabolism)	NA	NA	choline phosphotransferase 1 [Source:HGNC Symbol;Acc:HGNC:17852]	NA	1.71403	2.14912	1.88979	1.93346	0.555567	5.84015	5.46036	4.97207	4.57404	3.02879	4.32841	2.19521	1.94616	5.19446	7.5384	3.48514	3.93473
1256	0	chr1	-	55626397	55645007	ENSGALT00000020835	9	1200	ENSGALG00000012769	CHPT1	GO:0006656(phosphatidylcholine biosynthetic process);GO:0004142(diacylglycerol cholinephosphotransferase activity);GO:0006663(platelet activating factor biosynthetic process);GO:0016780(phosphotransferase activity, for other substituted phosphate groups);GO:0008654(phospholipid biosynthetic process);GO:0016740(transferase activity);GO:0016021(integral component of membrane);GO:0016020(membrane);G…	00564(Glycerophospholipid metabolism);00565(Ether lipid metabolism);00440(Phosphonate and phosphinate metabolism)	NA	NA	choline phosphotransferase 1 [Source:HGNC Symbol;Acc:HGNC:17852]	NA	6.25896	2.98406	5.98225	4.60234	9.30636	14.5367	12.2305	12.3239	6.26336	8.48066	8.41198	8.60291	7.09694	4.80038	5.25102	7.14613	1.76234
1259	0	chr1	-	55652011	55723198	ENSGALT00000075879	30	3558	ENSGALG00000012783	MYBPC1	GO:1903955(positive regulation of protein targeting to mitochondrion);GO:0006936(muscle contraction);GO:0005859(muscle myosin complex);GO:0031430(M band);GO:0071688(striated muscle myosin thick filament assembly);GO:0045214(sarcomere organization);GO:0007015(actin filament organization);GO:0006941(striated muscle contraction);GO:0097493(structural molecule activity conferring elasticity);GO:00513…	NA	NA	NA	myosin binding protein C, slow type [Source:HGNC Symbol;Acc:HGNC:7549]	NA	32.2813	96.4462	33.2034	27.9196	34.8208	43.1433	9.71755	18.9802	0.0001	0.0001	0.0001	1.15712	0.0001	1.41193	0.0001	0.0001	0.0001
1260	0	chr1	-	55652011	55723198	ENSGALT00000079307	29	3516	ENSGALG00000012783	MYBPC1	GO:1903955(positive regulation of protein targeting to mitochondrion);GO:0006936(muscle contraction);GO:0005859(muscle myosin complex);GO:0031430(M band);GO:0071688(striated muscle myosin thick filament assembly);GO:0045214(sarcomere organization);GO:0007015(actin filament organization);GO:0006941(striated muscle contraction);GO:0097493(structural molecule activity conferring elasticity);GO:00513…	NA	NA	NA	myosin binding protein C, slow type [Source:HGNC Symbol;Acc:HGNC:7549]	NA	68.6173	78.576	77.1795	184.266	297.582	31.1874	56.9675	56.3915	0.0001	0.0001	0.0001	0.0001	0.0001	0.0001	0.0001	0.0001	0.0001
1261	0	chr1	-	55654040	55723198	ENSGALT00000064114	31	3491	ENSGALG00000012783	MYBPC1	GO:1903955(positive regulation of protein targeting to mitochondrion);GO:0006936(muscle contraction);GO:0005859(muscle myosin complex);GO:0031430(M band);GO:0071688(striated muscle myosin thick filament assembly);GO:0045214(sarcomere organization);GO:0007015(actin filament organization);GO:0006941(striated muscle contraction);GO:0097493(structural molecule activity conferring elasticity);GO:00513…	NA	NA	NA	myosin binding protein C, slow type [Source:HGNC Symbol;Acc:HGNC:7549]	NA	11.7703	27.4798	18.0407	34.8115	44.41	88.4122	172.655	167.384	0.0001	0.0001	0.0001	0.0001	0.0001	0.0001	0.0001	0.0001	0.0001
1262	0	chr1	-	55654040	55723269	ENSGALT00000037619	33	3673	ENSGALG00000012783	MYBPC1	GO:1903955(positive regulation of protein targeting to mitochondrion);GO:0006936(muscle contraction);GO:0005859(muscle myosin complex);GO:0031430(M band);GO:0071688(striated muscle myosin thick filament assembly);GO:0045214(sarcomere organization);GO:0007015(actin filament organization);GO:0006941(striated muscle contraction);GO:0097493(structural molecule activity conferring elasticity);GO:00513…	NA	NA	NA	myosin binding protein C, slow type [Source:HGNC Symbol;Acc:HGNC:7549]	NA	52.2861	40.1665	39.6652	981.131	773.03	110.841	198.773	300.912	0.0001	0.0001	0.0001	0.0001	0.0001	0.0001	0.0001	0.0001	0.0001
1263	0	chr1	-	55654040	55723269	ENSGALT00000054243	34	3732	ENSGALG00000012783	MYBPC1	GO:1903955(positive regulation of protein targeting to mitochondrion);GO:0006936(muscle contraction);GO:0005859(muscle myosin complex);GO:0031430(M band);GO:0071688(striated muscle myosin thick filament assembly);GO:0045214(sarcomere organization);GO:0007015(actin filament organization);GO:0006941(striated muscle contraction);GO:0097493(structural molecule activity conferring elasticity);GO:00513…	NA	NA	NA	myosin binding protein C, slow type [Source:HGNC Symbol;Acc:HGNC:7549]	NA	0.303742	0.2919	0.222774	48.0254	92.5769	5.86131	8.00168	22.62	0.108357	0.284197	0.114806	0.0001	0.041434	0.0001	0.23059	0.131017	0.031493
1264	0	chr1	-	55757636	55763936	ENSGALT00000044684	4	756	ENSGALG00000027209	SPIC	GO:0000981(RNA polymerase II transcription factor activity, sequence-specific DNA binding);GO:0030154(cell differentiation);GO:0006357(regulation of transcription from RNA polymerase II promoter);GO:0005634(nucleus);GO:0043565(sequence-specific DNA binding);GO:0003700(transcription factor activity, sequence-specific DNA binding);GO:0006355(regulation of transcription, DNA-templated);GO:0006366(tr…	NA	NA	NA	Spi-C transcription factor [Source:HGNC Symbol;Acc:HGNC:29549]	NA	0.0001	0.217742	0.0001	0.213688	0.0001	2.69896	1.71477	1.58817	0.0001	0.151832	0.0001	0.575305	0.0001	7.42644	0.630561	0.557628	0.0001
1265	0	chr1	+	55786716	55800554	ENSGALT00000087175	11	2091	ENSGALG00000046187	PARP12	GO:0003723(RNA binding)	NA	NA	NA	poly(ADP-ribose) polymerase family member 12 [Source:HGNC Symbol;Acc:HGNC:21919]	NA	3.66587	5.721	5.60938	2.44309	2.66529	2.97421	3.84823	2.79819	3.81708	2.26196	2.07819	3.92286	2.29848	13.6112	4.12906	3.88805	2.3534
1266	0	chr1	-	55806774	56041222	ENSGALT00000020872	13	1708	ENSGALG00000012791	TBXAS1	GO:0004796(thromboxane-A synthase activity);GO:0020037(heme binding);GO:0016705(oxidoreductase activity, acting on paired donors, with incorporation or reduction of molecular oxygen);GO:0004497(monooxygenase activity);GO:0005506(iron ion binding);GO:0046872(metal ion binding);GO:0055114(oxidation-reduction process);GO:0016491(oxidoreductase activity);GO:0016021(integral component of membrane);GO:…	00590(Arachidonic acid metabolism)	K01832	EC:5.3.99.5	thromboxane A synthase 1 [Source:HGNC Symbol;Acc:HGNC:11609]	NA	3.22186	1.8616	1.6699	0.683473	0.775503	0.381217	0.175753	0.503253	0.503333	0.313217	0.602112	1.42855	0.365249	16.557	1.93776	1.78522	2.70861
1267	0	chr1	+	56075644	56198466	ENSGALT00000020873	15	3621	ENSGALG00000012792	HIPK2	GO:0090575(RNA polymerase II transcription factor complex);GO:0016605(PML body);GO:0016604(nuclear body);GO:0005737(cytoplasm);GO:0005634(nucleus);GO:0061072(iris morphogenesis);GO:0060395(SMAD protein signal transduction);GO:0060235(lens induction in camera-type eye);GO:0060059(embryonic retina morphogenesis in camera-type eye);GO:0051091(positive regulation of sequence-specific DNA binding tran…	04218(Cellular senescence)	K08826	EC:2.7.11.1	homeodomain interacting protein kinase 2 [Source:HGNC Symbol;Acc:HGNC:14402]	NA	46.4943	43.4558	39.5007	42.0738	33.6748	50.2103	61.5968	64.0625	151.087	162.188	153.603	127.799	120.588	130.641	112.33	127.258	126.762
1268	0	chr1	+	56292882	56362827	ENSGALT00000020879	19	5589	ENSGALG00000012796	KIAA1549	GO:0016021(integral component of membrane);GO:0016020(membrane)	NA	NA	NA	KIAA1549 [Source:HGNC Symbol;Acc:HGNC:22219]	NA	44.0667	44.7001	44.756	30.924	28.8927	20.8394	15.4436	13.7683	8.29966	7.71672	9.42987	5.38658	5.55083	6.44605	7.13773	6.10709	6.60005
1270	0	chr1	+	56383284	56408305	ENSGALT00000062458	21	3222	ENSGALG00000040666	ATP6V0A4	GO:0005768(endosome);GO:0005765(lysosomal membrane);GO:0005886(plasma membrane);GO:0070062(extracellular exosome);GO:0045177(apical part of cell);GO:0005903(brush border);GO:0016324(apical plasma membrane);GO:0051117(ATPase binding);GO:0016471(vacuolar proton-transporting V-type ATPase complex);GO:0001503(ossification);GO:0006885(regulation of pH);GO:0007588(excretion);GO:0007605(sensory percepti…	00190(Oxidative phosphorylation);04145(Phagosome);04142(Lysosome)	NA	NA	ATPase H+ transporting V0 subunit a4 [Source:HGNC Symbol;Acc:HGNC:866]	NA	0.179269	0.166344	0.388393	0.048925	0.072783	0.331418	0.106403	0.299012	0.139415	0.161734	0.2316	0.156917	0.083971	0.029079	0.311661	0.081491	0.57238
1278	0	chr1	+	56606803	56640860	ENSGALT00000020934	9	1297	ENSGALG00000012834	AKR1D1	GO:0055114(oxidation-reduction process);GO:0008209(androgen metabolic process);GO:0007586(digestion);GO:0008207(C21-steroid hormone metabolic process);GO:0006707(cholesterol catabolic process);GO:0006699(bile acid biosynthetic process);GO:0047568(3-oxo-5-beta-steroid 4-dehydrogenase activity);GO:0005829(cytosol);GO:0016491(oxidoreductase activity);GO:0070062(extracellular exosome)	00120(Primary bile acid biosynthesis);00140(Steroid hormone biosynthesis)	NA	NA	aldo-keto reductase family 1 member D1 [Source:HGNC Symbol;Acc:HGNC:388]	NA	4.24899	12.4906	4.50191	5.04164	11.9075	11.4722	2.47362	9.78377	1.88345	0.920114	1.84978	0.66938	0.245245	1.14402	0.789852	1.70975	0.192848
1281	0	chr1	+	56606885	56640858	ENSGALT00000089167	9	1237	ENSGALG00000012834	AKR1D1	GO:0055114(oxidation-reduction process);GO:0008209(androgen metabolic process);GO:0007586(digestion);GO:0008207(C21-steroid hormone metabolic process);GO:0006707(cholesterol catabolic process);GO:0006699(bile acid biosynthetic process);GO:0047568(3-oxo-5-beta-steroid 4-dehydrogenase activity);GO:0005829(cytosol);GO:0016491(oxidoreductase activity);GO:0070062(extracellular exosome)	00120(Primary bile acid biosynthesis);00140(Steroid hormone biosynthesis)	NA	NA	aldo-keto reductase family 1 member D1 [Source:HGNC Symbol;Acc:HGNC:388]	NA	0.153237	1.92809	4.33271	4.63311	0.0001	0.0001	0.101389	0.0001	0.0001	0.040971	0.0001	0.0001	0.0001	0.095069	0.0001	0.159883	0.011715
1284	0	chr1	+	56633770	56640858	ENSGALT00000086718	5	638	ENSGALG00000012834	AKR1D1	GO:0055114(oxidation-reduction process);GO:0008209(androgen metabolic process);GO:0007586(digestion);GO:0008207(C21-steroid hormone metabolic process);GO:0006707(cholesterol catabolic process);GO:0006699(bile acid biosynthetic process);GO:0047568(3-oxo-5-beta-steroid 4-dehydrogenase activity);GO:0005829(cytosol);GO:0016491(oxidoreductase activity);GO:0070062(extracellular exosome)	00120(Primary bile acid biosynthesis);00140(Steroid hormone biosynthesis)	K00251	EC:1.3.1.3	aldo-keto reductase family 1 member D1 [Source:HGNC Symbol;Acc:HGNC:388]	NA	14.5508	16.034	11.6467	10.0342	13.0498	12.8404	9.42127	14.6155	1.84774	1.69821	1.80612	0.915002	0.0001	2.07272	0.826454	0.876772	0.598532
1285	0	chr1	-	56680591	56689353	ENSGALT00000075591	8	1282	ENSGALG00000034511	ENSGALG00000034511	NA	NA	NA	NA	NA	NA	2.74232	0.762697	1.70318	8.72378	5.59357	9.08138	11.1739	13.5577	5.5779	6.1055	4.49838	4.64046	3.92975	6.96962	4.3062	7.5223	4.98897
1286	0	chr1	-	56693093	56705912	ENSGALT00000020949	12	1425	ENSGALG00000012847	ENSGALG00000012847	GO:0015179(L-amino acid transmembrane transporter activity);GO:0015297(antiporter activity);GO:0005887(integral component of plasma membrane);GO:1902475(L-alpha-amino acid transmembrane transport);GO:0003333(amino acid transmembrane transport);GO:0015171(amino acid transmembrane transporter activity);GO:0016021(integral component of membrane);GO:0016020(membrane)	04216(Ferroptosis)	K13869	NA	NA	NA	7.62392	10.1781	4.77201	79.9415	77.1171	64.0333	88.9555	112.921	3.15001	3.57345	1.04048	0.267053	0.062837	0.424851	1.60604	1.74961	1.128
1287	0	chr1	-	56754302	56787545	ENSGALT00000060010	9	1224	ENSGALG00000035108	KDM7A	GO:0045893(positive regulation of transcription, DNA-templated);GO:0016706(oxidoreductase activity, acting on paired donors, with incorporation or reduction of molecular oxygen, 2-oxoglutarate as one donor, and incorporation of one atom each of oxygen into both donors);GO:0005506(iron ion binding);GO:0008270(zinc ion binding);GO:0035064(methylated histone binding);GO:0005654(nucleoplasm);GO:00057…	NA	NA	NA	lysine demethylase 7A [Source:HGNC Symbol;Acc:HGNC:22224]	NA	8.18734	8.06636	8.00251	10.854	11.6832	19.6364	17.1258	19.1411	20.3879	29.446	22.7589	27.6244	31.9113	29.7031	56.0479	41.3707	34.7774
1291	0	chr1	+	56827540	56831694	ENSGALT00000020960	4	1338	ENSGALG00000012850	RAB19	GO:0070062(extracellular exosome);GO:0005794(Golgi apparatus);GO:0005768(endosome);GO:0005525(GTP binding);GO:0003924(GTPase activity)	NA	NA	NA	RAB19, member RAS oncogene family [Source:HGNC Symbol;Acc:HGNC:19982]	NA	2.18879	0.709164	2.1001	2.06522	3.57789	1.51119	1.44835	1.37148	1.77553	8.73068	1.41036	5.40612	7.74524	6.98929	5.06921	3.86314	8.72619
1292	0	chr1	-	56833897	56835402	ENSGALT00000079824	2	1446	ENSGALG00000036675	ENSGALG00000036675	NA	NA	NA	NA	NA	NA	3.9892	3.17935	2.52477	4.64886	5.19344	7.52952	5.9185	6.00855	3.35915	5.41291	3.23633	6.38835	9.43426	6.84611	7.06914	5.39408	6.66831
1295	0	chr1	+	56862364	56885474	ENSGALT00000067177	18	2079	ENSGALG00000037671	ENSGALG00000037671	NA	NA	NA	NA	NA	NA	2.76846	1.72439	3.92412	10.8333	9.2864	3.46057	2.40311	4.29781	3.06228	2.34812	3.73849	3.84212	2.14534	1.77388	0.79021	0.880198	0.326688
1296	0	chr1	+	56864359	56880489	ENSGALT00000086437	14	1443	ENSGALG00000037671	ENSGALG00000037671	NA	NA	NA	NA	NA	NA	0.399536	0.208551	0.27384	1.32045	2.38629	0.139046	0.903446	0.20355	0.298748	0.142468	0.142467	0.756527	1.02623	0.781749	0.0001	0.152324	0.0001
1297	0	chr1	-	56889138	56926441	ENSGALT00000020969	20	3373	ENSGALG00000012857	DENND2A	GO:0015629(actin cytoskeleton);GO:0042147(retrograde transport, endosome to Golgi);GO:0017112(Rab guanyl-nucleotide exchange factor activity)	NA	NA	NA	DENN domain containing 2A [Source:HGNC Symbol;Acc:HGNC:22212]	NA	40.3	38.5547	36.5424	27.5772	25.5755	20.0792	1.00605	15.7771	8.51946	3.86122	5.16549	8.65619	9.37408	5.28611	5.92393	9.08532	3.79407
1298	0	chr1	-	56889138	56945866	ENSGALT00000079220	19	3345	ENSGALG00000012857	DENND2A	GO:0015629(actin cytoskeleton);GO:0042147(retrograde transport, endosome to Golgi);GO:0017112(Rab guanyl-nucleotide exchange factor activity)	NA	NA	NA	DENN domain containing 2A [Source:HGNC Symbol;Acc:HGNC:22212]	NA	43.1709	43.7654	44.7108	34.5315	30.3613	12.7742	36.6546	19.0502	0.0001	2.47377	3.27365	0.0001	0.0001	2.48776	0.0001	0.0001	2.84803
1299	0	chr1	+	56947561	56957857	ENSGALT00000020977	8	1881	ENSGALG00000012863	ADCK2	NA	NA	NA	NA	aarF domain containing kinase 2 [Source:HGNC Symbol;Acc:HGNC:19039]	NA	7.28699	6.84957	7.76264	5.1875	5.80476	3.31932	2.92509	2.5832	1.90295	1.38312	1.33051	1.12539	1.63741	1.70406	1.06492	1.14877	0.829649
1301	0	chr1	+	56974501	56975249	ENSGALT00000067115	4	431	ENSGALG00000032595	NDUFB2	GO:0005747(mitochondrial respiratory chain complex I);GO:0005739(mitochondrion);GO:0032981(mitochondrial respiratory chain complex I assembly)	00190(Oxidative phosphorylation)	K03958	NA	NADH:ubiquinone oxidoreductase subunit B2 [Source:HGNC Symbol;Acc:HGNC:7697]	NA	31.9378	25.9781	33.291	38.2861	18.9097	61.4505	73.3318	47.7239	22.7526	29.6955	34.8073	24.8388	23.2617	22.277	17.5735	32.5696	22.2629
1317	0	chr1	+	57408100	57480365	ENSGALT00000021004	12	1599	ENSGALG00000012877	CREB3L2	GO:0005783(endoplasmic reticulum);GO:0005654(nucleoplasm);GO:0005634(nucleus);GO:0051216(cartilage development);GO:0045944(positive regulation of transcription from RNA polymerase II promoter);GO:0045893(positive regulation of transcription, DNA-templated);GO:0034976(response to endoplasmic reticulum stress);GO:0006888(ER to Golgi vesicle-mediated transport);GO:0002062(chondrocyte differentiation…	04916(Melanogenesis);04261(Adrenergic signaling in cardiomyocytes)	K09048	NA	cAMP responsive element binding protein 3 like 2 [Source:HGNC Symbol;Acc:HGNC:23720]	NA	70.1161	59.5749	65.2437	47.3061	49.3876	31.1437	30.272	33.5483	10.8163	11.9826	15.5741	14.2961	14.2671	39.6141	17.7433	15.007	15.6023
1318	0	chr1	+	57491613	57698081	ENSGALT00000021020	33	3144	ENSGALG00000012890	DGKI	GO:0048471(perinuclear region of cytoplasm);GO:0045202(synapse);GO:0043234(protein complex);GO:0043197(dendritic spine);GO:0032045(guanyl-nucleotide exchange factor complex);GO:0005737(cytoplasm);GO:0005654(nucleoplasm);GO:0005634(nucleus);GO:1900452(regulation of long term synaptic depression);GO:0060079(excitatory postsynaptic potential);GO:0051966(regulation of synaptic transmission, glutamate…	NA	NA	NA	diacylglycerol kinase iota [Source:HGNC Symbol;Acc:HGNC:2855]	NA	1.91789	1.42482	1.84487	1.14511	1.54332	0.43939	0.909391	0.944892	0.407449	0.243771	0.067945	0.222269	0.31287	0.399871	0.159553	0.161583	0.102892
1319	0	chr1	+	57724423	57794404	ENSGALT00000049974	5	6878	ENSGALG00000040493	PTN	GO:0019901(protein kinase binding);GO:0008284(positive regulation of cell proliferation);GO:0008201(heparin binding);GO:0005615(extracellular space);GO:0008083(growth factor activity);GO:0030282(bone mineralization);GO:0043234(protein complex);GO:0005783(endoplasmic reticulum);GO:0007612(learning);GO:0001503(ossification);GO:0035374(chondroitin sulfate binding)	NA	NA	NA	pleiotrophin [Source:HGNC Symbol;Acc:HGNC:9630]	NA	69.8478	47.3331	45.6273	7.16854	8.12453	4.88948	3.28912	7.77758	0.576901	0.588223	0.393929	0.250307	0.319436	0.172658	0.340772	0.577061	0.221176
1320	0	chr1	-	57864325	57865725	ENSGALT00000021029	1	1401	ENSGALG00000012894	CHRM2	GO:0005887(integral component of plasma membrane);GO:0005886(plasma membrane);GO:0009615(response to virus);GO:0008016(regulation of heart contraction);GO:0007213(G-protein coupled acetylcholine receptor signaling pathway);GO:0006940(regulation of smooth muscle contraction);GO:0016907(G-protein coupled acetylcholine receptor activity);GO:0007207(phospholipase C-activating G-protein coupled acetyl…	04020(Calcium signaling pathway);04080(Neuroactive ligand-receptor interaction);04810(Regulation of actin cytoskeleton)	K04130	NA	cholinergic receptor muscarinic 2 [Source:HGNC Symbol;Acc:HGNC:1951]	NA	1.35469	0.888516	0.787221	0.057399	0.0001	0.0001	0.092027	0.099198	0.0001	0.0001	0.0001	0.0001	0.0001	0.0001	0.0001	0.0001	0.0001
1323	0	chr1	+	58262001	58299769	ENSGALT00000059596	4	3821	ENSGALG00000041619	MTPN	GO:0048471(perinuclear region of cytoplasm);GO:0005575(cellular_component);GO:0030424(axon);GO:0005737(cytoplasm);GO:0005829(cytosol);GO:0005634(nucleus);GO:0010557(positive regulation of macromolecule biosynthetic process);GO:0010613(positive regulation of cardiac muscle hypertrophy);GO:0030307(positive regulation of cell growth);GO:0051092(positive regulation of NF-kappaB transcription factor a…	NA	NA	NA	Myotrophin [Source:UniProtKB/Swiss-Prot;Acc:Q91955]	NA	91.9241	90.236	97.7411	47.1976	51.5572	34.1712	30.1896	35.9907	14.3884	10.0156	6.43947	13.9392	8.65089	32.7237	14.6797	12.6428	8.5002
1327	0	chr1	-	58456261	58462431	ENSGALT00000075847	3	614	ENSGALG00000036355	STMP1	NA	NA	NA	NA	short transmembrane mitochondrial protein 1 [Source:HGNC Symbol;Acc:HGNC:41909]	NA	32.5785	33.3994	36.8262	28.5067	30.8276	17.7645	14.6704	14.8487	10.0785	7.75194	4.86606	11.3176	7.38608	10.9636	5.88168	7.16457	3.72187
1330	0	chr1	+	58878156	58920195	ENSGALT00000021059	13	2952	ENSGALG00000012913	PKP2	GO:0030054(cell junction);GO:0030057(desmosome);GO:0014704(intercalated disc);GO:0005912(adherens junction);GO:0005911(cell-cell junction);GO:0005886(plasma membrane);GO:0005882(intermediate filament);GO:0005654(nucleoplasm);GO:0098911(regulation of ventricular cardiac muscle cell action potential);GO:0086091(regulation of heart rate by cardiac conduction);GO:0086073(bundle of His cell-Purkinje m…	NA	NA	NA	plakophilin 2 [Source:HGNC Symbol;Acc:HGNC:9024]	NA	3.47378	4.50626	3.55719	7.12993	6.27913	0.914164	0.30835	1.68345	0.417292	0.201598	0.280062	0.16976	0.195198	0.135523	0.023605	0.199068	0.047757
1335	0	chr1	-	59164015	59224210	ENSGALT00000021097	7	2283	ENSGALG00000012934	BICD1	GO:0008093(cytoskeletal adaptor activity);GO:0070840(dynein complex binding);GO:0017137(Rab GTPase binding);GO:0019901(protein kinase binding);GO:0031871(proteinase activated receptor binding);GO:0034452(dynactin binding);GO:0045505(dynein intermediate chain binding);GO:0016032(viral process);GO:0033365(protein localization to organelle);GO:0034063(stress granule assembly);GO:0048260(positive reg…	NA	NA	NA	BICD cargo adaptor 1 [Source:HGNC Symbol;Acc:HGNC:1049]	NA	2.20885	1.63529	1.25637	2.93223	3.13872	1.16079	2.11811	1.56576	0.348877	0.558947	0.358402	0.459487	0.489833	0.371368	0.142152	0.242404	0.20911
1347	0	chr1	+	59494161	59590192	ENSGALT00000021113	12	4268	ENSGALG00000012944	DENND5B	NA	NA	NA	NA	DENN domain containing 5B [Source:HGNC Symbol;Acc:HGNC:28338]	NA	6.8471	7.59454	8.78139	7.80325	6.94986	1.32764	1.50479	1.38927	0.720956	1.12434	0.854368	1.08634	1.68985	7.20325	4.19554	1.75572	2.3381
1348	0	chr1	+	59589618	59600544	ENSGALT00000083970	9	1260	ENSGALG00000045990	ENSGALG00000045990	NA	NA	NA	NA	NA	NA	10.8671	13.3683	14.1596	15.4181	13.7422	2.16688	2.05807	2.19049	1.43702	1.59107	1.26951	2.22907	2.85254	15.421	7.89117	3.63572	4.95341
1349	0	chr1	+	59618210	59633491	ENSGALT00000044922	6	3067	ENSGALG00000012946	SINHCAF	GO:0030336(negative regulation of cell migration);GO:0016580(Sin3 complex);GO:0008284(positive regulation of cell proliferation);GO:0045596(negative regulation of cell differentiation)	NA	NA	NA	SIN3-HDAC complex associated factor [Source:HGNC Symbol;Acc:HGNC:30702]	NA	20.0711	20.2936	22.3895	9.00162	8.34794	9.37365	8.34922	7.52278	4.29516	3.62374	2.29192	2.44128	2.47257	8.47343	4.64033	3.0317	6.38696
1354	0	chr1	+	59777130	59917023	ENSGALT00000021134	20	2556	ENSGALG00000012956	TMTC1	GO:0005739(mitochondrion);GO:0016021(integral component of membrane);GO:0016020(membrane)	NA	NA	NA	transmembrane and tetratricopeptide repeat containing 1 [Source:HGNC Symbol;Acc:HGNC:24099]	NA	30.4872	27.7567	29.5489	24.2651	22.4667	19.134	15.9773	17.4564	3.66667	6.21041	6.6889	7.06018	4.51968	4.37422	9.81207	10.1841	5.29119
1355	0	chr1	-	59980841	59982553	ENSGALT00000085176	3	789	ENSGALG00000044625	ENSGALG00000044625	NA	NA	NA	NA	NA	NA	1.13382	1.27899	2.34022	1.05774	0.281497	0.62219	0.206933	0.321492	0.0001	0.0001	0.0001	0.0001	0.028794	0.0001	0.0001	0.0001	0.027795
1356	0	chr1	+	59988534	59990025	ENSGALT00000037547	1	1492	ENSGALG00000012958	ENSGALG00000012958	GO:0003676(nucleic acid binding)	NA	NA	NA	NA	NA	5.98797	2.69534	4.33138	1.99275	1.51058	1.48298	1.36621	1.48715	0.17078	0.038467	0.22493	0.101416	0.119998	0.018525	0.0001	0.094094	0.061742
1357	0	chr1	+	59990319	59992246	ENSGALT00000021158	3	1467	ENSGALG00000012969	ENSGALG00000012969	GO:0004003(ATP-dependent DNA helicase activity);GO:0016818(hydrolase activity, acting on acid anhydrides, in phosphorus-containing anhydrides);GO:0032508(DNA duplex unwinding);GO:0005524(ATP binding)	NA	NA	NA	NA	NA	3.52065	2.64069	3.44249	1.33681	1.0004	0.302269	0.923595	0.659605	0.242501	0.078245	0.0001	0.118302	0.10017	0.766206	0.048717	0.058302	0.0001
1360	0	chr1	+	60069873	60168362	ENSGALT00000021171	14	3147	ENSGALG00000012975	IQSEC3	GO:0060077(inhibitory synapse);GO:0045211(postsynaptic membrane);GO:0030036(actin cytoskeleton organization);GO:0032012(regulation of ARF protein signal transduction);GO:0005086(ARF guanyl-nucleotide exchange factor activity);GO:0065009(regulation of molecular function)	04144(Endocytosis)	K12495	NA	IQ motif and Sec7 domain 3 [Source:HGNC Symbol;Acc:HGNC:29193]	NA	2.99841	1.63865	3.63045	2.64634	4.25079	0.219544	0.384019	0.332742	0.0001	0.118542	0.0001	0.0001	0.0001	0.014985	0.0001	0.0001	0.014933
1361	0	chr1	+	60170516	60170866	ENSGALT00000088487	1	351	ENSGALG00000044164	ENSGALG00000044164	NA	NA	NA	NA	NA	NA	3.36969	5.51287	5.96708	7.0044	6.99357	0.58641	0.47752	0.004569	0.0001	0.034651	0.0001	0.0001	0.0001	0.0001	0.0001	0.0001	0.0001
1364	0	chr1	-	60262382	60287559	ENSGALT00000021197	14	1812	ENSGALG00000012985	SLC6A13	GO:0070062(extracellular exosome);GO:0015812(gamma-aminobutyric acid transport);GO:0005332(gamma-aminobutyric acid:sodium symporter activity);GO:0006810(transport);GO:0006836(neurotransmitter transport);GO:0015293(symporter activity);GO:0005215(transporter activity);GO:0005328(neurotransmitter:sodium symporter activity);GO:0055085(transmembrane transport);GO:0005887(integral component of plasma m…	NA	NA	NA	solute carrier family 6 member 13 [Source:HGNC Symbol;Acc:HGNC:11046]	NA	1.83039	1.65416	1.75754	0.355232	0.524	0.186576	0.0001	0.151881	0.057998	0.0001	0.066734	0.055908	0.0001	0.106631	0.087863	0.037825	0.025934
1366	0	chr1	+	60351125	60361329	ENSGALT00000021201	10	1443	ENSGALG00000012987	CCDC77	GO:0016020(membrane);GO:0005813(centrosome)	NA	NA	NA	coiled-coil domain containing 77 [Source:HGNC Symbol;Acc:HGNC:28203]	NA	2.48139	1.55632	2.35394	1.96176	1.65759	1.21797	1.46336	0.854846	0.376908	0.320213	0.245851	0.212907	0.268995	0.416655	0.251972	0.204126	0.0949
1367	0	chr1	+	60369118	60426095	ENSGALT00000021202	20	2877	ENSGALG00000012988	B4GALNT3	GO:0043231(intracellular membrane-bounded organelle);GO:0005794(Golgi apparatus);GO:0008376(acetylgalactosaminyltransferase activity);GO:0032580(Golgi cisterna membrane);GO:0016740(transferase activity);GO:0033842(N-acetyl-beta-glucosaminyl-glycoprotein 4-beta-N-acetylgalactosaminyltransferase activity)	NA	NA	NA	beta-1,4-N-acetyl-galactosaminyltransferase 3 [Source:HGNC Symbol;Acc:HGNC:24137]	NA	9.0619	8.44679	8.65779	25.019	21.5267	15.927	21.5558	21.4841	10.3609	10.4682	12.219	2.49218	4.8996	4.17306	2.47826	3.64996	2.91042
1368	0	chr1	-	60431752	60475878	ENSGALT00000079789	4	1747	ENSGALG00000012989	NINJ2	GO:0042246(tissue regeneration);GO:0007155(cell adhesion);GO:0016021(integral component of membrane);GO:0016020(membrane)	NA	NA	NA	ninjurin 2 [Source:HGNC Symbol;Acc:HGNC:7825]	NA	0.907216	0.705082	0.336097	2.07858	1.822	0.01676	0.132575	2.03677	0.408705	0.008642	0.706061	0.67737	0.649731	0.342909	0.179886	0.472239	0.138415
1369	0	chr1	-	60431753	60475731	ENSGALT00000083405	4	1599	ENSGALG00000012989	NINJ2	GO:0042246(tissue regeneration);GO:0007155(cell adhesion);GO:0016021(integral component of membrane);GO:0016020(membrane)	NA	NA	NA	ninjurin 2 [Source:HGNC Symbol;Acc:HGNC:7825]	NA	0.0001	0.0001	0.0001	0.0001	1.60104	2.51944	3.36296	1.31179	0.0001	0.698193	0.0001	0.0001	0.0001	0.0001	0.0001	0.0001	0.0001
1372	0	chr1	-	60605354	60617648	ENSGALT00000053619	12	2078	ENSGALG00000039171	RAD52	GO:0005634(nucleus);GO:0006310(DNA recombination);GO:0003677(DNA binding);GO:0042802(identical protein binding);GO:0043234(protein complex);GO:0003697(single-stranded DNA binding);GO:0000724(double-strand break repair via homologous recombination);GO:0006974(cellular response to DNA damage stimulus);GO:0010792(DNA double-strand break processing involved in repair via single-strand annealing);GO:0…	03440(Homologous recombination)	NA	NA	DNA repair protein RAD52 homolog isoform 2 [Source:RefSeq peptide;Acc:NP_001161230]	NA	8.55519	7.05907	6.00427	4.38181	2.99459	2.3921	1.45196	2.01244	1.08067	0.581542	0.742215	0.460734	0.338957	0.553843	0.305081	0.570612	0.444602
1373	0	chr1	-	60608355	60617652	ENSGALT00000086309	8	941	ENSGALG00000039171	RAD52	GO:0005634(nucleus);GO:0006310(DNA recombination);GO:0003677(DNA binding);GO:0042802(identical protein binding);GO:0043234(protein complex);GO:0003697(single-stranded DNA binding);GO:0000724(double-strand break repair via homologous recombination);GO:0006974(cellular response to DNA damage stimulus);GO:0010792(DNA double-strand break processing involved in repair via single-strand annealing);GO:0…	03440(Homologous recombination)	K10873	NA	DNA repair protein RAD52 homolog isoform 2 [Source:RefSeq peptide;Acc:NP_001161230]	NA	1.92691	2.14637	3.50952	1.25276	1.66797	1.24127	0.253497	0.356418	0.034215	0.0001	0.074965	0.140963	0.331578	0.612248	0.0001	0.238602	0.033914
1374	0	chr1	+	60628356	60876946	ENSGALT00000073002	16	2925	ENSGALG00000012994	ERC1	GO:0048786(presynaptic active zone);GO:0008385(IkappaB kinase complex);GO:0007252(I-kappaB phosphorylation);GO:0045296(cadherin binding)	NA	NA	NA	ELKS/RAB6-interacting/CAST family member 1 [Source:HGNC Symbol;Acc:HGNC:17072]	NA	0.292525	0.563004	0.321589	0.047343	0.046357	0.158791	0.011761	0.066801	0.115041	0.368137	0.098004	0.033915	0.004374	0.065678	0.462687	0.336856	0.004743
1378	0	chr1	+	60997447	61037837	ENSGALT00000067627	8	1916	ENSGALG00000035533	ADIPOR2	GO:0042802(identical protein binding);GO:0007186(G-protein coupled receptor signaling pathway);GO:0046982(protein heterodimerization activity);GO:0016021(integral component of membrane);GO:0016020(membrane);GO:0004872(receptor activity);GO:0055100(adiponectin binding);GO:0097003(adipokinetic hormone receptor activity);GO:0033211(adiponectin-activated signaling pathway);GO:0042593(glucose homeosta…	04920(Adipocytokine signaling pathway)	K07297	NA	adiponectin receptor 2 [Source:HGNC Symbol;Acc:HGNC:24041]	NA	24.85	24.4529	25.9736	21.7702	22.6034	95.214	51.9365	38.5535	75.3405	100.658	95.2641	55.1859	78.484	61.3769	117.901	101.71	60.2947
1380	0	chr1	+	61050761	61052686	ENSGALT00000021244	1	1926	ENSGALG00000013008	ENSGALG00000013008	NA	NA	NA	NA	NA	NA	0.919189	0.990644	1.42216	0.403291	0.283961	0.266133	0.145934	0.178107	0.204146	0.119196	0.173234	0.104345	0.026762	0.024485	0.128667	0.022578	0.083943
1381	0	chr1	+	61076893	61086163	ENSGALT00000044744	5	1383	ENSGALG00000026214	LRTM2	GO:0007409(axonogenesis);GO:0005578(proteinaceous extracellular matrix);GO:0005615(extracellular space);GO:0016021(integral component of membrane);GO:0016020(membrane);GO:0051965(positive regulation of synapse assembly)	NA	NA	NA	leucine rich repeats and transmembrane domains 2 [Source:HGNC Symbol;Acc:HGNC:32443]	NA	1.5186	1.50015	0.471436	1.9096	2.17671	0.259681	0.610173	0.652126	0.259947	0.132806	0.035419	0.220268	0.032516	0.0001	0.08987	0.026078	0.104264
1385	0	chr1	-	61212908	61216681	ENSGALT00000046958	4	366	ENSGALG00000038402	ENSGALG00000038402	NA	NA	NA	NA	NA	NA	10.075	10.2981	11.4675	24.3852	14.0742	8.37045	11.0721	9.89041	5.7439	4.83587	5.45762	1.84363	3.0107	2.68058	3.73638	1.84525	1.64593
1386	0	chr1	-	61242438	61245862	ENSGALT00000083115	2	1444	ENSGALG00000032831	ENSGALG00000032831	NA	NA	NA	NA	NA	NA	1.48009	1.21896	1.58502	7.61768	6.86894	2.24041	2.50198	3.28129	0.236925	0.079754	0.176915	0.043413	0.09563	0.195948	0.0963	0.128592	0.0001
1387	0	chr1	+	61471636	61671542	ENSGALT00000021261	49	6246	ENSGALG00000013022	CACNA1C	GO:1990454(L-type voltage-gated calcium channel complex);GO:0016021(integral component of membrane);GO:0014069(postsynaptic density);GO:0005891(voltage-gated calcium channel complex);GO:0005886(plasma membrane);GO:0005737(cytoplasm);GO:0098912(membrane depolarization during atrial cardiac muscle cell action potential);GO:0086091(regulation of heart rate by cardiac conduction);GO:0098911(regulatio…	NA	NA	NA	calcium voltage-gated channel subunit alpha1 C [Source:HGNC Symbol;Acc:HGNC:1390]	NA	7.82619	7.98353	9.23663	99.3913	84.1778	22.5405	23.0706	32.0254	1.58366	2.09619	2.2985	0.88322	0.797465	2.01224	0.754335	1.90225	2.27799
1389	0	chr1	+	61679420	61699251	ENSGALT00000053635	13	3264	ENSGALG00000033887	IL17RA	GO:0050832(defense response to fungus);GO:0005886(plasma membrane);GO:0005102(receptor binding);GO:0050729(positive regulation of inflammatory response);GO:1900017(positive regulation of cytokine production involved in inflammatory response);GO:0032747(positive regulation of interleukin-23 production);GO:0071621(granulocyte chemotaxis);GO:0072537(fibroblast activation);GO:2000664(positive regulat…	04060(Cytokine-cytokine receptor interaction)	NA	NA	interleukin 17 receptor A [Source:HGNC Symbol;Acc:HGNC:5985]	NA	16.0624	15.5184	16.4649	7.13562	9.08651	4.21079	3.49279	2.85671	2.49212	3.49359	3.73698	3.64209	2.53215	23.6941	5.60224	4.87966	5.91295
1392	0	chr1	-	61716796	61721437	ENSGALT00000021270	8	1248	ENSGALG00000013026	HDHD5	GO:0005739(mitochondrion);GO:0046474(glycerophospholipid biosynthetic process)	NA	NA	NA	haloacid dehalogenase like hydrolase domain containing 5 [Source:HGNC Symbol;Acc:HGNC:1843]	NA	0.0001	7.43395	0.0001	5.78903	0.0001	16.6834	0.0001	10.7154	0.0001	15.1526	12.2603	12.2903	15.3067	11.4034	0.0001	8.92673	9.34052
1393	0	chr1	-	61716796	61721741	ENSGALT00000064670	8	1278	ENSGALG00000013026	HDHD5	GO:0005739(mitochondrion);GO:0046474(glycerophospholipid biosynthetic process)	NA	NA	NA	haloacid dehalogenase like hydrolase domain containing 5 [Source:HGNC Symbol;Acc:HGNC:1843]	NA	6.26126	0.12181	10.7178	0.0001	7.55203	0.0001	12.99	0.0001	12.3697	0.0001	1.48383	0.0001	0.034303	0.020943	11.4858	0.0001	0.0001
1395	0	chr1	+	61754952	61846994	ENSGALT00000021278	19	4454	ENSGALG00000013034	CECR2	GO:0021915(neural tube development);GO:0090537(CERF complex);GO:0043044(ATP-dependent chromatin remodeling)	NA	NA	NA	CECR2, histone acetyl-lysine reader [Source:HGNC Symbol;Acc:HGNC:1840]	NA	14.4948	20.0158	17.9294	10.0465	9.94022	5.69348	7.777	6.86768	3.40612	4.0212	4.95515	3.47586	4.79401	5.8434	5.07383	3.79596	3.77282
1396	0	chr1	+	61754954	61846850	ENSGALT00000070397	18	4569	ENSGALG00000013034	CECR2	GO:0021915(neural tube development);GO:0090537(CERF complex);GO:0043044(ATP-dependent chromatin remodeling)	NA	NA	NA	CECR2, histone acetyl-lysine reader [Source:HGNC Symbol;Acc:HGNC:1840]	NA	2.80682	2.67363	3.39209	0.817616	1.31202	0.035097	0.015342	0.648918	0.114323	0.084612	0.250603	0.633798	0.356495	0.22702	0.179123	0.374769	0.313129
1398	0	chr1	-	61860175	61862802	ENSGALT00000087516	4	859	ENSGALG00000013036	ENSGALG00000013036	GO:0046961(proton-transporting ATPase activity, rotational mechanism);GO:0015991(ATP hydrolysis coupled proton transport);GO:0033178(proton-transporting two-sector ATPase complex, catalytic domain)	00190(Oxidative phosphorylation);04150(mTOR signaling pathway);04145(Phagosome)	NA	NA	NA	NA	23.593	17.5817	21.041	11.1446	5.67325	34.1612	11.0326	19.8415	31.496	27.5466	27.1506	33.7571	38.059	26.1475	34.5395	34.0763	24.4338
1400	0	chr1	-	61861532	61869769	ENSGALT00000087011	7	1312	ENSGALG00000013036	ENSGALG00000013036	GO:0046961(proton-transporting ATPase activity, rotational mechanism);GO:0015991(ATP hydrolysis coupled proton transport);GO:0033178(proton-transporting two-sector ATPase complex, catalytic domain)	00190(Oxidative phosphorylation);04150(mTOR signaling pathway);04145(Phagosome)	K02150	NA	NA	NA	15.7437	18.2767	16.8056	8.88521	7.6791	17.4625	19.5196	15.2616	15.7747	14.6102	14.4368	16.4321	20.3412	18.2602	17.1675	20.5712	14.5414
1401	0	chr1	+	61870544	61907992	ENSGALT00000021282	7	1770	ENSGALG00000013037	BCL2L13	GO:0005739(mitochondrion);GO:0016021(integral component of membrane);GO:0042981(regulation of apoptotic process);GO:0016020(membrane)	04137(Mitophagy - animal)	K15485	NA	BCL2 like 13 [Source:HGNC Symbol;Acc:HGNC:17164]	NA	35.4967	41.371	38.7305	31.737	33.8415	66.5244	85.0479	72.2652	62.8856	74.304	70.8046	71.6178	77.5084	55.0311	73.7801	78.2906	65.0471
1403	0	chr1	-	61913640	61932331	ENSGALT00000021284	6	1497	ENSGALG00000013039	BID	GO:0001836(release of cytochrome c from mitochondria);GO:0032461(positive regulation of protein oligomerization);GO:0043065(positive regulation of apoptotic process);GO:0005737(cytoplasm);GO:0031625(ubiquitin protein ligase binding);GO:0005829(cytosol);GO:0070062(extracellular exosome);GO:0005739(mitochondrion);GO:0016020(membrane);GO:0042127(regulation of cell proliferation);GO:0046982(protein h…	04210(Apoptosis);04217(Necroptosis);04115(p53 signaling pathway)	NA	NA	BH3 interacting domain death agonist [Source:HGNC Symbol;Acc:HGNC:1050]	NA	24.3328	21.8892	22.3604	9.51419	8.7999	5.82028	4.77088	7.01312	4.72602	4.25358	3.01201	3.12027	3.86396	13.8436	3.2358	3.7367	1.32927
1405	0	chr1	-	61939516	61957027	ENSGALT00000056182	5	540	ENSGALG00000032764	ENSGALG00000032764	NA	NA	NA	NA	NA	NA	28.4705	22.8848	20.4575	19.0427	18.6983	21.2295	22.3447	23.655	22.7679	27.6172	20.6879	19.3635	20.4973	24.5457	66.2215	37.5986	36.5187
1406	0	chr1	-	61962470	61964566	ENSGALT00000053203	3	1206	ENSGALG00000032607	ENSGALG00000032607	NA	NA	NA	NA	NA	NA	32.2177	24.1656	20.7513	20.9213	21.5865	23.1418	24.7624	25.6591	29.4696	38.4429	25.9748	27.3805	24.9133	28.7088	87.4493	51.9837	47.6073
1407	0	chr1	-	61977760	62038931	ENSGALT00000021288	21	3126	ENSGALG00000013042	ENSGALG00000013042	GO:0071949(FAD binding);GO:0046872(metal ion binding)	NA	NA	NA	NA	NA	41.1115	33.9469	30.2798	27.8198	29.096	35.6654	33.3436	40.8261	33.7235	41.7308	33.543	27.355	26.9717	35.1416	89.1201	66.7172	62.8966
1408	0	chr1	+	62114295	62118050	ENSGALT00000030543	6	855	ENSGALG00000019286	PEX26	GO:0005779(integral component of peroxisomal membrane);GO:0005777(peroxisome);GO:0045046(protein import into peroxisome membrane);GO:0016558(protein import into peroxisome matrix);GO:0051117(ATPase binding);GO:0032403(protein complex binding);GO:0008022(protein C-terminus binding)	NA	NA	NA	peroxisomal biogenesis factor 26 [Source:HGNC Symbol;Acc:HGNC:22965]	NA	3.36921	3.06137	3.79807	1.62309	1.31262	3.37636	2.45862	4.09825	3.00624	2.84242	3.29939	3.15622	4.32055	3.12516	4.48052	4.45396	3.12526
1409	0	chr1	+	62121851	62125401	ENSGALT00000037483	4	1391	ENSGALG00000013045	TUBA8B	GO:0005874(microtubule);GO:0007017(microtubule-based process);GO:0003924(GTPase activity);GO:0005525(GTP binding);GO:0005856(cytoskeleton);GO:0005737(cytoplasm);GO:0000166(nucleotide binding);GO:0007010(cytoskeleton organization);GO:0005200(structural constituent of cytoskeleton)	04145(Phagosome);04210(Apoptosis);04530(Tight junction);04540(Gap junction)	K07374	NA	tubulin alpha-2 chain [Source:RefSeq peptide;Acc:NP_990775]	NA	0.130687	0.0001	0.0001	0.0001	0.0001	0.0001	0.0001	0.20309	0.184076	0.278542	0.297351	0.829848	1.45754	0.326727	0.07918	0.0001	0.240137
1410	0	chr1	+	62133259	62136787	ENSGALT00000037480	5	1350	ENSGALG00000013056	ENSGALG00000013056	GO:0005874(microtubule);GO:0007017(microtubule-based process);GO:0003924(GTPase activity);GO:0005525(GTP binding);GO:0005856(cytoskeleton);GO:0005737(cytoplasm);GO:0000166(nucleotide binding);GO:0007010(cytoskeleton organization);GO:0005200(structural constituent of cytoskeleton)	04145(Phagosome);04210(Apoptosis);04530(Tight junction);04540(Gap junction)	K07374	NA	NA	NA	0.801396	1.23224	1.39942	1.47474	1.62667	11.7596	9.37482	7.60423	26.5097	16.7707	20.8608	46.6273	35.9697	34.8068	25.7201	40.5937	20.7872
1411	0	chr1	+	62144164	62154171	ENSGALT00000021310	10	1162	ENSGALG00000013057	ENSGALG00000013057	GO:0036459(thiol-dependent ubiquitinyl hydrolase activity);GO:0016579(protein deubiquitination);GO:0006511(ubiquitin-dependent protein catabolic process)	NA	NA	NA	NA	NA	6.03668	6.42056	8.45363	2.57632	2.27534	0.677402	0.113794	1.00707	5.15367	4.99996	1.8478	5.15623	1.56918	23.7319	4.21139	1.6737	1.22563
1412	0	chr1	+	62161773	62170124	ENSGALT00000021311	11	1095	ENSGALG00000013058	ENSGALG00000013058	GO:0016491(oxidoreductase activity);GO:0055114(oxidation-reduction process)	NA	NA	NA	NA	NA	1.57737	1.38793	1.2357	1.16845	1.0258	0.0001	0.066832	0.0001	0.237145	0.258289	0.183009	0.451998	0.283513	0.210531	0.137167	0.093288	0.127367
1413	0	chr1	-	62176428	62185484	ENSGALT00000021332	10	1559	ENSGALG00000045122	AKR1B1	GO:0016491(oxidoreductase activity);GO:0055114(oxidation-reduction process)	00040(Pentose and glucuronate interconversions);00051(Fructose and mannose metabolism);00052(Galactose metabolism);00561(Glycerolipid metabolism);00790(Folate biosynthesis)	K00011	EC:1.1.1.21	aldo-keto reductase family 1, member B10 (aldose reductase) [Source:RefSeq peptide;Acc:NP_001264828]	NA	194.153	208.873	200.316	129.168	111.316	62.6844	61.7536	64.4474	79.0242	70.3797	73.3638	104.255	95.3244	121.592	91.8505	101.18	86.9586
1415	0	chr1	-	62199783	62220778	ENSGALT00000043935	10	2323	ENSGALG00000003466	AKR1B1L	GO:0016491(oxidoreductase activity);GO:0055114(oxidation-reduction process)	00040(Pentose and glucuronate interconversions);00051(Fructose and mannose metabolism);00052(Galactose metabolism);00561(Glycerolipid metabolism);00790(Folate biosynthesis)	NA	NA	Gallus gallus aldo-keto reductase family 1, member B1-like (aldose reductase) (AKR1B1L), mRNA. [Source:RefSeq mRNA;Acc:NM_001243590]	NA	3.21497	3.22515	1.23612	0.405569	0.229595	0.281077	0.349101	0.978211	0.605706	0.565095	0.317697	0.762772	0.178994	0.233243	0.319567	1.53963	0.394881
1421	0	chr1	-	62200663	62220741	ENSGALT00000085908	9	1680	ENSGALG00000003466	AKR1B1L	GO:0016491(oxidoreductase activity);GO:0055114(oxidation-reduction process)	00040(Pentose and glucuronate interconversions);00051(Fructose and mannose metabolism);00052(Galactose metabolism);00561(Glycerolipid metabolism);00790(Folate biosynthesis)	NA	NA	Gallus gallus aldo-keto reductase family 1, member B1-like (aldose reductase) (AKR1B1L), mRNA. [Source:RefSeq mRNA;Acc:NM_001243590]	NA	0.0001	0.442292	0.477491	0.0001	0.0001	0.002225	0.0001	0.559186	0.150888	0.573633	0.769484	0.325146	0.680164	0.0001	0.321756	0.056155	0.28123
1424	0	chr1	-	62200664	62220787	ENSGALT00000065812	10	1451	ENSGALG00000003466	AKR1B1L	GO:0016491(oxidoreductase activity);GO:0055114(oxidation-reduction process)	00040(Pentose and glucuronate interconversions);00051(Fructose and mannose metabolism);00052(Galactose metabolism);00561(Glycerolipid metabolism);00790(Folate biosynthesis)	NA	NA	Gallus gallus aldo-keto reductase family 1, member B1-like (aldose reductase) (AKR1B1L), mRNA. [Source:RefSeq mRNA;Acc:NM_001243590]	NA	0.940104	3.84799	1.46389	0.33384	0.250495	0.187344	0.0001	0.504466	0.0001	0.557014	1.01193	4.6e-05	0.40953	1.22903	0.655033	3.6381	0.553701
1430	0	chr1	+	62239536	62258379	ENSGALT00000021340	5	4043	ENSGALG00000013069	BPGM	GO:0070062(extracellular exosome);GO:0043456(regulation of pentose-phosphate shunt);GO:0046538(2,3-bisphosphoglycerate-dependent phosphoglycerate mutase activity);GO:0006094(gluconeogenesis);GO:0004619(phosphoglycerate mutase activity);GO:0004082(bisphosphoglycerate mutase activity);GO:0006096(glycolytic process);GO:0016868(intramolecular transferase activity, phosphotransferases);GO:0005829(cyto…	00010(Glycolysis / Gluconeogenesis);00260(Glycine, serine and threonine metabolism)	NA	NA	bisphosphoglycerate mutase [Source:HGNC Symbol;Acc:HGNC:1093]	NA	20.7427	20.3736	19.8408	27.8614	27.7187	43.9252	28.1146	28.3765	467.072	695.425	465.572	553.878	719.98	341.172	546.239	487.482	348.355
1431	0	chr1	+	62239537	62256001	ENSGALT00000087388	5	1654	ENSGALG00000013069	BPGM	GO:0070062(extracellular exosome);GO:0043456(regulation of pentose-phosphate shunt);GO:0046538(2,3-bisphosphoglycerate-dependent phosphoglycerate mutase activity);GO:0006094(gluconeogenesis);GO:0004619(phosphoglycerate mutase activity);GO:0004082(bisphosphoglycerate mutase activity);GO:0006096(glycolytic process);GO:0016868(intramolecular transferase activity, phosphotransferases);GO:0005829(cyto…	00010(Glycolysis / Gluconeogenesis);00260(Glycine, serine and threonine metabolism)	K01837	EC:5.4.2.4;EC:5.4.2.11	bisphosphoglycerate mutase [Source:HGNC Symbol;Acc:HGNC:1093]	NA	0.051211	0.032865	0.04429	0.017622	0.017553	0.0001	0.0001	0.009917	0.052203	0.965638	0.464459	0.98542	1.28039	1.10586	0.757156	0.491394	1.24328
1433	0	chr1	+	62458376	62489292	ENSGALT00000057637	11	2175	ENSGALG00000033471	CALD1	GO:0045296(cadherin binding);GO:0005886(plasma membrane);GO:0043231(intracellular membrane-bounded organelle);GO:0015629(actin cytoskeleton)	04270(Vascular smooth muscle contraction)	NA	NA	caldesmon [Source:RefSeq peptide;Acc:NP_989489]	NA	1.02152	0.848233	0.24022	0.182369	0.45969	0.190795	0.386099	0.081695	0.230428	0.14288	0.207852	0.176964	0.089837	0.024582	0.065908	0.03121	0.029
1434	0	chr1	+	62458605	62493489	ENSGALT00000086859	13	2282	ENSGALG00000033471	CALD1	GO:0045296(cadherin binding);GO:0005886(plasma membrane);GO:0043231(intracellular membrane-bounded organelle);GO:0015629(actin cytoskeleton)	04270(Vascular smooth muscle contraction)	NA	NA	caldesmon [Source:RefSeq peptide;Acc:NP_989489]	NA	5.14298	1.56264	2.37894	0.283861	0.338405	0.489723	0.483111	0.118415	0.064367	0.015441	0.03131	0.044076	0.060969	0.046534	0.020868	0.028381	0.0001
1435	0	chr1	+	62460345	62495064	ENSGALT00000084272	13	3665	ENSGALG00000033471	CALD1	GO:0045296(cadherin binding);GO:0005886(plasma membrane);GO:0043231(intracellular membrane-bounded organelle);GO:0015629(actin cytoskeleton)	04270(Vascular smooth muscle contraction)	K12327	NA	caldesmon [Source:RefSeq peptide;Acc:NP_989489]	NA	0.963868	8.60032	10.5077	10.2788	11.0955	13.9713	10.0586	10.1925	4.43609	3.91476	1.64593	6.77334	4.43004	2.24771	2.96698	3.18399	1.34747
1436	0	chr1	-	62496373	62504516	ENSGALT00000021346	10	1487	ENSGALG00000013072	ENSGALG00000013072	GO:0016491(oxidoreductase activity);GO:0055114(oxidation-reduction process);GO:0004033(aldo-keto reductase (NADP) activity);GO:0008106(alcohol dehydrogenase (NADP+) activity);GO:0051903(S-(hydroxymethyl)glutathione dehydrogenase activity);GO:0070401(NADP+ binding);GO:0070402(NADPH binding);GO:0042574(retinal metabolic process)	00040(Pentose and glucuronate interconversions);00051(Fructose and mannose metabolism);00052(Galactose metabolism);00561(Glycerolipid metabolism);00790(Folate biosynthesis)	K00011	EC:1.1.1.21	NA	NA	2.98811	2.5443	2.00727	5.18118	6.89922	11.7933	16.162	10.2825	3.11883	2.63541	2.33949	3.69466	0.89821	5.63725	2.34337	2.45656	2.7107
1437	0	chr1	-	62659918	62765595	ENSGALT00000044139	5	731	ENSGALG00000028186	RERG	GO:0005525(GTP binding);GO:0003924(GTPase activity);GO:0000166(nucleotide binding);GO:0007165(signal transduction);GO:0016020(membrane);GO:0008285(negative regulation of cell proliferation);GO:0009725(response to hormone);GO:0030308(negative regulation of cell growth);GO:0005634(nucleus);GO:0005829(cytosol)	NA	NA	NA	RAS like estrogen regulated growth inhibitor [Source:HGNC Symbol;Acc:HGNC:15980]	NA	16.666	16.1921	14.2776	29.3075	31.4089	2.23212	2.71653	2.30686	4.83516	6.15418	7.61499	2.91008	2.59078	3.94056	2.70276	4.06252	2.19159
1441	0	chr1	-	62965717	62988982	ENSGALT00000084468	7	2216	ENSGALG00000045870	ENSGALG00000045870	NA	NA	NA	NA	NA	NA	61.6203	47.4491	51.46	26.3014	20.4483	10.0101	7.22178	10.0909	6.6023	3.89423	3.20794	6.19344	3.84301	4.408	4.73366	4.56371	5.24005
1442	0	chr1	-	63005065	63019412	ENSGALT00000021369	5	552	ENSGALG00000013091	ENSGALG00000013091	GO:0051017(actin filament bundle assembly);GO:0035591(signaling adaptor activity);GO:0003779(actin binding);GO:0009967(positive regulation of signal transduction);GO:0051016(barbed-end actin filament capping)	NA	NA	NA	NA	NA	67.6821	44.9713	58.7513	23.9346	21.8398	8.22996	7.70643	9.95849	9.74359	6.37983	6.63309	6.36282	4.22881	6.29122	6.26614	7.8583	7.73237
1445	0	chr1	+	63141051	63194875	ENSGALT00000021380	9	1525	ENSGALG00000013095	DERA	GO:0004139(deoxyribose-phosphate aldolase activity);GO:0009264(deoxyribonucleotide catabolic process);GO:0016829(lyase activity);GO:0003824(catalytic activity);GO:0005737(cytoplasm);GO:0016052(carbohydrate catabolic process);GO:0046121(deoxyribonucleoside catabolic process);GO:0005634(nucleus);GO:0070062(extracellular exosome)	00030(Pentose phosphate pathway)	NA	NA	deoxyribose-phosphate aldolase [Source:HGNC Symbol;Acc:HGNC:24269]	NA	5.79645	3.46732	3.25543	3.09494	5.9436	5.98675	5.1647	4.71089	4.32878	1.27526	4.85732	0.977596	3.62636	6.62862	1.63708	0.551195	0.365944
1446	0	chr1	+	63141052	63194486	ENSGALT00000084722	9	1124	ENSGALG00000013095	DERA	GO:0004139(deoxyribose-phosphate aldolase activity);GO:0009264(deoxyribonucleotide catabolic process);GO:0016829(lyase activity);GO:0003824(catalytic activity);GO:0005737(cytoplasm);GO:0016052(carbohydrate catabolic process);GO:0046121(deoxyribonucleoside catabolic process);GO:0005634(nucleus);GO:0070062(extracellular exosome)	00030(Pentose phosphate pathway)	NA	NA	deoxyribose-phosphate aldolase [Source:HGNC Symbol;Acc:HGNC:24269]	NA	0.0001	0.0001	0.0001	0.0001	0.0001	0.766995	0.0001	0.0001	0.0001	2.37739	0.435929	3.35948	0.44731	0.55472	1.39966	3.18473	1.43046
1447	0	chr1	+	63141052	63194875	ENSGALT00000066256	7	1261	ENSGALG00000013095	DERA	GO:0004139(deoxyribose-phosphate aldolase activity);GO:0009264(deoxyribonucleotide catabolic process);GO:0016829(lyase activity);GO:0003824(catalytic activity);GO:0005737(cytoplasm);GO:0016052(carbohydrate catabolic process);GO:0046121(deoxyribonucleoside catabolic process);GO:0005634(nucleus);GO:0070062(extracellular exosome)	00030(Pentose phosphate pathway)	NA	NA	deoxyribose-phosphate aldolase [Source:HGNC Symbol;Acc:HGNC:24269]	NA	0.0001	1.07038	2.01687	0.0001	0.0001	0.950429	0.0001	0.0001	0.0001	2.07798	0.0001	2.61436	0.908702	0.613747	0.0001	1.75916	1.10798
1453	0	chr1	+	63309155	63315662	ENSGALT00000087347	4	933	ENSGALG00000013098	MGST1	GO:0005739(mitochondrion);GO:0071449(cellular response to lipid hydroperoxide);GO:0055114(oxidation-reduction process);GO:0004602(glutathione peroxidase activity);GO:0004364(glutathione transferase activity);GO:0098869(cellular oxidant detoxification);GO:0016021(integral component of membrane);GO:0016020(membrane)	00480(Glutathione metabolism);00980(Metabolism of xenobiotics by cytochrome P450);00982(Drug metabolism - cytochrome P450)	NA	NA	microsomal glutathione S-transferase 1 [Source:HGNC Symbol;Acc:HGNC:7061]	NA	1.12107	3.28815	16.6805	0.727366	3.97422	2.87051	2.34125	3.99424	0.446115	0.296149	2.56766	1.75074	0.001078	3.20297	1.30468	0.326198	0.207237
1461	0	chr1	+	64403222	64534173	ENSGALT00000021439	12	1938	ENSGALG00000013134	PLEKHA5	GO:0010314(phosphatidylinositol-5-phosphate binding);GO:0032266(phosphatidylinositol-3-phosphate binding);GO:0070273(phosphatidylinositol-4-phosphate binding);GO:0080025(phosphatidylinositol-3,5-bisphosphate binding);GO:0061458(reproductive system development);GO:0005654(nucleoplasm);GO:0005829(cytosol);GO:0016020(membrane)	NA	NA	NA	pleckstrin homology domain containing A5 [Source:HGNC Symbol;Acc:HGNC:30036]	NA	10.142	10.8974	11.3847	15.0557	23.881	17.89	21.2989	30.6817	17.3127	17.6817	10.0109	10.6268	7.87014	7.08532	25.4805	12.2218	6.02507
1463	0	chr1	+	64560919	64571917	ENSGALT00000079294	5	1386	ENSGALG00000039412	ENSGALG00000039412	NA	NA	NA	NA	NA	NA	5.64018	1.97225	6.46865	9.11459	13.0558	8.59914	6.73798	14.9614	9.13895	11.0555	0.206133	4.89294	4.01445	0.0001	11.8599	5.14005	2.291
1466	0	chr1	+	64792526	64819531	ENSGALT00000073529	6	1895	ENSGALG00000038920	ENSGALG00000038920	NA	NA	NA	NA	NA	NA	0.557017	0.186472	0.1668	0.279173	0.504816	1.14445	1.23982	0.768565	0.436481	0.386797	0.067233	0.467144	0.089795	0.135241	0.173618	0.111652	0.034553
1481	0	chr1	+	65390754	65401845	ENSGALT00000060053	4	1367	ENSGALG00000033855	GOLT1B	GO:0043123(positive regulation of I-kappaB kinase/NF-kappaB signaling);GO:0004871(signal transducer activity);GO:0016020(membrane);GO:0005783(endoplasmic reticulum)	NA	NA	NA	golgi transport 1B [Source:HGNC Symbol;Acc:HGNC:20175]	NA	0.0001	2.36692	2.95969	0.0001	2.7355	0.070296	0.181969	0.116958	0.034064	0.039188	0.0001	0.144856	0.0001	0.133453	0.0001	0.0001	0.0001
1484	0	chr1	+	65432216	65472333	ENSGALT00000021521	11	1706	ENSGALG00000013177	BCAT1	GO:0009099(valine biosynthetic process);GO:0009098(leucine biosynthetic process);GO:0009082(branched-chain amino acid biosynthetic process);GO:0009081(branched-chain amino acid metabolic process);GO:0008652(cellular amino acid biosynthetic process);GO:0052656(L-isoleucine transaminase activity);GO:0052655(L-valine transaminase activity);GO:0008483(transaminase activity);GO:0052654(L-leucine trans…	01210(2-Oxocarboxylic acid metabolism);01230(Biosynthesis of amino acids);00270(Cysteine and methionine metabolism);00280(Valine, leucine and isoleucine degradation);00290(Valine, leucine and isoleucine biosynthesis);00770(Pantothenate and CoA biosynthesis)	K00826	EC:2.6.1.42	branched chain amino acid transaminase 1 [Source:HGNC Symbol;Acc:HGNC:976]	NA	64.2185	50.2763	50.0363	42.0834	37.7675	45.9858	38.4312	29.2921	65.3359	79.3038	76.2264	102.977	77.7835	134.247	34.6336	42.8956	53.9354
1490	0	chr1	+	65653394	65655431	ENSGALT00000073770	2	1369	ENSGALG00000039016	ENSGALG00000039016	NA	NA	NA	NA	NA	NA	2.94868	2.69605	2.57779	1.84739	1.40447	1.68081	0.863282	1.37555	0.211697	0.251399	0.261715	0.367863	0.09424	0.6305	0.752599	0.925389	0.269842
1500	0	chr1	+	65938356	66226982	ENSGALT00000080713	15	2319	ENSGALG00000032768	SOX5	GO:0005634(nucleus);GO:0003677(DNA binding);GO:0032332(positive regulation of chondrocyte differentiation);GO:0055059(asymmetric neuroblast division);GO:0061036(positive regulation of cartilage development);GO:0071560(cellular response to transforming growth factor beta stimulus);GO:2000741(positive regulation of mesenchymal stem cell differentiation)	NA	NA	NA	transcription factor SOX-5 [Source:RefSeq peptide;Acc:NP_001004385]	NA	11.8371	10.5077	9.78099	7.86604	6.00364	4.69836	4.59818	4.84409	1.66382	1.48945	1.06556	1.45576	1.36578	3.46828	1.08674	1.84216	1.33672
1503	0	chr1	-	66507344	66533577	ENSGALT00000021571	8	1423	ENSGALG00000013205	ETNK1	GO:0016020(membrane);GO:0005886(plasma membrane);GO:0005829(cytosol);GO:0005654(nucleoplasm);GO:0006646(phosphatidylethanolamine biosynthetic process);GO:0004305(ethanolamine kinase activity);GO:0016310(phosphorylation)	00564(Glycerophospholipid metabolism)	NA	NA	ethanolamine kinase 1 [Source:HGNC Symbol;Acc:HGNC:24649]	NA	48.0033	37.5347	48.6569	23.6537	20.597	12.1604	7.63668	8.95551	9.94894	8.63287	7.20277	6.8045	8.78465	22.4226	11.1562	14.0435	11.5259
1505	0	chr1	-	66641208	66642216	ENSGALT00000087017	2	852	ENSGALG00000046175	ENSGALG00000046175	NA	NA	NA	NA	NA	NA	1.42428	1.31796	0.707089	0.0001	0.0001	0.0001	0.0001	0.0001	0.0001	0.0001	0.0001	0.0001	0.0001	0.0001	0.0001	0.0001	0.0001
1506	0	chr1	+	66641628	66757539	ENSGALT00000021583	5	1222	ENSGALG00000013211	Sial-T2	GO:0034605(cellular response to heat);GO:0008284(positive regulation of cell proliferation);GO:0097503(sialylation);GO:0008373(sialyltransferase activity);GO:0006486(protein glycosylation);GO:0005794(Golgi apparatus);GO:0016757(transferase activity, transferring glycosyl groups);GO:0016740(transferase activity);GO:0016021(integral component of membrane);GO:0016020(membrane)	00601(Glycosphingolipid biosynthesis - lacto and neolacto series);00603(Glycosphingolipid biosynthesis - globo and isoglobo series);00604(Glycosphingolipid biosynthesis - ganglio series)	K03371	EC:2.4.99.8	ST8 alpha-N-acetyl-neuraminide alpha-2,8-sialyltransferase 1 [Source:HGNC Symbol;Acc:HGNC:10869]	NA	36.8527	25.7642	26.8421	6.48627	5.28905	1.5511	1.60846	2.29301	1.68009	0.868001	0.51448	0.945025	0.847921	4.38978	1.29127	0.604584	1.09675
1507	0	chr1	+	66846831	66850139	ENSGALT00000021594	2	1845	ENSGALG00000013218	C3AR1	GO:0050900(leukocyte migration);GO:0060326(cell chemotaxis);GO:0002430(complement receptor mediated signaling pathway);GO:0004876(complement component C3a receptor activity);GO:0004875(complement receptor activity);GO:0007204(positive regulation of cytosolic calcium ion concentration);GO:0007200(phospholipase C-activating G-protein coupled receptor signaling pathway);GO:0006954(inflammatory respo…	04080(Neuroactive ligand-receptor interaction)	NA	NA	complement C3a receptor 1 [Source:HGNC Symbol;Acc:HGNC:1319]	NA	1.54026	1.41582	1.65647	1.38826	1.97313	0.588046	0.715697	1.12685	1.07678	1.47058	0.710699	4.64895	0.543473	12.925	3.87189	3.58479	2.29453
1512	0	chr1	+	66927420	66999781	ENSGALT00000021626	40	4808	ENSGALG00000013244	ABCC9	GO:0042383(sarcolemma);GO:0030017(sarcomere);GO:0008282(ATP-sensitive potassium channel complex);GO:0008076(voltage-gated potassium channel complex);GO:0005886(plasma membrane);GO:0006813(potassium ion transport);GO:0051607(defense response to virus);GO:0044325(ion channel binding);GO:0008281(sulfonylurea receptor activity);GO:0005267(potassium channel activity);GO:0042626(ATPase activity, couple…	02010(ABC transporters)	NA	NA	ATP binding cassette subfamily C member 9 [Source:HGNC Symbol;Acc:HGNC:60]	NA	16.8733	13.8965	15.4627	31.8706	33.0668	36.5354	22.3072	35.1169	43.634	38.6881	37.8924	46.6212	44.0219	39.9579	45.3731	38.0668	25.5579
1513	0	chr1	+	66933097	66998469	ENSGALT00000063001	37	4599	ENSGALG00000013244	ABCC9	GO:0042383(sarcolemma);GO:0030017(sarcomere);GO:0008282(ATP-sensitive potassium channel complex);GO:0008076(voltage-gated potassium channel complex);GO:0005886(plasma membrane);GO:0006813(potassium ion transport);GO:0051607(defense response to virus);GO:0044325(ion channel binding);GO:0008281(sulfonylurea receptor activity);GO:0005267(potassium channel activity);GO:0042626(ATPase activity, couple…	02010(ABC transporters)	K05033	NA	ATP binding cassette subfamily C member 9 [Source:HGNC Symbol;Acc:HGNC:60]	NA	0.788536	1.47168	1.43361	7.57815	6.14903	8.65855	12.1954	9.43472	17.7523	12.5241	10.0831	18.0369	12.4343	15.4242	14.2344	8.79918	8.35371
1514	0	chr1	+	66933097	66999781	ENSGALT00000047243	37	4551	ENSGALG00000013244	ABCC9	GO:0042383(sarcolemma);GO:0030017(sarcomere);GO:0008282(ATP-sensitive potassium channel complex);GO:0008076(voltage-gated potassium channel complex);GO:0005886(plasma membrane);GO:0006813(potassium ion transport);GO:0051607(defense response to virus);GO:0044325(ion channel binding);GO:0008281(sulfonylurea receptor activity);GO:0005267(potassium channel activity);GO:0042626(ATPase activity, couple…	02010(ABC transporters)	NA	NA	ATP binding cassette subfamily C member 9 [Source:HGNC Symbol;Acc:HGNC:60]	NA	0.048265	0.481987	0.019222	0.78061	0.993809	0.802443	1.21495	1.77201	1.04089	1.55353	0.312584	1.87088	2.69425	0.929993	0.322681	1.40726	0.085754
1515	0	chr1	+	67009473	67015062	ENSGALT00000049266	4	1786	ENSGALG00000026373	KCNJ8	GO:0015272(ATP-activated inward rectifier potassium channel activity);GO:0010107(potassium ion import);GO:0005242(inward rectifier potassium channel activity);GO:0034765(regulation of ion transmembrane transport);GO:0005244(voltage-gated ion channel activity);GO:0006813(potassium ion transport);GO:0006811(ion transport);GO:0006810(transport);GO:0005887(integral component of plasma membrane);GO:00…	NA	NA	NA	potassium voltage-gated channel subfamily J member 8 [Source:HGNC Symbol;Acc:HGNC:6269]	NA	1.89723	5.23386	2.76693	3.99769	6.5979	1.01573	1.17141	0.234559	0.598176	0.241622	0.332139	0.70094	0.498271	0.087065	0.951184	0.36726	0.033498
1516	0	chr1	+	67009477	67016833	ENSGALT00000044443	3	3455	ENSGALG00000026373	KCNJ8	GO:0015272(ATP-activated inward rectifier potassium channel activity);GO:0010107(potassium ion import);GO:0005242(inward rectifier potassium channel activity);GO:0034765(regulation of ion transmembrane transport);GO:0005244(voltage-gated ion channel activity);GO:0006813(potassium ion transport);GO:0006811(ion transport);GO:0006810(transport);GO:0005887(integral component of plasma membrane);GO:00…	NA	NA	NA	potassium voltage-gated channel subfamily J member 8 [Source:HGNC Symbol;Acc:HGNC:6269]	NA	6.37917	2.44706	5.26418	4.00128	1.66684	7.97284	3.56433	8.40303	2.59499	2.47982	3.6966	1.41378	2.11571	2.18811	5.79445	5.29979	2.94946
1519	0	chr1	+	67084457	67094047	ENSGALT00000087941	8	1267	ENSGALG00000035836	LDHB	NA	00010(Glycolysis / Gluconeogenesis);00620(Pyruvate metabolism);00640(Propanoate metabolism);00270(Cysteine and methionine metabolism)	NA	NA	L-lactate dehydrogenase B chain [Source:RefSeq peptide;Acc:NP_989508]	NA	11.4726	12.5065	13.0547	9.84089	6.37567	16.5153	11.7753	13.887	1.32815	0.963325	1.76472	1.03901	1.51702	4.68965	1.10823	2.69307	4.44531
1521	0	chr1	+	67088348	67094047	ENSGALT00000083243	5	885	ENSGALG00000035836	LDHB	NA	00010(Glycolysis / Gluconeogenesis);00620(Pyruvate metabolism);00640(Propanoate metabolism);00270(Cysteine and methionine metabolism)	NA	NA	L-lactate dehydrogenase B chain [Source:RefSeq peptide;Acc:NP_989508]	NA	137.586	112.769	114.473	68.9333	66.6614	113.91	86.1198	101.398	18.7018	13.7403	16.2733	11.8856	11.4145	52.086	18.7009	20.201	32.0065
1525	0	chr1	+	67203135	67215800	ENSGALT00000022697	17	1539	ENSGALG00000014011	LRMP	GO:0016020(membrane);GO:0016021(integral component of membrane)	NA	NA	NA	lymphoid restricted membrane protein [Source:HGNC Symbol;Acc:HGNC:6690]	NA	0.399328	0.659161	0.857384	0.443246	0.204656	0.479854	0.289304	0.417562	0.306302	0.3811	0.194326	0.822667	0.499668	5.649	1.46896	1.04671	0.627868
1528	0	chr1	+	67235341	67236583	ENSGALT00000022724	3	932	ENSGALG00000014031	ETFRF1	GO:0005739(mitochondrion);GO:0022904(respiratory electron transport chain)	NA	NA	NA	electron transfer flavoprotein regulatory factor 1 [Source:HGNC Symbol;Acc:HGNC:27052]	NA	4.02895	2.9477	5.08897	4.57857	7.93948	12.0953	5.82056	8.42167	2.34381	2.02354	2.00969	2.1674	1.30949	0.739261	1.81503	2.07007	0.934175
1530	0	chr1	-	67241669	67263388	ENSGALT00000063299	5	1125	ENSGALG00000030943	KRAS	GO:0008284(positive regulation of cell proliferation);GO:0005925(focal adhesion);GO:0005737(cytoplasm);GO:0016020(membrane);GO:0031234(extrinsic component of cytoplasmic side of plasma membrane);GO:0010628(positive regulation of gene expression);GO:0051146(striated muscle cell differentiation);GO:0032403(protein complex binding);GO:0031647(regulation of protein stability);GO:0008542(visual learni…	04010(MAPK signaling pathway);04012(ErbB signaling pathway);04370(VEGF signaling pathway);04371(Apelin signaling pathway);04068(FoxO signaling pathway);04150(mTOR signaling pathway);04140(Autophagy - animal);04137(Mitophagy - animal);04210(Apoptosis);04218(Cellular senescence);04540(Gap junction);04810(Regulation of actin cytoskeleton);04910(Insulin signaling pathway);04912(GnRH signaling pathway…	NA	NA	KRAS proto-oncogene, GTPase [Source:HGNC Symbol;Acc:HGNC:6407]	NA	34.5873	29.2716	43.3336	18.4775	17.7555	17.5727	12.8344	16.3267	5.35253	4.9682	3.91137	7.11451	5.22939	4.3908	6.27832	7.0771	3.42621
1534	0	chr1	-	67641436	67643827	ENSGALT00000046906	6	852	ENSGALG00000041414	BHLHE41	GO:0045892(negative regulation of transcription, DNA-templated);GO:0070888(E-box binding);GO:0046982(protein heterodimerization activity);GO:0000122(negative regulation of transcription from RNA polymerase II promoter);GO:0042803(protein homodimerization activity);GO:0042826(histone deacetylase binding);GO:0043425(bHLH transcription factor binding);GO:0001102(RNA polymerase II activating transcri…	NA	NA	NA	basic helix-loop-helix family member e41 [Source:HGNC Symbol;Acc:HGNC:16617]	NA	2.07324	2.48657	1.53114	7.51643	7.2276	6.04392	5.43801	5.49292	2.41048	5.14028	4.122	5.47333	2.92611	10.2001	5.53733	3.4219	3.11129
1535	0	chr1	+	67665579	67683309	ENSGALT00000022738	3	750	ENSGALG00000014042	SSPN	GO:0030133(transport vesicle);GO:0016010(dystrophin-associated glycoprotein complex);GO:0005887(integral component of plasma membrane);GO:0016021(integral component of membrane);GO:0016020(membrane)	NA	NA	NA	sarcospan [Source:HGNC Symbol;Acc:HGNC:11322]	NA	31.1325	28.7761	33.3385	92.8504	106.555	138.673	93.9495	89.6395	49.5676	62.5787	44.9142	72.0693	46.8257	51.8986	32.5896	25.8933	27.948
1538	0	chr1	-	67751004	67983940	ENSGALT00000066797	48	6912	ENSGALG00000014071	ENSGALG00000014071	GO:0070679(inositol 1,4,5 trisphosphate binding);GO:0048016(inositol phosphate-mediated signaling);GO:0005220(inositol 1,4,5-trisphosphate-sensitive calcium-release channel activity);GO:0006816(calcium ion transport);GO:0005262(calcium channel activity);GO:0070588(calcium ion transmembrane transport);GO:0051209(release of sequestered calcium ion into cytosol);GO:0005509(calcium ion binding);GO:00…	NA	NA	NA	NA	NA	6.05061	4.47586	4.71377	2.14375	3.44557	0.085901	0.250894	2.85699	2.50579	1.32189	0.109994	1.92652	1.61408	5.70692	3.56321	3.17539	1.72165
1549	0	chr1	+	68192301	68228416	ENSGALT00000022820	17	3244	ENSGALG00000014096	ARNTL2	GO:0005730(nucleolus);GO:0005634(nucleus);GO:0045944(positive regulation of transcription from RNA polymerase II promoter);GO:0045893(positive regulation of transcription, DNA-templated);GO:0042753(positive regulation of circadian rhythm);GO:0007623(circadian rhythm);GO:0006357(regulation of transcription from RNA polymerase II promoter);GO:0070888(E-box binding);GO:0003700(transcription factor a…	NA	NA	NA	aryl hydrocarbon receptor nuclear translocator like 2 [Source:HGNC Symbol;Acc:HGNC:18984]	NA	7.95012	10.3816	10.1809	13.4831	14.074	9.71948	6.49776	10.0337	4.20872	3.57682	1.34399	3.35268	1.90209	1.67214	3.09623	1.3	0.995225
1557	0	chr1	+	68381261	68385975	ENSGALT00000059512	7	867	ENSGALG00000014126	ENSGALG00000014126	NA	NA	NA	NA	NA	NA	0.891331	0.529776	0.568701	0.450268	0.781302	2.37572	1.43871	2.4314	1.723	2.43158	1.48616	1.52544	3.03606	1.75764	1.54492	1.87027	2.74659
1558	0	chr1	+	68393868	68394452	ENSGALT00000030515	1	585	ENSGALG00000019262	ENSGALG00000019262	GO:0043565(sequence-specific DNA binding);GO:0003700(transcription factor activity, sequence-specific DNA binding);GO:0006355(regulation of transcription, DNA-templated);GO:0005634(nucleus);GO:0003677(DNA binding)	NA	NA	NA	NA	NA	0.109487	0.422827	1.09014	1.35735	0.347803	2.9325	3.05723	3.50641	3.84378	2.82301	2.4785	3.31276	3.79887	2.76937	2.34393	3.45817	4.4216
1559	0	chr1	-	68397254	68409951	ENSGALT00000022862	2	4499	ENSGALG00000014128	A4GALT	GO:0070062(extracellular exosome);GO:0016020(membrane);GO:0007009(plasma membrane organization);GO:0001576(globoside biosynthetic process);GO:0050512(lactosylceramide 4-alpha-galactosyltransferase activity);GO:0015643(toxic substance binding);GO:0008378(galactosyltransferase activity);GO:0016021(integral component of membrane)	00601(Glycosphingolipid biosynthesis - lacto and neolacto series);00603(Glycosphingolipid biosynthesis - globo and isoglobo series)	K01988	EC:2.4.1.228	alpha 1,4-galactosyltransferase (P blood group) [Source:HGNC Symbol;Acc:HGNC:18149]	NA	3.49087	5.01481	5.08549	6.26217	5.48951	10.5639	10.9547	15.9973	7.79838	9.98395	9.07509	15.2247	14.9584	14.0285	17.9422	16.3921	14.3697
1560	0	chr1	-	68427144	68460638	ENSGALT00000022879	16	2631	ENSGALG00000014140	ARFGAP3	GO:0005096(GTPase activator activity);GO:0005829(cytosol);GO:0016020(membrane);GO:0005794(Golgi apparatus);GO:0009306(protein secretion)	04144(Endocytosis)	NA	NA	ADP ribosylation factor GTPase activating protein 3 [Source:HGNC Symbol;Acc:HGNC:661]	NA	24.1009	22.7668	17.805	0.0001	9.5187	9.9046	0.0001	0.0001	0.0001	0.0001	0.0001	3.74734	0.018739	0.0001	4.12982	3.11554	0.011152
1563	0	chr1	-	68466967	68530324	ENSGALT00000022902	12	3439	ENSGALG00000014159	PACSIN2	GO:0070062(extracellular exosome);GO:0055038(recycling endosome membrane);GO:0043231(intracellular membrane-bounded organelle);GO:0019898(extrinsic component of membrane);GO:0005925(focal adhesion);GO:0016607(nuclear speck);GO:0005911(cell-cell junction);GO:0005901(caveola);GO:0005886(plasma membrane);GO:0005829(cytosol);GO:0005737(cytoplasm);GO:0097320(plasma membrane tubulation);GO:0072584(cave…	NA	NA	NA	protein kinase C and casein kinase substrate in neurons 2 [Source:HGNC Symbol;Acc:HGNC:8571]	NA	12.3425	12.2292	13.5141	12.1059	11.7346	15.8884	12.3338	19.7571	7.43658	7.26976	3.15898	7.45896	5.34349	6.88061	6.43663	5.52127	2.28113
1564	0	chr1	-	68467319	68530302	ENSGALT00000030521	11	2956	ENSGALG00000014159	PACSIN2	GO:0070062(extracellular exosome);GO:0055038(recycling endosome membrane);GO:0043231(intracellular membrane-bounded organelle);GO:0019898(extrinsic component of membrane);GO:0005925(focal adhesion);GO:0016607(nuclear speck);GO:0005911(cell-cell junction);GO:0005901(caveola);GO:0005886(plasma membrane);GO:0005829(cytosol);GO:0005737(cytoplasm);GO:0097320(plasma membrane tubulation);GO:0072584(cave…	NA	NA	NA	protein kinase C and casein kinase substrate in neurons 2 [Source:HGNC Symbol;Acc:HGNC:8571]	NA	1.66213	0.766714	1.82327	1.42626	2.17972	0.553381	0.396043	0.162252	0.834952	0.127234	0.016754	0.532641	0.284844	0.141272	0.548036	0.139912	0.861057
1569	0	chr1	-	68594267	68614463	ENSGALT00000022912	14	2306	ENSGALG00000014167	TTLL12	GO:0006464(cellular protein modification process);GO:0003824(catalytic activity);GO:0005524(ATP binding)	NA	NA	NA	tubulin tyrosine ligase like 12 [Source:HGNC Symbol;Acc:HGNC:28974]	NA	50.0359	45.4496	51.9852	23.4667	22.3245	22.4809	21.8988	21.2589	18.3565	16.9589	15.2981	18.195	14.0165	16.7979	9.41791	12.2905	11.0569
1571	0	chr1	-	68626421	68825405	ENSGALT00000022933	22	2949	ENSGALG00000014178	ENSGALG00000014178	GO:0007165(signal transduction);GO:0030154(cell differentiation);GO:0009986(cell surface);GO:0005615(extracellular space);GO:0005509(calcium ion binding)	NA	NA	NA	NA	NA	4.13254	1.65385	1.20578	1.07701	0.662771	0.587064	0.552587	0.742299	2.52704	1.09676	0.611025	0.902898	0.230285	0.616997	0.705068	0.25853	0.411626
1576	0	chr1	+	68880029	68941425	ENSGALT00000022942	7	1997	ENSGALG00000014186	MPPED1	GO:0016787(hydrolase activity)	NA	NA	NA	metallophosphoesterase domain containing 1 [Source:HGNC Symbol;Acc:HGNC:1306]	NA	13.9549	8.60745	13.5851	12.6015	15.1496	3.72286	1.85878	2.75608	9.61624	7.14656	5.14695	10.868	7.56026	4.46766	7.48811	5.89157	1.82669
1579	0	chr1	-	69073337	69106695	ENSGALT00000022945	7	2396	ENSGALG00000014189	SULT4A1	GO:0006790(sulfur compound metabolic process);GO:0042802(identical protein binding);GO:0008146(sulfotransferase activity);GO:0016740(transferase activity)	NA	NA	NA	sulfotransferase family 4A member 1 [Source:HGNC Symbol;Acc:HGNC:14903]	NA	10.0959	10.4227	12.0416	4.95883	4.28285	1.41037	0.932686	1.6338	1.28938	2.14532	0.674634	2.67423	1.26313	1.60744	2.11003	1.31507	1.37223
1580	0	chr1	+	69135540	69146688	ENSGALT00000073442	6	1367	ENSGALG00000029308	ENSGALG00000029308	NA	NA	NA	NA	NA	NA	35.719	26.5773	32.2262	34.1987	26.6873	19.1801	13.1118	16.2235	44.9267	45.4983	22.6126	34.5334	37.7694	17.7201	26.2097	16.6784	13.3058
1581	0	chr1	+	69153070	69171235	ENSGALT00000022959	15	1979	ENSGALG00000014194	SAMM50	GO:0019867(outer membrane);GO:0070062(extracellular exosome);GO:0016021(integral component of membrane);GO:0005743(mitochondrial inner membrane);GO:0005741(mitochondrial outer membrane);GO:0005739(mitochondrion);GO:0001401(mitochondrial sorting and assembly machinery complex);GO:0045040(protein import into mitochondrial outer membrane);GO:0042407(cristae formation);GO:0033108(mitochondrial respir…	NA	NA	NA	SAMM50 sorting and assembly machinery component [Source:HGNC Symbol;Acc:HGNC:24276]	NA	1.27266	1.10838	2.0493	1.79538	1.77172	2.18699	9.72169	1.69075	1.8789	0.983553	1.17397	1.46402	1.41776	0.989152	1.17068	0.685492	0.97942
1582	0	chr1	+	69153107	69170919	ENSGALT00000048081	16	1703	ENSGALG00000014194	SAMM50	GO:0019867(outer membrane);GO:0070062(extracellular exosome);GO:0016021(integral component of membrane);GO:0005743(mitochondrial inner membrane);GO:0005741(mitochondrial outer membrane);GO:0005739(mitochondrion);GO:0001401(mitochondrial sorting and assembly machinery complex);GO:0045040(protein import into mitochondrial outer membrane);GO:0042407(cristae formation);GO:0033108(mitochondrial respir…	NA	NA	NA	SAMM50 sorting and assembly machinery component [Source:HGNC Symbol;Acc:HGNC:24276]	NA	2.55378	1.85347	1.43614	0.712212	1.37529	4.38795	5.23619	2.91739	1.51093	0.784393	1.63864	1.3902	0.662454	1.16501	1.18412	1.37932	0.819876
1584	0	chr1	+	69178093	69234452	ENSGALT00000022966	13	1706	ENSGALG00000014201	PARVB	GO:0030027(lamellipodium);GO:0005925(focal adhesion);GO:0071963(establishment or maintenance of cell polarity regulating cell shape);GO:0031532(actin cytoskeleton reorganization);GO:0030032(lamellipodium assembly);GO:0030031(cell projection assembly);GO:0003779(actin binding);GO:0007155(cell adhesion)	04510(Focal adhesion)	NA	NA	parvin beta [Source:HGNC Symbol;Acc:HGNC:14653]	NA	77.6146	103.64	109.545	44.7322	43.6168	5.89462	8.84736	2.87525	4.8803	5.99564	5.51213	14.9397	19.1355	30.0802	15.8208	21.7375	11.9822
1585	0	chr1	+	69178103	69219381	ENSGALT00000087649	7	1396	ENSGALG00000014201	PARVB	GO:0030027(lamellipodium);GO:0005925(focal adhesion);GO:0071963(establishment or maintenance of cell polarity regulating cell shape);GO:0031532(actin cytoskeleton reorganization);GO:0030032(lamellipodium assembly);GO:0030031(cell projection assembly);GO:0003779(actin binding);GO:0007155(cell adhesion)	04510(Focal adhesion)	NA	NA	parvin beta [Source:HGNC Symbol;Acc:HGNC:14653]	NA	48.3411	56.8653	53.3775	30.7909	31.1889	3.98693	2.78491	1.82445	0.662675	4.17538	4.05328	9.88971	12.5803	19.1048	8.6691	10.9977	8.31913
1587	0	chr1	+	69243499	69258876	ENSGALT00000022970	11	957	ENSGALG00000014203	PARVG	GO:0031532(actin cytoskeleton reorganization);GO:0003779(actin binding);GO:0007155(cell adhesion)	04510(Focal adhesion)	K06275	NA	parvin gamma [Source:HGNC Symbol;Acc:HGNC:14654]	NA	2.1094	3.09651	1.45818	5.04776	3.17906	1.33943	1.40252	1.0636	1.42962	1.4616	0.809552	1.53576	2.17888	9.21087	1.93204	3.02904	1.68378
1589	0	chr1	+	69763115	69848437	ENSGALT00000022984	11	2067	ENSGALG00000014213	PRR5	GO:0031932(TORC2 complex);GO:0014068(positive regulation of phosphatidylinositol 3-kinase signaling);GO:0001934(positive regulation of protein phosphorylation);GO:0038203(TORC2 signaling)	04150(mTOR signaling pathway)	NA	NA	proline rich 5 [Source:HGNC Symbol;Acc:HGNC:31682]	NA	13.442	9.42757	11.4428	15.9283	5.16745	3.98167	0.421699	4.0995	2.92622	2.35387	3.08785	0.455487	1.98565	1.69767	0.339346	0.16049	0.788056
1590	0	chr1	+	69763134	69848437	ENSGALT00000069889	10	1872	ENSGALG00000014213	PRR5	GO:0031932(TORC2 complex);GO:0014068(positive regulation of phosphatidylinositol 3-kinase signaling);GO:0001934(positive regulation of protein phosphorylation);GO:0038203(TORC2 signaling)	04150(mTOR signaling pathway)	NA	NA	proline rich 5 [Source:HGNC Symbol;Acc:HGNC:31682]	NA	5.90886	9.73589	6.19826	0.0001	0.0001	0.092435	0.0001	0.0001	0.842181	0.0001	0.0001	0.101243	0.0001	2.30483	0.104911	0.0001	0.070159
1591	0	chr1	+	69763176	69848437	ENSGALT00000045353	10	2053	ENSGALG00000014213	PRR5	GO:0031932(TORC2 complex);GO:0014068(positive regulation of phosphatidylinositol 3-kinase signaling);GO:0001934(positive regulation of protein phosphorylation);GO:0038203(TORC2 signaling)	04150(mTOR signaling pathway)	K20411	NA	proline rich 5 [Source:HGNC Symbol;Acc:HGNC:31682]	NA	32.2997	20.4706	21.2926	1.98039	7.55569	6.04954	6.87749	3.74094	4.60571	2.54628	2.34045	1.59597	2.21103	7.89422	2.96019	6.28652	3.62388
1592	0	chr1	+	69904874	69982240	ENSGALT00000022983	13	2240	ENSGALG00000019261	ENSGALG00000019261	GO:0043087(regulation of GTPase activity);GO:0005737(cytoplasm);GO:0007165(signal transduction)	NA	NA	NA	NA	NA	0.0001	0.0001	0.0001	0.0001	0.0001	0.157173	0.295856	0.166086	0.402487	0.432006	0.378175	0.686787	0.713079	0.875534	0.60504	0.649878	0.853055
1597	0	chr1	+	70276350	70292392	ENSGALT00000022998	8	5420	ENSGALG00000014222	ENSGALG00000014222	GO:0046907(intracellular transport);GO:0008536(Ran GTPase binding);GO:0005643(nuclear pore);GO:0006606(protein import into nucleus)	03013(RNA transport)	NA	NA	NA	NA	25.3218	28.0327	28.7606	10.5945	9.41853	11.5744	9.59016	8.3143	7.74658	11.6761	4.16614	12.6502	8.01627	8.22528	12.5988	10.4477	6.4507
1599	0	chr1	-	70300882	70322771	ENSGALT00000023003	6	768	ENSGALG00000014226	KIAA0930	NA	NA	NA	NA	KIAA0930 [Source:HGNC Symbol;Acc:HGNC:1314]	NA	26.7948	38.7811	36.6694	18.4834	17.4778	9.19772	6.22373	8.97423	6.06711	8.08845	7.09091	10.514	11.8759	18.3074	22.1863	14.3991	16.6248
1602	0	chr1	+	70416011	70422094	ENSGALT00000023004	6	795	ENSGALG00000014227	UPK3A	GO:0070062(extracellular exosome);GO:0016324(apical plasma membrane);GO:0055078(sodium ion homeostasis);GO:0055075(potassium ion homeostasis);GO:0030855(epithelial cell differentiation);GO:0015840(urea transport);GO:0006833(water transport);GO:0001822(kidney development);GO:0000902(cell morphogenesis);GO:0016021(integral component of membrane);GO:0016020(membrane)	NA	NA	NA	uroplakin 3A [Source:HGNC Symbol;Acc:HGNC:12580]	NA	3.00864	2.5378	3.30282	0.124986	0.091602	0.0001	0.0001	0.0001	0.0001	0.0001	0.0001	0.0001	0.0001	0.0001	0.0001	0.045472	0.0001
1605	0	chr1	+	70545573	70598862	ENSGALT00000084705	15	2358	ENSGALG00000014233	FBLN1	GO:0071953(elastic fiber);GO:0070062(extracellular exosome);GO:0031012(extracellular matrix);GO:0005615(extracellular space);GO:0005604(basement membrane);GO:0005578(proteinaceous extracellular matrix);GO:0005577(fibrinogen complex);GO:2000647(negative regulation of stem cell proliferation);GO:2000146(negative regulation of cell motility);GO:1900025(negative regulation of substrate adhesion-depen…	NA	NA	NA	fibulin 1 [Source:HGNC Symbol;Acc:HGNC:3600]	NA	29.0217	17.9726	25.3352	2.72374	7.81284	1.19179	0.264229	1.60455	0.0001	0.01354	0.558674	0.106429	0.073549	1.95691	0.101556	0.038837	0.258032
1606	0	chr1	+	70545573	70627591	ENSGALT00000023014	17	3345	ENSGALG00000014233	FBLN1	GO:0071953(elastic fiber);GO:0070062(extracellular exosome);GO:0031012(extracellular matrix);GO:0005615(extracellular space);GO:0005604(basement membrane);GO:0005578(proteinaceous extracellular matrix);GO:0005577(fibrinogen complex);GO:2000647(negative regulation of stem cell proliferation);GO:2000146(negative regulation of cell motility);GO:1900025(negative regulation of substrate adhesion-depen…	NA	NA	NA	fibulin 1 [Source:HGNC Symbol;Acc:HGNC:3600]	NA	82.976	91.4713	102.071	28.7067	25.518	12.8483	13.1617	13.0282	2.7577	2.52869	2.27833	3.76463	2.31575	5.95261	3.10662	3.99983	1.82174
1607	0	chr1	+	70660407	70756330	ENSGALT00000048126	9	1596	ENSGALG00000014234	ATXN10	GO:0048471(perinuclear region of cytoplasm);GO:0043025(neuronal cell body);GO:0030425(dendrite);GO:0016020(membrane);GO:0005886(plasma membrane);GO:0005829(cytosol);GO:0005737(cytoplasm);GO:0005615(extracellular space);GO:0060271(cilium assembly);GO:0031175(neuron projection development);GO:0007399(nervous system development)	NA	NA	NA	ataxin 10 [Source:HGNC Symbol;Acc:HGNC:10549]	NA	5.4706	2.44304	3.45467	1.60466	2.97897	1.13592	0.317242	1.29951	1.2452	2.73495	1.58634	3.44815	3.0417	1.98067	3.92199	2.29169	1.62438
1608	0	chr1	+	70660437	70755809	ENSGALT00000023016	11	1443	ENSGALG00000014234	ATXN10	GO:0048471(perinuclear region of cytoplasm);GO:0043025(neuronal cell body);GO:0030425(dendrite);GO:0016020(membrane);GO:0005886(plasma membrane);GO:0005829(cytosol);GO:0005737(cytoplasm);GO:0005615(extracellular space);GO:0060271(cilium assembly);GO:0031175(neuron projection development);GO:0007399(nervous system development)	NA	NA	NA	ataxin 10 [Source:HGNC Symbol;Acc:HGNC:10549]	NA	7.2932	9.14244	12.3298	5.35365	6.00849	3.58606	2.06933	5.04831	6.04553	8.95536	4.08538	8.61929	8.61933	7.82675	9.96649	7.59719	4.48837
1612	0	chr1	-	71182453	71195120	ENSGALT00000081468	4	624	ENSGALG00000035970	ENSGALG00000035970	NA	NA	NA	NA	NA	NA	0.970387	1.57769	1.94034	1.73403	3.07187	2.5832	3.44933	2.30995	4.81888	2.12349	1.59423	4.30253	6.94503	3.05307	1.47279	2.95326	0.665964
1617	0	chr1	+	71331992	71363344	ENSGALT00000081212	8	2116	ENSGALG00000041470	PPARA	NA	04920(Adipocytokine signaling pathway);03320(PPAR signaling pathway)	K07294	NA	peroxisome proliferator activated receptor alpha [Source:HGNC Symbol;Acc:HGNC:9232]	NA	9.99561	7.63893	7.30829	7.8532	7.10505	52.4	21.4185	29.6144	5.78151	6.51329	2.57131	4.42263	4.08955	3.14656	9.33291	5.51624	2.74959
1624	0	chr1	-	71466683	71492236	ENSGALT00000022552	14	3832	ENSGALG00000013911	ZC3HAV1	GO:0005829(cytosol);GO:0061014(positive regulation of mRNA catabolic process);GO:0045071(negative regulation of viral genome replication);GO:0009615(response to virus);GO:0045296(cadherin binding);GO:0003723(RNA binding);GO:0003950(NAD+ ADP-ribosyltransferase activity);GO:0046872(metal ion binding)	NA	NA	NA	zinc finger CCCH-type containing, antiviral 1 [Source:HGNC Symbol;Acc:HGNC:23721]	NA	3.89689	4.05913	4.65837	2.41634	2.15466	1.78266	1.94318	1.48629	3.25182	3.49875	1.24761	2.88183	2.10903	10.0275	2.25751	2.33365	1.46436
1636	0	chr1	+	72050793	72060661	ENSGALT00000088485	4	1585	ENSGALG00000037030	CREBL2	NA	NA	NA	NA	cAMP responsive element binding protein like 2 [Source:HGNC Symbol;Acc:HGNC:2350]	NA	0.840412	0.594009	1.03853	1.00201	0.992743	1.34376	0.0001	1.11698	0.566892	0.0001	0.0001	0.0001	0.0001	0.0001	0.320088	0.0001	0.404452
1638	0	chr1	-	72114118	72122785	ENSGALT00000043173	3	1586	ENSGALG00000026896	ENSGALG00000026896	GO:0071901(negative regulation of protein serine/threonine kinase activity);GO:0007346(regulation of mitotic cell cycle);GO:0007050(cell cycle arrest);GO:0005634(nucleus);GO:0016310(phosphorylation);GO:0016301(kinase activity);GO:0004861(cyclin-dependent protein serine/threonine kinase inhibitor activity);GO:0072331(signal transduction by p53 class mediator)	NA	NA	NA	NA	NA	5.66434	3.49998	5.73261	8.04565	7.81726	8.25267	14.9553	9.82726	2.27066	3.17265	3.25427	8.31203	3.25636	3.36023	6.7168	7.39559	6.41246
1644	0	chr1	+	72420206	72430748	ENSGALT00000027951	3	1512	ENSGALG00000017296	KLHL42	GO:0031463(Cul3-RING ubiquitin ligase complex);GO:0043161(proteasome-mediated ubiquitin-dependent protein catabolic process);GO:0032886(regulation of microtubule-based process);GO:0000209(protein polyubiquitination);GO:0004842(ubiquitin-protein transferase activity)	NA	NA	NA	kelch like family member 42 [Source:HGNC Symbol;Acc:HGNC:29252]	NA	3.40024	3.20822	3.03848	6.03718	8.57805	2.39421	4.25455	4.01992	4.33082	6.54676	3.12657	3.12674	3.99627	5.07031	2.04418	2.57093	1.69715
1646	0	chr1	-	72518738	72529494	ENSGALT00000085927	4	1335	ENSGALG00000017295	PTHLH	GO:0005654(nucleoplasm);GO:0005829(cytosol);GO:0005794(Golgi apparatus);GO:0001501(skeletal system development);GO:0010468(regulation of gene expression);GO:0051428(peptide hormone receptor binding);GO:0007189(adenylate cyclase-activating G-protein coupled receptor signaling pathway);GO:0030819(positive regulation of cAMP biosynthetic process);GO:0032331(negative regulation of chondrocyte differe…	NA	NA	NA	Parathyroid hormone-related protein Osteostatin [Source:UniProtKB/Swiss-Prot;Acc:P17251]	NA	5.72938	1.43371	0.885476	0.408895	0.36913	0.0001	0.0001	0.0001	0.0001	0.0001	0.0001	0.0001	0.0001	0.04446	0.041661	0.0001	0.190754
1652	0	chr1	+	72655626	72839254	ENSGALT00000050393	12	1293	ENSGALG00000031666	CCDC91	GO:0005802(trans-Golgi network);GO:0005654(nucleoplasm);GO:0005794(Golgi apparatus);GO:0042802(identical protein binding);GO:0090160(Golgi to lysosome transport)	NA	NA	NA	coiled-coil domain containing 91 [Source:HGNC Symbol;Acc:HGNC:24855]	NA	14.6313	19.7656	18.175	32.2569	25.1312	28.7223	13.5614	13.7309	13.8683	13.0841	13.5593	5.21397	4.6017	9.3308	6.36172	6.84417	7.21428
1654	0	chr1	-	73116109	73124781	ENSGALT00000027945	8	1484	ENSGALG00000017290	RAD51AP1	GO:0005634(nucleus);GO:0000790(nuclear chromatin);GO:0071479(cellular response to ionizing radiation);GO:0036297(interstrand cross-link repair);GO:0010569(regulation of double-strand break repair via homologous recombination);GO:0000724(double-strand break repair via homologous recombination);GO:0003723(RNA binding);GO:0003697(single-stranded DNA binding);GO:0003690(double-stranded DNA binding);G…	NA	NA	NA	RAD51 associated protein 1 [Source:HGNC Symbol;Acc:HGNC:16956]	NA	9.7887	8.60252	10.1878	5.8744	5.45602	5.46954	3.59264	5.36392	2.54072	1.77287	0.202971	2.70544	1.28759	0.296257	1.43501	0.36744	0.158017
1655	0	chr1	+	73124893	73151338	ENSGALT00000027944	14	1894	ENSGALG00000017289	C12orf4	NA	NA	NA	NA	chromosome 12 open reading frame 4 [Source:HGNC Symbol;Acc:HGNC:1184]	NA	15.1709	15.5849	16.2105	7.56063	10.1679	12.0408	8.31949	8.60931	6.53344	5.11618	1.62964	5.46127	5.24479	2.45528	2.5373	1.89349	0.940864
1658	0	chr1	-	73210025	73229451	ENSGALT00000077798	7	1939	ENSGALG00000026776	TIGAR	GO:0016791(phosphatase activity);GO:0016311(dephosphorylation);GO:0005829(cytosol);GO:0008152(metabolic process);GO:0003824(catalytic activity);GO:0005741(mitochondrial outer membrane);GO:0006974(cellular response to DNA damage stimulus);GO:0005737(cytoplasm);GO:0005739(mitochondrion);GO:0005634(nucleus);GO:0045739(positive regulation of DNA repair);GO:0002931(response to ischemia);GO:0005622(int…	00051(Fructose and mannose metabolism)	K14634	EC:3.1.3.46	TP53 induced glycolysis regulatory phosphatase [Source:HGNC Symbol;Acc:HGNC:1185]	NA	0.092801	0.049037	3.02806	0.014337	0.339397	0.033267	0.036695	0.020308	7.36497	6.19881	4.95885	7.16986	8.78243	3.25182	11.5872	4.86195	0.024267
1659	0	chr1	-	73210025	73229458	ENSGALT00000043040	6	1892	ENSGALG00000026776	TIGAR	GO:0016791(phosphatase activity);GO:0016311(dephosphorylation);GO:0005829(cytosol);GO:0008152(metabolic process);GO:0003824(catalytic activity);GO:0005741(mitochondrial outer membrane);GO:0006974(cellular response to DNA damage stimulus);GO:0005737(cytoplasm);GO:0005739(mitochondrion);GO:0005634(nucleus);GO:0045739(positive regulation of DNA repair);GO:0002931(response to ischemia);GO:0005622(int…	00051(Fructose and mannose metabolism)	NA	NA	TP53 induced glycolysis regulatory phosphatase [Source:HGNC Symbol;Acc:HGNC:1185]	NA	8.98031	5.86688	1.91423	6.91554	9.10682	23.1386	8.99321	24.4207	38.7575	37.3127	7.08635	35.5306	41.2091	13.5946	12.9722	8.56617	9.60848
1663	0	chr1	+	73456333	73476274	ENSGALT00000027937	11	1539	ENSGALG00000017282	ENSGALG00000017282	GO:0005747(mitochondrial respiratory chain complex I);GO:0005743(mitochondrial inner membrane);GO:0005739(mitochondrion);GO:1901006(ubiquinone-6 biosynthetic process);GO:0003954(NADH dehydrogenase activity);GO:0050662(coenzyme binding);GO:0055114(oxidation-reduction process);GO:0003824(catalytic activity)	00190(Oxidative phosphorylation)	NA	NA	NA	NA	49.8082	57.9932	55.164	45.2554	58.9416	134.425	82.7305	106.851	79.0161	72.6169	46.898	74.7409	63.7541	49.6545	47.5315	53.0547	42.6053
1664	0	chr1	+	73456371	73475910	ENSGALT00000068566	10	1131	ENSGALG00000017282	ENSGALG00000017282	GO:0005747(mitochondrial respiratory chain complex I);GO:0005743(mitochondrial inner membrane);GO:0005739(mitochondrion);GO:1901006(ubiquinone-6 biosynthetic process);GO:0003954(NADH dehydrogenase activity);GO:0050662(coenzyme binding);GO:0055114(oxidation-reduction process);GO:0003824(catalytic activity)	00190(Oxidative phosphorylation)	NA	NA	NA	NA	1.82371	0.124199	0.11795	2.78097	0.304957	0.511908	0.0001	1.93216	3.74175	0.55345	3.1663	0.030215	1.45632	0.075792	1.01857	0.81945	0.051204
1668	0	chr1	+	73505449	73507456	ENSGALT00000066548	2	1512	ENSGALG00000040681	KCNA6	GO:0043679(axon terminus);GO:0030424(axon);GO:0005887(integral component of plasma membrane);GO:0071805(potassium ion transmembrane transport);GO:0005251(delayed rectifier potassium channel activity)	NA	NA	NA	potassium voltage-gated channel subfamily A member 6 [Source:HGNC Symbol;Acc:HGNC:6225]	NA	5.42385	3.18581	3.32998	2.40588	3.27509	1.40386	0.095354	1.49877	0.656979	0.758408	0.21753	0.524756	0.632534	0.468853	0.52209	0.345019	0.439206
1677	0	chr1	+	73984538	74054787	ENSGALT00000044680	2	957	ENSGALG00000027299	NTF3	GO:0050918(positive chemotaxis);GO:0008083(growth factor activity);GO:0005102(receptor binding);GO:0016021(integral component of membrane);GO:0016020(membrane);GO:0005165(neurotrophin receptor binding);GO:0042056(chemoattractant activity);GO:0000187(activation of MAPK activity);GO:0002092(positive regulation of receptor internalization);GO:0007169(transmembrane receptor protein tyrosine kinase si…	04010(MAPK signaling pathway)	K04356	NA	neurotrophin-3 isoform 2 preproprotein [Source:RefSeq peptide;Acc:NP_001026659]	NA	2.18538	1.17267	3.59861	1.15555	1.0175	0.535882	0.429768	0.899537	0.0001	0.477984	0.174088	0.376845	0.339742	0.213425	0.145627	0.090876	0.147313
1685	0	chr1	-	74316620	74457097	ENSGALT00000082154	51	8235	ENSGALG00000017272	VWF	GO:0070062(extracellular exosome);GO:0033093(Weibel-Palade body);GO:0031012(extracellular matrix);GO:0005783(endoplasmic reticulum);GO:0005576(extracellular region);GO:0051260(protein homooligomerization);GO:0031589(cell-substrate adhesion);GO:0030168(platelet activation);GO:0007599(hemostasis);GO:0007596(blood coagulation);GO:0007155(cell adhesion);GO:0051087(chaperone binding);GO:0047485(protei…	04512(ECM-receptor interaction);04510(Focal adhesion)	NA	NA	von Willebrand factor [Source:HGNC Symbol;Acc:HGNC:12726]	NA	0.0001	0.0001	0.019079	0.0001	0.008983	0.0001	0.011576	7.27912	0.0001	0.0001	0.0001	0.005374	0.0001	0.0001	5.70324	0.0001	3.12455
1686	0	chr1	-	74319821	74458552	ENSGALT00000037259	52	8788	ENSGALG00000017272	VWF	GO:0070062(extracellular exosome);GO:0033093(Weibel-Palade body);GO:0031012(extracellular matrix);GO:0005783(endoplasmic reticulum);GO:0005576(extracellular region);GO:0051260(protein homooligomerization);GO:0031589(cell-substrate adhesion);GO:0030168(platelet activation);GO:0007599(hemostasis);GO:0007596(blood coagulation);GO:0007155(cell adhesion);GO:0051087(chaperone binding);GO:0047485(protei…	04512(ECM-receptor interaction);04510(Focal adhesion)	NA	NA	von Willebrand factor [Source:HGNC Symbol;Acc:HGNC:12726]	NA	5.02372	0.988192	5.14497	6.31507	9.21508	17.0113	16.8967	9.79438	11.3458	25.0647	17.3564	14.2372	16.1913	12.3065	12.2793	26.2867	10.6697
1687	0	chr1	-	74319969	74457097	ENSGALT00000027924	52	8328	ENSGALG00000017272	VWF	GO:0070062(extracellular exosome);GO:0033093(Weibel-Palade body);GO:0031012(extracellular matrix);GO:0005783(endoplasmic reticulum);GO:0005576(extracellular region);GO:0051260(protein homooligomerization);GO:0031589(cell-substrate adhesion);GO:0030168(platelet activation);GO:0007599(hemostasis);GO:0007596(blood coagulation);GO:0007155(cell adhesion);GO:0051087(chaperone binding);GO:0047485(protei…	04512(ECM-receptor interaction);04510(Focal adhesion)	NA	NA	von Willebrand factor [Source:HGNC Symbol;Acc:HGNC:12726]	NA	0.0001	3.19298	0.0001	4.74094	1.37852	7.13403	6.91137	6.5602	4.44028	9.18506	11.9181	12.3088	16.625	19.2716	16.5816	25.6738	25.5947
1688	0	chr1	-	74376866	74457097	ENSGALT00000055114	30	5548	ENSGALG00000017272	VWF	GO:0070062(extracellular exosome);GO:0033093(Weibel-Palade body);GO:0031012(extracellular matrix);GO:0005783(endoplasmic reticulum);GO:0005576(extracellular region);GO:0051260(protein homooligomerization);GO:0031589(cell-substrate adhesion);GO:0030168(platelet activation);GO:0007599(hemostasis);GO:0007596(blood coagulation);GO:0007155(cell adhesion);GO:0051087(chaperone binding);GO:0047485(protei…	04512(ECM-receptor interaction);04510(Focal adhesion)	K03900	NA	von Willebrand factor [Source:HGNC Symbol;Acc:HGNC:12726]	NA	1.61112	1.97162	0.0001	4.14461	2.49926	5.55319	3.73647	15.5821	17.1187	5.8531	32.4103	18.1016	19.3504	20.0278	17.4556	45.685	42.7893
1690	0	chr1	+	74491375	74515119	ENSGALT00000030043	8	1029	ENSGALG00000017274	CD9	GO:0007166(cell surface receptor signaling pathway);GO:0005887(integral component of plasma membrane);GO:0016021(integral component of membrane);GO:0016020(membrane);GO:0007155(cell adhesion);GO:0007342(fusion of sperm to egg plasma membrane involved in single fertilization);GO:0008285(negative regulation of cell proliferation);GO:0030913(paranodal junction assembly);GO:0031623(receptor internali…	NA	NA	NA	CD9 molecule [Source:HGNC Symbol;Acc:HGNC:1709]	NA	0.982138	0.956895	0.715595	8.86824	8.56776	13.6349	17.1218	20.6745	2.76322	4.16716	4.26698	2.7125	2.18368	1.97793	1.20309	1.17387	1.36975
1696	0	chr1	+	75168825	75220639	ENSGALT00000021680	10	2744	ENSGALG00000013272	PRMT8	GO:0005886(plasma membrane);GO:0034969(histone arginine methylation);GO:0019919(peptidyl-arginine methylation, to asymmetrical-dimethyl arginine);GO:0018216(peptidyl-arginine methylation);GO:0016571(histone methylation);GO:0046982(protein heterodimerization activity);GO:0042803(protein homodimerization activity);GO:0042802(identical protein binding);GO:0035242(protein-arginine omega-N asymmetric …	NA	NA	NA	protein arginine methyltransferase 8 [Source:HGNC Symbol;Acc:HGNC:5188]	NA	10.8168	6.89108	7.53177	10.648	10.1063	3.94405	4.02289	4.66991	0.850165	0.698503	0.66356	1.0772	0.471092	0.511252	0.56737	0.197354	0.11988
1703	0	chr1	-	75541939	75609009	ENSGALT00000023170	11	1510	ENSGALG00000014342	TEAD4	GO:0005654(nucleoplasm);GO:0003700(transcription factor activity, sequence-specific DNA binding);GO:0035329(hippo signaling);GO:0006355(regulation of transcription, DNA-templated);GO:0006351(transcription, DNA-templated);GO:0005634(nucleus);GO:0003677(DNA binding)	NA	NA	NA	transcriptional enhancer factor TEF-3 isoform 2 [Source:RefSeq peptide;Acc:NP_001293081]	NA	7.78703	12.0538	10.5547	15.152	16.5281	6.93414	4.68098	7.16195	10.9458	7.03494	9.44443	1.55363	4.56509	1.6259	3.22539	8.77513	5.41238
1706	0	chr1	-	75541948	75608986	ENSGALT00000067789	11	1439	ENSGALG00000014342	TEAD4	GO:0005654(nucleoplasm);GO:0003700(transcription factor activity, sequence-specific DNA binding);GO:0035329(hippo signaling);GO:0006355(regulation of transcription, DNA-templated);GO:0006351(transcription, DNA-templated);GO:0005634(nucleus);GO:0003677(DNA binding)	NA	NA	NA	transcriptional enhancer factor TEF-3 isoform 2 [Source:RefSeq peptide;Acc:NP_001293081]	NA	9.02962	12.7903	12.967	25.7437	27.9894	10.9116	10.6745	10.9635	9.6851	10.809	11.06	5.40538	9.06432	5.24739	4.49268	7.03135	4.52333
1708	0	chr1	-	75541949	75608977	ENSGALT00000086454	12	1547	ENSGALG00000014342	TEAD4	GO:0005654(nucleoplasm);GO:0003700(transcription factor activity, sequence-specific DNA binding);GO:0035329(hippo signaling);GO:0006355(regulation of transcription, DNA-templated);GO:0006351(transcription, DNA-templated);GO:0005634(nucleus);GO:0003677(DNA binding)	NA	NA	NA	transcriptional enhancer factor TEF-3 isoform 2 [Source:RefSeq peptide;Acc:NP_001293081]	NA	0.026633	0.30479	0.302151	0.108489	0.694807	0.027452	0.679082	0.038429	0.130425	0.765076	1.30139	0.021467	0.584328	0.306115	0.014747	0.680677	0.307083
1709	0	chr1	-	75541949	75608986	ENSGALT00000023169	13	1651	ENSGALG00000014342	TEAD4	GO:0005654(nucleoplasm);GO:0003700(transcription factor activity, sequence-specific DNA binding);GO:0035329(hippo signaling);GO:0006355(regulation of transcription, DNA-templated);GO:0006351(transcription, DNA-templated);GO:0005634(nucleus);GO:0003677(DNA binding)	NA	NA	NA	transcriptional enhancer factor TEF-3 isoform 2 [Source:RefSeq peptide;Acc:NP_001293081]	NA	9.63323	12.4271	9.35271	3.19691	0.616497	0.463579	0.325019	0.657644	5.24335	8.51413	13.6847	3.05204	0.627536	0.195131	8.24038	4.61232	3.99927
1710	0	chr1	-	75541955	75608977	ENSGALT00000089238	11	1462	ENSGALG00000014342	TEAD4	GO:0005654(nucleoplasm);GO:0003700(transcription factor activity, sequence-specific DNA binding);GO:0035329(hippo signaling);GO:0006355(regulation of transcription, DNA-templated);GO:0006351(transcription, DNA-templated);GO:0005634(nucleus);GO:0003677(DNA binding)	NA	NA	NA	transcriptional enhancer factor TEF-3 isoform 2 [Source:RefSeq peptide;Acc:NP_001293081]	NA	4.27394	7.79342	7.1337	14.4267	6.67866	3.66093	4.28158	2.45347	4.61272	6.77728	5.35385	1.19176	2.57847	2.71275	1.15054	0.639456	1.57336
1711	0	chr1	-	75541955	75609006	ENSGALT00000087584	12	1412	ENSGALG00000014342	TEAD4	GO:0005654(nucleoplasm);GO:0003700(transcription factor activity, sequence-specific DNA binding);GO:0035329(hippo signaling);GO:0006355(regulation of transcription, DNA-templated);GO:0006351(transcription, DNA-templated);GO:0005634(nucleus);GO:0003677(DNA binding)	NA	NA	NA	transcriptional enhancer factor TEF-3 isoform 2 [Source:RefSeq peptide;Acc:NP_001293081]	NA	5.68923	7.06776	10.092	3.9763	6.78421	0.710369	0.0001	4.30978	3.15237	0.680602	3.07133	0.234993	0.0001	0.0001	0.0001	2.89212	2.6281
1714	0	chr1	-	75614332	75616362	ENSGALT00000068140	1	2031	ENSGALG00000040734	ENSGALG00000040734	NA	NA	NA	NA	NA	NA	7.20581	5.81241	6.64482	1.76152	2.27323	4.18521	3.1357	3.43456	1.60581	0.839811	0.597642	0.711847	0.660117	1.39131	0.725083	1.1113	0.549779
1716	0	chr1	-	75650184	75654385	ENSGALT00000021891	3	1133	ENSGALG00000013422	RHNO1	GO:0071479(cellular response to ionizing radiation);GO:0000077(DNA damage checkpoint);GO:0005634(nucleus);GO:0000725(recombinational repair);GO:0034644(cellular response to UV);GO:0070318(positive regulation of G0 to G1 transition);GO:0005694(chromosome)	NA	NA	NA	RAD9-HUS1-RAD1 interacting nuclear orphan 1 [Source:HGNC Symbol;Acc:HGNC:28206]	NA	3.43517	2.92232	2.99776	0.760884	0.689268	1.69038	0.490145	1.29292	1.08862	0.072628	0.180527	0.0001	0.136479	0.833411	0.11676	0.153519	0.0001
1717	0	chr1	+	75654527	75661409	ENSGALT00000048905	6	1174	ENSGALG00000013420	ENSGALG00000013420	GO:0006357(regulation of transcription from RNA polymerase II promoter);GO:0000981(RNA polymerase II transcription factor activity, sequence-specific DNA binding);GO:0030154(cell differentiation);GO:0009653(anatomical structure morphogenesis);GO:0005634(nucleus);GO:0043565(sequence-specific DNA binding);GO:0003700(transcription factor activity, sequence-specific DNA binding);GO:0006355(regulation…	04218(Cellular senescence)	NA	NA	NA	NA	1.8503	2.16951	0.190964	0.095114	0.010604	1.00124	0.176014	0.07297	0.034973	0.007714	0.05127	0.0001	0.0001	0.09836	0.017659	0.118698	0.0001
1718	0	chr1	+	75654544	75661409	ENSGALT00000088517	8	1448	ENSGALG00000013420	ENSGALG00000013420	GO:0006357(regulation of transcription from RNA polymerase II promoter);GO:0000981(RNA polymerase II transcription factor activity, sequence-specific DNA binding);GO:0030154(cell differentiation);GO:0009653(anatomical structure morphogenesis);GO:0005634(nucleus);GO:0043565(sequence-specific DNA binding);GO:0003700(transcription factor activity, sequence-specific DNA binding);GO:0006355(regulation…	04218(Cellular senescence)	NA	NA	NA	NA	9.58141	6.5568	13.1218	3.76439	4.98867	6.7179	3.95828	7.90252	4.03377	0.990415	1.31898	0.0001	0.0001	3.86818	0.783166	1.03181	0.0001
1719	0	chr1	+	75654587	75664310	ENSGALT00000021889	9	3284	ENSGALG00000013420	ENSGALG00000013420	GO:0006357(regulation of transcription from RNA polymerase II promoter);GO:0000981(RNA polymerase II transcription factor activity, sequence-specific DNA binding);GO:0030154(cell differentiation);GO:0009653(anatomical structure morphogenesis);GO:0005634(nucleus);GO:0043565(sequence-specific DNA binding);GO:0003700(transcription factor activity, sequence-specific DNA binding);GO:0006355(regulation…	04218(Cellular senescence)	NA	NA	NA	NA	12.5281	10.8282	10.3592	2.69054	0.255853	4.1277	2.52042	0.722292	0.243968	0.024027	0.057695	0.808572	0.795851	1.18337	0.019478	0.078921	0.176336
1720	0	chr1	+	75662692	75664722	ENSGALT00000090322	1	2031	ENSGALG00000013420	ENSGALG00000013420	GO:0006357(regulation of transcription from RNA polymerase II promoter);GO:0000981(RNA polymerase II transcription factor activity, sequence-specific DNA binding);GO:0030154(cell differentiation);GO:0009653(anatomical structure morphogenesis);GO:0005634(nucleus);GO:0043565(sequence-specific DNA binding);GO:0003700(transcription factor activity, sequence-specific DNA binding);GO:0006355(regulation…	04218(Cellular senescence)	K09406	NA	NA	NA	0.619221	0.683769	0.84206	0.257408	2.76527	0.488783	0.156091	4.0257	1.88777	1.0549	0.568209	0.067082	0.136686	0.180892	0.70905	1.09443	0.611167
1721	0	chr1	+	75669554	75686134	ENSGALT00000073094	4	540	ENSGALG00000032183	ENSGALG00000032183	NA	NA	NA	NA	NA	NA	28.1873	38.506	38.6103	34.4322	26.7313	18.8114	12.6397	13.6211	3.32589	4.02062	6.19769	2.38465	4.08668	3.8775	5.85518	7.906	6.42882
1722	0	chr1	-	75703446	75717203	ENSGALT00000023162	12	1383	ENSGALG00000014335	ITFG2	GO:0005829(cytosol);GO:0005654(nucleoplasm);GO:0002314(germinal center B cell differentiation);GO:0034198(cellular response to amino acid starvation);GO:0042149(cellular response to glucose starvation);GO:1904262(negative regulation of TORC1 signaling);GO:0005765(lysosomal membrane);GO:0140007(KICSTOR complex)	NA	NA	NA	integrin alpha FG-GAP repeat containing 2 [Source:HGNC Symbol;Acc:HGNC:30879]	NA	25.9961	26.56	23.6496	41.4059	44.0311	40.0026	27.9119	35.8689	21.7642	23.025	16.8123	16.253	16.8208	15.5117	11.5712	12.9526	8.6906
1724	0	chr1	-	75771764	75777768	ENSGALT00000076211	8	1414	ENSGALG00000037656	NECAP1	GO:0006897(endocytosis);GO:0005905(clathrin-coated pit);GO:0030125(clathrin vesicle coat)	NA	NA	NA	NECAP endocytosis associated 1 [Source:HGNC Symbol;Acc:HGNC:24539]	NA	54.9373	57.122	59.5284	43.2288	43.9065	46.5325	42.2956	40.6147	20.0814	18.8946	16.2152	13.4021	9.42499	22.3799	10.4047	11.5792	12.6609
1728	0	chr1	+	75871016	75879214	ENSGALT00000037225	10	1684	ENSGALG00000014324	ENSGALG00000014324	GO:0005355(glucose transmembrane transporter activity);GO:1904659(glucose transmembrane transport);GO:0022857(transmembrane transporter activity);GO:0006810(transport);GO:0005215(transporter activity);GO:0055085(transmembrane transport);GO:0005623(cell);GO:0005615(extracellular space);GO:0016021(integral component of membrane);GO:0016020(membrane);GO:0005737(cytoplasm);GO:0005886(plasma membrane)…	NA	NA	NA	NA	NA	13.7626	15.9678	14.0119	19.236	12.3338	8.77939	10.1305	9.76498	17.9125	17.2158	15.61	18.0336	17.6129	67.2358	24.4901	19.7378	29.5107
1730	0	chr1	+	75880172	75881531	ENSGALT00000082816	2	766	ENSGALG00000043817	ENSGALG00000043817	NA	NA	NA	NA	NA	NA	9.94198	9.85148	6.30987	9.26417	9.86657	6.96698	5.34557	3.67407	9.51751	8.85552	4.71367	7.25427	7.91859	21.0789	9.5857	6.99359	11.3522
1733	0	chr1	-	75972581	75982809	ENSGALT00000044632	6	456	ENSGALG00000027471	MFAP5	GO:0060216(definitive hemopoiesis);GO:0097435(supramolecular fiber organization);GO:0001527(microfibril);GO:0005578(proteinaceous extracellular matrix);GO:0005615(extracellular space);GO:0031012(extracellular matrix)	NA	NA	NA	microfibril associated protein 5 [Source:HGNC Symbol;Acc:HGNC:29673]	NA	63.1879	50.5355	47.7966	62.7758	80.12	49.0348	59.8652	67.9934	23.6429	26.29	29.1399	19.9147	14.5682	12.7463	9.44733	15.3588	18.1302
1734	0	chr1	+	76007742	76041101	ENSGALT00000080489	6	1197	ENSGALG00000040184	RIMKLB	GO:0005737(cytoplasm);GO:0072590(N-acetyl-L-aspartate-L-glutamate ligase activity);GO:0072591(citrate-L-glutamate ligase activity)	00250(Alanine, aspartate and glutamate metabolism)	K18310	EC:6.3.1.17;EC:6.3.2.41	ribosomal modification protein rimK like family member B [Source:HGNC Symbol;Acc:HGNC:29228]	NA	30.6872	25.5657	26.1522	17.7694	18.5145	8.25894	7.41821	6.61042	3.39576	2.77418	3.68688	2.90501	3.05316	4.20254	2.90056	2.46642	3.35456
1735	0	chr1	+	76082957	76112683	ENSGALT00000069178	33	4383	ENSGALG00000036447	A2ML1	GO:0030414(peptidase inhibitor activity);GO:0005615(extracellular space);GO:0070062(extracellular exosome);GO:0052548(regulation of endopeptidase activity)	NA	NA	NA	alpha-2-macroglobulin like 1 [Source:HGNC Symbol;Acc:HGNC:23336]	NA	5.05285	2.83301	4.93945	5.23602	3.76771	2.25362	2.64977	2.34469	0.743655	0.436611	0.51023	0.377751	0.534014	0.602137	0.633694	0.408492	0.301339
1737	0	chr1	+	76188197	76207347	ENSGALT00000023070	15	4071	ENSGALG00000014263	PHC1	GO:0035102(PRC1 complex);GO:0031519(PcG protein complex);GO:0005634(nucleus);GO:0016574(histone ubiquitination);GO:0008270(zinc ion binding)	NA	NA	NA	polyhomeotic homolog 1 [Source:HGNC Symbol;Acc:HGNC:3182]	NA	16.9421	14.1491	11.6768	7.38159	8.1664	6.88688	7.60542	7.9056	3.77201	3.25198	3.36302	2.82032	3.03556	3.68125	2.41611	2.06193	1.76815
1743	0	chr1	+	76230134	76257737	ENSGALT00000053995	34	4260	ENSGALG00000039764	ENSGALG00000039764	NA	NA	NA	NA	NA	NA	0.276396	0.249808	0.568377	0.339937	0.151919	0.0001	0.0001	0.055272	0.061777	0.0001	0.011499	0.023706	0.0001	0.06631	0.010905	0.020415	0.032546
1762	0	chr1	+	76641354	76652029	ENSGALT00000037176	6	1458	ENSGALG00000014362	CD86	GO:0016021(integral component of membrane);GO:0016020(membrane);GO:0009986(cell surface);GO:0070062(extracellular exosome)	04514(Cell adhesion molecules (CAMs));04620(Toll-like receptor signaling pathway);04672(Intestinal immune network for IgA production)	K05413	NA	CD86 molecule [Source:HGNC Symbol;Acc:HGNC:1705]	NA	0.0001	0.0001	0.0001	0.11237	0.0001	0.0001	0.0001	0.110718	0.073379	0.125516	0.041753	0.819694	0.139119	1.64453	0.530686	0.504665	0.19972
1763	0	chr1	+	76721272	76762823	ENSGALT00000055986	6	3186	ENSGALG00000038405	CASR	GO:0006874(cellular calcium ion homeostasis);GO:0005887(integral component of plasma membrane);GO:0042803(protein homodimerization activity);GO:0005509(calcium ion binding);GO:0007186(G-protein coupled receptor signaling pathway);GO:0004930(G-protein coupled receptor activity);GO:0010628(positive regulation of gene expression);GO:0016597(amino acid binding);GO:0005513(detection of calcium ion);GO…	04621(NOD-like receptor signaling pathway)	K04612	NA	calcium sensing receptor [Source:HGNC Symbol;Acc:HGNC:1514]	NA	6.92135	12.287	12.8643	6.1697	2.30571	1.06958	0.774792	0.630652	0.318492	0.473563	0.395383	0.086012	0.105158	0.307303	0.070584	0.231541	0.113261
1765	0	chr1	-	76773166	76778171	ENSGALT00000023286	3	422	ENSGALG00000014412	CSTA	GO:0070062(extracellular exosome);GO:0031012(extracellular matrix);GO:0005737(cytoplasm);GO:0005615(extracellular space);GO:0001533(cornified envelope);GO:0045861(negative regulation of proteolysis);GO:0030216(keratinocyte differentiation);GO:0018149(peptide cross-linking);GO:0010466(negative regulation of peptidase activity);GO:0030674(protein binding, bridging);GO:0005198(structural molecule ac…	NA	NA	NA	cystatin A [Source:HGNC Symbol;Acc:HGNC:2481]	NA	1.25995	0.64923	0.678572	0.635412	0.518743	0.207499	0.0001	0.640573	0.266382	0.290682	0.085103	3.27062	0.704939	4.1077	4.25352	0.868363	0.484517
1770	0	chr1	-	76808272	76859608	ENSGALT00000035021	14	4533	ENSGALG00000014426	KPNA1	GO:0030425(dendrite);GO:0005643(nuclear pore);GO:0006607(NLS-bearing protein import into nucleus);GO:0008139(nuclear localization sequence binding);GO:0006606(protein import into nucleus);GO:0008565(protein transporter activity);GO:0015031(protein transport);GO:0005829(cytosol);GO:0005654(nucleoplasm);GO:0006810(transport);GO:0005737(cytoplasm);GO:0005634(nucleus)	05164(Influenza A)	K15042	NA	karyopherin subunit alpha 1 [Source:HGNC Symbol;Acc:HGNC:6394]	NA	33.9974	37.0126	35.2084	16.0505	14.5728	30.6605	27.813	20.2087	33.0122	43.6175	35.9681	36.738	45.4706	40.6365	51.9838	50.7355	45.7558
1772	0	chr1	+	76868927	76870807	ENSGALT00000022680	1	1881	ENSGALG00000013999	FBXO40	GO:0005737(cytoplasm);GO:0042692(muscle cell differentiation);GO:0061630(ubiquitin protein ligase activity);GO:0016567(protein ubiquitination);GO:0046872(metal ion binding);GO:0008270(zinc ion binding)	NA	NA	NA	F-box protein 40 [Source:HGNC Symbol;Acc:HGNC:29816]	NA	0.53053	0.909489	0.751762	2.01442	1.85953	18.0801	10.5695	19.3585	76.9038	83.6093	80.7871	76.6351	122.427	49.6857	26.1994	76.2455	13.183
1773	0	chr1	+	76879713	76888332	ENSGALT00000023307	7	3790	ENSGALG00000014428	TAPBPL	GO:0002590(negative regulation of antigen processing and presentation of peptide antigen via MHC class I);GO:0032403(protein complex binding);GO:0016021(integral component of membrane);GO:0016020(membrane)	NA	NA	NA	TAP binding protein like [Source:HGNC Symbol;Acc:HGNC:30683]	NA	1.16776	0.962944	0.997681	0.996311	0.885239	0.665001	1.11144	0.916203	4.01589	2.24157	1.89113	7.51975	4.21204	9.98627	5.63887	3.20829	3.12739
1774	0	chr1	+	76898999	76910211	ENSGALT00000089036	13	3341	ENSGALG00000040424	SCNN1A	NA	NA	NA	NA	sodium channel epithelial 1 alpha subunit [Source:HGNC Symbol;Acc:HGNC:10599]	NA	1.71725	0.0001	0.0001	3.50159	2.54793	0.0001	3.62526	0.0001	4.91938	5.14478	8.83078	11.8174	11.019	8.328	3.04128	4.24949	2.54601
1776	0	chr1	+	76902045	76910211	ENSGALT00000067040	13	3373	ENSGALG00000040424	SCNN1A	NA	NA	NA	NA	sodium channel epithelial 1 alpha subunit [Source:HGNC Symbol;Acc:HGNC:10599]	NA	0.0001	2.25673	2.1482	0.0001	0.0001	4.06451	0.310877	1.8218	0.0001	0.0001	0.402712	0.741753	0.632118	0.607387	0.0001	0.0001	0.0001
1777	0	chr1	-	76915077	76917933	ENSGALT00000023310	5	875	ENSGALG00000022955	VAMP1	GO:0070821(tertiary granule membrane);GO:0035579(specific granule membrane);GO:0009986(cell surface);GO:0005739(mitochondrion);GO:0035493(SNARE complex assembly);GO:0006906(vesicle fusion);GO:0016192(vesicle-mediated transport);GO:0005484(SNAP receptor activity);GO:0006887(exocytosis);GO:0031201(SNARE complex);GO:0019905(syntaxin binding);GO:0016021(integral component of membrane);GO:0016020(memb…	04130(SNARE interactions in vesicular transport)	K08510	NA	vesicle associated membrane protein 1 [Source:HGNC Symbol;Acc:HGNC:12642]	NA	2.62482	2.26146	2.36959	3.38618	3.00416	5.74234	5.04331	4.6006	8.45694	7.77693	9.34242	13.8046	16.284	10.3244	3.72081	7.0531	3.53768
1779	0	chr1	+	76920908	76944659	ENSGALT00000083650	31	4347	ENSGALG00000039448	NCAPD2	GO:0000228(nuclear chromosome);GO:0042393(histone binding);GO:0005737(cytoplasm);GO:0016020(membrane);GO:0005654(nucleoplasm);GO:0005829(cytosol);GO:0007076(mitotic chromosome condensation);GO:0000793(condensed chromosome);GO:0000796(condensin complex)	NA	NA	NA	non-SMC condensin I complex subunit D2 [Source:HGNC Symbol;Acc:HGNC:24305]	NA	1.08224	0.656629	1.48386	3.14081	3.2569	0.379734	0.0001	8.28187	5.95144	1.78181	2.95933	2.61306	2.60702	2.93985	1.23843	1.50125	0.117437
1780	0	chr1	+	76920908	76944751	ENSGALT00000077042	31	4439	ENSGALG00000039448	NCAPD2	GO:0000228(nuclear chromosome);GO:0042393(histone binding);GO:0005737(cytoplasm);GO:0016020(membrane);GO:0005654(nucleoplasm);GO:0005829(cytosol);GO:0007076(mitotic chromosome condensation);GO:0000793(condensed chromosome);GO:0000796(condensin complex)	NA	NA	NA	non-SMC condensin I complex subunit D2 [Source:HGNC Symbol;Acc:HGNC:24305]	NA	28.6019	21.9105	26.5366	5.70688	5.63968	9.53014	5.77302	0.793979	0.453201	1.10355	0.508753	0.492494	1.26288	4.5427	1.51722	2.46604	2.19741
1781	0	chr1	+	76920932	76926023	ENSGALT00000089864	11	1845	ENSGALG00000039448	NCAPD2	GO:0000228(nuclear chromosome);GO:0042393(histone binding);GO:0005737(cytoplasm);GO:0016020(membrane);GO:0005654(nucleoplasm);GO:0005829(cytosol);GO:0007076(mitotic chromosome condensation);GO:0000793(condensed chromosome);GO:0000796(condensin complex)	NA	NA	NA	non-SMC condensin I complex subunit D2 [Source:HGNC Symbol;Acc:HGNC:24305]	NA	14.1698	12.2488	8.57473	1.91342	3.9923	2.51806	0.0001	0.513992	0.263202	1.22376	0.034152	0.084838	0.225521	1.79504	0.076113	0.281294	1.19127
1782	0	chr1	+	76920974	76944546	ENSGALT00000050425	33	4155	ENSGALG00000039448	NCAPD2	GO:0000228(nuclear chromosome);GO:0042393(histone binding);GO:0005737(cytoplasm);GO:0016020(membrane);GO:0005654(nucleoplasm);GO:0005829(cytosol);GO:0007076(mitotic chromosome condensation);GO:0000793(condensed chromosome);GO:0000796(condensin complex)	NA	NA	NA	non-SMC condensin I complex subunit D2 [Source:HGNC Symbol;Acc:HGNC:24305]	NA	4.16711	3.72449	6.4996	0.99043	0.835246	0.90492	0.066886	0.033603	0.009277	0.0001	0.010233	0.000796	0.004657	0.30222	0.003433	0.006131	0.0001
1785	0	chr1	+	76950864	76956805	ENSGALT00000054080	13	1498	ENSGALG00000014442	GAPDH	GO:0097452(GAIT complex);GO:0070062(extracellular exosome);GO:0043231(intracellular membrane-bounded organelle);GO:0031982(vesicle);GO:0031965(nuclear membrane);GO:0031012(extracellular matrix);GO:0030529(intracellular ribonucleoprotein complex);GO:0016020(membrane);GO:0015630(microtubule cytoskeleton);GO:0005886(plasma membrane);GO:0005829(cytosol);GO:0005811(lipid droplet);GO:0005634(nucleus);G…	01200(Carbon metabolism);01230(Biosynthesis of amino acids);00010(Glycolysis / Gluconeogenesis)	NA	NA	Glyceraldehyde-3-phosphate dehydrogenase [Source:UniProtKB/Swiss-Prot;Acc:P00356]	NA	2.38833	8.28323	7.72414	1.1421	2.57761	6.56237	2.64591	0.0001	15.6724	13.6016	30.9271	23.4578	18.4349	0.0001	21.5983	10.3651	0.0001
1786	0	chr1	+	76952888	76956797	ENSGALT00000074237	11	1091	ENSGALG00000014442	GAPDH	GO:0097452(GAIT complex);GO:0070062(extracellular exosome);GO:0043231(intracellular membrane-bounded organelle);GO:0031982(vesicle);GO:0031965(nuclear membrane);GO:0031012(extracellular matrix);GO:0030529(intracellular ribonucleoprotein complex);GO:0016020(membrane);GO:0015630(microtubule cytoskeleton);GO:0005886(plasma membrane);GO:0005829(cytosol);GO:0005811(lipid droplet);GO:0005634(nucleus);G…	01200(Carbon metabolism);01230(Biosynthesis of amino acids);00010(Glycolysis / Gluconeogenesis)	NA	NA	Glyceraldehyde-3-phosphate dehydrogenase [Source:UniProtKB/Swiss-Prot;Acc:P00356]	NA	50.5444	39.5126	42.3506	101.497	47.3776	216.433	400.49	134.558	258.859	260.114	451.126	471.287	525.554	212.176	537.273	538.3	936.838
1787	0	chr1	+	76952888	76956800	ENSGALT00000046744	10	1076	ENSGALG00000014442	GAPDH	GO:0097452(GAIT complex);GO:0070062(extracellular exosome);GO:0043231(intracellular membrane-bounded organelle);GO:0031982(vesicle);GO:0031965(nuclear membrane);GO:0031012(extracellular matrix);GO:0030529(intracellular ribonucleoprotein complex);GO:0016020(membrane);GO:0015630(microtubule cytoskeleton);GO:0005886(plasma membrane);GO:0005829(cytosol);GO:0005811(lipid droplet);GO:0005634(nucleus);G…	01200(Carbon metabolism);01230(Biosynthesis of amino acids);00010(Glycolysis / Gluconeogenesis)	NA	NA	Glyceraldehyde-3-phosphate dehydrogenase [Source:UniProtKB/Swiss-Prot;Acc:P00356]	NA	0.0001	1.87871	0.0001	0.0001	0.0001	2.90957	7.13481	5.95918	8.64446	6.42486	13.8796	4.48033	6.91099	2.6091	8.17712	7.12159	7.25054
1788	0	chr1	+	76952888	76956801	ENSGALT00000051222	11	1179	ENSGALG00000014442	GAPDH	GO:0097452(GAIT complex);GO:0070062(extracellular exosome);GO:0043231(intracellular membrane-bounded organelle);GO:0031982(vesicle);GO:0031965(nuclear membrane);GO:0031012(extracellular matrix);GO:0030529(intracellular ribonucleoprotein complex);GO:0016020(membrane);GO:0015630(microtubule cytoskeleton);GO:0005886(plasma membrane);GO:0005829(cytosol);GO:0005811(lipid droplet);GO:0005634(nucleus);G…	01200(Carbon metabolism);01230(Biosynthesis of amino acids);00010(Glycolysis / Gluconeogenesis)	NA	NA	Glyceraldehyde-3-phosphate dehydrogenase [Source:UniProtKB/Swiss-Prot;Acc:P00356]	NA	37.5838	32.3798	32.4808	54.893	33.2037	132.984	54.915	145.008	40.2201	60.8825	83.0747	71.829	56.5059	38.1903	100.487	85.4379	327.726
1789	0	chr1	+	76952888	76956805	ENSGALT00000023323	12	1288	ENSGALG00000014442	GAPDH	GO:0097452(GAIT complex);GO:0070062(extracellular exosome);GO:0043231(intracellular membrane-bounded organelle);GO:0031982(vesicle);GO:0031965(nuclear membrane);GO:0031012(extracellular matrix);GO:0030529(intracellular ribonucleoprotein complex);GO:0016020(membrane);GO:0015630(microtubule cytoskeleton);GO:0005886(plasma membrane);GO:0005829(cytosol);GO:0005811(lipid droplet);GO:0005634(nucleus);G…	01200(Carbon metabolism);01230(Biosynthesis of amino acids);00010(Glycolysis / Gluconeogenesis)	NA	NA	Glyceraldehyde-3-phosphate dehydrogenase [Source:UniProtKB/Swiss-Prot;Acc:P00356]	NA	1539.91	1980	1548.43	2324.3	2512.9	7857.61	5589.64	6297.12	28299.6	29137.1	43976.5	32343.4	33349.6	26589.7	34557.2	32836.8	44014.5
1790	0	chr1	+	76953241	76956800	ENSGALT00000086032	11	1302	ENSGALG00000014442	GAPDH	GO:0097452(GAIT complex);GO:0070062(extracellular exosome);GO:0043231(intracellular membrane-bounded organelle);GO:0031982(vesicle);GO:0031965(nuclear membrane);GO:0031012(extracellular matrix);GO:0030529(intracellular ribonucleoprotein complex);GO:0016020(membrane);GO:0015630(microtubule cytoskeleton);GO:0005886(plasma membrane);GO:0005829(cytosol);GO:0005811(lipid droplet);GO:0005634(nucleus);G…	01200(Carbon metabolism);01230(Biosynthesis of amino acids);00010(Glycolysis / Gluconeogenesis)	NA	NA	Glyceraldehyde-3-phosphate dehydrogenase [Source:UniProtKB/Swiss-Prot;Acc:P00356]	NA	283.237	137.53	170.032	244.618	157.681	654.691	1798.59	742.407	531.867	514.487	529.447	614.864	474.31	345.468	819.749	656.062	1965.31
1792	0	chr1	+	76954524	76956800	ENSGALT00000085687	8	991	ENSGALG00000014442	GAPDH	GO:0097452(GAIT complex);GO:0070062(extracellular exosome);GO:0043231(intracellular membrane-bounded organelle);GO:0031982(vesicle);GO:0031965(nuclear membrane);GO:0031012(extracellular matrix);GO:0030529(intracellular ribonucleoprotein complex);GO:0016020(membrane);GO:0015630(microtubule cytoskeleton);GO:0005886(plasma membrane);GO:0005829(cytosol);GO:0005811(lipid droplet);GO:0005634(nucleus);G…	01200(Carbon metabolism);01230(Biosynthesis of amino acids);00010(Glycolysis / Gluconeogenesis)	NA	NA	Glyceraldehyde-3-phosphate dehydrogenase [Source:UniProtKB/Swiss-Prot;Acc:P00356]	NA	182.315	244.749	217.019	475.76	244.657	1165.8	40.7861	95.4365	8199.96	12770.6	12783.8	9525.33	16008	6071.56	8451.29	10238	8056.17
1796	0	chr1	-	76967047	76970228	ENSGALT00000023324	5	1383	ENSGALG00000014443	IFFO1	GO:0005198(structural molecule activity);GO:0005882(intermediate filament)	NA	NA	NA	intermediate filament family orphan 1 [Source:HGNC Symbol;Acc:HGNC:24970]	NA	33.8221	35.0303	31.0204	24.8149	30.5386	14.3908	14.9421	15.3655	9.45044	4.78959	4.42711	2.97241	4.96568	9.98037	7.18146	4.26764	5.35879
1798	0	chr1	-	76983187	76988376	ENSGALT00000051387	16	2310	ENSGALG00000037807	NOP2	GO:0008284(positive regulation of cell proliferation);GO:0003723(RNA binding);GO:0005730(nucleolus);GO:0000027(ribosomal large subunit assembly);GO:1901796(regulation of signal transduction by p53 class mediator)	NA	NA	NA	NOP2 nucleolar protein [Source:HGNC Symbol;Acc:HGNC:7867]	NA	18.6727	21.7021	19.793	6.64863	7.92959	11.7184	15.5688	8.6545	9.33369	10.2737	9.16649	9.43967	8.66115	13.1406	9.87482	5.014	11.7087
[truncated: 11,240 more rows]
