# Supplementary material for: Integrative analysis of circRNA, miRNA, and mRNA profiles to reveal ceRNA regulation in chicken muscle development from the embryonic to post-hatching periods
Source: BMC Genomics. 2022 May 3;23:342. doi: 10.1186/s12864-022-08525-5 (PMC9063329; doi:10.1186/s12864-022-08525-5)
Supplement: Supplementary file 5 — Additional file 5: Table S5. The circRNAs and mRNAs identified in profile 3. [file 12864_2022_8525_MOESM5_ESM.xlsx]

## Sheet: profile3_mRNA
Table S5. The mRNAs identified in profile 3
t_id	class_code	chr	strand	start	end	t_name	num_exons	length	gene_id	gene_name	GO	KEGG	KO_ENTRY	EC	Description	trans_type	FPKM.E12_1	FPKM.E12_2	FPKM.E12_3	FPKM.E17_1	FPKM.E17_2	FPKM.D1_1	FPKM.D1_2	FPKM.D1_3	FPKM.D14_1	FPKM.D14_2	FPKM.D14_3	FPKM.D56_1	FPKM.D56_2	FPKM.D56_3	FPKM.D98_1	FPKM.D98_2	FPKM.D98_3	D98	D56	D14	D1	E17	E12
10	0	chr1	+	98751	102696	ENSGALT00000075097	8	1058	ENSGALG00000032458	ENSGALG00000032458	NA	NA	NA	NA	NA	NA	4.67636	6.51386	5.29144	3.02799	3.44189	3.02287	2.35052	3.5375	1.41559	1.36173	1.11776	0.509481	0.702918	0.98691	0.977739	1.07061	0.423406	0.823918	0.733103	1.29836	2.9703	3.23494	5.49389
19	0	chr1	-	456388	463442	ENSGALT00000056542	6	582	ENSGALG00000043476	ARF5	GO:0005737(cytoplasm);GO:0070062(extracellular exosome);GO:0005886(plasma membrane);GO:0006890(retrograde vesicle-mediated transport, Golgi to ER)	NA	NA	NA	ADP ribosylation factor 5 [Source:HGNC Symbol;Acc:HGNC:658]	NA	8.07767	5.37682	8.94888	1.40217	2.22255	0.330724	0.968085	0.547845	0.62856	0.246532	0.63125	0.632298	0.523458	1.46816	0.592041	0.22093	0.798081	0.537017	0.874637	0.502114	0.615551	1.81236	7.46779
21	0	chr1	-	471180	485317	ENSGALT00000050431	18	1962	ENSGALG00000043771	DENND6B	GO:0017112(Rab guanyl-nucleotide exchange factor activity)	NA	NA	NA	DENN domain containing 6B [Source:HGNC Symbol;Acc:HGNC:32690]	NA	23.3039	21.9511	19.6598	22.9067	19.4487	25.7087	23.992	21.1944	11.5795	11.0036	6.36837	6.64098	9.39035	6.20973	7.51065	6.06727	3.48993	5.68929	7.41369	9.65048	23.6317	21.1777	21.6383
26	0	chr1	-	576992	635071	ENSGALT00000064156	41	5649	ENSGALG00000043178	SBF1	GO:0005737(cytoplasm);GO:0007283(spermatogenesis);GO:0017112(Rab guanyl-nucleotide exchange factor activity)	NA	NA	NA	SET binding factor 1 [Source:HGNC Symbol;Acc:HGNC:10542]	NA	6.0798	4.21061	5.8735	6.1089	3.78472	2.27834	2.72247	2.42449	1.0397	2.13559	1.23039	1.28112	1.61246	1.04989	1.07081	0.824034	1.00112	0.965321	1.31449	1.46856	2.4751	4.94681	5.38797
30	0	chr1	-	645080	651787	ENSGALT00000080406	14	2611	ENSGALG00000041528	LMF2	GO:0016020(membrane)	NA	NA	NA	lipase maturation factor 2 [Source:HGNC Symbol;Acc:HGNC:25096]	NA	76.8443	78.8688	74.7454	39.3841	40.3541	30.1057	30.3683	20.2141	15.3198	10.9186	15.2409	11.8649	10.9479	40.408	13.7015	20.4473	27.6464	20.5984	21.0736	13.8264	26.896	39.8691	76.8195
31	0	chr1	+	651832	654431	ENSGALT00000079941	4	673	ENSGALG00000034272	ENSGALG00000034272	NA	NA	NA	NA	NA	NA	14.1891	12.5461	10.5462	4.37295	4.94481	2.84205	2.19805	1.59853	0.672145	0.528565	0.869044	0.699717	0.428741	1.85248	0.677276	0.487632	0.769828	0.644912	0.993648	0.689918	2.21288	4.65888	12.4271
32	0	chr1	+	659230	661272	ENSGALT00000022417	6	1038	ENSGALG00000013811	ENSGALG00000013811	GO:0030261(chromosome condensation)	NA	NA	NA	NA	NA	10.1902	13.9168	14.0829	8.1659	7.88655	6.22133	6.17529	4.90389	2.17536	1.65754	1.42548	1.49247	1.20129	2.67972	0.819335	1.46866	1.53375	1.27391	1.79116	1.75279	5.76684	8.02623	12.73
49	0	chr1	-	925136	930918	ENSGALT00000070987	20	2223	ENSGALG00000036140	ENSGALG00000036140	NA	NA	NA	NA	NA	NA	0.358611	0.648202	0.789639	0.031471	0.275575	0.20128	0.0001	0.043903	0.052385	0.098451	0.023243	0.0001	0.072981	0.009689	0.079127	0.0001	0.02025	0.033159	0.02759	0.0580263	0.081761	0.153523	0.598817
73	0	chr1	-	1137276	1148688	ENSGALT00000013746	10	3074	ENSGALG00000008437	NET1	GO:0005886(plasma membrane);GO:0005634(nucleus);GO:1900026(positive regulation of substrate adhesion-dependent cell spreading);GO:0071479(cellular response to ionizing radiation);GO:0070301(cellular response to hydrogen peroxide);GO:0051451(myoblast migration);GO:0043547(positive regulation of GTPase activity);GO:0043065(positive regulation of apoptotic process);GO:0017049(GTP-Rho binding);GO:000…	NA	NA	NA	neuroepithelial cell transforming 1 [Source:HGNC Symbol;Acc:HGNC:14592]	NA	114.801	120.281	108.514	226.671	197.872	50.6136	57.7063	60.3387	24.9742	15.7687	22.9843	19.5373	24.0924	40.1865	22.4184	28.7813	32.2069	27.8022	27.9387	21.2424	56.2195	212.271	114.532
74	0	chr1	+	1198475	1204984	ENSGALT00000040237	4	1877	ENSGALG00000008444	ENSGALG00000008444	GO:0005874(microtubule);GO:0007017(microtubule-based process);GO:0003924(GTPase activity);GO:0005525(GTP binding);GO:0005856(cytoskeleton);GO:0005737(cytoplasm);GO:0000166(nucleotide binding);GO:0007010(cytoskeleton organization);GO:0005200(structural constituent of cytoskeleton)	04145(Phagosome);04210(Apoptosis);04530(Tight junction);04540(Gap junction)	NA	NA	NA	NA	292.202	297.635	311.111	96.9547	97.3622	13.2123	20.3109	8.73625	10.4434	3.18082	4.09236	2.08033	3.44675	4.84693	1.12199	2.76373	2.14531	2.01034	3.458	5.90552	14.0865	97.1584	300.316
75	0	chr1	+	1198487	1204982	ENSGALT00000067484	3	1619	ENSGALG00000008444	ENSGALG00000008444	GO:0005874(microtubule);GO:0007017(microtubule-based process);GO:0003924(GTPase activity);GO:0005525(GTP binding);GO:0005856(cytoskeleton);GO:0005737(cytoplasm);GO:0000166(nucleotide binding);GO:0007010(cytoskeleton organization);GO:0005200(structural constituent of cytoskeleton)	04145(Phagosome);04210(Apoptosis);04530(Tight junction);04540(Gap junction)	K07374	NA	NA	NA	50.5056	37.2429	46.8387	24.6745	22.1018	0.0001	0.0001	2.83032	0.0001	1.39212	0.556814	1.12766	0.0001	0.0001	1.07889	0.990397	0.582359	0.883882	0.375952	0.649679	0.943506	23.3882	44.8624
137	0	chr1	+	5528711	5972836	ENSGALT00000055299	14	1597	ENSGALG00000034590	CELF2	GO:0005634(nucleus);GO:0005737(cytoplasm);GO:0006376(mRNA splice site selection)	NA	NA	NA	CUGBP Elav-like family member 2 [Source:HGNC Symbol;Acc:HGNC:2550]	NA	0.0001	2.79835	0.0001	2.4618	0.0001	2.08243	0.0001	1.53694	0.0001	0.0001	0.0001	0.0001	0.0001	0.0001	0.0001	0.0001	0.0001	0.0001	0.0001	0.0001	1.20649	1.23095	0.932851
138	0	chr1	+	5607285	5972836	ENSGALT00000078403	14	1607	ENSGALG00000034590	CELF2	GO:0005634(nucleus);GO:0005737(cytoplasm);GO:0006376(mRNA splice site selection)	NA	NA	NA	CUGBP Elav-like family member 2 [Source:HGNC Symbol;Acc:HGNC:2550]	NA	21.272	12.3645	19.7948	22.5149	10.6006	11.8067	12.5266	8.54258	7.20312	13.7191	10.1767	4.84409	5.05836	3.59989	2.87688	4.00088	0.902532	2.59343	4.50078	10.3663	10.9586	16.5577	17.8105
143	0	chr1	-	6033346	6143773	ENSGALT00000071983	15	4836	ENSGALG00000035563	USP6NL	NA	NA	NA	NA	USP6 N-terminal like [Source:HGNC Symbol;Acc:HGNC:16858]	NA	37.8371	46.0775	27.1364	22.2887	21.7255	7.00282	8.22287	12.0407	7.54216	3.40335	2.84371	3.48609	3.71178	1.19165	2.93639	4.13085	1.70636	2.92453	2.7965	4.59641	9.08881	22.0071	37.017
162	0	chr1	-	6627009	6665964	ENSGALT00000082107	3	864	ENSGALG00000030140	CCDC3	NA	NA	NA	NA	coiled-coil domain containing 3 [Source:HGNC Symbol;Acc:HGNC:23813]	NA	2.16441	2.04382	2.0002	2.03008	1.18471	1.10586	1.17616	1.86497	0.187396	0.24943	0.311826	0.623694	1.04123	0.369055	0.252842	0.117303	0.206742	0.192296	0.677992	0.249551	1.38233	1.6074	2.06948
164	0	chr1	+	6714748	6729461	ENSGALT00000065648	19	2844	ENSGALG00000034198	MCM10	GO:0042802(identical protein binding);GO:0006974(cellular response to DNA damage stimulus);GO:0005634(nucleus);GO:0019899(enzyme binding);GO:0005730(nucleolus);GO:0008283(cell proliferation)	NA	NA	NA	minichromosome maintenance 10 replication initiation factor [Source:HGNC Symbol;Acc:HGNC:18043]	NA	11.4613	11.4007	11.5053	3.85617	2.48646	4.69033	2.33136	3.10104	2.86799	1.87786	1.22326	1.14325	1.06538	3.10537	2.15758	1.63394	1.29201	1.69451	1.77133	1.98971	3.37424	3.17131	11.4558
167	0	chr1	-	6753307	6777163	ENSGALT00000023502	9	2465	ENSGALG00000014575	SEPHS1	GO:0042802(identical protein binding);GO:0016310(phosphorylation);GO:0005524(ATP binding);GO:0004756(selenide, water dikinase activity);GO:0016260(selenocysteine biosynthetic process)	00450(Selenocompound metabolism)	K01008	EC:2.7.9.3	selenophosphate synthetase 1 [Source:HGNC Symbol;Acc:HGNC:19685]	NA	35.7618	34.978	38.6297	31.8092	30.3154	13.7485	11.8916	13.27	10.7199	8.45216	9.80997	11.6458	14.1524	12.2254	8.97954	12.2676	6.87758	9.37491	12.6745	9.66069	12.97	31.0623	36.4565
170	0	chr1	-	6872404	6904583	ENSGALT00000054492	11	2287	ENSGALG00000034992	FRMD4A	GO:0005923(bicellular tight junction);GO:0030674(protein binding, bridging);GO:0090162(establishment of epithelial cell polarity)	NA	NA	NA	FERM domain containing 4A [Source:HGNC Symbol;Acc:HGNC:25491]	NA	42.9282	44.5998	40.27	30.5013	28.6326	19.7323	24.9359	17.8438	7.56104	5.08983	5.77801	5.87634	5.23998	8.76964	4.78327	5.38262	10.4064	6.85742	6.62865	6.14296	20.8373	29.5669	42.5993
178	0	chr1	-	7459373	7469951	ENSGALT00000022573	14	3160	ENSGALG00000013926	DCLRE1C	GO:0070419(nonhomologous end joining complex);GO:0005654(nucleoplasm);GO:0005794(Golgi apparatus);GO:0051276(chromosome organization);GO:0033151(V(D)J recombination);GO:0030183(B cell differentiation);GO:0010212(response to ionizing radiation);GO:0006310(DNA recombination);GO:0006302(double-strand break repair);GO:0000723(telomere maintenance);GO:0008409(5'-3' exonuclease activity);GO:0000014(sin…	03450(Non-homologous end-joining)	K10887	EC:3.1.-.-	DNA cross-link repair 1C [Source:HGNC Symbol;Acc:HGNC:17642]	NA	2.78275	3.06628	2.49724	1.26177	1.81814	0.599167	0.594965	0.884039	0.524373	0.362964	0.286449	0.387846	0.354864	0.777363	0.391907	0.309203	0.127488	0.276199	0.506691	0.391262	0.692724	1.53996	2.78209
187	0	chr1	+	8310340	8452139	ENSGALT00000010596	18	2706	ENSGALG00000006563	SEMA3D	GO:0038191(neuropilin binding);GO:0007399(nervous system development);GO:0030154(cell differentiation);GO:0007275(multicellular organism development);GO:0005576(extracellular region);GO:0005615(extracellular space);GO:0050919(negative chemotaxis)	NA	NA	NA	semaphorin 3D [Source:HGNC Symbol;Acc:HGNC:10726]	NA	49.4374	31.1573	37.9312	26.5259	24.1514	20.3646	23.6007	19.823	3.49489	3.90924	5.79602	6.00854	2.79883	3.43801	1.9291	3.05754	2.65355	2.54673	4.08179	4.40005	21.2628	25.3387	39.5086
188	0	chr1	+	8824964	8995709	ENSGALT00000010591	18	3251	ENSGALG00000006560	SEMA3A	GO:0044297(cell body);GO:0005615(extracellular space);GO:2001224(positive regulation of neuron migration);GO:2000020(positive regulation of male gonad development);GO:1990535(neuron projection maintenance);GO:2000009(negative regulation of protein localization to cell surface);GO:1903375(facioacoustic ganglion development);GO:1903045(neural crest cell migration involved in sympathetic nervous sys…	NA	NA	NA	semaphorin 3A [Source:HGNC Symbol;Acc:HGNC:10723]	NA	58.3718	48.8102	60.9758	20.2179	22.8195	9.94266	9.4982	11.5163	3.48067	3.56767	4.12027	4.54528	3.08451	2.72281	1.93625	2.49413	1.9281	2.1195	3.45087	3.72287	10.319	21.5187	56.0526
192	0	chr1	+	9732868	9752834	ENSGALT00000071279	4	2802	ENSGALG00000037435	ENSGALG00000037435	NA	NA	NA	NA	NA	NA	0.404379	0.395321	0.118994	0.200898	0.099802	0.041636	0.0001	0.0001	0.0001	0.020483	0.0001	0.0001	0.0001	0.0001	0.0001	0.0001	0.0001	0.0001	0.0001	0.00689433	0.0139453	0.15035	0.306231
195	0	chr1	+	9891183	9921006	ENSGALT00000072444	2	3552	ENSGALG00000039659	ENSGALG00000039659	NA	NA	NA	NA	NA	NA	0.533948	0.62924	0.318337	0.201134	0.245373	0.112287	0.080891	0.0001	0.0001	0.0001	0.0001	0.0001	0.0001	0.0001	0.0001	0.0001	0.0001	0.0001	0.0001	0.0001	0.064426	0.223253	0.493842
205	0	chr1	-	11370427	11403687	ENSGALT00000066806	8	1849	ENSGALG00000008382	GNAI1	GO:0005813(centrosome);GO:0005765(lysosomal membrane);GO:0030496(midbody);GO:0051301(cell division);GO:0005737(cytoplasm);GO:0070062(extracellular exosome);GO:0005634(nucleus);GO:0005730(nucleolus);GO:0060236(regulation of mitotic spindle organization);GO:1904778(positive regulation of protein localization to cell cortex);GO:0005622(intracellular);GO:0005886(plasma membrane);GO:0099738(cell corte…	04371(Apelin signaling pathway);04540(Gap junction);04914(Progesterone-mediated oocyte maturation);04916(Melanogenesis);04261(Adrenergic signaling in cardiomyocytes)	NA	NA	G protein subunit alpha i1 [Source:HGNC Symbol;Acc:HGNC:4384]	NA	46.4122	42.188	52.4937	19.8907	19.6458	15.3066	10.6156	16.7377	5.48915	4.47363	1.9327	5.14604	3.74033	3.68331	5.58429	4.05332	2.5867	4.07477	4.18989	3.96516	14.22	19.7683	47.0313
208	0	chr1	+	12120386	12302861	ENSGALT00000072390	8	1599	ENSGALG00000038834	ENSGALG00000038834	NA	NA	NA	NA	NA	NA	6.82903	5.58126	5.86051	7.07532	6.19148	4.79351	5.13511	4.45055	1.82666	1.57548	1.33028	0.990103	1.24268	1.31328	1.24311	0.970616	0.906978	1.04023	1.18202	1.57747	4.79306	6.6334	6.09026
210	0	chr1	+	12373231	12420711	ENSGALT00000039701	6	3756	ENSGALG00000008353	ENSGALG00000008353	GO:0035418(protein localization to synapse);GO:0032947(protein complex scaffold activity);GO:0005923(bicellular tight junction);GO:0045202(synapse);GO:0007165(signal transduction)	NA	NA	NA	NA	NA	4.02227	2.20566	3.8492	3.52143	3.20002	1.87112	3.29339	2.50774	0.312811	0.188726	0.183758	0.223815	0.315643	0.225868	0.2952	0.467041	0.382344	0.381528	0.255109	0.228432	2.55742	3.36072	3.35904
219	0	chr1	+	12676726	12723229	ENSGALT00000013530	30	2400	ENSGALG00000008312	GSAP	GO:0005802(trans-Golgi network);GO:1902004(positive regulation of amyloid-beta formation);GO:0030162(regulation of proteolysis);GO:0001540(amyloid-beta binding)	NA	NA	NA	gamma-secretase activating protein [Source:HGNC Symbol;Acc:HGNC:28042]	NA	9.84646	9.74681	9.06213	15.658	14.1048	10.2819	9.34539	13.5642	4.94778	4.42805	3.59943	3.35771	4.32664	6.39382	4.42563	3.73595	1.9473	3.36963	4.69272	4.32508	11.0638	14.8814	9.5518
225	0	chr1	-	12838227	12916687	ENSGALT00000089628	21	2382	ENSGALG00000045817	FBXL13	NA	NA	NA	NA	F-box and leucine rich repeat protein 13 [Source:HGNC Symbol;Acc:HGNC:21658]	NA	1.18211	1.42362	1.27967	0.877382	1.35484	0.126522	0.163548	0.140387	0.232646	0.032447	0.0001	0.0358	0.045234	0.0001	0.0001	0.079357	0.013426	0.030961	0.0270447	0.0883977	0.143486	1.11611	1.29514
226	0	chr1	+	12869754	12885148	ENSGALT00000013512	4	1940	ENSGALG00000008298	LRRC17	GO:0045671(negative regulation of osteoclast differentiation);GO:0048539(bone marrow development);GO:0005615(extracellular space)	NA	NA	NA	leucine rich repeat containing 17 [Source:HGNC Symbol;Acc:HGNC:16895]	NA	80.2581	77.6411	85.7649	48.979	47.3316	10.676	8.40639	9.34308	4.32871	2.47716	1.17421	4.77326	3.628	0.667754	0.426803	1.04227	0.096251	0.521774	3.02301	2.66002	9.47515	48.1553	81.2214
232	0	chr1	+	12968097	12977041	ENSGALT00000013473	13	1735	ENSGALG00000008280	PMPCB	GO:0005743(mitochondrial inner membrane);GO:0005739(mitochondrion);GO:0005750(mitochondrial respiratory chain complex III);GO:0006122(mitochondrial electron transport, ubiquinol to cytochrome c);GO:0004222(metalloendopeptidase activity);GO:0016485(protein processing);GO:0009060(aerobic respiration);GO:0008270(zinc ion binding);GO:0006508(proteolysis);GO:0046872(metal ion binding);GO:0003824(catal…	NA	NA	NA	peptidase, mitochondrial processing beta subunit [Source:HGNC Symbol;Acc:HGNC:9119]	NA	15.4106	14.4375	25.1031	21.6037	12.1725	7.92868	19.3491	6.43731	14.4885	13.3804	17.5681	13.1249	17.0919	7.00315	7.02681	9.32572	4.93704	7.09652	12.4067	15.1457	11.2384	16.8881	18.317
237	0	chr1	-	13046276	13318877	ENSGALT00000013344	64	11417	ENSGALG00000008193	RELN	GO:0030425(dendrite);GO:0005886(plasma membrane);GO:0016020(membrane);GO:0005737(cytoplasm);GO:0005615(extracellular space);GO:0005578(proteinaceous extracellular matrix);GO:2000969(positive regulation of AMPA receptor activity);GO:2000463(positive regulation of excitatory postsynaptic potential);GO:2000310(regulation of NMDA receptor activity);GO:1902078(positive regulation of lateral motor colu…	04512(ECM-receptor interaction);04510(Focal adhesion)	K06249	EC:3.4.21.-	reelin precursor [Source:RefSeq peptide;Acc:NP_001292052]	NA	7.25692	6.63834	7.61658	6.57825	7.70595	8.02974	7.56347	5.86894	1.85672	1.57793	2.22135	1.44741	0.998148	1.44681	1.34194	1.32761	2.48061	1.71672	1.29746	1.88533	7.15405	7.1421	7.17062
241	0	chr1	-	13737410	13761419	ENSGALT00000066961	2	1213	ENSGALG00000034533	ENSGALG00000034533	NA	NA	NA	NA	NA	NA	11.3979	5.99028	3.73152	8.78935	11.2418	2.37831	1.98841	1.64026	1.11507	0.791522	0.904267	1.35208	0.863846	1.56826	0.863228	1.32858	1.43969	1.2105	1.2614	0.936954	2.00233	10.0156	7.03988
244	0	chr1	+	13764825	13809083	ENSGALT00000055084	21	3782	ENSGALG00000008167	KMT2E	GO:0046872(metal ion binding);GO:0002446(neutrophil mediated immunity);GO:0006306(DNA methylation);GO:0030218(erythrocyte differentiation);GO:0042119(neutrophil activation)	NA	NA	NA	lysine methyltransferase 2E [Source:HGNC Symbol;Acc:HGNC:18541]	NA	15.0907	33.3526	23.0012	14.7387	25.0123	32.8235	30.4883	34.3612	14.8741	10.6093	7.79792	7.62582	5.893	12.3534	5.07216	7.39504	3.1195	5.19556	8.62406	11.0938	32.5577	19.8755	23.8148
245	0	chr1	+	13764863	13809083	ENSGALT00000080952	21	3705	ENSGALG00000008167	KMT2E	GO:0046872(metal ion binding);GO:0002446(neutrophil mediated immunity);GO:0006306(DNA methylation);GO:0030218(erythrocyte differentiation);GO:0042119(neutrophil activation)	NA	NA	NA	lysine methyltransferase 2E [Source:HGNC Symbol;Acc:HGNC:18541]	NA	24.3457	0.0001	19.5412	28.9945	27.5286	0.0001	0.0001	0.0001	0.0001	0.0001	0.0001	0.0001	0.0001	0.0001	0.0001	0.0001	0.0001	0.0001	0.0001	0.0001	0.0001	28.2615	14.629
246	0	chr1	-	13820584	13864047	ENSGALT00000013245	16	2157	ENSGALG00000008154	SRPK2	GO:0005829(cytosol);GO:0005737(cytoplasm);GO:0005730(nucleolus);GO:0005654(nucleoplasm);GO:0005634(nucleus);GO:0045071(negative regulation of viral genome replication);GO:0045070(positive regulation of viral genome replication);GO:0035556(intracellular signal transduction);GO:0008380(RNA splicing);GO:0008284(positive regulation of cell proliferation);GO:0006468(protein phosphorylation);GO:0000245…	NA	NA	NA	SRSF protein kinase 2 [Source:HGNC Symbol;Acc:HGNC:11306]	NA	3.86634	5.32051	8.24617	3.3274	4.46112	6.74051	2.48181	5.72028	0.992628	0.826515	0.671356	2.22615	1.71579	2.98491	2.28633	1.90071	1.00534	1.7308	2.30895	0.830166	4.98087	3.89426	5.81101
247	0	chr1	-	13820584	13864047	ENSGALT00000053364	15	2064	ENSGALG00000008154	SRPK2	GO:0005829(cytosol);GO:0005737(cytoplasm);GO:0005730(nucleolus);GO:0005654(nucleoplasm);GO:0005634(nucleus);GO:0045071(negative regulation of viral genome replication);GO:0045070(positive regulation of viral genome replication);GO:0035556(intracellular signal transduction);GO:0008380(RNA splicing);GO:0008284(positive regulation of cell proliferation);GO:0006468(protein phosphorylation);GO:0000245…	NA	NA	NA	SRSF protein kinase 2 [Source:HGNC Symbol;Acc:HGNC:11306]	NA	29.3308	29.6853	26.7359	17.5377	15.3722	1.81591	2.73422	2.34829	4.98128	5.25555	2.33781	1.61899	3.2233	1.27147	1.52264	1.16301	0.969166	1.21827	2.03792	4.19155	2.29947	16.455	28.584
272	0	chr1	+	14822529	14828989	ENSGALT00000060943	6	2192	ENSGALG00000038981	CBLL1	GO:0045807(positive regulation of endocytosis);GO:0030335(positive regulation of cell migration);GO:0007162(negative regulation of cell adhesion);GO:0061630(ubiquitin protein ligase activity);GO:0042802(identical protein binding);GO:0004842(ubiquitin-protein transferase activity);GO:0030155(regulation of cell adhesion);GO:0016567(protein ubiquitination);GO:0046872(metal ion binding);GO:0016740(tr…	NA	NA	NA	E3 ubiquitin-protein ligase Hakai [Source:UniProtKB/Swiss-Prot;Acc:Q5ZHZ4]	NA	16.009	18.76	23.0938	10.7013	11.601	9.23049	7.90828	7.42809	3.06015	3.28609	3.16747	3.25513	2.43473	5.64982	4.42486	3.7069	4.44919	4.19365	3.77989	3.17124	8.18895	11.1511	19.2876
278	0	chr1	-	14882571	14913134	ENSGALT00000012832	23	3995	ENSGALG00000007905	LAMB1	GO:0070062(extracellular exosome);GO:0043259(laminin-10 complex);GO:0043257(laminin-8 complex);GO:0031012(extracellular matrix);GO:0005615(extracellular space);GO:0005606(laminin-1 complex);GO:0005607(laminin-2 complex);GO:0005604(basement membrane);GO:0035987(endodermal cell differentiation);GO:0034446(substrate adhesion-dependent cell spreading);GO:0031175(neuron projection development);GO:0030…	NA	NA	NA	laminin subunit beta 1 [Source:HGNC Symbol;Acc:HGNC:6486]	NA	215.484	212.188	202.805	448.166	425.71	203.334	215.317	207.221	88.8854	69.3097	94.6641	46.4328	43.104	37.4163	32.4452	44.1958	67.991	48.2106	42.3177	84.2864	208.624	436.938	210.159
279	0	chr1	-	14926773	14978515	ENSGALT00000012857	33	5322	ENSGALG00000007917	LAMB4	NA	04512(ECM-receptor interaction);04510(Focal adhesion)	K06245	NA	laminin subunit beta 4 [Source:HGNC Symbol;Acc:HGNC:6491]	NA	1.80473	1.70671	0.849253	1.69368	0.963152	1.19581	0.795683	0.813987	0.499565	0.308819	0.269384	0.157038	0.144739	0.019368	0.096138	0.085625	0.067655	0.0831393	0.107048	0.359256	0.935161	1.32842	1.45357
288	0	chr1	+	15251598	15253756	ENSGALT00000064847	2	2097	ENSGALG00000037754	ENSGALG00000037754	NA	NA	NA	NA	NA	NA	12.5629	9.35953	8.86249	6.88258	7.02553	6.63109	6.54552	6.38515	1.60496	1.33868	1.8111	2.80705	1.8233	3.04047	2.34809	2.1537	2.14748	2.21642	2.55694	1.58491	6.52059	6.95406	10.2616
308	0	chr1	+	15710309	15721324	ENSGALT00000007817	12	2537	ENSGALG00000004897	GTSE1	GO:0016020(membrane);GO:0005881(cytoplasmic microtubule)	04115(p53 signaling pathway)	K10129	NA	G2 and S-phase expressed 1 [Source:HGNC Symbol;Acc:HGNC:13698]	NA	13.586	13.4324	11.9654	3.98906	4.78191	5.02845	2.60961	3.3884	3.03202	0.608984	0.863415	0.354759	0.342832	3.4208	0.589588	0.91688	0.369725	0.625398	1.3728	1.50147	3.67548	4.38549	12.9946
311	0	chr1	-	15740825	15899595	ENSGALT00000060656	35	8461	ENSGALG00000043355	CELSR1	GO:0005654(nucleoplasm);GO:0005886(plasma membrane);GO:0042472(inner ear morphogenesis);GO:0001736(establishment of planar polarity);GO:0001764(neuron migration);GO:0001843(neural tube closure);GO:0001942(hair follicle development);GO:0007266(Rho protein signal transduction);GO:0007626(locomotory behavior);GO:0009952(anterior/posterior pattern specification);GO:0032956(regulation of actin cytoske…	NA	NA	NA	cadherin EGF LAG seven-pass G-type receptor 1 [Source:HGNC Symbol;Acc:HGNC:1850]	NA	31.7341	30.8195	26.316	19.5734	21.663	4.4525	5.9753	4.88453	1.9081	2.57239	2.49023	0.61216	0.828627	1.94127	3.85038	1.48028	6.55107	3.96058	1.12735	2.32357	5.10411	20.6182	29.6232
325	0	chr1	+	17186452	17502308	ENSGALT00000082066	4	378	ENSGALG00000023584	FAM19A5	GO:0016021(integral component of membrane);GO:0016020(membrane)	NA	NA	NA	family with sequence similarity 19 member A5, C-C motif chemokine like [Source:HGNC Symbol;Acc:HGNC:21592]	NA	5.20382	2.099	4.32739	2.19587	5.30804	2.79674	1.22118	0.0001	1.69599	0.843095	0.39892	0.271865	0.614729	0.299499	0.0001	0.344257	0.389217	0.244525	0.395364	0.979334	1.33934	3.75195	3.87674
326	0	chr1	-	17371134	17382545	ENSGALT00000081583	3	659	ENSGALG00000039093	ENSGALG00000039093	NA	NA	NA	NA	NA	NA	1.93055	0.742421	1.07988	1.8767	1.92544	1.08405	0.669706	0.836379	0.135675	0.186531	0.0001	0.0001	0.093975	0.120609	0.0001	0.157577	0.276103	0.144593	0.0715613	0.107435	0.863379	1.90107	1.25095
333	0	chr1	-	18749123	18805419	ENSGALT00000048667	14	3741	ENSGALG00000029379	BRD1	GO:0070776(MOZ/MORF histone acetyltransferase complex);GO:0005634(nucleus);GO:0042393(histone binding);GO:0016607(nuclear speck);GO:0043966(histone H3 acetylation)	NA	NA	NA	bromodomain containing 1 [Source:HGNC Symbol;Acc:HGNC:1102]	NA	10.1678	13.0263	14.1244	17.0054	12.3993	5.64473	9.99848	11.2269	5.08222	5.16785	4.16323	3.67395	2.8985	4.52903	5.04685	4.43065	1.29923	3.59224	3.70049	4.80443	8.95671	14.7024	12.4395
339	0	chr1	-	18849561	18864906	ENSGALT00000061619	10	2266	ENSGALG00000008539	ALG12	GO:0016020(membrane);GO:0006488(dolichol-linked oligosaccharide biosynthetic process);GO:0006487(protein N-linked glycosylation);GO:0097502(mannosylation);GO:0000030(mannosyltransferase activity);GO:0005783(endoplasmic reticulum);GO:0005789(endoplasmic reticulum membrane);GO:0016757(transferase activity, transferring glycosyl groups);GO:0016021(integral component of membrane)	00510(N-Glycan biosynthesis)	NA	NA	ALG12, alpha-1,6-mannosyltransferase [Source:HGNC Symbol;Acc:HGNC:19358]	NA	4.30844	12.8242	29.8083	7.44275	6.31977	7.15676	1.73697	9.54796	0.0001	3.72705	1.45873	1.35181	1.96595	1.902	2.3583	1.94884	0.0001	1.43575	1.73992	1.72863	6.14723	6.88126	15.647
342	0	chr1	+	18865360	18876467	ENSGALT00000013929	10	1695	ENSGALG00000008551	CRELD2	GO:0005794(Golgi apparatus);GO:0005783(endoplasmic reticulum);GO:0005615(extracellular space);GO:0005509(calcium ion binding)	NA	NA	NA	cysteine rich with EGF like domains 2 [Source:HGNC Symbol;Acc:HGNC:28150]	NA	24.2351	21.305	23.526	11.0649	10.3484	7.45555	5.25654	5.90801	2.51832	2.68714	1.68884	4.42771	3.63852	9.98264	4.51419	3.34715	2.62882	3.49672	6.01629	2.2981	6.2067	10.7067	23.022
345	0	chr1	-	20036081	20070713	ENSGALT00000013934	12	1348	ENSGALG00000008554	IL17REL	GO:0030368(interleukin-17 receptor activity);GO:0019221(cytokine-mediated signaling pathway);GO:0005887(integral component of plasma membrane)	NA	NA	NA	interleukin 17 receptor E like [Source:HGNC Symbol;Acc:HGNC:33808]	NA	0.837277	0.915531	0.57551	0.238625	0.346181	0.182994	0.095646	0.416163	0.0001	0.195238	0.089286	0.0001	0.0001	1.2538	0.013554	0.032258	0.0001	0.015304	0.418	0.0948747	0.231601	0.292403	0.776106
352	0	chr1	+	20174067	20177667	ENSGALT00000000003	2	1845	ENSGALG00000000003	PANX2	GO:0005737(cytoplasm);GO:0055085(transmembrane transport);GO:0002931(response to ischemia);GO:0015267(channel activity);GO:0005921(gap junction);GO:0006812(cation transport);GO:0022829(wide pore channel activity);GO:0012505(endomembrane system);GO:0005886(plasma membrane);GO:0007267(cell-cell signaling);GO:0016021(integral component of membrane);GO:0016020(membrane)	NA	NA	NA	pannexin 2 [Source:HGNC Symbol;Acc:HGNC:8600]	NA	0.437793	1.56297	1.37699	0.542807	0.46427	0.195485	0.244583	0.122946	0.057056	0.031004	0.0001	0.027368	0.0001	0.055258	0.0001	0.0001	0.0001	0.0001	0.0275753	0.0293867	0.187671	0.503538	1.12592
361	0	chr1	-	20329726	20343807	ENSGALT00000059215	20	1905	ENSGALG00000041251	HDAC10	GO:0045892(negative regulation of transcription, DNA-templated);GO:0005654(nucleoplasm);GO:0006476(protein deacetylation);GO:0000118(histone deacetylase complex);GO:0004407(histone deacetylase activity);GO:0019899(enzyme binding);GO:0000122(negative regulation of transcription from RNA polymerase II promoter);GO:0005737(cytoplasm);GO:0006355(regulation of transcription, DNA-templated);GO:0005634(…	NA	NA	NA	histone deacetylase 10 [Source:HGNC Symbol;Acc:HGNC:18128]	NA	5.8145	3.3374	4.54703	2.79359	2.24613	2.41419	0.868848	1.75639	1.03886	0.869548	0.907253	0.438572	0.621888	1.13092	0.679035	0.455492	0.620777	0.585101	0.730461	0.938554	1.67981	2.51986	4.56631
363	0	chr1	-	20367873	20396572	ENSGALT00000014027	12	1276	ENSGALG00000019384	MAPK12	GO:0045445(myoblast differentiation);GO:0018105(peptidyl-serine phosphorylation);GO:0004674(protein serine/threonine kinase activity);GO:0000287(magnesium ion binding);GO:0004707(MAP kinase activity);GO:0010468(regulation of gene expression);GO:0000165(MAPK cascade);GO:0005634(nucleus);GO:0005737(cytoplasm);GO:0006468(protein phosphorylation);GO:0016740(transferase activity);GO:0005524(ATP bindin…	04010(MAPK signaling pathway);04370(VEGF signaling pathway);04068(FoxO signaling pathway);04114(Oocyte meiosis);04218(Cellular senescence);04620(Toll-like receptor signaling pathway);04621(NOD-like receptor signaling pathway);04622(RIG-I-like receptor signaling pathway);04912(GnRH signaling pathway);04914(Progesterone-mediated oocyte maturation);04261(Adrenergic signaling in cardiomyocytes);04933…	NA	NA	mitogen-activated protein kinase 12 [Source:HGNC Symbol;Acc:HGNC:6874]	NA	11.1678	12.7893	13.8332	3.69411	4.43611	2.59433	5.68061	1.28375	0.650153	0.833452	1.16478	1.54905	1.40485	2.43727	0.56235	0.744314	0.820157	0.70894	1.79706	0.882794	3.18623	4.06511	12.5968
365	0	chr1	-	20405293	20435716	ENSGALT00000067030	12	2544	ENSGALG00000040023	MAPK11	GO:0004707(MAP kinase activity);GO:0010628(positive regulation of gene expression);GO:0035556(intracellular signal transduction);GO:0060043(regulation of cardiac muscle cell proliferation);GO:0006950(response to stress);GO:0098586(cellular response to virus);GO:0060044(negative regulation of cardiac muscle cell proliferation);GO:2001184(positive regulation of interleukin-12 secretion)	04010(MAPK signaling pathway);04370(VEGF signaling pathway);04068(FoxO signaling pathway);04218(Cellular senescence);04620(Toll-like receptor signaling pathway);04621(NOD-like receptor signaling pathway);04622(RIG-I-like receptor signaling pathway);04912(GnRH signaling pathway);04914(Progesterone-mediated oocyte maturation);04261(Adrenergic signaling in cardiomyocytes);04933(AGE-RAGE signaling pa…	K04441	EC:2.7.11.24	mitogen-activated protein kinase 11 [Source:HGNC Symbol;Acc:HGNC:6873]	NA	4.58821	2.54559	3.54607	3.12826	3.41504	2.13414	2.34637	1.25112	0.646714	0.435587	0.255829	0.200706	0.0001	1.27832	0.611052	0.318313	0.935653	0.621673	0.49304	0.446043	1.91054	3.27165	3.55996
367	0	chr1	-	20490162	20663084	ENSGALT00000075689	37	5782	ENSGALG00000039861	PLXNB2	GO:0008360(regulation of cell shape);GO:0043087(regulation of GTPase activity);GO:0009986(cell surface);GO:0007420(brain development);GO:0005887(integral component of plasma membrane);GO:0001932(regulation of protein phosphorylation);GO:0070062(extracellular exosome);GO:0001843(neural tube closure);GO:0017154(semaphorin receptor activity);GO:0007156(homophilic cell adhesion via plasma membrane ad…	NA	NA	NA	plexin B2 [Source:HGNC Symbol;Acc:HGNC:9104]	NA	64.8497	61.351	62.9808	44.7509	43.9429	24.8105	21.4238	19.1101	17.4659	14.3749	10.8636	24.1983	15.5463	13.5517	30.5625	17.8468	15.4032	21.2708	17.7654	14.2348	21.7815	44.3469	63.0605
377	0	chr1	+	21743155	21804718	ENSGALT00000030716	20	3970	ENSGALG00000008740	POT1	GO:0070187(shelterin complex);GO:0005634(nucleus);GO:0000784(nuclear chromosome, telomeric region);GO:0000783(nuclear telomere cap complex);GO:0000781(chromosome, telomeric region);GO:1905776(positive regulation of DNA helicase activity);GO:1905774(regulation of DNA helicase activity);GO:0070200(establishment of protein localization to telomere);GO:0061820(telomeric D-loop disassembly);GO:0060383…	NA	NA	NA	protection of telomeres 1 [Source:HGNC Symbol;Acc:HGNC:17284]	NA	3.70968	3.04303	2.3132	2.33368	2.50983	2.96546	0.817912	2.4612	1.87124	0.749827	0.351696	1.04028	0.835034	0.572345	0.619634	0.336779	0.292029	0.416147	0.815885	0.990922	2.08152	2.42176	3.02197
378	0	chr1	+	21843141	21855468	ENSGALT00000046405	2	1937	ENSGALG00000040954	ENSGALG00000040954	NA	NA	NA	NA	NA	NA	21.6654	11.803	14.4347	1.04409	1.154	0.361856	0.982576	0.686304	0.149091	0.0001	0.082189	0.116485	0.232749	0.364504	0.089103	0.168147	0.203484	0.153578	0.237913	0.0771267	0.676912	1.09904	15.9677
379	0	chr1	+	21856166	21857350	ENSGALT00000077554	2	1034	ENSGALG00000038679	ENSGALG00000038679	NA	NA	NA	NA	NA	NA	5.34464	3.2297	4.23711	0.155545	0.048759	0.0001	1.07302	0.71391	0.0001	0.0001	0.0001	0.067747	0.0001	0.045607	0.0001	0.0001	0.0001	0.0001	0.037818	0.0001	0.595676	0.102152	4.27048
381	0	chr1	-	22062049	22089625	ENSGALT00000071534	7	975	ENSGALG00000031527	ENSGALG00000031527	GO:0007264(small GTPase mediated signal transduction);GO:0005525(GTP binding);GO:0005622(intracellular);GO:0000166(nucleotide binding)	NA	NA	NA	NA	NA	7.7973	9.03392	6.66022	9.68941	9.19008	4.86117	4.30329	2.40266	1.03144	0.723622	0.558018	0.721634	0.382423	0.287316	0.486775	0.58717	0.192791	0.422245	0.463791	0.771028	3.85571	9.43974	7.83048
387	0	chr1	+	22259322	22269316	ENSGALT00000046940	2	927	ENSGALG00000038974	ENSGALG00000038974	NA	NA	NA	NA	NA	NA	1.50189	1.63675	1.86558	8.47523	10.8202	0.635588	1.97782	1.86562	0.285274	0.081258	0.280692	0.205287	0.1457	0.300841	0.190468	0.166752	0.213312	0.190177	0.217276	0.215741	1.49301	9.64771	1.66807
388	0	chr1	-	22277626	22283778	ENSGALT00000014313	3	2083	ENSGALG00000008805	LMOD2	GO:0006936(muscle contraction);GO:0031430(M band);GO:0030017(sarcomere);GO:0030016(myofibril);GO:0005884(actin filament);GO:0045214(sarcomere organization);GO:0045010(actin nucleation);GO:0030041(actin filament polymerization);GO:0030838(positive regulation of actin filament polymerization);GO:0003779(actin binding);GO:0051694(pointed-end actin filament capping);GO:0005523(tropomyosin binding);GO…	NA	NA	NA	leiomodin 2 [Source:HGNC Symbol;Acc:HGNC:6648]	NA	11.7048	17.5768	15.5092	144.875	132.237	55.5028	106.304	114.42	0.227331	0.35764	0.0563	0.503915	0.046331	0.842228	0.0001	0.124702	0.063652	0.062818	0.464158	0.213757	92.0757	138.556	14.9303
397	0	chr1	+	22528298	22829235	ENSGALT00000014508	30	3888	ENSGALG00000008926	CADPS2	GO:0005654(nucleoplasm);GO:0043231(intracellular membrane-bounded organelle);GO:0009267(cellular response to starvation);GO:0016082(synaptic vesicle priming);GO:0045921(positive regulation of exocytosis);GO:0031410(cytoplasmic vesicle);GO:0042734(presynaptic membrane);GO:0045211(postsynaptic membrane);GO:1990504(dense core granule exocytosis);GO:0016079(synaptic vesicle exocytosis);GO:0045202(syn…	NA	NA	NA	calcium dependent secretion activator 2 [Source:HGNC Symbol;Acc:HGNC:16018]	NA	0.100345	0.0001	0.0001	1.61218	0.827003	0.0001	0.005605	0.0001	0.0001	0.0001	0.038749	0.0001	0.0001	0.0001	0.0001	0.0001	0.0001	0.0001	0.0001	0.012983	0.001935	1.21959	0.033515
405	0	chr1	-	22901214	23034777	ENSGALT00000070516	29	5519	ENSGALG00000040114	PTPRZ1	GO:0035335(peptidyl-tyrosine dephosphorylation);GO:0004725(protein tyrosine phosphatase activity);GO:0048709(oligodendrocyte differentiation);GO:0005578(proteinaceous extracellular matrix);GO:0007409(axonogenesis);GO:0002244(hematopoietic progenitor cell differentiation);GO:0007611(learning or memory);GO:0070445(regulation of oligodendrocyte progenitor proliferation);GO:0072534(perineuronal net)	NA	NA	NA	protein tyrosine phosphatase, receptor type Z1 [Source:HGNC Symbol;Acc:HGNC:9685]	NA	0.51913	1.38439	1.15346	1.10313	1.78759	3.06145	3.80484	2.85683	0.466461	0.584191	0.252393	0.312406	0.356676	0.152835	0.117667	0.055769	0.072471	0.081969	0.273972	0.434348	3.24104	1.44536	1.01899
406	0	chr1	-	22902102	23034693	ENSGALT00000051426	31	7253	ENSGALG00000040114	PTPRZ1	GO:0035335(peptidyl-tyrosine dephosphorylation);GO:0004725(protein tyrosine phosphatase activity);GO:0048709(oligodendrocyte differentiation);GO:0005578(proteinaceous extracellular matrix);GO:0007409(axonogenesis);GO:0002244(hematopoietic progenitor cell differentiation);GO:0007611(learning or memory);GO:0070445(regulation of oligodendrocyte progenitor proliferation);GO:0072534(perineuronal net)	NA	NA	NA	protein tyrosine phosphatase, receptor type Z1 [Source:HGNC Symbol;Acc:HGNC:9685]	NA	0.97024	0.7017	0.604963	0.793751	0.524289	1.55819	0.00868	0.011798	0.171915	0.204595	0.07701	0.092302	0.106755	0.024107	0.029306	0.085791	0.012728	0.0426083	0.074388	0.151173	0.526223	0.65902	0.758968
416	0	chr1	-	23427327	23445706	ENSGALT00000014681	12	2133	ENSGALG00000009023	ING3	GO:0035267(NuA4 histone acetyltransferase complex);GO:0032777(Piccolo NuA4 histone acetyltransferase complex);GO:0005634(nucleus);GO:0000812(Swr1 complex);GO:0043968(histone H2A acetylation);GO:0043967(histone H4 acetylation);GO:0035064(methylated histone binding);GO:0043065(positive regulation of apoptotic process);GO:0004402(histone acetyltransferase activity);GO:0016569(covalent chromatin modi…	NA	NA	NA	inhibitor of growth family member 3 [Source:HGNC Symbol;Acc:HGNC:14587]	NA	36.9687	45.3829	44.9987	36.5651	38.0876	15.1801	15.3911	17.8946	10.9997	6.93675	5.73087	12.1655	8.06043	7.17112	10.8339	9.91032	5.87505	8.8731	9.13234	7.88911	16.1553	37.3263	42.4501
418	0	chr1	+	23468347	23513135	ENSGALT00000014690	7	2382	ENSGALG00000009029	TSPAN12	GO:0005887(integral component of plasma membrane);GO:0045765(regulation of angiogenesis);GO:0010842(retina layer formation);GO:0007166(cell surface receptor signaling pathway);GO:0001525(angiogenesis);GO:0005886(plasma membrane);GO:0016021(integral component of membrane);GO:0016020(membrane)	NA	NA	NA	tetraspanin 12 [Source:HGNC Symbol;Acc:HGNC:21641]	NA	26.0587	23.6743	20.7411	22.9042	28.8534	7.94673	8.4504	10.294	7.21645	4.10378	2.40259	1.94607	5.06511	3.55962	4.15545	3.46117	0.821163	2.81259	3.5236	4.57427	8.89706	25.8788	23.4914
421	0	chr1	-	23783751	23786181	ENSGALT00000014754	2	1391	ENSGALG00000009066	ENSGALG00000009066	GO:0005250(A-type (transient outward) potassium channel activity);GO:0016021(integral component of membrane);GO:0051260(protein homooligomerization);GO:0034765(regulation of ion transmembrane transport);GO:0005244(voltage-gated ion channel activity);GO:0008076(voltage-gated potassium channel complex);GO:0071805(potassium ion transmembrane transport);GO:0006813(potassium ion transport);GO:0006811(…	NA	NA	NA	NA	NA	2.41829	1.52786	1.04393	1.27719	1.62004	1.402	0.185378	1.25581	0.0001	0.04126	0.0001	0.09075	0.111165	0.0001	0.0001	0.0001	0.067567	0.022589	0.0673383	0.01382	0.947729	1.44862	1.66336
422	0	chr1	+	23785455	23823980	ENSGALT00000082046	6	2000	ENSGALG00000036488	ENSGALG00000036488	NA	NA	NA	NA	NA	NA	0.607942	0.480504	0.143111	0.29151	0.0001	0.0001	0.0001	0.138443	0.0001	0.0001	0.0001	0.0001	0.0001	0.0001	0.0001	0.0001	0.0001	0.0001	0.0001	0.0001	0.0462143	0.145805	0.410519
435	0	chr1	+	24699097	24712426	ENSGALT00000063992	5	1247	ENSGALG00000030173	WNT2	GO:0005886(plasma membrane);GO:0031012(extracellular matrix);GO:0016055(Wnt signaling pathway);GO:0005737(cytoplasm);GO:0045944(positive regulation of transcription from RNA polymerase II promoter);GO:0005109(frizzled binding);GO:0005125(cytokine activity);GO:0048018(receptor ligand activity);GO:0002053(positive regulation of mesenchymal cell proliferation);GO:0007267(cell-cell signaling);GO:0008…	04310(Wnt signaling pathway);04150(mTOR signaling pathway);04916(Melanogenesis)	NA	NA	Wnt family member 2 [Source:HGNC Symbol;Acc:HGNC:12780]	NA	0.74046	0.201473	1.30733	2.40957	0.866004	1.31427	1.08143	1.21812	0.130866	0.414531	0.336183	0.124762	0.062001	0.326061	0.085899	0.0001	0.244826	0.110275	0.170941	0.29386	1.20461	1.63779	0.749755
450	0	chr1	-	25175213	25201500	ENSGALT00000069750	7	2777	ENSGALG00000031934	TES	GO:0005925(focal adhesion);GO:0042127(regulation of cell proliferation);GO:0008270(zinc ion binding);GO:0030054(cell junction);GO:0005737(cytoplasm);GO:0046872(metal ion binding);GO:0003723(RNA binding);GO:0045296(cadherin binding);GO:0008285(negative regulation of cell proliferation);GO:0005634(nucleus);GO:0005829(cytosol);GO:0005886(plasma membrane);GO:0043234(protein complex)	NA	NA	NA	Testin [Source:UniProtKB/Swiss-Prot;Acc:Q90YH9]	NA	25.8782	22.5962	26.3677	7.13414	8.95809	3.75745	0.424023	5.34219	1.14471	1.56144	1.52673	2.59881	1.51701	5.30854	1.98981	1.77147	4.78839	2.84989	3.14145	1.41096	3.17455	8.04612	24.9474
455	0	chr1	-	25908850	26098946	ENSGALT00000015345	16	3814	ENSGALG00000009424	FOXP2	GO:0060501(positive regulation of epithelial cell proliferation involved in lung morphogenesis);GO:0060013(righting reflex);GO:0050679(positive regulation of epithelial cell proliferation);GO:0048745(smooth muscle tissue development);GO:0048286(lung alveolus development);GO:0045892(negative regulation of transcription, DNA-templated);GO:0042297(vocal learning);GO:0043010(camera-type eye developme…	NA	NA	NA	forkhead box P2 [Source:HGNC Symbol;Acc:HGNC:13875]	NA	25.5588	22.8754	24.5816	14.5663	16.2499	10.7019	9.7251	10.6086	2.17268	2.3296	1.62176	1.24458	1.32834	0.907663	1.49316	1.82988	1.1648	1.49595	1.16019	2.04135	10.3452	15.4081	24.3386
462	0	chr1	+	26768477	26802391	ENSGALT00000038899	5	3947	ENSGALG00000009440	BMT2	GO:0016433(rRNA (adenine) methyltransferase activity);GO:0031167(rRNA methylation);GO:0005730(nucleolus);GO:0032259(methylation);GO:0008168(methyltransferase activity);GO:0016740(transferase activity)	NA	NA	NA	base methyltransferase of 25S rRNA 2 homolog [Source:HGNC Symbol;Acc:HGNC:26475]	NA	24.1597	27.2481	27.9082	11.1414	10.1402	3.73649	4.34342	4.72113	5.05547	4.19106	1.7481	4.97853	4.71106	3.14614	4.835	3.04646	2.37735	3.41961	4.27858	3.66487	4.26702	10.6408	26.4387
482	0	chr1	+	28579093	28718287	ENSGALT00000052324	26	3841	ENSGALG00000009514	NRCAM	GO:0001525(angiogenesis);GO:0007411(axon guidance);GO:0005886(plasma membrane);GO:0010975(regulation of neuron projection development);GO:0031290(retinal ganglion cell axon guidance);GO:0030424(axon);GO:0045202(synapse);GO:0086080(protein binding involved in heterotypic cell-cell adhesion);GO:0045162(clustering of voltage-gated sodium channels);GO:0008104(protein localization);GO:0007417(central …	04514(Cell adhesion molecules (CAMs))	NA	NA	neuronal cell adhesion molecule [Source:HGNC Symbol;Acc:HGNC:7994]	NA	2.25657	1.64711	2.10017	0.099252	1.24037	0.124914	0.898641	0.428415	0.242044	0.127649	0.182255	0.137814	0.0001	0.0001	0.0001	0.0001	0.281004	0.0937347	0.0460047	0.183983	0.48399	0.669811	2.00128
486	0	chr1	+	28626214	28718287	ENSGALT00000066268	34	4269	ENSGALG00000009514	NRCAM	GO:0001525(angiogenesis);GO:0007411(axon guidance);GO:0005886(plasma membrane);GO:0010975(regulation of neuron projection development);GO:0031290(retinal ganglion cell axon guidance);GO:0030424(axon);GO:0045202(synapse);GO:0086080(protein binding involved in heterotypic cell-cell adhesion);GO:0045162(clustering of voltage-gated sodium channels);GO:0008104(protein localization);GO:0007417(central …	04514(Cell adhesion molecules (CAMs))	NA	NA	neuronal cell adhesion molecule [Source:HGNC Symbol;Acc:HGNC:7994]	NA	3.5601	0.302379	0.936629	1.5196	0.303874	0.779257	0.203286	1.23223	0.293333	0.192805	0.111658	0.0001	0.096591	0.020755	0.086948	0.125733	0.0001	0.070927	0.0391487	0.199265	0.738257	0.911739	1.5997
491	0	chr1	+	28859241	28995076	ENSGALT00000081632	23	4618	ENSGALG00000009523	CNTN1	GO:0043209(myelin sheath);GO:0070062(extracellular exosome);GO:0010628(positive regulation of gene expression);GO:0010976(positive regulation of neuron projection development);GO:0031175(neuron projection development);GO:0021549(cerebellum development);GO:0010765(positive regulation of sodium ion transport);GO:0030246(carbohydrate binding);GO:0005515(protein binding);GO:0007155(cell adhesion);GO:…	04514(Cell adhesion molecules (CAMs))	NA	NA	contactin 1 [Source:HGNC Symbol;Acc:HGNC:2171]	NA	1.35879	0.020817	1.23952	1.34043	1.27951	0.367349	2.41773	0.00379	0.0001	0.0001	0.493406	0.0001	0.0001	0.701528	0.0001	0.0001	0.0001	0.0001	0.233909	0.164535	0.929622	1.30997	0.873041
492	0	chr1	+	28910398	28995700	ENSGALT00000038834	22	4985	ENSGALG00000009523	CNTN1	GO:0043209(myelin sheath);GO:0070062(extracellular exosome);GO:0010628(positive regulation of gene expression);GO:0010976(positive regulation of neuron projection development);GO:0031175(neuron projection development);GO:0021549(cerebellum development);GO:0010765(positive regulation of sodium ion transport);GO:0030246(carbohydrate binding);GO:0005515(protein binding);GO:0007155(cell adhesion);GO:…	04514(Cell adhesion molecules (CAMs))	K06759	NA	contactin 1 [Source:HGNC Symbol;Acc:HGNC:2171]	NA	7.462	5.83063	7.09881	2.96857	4.09339	3.58791	0.497104	2.10509	0.822151	0.0001	0.427268	1.08257	0.0001	0.823998	0.0001	0.815777	0.0001	0.271992	0.635557	0.416506	2.06337	3.53098	6.79715
494	0	chr1	+	29041613	29287618	ENSGALT00000030693	10	2706	ENSGALG00000009530	PDZRN4	NA	NA	NA	NA	PDZ domain containing ring finger 4 [Source:HGNC Symbol;Acc:HGNC:30552]	NA	0.699057	1.49362	0.809333	0.984119	0.922009	0.894914	0.906941	0.440222	0.024088	0.029115	0.043757	0.053189	0.035073	0.246595	0.024643	0.167427	0.06515	0.08574	0.111619	0.03232	0.747359	0.953064	1.00067
495	0	chr1	-	29086358	29091300	ENSGALT00000080886	3	814	ENSGALG00000030765	ENSGALG00000030765	NA	NA	NA	NA	NA	NA	1.48116	0.419988	1.35709	0.0001	0.618161	0.669	0.397951	0.342155	0.523717	0.268822	0.04563	0.154064	0.19196	0.115868	0.17209	0.0001	0.0001	0.05743	0.153964	0.27939	0.469702	0.30913	1.08608
509	0	chr1	-	29649659	29708429	ENSGALT00000015558	8	2762	ENSGALG00000009556	PRICKLE1	GO:0046872(metal ion binding);GO:0008270(zinc ion binding);GO:0005634(nucleus);GO:0006606(protein import into nucleus);GO:0031965(nuclear membrane);GO:0005829(cytosol);GO:0001843(neural tube closure);GO:0060976(coronary vasculature development);GO:0045892(negative regulation of transcription, DNA-templated);GO:0090090(negative regulation of canonical Wnt signaling pathway);GO:0035904(aorta develo…	04310(Wnt signaling pathway)	NA	NA	prickle planar cell polarity protein 1 [Source:HGNC Symbol;Acc:HGNC:17019]	NA	53.6413	37.3014	40.5539	11.974	15.4913	2.43428	11.2777	6.30232	0.0001	1.48729	3.42532	2.30313	2.02123	2.92336	1.97527	1.46356	3.41321	2.28402	2.41591	1.63757	6.67142	13.7327	43.8322
511	0	chr1	-	29925304	30007946	ENSGALT00000015593	38	5916	ENSGALG00000009572	ADAMTS20	GO:0005615(extracellular space);GO:0048070(regulation of developmental pigmentation);GO:0045636(positive regulation of melanocyte differentiation);GO:0043066(negative regulation of apoptotic process);GO:0030198(extracellular matrix organization);GO:0009967(positive regulation of signal transduction);GO:0006508(proteolysis);GO:0004222(metalloendopeptidase activity);GO:0004175(endopeptidase activit…	NA	NA	NA	ADAM metallopeptidase with thrombospondin type 1 motif 20 [Source:HGNC Symbol;Acc:HGNC:17178]	NA	13.8696	11.0428	12.2488	11.6631	8.32327	11.2772	10.4452	9.8061	16.6875	9.5975	5.93505	1.73256	3.21843	4.29382	1.84722	7.23815	3.15767	4.08102	3.0816	10.74	10.5095	9.99316	12.387
519	0	chr1	-	30342085	30485009	ENSGALT00000038787	20	3061	ENSGALG00000009601	NELL2	GO:0005623(cell);GO:0005509(calcium ion binding)	NA	NA	NA	neural EGFL like 2 [Source:HGNC Symbol;Acc:HGNC:7751]	NA	37.9738	26.8824	25.4363	2.30631	3.67459	1.63192	1.10428	1.41813	0.858239	0.779571	0.233135	1.07356	0.566217	4.09387	0.364175	0.539872	0.239407	0.381151	1.91121	0.623648	1.38478	2.99045	30.0975
520	0	chr1	-	30342577	30485295	ENSGALT00000047907	21	2810	ENSGALG00000009601	NELL2	GO:0005623(cell);GO:0005509(calcium ion binding)	NA	NA	NA	neural EGFL like 2 [Source:HGNC Symbol;Acc:HGNC:7751]	NA	0.445789	0.377847	0.360103	0.0001	0.0001	0.0001	0.0001	0.0001	0.0001	0.0001	0.0001	0.0001	0.0001	0.0001	0.0001	0.0001	0.0001	0.0001	0.0001	0.0001	0.0001	0.0001	0.39458
528	0	chr1	-	30744668	30750140	ENSGALT00000080467	3	658	ENSGALG00000039562	ENSGALG00000039562	NA	NA	NA	NA	NA	NA	6.20842	6.97977	4.14072	13.4079	10.0419	7.15165	4.49503	8.00817	1.5226	2.76947	2.32259	3.03773	2.03109	2.82688	1.23263	2.02196	1.14079	1.46513	2.6319	2.20489	6.55162	11.7249	5.7763
529	0	chr1	+	30752198	30856043	ENSGALT00000048984	22	5713	ENSGALG00000033074	ARID2	GO:0005654(nucleoplasm);GO:0005886(plasma membrane);GO:0072358(cardiovascular system development);GO:0003677(DNA binding);GO:0003007(heart morphogenesis);GO:0060982(coronary artery morphogenesis);GO:0006337(nucleosome disassembly);GO:0008285(negative regulation of cell proliferation);GO:0048568(embryonic organ development);GO:0030336(negative regulation of cell migration);GO:0042592(homeostatic p…	NA	NA	NA	AT-rich interaction domain 2 [Source:HGNC Symbol;Acc:HGNC:18037]	NA	11.3247	8.83112	8.6654	8.54941	13.2141	2.55442	3.09862	10.0649	3.0124	3.58855	3.4022	2.5072	0.491974	3.22923	1.47773	0.278995	1.75081	1.16918	2.07614	3.33438	5.2393	10.8817	9.60708
530	0	chr1	+	30752198	30856043	ENSGALT00000068017	21	5545	ENSGALG00000033074	ARID2	GO:0005654(nucleoplasm);GO:0005886(plasma membrane);GO:0072358(cardiovascular system development);GO:0003677(DNA binding);GO:0003007(heart morphogenesis);GO:0060982(coronary artery morphogenesis);GO:0006337(nucleosome disassembly);GO:0008285(negative regulation of cell proliferation);GO:0048568(embryonic organ development);GO:0030336(negative regulation of cell migration);GO:0042592(homeostatic p…	NA	NA	NA	AT-rich interaction domain 2 [Source:HGNC Symbol;Acc:HGNC:18037]	NA	14.5993	16.4755	18.1411	30.8792	25.7345	22.982	18.0749	18.3431	11.0468	7.92488	5.00618	6.30379	9.2026	10.7378	8.02375	7.76762	4.33034	6.70724	8.74805	7.99262	19.8	28.3069	16.4053
531	0	chr1	-	30864013	30895009	ENSGALT00000047593	14	6769	ENSGALG00000028849	SCAF11	GO:0008380(RNA splicing);GO:0003723(RNA binding);GO:0000375(RNA splicing, via transesterification reactions);GO:0005654(nucleoplasm);GO:0005634(nucleus);GO:0005730(nucleolus);GO:0016604(nuclear body);GO:0000245(spliceosomal complex assembly)	NA	NA	NA	SR-related CTD associated factor 11 [Source:HGNC Symbol;Acc:HGNC:10784]	NA	23.0728	21.1672	22.0737	13.6365	13.5357	18.7092	18.1076	15.648	9.52928	6.84434	3.89174	7.42249	5.71257	6.54332	8.51633	1.45221	0.947244	3.63859	6.55946	6.75512	17.4883	13.5861	22.1046
533	0	chr1	-	30866677	30895009	ENSGALT00000054306	13	3934	ENSGALG00000028849	SCAF11	GO:0008380(RNA splicing);GO:0003723(RNA binding);GO:0000375(RNA splicing, via transesterification reactions);GO:0005654(nucleoplasm);GO:0005634(nucleus);GO:0005730(nucleolus);GO:0016604(nuclear body);GO:0000245(spliceosomal complex assembly)	NA	NA	NA	SR-related CTD associated factor 11 [Source:HGNC Symbol;Acc:HGNC:10784]	NA	13.3529	4.95207	5.2745	4.22099	2.82842	1.37637	0.0001	0.986895	0.0001	0.496527	0.541215	0.0001	0.0001	0.310216	0.0001	0.0001	0.0001	0.0001	0.103472	0.345947	0.787788	3.52471	7.85981
534	0	chr1	-	30936731	30961242	ENSGALT00000015787	15	1741	ENSGALG00000009698	SLC38A1	GO:0016020(membrane);GO:0030424(axon);GO:0005886(plasma membrane);GO:0006868(glutamine transport);GO:0015186(L-glutamine transmembrane transporter activity);GO:0003333(amino acid transmembrane transport);GO:0015171(amino acid transmembrane transporter activity);GO:0005887(integral component of plasma membrane);GO:0016021(integral component of membrane)	NA	NA	NA	solute carrier family 38 member 1 [Source:HGNC Symbol;Acc:HGNC:13447]	NA	47.6005	44.4587	48.0894	19.7529	19.7616	12.0721	9.97136	12.6693	4.98241	4.12345	5.74983	4.8116	4.21508	23.8081	6.54569	6.27373	10.2844	7.70128	10.9449	4.9519	11.5709	19.7572	46.7162
547	0	chr1	-	31721261	31765031	ENSGALT00000015872	19	4073	ENSGALG00000009755	LRIG3	GO:0005615(extracellular space);GO:0032474(otolith morphogenesis);GO:0016021(integral component of membrane);GO:0016020(membrane)	NA	NA	NA	leucine rich repeats and immunoglobulin like domains 3 [Source:HGNC Symbol;Acc:HGNC:30991]	NA	17.9968	21.7544	16.8022	7.86145	9.87676	6.2308	4.72064	8.34411	4.30545	2.80334	2.77057	2.5675	1.99518	1.40346	1.83174	1.61218	1.19998	1.54797	1.98871	3.29312	6.43185	8.86911	18.8511
571	0	chr1	+	33440188	33580652	ENSGALT00000015976	22	6140	ENSGALG00000009825	SRGAP1	GO:0005096(GTPase activator activity);GO:0016477(cell migration);GO:0043547(positive regulation of GTPase activity);GO:0007266(Rho protein signal transduction);GO:0017048(Rho GTPase binding);GO:0005622(intracellular);GO:0007165(signal transduction)	NA	NA	NA	SLIT-ROBO Rho GTPase activating protein 1 [Source:HGNC Symbol;Acc:HGNC:17382]	NA	47.1766	46.2237	48.1488	23.1088	22.2171	9.05481	5.92636	8.01333	5.60618	4.76488	3.4436	8.19113	4.39518	6.39741	10.2035	6.85969	10.8664	9.30985	6.32791	4.60489	7.66483	22.6629	47.183
572	0	chr1	+	33440542	33547962	ENSGALT00000058753	12	1608	ENSGALG00000009825	SRGAP1	GO:0005096(GTPase activator activity);GO:0016477(cell migration);GO:0043547(positive regulation of GTPase activity);GO:0007266(Rho protein signal transduction);GO:0017048(Rho GTPase binding);GO:0005622(intracellular);GO:0007165(signal transduction)	NA	NA	NA	SLIT-ROBO Rho GTPase activating protein 1 [Source:HGNC Symbol;Acc:HGNC:17382]	NA	4.37871	6.28567	4.19144	3.38311	3.817	0.399036	4.36728	2.4609	2.45812	1.19018	1.34643	0.142203	0.239692	1.14624	0.193803	0.40405	0.287354	0.295069	0.509378	1.66491	2.40907	3.60005	4.95194
580	0	chr1	-	33603526	33606303	ENSGALT00000088803	5	664	ENSGALG00000027682	C12orf66	GO:0022625(cytosolic large ribosomal subunit);GO:0003735(structural constituent of ribosome);GO:0030529(intracellular ribonucleoprotein complex);GO:0005840(ribosome);GO:0003723(RNA binding);GO:0006412(translation)	03010(Ribosome)	NA	NA	chromosome 12 open reading frame 66 [Source:HGNC Symbol;Acc:HGNC:26517]	NA	1.05138	2.32029	3.55716	0.993127	0.830626	1.07999	0.90778	0.737717	0.289739	0.132476	0.219132	1.0516	0.126111	0.938174	0.470833	0.140631	0.222463	0.277976	0.705294	0.213782	0.908495	0.911876	2.30961
585	0	chr1	+	33715725	33766463	ENSGALT00000016002	5	3399	ENSGALG00000009842	RASSF3	GO:0005886(plasma membrane);GO:0005829(cytosol);GO:0042802(identical protein binding);GO:0042981(regulation of apoptotic process);GO:0007165(signal transduction)	NA	NA	NA	Ras association domain family member 3 [Source:HGNC Symbol;Acc:HGNC:14271]	NA	124.378	157.831	133.587	67.9606	62.1081	35.4321	27.8947	32.5034	26.9531	24.0584	17.5262	47.1589	33.4001	29.9048	23.8264	29.906	14.3972	22.7099	36.8213	22.8459	31.9434	65.0343	138.598
595	0	chr1	+	34203987	34308540	ENSGALT00000016055	5	479	ENSGALG00000009875	HMGI-C	GO:0044212(transcription regulatory region DNA binding);GO:0010564(regulation of cell cycle process);GO:0010628(positive regulation of gene expression);GO:0000785(chromatin);GO:0006355(regulation of transcription, DNA-templated);GO:0005634(nucleus);GO:0003677(DNA binding)	NA	NA	NA	high mobility group AT-hook 2 [Source:HGNC Symbol;Acc:HGNC:5009]	NA	34.9817	20.5641	29.2473	9.28589	11.5388	1.45911	2.19191	1.96961	0.342079	1.02876	0.087165	0.296345	0.107606	0.497417	0.239972	0.0001	0.366579	0.202217	0.300456	0.486003	1.87354	10.4124	28.2644
599	0	chr1	-	34369405	34377328	ENSGALT00000063287	6	1666	ENSGALG00000009879	ENSGALG00000009879	GO:0016021(integral component of membrane);GO:0016020(membrane)	NA	NA	NA	NA	NA	5.91518	5.02976	7.53219	1.93209	1.0207	0.0001	2.59992	0.0001	0.0001	1.30523	0.054976	1.67918	0.123034	0.318923	0.6414	0.767348	0.214139	0.540962	0.707045	0.453437	0.866708	1.47639	6.15905
602	0	chr1	+	34415870	34423423	ENSGALT00000060782	5	1680	ENSGALG00000009885	HELB	GO:0035861(site of double-strand break);GO:0005737(cytoplasm);GO:0005662(DNA replication factor A complex);GO:0005658(alpha DNA polymerase:primase complex);GO:0005634(nucleus);GO:2000042(negative regulation of double-strand break repair via homologous recombination);GO:1903775(regulation of DNA double-strand break processing);GO:0006974(cellular response to DNA damage stimulus);GO:0006396(RNA pro…	NA	NA	NA	DNA helicase B [Source:HGNC Symbol;Acc:HGNC:17196]	NA	1.01547	0.869869	0.616353	1.61582	1.54175	1.81919	0.032873	0.863224	0.050526	0.817119	0.018614	0.049865	0.040868	2.58238	0.054712	0.073332	0.018128	0.048724	0.891037	0.29542	0.905096	1.57879	0.833897
604	0	chr1	-	34431194	34578266	ENSGALT00000016088	24	3390	ENSGALG00000009895	GRIP1	GO:0008022(protein C-terminus binding);GO:0005886(plasma membrane);GO:0030425(dendrite);GO:0043005(neuron projection);GO:0035259(glucocorticoid receptor binding);GO:0055037(recycling endosome);GO:0008104(protein localization);GO:0045121(membrane raft);GO:0016358(dendrite development);GO:0030159(receptor signaling complex scaffold activity)	NA	NA	NA	glutamate receptor interacting protein 1 [Source:HGNC Symbol;Acc:HGNC:18708]	NA	1.42201	6.04791	0.0001	0.759064	0.0001	0.0001	0.0001	0.0001	0.0001	0.0001	0.0001	0.0001	0.0001	0.0001	0.0001	0.0001	0.0001	0.0001	0.0001	0.0001	0.0001	0.379582	2.49001
605	0	chr1	-	34431194	34578266	ENSGALT00000064143	25	3435	ENSGALG00000009895	GRIP1	GO:0008022(protein C-terminus binding);GO:0005886(plasma membrane);GO:0030425(dendrite);GO:0043005(neuron projection);GO:0035259(glucocorticoid receptor binding);GO:0055037(recycling endosome);GO:0008104(protein localization);GO:0045121(membrane raft);GO:0016358(dendrite development);GO:0030159(receptor signaling complex scaffold activity)	NA	NA	NA	glutamate receptor interacting protein 1 [Source:HGNC Symbol;Acc:HGNC:18708]	NA	6.32845	0.123522	7.76816	0.527189	1.30585	0.89817	0.804039	0.475498	0.099243	0.075417	0.14989	0.014554	0.106423	0.267896	0.240935	0.057222	0.026723	0.108293	0.129624	0.108183	0.725902	0.916521	4.74005
606	0	chr1	+	34799500	34801222	ENSGALT00000059869	4	738	ENSGALG00000033879	ENSGALG00000033879	NA	NA	NA	NA	NA	NA	42.1719	34.583	39.6399	17.9366	22.1524	19.0607	11.6532	12.8569	7.42643	5.42559	5.48794	6.38934	8.57115	15.2697	10.7999	10.0091	11.7516	10.8535	10.0767	6.11332	14.5236	20.0445	38.7983
607	0	chr1	+	34804698	34809101	ENSGALT00000016099	6	1224	ENSGALG00000009899	ENSGALG00000009899	GO:0000151(ubiquitin ligase complex);GO:0045899(positive regulation of RNA polymerase II transcriptional preinitiation complex assembly);GO:0043086(negative regulation of catalytic activity);GO:0016567(protein ubiquitination);GO:0030154(cell differentiation);GO:0010265(SCF complex assembly);GO:0045893(positive regulation of transcription, DNA-templated);GO:0005634(nucleus)	NA	NA	NA	NA	NA	76.408	69.5212	67.3331	28.7828	32.9141	30.8862	23.619	25.0105	9.61452	9.65138	7.59805	10.3258	9.22223	17.5809	15.0618	12.9257	13.5505	13.846	12.3763	8.95465	26.5052	30.8484	71.0874
616	0	chr1	+	35216064	35245471	ENSGALT00000071959	9	1192	ENSGALG00000009927	RAP1B	GO:0030054(cell junction);GO:0005525(GTP binding);GO:0003924(GTPase activity);GO:0005829(cytosol);GO:0005737(cytoplasm);GO:0005886(plasma membrane);GO:0000166(nucleotide binding);GO:0007165(signal transduction);GO:0016020(membrane);GO:0019003(GDP binding);GO:0032403(protein complex binding);GO:0032486(Rap protein signal transduction);GO:0061028(establishment of endothelial barrier);GO:0071320(cel…	04010(MAPK signaling pathway);04510(Focal adhesion)	NA	NA	RAP1B, member of RAS oncogene family [Source:HGNC Symbol;Acc:HGNC:9857]	NA	0.773914	1.15436	0.386056	0.347583	0.139424	0.119249	0.092684	0.077781	0.167933	0.128139	0.076427	0.099514	0.022102	0.198072	0.214751	0.091857	0.098593	0.135067	0.106563	0.124166	0.0965713	0.243503	0.771442
617	0	chr1	+	35216064	35249134	ENSGALT00000016139	8	4759	ENSGALG00000009927	RAP1B	GO:0030054(cell junction);GO:0005525(GTP binding);GO:0003924(GTPase activity);GO:0005829(cytosol);GO:0005737(cytoplasm);GO:0005886(plasma membrane);GO:0000166(nucleotide binding);GO:0007165(signal transduction);GO:0016020(membrane);GO:0019003(GDP binding);GO:0032403(protein complex binding);GO:0032486(Rap protein signal transduction);GO:0061028(establishment of endothelial barrier);GO:0071320(cel…	04010(MAPK signaling pathway);04510(Focal adhesion)	NA	NA	RAP1B, member of RAS oncogene family [Source:HGNC Symbol;Acc:HGNC:9857]	NA	62.8372	42.3922	55.6817	21.3765	28.3586	22.0623	20.9579	19.7368	14.0215	14.1277	8.30598	18.2334	13.0098	23.2653	18.432	14.831	16.397	16.5533	18.1695	12.1517	20.919	24.8675	53.6371
618	0	chr1	+	35234406	35245473	ENSGALT00000083406	7	992	ENSGALG00000009927	RAP1B	GO:0030054(cell junction);GO:0005525(GTP binding);GO:0003924(GTPase activity);GO:0005829(cytosol);GO:0005737(cytoplasm);GO:0005886(plasma membrane);GO:0000166(nucleotide binding);GO:0007165(signal transduction);GO:0016020(membrane);GO:0019003(GDP binding);GO:0032403(protein complex binding);GO:0032486(Rap protein signal transduction);GO:0061028(establishment of endothelial barrier);GO:0071320(cel…	04010(MAPK signaling pathway);04510(Focal adhesion)	K07836	NA	RAP1B, member of RAS oncogene family [Source:HGNC Symbol;Acc:HGNC:9857]	NA	1.9998	37.7111	2.09531	20.7144	1.63802	1.49473	1.88942	2.7787	1.128	0.828364	0.924127	0.863242	0.911452	1.21628	0.997887	0.702188	1.2532	0.984426	0.99699	0.960163	2.05428	11.1762	13.9354
619	0	chr1	+	35250853	35276198	ENSGALT00000016152	28	3054	ENSGALG00000009934	NUP107	GO:0034399(nuclear periphery);GO:0031965(nuclear membrane);GO:0031080(nuclear pore outer ring);GO:0016020(membrane);GO:0005813(centrosome);GO:0005654(nucleoplasm);GO:0005643(nuclear pore);GO:0000776(kinetochore);GO:0051292(nuclear pore complex assembly);GO:0006406(mRNA export from nucleus);GO:0017056(structural constituent of nuclear pore);GO:0005487(nucleocytoplasmic transporter activity);GO:000…	03013(RNA transport)	K14301	NA	nucleoporin 107 [Source:HGNC Symbol;Acc:HGNC:29914]	NA	33.4642	31.4674	32.8186	12.9692	13.3419	13.0587	12.4049	12.5972	9.85665	9.60567	7.35637	7.0927	6.54478	13.5843	6.79983	10.2153	9.69051	8.90188	9.07394	8.93956	12.6869	13.1556	32.5834
620	0	chr1	+	35276896	35282437	ENSGALT00000016160	5	3144	ENSGALG00000009940	SLC35E3	GO:0016021(integral component of membrane);GO:0016020(membrane)	NA	NA	NA	solute carrier family 35 member E3 [Source:HGNC Symbol;Acc:HGNC:20864]	NA	23.0757	24.5294	27.1829	14.3225	13.7391	8.36354	7.27461	6.77073	3.94789	3.99611	2.45305	4.86074	3.00641	9.5639	5.03623	4.81297	5.90579	5.25166	5.81035	3.46568	7.46963	14.0308	24.9293
627	0	chr1	+	35386214	35411271	ENSGALT00000083766	11	2143	ENSGALG00000019355	CPSF6	GO:0042382(paraspeckles);GO:0016607(nuclear speck);GO:0030529(intracellular ribonucleoprotein complex);GO:0016020(membrane);GO:0005849(mRNA cleavage factor complex);GO:0005654(nucleoplasm);GO:0005634(nucleus);GO:0051262(protein tetramerization);GO:0006397(mRNA processing);GO:0006378(mRNA polyadenylation);GO:0003729(mRNA binding);GO:0003723(RNA binding);GO:0003676(nucleic acid binding)	03015(mRNA surveillance pathway)	NA	NA	cleavage and polyadenylation specific factor 6 [Source:HGNC Symbol;Acc:HGNC:13871]	NA	8.60137	46.7306	13.9135	8.15376	36.8883	9.01707	9.19039	7.62008	4.19521	3.6903	3.14555	1.67108	4.83756	6.11122	6.48328	0.891616	5.51142	4.29544	4.20662	3.67702	8.60918	22.5211	23.0818
645	0	chr1	+	35724872	35814526	ENSGALT00000016314	15	2693	ENSGALG00000010042	CNOT2	GO:2000036(regulation of stem cell population maintenance);GO:0030015(CCR4-NOT core complex);GO:0000932(P-body);GO:0017148(negative regulation of translation);GO:0000288(nuclear-transcribed mRNA catabolic process, deadenylation-dependent decay);GO:0006355(regulation of transcription, DNA-templated);GO:0005634(nucleus);GO:0030014(CCR4-NOT complex);GO:0004535(poly(A)-specific ribonuclease activity)…	03018(RNA degradation)	NA	NA	CCR4-NOT transcription complex subunit 2 [Source:HGNC Symbol;Acc:HGNC:7878]	NA	27.2166	16.9368	28.1821	13.8169	20.5844	15.7978	9.70093	9.80066	4.9746	7.20728	5.48848	6.34393	6.04416	5.26712	4.76105	6.31612	3.19013	4.75576	5.88507	5.89012	11.7665	17.2006	24.1119
648	0	chr1	+	35820990	35831958	ENSGALT00000016322	3	1088	ENSGALG00000010044	KCNMB4	GO:0008076(voltage-gated potassium channel complex);GO:0005887(integral component of plasma membrane);GO:0019228(neuronal action potential);GO:0006813(potassium ion transport);GO:0005513(detection of calcium ion);GO:0001508(action potential);GO:0015269(calcium-activated potassium channel activity);GO:0015459(potassium channel regulator activity);GO:0071805(potassium ion transmembrane transport);G…	04270(Vascular smooth muscle contraction)	K04941	NA	potassium calcium-activated channel subfamily M regulatory beta subunit 4 [Source:HGNC Symbol;Acc:HGNC:6289]	NA	3.00383	1.69771	3.44794	1.11994	1.57473	1.14319	1.25403	0.998309	0.330703	0.100743	0.358097	0.166679	0.515943	0.551701	0.136089	0.318414	0.28132	0.245274	0.411441	0.263181	1.13184	1.34734	2.7165
656	0	chr1	+	36248569	36332580	ENSGALT00000016526	18	2730	ENSGALG00000010163	LGR5	GO:0032588(trans-Golgi network membrane);GO:0005887(integral component of plasma membrane);GO:2001013(epithelial cell proliferation involved in renal tubule morphogenesis);GO:0090263(positive regulation of canonical Wnt signaling pathway);GO:0048839(inner ear development);GO:0042127(regulation of cell proliferation);GO:0009994(oocyte differentiation);GO:0004888(transmembrane signaling receptor ac…	NA	NA	NA	leucine rich repeat containing G protein-coupled receptor 5 [Source:HGNC Symbol;Acc:HGNC:4504]	NA	4.2866	3.04252	6.32969	1.61665	4.00976	0.316642	0.522553	0.909383	0.293766	0.145526	0.381382	0.632492	0.302086	0.112809	0.23144	1.07876	0.329565	0.546587	0.349129	0.273558	0.582859	2.81321	4.55294
669	0	chr1	-	37630176	37725697	ENSGALT00000048870	4	1904	ENSGALG00000010204	KCNC2	GO:0016021(integral component of membrane);GO:0071805(potassium ion transmembrane transport);GO:0051260(protein homooligomerization);GO:0005249(voltage-gated potassium channel activity);GO:0034765(regulation of ion transmembrane transport);GO:0005244(voltage-gated ion channel activity);GO:0008076(voltage-gated potassium channel complex);GO:0006813(potassium ion transport);GO:0006811(ion transport…	NA	NA	NA	potassium voltage-gated channel subfamily C member 2 [Source:HGNC Symbol;Acc:HGNC:6234]	NA	0.794842	0.80227	0.436298	1.14477	2.35195	7.28939	4.0252	4.95631	0.089705	0.0001	0.179751	0.270685	0.026981	0.074344	0.0001	0.0001	0.137463	0.0458877	0.124003	0.089852	5.42363	1.74836	0.677803
671	0	chr1	-	37737256	37753411	ENSGALT00000068682	9	2063	ENSGALG00000010208	CAPS2	GO:0055074(calcium ion homeostasis);GO:0005432(calcium:sodium antiporter activity);GO:0005509(calcium ion binding);GO:0035725(sodium ion transmembrane transport)	NA	NA	NA	calcyphosine 2 [Source:HGNC Symbol;Acc:HGNC:16471]	NA	0.598228	0.363625	0.595879	0.572193	0.180511	0.077013	0.043374	0.411195	0.021985	0.069896	0.0001	0.059858	0.0001	0.047882	0.065979	0.052347	0.043963	0.0540963	0.0359467	0.0306603	0.177194	0.376352	0.519244
680	0	chr1	-	37937947	37938426	ENSGALT00000057632	3	435	ENSGALG00000034788	PHLDA1	GO:0005634(nucleus);GO:0005730(nucleolus);GO:0045210(FasL biosynthetic process)	NA	NA	NA	pleckstrin homology like domain family A member 1 [Source:HGNC Symbol;Acc:HGNC:8933]	NA	18.5313	12.9178	16.9839	5.36317	4.58525	1.80201	2.31949	3.27797	0.851476	0.961782	1.72662	0.676969	1.05829	2.36321	2.34039	0.916337	4.21193	2.48955	1.36616	1.17996	2.46649	4.97421	16.1444
682	0	chr1	-	37945237	37973521	ENSGALT00000016642	15	1951	ENSGALG00000010238	NAP1L1	GO:0006334(nucleosome assembly);GO:0005634(nucleus);GO:0003723(RNA binding);GO:0016020(membrane)	NA	NA	NA	nucleosome assembly protein 1 like 1 [Source:HGNC Symbol;Acc:HGNC:7637]	NA	131.869	116.919	126.143	48.954	43.8529	45.5934	34.4003	47.2576	34.96	23.9629	17.5061	31.2898	20.8564	23.1989	25.9171	22.3283	15.3365	21.194	25.115	25.4764	42.4171	46.4035	124.977
685	0	chr1	-	38038565	38089440	ENSGALT00000055735	23	2735	ENSGALG00000010246	OSBPL8	GO:0006869(lipid transport);GO:0006810(transport);GO:0016021(integral component of membrane);GO:0016020(membrane);GO:0070273(phosphatidylinositol-4-phosphate binding);GO:0001786(phosphatidylserine binding);GO:0045444(fat cell differentiation);GO:0015485(cholesterol binding);GO:0030336(negative regulation of cell migration);GO:0051897(positive regulation of protein kinase B signaling);GO:0032148(a…	NA	NA	NA	oxysterol binding protein like 8 [Source:HGNC Symbol;Acc:HGNC:16396]	NA	7.03153	6.48932	10.4921	3.57099	5.10636	3.44703	1.91893	1.23075	1.08539	1.14886	1.22546	3.71292	0.76119	1.42852	1.86736	0.775385	0.489896	1.04421	1.96755	1.15323	2.1989	4.33867	8.00432
686	0	chr1	+	38168139	38234137	ENSGALT00000016674	17	5000	ENSGALG00000010253	ZDHHC17	GO:0043231(intracellular membrane-bounded organelle);GO:0030660(Golgi-associated vesicle membrane);GO:0005829(cytosol);GO:0005794(Golgi apparatus);GO:0000139(Golgi membrane);GO:0043123(positive regulation of I-kappaB kinase/NF-kappaB signaling);GO:0042953(lipoprotein transport);GO:0018345(protein palmitoylation);GO:0042802(identical protein binding);GO:0019706(protein-cysteine S-palmitoyltransfer…	NA	NA	NA	palmitoyltransferase ZDHHC17 [Source:RefSeq peptide;Acc:NP_001025916]	NA	8.95564	12.905	12.259	6.68512	6.12423	4.8708	4.27819	5.37631	2.94075	2.3835	1.87473	2.8379	2.95846	4.41984	4.41343	3.54634	2.24268	3.40082	3.4054	2.39966	4.84177	6.40467	11.3732
690	0	chr1	-	38237626	38245448	ENSGALT00000087269	6	865	ENSGALG00000029921	CSRP2	GO:0030154(cell differentiation);GO:0007275(multicellular organism development);GO:0046872(metal ion binding);GO:0005634(nucleus)	NA	NA	NA	Cysteine and glycine-rich protein 2 [Source:UniProtKB/Swiss-Prot;Acc:P50460]	NA	106.77	114.799	120.288	52.0374	55.0524	28.0991	26.8153	25.8539	7.97667	6.32612	6.99321	4.03326	5.57192	7.66467	2.56537	9.11201	0.0001	3.8925	5.75662	7.09867	26.9228	53.5449	113.952
693	0	chr1	+	38668218	38924294	ENSGALT00000016778	38	9981	ENSGALG00000010311	NAV3	GO:0005524(ATP binding);GO:0008017(microtubule binding);GO:0007026(negative regulation of microtubule depolymerization);GO:0030336(negative regulation of cell migration);GO:0031116(positive regulation of microtubule polymerization);GO:0032703(negative regulation of interleukin-2 production);GO:1905929(positive regulation of invadopodium disassembly);GO:1990752(microtubule end)	NA	NA	NA	neuron navigator 3 [Source:HGNC Symbol;Acc:HGNC:15998]	NA	91.035	76.9143	76.0976	23.3547	21.2687	7.18063	7.96865	8.34865	4.38856	2.76196	2.7264	5.0307	3.29285	6.29276	3.4881	4.86464	3.66639	4.00637	4.8721	3.29231	7.83264	22.3117	81.349
695	0	chr1	+	39230582	39452545	ENSGALT00000059750	9	2566	ENSGALG00000041094	SYT1	GO:0043005(neuron projection);GO:0042584(chromaffin granule membrane);GO:0042734(presynaptic membrane);GO:0031045(dense core granule);GO:0030672(synaptic vesicle membrane);GO:0030658(transport vesicle membrane);GO:0030141(secretory granule);GO:0030424(axon);GO:0008021(synaptic vesicle);GO:0005794(Golgi apparatus);GO:1903861(positive regulation of dendrite extension);GO:0098746(fast, calcium ion-d…	NA	NA	NA	Synaptotagmin-1 [Source:UniProtKB/Swiss-Prot;Acc:P47191]	NA	3.26916	1.703	2.32294	1.70541	3.15557	0.644003	0.380276	0.744429	0.037679	0.044733	0.019027	0.097867	0.136923	0.109195	0.080746	0.078784	0.069188	0.0762393	0.114662	0.033813	0.589569	2.43049	2.4317
697	0	chr1	-	39561955	39685625	ENSGALT00000065339	26	4731	ENSGALG00000010325	PPP1R12A	GO:0072357(PTW/PP1 phosphatase complex);GO:0030155(regulation of cell adhesion);GO:0030018(Z disc);GO:0019901(protein kinase binding);GO:0019208(phosphatase regulator activity);GO:0005737(cytoplasm);GO:0007165(signal transduction);GO:0004857(enzyme inhibitor activity);GO:0071889(14-3-3 protein binding);GO:0006470(protein dephosphorylation);GO:0035507(regulation of myosin-light-chain-phosphatase a…	04510(Focal adhesion);04810(Regulation of actin cytoskeleton);04270(Vascular smooth muscle contraction)	NA	NA	Protein phosphatase 1 regulatory subunit 12A [Source:UniProtKB/Swiss-Prot;Acc:Q90623]	NA	16.292	0.0001	28.5548	18.9117	12.0087	0.0001	7.36562	4.58869	0.0001	1.89124	0.0001	0.0001	0.0001	1.22509	0.0001	1.01796	0.0001	0.339388	0.408431	0.63048	3.9848	15.4602	14.9489
699	0	chr1	-	39563445	39685297	ENSGALT00000067856	24	2751	ENSGALG00000010325	PPP1R12A	GO:0072357(PTW/PP1 phosphatase complex);GO:0030155(regulation of cell adhesion);GO:0030018(Z disc);GO:0019901(protein kinase binding);GO:0019208(phosphatase regulator activity);GO:0005737(cytoplasm);GO:0007165(signal transduction);GO:0004857(enzyme inhibitor activity);GO:0071889(14-3-3 protein binding);GO:0006470(protein dephosphorylation);GO:0035507(regulation of myosin-light-chain-phosphatase a…	04510(Focal adhesion);04810(Regulation of actin cytoskeleton);04270(Vascular smooth muscle contraction)	NA	NA	Protein phosphatase 1 regulatory subunit 12A [Source:UniProtKB/Swiss-Prot;Acc:Q90623]	NA	2.36432	22.7418	1.78059	1.25147	0.0001	3.16214	0.885102	1.59947	1.03331	0.766652	0.348486	0.70031	0.0001	0.236107	0.802868	0.246721	0.625719	0.558436	0.312172	0.71615	1.88224	0.625784	8.96224
700	0	chr1	-	39568155	39641524	ENSGALT00000016808	24	2908	ENSGALG00000010325	PPP1R12A	GO:0072357(PTW/PP1 phosphatase complex);GO:0030155(regulation of cell adhesion);GO:0030018(Z disc);GO:0019901(protein kinase binding);GO:0019208(phosphatase regulator activity);GO:0005737(cytoplasm);GO:0007165(signal transduction);GO:0004857(enzyme inhibitor activity);GO:0071889(14-3-3 protein binding);GO:0006470(protein dephosphorylation);GO:0035507(regulation of myosin-light-chain-phosphatase a…	04510(Focal adhesion);04810(Regulation of actin cytoskeleton);04270(Vascular smooth muscle contraction)	NA	NA	Protein phosphatase 1 regulatory subunit 12A [Source:UniProtKB/Swiss-Prot;Acc:Q90623]	NA	29.1998	0.17285	11.9881	13.0426	21.4323	34.1424	12.2455	20.8743	15.9751	8.89422	7.03555	10.3298	6.03667	5.91461	7.88763	4.9157	3.88176	5.5617	7.42702	10.635	22.4208	17.2375	13.7869
711	0	chr1	-	40015843	40017777	ENSGALT00000058048	2	1392	ENSGALG00000034593	ENSGALG00000034593	NA	NA	NA	NA	NA	NA	2.82034	1.43552	0.666729	10.9191	9.50174	1.30023	2.83047	2.39534	0.189058	0.183127	0.303876	0.057269	0.195817	0.0001	0.091595	0.306667	0.033759	0.144007	0.0843953	0.225354	2.17535	10.2104	1.64086
712	0	chr1	-	40029520	40056169	ENSGALT00000017803	5	630	ENSGALG00000010939	LIN7A	GO:0070062(extracellular exosome);GO:0016323(basolateral plasma membrane);GO:1903361(protein localization to basolateral plasma membrane);GO:0016020(membrane);GO:0048839(inner ear development);GO:0048489(synaptic vesicle transport);GO:0045199(maintenance of epithelial cell apical/basal polarity);GO:0007269(neurotransmitter secretion);GO:0097016(L27 domain binding);GO:0005911(cell-cell junction);G…	NA	NA	NA	lin-7 homolog A, crumbs cell polarity complex component [Source:HGNC Symbol;Acc:HGNC:17787]	NA	3.00442	3.308	3.16794	6.0625	5.68895	3.51856	4.31814	4.81207	1.5343	0.681996	0.440353	0.831466	0.873478	1.06853	1.14901	0.617534	0.304939	0.690493	0.924491	0.88555	4.21626	5.87573	3.16012
719	0	chr1	-	40212761	40315329	ENSGALT00000064576	22	3021	ENSGALG00000010958	PPFIA2	GO:0070062(extracellular exosome);GO:0045202(synapse)	NA	NA	NA	PTPRF interacting protein alpha 2 [Source:HGNC Symbol;Acc:HGNC:9246]	NA	1.33553	0.126994	0.422602	0.0001	0.067462	0.038692	0.0001	0.0001	0.0001	0.0001	0.009406	0.0001	0.0001	0.002725	0.005091	0.0001	0.0001	0.00176367	0.000975	0.003202	0.012964	0.033781	0.628374
721	0	chr1	-	40406626	40415049	ENSGALT00000084017	2	1457	ENSGALG00000044160	ENSGALG00000044160	NA	NA	NA	NA	NA	NA	1.05631	0.392306	0.802289	0.165397	0.446357	0.41739	0.0001	0.137759	0.0001	0.139089	0.0001	0.0001	0.0001	0.064626	0.060493	0.0001	0.0001	0.020231	0.0216087	0.0464297	0.185083	0.305877	0.750302
727	0	chr1	+	40947533	41021847	ENSGALT00000053603	6	1947	ENSGALG00000010975	TMTC2	GO:0005789(endoplasmic reticulum membrane);GO:0005783(endoplasmic reticulum);GO:0055074(calcium ion homeostasis);GO:0006493(protein O-linked glycosylation);GO:0000030(mannosyltransferase activity);GO:0097502(mannosylation);GO:0016021(integral component of membrane);GO:0016020(membrane)	NA	NA	NA	transmembrane and tetratricopeptide repeat containing 2 [Source:HGNC Symbol;Acc:HGNC:25440]	NA	17.5432	11.6724	8.8369	3.92553	10.8605	3.97097	1.02779	3.95004	4.12547	0.935612	2.75089	2.89646	1.95274	1.98024	2.13492	1.74144	2.34039	2.07225	2.27648	2.60399	2.98293	7.393	12.6842
730	0	chr1	-	41630549	41654661	ENSGALT00000017902	11	2378	ENSGALG00000010992	SLC6A15	GO:0015824(proline transport);GO:0015820(leucine transport);GO:0015804(neutral amino acid transport);GO:0005298(proline:sodium symporter activity);GO:0035524(proline transmembrane transport);GO:0006836(neurotransmitter transport);GO:0015293(symporter activity);GO:0005328(neurotransmitter:sodium symporter activity);GO:0055085(transmembrane transport);GO:0006810(transport);GO:0005887(integral compo…	NA	NA	NA	solute carrier family 6 member 15 [Source:HGNC Symbol;Acc:HGNC:13621]	NA	0.378853	0.493034	0.520278	0.0001	0.0001	0.0001	0.0001	0.0001	0.0001	0.0001	0.0001	0.0001	0.0001	0.0001	0.0001	0.0001	0.0001	0.0001	0.0001	0.0001	0.0001	0.0001	0.464055
740	0	chr1	-	42783312	42794501	ENSGALT00000090276	12	1233	ENSGALG00000045093	C12orf50	NA	NA	NA	NA	chromosome 12 open reading frame 50 [Source:HGNC Symbol;Acc:HGNC:26665]	NA	4.18862	3.36172	3.31402	5.85781	5.06294	2.0601	1.42969	1.8963	1.63907	0.679164	0.246757	2.39667	0.903763	0.198199	1.02507	0.281524	0.0001	0.435566	1.16621	0.854997	1.79536	5.46037	3.62146
744	0	chr1	-	42803231	42851625	ENSGALT00000080508	52	8080	ENSGALG00000011177	CEP290	GO:0060271(cilium assembly);GO:0005813(centrosome);GO:0005634(nucleus);GO:0042802(identical protein binding);GO:0005814(centriole);GO:0005737(cytoplasm);GO:0016020(membrane);GO:0090316(positive regulation of intracellular protein transport);GO:0034451(centriolar satellite);GO:0035869(ciliary transition zone);GO:0045893(positive regulation of transcription, DNA-templated);GO:0043234(protein comple…	NA	NA	NA	centrosomal protein 290 [Source:HGNC Symbol;Acc:HGNC:29021]	NA	2.7965	2.78	3.25068	2.02559	1.85358	1.68791	1.08609	1.15827	0.46654	0.39881	0.135057	0.491553	0.333636	0.219219	0.690995	0.336802	0.095446	0.374414	0.348136	0.333469	1.31075	1.93958	2.94239
747	0	chr1	+	42883502	42889250	ENSGALT00000018257	4	1308	ENSGALG00000011198	ENSGALG00000011198	NA	NA	NA	NA	NA	NA	22.5263	18.2308	17.4265	17.149	15.3907	13.6322	9.2368	12.6793	6.32972	4.69453	2.49863	5.96146	3.95896	1.97662	4.9401	3.19118	0.932148	3.02114	3.96568	4.50762	11.8494	16.2699	19.3945
752	0	chr1	-	43326703	43370334	ENSGALT00000080099	12	3362	ENSGALG00000035493	POC1B	NA	NA	NA	NA	POC1 centriolar protein B [Source:HGNC Symbol;Acc:HGNC:30836]	NA	16.5811	14.6882	16.0353	3.22183	4.17465	3.08554	1.42858	3.49437	3.62333	2.12341	1.37889	2.08046	1.61098	3.0189	1.48997	1.02175	1.30983	1.27385	2.23678	2.37521	2.6695	3.69824	15.7682
755	0	chr1	-	43392905	43455189	ENSGALT00000082937	22	4230	ENSGALG00000030550	ATP2B1	GO:0016020(membrane);GO:0005886(plasma membrane);GO:0070062(extracellular exosome);GO:0005634(nucleus);GO:0015085(calcium ion transmembrane transporter activity);GO:0051480(regulation of cytosolic calcium ion concentration);GO:1990034(calcium ion export across plasma membrane)	04020(Calcium signaling pathway);04261(Adrenergic signaling in cardiomyocytes)	NA	NA	ATPase plasma membrane Ca2+ transporting 1 [Source:HGNC Symbol;Acc:HGNC:814]	NA	0.280245	0.320982	0.0001	0.0001	0.165893	0.400017	0.054859	0.334513	0.0001	0.0001	0.0001	0.0001	0.0001	0.0001	0.0001	0.0001	0.0001	0.0001	0.0001	0.0001	0.26313	0.0829965	0.200442
757	0	chr1	-	43397796	43428417	ENSGALT00000080355	19	4971	ENSGALG00000030550	ATP2B1	GO:0016020(membrane);GO:0005886(plasma membrane);GO:0070062(extracellular exosome);GO:0005634(nucleus);GO:0015085(calcium ion transmembrane transporter activity);GO:0051480(regulation of cytosolic calcium ion concentration);GO:1990034(calcium ion export across plasma membrane)	04020(Calcium signaling pathway);04261(Adrenergic signaling in cardiomyocytes)	NA	NA	ATPase plasma membrane Ca2+ transporting 1 [Source:HGNC Symbol;Acc:HGNC:814]	NA	14.1634	23.0533	26.9104	7.24666	5.4037	26.4007	5.41676	17.1325	7.42819	5.11137	3.77108	6.27708	3.63058	6.77827	2.72024	3.67503	5.63709	4.01078	5.56198	5.43688	16.3167	6.32518	21.3757
760	0	chr1	-	43925156	43947733	ENSGALT00000018390	7	1677	ENSGALG00000011269	EPYC	GO:0007409(axonogenesis);GO:0005578(proteinaceous extracellular matrix);GO:0005615(extracellular space);GO:0005576(extracellular region)	NA	NA	NA	epiphycan [Source:HGNC Symbol;Acc:HGNC:3053]	NA	13.1263	16.926	9.92454	0.63804	1.01073	0.048076	0.184259	0.141521	0.124815	0.0001	0.0001	0.0001	0.061471	0.0001	0.0001	0.064367	0.0001	0.0215223	0.020557	0.0416717	0.124619	0.824386	13.3256
762	0	chr1	-	43969658	43978168	ENSGALT00000018391	4	2452	ENSGALG00000011270	KERA	GO:0061303(cornea development in camera-type eye);GO:0005578(proteinaceous extracellular matrix);GO:0005615(extracellular space);GO:0005576(extracellular region)	NA	NA	NA	keratocan [Source:HGNC Symbol;Acc:HGNC:6309]	NA	30.8274	31.0174	27.147	3.5767	5.15346	0.956368	0.357854	0.670779	0.302587	0.222284	0.069334	0.102963	0.0001	0.0001	0.037892	0.070761	0.037378	0.048677	0.0343877	0.198068	0.661667	4.36508	29.6639
763	0	chr1	-	43970190	43976127	ENSGALT00000085113	2	1284	ENSGALG00000011270	KERA	GO:0061303(cornea development in camera-type eye);GO:0005578(proteinaceous extracellular matrix);GO:0005615(extracellular space);GO:0005576(extracellular region)	NA	NA	NA	keratocan [Source:HGNC Symbol;Acc:HGNC:6309]	NA	78.6589	71.974	71.174	7.59183	8.71408	0.879685	0.293844	1.87181	0.0001	0.0001	0.044202	0.0001	0.0001	0.0001	0.0001	0.0001	0.0001	0.0001	0.0001	0.0148007	1.01511	8.15295	73.9356
764	0	chr1	-	43970756	43978069	ENSGALT00000061247	3	1215	ENSGALG00000011270	KERA	GO:0061303(cornea development in camera-type eye);GO:0005578(proteinaceous extracellular matrix);GO:0005615(extracellular space);GO:0005576(extracellular region)	NA	NA	NA	keratocan [Source:HGNC Symbol;Acc:HGNC:6309]	NA	1.38383	1.28677	1.18795	0.316315	0.363279	0.083678	0.0001	0.0001	0.181777	0.0001	0.0001	0.0001	0.0001	0.0001	0.0001	0.0001	0.0001	0.0001	0.0001	0.060659	0.0279593	0.339797	1.28618
766	0	chr1	-	43970866	43977974	ENSGALT00000084147	3	1167	ENSGALG00000011270	KERA	GO:0061303(cornea development in camera-type eye);GO:0005578(proteinaceous extracellular matrix);GO:0005615(extracellular space);GO:0005576(extracellular region)	NA	NA	NA	keratocan [Source:HGNC Symbol;Acc:HGNC:6309]	NA	60.4522	47.672	41.1003	7.75266	1.13042	0.336473	0.795517	0.427289	0.0001	0.0001	0.443599	0.0001	0.0001	0.0001	0.0001	0.0001	0.0001	0.0001	0.0001	0.147933	0.51976	4.44154	49.7415
767	0	chr1	-	43975832	43979925	ENSGALT00000076001	3	1258	ENSGALG00000011270	KERA	GO:0061303(cornea development in camera-type eye);GO:0005578(proteinaceous extracellular matrix);GO:0005615(extracellular space);GO:0005576(extracellular region)	NA	NA	NA	keratocan [Source:HGNC Symbol;Acc:HGNC:6309]	NA	2.45225	3.92717	3.21579	0.127848	0.375328	0.0001	0.0001	0.0001	0.0001	0.0001	0.0001	0.0001	0.0001	0.0001	0.0001	0.0001	0.0001	0.0001	0.0001	0.0001	0.0001	0.251588	3.1984
768	0	chr1	-	43987396	43999595	ENSGALT00000018392	3	2266	ENSGALG00000011271	LUM	GO:0070062(extracellular exosome);GO:0031012(extracellular matrix);GO:0005615(extracellular space);GO:0005583(fibrillar collagen trimer);GO:0005578(proteinaceous extracellular matrix);GO:0045944(positive regulation of transcription from RNA polymerase II promoter);GO:0032914(positive regulation of transforming growth factor beta1 production);GO:0030199(collagen fibril organization);GO:0005518(col…	NA	NA	NA	lumican [Source:HGNC Symbol;Acc:HGNC:6724]	NA	212.126	179.984	183.128	141.568	140.639	39.0448	83.8842	55.872	31.2481	19.9041	17.902	39.0304	21.1608	20.5449	16.4336	22.5634	21.5389	20.1786	26.912	23.018	59.6003	141.103	191.746
770	0	chr1	-	44019260	44026995	ENSGALT00000086852	5	2011	ENSGALG00000011274	DCN	GO:0031012(extracellular matrix);GO:0005615(extracellular space);GO:1900747(negative regulation of vascular endothelial growth factor signaling pathway);GO:0090141(positive regulation of mitochondrial fission);GO:0051901(positive regulation of mitochondrial depolarization);GO:0045944(positive regulation of transcription from RNA polymerase II promoter);GO:0019800(peptide cross-linking via chondro…	04350(TGF-beta signaling pathway)	NA	NA	decorin [Source:HGNC Symbol;Acc:HGNC:2705]	NA	124.288	114.577	120.675	4.16047	134.091	120.42	0.0001	0.0001	0.0001	0.0001	0.003265	0.034038	0.025462	0.0001	0.0001	0.0001	0.0001	0.0001	0.0198667	0.001155	40.1402	69.1257	119.846
771	0	chr1	-	44019260	44058949	ENSGALT00000084682	8	2573	ENSGALG00000011274	DCN	GO:0031012(extracellular matrix);GO:0005615(extracellular space);GO:1900747(negative regulation of vascular endothelial growth factor signaling pathway);GO:0090141(positive regulation of mitochondrial fission);GO:0051901(positive regulation of mitochondrial depolarization);GO:0045944(positive regulation of transcription from RNA polymerase II promoter);GO:0019800(peptide cross-linking via chondro…	04350(TGF-beta signaling pathway)	NA	NA	decorin [Source:HGNC Symbol;Acc:HGNC:2705]	NA	149.418	125.067	161.336	272.861	175.53	73.2693	171.345	111.103	50.7368	34.6791	13.4573	85.376	37.8157	23.5563	32.3275	30.5684	10.857	24.5843	48.916	32.9577	118.572	224.195	145.274
772	0	chr1	-	44019992	44058954	ENSGALT00000018395	8	1848	ENSGALG00000011274	DCN	GO:0031012(extracellular matrix);GO:0005615(extracellular space);GO:1900747(negative regulation of vascular endothelial growth factor signaling pathway);GO:0090141(positive regulation of mitochondrial fission);GO:0051901(positive regulation of mitochondrial depolarization);GO:0045944(positive regulation of transcription from RNA polymerase II promoter);GO:0019800(peptide cross-linking via chondro…	04350(TGF-beta signaling pathway)	NA	NA	decorin [Source:HGNC Symbol;Acc:HGNC:2705]	NA	547.598	411.428	504.861	429.351	397.152	189.523	219.447	297.882	59.7906	45.4533	100.939	101.568	59.8547	79.8681	62.9161	69.8978	69.4392	67.4177	80.4304	68.7275	235.618	413.251	487.962
774	0	chr1	+	44357761	44365326	ENSGALT00000048581	2	294	ENSGALG00000038077	ENSGALG00000038077	NA	NA	NA	NA	NA	NA	6.25289	5.15526	4.87905	3.1273	2.27963	0.768639	0.0001	0.127166	0.0001	0.0001	0.077945	0.068474	0.259954	0.197511	0.0001	0.226365	0.105433	0.110633	0.175313	0.0260483	0.298635	2.70347	5.42907
777	0	chr1	-	44398383	44401046	ENSGALT00000018400	3	1622	ENSGALG00000011276	BTG1	GO:0005737(cytoplasm);GO:0005634(nucleus);GO:2000271(positive regulation of fibroblast apoptotic process);GO:0045766(positive regulation of angiogenesis);GO:0045663(positive regulation of myoblast differentiation);GO:0045603(positive regulation of endothelial cell differentiation);GO:0008285(negative regulation of cell proliferation);GO:0019899(enzyme binding)	03018(RNA degradation)	NA	NA	BTG anti-proliferation factor 1 [Source:HGNC Symbol;Acc:HGNC:1130]	NA	51.5013	31.3269	49.9696	13.5004	16.3062	34.4867	26.123	23.3888	4.24047	5.83113	2.7633	4.51145	1.05201	12.797	5.44265	1.13848	1.39531	2.65881	6.12014	4.2783	27.9995	14.9033	44.2659
779	0	chr1	-	44624066	44689535	ENSGALT00000018404	29	4230	ENSGALG00000011280	EEA1	GO:0006897(endocytosis);GO:0005769(early endosome);GO:0042803(protein homodimerization activity);GO:0005829(cytosol);GO:0006906(vesicle fusion);GO:0070062(extracellular exosome);GO:0031410(cytoplasmic vesicle);GO:0005768(endosome);GO:0019897(extrinsic component of plasma membrane);GO:0005545(1-phosphatidylinositol binding);GO:0030742(GTP-dependent protein binding);GO:0039694(viral RNA genome repl…	04144(Endocytosis);04145(Phagosome)	K12478	NA	early endosome antigen 1 [Source:HGNC Symbol;Acc:HGNC:3185]	NA	6.5399	1.88393	7.80736	5.43157	2.97142	4.81494	2.71363	3.52249	0.573661	0.867275	0.485259	1.76597	0.395653	1.02123	1.88585	1.44836	0.256171	1.19679	1.06095	0.642065	3.68369	4.2015	5.4104
791	0	chr1	-	45134394	45152813	ENSGALT00000030640	15	2154	ENSGALG00000019336	CEP83	GO:0005814(centriole);GO:0060271(cilium assembly);GO:0051660(establishment of centrosome localization);GO:0048278(vesicle docking)	NA	NA	NA	centrosomal protein 83 [Source:HGNC Symbol;Acc:HGNC:17966]	NA	1.97457	4.1867	2.13839	1.58878	1.79103	0.694059	0.876836	0.971066	0.50641	0.401353	0.14468	0.265857	0.135812	0.898448	0.245756	0.308684	0.03821	0.19755	0.433372	0.350814	0.84732	1.6899	2.76655
804	0	chr1	+	45665312	45666829	ENSGALT00000018617	4	606	ENSGALG00000011409	SNRPF	GO:0071013(catalytic step 2 spliceosome);GO:0034719(SMN-Sm protein complex);GO:0034715(pICln-Sm protein complex);GO:0034709(methylosome);GO:0030532(small nuclear ribonucleoprotein complex);GO:0005829(cytosol);GO:0005689(U12-type spliceosomal complex);GO:0005687(U4 snRNP);GO:0005685(U1 snRNP);GO:0005683(U7 snRNP);GO:0005681(spliceosomal complex);GO:0008380(RNA splicing);GO:0000387(spliceosomal snR…	03040(Spliceosome)	NA	NA	small nuclear ribonucleoprotein polypeptide F [Source:HGNC Symbol;Acc:HGNC:11162]	NA	19.2652	21.3372	23.7186	8.10704	8.82681	6.34248	4.80727	5.22365	6.83211	4.62674	4.38188	6.00498	4.76611	4.04802	4.56452	9.63128	2.36761	5.52113	4.9397	5.28025	5.4578	8.46692	21.4403
808	0	chr1	-	45679241	45691863	ENSGALT00000038284	21	2240	ENSGALG00000011421	HAL	GO:0019557(histidine catabolic process to glutamate and formate);GO:0019556(histidine catabolic process to glutamate and formamide);GO:0006548(histidine catabolic process);GO:0006547(histidine metabolic process);GO:0016841(ammonia-lyase activity);GO:0004397(histidine ammonia-lyase activity);GO:0016829(lyase activity);GO:0003824(catalytic activity);GO:0005737(cytoplasm)	00340(Histidine metabolism)	K01745	EC:4.3.1.3	histidine ammonia-lyase [Source:HGNC Symbol;Acc:HGNC:4806]	NA	1.32237	1.62297	2.00922	1.06633	0.6993	0.221499	0.316912	0.120492	0.021809	0.076775	0.130779	0.131782	0.094647	0.272946	0.075561	0.095542	0.2175	0.129534	0.166458	0.0764543	0.219634	0.882813	1.65152
816	0	chr1	+	45759156	45793336	ENSGALT00000076238	5	2954	ENSGALG00000043701	ELK3	GO:0000981(RNA polymerase II transcription factor activity, sequence-specific DNA binding);GO:0030154(cell differentiation);GO:0006357(regulation of transcription from RNA polymerase II promoter);GO:0005634(nucleus);GO:0043565(sequence-specific DNA binding);GO:0003700(transcription factor activity, sequence-specific DNA binding);GO:0006355(regulation of transcription, DNA-templated);GO:0006366(tr…	NA	NA	NA	ELK3, ETS transcription factor [Source:HGNC Symbol;Acc:HGNC:3325]	NA	20.1794	15.3783	16.6231	13.6034	13.524	10.7953	14.5814	8.73249	2.666	2.24962	3.62014	4.57818	3.22899	8.92187	2.71509	4.54395	5.12301	4.12735	5.57635	2.84525	11.3697	13.5637	17.3936
831	0	chr1	+	46669671	46691839	ENSGALT00000038256	9	3011	ENSGALG00000011504	TMPO	GO:0003677(DNA binding);GO:0016021(integral component of membrane);GO:0016020(membrane);GO:0045296(cadherin binding);GO:0006355(regulation of transcription, DNA-templated);GO:0000785(chromatin);GO:0005634(nucleus);GO:0005635(nuclear envelope)	NA	NA	NA	thymopoietin [Source:HGNC Symbol;Acc:HGNC:11875]	NA	80.8143	93.6178	92.1007	66.1569	71.461	33.8763	22.6005	28.7992	24.1749	22.4564	8.89559	39.0528	28.01	17.2382	28.5872	16.7663	9.24324	18.1989	28.1003	18.509	28.4253	68.8089	88.8443
839	0	chr1	+	46705650	46706498	ENSGALT00000076632	2	497	ENSGALG00000030047	ENSGALG00000030047	NA	NA	NA	NA	NA	NA	30.1813	22.0245	28.7598	19.5496	24.8585	38.4823	31.2753	35.6428	26.166	18.7341	5.39047	15.445	12.8522	4.43565	10.7304	6.66254	6.16933	7.85408	10.9109	16.7635	35.1335	22.204	26.9885
842	0	chr1	-	46756368	47168639	ENSGALT00000018814	29	5596	ENSGALG00000011549	ANKS1B	GO:0043231(intracellular membrane-bounded organelle);GO:0005886(plasma membrane);GO:0005829(cytosol);GO:1900383(regulation of synaptic plasticity by receptor localization to synapse);GO:0046875(ephrin receptor binding)	NA	NA	NA	ankyrin repeat and sterile alpha motif domain-containing protein 1B [Source:RefSeq peptide;Acc:NP_001238991]	NA	1.43236	0.613035	1.53941	1.90284	1.98452	1.00516	1.48367	0.886584	0.452021	0.196364	0.324411	0.27672	0.209232	0.202524	0.129225	0.218305	0.027737	0.125089	0.229492	0.324265	1.12513	1.94368	1.19493
858	0	chr1	+	47393195	47407557	ENSGALT00000044088	10	2886	ENSGALG00000028373	GAS2L3	GO:0005856(cytoskeleton);GO:0000226(microtubule cytoskeleton organization);GO:0030036(actin cytoskeleton organization);GO:0003779(actin binding);GO:0008017(microtubule binding);GO:0015629(actin cytoskeleton);GO:0015630(microtubule cytoskeleton)	NA	NA	NA	growth arrest specific 2 like 3 [Source:HGNC Symbol;Acc:HGNC:27475]	NA	6.63619	7.26781	9.25083	5.99005	6.3576	5.95865	5.45191	5.23535	2.10704	0.763144	1.15391	0.654676	0.579337	1.38648	1.04584	1.43888	0.541534	1.00875	0.873498	1.34136	5.54864	6.17383	7.71827
864	0	chr1	-	47732183	47737782	ENSGALT00000019040	6	1583	ENSGALG00000011651	ARL1	GO:0070062(extracellular exosome);GO:0005802(trans-Golgi network);GO:0005794(Golgi apparatus);GO:0005737(cytoplasm);GO:0042147(retrograde transport, endosome to Golgi);GO:0034067(protein localization to Golgi apparatus);GO:0031584(activation of phospholipase D activity);GO:0009404(toxin metabolic process);GO:0007030(Golgi organization);GO:0019904(protein domain specific binding);GO:0008047(enzyme…	NA	NA	NA	ADP ribosylation factor like GTPase 1 [Source:HGNC Symbol;Acc:HGNC:692]	NA	41.7203	14.8475	9.64771	11.7169	29.2983	4.94041	2.45951	3.72289	1.9976	2.43103	1.67533	1.29295	2.5145	3.22561	1.82444	1.44612	1.5186	1.59639	2.34435	2.03465	3.7076	20.5076	22.0718
871	0	chr1	+	47884753	47909098	ENSGALT00000019146	14	2104	ENSGALG00000011717	ENSGALG00000011717	GO:0006810(transport);GO:0005215(transporter activity);GO:0055085(transmembrane transport);GO:0016021(integral component of membrane);GO:0016020(membrane)	NA	NA	NA	NA	NA	1.01953	0.365155	0.225646	1.71493	0.740527	1.00699	1.96148	1.00119	0.257438	0.244599	0.041429	0.065827	0.144177	0.308211	0.172537	0.064704	0.011445	0.0828953	0.172738	0.181155	1.32322	1.22773	0.536778
879	0	chr1	-	47994367	48000190	ENSGALT00000043921	4	526	ENSGALG00000025735	PDE6H	GO:0004114(3',5'-cyclic-nucleotide phosphodiesterase activity);GO:0007601(visual perception);GO:0030553(cGMP binding);GO:0000187(activation of MAPK activity);GO:0045742(positive regulation of epidermal growth factor receptor signaling pathway);GO:0045745(positive regulation of G-protein coupled receptor protein signaling pathway)	00230(Purine metabolism)	K13760	NA	phosphodiesterase 6H [Source:HGNC Symbol;Acc:HGNC:8790]	NA	2.41739	2.54581	2.53021	18.7031	20.3763	0.0001	0.0001	0.430482	0.42861	0.0001	0.0001	0.095994	0.0001	0.0001	0.0001	0.0001	0.0001	0.0001	0.0320647	0.142937	0.143561	19.5397	2.4978
890	0	chr1	-	48091388	48092200	ENSGALT00000065178	3	447	ENSGALG00000039794	ENSGALG00000039794	NA	NA	NA	NA	NA	NA	200.294	165.462	162.371	92.0714	85.0269	91.7735	61.9146	79.1943	32.3131	0.032859	30.98	10.9509	0.0001	61.4103	17.4089	34.2849	30.876	27.5233	24.1205	21.1087	77.6275	88.5492	176.042
891	0	chr1	+	48093690	48094445	ENSGALT00000019187	1	756	ENSGALG00000011747	ENSGALG00000011747	GO:0000786(nucleosome);GO:0006334(nucleosome assembly);GO:0005694(chromosome);GO:0005634(nucleus);GO:0003677(DNA binding)	NA	NA	NA	NA	NA	165.992	152.012	175.525	122.739	103.013	65.2371	29.6931	48.6517	40.2571	19.5266	35.0917	9.4643	10.5673	41.065	13.3079	21.7512	24.4766	19.8453	20.3655	31.6251	47.8606	112.876	164.51
892	0	chr1	-	48095494	48095874	ENSGALT00000052037	1	381	ENSGALG00000039722	ENSGALG00000039722	NA	NA	NA	NA	NA	NA	81.2837	78.3627	72.5323	24.8389	40.8368	22.5572	22.2558	20.6682	12.9969	12.9219	12.2704	4.60234	7.51178	35.6904	12.42	14.381	20.4387	15.7466	15.9348	12.7297	21.8271	32.8378	77.3929
895	0	chr1	-	48100497	48100907	ENSGALT00000064088	1	411	ENSGALG00000043062	ENSGALG00000043062	NA	NA	NA	NA	NA	NA	53.1934	51.4701	56.5469	29.1964	26.1205	18.8008	15.2158	20.2684	9.97419	4.39218	7.25184	1.59844	2.2377	18.8026	3.69994	10.6111	5.26189	6.5243	7.54625	7.20607	18.095	27.6584	53.7368
896	0	chr1	+	48101741	48102151	ENSGALT00000052021	1	411	ENSGALG00000040303	ENSGALG00000040303	NA	NA	NA	NA	NA	NA	239.925	191.941	190.234	106.34	110.184	86.6619	67.506	77.4269	47.1734	18.3336	33.7254	7.62123	10.1743	82.9385	16.703	31.2614	27.9431	25.3025	33.578	33.0775	77.1983	108.262	207.367
899	0	chr1	+	48110522	48111180	ENSGALT00000073550	3	480	ENSGALG00000030658	ENSGALG00000030658	NA	NA	NA	NA	NA	NA	173.012	143.096	121.978	86.0611	70.809	79.3094	41.6174	67.9005	11.707	17.1165	24.8346	0.0001	7.5929	50.7604	15.2299	25.957	22.9445	21.3771	19.4511	17.886	62.9424	78.4351	146.029
900	0	chr1	-	48110553	48110996	ENSGALT00000058977	1	444	ENSGALG00000031571	H2A-VI	GO:0000786(nucleosome);GO:0046982(protein heterodimerization activity);GO:0005694(chromosome);GO:0005634(nucleus);GO:0003677(DNA binding)	04217(Necroptosis)	K11251	NA	NA	NA	237.474	198.932	253.328	102.829	87.1186	89.4534	57.3037	85.0794	59.5566	23.3507	35.1202	18.7409	13.8815	77.0563	19.543	43.7195	40.0702	34.4442	36.5596	39.3425	77.2788	94.9739	229.911
901	0	chr1	+	48111297	48111790	ENSGALT00000073766	1	494	ENSGALG00000030567	H2B-VIII	GO:0006334(nucleosome assembly);GO:0000786(nucleosome);GO:0046982(protein heterodimerization activity);GO:0005694(chromosome);GO:0003677(DNA binding);GO:0005634(nucleus)	NA	NA	NA	Histone H2B 8 [Source:UniProtKB/Swiss-Prot;Acc:Q9PSW9]	NA	97.0326	91.0144	106.985	38.3387	41.4929	26.6171	30.3575	25.8917	18.9917	12.691	17.0802	7.16746	9.24207	46.1461	13.9974	33.4613	25.8039	24.4209	20.8519	16.2543	27.6221	39.9158	98.3439
902	0	chr1	+	48112892	48113390	ENSGALT00000058115	1	499	ENSGALG00000038969	HIST2H3D	GO:0005634(nucleus);GO:0042393(histone binding);GO:0000786(nucleosome);GO:0006334(nucleosome assembly);GO:0070062(extracellular exosome);GO:0000122(negative regulation of transcription from RNA polymerase II promoter);GO:0000785(chromatin);GO:0003682(chromatin binding)	NA	NA	NA	histone cluster 2 H3 family member d [Source:HGNC Symbol;Acc:HGNC:25311]	NA	94.4622	80.538	78.1925	37.9478	46.0658	30.1414	29.9707	33.9008	15.3214	7.82129	12.2724	2.6635	3.87715	32.9601	7.00809	19.2434	10.8715	12.3743	13.1669	11.805	31.3376	42.0068	84.3975
908	0	chr1	-	48125079	48125942	ENSGALT00000065141	1	864	ENSGALG00000038343	HIST2H2AC	GO:0005634(nucleus);GO:0070062(extracellular exosome)	NA	NA	NA	histone cluster 2 H2A family member c [Source:HGNC Symbol;Acc:HGNC:4738]	NA	165.202	157.716	171.428	63.6842	101.587	60.4748	41.7024	40.828	20.9132	13.3086	20.5199	6.171	8.53277	34.7693	13.2363	21.6944	21.5284	18.8197	16.491	18.2472	47.6684	82.6355	164.782
909	0	chr1	+	48126213	48126593	ENSGALT00000054609	1	381	ENSGALG00000037934	ENSGALG00000037934	NA	NA	NA	NA	NA	NA	168.965	150.469	190.21	73.9372	82.313	51.3306	46.0737	56.2299	38.4072	23.2013	26.8765	11.4369	14.514	73.4525	23.7921	37.9116	42.4307	34.7115	33.1345	29.495	51.2114	78.1251	169.881
911	0	chr1	-	48140149	48140520	ENSGALT00000055350	1	372	ENSGALG00000034321	ENSGALG00000034321	NA	NA	NA	NA	NA	NA	120.158	74.5518	81.6995	59.6359	54.828	47.9284	42.632	19.8543	36.963	17.4432	11.8635	5.1009	9.3201	38.3537	6.99057	20.4378	14.487	13.9718	17.5916	22.0899	36.8049	57.232	92.1366
913	0	chr1	+	48141763	48142963	ENSGALT00000056622	1	1201	ENSGALG00000035244	ENSGALG00000035244	NA	NA	NA	NA	NA	NA	87.5498	68.0851	69.6674	34.9567	36.7938	38.2417	31.4099	33.3007	19.7857	8.33468	13.1462	3.15814	4.40581	34.8247	5.99652	13.9746	10.0622	10.0111	14.1295	13.7555	34.3174	35.8753	75.1008
914	0	chr1	-	48145393	48145803	ENSGALT00000058129	1	411	ENSGALG00000037930	ENSGALG00000037930	NA	NA	NA	NA	NA	NA	76.5374	66.8039	57.0594	30.5198	31.7969	27.2965	23.0338	27.8558	13.6609	6.62211	8.91109	2.30436	3.9027	28.9157	5.99077	9.13334	7.93581	7.68664	11.7076	9.73135	26.062	31.1583	66.8002
917	0	chr1	+	48153407	48159535	ENSGALT00000081149	3	1317	ENSGALG00000034631	ENSGALG00000034631	NA	NA	NA	NA	NA	NA	3.76299	3.12982	4.27703	0.805943	0.558745	0.684856	0.798991	0.677636	0.069053	0.200215	0.107481	0.291177	0.0001	0.247882	0.0001	0.124317	0.0001	0.0415057	0.17972	0.125583	0.720494	0.682344	3.72328
918	0	chr1	-	48153696	48154408	ENSGALT00000079743	1	713	ENSGALG00000037167	ENSGALG00000037167	GO:0000786(nucleosome);GO:0006334(nucleosome assembly);GO:0005694(chromosome);GO:0005634(nucleus);GO:0003677(DNA binding)	NA	NA	NA	Histone H1.03 [Source:UniProtKB/Swiss-Prot;Acc:P08285]	NA	163.483	171.254	137.433	108.006	68.5691	54.2113	37.6051	51.8049	19.671	19.7409	38.6945	9.31841	12.3156	52.2786	19.151	31.9365	26.0303	25.7059	24.6375	26.0354	47.8738	88.2874	157.39
920	0	chr1	+	48161388	48162158	ENSGALT00000048324	1	771	ENSGALG00000039351	ENSGALG00000039351	NA	NA	NA	NA	NA	NA	207.875	179.499	169.198	86.9178	79.2514	83.3406	46.5645	74.5169	34.5995	20.6896	28.5548	8.43528	10.0415	67.1513	17.4392	30.8836	29.8827	26.0685	28.5427	27.948	68.1407	83.0846	185.524
922	0	chr1	-	48162556	48163154	ENSGALT00000054819	1	599	ENSGALG00000030424	ENSGALG00000030424	GO:0005634(nucleus);GO:0000122(negative regulation of transcription from RNA polymerase II promoter);GO:0000785(chromatin);GO:0003682(chromatin binding)	NA	NA	NA	NA	NA	111.149	103.898	90.0963	38.9182	37.2544	37.083	30.2249	35.8304	19.1556	9.05108	14.7813	3.24241	0.0001	43.7398	8.39303	16.2175	12.7131	12.4412	15.6608	14.3293	34.3794	38.0863	101.715
924	0	chr1	+	48164309	48164698	ENSGALT00000045162	1	390	ENSGALG00000035715	H2A-VI	GO:0000786(nucleosome);GO:0000790(nuclear chromatin);GO:0006342(chromatin silencing);GO:0046982(protein heterodimerization activity);GO:0005694(chromosome);GO:0003677(DNA binding);GO:0005634(nucleus)	04217(Necroptosis)	K11251	NA	Histone H2A-IV [Source:UniProtKB/Swiss-Prot;Acc:P02263]	NA	238.423	215.596	166.465	96.1116	91.205	84.3492	75.6937	86.9044	29.2585	26.0013	29.4092	9.84257	12.436	80.7709	19.8177	41.9801	29.306	30.3679	34.3498	28.223	82.3157	93.6583	206.828
926	0	chr1	+	48175690	48176349	ENSGALT00000051001	1	660	ENSGALG00000031874	ENSGALG00000031874	GO:0000786(nucleosome);GO:0006334(nucleosome assembly);GO:0005694(chromosome);GO:0005634(nucleus);GO:0003677(DNA binding)	NA	NA	NA	Histone H1.01 [Source:UniProtKB/Swiss-Prot;Acc:P08284]	NA	91.7176	111.988	107.8	95.7517	87.8818	31.5765	34.6489	39.1674	49.5581	74.7763	52.9462	18.3211	26.6608	28.9993	26.4117	23.2895	18.4593	22.7202	24.6604	59.0935	35.1309	91.8167	103.835
927	0	chr1	+	48176561	48177760	ENSGALT00000049616	3	483	ENSGALG00000040174	ENSGALG00000040174	NA	NA	NA	NA	NA	NA	66.0739	72.2556	64.8095	41.9593	50.1728	18.1209	14.971	23.0948	20.3566	24.5852	17.7197	4.49992	9.00773	20.7739	10.3248	10.6425	8.25205	9.73977	11.4272	20.8872	18.7289	46.066	67.713
929	0	chr1	+	48178033	48179113	ENSGALT00000043224	1	1081	ENSGALG00000027571	ENSGALG00000027571	GO:0006334(nucleosome assembly);GO:0042742(defense response to bacterium);GO:0000786(nucleosome);GO:0046982(protein heterodimerization activity);GO:0005694(chromosome);GO:0003677(DNA binding);GO:0005634(nucleus)	NA	NA	NA	Histone H2B 1/2/3/4/6 [Source:UniProtKB/Swiss-Prot;Acc:P0C1H3]	NA	73.8467	73.4986	83.0929	34.4213	44.8691	19.3639	22.5928	21.544	11.997	15.0501	12.0843	5.74424	6.50586	28.3608	10.081	16.4989	13.657	13.4123	13.537	13.0438	21.1669	39.6452	76.8127
930	0	chr1	-	48183617	48184006	ENSGALT00000045842	1	390	ENSGALG00000027113	H2A-VI	GO:0000786(nucleosome);GO:0000790(nuclear chromatin);GO:0006342(chromatin silencing);GO:0046982(protein heterodimerization activity);GO:0005694(chromosome);GO:0003677(DNA binding);GO:0005634(nucleus)	04217(Necroptosis)	K11251	NA	Histone H2A-IV [Source:UniProtKB/Swiss-Prot;Acc:P02263]	NA	270.063	229.936	266.032	112.768	114.285	89.9718	51.5457	86.7023	43.9562	33.4754	38.5974	12.8296	17.4907	77.8267	26.231	59.3172	49.6123	45.0535	36.049	38.6763	76.0733	113.527	255.343
935	0	chr1	-	48193601	48194213	ENSGALT00000046827	1	613	ENSGALG00000032645	H2A-VI	GO:0000786(nucleosome);GO:0046982(protein heterodimerization activity);GO:0005694(chromosome);GO:0005634(nucleus);GO:0003677(DNA binding)	04217(Necroptosis)	K11251	NA	NA	NA	127.114	100.83	146.529	44.1808	49.9272	35.5052	18.2727	35.8017	16.5903	23.309	21.6362	7.58634	12.3017	66.5066	13.9868	31.126	18.583	21.2319	28.7982	20.5118	29.8599	47.054	124.824
936	0	chr1	+	48196308	48197130	ENSGALT00000042655	1	823	ENSGALG00000027064	ENSGALG00000027064	GO:0006334(nucleosome assembly);GO:0000786(nucleosome);GO:0046982(protein heterodimerization activity);GO:0005694(chromosome);GO:0005634(nucleus);GO:0003677(DNA binding);GO:0031492(nucleosomal DNA binding)	NA	NA	NA	NA	NA	124.471	88.7681	92.8177	51.2523	48.7857	53.4442	30.911	46.0562	24.6505	9.01503	16.0844	3.76086	5.99024	40.2872	9.78641	17.3279	17.3299	14.8147	16.6794	16.5833	43.4704	50.019	102.019
937	0	chr1	-	48197196	48197722	ENSGALT00000052453	1	527	ENSGALG00000040004	ENSGALG00000040004	NA	NA	NA	NA	NA	NA	157.722	143.902	146.582	67.3541	59.144	60.8446	40.7144	61.5715	31.2976	15.1225	22.7005	5.73623	8.21899	72.5219	13.1994	27.5461	21.6813	20.8089	28.8257	23.0402	54.3768	63.2491	149.402
938	0	chr1	-	48199091	48199471	ENSGALT00000042841	1	381	ENSGALG00000027594	HIST1H2B5	GO:0006334(nucleosome assembly);GO:0042742(defense response to bacterium);GO:0000786(nucleosome);GO:0046982(protein heterodimerization activity);GO:0005694(chromosome);GO:0003677(DNA binding);GO:0005634(nucleus)	NA	NA	NA	Gallus gallus histone cluster 1, H2B-V (similar to human histone cluster 1, class H2B) (HIST1H2B5), mRNA. [Source:RefSeq mRNA;Acc:NM_001079721]	NA	127.388	99.2855	101.757	44.5843	58.2267	42.4157	30.5542	34.4834	20.509	22.2413	21.0721	8.5875	13.0139	53.1243	21.5283	23.8563	29.7511	25.0452	24.9086	21.2741	35.8178	51.4055	109.477
939	0	chr1	+	48199800	48200189	ENSGALT00000044624	1	390	ENSGALG00000027315	H2A-VI	GO:0000786(nucleosome);GO:0000790(nuclear chromatin);GO:0006342(chromatin silencing);GO:0046982(protein heterodimerization activity);GO:0005694(chromosome);GO:0003677(DNA binding);GO:0005634(nucleus)	04217(Necroptosis)	K11251	NA	Histone H2A-IV [Source:UniProtKB/Swiss-Prot;Acc:P02263]	NA	364.085	290.337	293.296	171.647	137.215	152.545	100.134	131.287	61.1998	36.6	56.1272	21.5587	20.4621	113.965	35.4525	62.2734	65.3003	54.3421	51.9952	51.309	127.989	154.431	315.906
946	0	chr1	+	48289208	48298938	ENSGALT00000088721	4	778	ENSGALG00000011800	FAM234B	GO:0016021(integral component of membrane);GO:0016020(membrane)	NA	NA	NA	family with sequence similarity 234 member B [Source:HGNC Symbol;Acc:HGNC:29288]	NA	1.72478	1.1685	7.13293	1.20385	3.05974	0.886721	0.099488	0.0001	0.627727	0.584896	0.655568	0.372864	0.485299	0.909903	0.252723	0.049453	0.026426	0.109534	0.589355	0.62273	0.32877	2.13179	3.34207
952	0	chr1	-	48493791	48517851	ENSGALT00000019272	5	2766	ENSGALG00000011809	ENSGALG00000011809	GO:0042734(presynaptic membrane);GO:0045211(postsynaptic membrane);GO:0017146(NMDA selective glutamate receptor complex);GO:0043408(regulation of MAPK cascade);GO:0008021(synaptic vesicle);GO:0014049(positive regulation of glutamate secretion);GO:0005234(extracellular-glutamate-gated ion channel activity);GO:0007613(memory);GO:0004972(NMDA glutamate receptor activity);GO:0034765(regulation of ion…	NA	NA	NA	NA	NA	1.60204	1.12836	1.13449	0.764376	0.982733	0.233184	0.395974	0.029181	0.038058	0.0001	0.035185	0.03651	0.074539	0.034098	0.0001	0.125248	0.079941	0.0684297	0.0483823	0.0244477	0.219446	0.873555	1.2883
953	0	chr1	-	48520716	48659867	ENSGALT00000046851	7	1866	ENSGALG00000041348	ENSGALG00000041348	NA	NA	NA	NA	NA	NA	1.32028	1.57432	1.23567	0.620242	1.25772	0.397156	0.759579	0.17302	0.253861	0.0001	0.105005	0.0001	0.238903	0.025272	0.066871	0.022763	0.459229	0.182954	0.0880917	0.119655	0.443252	0.938979	1.37676
954	0	chr1	+	48864006	48924443	ENSGALT00000019288	15	5497	ENSGALG00000011814	ATF7IP	GO:0016604(nuclear body);GO:0005829(cytosol);GO:0005667(transcription factor complex);GO:0005654(nucleoplasm);GO:0005634(nucleus);GO:0045898(regulation of RNA polymerase II transcriptional preinitiation complex assembly);GO:0045893(positive regulation of transcription, DNA-templated);GO:0045892(negative regulation of transcription, DNA-templated);GO:0006306(DNA methylation);GO:0000122(negative re…	NA	NA	NA	activating transcription factor 7 interacting protein [Source:HGNC Symbol;Acc:HGNC:20092]	NA	26.669	20.8443	25.5275	26.0605	25.0559	15.9545	17.2853	18.526	7.76694	7.3991	4.38767	6.13664	4.84817	8.5306	5.79866	6.13878	2.71034	4.88259	6.50514	6.5179	17.2553	25.5582	24.3469
958	0	chr1	+	49026548	49071853	ENSGALT00000019330	18	1976	ENSGALG00000011847	TTC26	GO:0036064(ciliary basal body);GO:0030992(intraciliary transport particle B);GO:0005929(cilium);GO:0005813(centrosome);GO:0060271(cilium assembly);GO:0042073(intraciliary transport);GO:0007286(spermatid development);GO:0007224(smoothened signaling pathway)	NA	NA	NA	tetratricopeptide repeat domain 26 [Source:HGNC Symbol;Acc:HGNC:21882]	NA	5.83412	4.88513	6.39249	3.06448	3.41586	1.71835	2.80985	2.47559	1.10859	0.914624	0.912415	0.964504	0.928809	1.81524	1.17411	0.615332	0.584274	0.791239	1.23619	0.978543	2.3346	3.24017	5.70391
973	0	chr1	+	49257649	49262777	ENSGALT00000090264	2	1602	ENSGALG00000023193	ENSGALG00000023193	GO:0060334(regulation of interferon-gamma-mediated signaling pathway);GO:0046627(negative regulation of insulin receptor signaling pathway);GO:0046426(negative regulation of JAK-STAT cascade);GO:0006469(negative regulation of protein kinase activity);GO:0004860(protein kinase inhibitor activity);GO:0019221(cytokine-mediated signaling pathway);GO:0005737(cytoplasm)	NA	NA	NA	NA	NA	7.95533	2.55387	4.50805	1.97218	2.10412	0.26345	0.986695	0.725646	0.394151	0.28186	0.841291	0.275646	0.143276	1.38664	0.513754	0.074892	0.674097	0.420914	0.601856	0.505767	0.658597	2.03815	5.00575
978	0	chr1	+	49309337	49424563	ENSGALT00000052793	6	3133	ENSGALG00000011878	TCF20	GO:0016604(nuclear body);GO:0005654(nucleoplasm);GO:0003723(RNA binding);GO:0044212(transcription regulatory region DNA binding);GO:0045944(positive regulation of transcription from RNA polymerase II promoter);GO:0003700(transcription factor activity, sequence-specific DNA binding);GO:0005634(nucleus);GO:0046872(metal ion binding)	NA	NA	NA	transcription factor 20 [Source:HGNC Symbol;Acc:HGNC:11631]	NA	11.086	4.99062	6.33064	4.15172	6.98634	3.08212	4.78157	5.16706	3.90934	5.68124	3.62474	1.9657	0.872628	6.80391	2.10522	0.882488	2.10075	1.69615	3.21408	4.40511	4.34358	5.56903	7.46908
980	0	chr1	+	49442475	49451655	ENSGALT00000019412	9	2810	ENSGALG00000011894	ENSGALG00000011894	GO:0019369(arachidonic acid metabolic process);GO:0016712(oxidoreductase activity, acting on paired donors, with incorporation or reduction of molecular oxygen, reduced flavin or flavoprotein as one donor, and incorporation of one atom of oxygen);GO:0020037(heme binding);GO:0016705(oxidoreductase activity, acting on paired donors, with incorporation or reduction of molecular oxygen);GO:0004497(mo…	00140(Steroid hormone biosynthesis)	K07414	EC:1.14.14.1	NA	NA	15.0353	17.4068	17.1837	29.1036	32.112	36.0432	28.9724	35.8873	5.12596	6.24091	6.7196	5.05987	4.58256	4.59736	4.90833	4.89587	3.03271	4.27897	4.74659	6.02883	33.6343	30.6078	16.5419
991	0	chr1	+	49496089	49502094	ENSGALT00000019440	6	1854	ENSGALG00000011914	CENPM	GO:0005829(cytosol);GO:0000775(chromosome, centromeric region);GO:0005694(chromosome);GO:0005634(nucleus)	NA	NA	NA	centromere protein M [Source:HGNC Symbol;Acc:HGNC:18352]	NA	5.61035	4.88585	8.76938	1.34705	1.26248	2.76365	0.802395	2.39932	1.36513	0.334337	0.488268	0.326545	0.194332	2.12255	0.123873	0.511995	0.134875	0.256914	0.881141	0.729245	1.98845	1.30476	6.42186
997	0	chr1	-	49551210	49586894	ENSGALT00000051815	29	3753	ENSGALG00000031186	MEI1	GO:0045141(meiotic telomere clustering);GO:0007286(spermatid development);GO:0007141(male meiosis I);GO:0007276(gamete generation);GO:0051321(meiotic cell cycle)	NA	NA	NA	meiotic double-stranded break formation protein 1 [Source:HGNC Symbol;Acc:HGNC:28613]	NA	1.1157	0.981652	1.04832	1.38974	1.23069	0.842545	0.994299	1.41767	0.336662	0.593004	0.367981	0.147989	0.19487	0.350823	0.235944	0.062613	0.030726	0.109761	0.231227	0.432549	1.08484	1.31021	1.04856
1005	0	chr1	+	49635292	49641564	ENSGALT00000089574	7	1410	ENSGALG00000011947	POLR3H	GO:0043231(intracellular membrane-bounded organelle);GO:0005813(centrosome);GO:0005666(DNA-directed RNA polymerase III complex);GO:0005654(nucleoplasm);GO:0006384(transcription initiation from RNA polymerase III promoter);GO:0006383(transcription from RNA polymerase III promoter);GO:0006139(nucleobase-containing compound metabolic process);GO:0003899(DNA-directed 5'-3' RNA polymerase activity);GO…	00230(Purine metabolism);00240(Pyrimidine metabolism);03020(RNA polymerase);04623(Cytosolic DNA-sensing pathway)	K03022	NA	RNA polymerase III subunit H [Source:HGNC Symbol;Acc:HGNC:30349]	NA	1.63182	0.920811	1.26172	0.524738	0.446263	0.157087	0.518196	0.120881	0.267532	0.640534	0.070417	0.076382	0.193203	0.071604	0.127632	0.04115	0.186103	0.118295	0.11373	0.326161	0.265388	0.485501	1.27145
1022	0	chr1	-	49814540	49870572	ENSGALT00000076669	33	7242	ENSGALG00000011992	EP300	GO:0043234(protein complex);GO:0005829(cytosol);GO:0005667(transcription factor complex);GO:0005654(nucleoplasm);GO:0005634(nucleus);GO:0000123(histone acetyltransferase complex);GO:0090043(regulation of tubulin deacetylation);GO:0060765(regulation of androgen receptor signaling pathway);GO:0051091(positive regulation of sequence-specific DNA binding transcription factor activity);GO:0050821(prot…	04310(Wnt signaling pathway);04330(Notch signaling pathway);04350(TGF-beta signaling pathway);04068(FoxO signaling pathway);04110(Cell cycle);04520(Adherens junction);04916(Melanogenesis);05164(Influenza A);05168(Herpes simplex infection)	K04498	EC:2.3.1.48	E1A binding protein p300 [Source:HGNC Symbol;Acc:HGNC:3373]	NA	0.0001	0.464754	0.182091	0.414849	0.010167	0.04554	0.27687	0.016651	0.019239	0.009903	0.0001	0.010774	0.030353	0.003797	0.005874	0.0001	0.0001	0.00202467	0.0149747	0.00974733	0.11302	0.212508	0.215648
1028	0	chr1	+	49940630	49960414	ENSGALT00000019595	12	2836	ENSGALG00000012007	ST13	GO:0070062(extracellular exosome);GO:0005829(cytosol);GO:0046983(protein dimerization activity)	NA	NA	NA	ST13, Hsp70 interacting protein [Source:HGNC Symbol;Acc:HGNC:11343]	NA	79.5138	81.6287	83.1168	51.8594	56.0939	34.3662	41.8802	30.3483	28.8303	25.54	18.2618	40.0544	30.358	27.6596	28.9155	33.0607	20.8291	27.6018	32.6907	24.2107	35.5316	53.9767	81.4198
1044	0	chr1	-	50633593	50635156	ENSGALT00000084261	2	1013	ENSGALG00000012135	ATF4	GO:0006357(regulation of transcription from RNA polymerase II promoter);GO:0003700(transcription factor activity, sequence-specific DNA binding);GO:0006355(regulation of transcription, DNA-templated);GO:0005737(cytoplasm);GO:0005634(nucleus);GO:0000978(RNA polymerase II core promoter proximal region sequence-specific DNA binding);GO:0000981(RNA polymerase II transcription factor activity, sequenc…	04141(Protein processing in endoplasmic reticulum);04010(MAPK signaling pathway);04137(Mitophagy - animal);04210(Apoptosis);04912(GnRH signaling pathway);04261(Adrenergic signaling in cardiomyocytes)	K04374	NA	activating transcription factor 4 [Source:HGNC Symbol;Acc:HGNC:786]	NA	114.469	98.9611	115.036	126.864	96.8152	147.371	165.531	119.07	67.2911	0.177574	0.145846	0.208103	0.141367	0.158832	0.143196	0.13816	0.169177	0.150178	0.169434	22.5382	143.99	111.84	109.489
1052	0	chr1	+	50725888	50731678	ENSGALT00000081510	8	1146	ENSGALG00000012172	RPL3	GO:0022625(cytosolic large ribosomal subunit);GO:0000027(ribosomal large subunit assembly);GO:0003735(structural constituent of ribosome);GO:0030529(intracellular ribonucleoprotein complex);GO:0005840(ribosome);GO:0003723(RNA binding);GO:0006412(translation);GO:0005622(intracellular);GO:0005925(focal adhesion);GO:0005737(cytoplasm);GO:0005634(nucleus);GO:0005829(cytosol);GO:0070062(extracellular …	03010(Ribosome)	NA	NA	ribosomal protein L3 [Source:HGNC Symbol;Acc:HGNC:10332]	NA	280.594	270.929	232.559	136.578	227.657	281.666	274.628	266.491	17.2258	21.2603	41.8669	17.5905	22.3566	87.7774	24.3704	42.6819	35.0833	34.0452	42.5748	26.7844	274.262	182.117	261.361
1055	0	chr1	+	50725888	50731683	ENSGALT00000030605	9	1307	ENSGALG00000012172	RPL3	GO:0022625(cytosolic large ribosomal subunit);GO:0000027(ribosomal large subunit assembly);GO:0003735(structural constituent of ribosome);GO:0030529(intracellular ribonucleoprotein complex);GO:0005840(ribosome);GO:0003723(RNA binding);GO:0006412(translation);GO:0005622(intracellular);GO:0005925(focal adhesion);GO:0005737(cytoplasm);GO:0005634(nucleus);GO:0005829(cytosol);GO:0070062(extracellular …	03010(Ribosome)	NA	NA	ribosomal protein L3 [Source:HGNC Symbol;Acc:HGNC:10332]	NA	33.5602	25.0071	31.3032	234.994	30.6482	22.0974	16.6543	24.598	10.701	5.09879	5.89079	4.24869	3.67071	9.06708	5.0526	7.44588	5.18858	5.89569	5.66216	7.23021	21.1165	132.821	29.9568
1056	0	chr1	+	50725888	50731685	ENSGALT00000084916	9	1310	ENSGALG00000012172	RPL3	GO:0022625(cytosolic large ribosomal subunit);GO:0000027(ribosomal large subunit assembly);GO:0003735(structural constituent of ribosome);GO:0030529(intracellular ribonucleoprotein complex);GO:0005840(ribosome);GO:0003723(RNA binding);GO:0006412(translation);GO:0005622(intracellular);GO:0005925(focal adhesion);GO:0005737(cytoplasm);GO:0005634(nucleus);GO:0005829(cytosol);GO:0070062(extracellular …	03010(Ribosome)	NA	NA	ribosomal protein L3 [Source:HGNC Symbol;Acc:HGNC:10332]	NA	45.0418	58.8882	53.6725	1.9786	39.1926	51.4505	45.8513	43.6943	3.91635	2.82276	5.7934	3.2713	3.81393	12.1308	6.46387	9.14733	4.70268	6.77129	6.40535	4.1775	46.9987	20.5856	52.5341
1065	0	chr1	+	50804456	50812317	ENSGALT00000047675	4	1395	ENSGALG00000036867	CBX6	GO:0031519(PcG protein complex);GO:0000122(negative regulation of transcription from RNA polymerase II promoter);GO:0005634(nucleus);GO:0000792(heterochromatin);GO:0003727(single-stranded RNA binding)	NA	NA	NA	chromobox 6 [Source:HGNC Symbol;Acc:HGNC:1556]	NA	64.5223	52.2393	53.9986	82.5164	77.5597	46.4512	53.2759	49.5673	29.9016	27.2363	20.965	14.7612	18.0142	24.2436	18.9266	23.2119	14.5285	18.889	19.0063	26.0343	49.7648	80.038	56.9201
1066	0	chr1	+	50814570	50815380	ENSGALT00000072771	2	597	ENSGALG00000033981	ENSGALG00000033981	NA	NA	NA	NA	NA	NA	47.069	49.1024	48.8837	65.84	64.146	37.3637	42.1182	46.9406	28.1915	26.2795	21.3124	12.7501	18.9978	19.424	16.3473	16.8696	13.6071	15.608	17.0573	25.2612	42.1408	64.993	48.3517
1078	0	chr1	+	50896431	50910979	ENSGALT00000019979	14	1591	ENSGALG00000012236	DMC1	GO:0005694(chromosome);GO:0005634(nucleus);GO:0000794(condensed nuclear chromosome);GO:0000781(chromosome, telomeric region);GO:0007286(spermatid development);GO:0007283(spermatogenesis);GO:0007276(gamete generation);GO:0007141(male meiosis I);GO:0007129(synapsis);GO:0001556(oocyte maturation);GO:0001541(ovarian follicle development);GO:0000730(DNA recombinase assembly);GO:0070192(chromosome orga…	NA	NA	NA	DNA meiotic recombinase 1 [Source:HGNC Symbol;Acc:HGNC:2927]	NA	4.13046	3.2834	2.28754	1.79043	2.08474	2.17924	1.60722	1.52434	0.747723	0.840694	0.971968	0.520027	0.563886	0.248685	0.236526	0.189813	0.254711	0.227017	0.444199	0.853462	1.77027	1.93759	3.2338
1084	0	chr1	-	50931515	50936669	ENSGALT00000085212	5	1742	ENSGALG00000032313	KDELR3	GO:0005783(endoplasmic reticulum)	NA	NA	NA	KDEL endoplasmic reticulum protein retention receptor 3 [Source:HGNC Symbol;Acc:HGNC:6306]	NA	27.7665	22.7896	33.8018	24.6549	20.8851	10.9987	14.5736	13.7899	3.41517	3.27689	3.06726	5.68427	1.09461	0.853709	0.946661	4.34238	2.4806	2.58988	2.5442	3.25311	13.1208	22.77	28.1193
1098	0	chr1	+	51089596	51098755	ENSGALT00000020083	4	3327	ENSGALG00000012290	SOX10	GO:0045893(positive regulation of transcription, DNA-templated);GO:0003700(transcription factor activity, sequence-specific DNA binding);GO:0005737(cytoplasm);GO:0006355(regulation of transcription, DNA-templated);GO:0006351(transcription, DNA-templated);GO:0006366(transcription from RNA polymerase II promoter);GO:0005623(cell);GO:0005634(nucleus);GO:0003677(DNA binding);GO:0000978(RNA polymerase…	NA	NA	NA	Transcription factor SOX-10 [Source:UniProtKB/Swiss-Prot;Acc:Q9W757]	NA	6.26698	6.93723	7.58141	9.36922	10.085	10.8934	13.3849	10.8107	1.64944	1.05649	1.388	1.16137	0.944014	0.905047	0.455412	0.652409	0.715719	0.607847	1.00348	1.36464	11.6963	9.72712	6.92854
1101	0	chr1	-	51109677	51127827	ENSGALT00000020033	17	4568	ENSGALG00000012265	MICALL1	GO:0055038(recycling endosome membrane);GO:0019898(extrinsic component of membrane);GO:0005770(late endosome);GO:1990126(retrograde transport, endosome to plasma membrane);GO:0097320(plasma membrane tubulation);GO:0036010(protein localization to endosome);GO:0032458(slow endocytic recycling);GO:0031175(neuron projection development);GO:0006898(receptor-mediated endocytosis);GO:0006897(endocytosis…	NA	NA	NA	MICAL like 1 [Source:HGNC Symbol;Acc:HGNC:29804]	NA	15.5529	31.3555	23.9817	12.5	12.7682	3.59004	14.871	9.32103	7.03315	4.20232	3.25636	4.13846	7.16594	8.0874	5.87242	9.14737	6.85948	7.29309	6.46393	4.83061	9.26068	12.6341	23.63
1102	0	chr1	-	51109677	51127827	ENSGALT00000020035	14	4761	ENSGALG00000012265	MICALL1	GO:0055038(recycling endosome membrane);GO:0019898(extrinsic component of membrane);GO:0005770(late endosome);GO:1990126(retrograde transport, endosome to plasma membrane);GO:0097320(plasma membrane tubulation);GO:0036010(protein localization to endosome);GO:0032458(slow endocytic recycling);GO:0031175(neuron projection development);GO:0006898(receptor-mediated endocytosis);GO:0006897(endocytosis…	NA	NA	NA	MICAL like 1 [Source:HGNC Symbol;Acc:HGNC:29804]	NA	88.3757	114.224	85.6611	51.6334	49.1377	14.8807	3.08405	9.38226	9.78542	11.6988	11.4203	10.3538	6.13696	10.9767	10.9732	7.34134	9.77969	9.36474	9.15584	10.9681	9.11566	50.3856	96.087
1138	0	chr1	-	51527734	51536411	ENSGALT00000067504	6	1245	ENSGALG00000042419	KCTD17	GO:0031463(Cul3-RING ubiquitin ligase complex);GO:0043161(proteasome-mediated ubiquitin-dependent protein catabolic process);GO:0042802(identical protein binding);GO:0005737(cytoplasm);GO:0045724(positive regulation of cilium assembly);GO:0032469(endoplasmic reticulum calcium ion homeostasis);GO:0097602(cullin family protein binding)	NA	NA	NA	potassium channel tetramerization domain containing 17 [Source:HGNC Symbol;Acc:HGNC:25705]	NA	2.06113	2.36966	2.45068	0.726471	0.29059	0.0001	0.830021	0.097031	0.126828	0.0001	0.0001	0.121267	0.0001	0.42541	0.033767	0.0001	0.0001	0.0113223	0.182259	0.0423427	0.309051	0.50853	2.29382
1159	0	chr1	+	51964351	52040063	ENSGALT00000020480	13	1410	ENSGALG00000012540	RBFOX2	GO:0005829(cytosol);GO:0005654(nucleoplasm);GO:0005634(nucleus);GO:0050885(neuromuscular process controlling balance);GO:0048813(dendrite morphogenesis);GO:0045892(negative regulation of transcription, DNA-templated);GO:0043484(regulation of RNA splicing);GO:0030520(intracellular estrogen receptor signaling pathway);GO:0021942(radial glia guided migration of Purkinje cell);GO:0010724(regulation o…	NA	NA	NA	RNA binding fox-1 homolog 2 [Source:HGNC Symbol;Acc:HGNC:9906]	NA	309.241	340.864	331.342	263.054	273.141	127.888	145.406	164.885	152.539	141.052	128.314	110.725	126.957	83.7495	32.8883	66.2482	26.3502	41.8289	107.144	140.635	146.06	268.098	327.149
1162	0	chr1	-	52144221	52152477	ENSGALT00000020490	16	2576	ENSGALG00000012546	MCM5	GO:0042555(MCM complex);GO:0003678(DNA helicase activity);GO:0006260(DNA replication);GO:0003682(chromatin binding);GO:0006270(DNA replication initiation);GO:0032508(DNA duplex unwinding);GO:0004386(helicase activity);GO:0016787(hydrolase activity);GO:0005634(nucleus);GO:0003677(DNA binding);GO:0005524(ATP binding);GO:0000166(nucleotide binding);GO:0003688(DNA replication origin binding);GO:00007…	03030(DNA replication);04110(Cell cycle)	NA	NA	minichromosome maintenance complex component 5 [Source:HGNC Symbol;Acc:HGNC:6948]	NA	50.1439	53.9428	47.3825	14.4713	9.72798	7.78859	8.92428	7.92734	1.99185	1.30438	2.41501	1.41774	1.46286	11.484	1.11318	1.0583	1.27171	1.14773	4.78821	1.90375	8.2134	12.0996	50.4897
1169	0	chr1	-	52195547	52199904	ENSGALT00000066125	4	1539	ENSGALG00000012556	ENSGALG00000012556	NA	NA	NA	NA	NA	NA	10.0532	15.9609	15.9123	8.49604	8.60629	9.93266	8.49339	7.35468	3.93598	2.77468	2.35517	3.52373	1.61296	2.84597	3.50669	1.37281	0.950444	1.94331	2.66088	3.02194	8.59357	8.55117	13.9755
1179	0	chr1	+	53072029	53138810	ENSGALT00000063535	6	1339	ENSGALG00000033589	ENSGALG00000033589	NA	NA	NA	NA	NA	NA	0.354404	0.718808	1.01522	0.225683	0.594447	0.286499	0.277259	0.210812	0.202919	0.128303	0.07889	0.0001	0.076542	0.020441	0.0001	0.0001	0.069102	0.0231007	0.032361	0.136704	0.25819	0.410065	0.696143
1193	0	chr1	-	53427816	53484180	ENSGALT00000060692	16	2082	ENSGALG00000039595	BTBD11	GO:0060395(SMAD protein signal transduction)	NA	NA	NA	BTB domain containing 11 [Source:HGNC Symbol;Acc:HGNC:23844]	NA	41.2916	47.6548	45.8534	41.4292	29.0579	20.085	7.53331	20.6342	0.0001	0.036953	0.017285	0.520553	0.16014	0.043426	0.0001	0.16147	0.005008	0.055526	0.241373	0.0181127	16.0842	35.2435	44.9333
1194	0	chr1	-	53427816	53497435	ENSGALT00000082819	16	2106	ENSGALG00000039595	BTBD11	GO:0060395(SMAD protein signal transduction)	NA	NA	NA	BTB domain containing 11 [Source:HGNC Symbol;Acc:HGNC:23844]	NA	47.9381	54.1989	47.6889	18.3479	19.276	7.21484	5.53556	6.80366	1.33811	0.848167	0.944939	0.554934	0.967129	5.49144	1.27935	1.1709	1.32871	1.25965	2.33783	1.04374	6.51802	18.8119	49.942
1195	0	chr1	-	53594487	53595476	ENSGALT00000081441	3	807	ENSGALG00000038647	ENSGALG00000038647	NA	NA	NA	NA	NA	NA	17.8679	21.1219	14.4333	9.43802	9.50339	5.35564	7.87037	6.46449	0.265557	0.228934	0.095673	0.350702	0.138665	2.11693	0.566166	0.158028	0.523282	0.415825	0.868764	0.196721	6.5635	9.4707	17.8077
1198	0	chr1	-	53686093	53698882	ENSGALT00000020629	5	2923	ENSGALG00000012640	TMEM263	NA	NA	NA	NA	transmembrane protein 263 [Source:HGNC Symbol;Acc:HGNC:28281]	NA	54.4579	49.5246	53.3334	35.5128	39.6933	19.5711	17.6326	17.4815	9.84799	7.42502	6.04523	8.55343	7.53621	9.75353	11.1675	12.8861	7.85607	10.6365	8.61439	7.77275	18.2284	37.603	52.4386
1200	0	chr1	-	53725544	53757828	ENSGALT00000047518	10	1614	ENSGALG00000029484	RIC8B	NA	NA	NA	NA	RIC8 guanine nucleotide exchange factor B [Source:HGNC Symbol;Acc:HGNC:25555]	NA	30.3552	33.8952	29.5034	14.7094	14.5628	11.4647	9.45915	8.83876	5.87393	4.39433	4.11866	6.18893	5.76115	7.22926	9.41111	6.618	7.23519	7.75477	6.39312	4.79564	9.92086	14.6361	31.2513
1206	0	chr1	+	53949473	53959022	ENSGALT00000020663	3	1500	ENSGALG00000012659	CKAP4	GO:0070062(extracellular exosome);GO:0031012(extracellular matrix);GO:0016607(nuclear speck);GO:0005829(cytosol);GO:0005811(lipid droplet);GO:0005783(endoplasmic reticulum);GO:0003723(RNA binding);GO:0005791(rough endoplasmic reticulum);GO:0036464(cytoplasmic ribonucleoprotein granule)	NA	NA	NA	cytoskeleton associated protein 4 [Source:HGNC Symbol;Acc:HGNC:16991]	NA	69.9835	63.5406	65.5354	40.0558	40.2901	15.1067	17.6502	13.6766	8.49351	4.61247	4.8741	8.43077	5.36675	12.7956	4.40428	5.87648	3.98205	4.75427	8.86439	5.99336	15.4778	40.1729	66.3532
1209	0	chr1	+	54262171	54293903	ENSGALT00000044719	21	1977	ENSGALG00000027122	APPL2	GO:0008283(cell proliferation);GO:0005634(nucleus);GO:0010008(endosome membrane);GO:0016581(NuRD complex);GO:0070062(extracellular exosome)	NA	NA	NA	adaptor protein, phosphotyrosine interacting with PH domain and leucine zipper 2 [Source:HGNC Symbol;Acc:HGNC:18242]	NA	20.7041	16.2915	16.4685	15.3112	18.0293	19.8442	14.8811	17.4575	3.92976	3.0407	4.08524	4.21351	3.43756	9.46733	3.93656	4.94759	4.6873	4.52382	5.70613	3.68524	17.3943	16.6702	17.8214
1211	0	chr1	+	54341803	54368641	ENSGALT00000075438	22	2835	ENSGALG00000012691	ALDH1L2	GO:0009258(10-formyltetrahydrofolate catabolic process);GO:0016155(formyltetrahydrofolate dehydrogenase activity);GO:0006730(one-carbon metabolic process);GO:0004029(aldehyde dehydrogenase (NAD) activity);GO:0009058(biosynthetic process);GO:0016742(hydroxymethyl-, formyl- and related transferase activity);GO:0016491(oxidoreductase activity);GO:0055114(oxidation-reduction process);GO:0008152(metab…	00670(One carbon pool by folate)	K00289	EC:1.5.1.6	aldehyde dehydrogenase 1 family member L2 [Source:HGNC Symbol;Acc:HGNC:26777]	NA	61.8898	63.7339	108.077	45.1064	69.0957	15.2461	21.4033	24.1505	23.1536	20.737	10.3033	10.5261	10.9697	14.5577	13.9079	11.1197	9.77544	11.601	12.0178	18.0646	20.2666	57.1011	77.9002
1212	0	chr1	+	54341803	54369311	ENSGALT00000020714	23	2769	ENSGALG00000012691	ALDH1L2	GO:0009258(10-formyltetrahydrofolate catabolic process);GO:0016155(formyltetrahydrofolate dehydrogenase activity);GO:0006730(one-carbon metabolic process);GO:0004029(aldehyde dehydrogenase (NAD) activity);GO:0009058(biosynthetic process);GO:0016742(hydroxymethyl-, formyl- and related transferase activity);GO:0016491(oxidoreductase activity);GO:0055114(oxidation-reduction process);GO:0008152(metab…	00670(One carbon pool by folate)	NA	NA	aldehyde dehydrogenase 1 family member L2 [Source:HGNC Symbol;Acc:HGNC:26777]	NA	183.693	235.322	211.087	146.011	102.295	37.6986	17.3331	23.7216	18.5809	32.9829	14.9505	19.0372	14.0361	13.0727	16.8639	19.3279	10.4815	15.5578	15.382	22.1714	26.2511	124.153	210.034
1213	0	chr1	-	54370469	54374945	ENSGALT00000087364	4	1553	ENSGALG00000012694	C12orf45	NA	NA	NA	NA	chromosome 12 open reading frame 45 [Source:HGNC Symbol;Acc:HGNC:28628]	NA	43.1791	53.7616	47.5682	27.2689	29.9869	20.8855	13.648	8.37528	15.1333	13.4867	1.75528	6.48785	7.6216	1.6669	9.45496	4.82149	1.37191	5.21612	5.25878	10.1251	14.3029	28.6279	48.1696
1217	0	chr1	-	54437824	54592561	ENSGALT00000073784	3	1332	ENSGALG00000030607	CHST11	GO:0016020(membrane);GO:0036342(post-anal tail morphogenesis);GO:0009791(post-embryonic development);GO:0030512(negative regulation of transforming growth factor beta receptor signaling pathway);GO:0043066(negative regulation of apoptotic process);GO:0042127(regulation of cell proliferation);GO:0002063(chondrocyte development);GO:0030204(chondroitin sulfate metabolic process);GO:0042733(embryonic…	NA	NA	NA	carbohydrate sulfotransferase 11 [Source:HGNC Symbol;Acc:HGNC:17422]	NA	3.13583	4.44892	4.40115	0.753061	0.912067	0.476608	0.144708	0.545363	0.702244	0.470683	0.371652	0.540373	0.038696	1.06106	0.0001	0.390994	0.290184	0.227093	0.546711	0.51486	0.388893	0.832564	3.9953
1224	0	chr1	+	54687131	54693896	ENSGALT00000067128	5	620	ENSGALG00000041193	NFYB	GO:0046982(protein heterodimerization activity);GO:0043565(sequence-specific DNA binding);GO:0006355(regulation of transcription, DNA-templated);GO:0006351(transcription, DNA-templated);GO:0005634(nucleus);GO:0003677(DNA binding);GO:0016602(CCAAT-binding factor complex);GO:0003700(transcription factor activity, sequence-specific DNA binding);GO:1990830(cellular response to leukemia inhibitory fac…	NA	NA	NA	Nuclear transcription factor Y subunit beta [Source:UniProtKB/Swiss-Prot;Acc:P25207]	NA	11.0032	6.04005	4.15364	2.9665	2.03635	4.16982	0.425166	2.32704	1.941	3.31261	0.0001	2.23801	3.12769	1.84467	0.0001	0.0001	0.763197	0.254466	2.40346	1.75124	2.30734	2.50143	7.06565
1228	0	chr1	+	54727513	54743208	ENSGALT00000088935	10	1623	ENSGALG00000034078	GLT8D2	NA	NA	NA	NA	glycosyltransferase 8 domain containing 2 [Source:HGNC Symbol;Acc:HGNC:24890]	NA	8.09534	10.215	7.22706	9.25928	5.44927	0.599839	2.7875	3.56513	1.07832	1.06997	1.04812	3.06002	2.4134	1.59109	0.472214	1.08946	0.105066	0.555579	2.35483	1.06547	2.31749	7.35427	8.51247
1230	0	chr1	+	54727542	54743775	ENSGALT00000088334	10	2159	ENSGALG00000034078	GLT8D2	NA	NA	NA	NA	glycosyltransferase 8 domain containing 2 [Source:HGNC Symbol;Acc:HGNC:24890]	NA	0.621866	0.027744	1.69846	0.140301	0.0001	0.021783	0.067384	0.522062	0.015327	0.018311	0.007771	0.068646	0.111093	0.168767	0.009193	0.000569	0.0001	0.00328733	0.116169	0.013803	0.203743	0.0702005	0.782691
1231	0	chr1	-	54743480	54753986	ENSGALT00000052099	10	3197	ENSGALG00000031457	5-MCDG	GO:0005634(nucleus);GO:0006285(base-excision repair, AP site formation);GO:0006281(DNA repair);GO:0019104(DNA N-glycosylase activity);GO:0005654(nucleoplasm);GO:0001104(RNA polymerase II transcription cofactor activity);GO:0003677(DNA binding);GO:0003690(double-stranded DNA binding);GO:0004844(uracil DNA N-glycosylase activity);GO:0005080(protein kinase C binding);GO:0008263(pyrimidine-specific m…	03410(Base excision repair)	K20813	EC:3.2.2.29	thymine DNA glycosylase [Source:HGNC Symbol;Acc:HGNC:11700]	NA	31.006	33.8353	36.549	14.5257	13.5678	13.3474	9.57655	9.93408	10.717	10.2558	6.52829	6.57133	6.21368	8.6081	8.37744	7.40442	7.2519	7.67792	7.13104	9.16703	10.9527	14.0468	33.7968
1243	0	chr1	+	55335204	55383631	ENSGALT00000020816	4	797	ENSGALG00000012755	IGF-I	GO:0090201(negative regulation of release of cytochrome c from mitochondria);GO:0043066(negative regulation of apoptotic process);GO:0042567(insulin-like growth factor ternary complex);GO:0035867(alphav-beta3 integrin-IGF-1-IGF1R complex);GO:0005615(extracellular space);GO:2001237(negative regulation of extrinsic apoptotic signaling pathway);GO:2000679(positive regulation of transcription regulat…	04068(FoxO signaling pathway);04150(mTOR signaling pathway);04114(Oocyte meiosis);04115(p53 signaling pathway);04510(Focal adhesion);04914(Progesterone-mediated oocyte maturation)	K05459	NA	Insulin-like growth factor I [Source:UniProtKB/Swiss-Prot;Acc:P18254]	NA	22.825	17.7504	21.3836	10.455	10.0668	5.27766	3.50069	5.3882	7.55795	4.03332	1.49197	3.53649	3.4578	3.39284	0.304071	1.78169	0.205748	0.763837	3.46238	4.36108	4.72219	10.2609	20.653
1244	0	chr1	-	55424000	55472057	ENSGALT00000020817	12	4012	ENSGALG00000012756	PARPBP	GO:0005654(nucleoplasm)	NA	NA	NA	PARP1 binding protein [Source:HGNC Symbol;Acc:HGNC:26074]	NA	2.35439	1.70436	1.51156	0.770579	0.403641	0.518055	0.14397	0.450057	0.226818	0.130529	0.018314	0.025088	0.165523	0.239586	0.022161	0.116066	0.0001	0.046109	0.143399	0.12522	0.370694	0.58711	1.85677
1246	0	chr1	+	55426369	55427757	ENSGALT00000020819	3	773	ENSGALG00000012757	PMCH	GO:0005634(nucleus);GO:0007631(feeding behavior);GO:0030354(melanin-concentrating hormone activity);GO:0007268(chemical synaptic transmission);GO:0010469(regulation of receptor activity)	NA	NA	NA	pro-melanin concentrating hormone [Source:HGNC Symbol;Acc:HGNC:9109]	NA	2.20463	1.94085	2.6288	0.513672	0.390316	1.22206	0.226666	0.720285	0.338586	0.202505	0.0001	0.044277	0.040795	0.05624	0.0001	0.0001	0.0001	0.0001	0.047104	0.180397	0.723002	0.451994	2.25809
1259	0	chr1	-	55652011	55723198	ENSGALT00000075879	30	3558	ENSGALG00000012783	MYBPC1	GO:1903955(positive regulation of protein targeting to mitochondrion);GO:0006936(muscle contraction);GO:0005859(muscle myosin complex);GO:0031430(M band);GO:0071688(striated muscle myosin thick filament assembly);GO:0045214(sarcomere organization);GO:0007015(actin filament organization);GO:0006941(striated muscle contraction);GO:0097493(structural molecule activity conferring elasticity);GO:00513…	NA	NA	NA	myosin binding protein C, slow type [Source:HGNC Symbol;Acc:HGNC:7549]	NA	32.2813	96.4462	33.2034	27.9196	34.8208	43.1433	9.71755	18.9802	0.0001	0.0001	0.0001	1.15712	0.0001	1.41193	0.0001	0.0001	0.0001	0.0001	0.85638	0.0001	23.947	31.3702	53.977
1260	0	chr1	-	55652011	55723198	ENSGALT00000079307	29	3516	ENSGALG00000012783	MYBPC1	GO:1903955(positive regulation of protein targeting to mitochondrion);GO:0006936(muscle contraction);GO:0005859(muscle myosin complex);GO:0031430(M band);GO:0071688(striated muscle myosin thick filament assembly);GO:0045214(sarcomere organization);GO:0007015(actin filament organization);GO:0006941(striated muscle contraction);GO:0097493(structural molecule activity conferring elasticity);GO:00513…	NA	NA	NA	myosin binding protein C, slow type [Source:HGNC Symbol;Acc:HGNC:7549]	NA	68.6173	78.576	77.1795	184.266	297.582	31.1874	56.9675	56.3915	0.0001	0.0001	0.0001	0.0001	0.0001	0.0001	0.0001	0.0001	0.0001	0.0001	0.0001	0.0001	48.1821	240.924	74.7909
1261	0	chr1	-	55654040	55723198	ENSGALT00000064114	31	3491	ENSGALG00000012783	MYBPC1	GO:1903955(positive regulation of protein targeting to mitochondrion);GO:0006936(muscle contraction);GO:0005859(muscle myosin complex);GO:0031430(M band);GO:0071688(striated muscle myosin thick filament assembly);GO:0045214(sarcomere organization);GO:0007015(actin filament organization);GO:0006941(striated muscle contraction);GO:0097493(structural molecule activity conferring elasticity);GO:00513…	NA	NA	NA	myosin binding protein C, slow type [Source:HGNC Symbol;Acc:HGNC:7549]	NA	11.7703	27.4798	18.0407	34.8115	44.41	88.4122	172.655	167.384	0.0001	0.0001	0.0001	0.0001	0.0001	0.0001	0.0001	0.0001	0.0001	0.0001	0.0001	0.0001	142.817	39.6107	19.0969
1262	0	chr1	-	55654040	55723269	ENSGALT00000037619	33	3673	ENSGALG00000012783	MYBPC1	GO:1903955(positive regulation of protein targeting to mitochondrion);GO:0006936(muscle contraction);GO:0005859(muscle myosin complex);GO:0031430(M band);GO:0071688(striated muscle myosin thick filament assembly);GO:0045214(sarcomere organization);GO:0007015(actin filament organization);GO:0006941(striated muscle contraction);GO:0097493(structural molecule activity conferring elasticity);GO:00513…	NA	NA	NA	myosin binding protein C, slow type [Source:HGNC Symbol;Acc:HGNC:7549]	NA	52.2861	40.1665	39.6652	981.131	773.03	110.841	198.773	300.912	0.0001	0.0001	0.0001	0.0001	0.0001	0.0001	0.0001	0.0001	0.0001	0.0001	0.0001	0.0001	203.509	877.08	44.0393
1268	0	chr1	+	56292882	56362827	ENSGALT00000020879	19	5589	ENSGALG00000012796	KIAA1549	GO:0016021(integral component of membrane);GO:0016020(membrane)	NA	NA	NA	KIAA1549 [Source:HGNC Symbol;Acc:HGNC:22219]	NA	44.0667	44.7001	44.756	30.924	28.8927	20.8394	15.4436	13.7683	8.29966	7.71672	9.42987	5.38658	5.55083	6.44605	7.13773	6.10709	6.60005	6.61496	5.79449	8.48208	16.6838	29.9083	44.5076
1278	0	chr1	+	56606803	56640860	ENSGALT00000020934	9	1297	ENSGALG00000012834	AKR1D1	GO:0055114(oxidation-reduction process);GO:0008209(androgen metabolic process);GO:0007586(digestion);GO:0008207(C21-steroid hormone metabolic process);GO:0006707(cholesterol catabolic process);GO:0006699(bile acid biosynthetic process);GO:0047568(3-oxo-5-beta-steroid 4-dehydrogenase activity);GO:0005829(cytosol);GO:0016491(oxidoreductase activity);GO:0070062(extracellular exosome)	00120(Primary bile acid biosynthesis);00140(Steroid hormone biosynthesis)	NA	NA	aldo-keto reductase family 1 member D1 [Source:HGNC Symbol;Acc:HGNC:388]	NA	4.24899	12.4906	4.50191	5.04164	11.9075	11.4722	2.47362	9.78377	1.88345	0.920114	1.84978	0.66938	0.245245	1.14402	0.789852	1.70975	0.192848	0.897483	0.686216	1.55112	7.90987	8.47456	7.08049
1281	0	chr1	+	56606885	56640858	ENSGALT00000089167	9	1237	ENSGALG00000012834	AKR1D1	GO:0055114(oxidation-reduction process);GO:0008209(androgen metabolic process);GO:0007586(digestion);GO:0008207(C21-steroid hormone metabolic process);GO:0006707(cholesterol catabolic process);GO:0006699(bile acid biosynthetic process);GO:0047568(3-oxo-5-beta-steroid 4-dehydrogenase activity);GO:0005829(cytosol);GO:0016491(oxidoreductase activity);GO:0070062(extracellular exosome)	00120(Primary bile acid biosynthesis);00140(Steroid hormone biosynthesis)	NA	NA	aldo-keto reductase family 1 member D1 [Source:HGNC Symbol;Acc:HGNC:388]	NA	0.153237	1.92809	4.33271	4.63311	0.0001	0.0001	0.101389	0.0001	0.0001	0.040971	0.0001	0.0001	0.0001	0.095069	0.0001	0.159883	0.011715	0.0572327	0.0317563	0.0137237	0.033863	2.3166	2.13801
1284	0	chr1	+	56633770	56640858	ENSGALT00000086718	5	638	ENSGALG00000012834	AKR1D1	GO:0055114(oxidation-reduction process);GO:0008209(androgen metabolic process);GO:0007586(digestion);GO:0008207(C21-steroid hormone metabolic process);GO:0006707(cholesterol catabolic process);GO:0006699(bile acid biosynthetic process);GO:0047568(3-oxo-5-beta-steroid 4-dehydrogenase activity);GO:0005829(cytosol);GO:0016491(oxidoreductase activity);GO:0070062(extracellular exosome)	00120(Primary bile acid biosynthesis);00140(Steroid hormone biosynthesis)	K00251	EC:1.3.1.3	aldo-keto reductase family 1 member D1 [Source:HGNC Symbol;Acc:HGNC:388]	NA	14.5508	16.034	11.6467	10.0342	13.0498	12.8404	9.42127	14.6155	1.84774	1.69821	1.80612	0.915002	0.0001	2.07272	0.826454	0.876772	0.598532	0.767253	0.99594	1.78403	12.2924	11.542	14.0772
1295	0	chr1	+	56862364	56885474	ENSGALT00000067177	18	2079	ENSGALG00000037671	ENSGALG00000037671	NA	NA	NA	NA	NA	NA	2.76846	1.72439	3.92412	10.8333	9.2864	3.46057	2.40311	4.29781	3.06228	2.34812	3.73849	3.84212	2.14534	1.77388	0.79021	0.880198	0.326688	0.665699	2.58712	3.04963	3.38716	10.0598	2.80566
1297	0	chr1	-	56889138	56926441	ENSGALT00000020969	20	3373	ENSGALG00000012857	DENND2A	GO:0015629(actin cytoskeleton);GO:0042147(retrograde transport, endosome to Golgi);GO:0017112(Rab guanyl-nucleotide exchange factor activity)	NA	NA	NA	DENN domain containing 2A [Source:HGNC Symbol;Acc:HGNC:22212]	NA	40.3	38.5547	36.5424	27.5772	25.5755	20.0792	1.00605	15.7771	8.51946	3.86122	5.16549	8.65619	9.37408	5.28611	5.92393	9.08532	3.79407	6.26777	7.77213	5.84872	12.2875	26.5763	38.4657
1298	0	chr1	-	56889138	56945866	ENSGALT00000079220	19	3345	ENSGALG00000012857	DENND2A	GO:0015629(actin cytoskeleton);GO:0042147(retrograde transport, endosome to Golgi);GO:0017112(Rab guanyl-nucleotide exchange factor activity)	NA	NA	NA	DENN domain containing 2A [Source:HGNC Symbol;Acc:HGNC:22212]	NA	43.1709	43.7654	44.7108	34.5315	30.3613	12.7742	36.6546	19.0502	0.0001	2.47377	3.27365	0.0001	0.0001	2.48776	0.0001	0.0001	2.84803	0.949409	0.82932	1.91584	22.8264	32.4464	43.8824
1299	0	chr1	+	56947561	56957857	ENSGALT00000020977	8	1881	ENSGALG00000012863	ADCK2	NA	NA	NA	NA	aarF domain containing kinase 2 [Source:HGNC Symbol;Acc:HGNC:19039]	NA	7.28699	6.84957	7.76264	5.1875	5.80476	3.31932	2.92509	2.5832	1.90295	1.38312	1.33051	1.12539	1.63741	1.70406	1.06492	1.14877	0.829649	1.01444	1.48895	1.53886	2.94254	5.49613	7.29973
1317	0	chr1	+	57408100	57480365	ENSGALT00000021004	12	1599	ENSGALG00000012877	CREB3L2	GO:0005783(endoplasmic reticulum);GO:0005654(nucleoplasm);GO:0005634(nucleus);GO:0051216(cartilage development);GO:0045944(positive regulation of transcription from RNA polymerase II promoter);GO:0045893(positive regulation of transcription, DNA-templated);GO:0034976(response to endoplasmic reticulum stress);GO:0006888(ER to Golgi vesicle-mediated transport);GO:0002062(chondrocyte differentiation…	04916(Melanogenesis);04261(Adrenergic signaling in cardiomyocytes)	K09048	NA	cAMP responsive element binding protein 3 like 2 [Source:HGNC Symbol;Acc:HGNC:23720]	NA	70.1161	59.5749	65.2437	47.3061	49.3876	31.1437	30.272	33.5483	10.8163	11.9826	15.5741	14.2961	14.2671	39.6141	17.7433	15.007	15.6023	16.1175	22.7258	12.791	31.6547	48.3468	64.9782
1318	0	chr1	+	57491613	57698081	ENSGALT00000021020	33	3144	ENSGALG00000012890	DGKI	GO:0048471(perinuclear region of cytoplasm);GO:0045202(synapse);GO:0043234(protein complex);GO:0043197(dendritic spine);GO:0032045(guanyl-nucleotide exchange factor complex);GO:0005737(cytoplasm);GO:0005654(nucleoplasm);GO:0005634(nucleus);GO:1900452(regulation of long term synaptic depression);GO:0060079(excitatory postsynaptic potential);GO:0051966(regulation of synaptic transmission, glutamate…	NA	NA	NA	diacylglycerol kinase iota [Source:HGNC Symbol;Acc:HGNC:2855]	NA	1.91789	1.42482	1.84487	1.14511	1.54332	0.43939	0.909391	0.944892	0.407449	0.243771	0.067945	0.222269	0.31287	0.399871	0.159553	0.161583	0.102892	0.141343	0.31167	0.239722	0.764558	1.34421	1.72919
1319	0	chr1	+	57724423	57794404	ENSGALT00000049974	5	6878	ENSGALG00000040493	PTN	GO:0019901(protein kinase binding);GO:0008284(positive regulation of cell proliferation);GO:0008201(heparin binding);GO:0005615(extracellular space);GO:0008083(growth factor activity);GO:0030282(bone mineralization);GO:0043234(protein complex);GO:0005783(endoplasmic reticulum);GO:0007612(learning);GO:0001503(ossification);GO:0035374(chondroitin sulfate binding)	NA	NA	NA	pleiotrophin [Source:HGNC Symbol;Acc:HGNC:9630]	NA	69.8478	47.3331	45.6273	7.16854	8.12453	4.88948	3.28912	7.77758	0.576901	0.588223	0.393929	0.250307	0.319436	0.172658	0.340772	0.577061	0.221176	0.37967	0.247467	0.519684	5.31872	7.64654	54.2694
1320	0	chr1	-	57864325	57865725	ENSGALT00000021029	1	1401	ENSGALG00000012894	CHRM2	GO:0005887(integral component of plasma membrane);GO:0005886(plasma membrane);GO:0009615(response to virus);GO:0008016(regulation of heart contraction);GO:0007213(G-protein coupled acetylcholine receptor signaling pathway);GO:0006940(regulation of smooth muscle contraction);GO:0016907(G-protein coupled acetylcholine receptor activity);GO:0007207(phospholipase C-activating G-protein coupled acetyl…	04020(Calcium signaling pathway);04080(Neuroactive ligand-receptor interaction);04810(Regulation of actin cytoskeleton)	K04130	NA	cholinergic receptor muscarinic 2 [Source:HGNC Symbol;Acc:HGNC:1951]	NA	1.35469	0.888516	0.787221	0.057399	0.0001	0.0001	0.092027	0.099198	0.0001	0.0001	0.0001	0.0001	0.0001	0.0001	0.0001	0.0001	0.0001	0.0001	0.0001	0.0001	0.063775	0.0287495	1.01014
1323	0	chr1	+	58262001	58299769	ENSGALT00000059596	4	3821	ENSGALG00000041619	MTPN	GO:0048471(perinuclear region of cytoplasm);GO:0005575(cellular_component);GO:0030424(axon);GO:0005737(cytoplasm);GO:0005829(cytosol);GO:0005634(nucleus);GO:0010557(positive regulation of macromolecule biosynthetic process);GO:0010613(positive regulation of cardiac muscle hypertrophy);GO:0030307(positive regulation of cell growth);GO:0051092(positive regulation of NF-kappaB transcription factor a…	NA	NA	NA	Myotrophin [Source:UniProtKB/Swiss-Prot;Acc:Q91955]	NA	91.9241	90.236	97.7411	47.1976	51.5572	34.1712	30.1896	35.9907	14.3884	10.0156	6.43947	13.9392	8.65089	32.7237	14.6797	12.6428	8.5002	11.9409	18.4379	10.2812	33.4505	49.3774	93.3004
1327	0	chr1	-	58456261	58462431	ENSGALT00000075847	3	614	ENSGALG00000036355	STMP1	NA	NA	NA	NA	short transmembrane mitochondrial protein 1 [Source:HGNC Symbol;Acc:HGNC:41909]	NA	32.5785	33.3994	36.8262	28.5067	30.8276	17.7645	14.6704	14.8487	10.0785	7.75194	4.86606	11.3176	7.38608	10.9636	5.88168	7.16457	3.72187	5.58937	9.88909	7.56551	15.7612	29.6672	34.268
1330	0	chr1	+	58878156	58920195	ENSGALT00000021059	13	2952	ENSGALG00000012913	PKP2	GO:0030054(cell junction);GO:0030057(desmosome);GO:0014704(intercalated disc);GO:0005912(adherens junction);GO:0005911(cell-cell junction);GO:0005886(plasma membrane);GO:0005882(intermediate filament);GO:0005654(nucleoplasm);GO:0098911(regulation of ventricular cardiac muscle cell action potential);GO:0086091(regulation of heart rate by cardiac conduction);GO:0086073(bundle of His cell-Purkinje m…	NA	NA	NA	plakophilin 2 [Source:HGNC Symbol;Acc:HGNC:9024]	NA	3.47378	4.50626	3.55719	7.12993	6.27913	0.914164	0.30835	1.68345	0.417292	0.201598	0.280062	0.16976	0.195198	0.135523	0.023605	0.199068	0.047757	0.0901433	0.166827	0.299651	0.968654	6.70453	3.84574
1335	0	chr1	-	59164015	59224210	ENSGALT00000021097	7	2283	ENSGALG00000012934	BICD1	GO:0008093(cytoskeletal adaptor activity);GO:0070840(dynein complex binding);GO:0017137(Rab GTPase binding);GO:0019901(protein kinase binding);GO:0031871(proteinase activated receptor binding);GO:0034452(dynactin binding);GO:0045505(dynein intermediate chain binding);GO:0016032(viral process);GO:0033365(protein localization to organelle);GO:0034063(stress granule assembly);GO:0048260(positive reg…	NA	NA	NA	BICD cargo adaptor 1 [Source:HGNC Symbol;Acc:HGNC:1049]	NA	2.20885	1.63529	1.25637	2.93223	3.13872	1.16079	2.11811	1.56576	0.348877	0.558947	0.358402	0.459487	0.489833	0.371368	0.142152	0.242404	0.20911	0.197889	0.440229	0.422075	1.61489	3.03548	1.70017
1349	0	chr1	+	59618210	59633491	ENSGALT00000044922	6	3067	ENSGALG00000012946	SINHCAF	GO:0030336(negative regulation of cell migration);GO:0016580(Sin3 complex);GO:0008284(positive regulation of cell proliferation);GO:0045596(negative regulation of cell differentiation)	NA	NA	NA	SIN3-HDAC complex associated factor [Source:HGNC Symbol;Acc:HGNC:30702]	NA	20.0711	20.2936	22.3895	9.00162	8.34794	9.37365	8.34922	7.52278	4.29516	3.62374	2.29192	2.44128	2.47257	8.47343	4.64033	3.0317	6.38696	4.68633	4.46243	3.40361	8.41522	8.67478	20.9181
1354	0	chr1	+	59777130	59917023	ENSGALT00000021134	20	2556	ENSGALG00000012956	TMTC1	GO:0005739(mitochondrion);GO:0016021(integral component of membrane);GO:0016020(membrane)	NA	NA	NA	transmembrane and tetratricopeptide repeat containing 1 [Source:HGNC Symbol;Acc:HGNC:24099]	NA	30.4872	27.7567	29.5489	24.2651	22.4667	19.134	15.9773	17.4564	3.66667	6.21041	6.6889	7.06018	4.51968	4.37422	9.81207	10.1841	5.29119	8.42911	5.31802	5.52199	17.5226	23.3659	29.2643
1356	0	chr1	+	59988534	59990025	ENSGALT00000037547	1	1492	ENSGALG00000012958	ENSGALG00000012958	GO:0003676(nucleic acid binding)	NA	NA	NA	NA	NA	5.98797	2.69534	4.33138	1.99275	1.51058	1.48298	1.36621	1.48715	0.17078	0.038467	0.22493	0.101416	0.119998	0.018525	0.0001	0.094094	0.061742	0.0519787	0.0799797	0.144726	1.44545	1.75166	4.33823
1357	0	chr1	+	59990319	59992246	ENSGALT00000021158	3	1467	ENSGALG00000012969	ENSGALG00000012969	GO:0004003(ATP-dependent DNA helicase activity);GO:0016818(hydrolase activity, acting on acid anhydrides, in phosphorus-containing anhydrides);GO:0032508(DNA duplex unwinding);GO:0005524(ATP binding)	NA	NA	NA	NA	NA	3.52065	2.64069	3.44249	1.33681	1.0004	0.302269	0.923595	0.659605	0.242501	0.078245	0.0001	0.118302	0.10017	0.766206	0.048717	0.058302	0.0001	0.0357063	0.328226	0.106949	0.62849	1.16861	3.20128
1360	0	chr1	+	60069873	60168362	ENSGALT00000021171	14	3147	ENSGALG00000012975	IQSEC3	GO:0060077(inhibitory synapse);GO:0045211(postsynaptic membrane);GO:0030036(actin cytoskeleton organization);GO:0032012(regulation of ARF protein signal transduction);GO:0005086(ARF guanyl-nucleotide exchange factor activity);GO:0065009(regulation of molecular function)	04144(Endocytosis)	K12495	NA	IQ motif and Sec7 domain 3 [Source:HGNC Symbol;Acc:HGNC:29193]	NA	2.99841	1.63865	3.63045	2.64634	4.25079	0.219544	0.384019	0.332742	0.0001	0.118542	0.0001	0.0001	0.0001	0.014985	0.0001	0.0001	0.014933	0.00504433	0.00506167	0.0395807	0.312102	3.44856	2.75584
1361	0	chr1	+	60170516	60170866	ENSGALT00000088487	1	351	ENSGALG00000044164	ENSGALG00000044164	NA	NA	NA	NA	NA	NA	3.36969	5.51287	5.96708	7.0044	6.99357	0.58641	0.47752	0.004569	0.0001	0.034651	0.0001	0.0001	0.0001	0.0001	0.0001	0.0001	0.0001	0.0001	0.0001	0.011617	0.356166	6.99898	4.94988
1364	0	chr1	-	60262382	60287559	ENSGALT00000021197	14	1812	ENSGALG00000012985	SLC6A13	GO:0070062(extracellular exosome);GO:0015812(gamma-aminobutyric acid transport);GO:0005332(gamma-aminobutyric acid:sodium symporter activity);GO:0006810(transport);GO:0006836(neurotransmitter transport);GO:0015293(symporter activity);GO:0005215(transporter activity);GO:0005328(neurotransmitter:sodium symporter activity);GO:0055085(transmembrane transport);GO:0005887(integral component of plasma m…	NA	NA	NA	solute carrier family 6 member 13 [Source:HGNC Symbol;Acc:HGNC:11046]	NA	1.83039	1.65416	1.75754	0.355232	0.524	0.186576	0.0001	0.151881	0.057998	0.0001	0.066734	0.055908	0.0001	0.106631	0.087863	0.037825	0.025934	0.0505407	0.054213	0.0416107	0.112852	0.439616	1.74737
1366	0	chr1	+	60351125	60361329	ENSGALT00000021201	10	1443	ENSGALG00000012987	CCDC77	GO:0016020(membrane);GO:0005813(centrosome)	NA	NA	NA	coiled-coil domain containing 77 [Source:HGNC Symbol;Acc:HGNC:28203]	NA	2.48139	1.55632	2.35394	1.96176	1.65759	1.21797	1.46336	0.854846	0.376908	0.320213	0.245851	0.212907	0.268995	0.416655	0.251972	0.204126	0.0949	0.183666	0.299519	0.314324	1.17873	1.80968	2.13055
1367	0	chr1	+	60369118	60426095	ENSGALT00000021202	20	2877	ENSGALG00000012988	B4GALNT3	GO:0043231(intracellular membrane-bounded organelle);GO:0005794(Golgi apparatus);GO:0008376(acetylgalactosaminyltransferase activity);GO:0032580(Golgi cisterna membrane);GO:0016740(transferase activity);GO:0033842(N-acetyl-beta-glucosaminyl-glycoprotein 4-beta-N-acetylgalactosaminyltransferase activity)	NA	NA	NA	beta-1,4-N-acetyl-galactosaminyltransferase 3 [Source:HGNC Symbol;Acc:HGNC:24137]	NA	9.0619	8.44679	8.65779	25.019	21.5267	15.927	21.5558	21.4841	10.3609	10.4682	12.219	2.49218	4.8996	4.17306	2.47826	3.64996	2.91042	3.01288	3.85495	11.0161	19.6557	23.2728	8.72216
1372	0	chr1	-	60605354	60617648	ENSGALT00000053619	12	2078	ENSGALG00000039171	RAD52	GO:0005634(nucleus);GO:0006310(DNA recombination);GO:0003677(DNA binding);GO:0042802(identical protein binding);GO:0043234(protein complex);GO:0003697(single-stranded DNA binding);GO:0000724(double-strand break repair via homologous recombination);GO:0006974(cellular response to DNA damage stimulus);GO:0010792(DNA double-strand break processing involved in repair via single-strand annealing);GO:0…	03440(Homologous recombination)	NA	NA	DNA repair protein RAD52 homolog isoform 2 [Source:RefSeq peptide;Acc:NP_001161230]	NA	8.55519	7.05907	6.00427	4.38181	2.99459	2.3921	1.45196	2.01244	1.08067	0.581542	0.742215	0.460734	0.338957	0.553843	0.305081	0.570612	0.444602	0.440098	0.451178	0.801477	1.95217	3.6882	7.20618
1373	0	chr1	-	60608355	60617652	ENSGALT00000086309	8	941	ENSGALG00000039171	RAD52	GO:0005634(nucleus);GO:0006310(DNA recombination);GO:0003677(DNA binding);GO:0042802(identical protein binding);GO:0043234(protein complex);GO:0003697(single-stranded DNA binding);GO:0000724(double-strand break repair via homologous recombination);GO:0006974(cellular response to DNA damage stimulus);GO:0010792(DNA double-strand break processing involved in repair via single-strand annealing);GO:0…	03440(Homologous recombination)	K10873	NA	DNA repair protein RAD52 homolog isoform 2 [Source:RefSeq peptide;Acc:NP_001161230]	NA	1.92691	2.14637	3.50952	1.25276	1.66797	1.24127	0.253497	0.356418	0.034215	0.0001	0.074965	0.140963	0.331578	0.612248	0.0001	0.238602	0.033914	0.090872	0.361596	0.0364267	0.617062	1.46037	2.5276
1380	0	chr1	+	61050761	61052686	ENSGALT00000021244	1	1926	ENSGALG00000013008	ENSGALG00000013008	NA	NA	NA	NA	NA	NA	0.919189	0.990644	1.42216	0.403291	0.283961	0.266133	0.145934	0.178107	0.204146	0.119196	0.173234	0.104345	0.026762	0.024485	0.128667	0.022578	0.083943	0.078396	0.051864	0.165525	0.196725	0.343626	1.11067
1381	0	chr1	+	61076893	61086163	ENSGALT00000044744	5	1383	ENSGALG00000026214	LRTM2	GO:0007409(axonogenesis);GO:0005578(proteinaceous extracellular matrix);GO:0005615(extracellular space);GO:0016021(integral component of membrane);GO:0016020(membrane);GO:0051965(positive regulation of synapse assembly)	NA	NA	NA	leucine rich repeats and transmembrane domains 2 [Source:HGNC Symbol;Acc:HGNC:32443]	NA	1.5186	1.50015	0.471436	1.9096	2.17671	0.259681	0.610173	0.652126	0.259947	0.132806	0.035419	0.220268	0.032516	0.0001	0.08987	0.026078	0.104264	0.073404	0.0842947	0.142724	0.507327	2.04316	1.1634
1385	0	chr1	-	61212908	61216681	ENSGALT00000046958	4	366	ENSGALG00000038402	ENSGALG00000038402	NA	NA	NA	NA	NA	NA	10.075	10.2981	11.4675	24.3852	14.0742	8.37045	11.0721	9.89041	5.7439	4.83587	5.45762	1.84363	3.0107	2.68058	3.73638	1.84525	1.64593	2.40918	2.51164	5.34579	9.77767	19.2297	10.6135
1386	0	chr1	-	61242438	61245862	ENSGALT00000083115	2	1444	ENSGALG00000032831	ENSGALG00000032831	NA	NA	NA	NA	NA	NA	1.48009	1.21896	1.58502	7.61768	6.86894	2.24041	2.50198	3.28129	0.236925	0.079754	0.176915	0.043413	0.09563	0.195948	0.0963	0.128592	0.0001	0.0749973	0.111664	0.164531	2.67456	7.24331	1.42802
1395	0	chr1	+	61754952	61846994	ENSGALT00000021278	19	4454	ENSGALG00000013034	CECR2	GO:0021915(neural tube development);GO:0090537(CERF complex);GO:0043044(ATP-dependent chromatin remodeling)	NA	NA	NA	CECR2, histone acetyl-lysine reader [Source:HGNC Symbol;Acc:HGNC:1840]	NA	14.4948	20.0158	17.9294	10.0465	9.94022	5.69348	7.777	6.86768	3.40612	4.0212	4.95515	3.47586	4.79401	5.8434	5.07383	3.79596	3.77282	4.2142	4.70442	4.12749	6.77939	9.99338	17.48
1403	0	chr1	-	61913640	61932331	ENSGALT00000021284	6	1497	ENSGALG00000013039	BID	GO:0001836(release of cytochrome c from mitochondria);GO:0032461(positive regulation of protein oligomerization);GO:0043065(positive regulation of apoptotic process);GO:0005737(cytoplasm);GO:0031625(ubiquitin protein ligase binding);GO:0005829(cytosol);GO:0070062(extracellular exosome);GO:0005739(mitochondrion);GO:0016020(membrane);GO:0042127(regulation of cell proliferation);GO:0046982(protein h…	04210(Apoptosis);04217(Necroptosis);04115(p53 signaling pathway)	NA	NA	BH3 interacting domain death agonist [Source:HGNC Symbol;Acc:HGNC:1050]	NA	24.3328	21.8892	22.3604	9.51419	8.7999	5.82028	4.77088	7.01312	4.72602	4.25358	3.01201	3.12027	3.86396	13.8436	3.2358	3.7367	1.32927	2.76726	6.94262	3.9972	5.86809	9.15705	22.8608
1433	0	chr1	+	62458376	62489292	ENSGALT00000057637	11	2175	ENSGALG00000033471	CALD1	GO:0045296(cadherin binding);GO:0005886(plasma membrane);GO:0043231(intracellular membrane-bounded organelle);GO:0015629(actin cytoskeleton)	04270(Vascular smooth muscle contraction)	NA	NA	caldesmon [Source:RefSeq peptide;Acc:NP_989489]	NA	1.02152	0.848233	0.24022	0.182369	0.45969	0.190795	0.386099	0.081695	0.230428	0.14288	0.207852	0.176964	0.089837	0.024582	0.065908	0.03121	0.029	0.0420393	0.0971277	0.19372	0.21953	0.321029	0.703325
1434	0	chr1	+	62458605	62493489	ENSGALT00000086859	13	2282	ENSGALG00000033471	CALD1	GO:0045296(cadherin binding);GO:0005886(plasma membrane);GO:0043231(intracellular membrane-bounded organelle);GO:0015629(actin cytoskeleton)	04270(Vascular smooth muscle contraction)	NA	NA	caldesmon [Source:RefSeq peptide;Acc:NP_989489]	NA	5.14298	1.56264	2.37894	0.283861	0.338405	0.489723	0.483111	0.118415	0.064367	0.015441	0.03131	0.044076	0.060969	0.046534	0.020868	0.028381	0.0001	0.0164497	0.0505263	0.0370393	0.36375	0.311133	3.02819
1435	0	chr1	+	62460345	62495064	ENSGALT00000084272	13	3665	ENSGALG00000033471	CALD1	GO:0045296(cadherin binding);GO:0005886(plasma membrane);GO:0043231(intracellular membrane-bounded organelle);GO:0015629(actin cytoskeleton)	04270(Vascular smooth muscle contraction)	K12327	NA	caldesmon [Source:RefSeq peptide;Acc:NP_989489]	NA	0.963868	8.60032	10.5077	10.2788	11.0955	13.9713	10.0586	10.1925	4.43609	3.91476	1.64593	6.77334	4.43004	2.24771	2.96698	3.18399	1.34747	2.49948	4.4837	3.33226	11.4075	10.6871	6.69063
1441	0	chr1	-	62965717	62988982	ENSGALT00000084468	7	2216	ENSGALG00000045870	ENSGALG00000045870	NA	NA	NA	NA	NA	NA	61.6203	47.4491	51.46	26.3014	20.4483	10.0101	7.22178	10.0909	6.6023	3.89423	3.20794	6.19344	3.84301	4.408	4.73366	4.56371	5.24005	4.84581	4.81482	4.56816	9.10759	23.3749	53.5098
1442	0	chr1	-	63005065	63019412	ENSGALT00000021369	5	552	ENSGALG00000013091	ENSGALG00000013091	GO:0051017(actin filament bundle assembly);GO:0035591(signaling adaptor activity);GO:0003779(actin binding);GO:0009967(positive regulation of signal transduction);GO:0051016(barbed-end actin filament capping)	NA	NA	NA	NA	NA	67.6821	44.9713	58.7513	23.9346	21.8398	8.22996	7.70643	9.95849	9.74359	6.37983	6.63309	6.36282	4.22881	6.29122	6.26614	7.8583	7.73237	7.2856	5.62762	7.5855	8.63162	22.8872	57.1349
1445	0	chr1	+	63141051	63194875	ENSGALT00000021380	9	1525	ENSGALG00000013095	DERA	GO:0004139(deoxyribose-phosphate aldolase activity);GO:0009264(deoxyribonucleotide catabolic process);GO:0016829(lyase activity);GO:0003824(catalytic activity);GO:0005737(cytoplasm);GO:0016052(carbohydrate catabolic process);GO:0046121(deoxyribonucleoside catabolic process);GO:0005634(nucleus);GO:0070062(extracellular exosome)	00030(Pentose phosphate pathway)	NA	NA	deoxyribose-phosphate aldolase [Source:HGNC Symbol;Acc:HGNC:24269]	NA	5.79645	3.46732	3.25543	3.09494	5.9436	5.98675	5.1647	4.71089	4.32878	1.27526	4.85732	0.977596	3.62636	6.62862	1.63708	0.551195	0.365944	0.851405	3.74419	3.48712	5.28744	4.51927	4.17307
1453	0	chr1	+	63309155	63315662	ENSGALT00000087347	4	933	ENSGALG00000013098	MGST1	GO:0005739(mitochondrion);GO:0071449(cellular response to lipid hydroperoxide);GO:0055114(oxidation-reduction process);GO:0004602(glutathione peroxidase activity);GO:0004364(glutathione transferase activity);GO:0098869(cellular oxidant detoxification);GO:0016021(integral component of membrane);GO:0016020(membrane)	00480(Glutathione metabolism);00980(Metabolism of xenobiotics by cytochrome P450);00982(Drug metabolism - cytochrome P450)	NA	NA	microsomal glutathione S-transferase 1 [Source:HGNC Symbol;Acc:HGNC:7061]	NA	1.12107	3.28815	16.6805	0.727366	3.97422	2.87051	2.34125	3.99424	0.446115	0.296149	2.56766	1.75074	0.001078	3.20297	1.30468	0.326198	0.207237	0.612703	1.6516	1.10331	3.06867	2.35079	7.02989
1481	0	chr1	+	65390754	65401845	ENSGALT00000060053	4	1367	ENSGALG00000033855	GOLT1B	GO:0043123(positive regulation of I-kappaB kinase/NF-kappaB signaling);GO:0004871(signal transducer activity);GO:0016020(membrane);GO:0005783(endoplasmic reticulum)	NA	NA	NA	golgi transport 1B [Source:HGNC Symbol;Acc:HGNC:20175]	NA	0.0001	2.36692	2.95969	0.0001	2.7355	0.070296	0.181969	0.116958	0.034064	0.039188	0.0001	0.144856	0.0001	0.133453	0.0001	0.0001	0.0001	0.0001	0.092803	0.0244507	0.123074	1.3678	1.77557
1500	0	chr1	+	65938356	66226982	ENSGALT00000080713	15	2319	ENSGALG00000032768	SOX5	GO:0005634(nucleus);GO:0003677(DNA binding);GO:0032332(positive regulation of chondrocyte differentiation);GO:0055059(asymmetric neuroblast division);GO:0061036(positive regulation of cartilage development);GO:0071560(cellular response to transforming growth factor beta stimulus);GO:2000741(positive regulation of mesenchymal stem cell differentiation)	NA	NA	NA	transcription factor SOX-5 [Source:RefSeq peptide;Acc:NP_001004385]	NA	11.8371	10.5077	9.78099	7.86604	6.00364	4.69836	4.59818	4.84409	1.66382	1.48945	1.06556	1.45576	1.36578	3.46828	1.08674	1.84216	1.33672	1.42187	2.09661	1.40628	4.71354	6.93484	10.7086
1505	0	chr1	-	66641208	66642216	ENSGALT00000087017	2	852	ENSGALG00000046175	ENSGALG00000046175	NA	NA	NA	NA	NA	NA	1.42428	1.31796	0.707089	0.0001	0.0001	0.0001	0.0001	0.0001	0.0001	0.0001	0.0001	0.0001	0.0001	0.0001	0.0001	0.0001	0.0001	0.0001	0.0001	0.0001	0.0001	0.0001	1.14978
1506	0	chr1	+	66641628	66757539	ENSGALT00000021583	5	1222	ENSGALG00000013211	Sial-T2	GO:0034605(cellular response to heat);GO:0008284(positive regulation of cell proliferation);GO:0097503(sialylation);GO:0008373(sialyltransferase activity);GO:0006486(protein glycosylation);GO:0005794(Golgi apparatus);GO:0016757(transferase activity, transferring glycosyl groups);GO:0016740(transferase activity);GO:0016021(integral component of membrane);GO:0016020(membrane)	00601(Glycosphingolipid biosynthesis - lacto and neolacto series);00603(Glycosphingolipid biosynthesis - globo and isoglobo series);00604(Glycosphingolipid biosynthesis - ganglio series)	K03371	EC:2.4.99.8	ST8 alpha-N-acetyl-neuraminide alpha-2,8-sialyltransferase 1 [Source:HGNC Symbol;Acc:HGNC:10869]	NA	36.8527	25.7642	26.8421	6.48627	5.28905	1.5511	1.60846	2.29301	1.68009	0.868001	0.51448	0.945025	0.847921	4.38978	1.29127	0.604584	1.09675	0.997537	2.06091	1.02086	1.81753	5.88766	29.8197
1515	0	chr1	+	67009473	67015062	ENSGALT00000049266	4	1786	ENSGALG00000026373	KCNJ8	GO:0015272(ATP-activated inward rectifier potassium channel activity);GO:0010107(potassium ion import);GO:0005242(inward rectifier potassium channel activity);GO:0034765(regulation of ion transmembrane transport);GO:0005244(voltage-gated ion channel activity);GO:0006813(potassium ion transport);GO:0006811(ion transport);GO:0006810(transport);GO:0005887(integral component of plasma membrane);GO:00…	NA	NA	NA	potassium voltage-gated channel subfamily J member 8 [Source:HGNC Symbol;Acc:HGNC:6269]	NA	1.89723	5.23386	2.76693	3.99769	6.5979	1.01573	1.17141	0.234559	0.598176	0.241622	0.332139	0.70094	0.498271	0.087065	0.951184	0.36726	0.033498	0.450647	0.428759	0.390646	0.807233	5.2978	3.29934
1521	0	chr1	+	67088348	67094047	ENSGALT00000083243	5	885	ENSGALG00000035836	LDHB	NA	00010(Glycolysis / Gluconeogenesis);00620(Pyruvate metabolism);00640(Propanoate metabolism);00270(Cysteine and methionine metabolism)	NA	NA	L-lactate dehydrogenase B chain [Source:RefSeq peptide;Acc:NP_989508]	NA	137.586	112.769	114.473	68.9333	66.6614	113.91	86.1198	101.398	18.7018	13.7403	16.2733	11.8856	11.4145	52.086	18.7009	20.201	32.0065	23.6361	25.1287	16.2384	100.476	67.7973	121.609
1528	0	chr1	+	67235341	67236583	ENSGALT00000022724	3	932	ENSGALG00000014031	ETFRF1	GO:0005739(mitochondrion);GO:0022904(respiratory electron transport chain)	NA	NA	NA	electron transfer flavoprotein regulatory factor 1 [Source:HGNC Symbol;Acc:HGNC:27052]	NA	4.02895	2.9477	5.08897	4.57857	7.93948	12.0953	5.82056	8.42167	2.34381	2.02354	2.00969	2.1674	1.30949	0.739261	1.81503	2.07007	0.934175	1.60643	1.40538	2.12568	8.77919	6.25902	4.02187
1530	0	chr1	-	67241669	67263388	ENSGALT00000063299	5	1125	ENSGALG00000030943	KRAS	GO:0008284(positive regulation of cell proliferation);GO:0005925(focal adhesion);GO:0005737(cytoplasm);GO:0016020(membrane);GO:0031234(extrinsic component of cytoplasmic side of plasma membrane);GO:0010628(positive regulation of gene expression);GO:0051146(striated muscle cell differentiation);GO:0032403(protein complex binding);GO:0031647(regulation of protein stability);GO:0008542(visual learni…	04010(MAPK signaling pathway);04012(ErbB signaling pathway);04370(VEGF signaling pathway);04371(Apelin signaling pathway);04068(FoxO signaling pathway);04150(mTOR signaling pathway);04140(Autophagy - animal);04137(Mitophagy - animal);04210(Apoptosis);04218(Cellular senescence);04540(Gap junction);04810(Regulation of actin cytoskeleton);04910(Insulin signaling pathway);04912(GnRH signaling pathway…	NA	NA	KRAS proto-oncogene, GTPase [Source:HGNC Symbol;Acc:HGNC:6407]	NA	34.5873	29.2716	43.3336	18.4775	17.7555	17.5727	12.8344	16.3267	5.35253	4.9682	3.91137	7.11451	5.22939	4.3908	6.27832	7.0771	3.42621	5.59388	5.57823	4.74403	15.578	18.1165	35.7308
1549	0	chr1	+	68192301	68228416	ENSGALT00000022820	17	3244	ENSGALG00000014096	ARNTL2	GO:0005730(nucleolus);GO:0005634(nucleus);GO:0045944(positive regulation of transcription from RNA polymerase II promoter);GO:0045893(positive regulation of transcription, DNA-templated);GO:0042753(positive regulation of circadian rhythm);GO:0007623(circadian rhythm);GO:0006357(regulation of transcription from RNA polymerase II promoter);GO:0070888(E-box binding);GO:0003700(transcription factor a…	NA	NA	NA	aryl hydrocarbon receptor nuclear translocator like 2 [Source:HGNC Symbol;Acc:HGNC:18984]	NA	7.95012	10.3816	10.1809	13.4831	14.074	9.71948	6.49776	10.0337	4.20872	3.57682	1.34399	3.35268	1.90209	1.67214	3.09623	1.3	0.995225	1.79715	2.30897	3.04318	8.7503	13.7786	9.5042
1563	0	chr1	-	68466967	68530324	ENSGALT00000022902	12	3439	ENSGALG00000014159	PACSIN2	GO:0070062(extracellular exosome);GO:0055038(recycling endosome membrane);GO:0043231(intracellular membrane-bounded organelle);GO:0019898(extrinsic component of membrane);GO:0005925(focal adhesion);GO:0016607(nuclear speck);GO:0005911(cell-cell junction);GO:0005901(caveola);GO:0005886(plasma membrane);GO:0005829(cytosol);GO:0005737(cytoplasm);GO:0097320(plasma membrane tubulation);GO:0072584(cave…	NA	NA	NA	protein kinase C and casein kinase substrate in neurons 2 [Source:HGNC Symbol;Acc:HGNC:8571]	NA	12.3425	12.2292	13.5141	12.1059	11.7346	15.8884	12.3338	19.7571	7.43658	7.26976	3.15898	7.45896	5.34349	6.88061	6.43663	5.52127	2.28113	4.74634	6.56102	5.95511	15.9931	11.9203	12.6953
1569	0	chr1	-	68594267	68614463	ENSGALT00000022912	14	2306	ENSGALG00000014167	TTLL12	GO:0006464(cellular protein modification process);GO:0003824(catalytic activity);GO:0005524(ATP binding)	NA	NA	NA	tubulin tyrosine ligase like 12 [Source:HGNC Symbol;Acc:HGNC:28974]	NA	50.0359	45.4496	51.9852	23.4667	22.3245	22.4809	21.8988	21.2589	18.3565	16.9589	15.2981	18.195	14.0165	16.7979	9.41791	12.2905	11.0569	10.9218	16.3365	16.8712	21.8795	22.8956	49.1569
1571	0	chr1	-	68626421	68825405	ENSGALT00000022933	22	2949	ENSGALG00000014178	ENSGALG00000014178	GO:0007165(signal transduction);GO:0030154(cell differentiation);GO:0009986(cell surface);GO:0005615(extracellular space);GO:0005509(calcium ion binding)	NA	NA	NA	NA	NA	4.13254	1.65385	1.20578	1.07701	0.662771	0.587064	0.552587	0.742299	2.52704	1.09676	0.611025	0.902898	0.230285	0.616997	0.705068	0.25853	0.411626	0.458408	0.583393	1.41161	0.627317	0.869889	2.33072
1579	0	chr1	-	69073337	69106695	ENSGALT00000022945	7	2396	ENSGALG00000014189	SULT4A1	GO:0006790(sulfur compound metabolic process);GO:0042802(identical protein binding);GO:0008146(sulfotransferase activity);GO:0016740(transferase activity)	NA	NA	NA	sulfotransferase family 4A member 1 [Source:HGNC Symbol;Acc:HGNC:14903]	NA	10.0959	10.4227	12.0416	4.95883	4.28285	1.41037	0.932686	1.6338	1.28938	2.14532	0.674634	2.67423	1.26313	1.60744	2.11003	1.31507	1.37223	1.59911	1.84827	1.36978	1.32562	4.62084	10.8534
1589	0	chr1	+	69763115	69848437	ENSGALT00000022984	11	2067	ENSGALG00000014213	PRR5	GO:0031932(TORC2 complex);GO:0014068(positive regulation of phosphatidylinositol 3-kinase signaling);GO:0001934(positive regulation of protein phosphorylation);GO:0038203(TORC2 signaling)	04150(mTOR signaling pathway)	NA	NA	proline rich 5 [Source:HGNC Symbol;Acc:HGNC:31682]	NA	13.442	9.42757	11.4428	15.9283	5.16745	3.98167	0.421699	4.0995	2.92622	2.35387	3.08785	0.455487	1.98565	1.69767	0.339346	0.16049	0.788056	0.429297	1.3796	2.78931	2.83429	10.5479	11.4374
1591	0	chr1	+	69763176	69848437	ENSGALT00000045353	10	2053	ENSGALG00000014213	PRR5	GO:0031932(TORC2 complex);GO:0014068(positive regulation of phosphatidylinositol 3-kinase signaling);GO:0001934(positive regulation of protein phosphorylation);GO:0038203(TORC2 signaling)	04150(mTOR signaling pathway)	K20411	NA	proline rich 5 [Source:HGNC Symbol;Acc:HGNC:31682]	NA	32.2997	20.4706	21.2926	1.98039	7.55569	6.04954	6.87749	3.74094	4.60571	2.54628	2.34045	1.59597	2.21103	7.89422	2.96019	6.28652	3.62388	4.2902	3.90041	3.16414	5.55599	4.76804	24.6876
1597	0	chr1	+	70276350	70292392	ENSGALT00000022998	8	5420	ENSGALG00000014222	ENSGALG00000014222	GO:0046907(intracellular transport);GO:0008536(Ran GTPase binding);GO:0005643(nuclear pore);GO:0006606(protein import into nucleus)	03013(RNA transport)	NA	NA	NA	NA	25.3218	28.0327	28.7606	10.5945	9.41853	11.5744	9.59016	8.3143	7.74658	11.6761	4.16614	12.6502	8.01627	8.22528	12.5988	10.4477	6.4507	9.8324	9.63058	7.86293	9.82629	10.0065	27.3717
1605	0	chr1	+	70545573	70598862	ENSGALT00000084705	15	2358	ENSGALG00000014233	FBLN1	GO:0071953(elastic fiber);GO:0070062(extracellular exosome);GO:0031012(extracellular matrix);GO:0005615(extracellular space);GO:0005604(basement membrane);GO:0005578(proteinaceous extracellular matrix);GO:0005577(fibrinogen complex);GO:2000647(negative regulation of stem cell proliferation);GO:2000146(negative regulation of cell motility);GO:1900025(negative regulation of substrate adhesion-depen…	NA	NA	NA	fibulin 1 [Source:HGNC Symbol;Acc:HGNC:3600]	NA	29.0217	17.9726	25.3352	2.72374	7.81284	1.19179	0.264229	1.60455	0.0001	0.01354	0.558674	0.106429	0.073549	1.95691	0.101556	0.038837	0.258032	0.132808	0.712298	0.190771	1.02019	5.26829	24.1098
1606	0	chr1	+	70545573	70627591	ENSGALT00000023014	17	3345	ENSGALG00000014233	FBLN1	GO:0071953(elastic fiber);GO:0070062(extracellular exosome);GO:0031012(extracellular matrix);GO:0005615(extracellular space);GO:0005604(basement membrane);GO:0005578(proteinaceous extracellular matrix);GO:0005577(fibrinogen complex);GO:2000647(negative regulation of stem cell proliferation);GO:2000146(negative regulation of cell motility);GO:1900025(negative regulation of substrate adhesion-depen…	NA	NA	NA	fibulin 1 [Source:HGNC Symbol;Acc:HGNC:3600]	NA	82.976	91.4713	102.071	28.7067	25.518	12.8483	13.1617	13.0282	2.7577	2.52869	2.27833	3.76463	2.31575	5.95261	3.10662	3.99983	1.82174	2.97606	4.01099	2.52157	13.0127	27.1124	92.1728
1652	0	chr1	+	72655626	72839254	ENSGALT00000050393	12	1293	ENSGALG00000031666	CCDC91	GO:0005802(trans-Golgi network);GO:0005654(nucleoplasm);GO:0005794(Golgi apparatus);GO:0042802(identical protein binding);GO:0090160(Golgi to lysosome transport)	NA	NA	NA	coiled-coil domain containing 91 [Source:HGNC Symbol;Acc:HGNC:24855]	NA	14.6313	19.7656	18.175	32.2569	25.1312	28.7223	13.5614	13.7309	13.8683	13.0841	13.5593	5.21397	4.6017	9.3308	6.36172	6.84417	7.21428	6.80672	6.38216	13.5039	18.6715	28.694	17.524
1654	0	chr1	-	73116109	73124781	ENSGALT00000027945	8	1484	ENSGALG00000017290	RAD51AP1	GO:0005634(nucleus);GO:0000790(nuclear chromatin);GO:0071479(cellular response to ionizing radiation);GO:0036297(interstrand cross-link repair);GO:0010569(regulation of double-strand break repair via homologous recombination);GO:0000724(double-strand break repair via homologous recombination);GO:0003723(RNA binding);GO:0003697(single-stranded DNA binding);GO:0003690(double-stranded DNA binding);G…	NA	NA	NA	RAD51 associated protein 1 [Source:HGNC Symbol;Acc:HGNC:16956]	NA	9.7887	8.60252	10.1878	5.8744	5.45602	5.46954	3.59264	5.36392	2.54072	1.77287	0.202971	2.70544	1.28759	0.296257	1.43501	0.36744	0.158017	0.653489	1.42976	1.50552	4.8087	5.66521	9.52634
1655	0	chr1	+	73124893	73151338	ENSGALT00000027944	14	1894	ENSGALG00000017289	C12orf4	NA	NA	NA	NA	chromosome 12 open reading frame 4 [Source:HGNC Symbol;Acc:HGNC:1184]	NA	15.1709	15.5849	16.2105	7.56063	10.1679	12.0408	8.31949	8.60931	6.53344	5.11618	1.62964	5.46127	5.24479	2.45528	2.5373	1.89349	0.940864	1.79055	4.38711	4.42642	9.65655	8.86426	15.6555
1668	0	chr1	+	73505449	73507456	ENSGALT00000066548	2	1512	ENSGALG00000040681	KCNA6	GO:0043679(axon terminus);GO:0030424(axon);GO:0005887(integral component of plasma membrane);GO:0071805(potassium ion transmembrane transport);GO:0005251(delayed rectifier potassium channel activity)	NA	NA	NA	potassium voltage-gated channel subfamily A member 6 [Source:HGNC Symbol;Acc:HGNC:6225]	NA	5.42385	3.18581	3.32998	2.40588	3.27509	1.40386	0.095354	1.49877	0.656979	0.758408	0.21753	0.524756	0.632534	0.468853	0.52209	0.345019	0.439206	0.435438	0.542048	0.544306	0.999327	2.84048	3.97988
1677	0	chr1	+	73984538	74054787	ENSGALT00000044680	2	957	ENSGALG00000027299	NTF3	GO:0050918(positive chemotaxis);GO:0008083(growth factor activity);GO:0005102(receptor binding);GO:0016021(integral component of membrane);GO:0016020(membrane);GO:0005165(neurotrophin receptor binding);GO:0042056(chemoattractant activity);GO:0000187(activation of MAPK activity);GO:0002092(positive regulation of receptor internalization);GO:0007169(transmembrane receptor protein tyrosine kinase si…	04010(MAPK signaling pathway)	K04356	NA	neurotrophin-3 isoform 2 preproprotein [Source:RefSeq peptide;Acc:NP_001026659]	NA	2.18538	1.17267	3.59861	1.15555	1.0175	0.535882	0.429768	0.899537	0.0001	0.477984	0.174088	0.376845	0.339742	0.213425	0.145627	0.090876	0.147313	0.127939	0.310004	0.217391	0.621729	1.08652	2.31889
1696	0	chr1	+	75168825	75220639	ENSGALT00000021680	10	2744	ENSGALG00000013272	PRMT8	GO:0005886(plasma membrane);GO:0034969(histone arginine methylation);GO:0019919(peptidyl-arginine methylation, to asymmetrical-dimethyl arginine);GO:0018216(peptidyl-arginine methylation);GO:0016571(histone methylation);GO:0046982(protein heterodimerization activity);GO:0042803(protein homodimerization activity);GO:0042802(identical protein binding);GO:0035242(protein-arginine omega-N asymmetric …	NA	NA	NA	protein arginine methyltransferase 8 [Source:HGNC Symbol;Acc:HGNC:5188]	NA	10.8168	6.89108	7.53177	10.648	10.1063	3.94405	4.02289	4.66991	0.850165	0.698503	0.66356	1.0772	0.471092	0.511252	0.56737	0.197354	0.11988	0.294868	0.686515	0.737409	4.21228	10.3772	8.41321
1703	0	chr1	-	75541939	75609009	ENSGALT00000023170	11	1510	ENSGALG00000014342	TEAD4	GO:0005654(nucleoplasm);GO:0003700(transcription factor activity, sequence-specific DNA binding);GO:0035329(hippo signaling);GO:0006355(regulation of transcription, DNA-templated);GO:0006351(transcription, DNA-templated);GO:0005634(nucleus);GO:0003677(DNA binding)	NA	NA	NA	transcriptional enhancer factor TEF-3 isoform 2 [Source:RefSeq peptide;Acc:NP_001293081]	NA	7.78703	12.0538	10.5547	15.152	16.5281	6.93414	4.68098	7.16195	10.9458	7.03494	9.44443	1.55363	4.56509	1.6259	3.22539	8.77513	5.41238	5.8043	2.58154	9.14171	6.25902	15.84	10.1318
1706	0	chr1	-	75541948	75608986	ENSGALT00000067789	11	1439	ENSGALG00000014342	TEAD4	GO:0005654(nucleoplasm);GO:0003700(transcription factor activity, sequence-specific DNA binding);GO:0035329(hippo signaling);GO:0006355(regulation of transcription, DNA-templated);GO:0006351(transcription, DNA-templated);GO:0005634(nucleus);GO:0003677(DNA binding)	NA	NA	NA	transcriptional enhancer factor TEF-3 isoform 2 [Source:RefSeq peptide;Acc:NP_001293081]	NA	9.02962	12.7903	12.967	25.7437	27.9894	10.9116	10.6745	10.9635	9.6851	10.809	11.06	5.40538	9.06432	5.24739	4.49268	7.03135	4.52333	5.34912	6.57236	10.518	10.8498	26.8665	11.5956
1710	0	chr1	-	75541955	75608977	ENSGALT00000089238	11	1462	ENSGALG00000014342	TEAD4	GO:0005654(nucleoplasm);GO:0003700(transcription factor activity, sequence-specific DNA binding);GO:0035329(hippo signaling);GO:0006355(regulation of transcription, DNA-templated);GO:0006351(transcription, DNA-templated);GO:0005634(nucleus);GO:0003677(DNA binding)	NA	NA	NA	transcriptional enhancer factor TEF-3 isoform 2 [Source:RefSeq peptide;Acc:NP_001293081]	NA	4.27394	7.79342	7.1337	14.4267	6.67866	3.66093	4.28158	2.45347	4.61272	6.77728	5.35385	1.19176	2.57847	2.71275	1.15054	0.639456	1.57336	1.12112	2.16099	5.58128	3.46533	10.5527	6.40035
1714	0	chr1	-	75614332	75616362	ENSGALT00000068140	1	2031	ENSGALG00000040734	ENSGALG00000040734	NA	NA	NA	NA	NA	NA	7.20581	5.81241	6.64482	1.76152	2.27323	4.18521	3.1357	3.43456	1.60581	0.839811	0.597642	0.711847	0.660117	1.39131	0.725083	1.1113	0.549779	0.795388	0.921093	1.01442	3.58516	2.01738	6.55434
1716	0	chr1	-	75650184	75654385	ENSGALT00000021891	3	1133	ENSGALG00000013422	RHNO1	GO:0071479(cellular response to ionizing radiation);GO:0000077(DNA damage checkpoint);GO:0005634(nucleus);GO:0000725(recombinational repair);GO:0034644(cellular response to UV);GO:0070318(positive regulation of G0 to G1 transition);GO:0005694(chromosome)	NA	NA	NA	RAD9-HUS1-RAD1 interacting nuclear orphan 1 [Source:HGNC Symbol;Acc:HGNC:28206]	NA	3.43517	2.92232	2.99776	0.760884	0.689268	1.69038	0.490145	1.29292	1.08862	0.072628	0.180527	0.0001	0.136479	0.833411	0.11676	0.153519	0.0001	0.0901263	0.32333	0.447259	1.15781	0.725076	3.11842
1718	0	chr1	+	75654544	75661409	ENSGALT00000088517	8	1448	ENSGALG00000013420	ENSGALG00000013420	GO:0006357(regulation of transcription from RNA polymerase II promoter);GO:0000981(RNA polymerase II transcription factor activity, sequence-specific DNA binding);GO:0030154(cell differentiation);GO:0009653(anatomical structure morphogenesis);GO:0005634(nucleus);GO:0043565(sequence-specific DNA binding);GO:0003700(transcription factor activity, sequence-specific DNA binding);GO:0006355(regulation…	04218(Cellular senescence)	NA	NA	NA	NA	9.58141	6.5568	13.1218	3.76439	4.98867	6.7179	3.95828	7.90252	4.03377	0.990415	1.31898	0.0001	0.0001	3.86818	0.783166	1.03181	0.0001	0.605026	1.28946	2.11439	6.1929	4.37653	9.75333
1719	0	chr1	+	75654587	75664310	ENSGALT00000021889	9	3284	ENSGALG00000013420	ENSGALG00000013420	GO:0006357(regulation of transcription from RNA polymerase II promoter);GO:0000981(RNA polymerase II transcription factor activity, sequence-specific DNA binding);GO:0030154(cell differentiation);GO:0009653(anatomical structure morphogenesis);GO:0005634(nucleus);GO:0043565(sequence-specific DNA binding);GO:0003700(transcription factor activity, sequence-specific DNA binding);GO:0006355(regulation…	04218(Cellular senescence)	NA	NA	NA	NA	12.5281	10.8282	10.3592	2.69054	0.255853	4.1277	2.52042	0.722292	0.243968	0.024027	0.057695	0.808572	0.795851	1.18337	0.019478	0.078921	0.176336	0.0915783	0.929263	0.108563	2.4568	1.4732	11.2385
1721	0	chr1	+	75669554	75686134	ENSGALT00000073094	4	540	ENSGALG00000032183	ENSGALG00000032183	NA	NA	NA	NA	NA	NA	28.1873	38.506	38.6103	34.4322	26.7313	18.8114	12.6397	13.6211	3.32589	4.02062	6.19769	2.38465	4.08668	3.8775	5.85518	7.906	6.42882	6.73	3.44961	4.51473	15.0241	30.5818	35.1012
1722	0	chr1	-	75703446	75717203	ENSGALT00000023162	12	1383	ENSGALG00000014335	ITFG2	GO:0005829(cytosol);GO:0005654(nucleoplasm);GO:0002314(germinal center B cell differentiation);GO:0034198(cellular response to amino acid starvation);GO:0042149(cellular response to glucose starvation);GO:1904262(negative regulation of TORC1 signaling);GO:0005765(lysosomal membrane);GO:0140007(KICSTOR complex)	NA	NA	NA	integrin alpha FG-GAP repeat containing 2 [Source:HGNC Symbol;Acc:HGNC:30879]	NA	25.9961	26.56	23.6496	41.4059	44.0311	40.0026	27.9119	35.8689	21.7642	23.025	16.8123	16.253	16.8208	15.5117	11.5712	12.9526	8.6906	11.0715	16.1952	20.5338	34.5944	42.7185	25.4019
1724	0	chr1	-	75771764	75777768	ENSGALT00000076211	8	1414	ENSGALG00000037656	NECAP1	GO:0006897(endocytosis);GO:0005905(clathrin-coated pit);GO:0030125(clathrin vesicle coat)	NA	NA	NA	NECAP endocytosis associated 1 [Source:HGNC Symbol;Acc:HGNC:24539]	NA	54.9373	57.122	59.5284	43.2288	43.9065	46.5325	42.2956	40.6147	20.0814	18.8946	16.2152	13.4021	9.42499	22.3799	10.4047	11.5792	12.6609	11.5483	15.069	18.3971	43.1476	43.5677	57.1959
1733	0	chr1	-	75972581	75982809	ENSGALT00000044632	6	456	ENSGALG00000027471	MFAP5	GO:0060216(definitive hemopoiesis);GO:0097435(supramolecular fiber organization);GO:0001527(microfibril);GO:0005578(proteinaceous extracellular matrix);GO:0005615(extracellular space);GO:0031012(extracellular matrix)	NA	NA	NA	microfibril associated protein 5 [Source:HGNC Symbol;Acc:HGNC:29673]	NA	63.1879	50.5355	47.7966	62.7758	80.12	49.0348	59.8652	67.9934	23.6429	26.29	29.1399	19.9147	14.5682	12.7463	9.44733	15.3588	18.1302	14.3121	15.7431	26.3576	58.9644	71.4479	53.84
1734	0	chr1	+	76007742	76041101	ENSGALT00000080489	6	1197	ENSGALG00000040184	RIMKLB	GO:0005737(cytoplasm);GO:0072590(N-acetyl-L-aspartate-L-glutamate ligase activity);GO:0072591(citrate-L-glutamate ligase activity)	00250(Alanine, aspartate and glutamate metabolism)	K18310	EC:6.3.1.17;EC:6.3.2.41	ribosomal modification protein rimK like family member B [Source:HGNC Symbol;Acc:HGNC:29228]	NA	30.6872	25.5657	26.1522	17.7694	18.5145	8.25894	7.41821	6.61042	3.39576	2.77418	3.68688	2.90501	3.05316	4.20254	2.90056	2.46642	3.35456	2.90718	3.3869	3.28561	7.42919	18.142	27.4684
1735	0	chr1	+	76082957	76112683	ENSGALT00000069178	33	4383	ENSGALG00000036447	A2ML1	GO:0030414(peptidase inhibitor activity);GO:0005615(extracellular space);GO:0070062(extracellular exosome);GO:0052548(regulation of endopeptidase activity)	NA	NA	NA	alpha-2-macroglobulin like 1 [Source:HGNC Symbol;Acc:HGNC:23336]	NA	5.05285	2.83301	4.93945	5.23602	3.76771	2.25362	2.64977	2.34469	0.743655	0.436611	0.51023	0.377751	0.534014	0.602137	0.633694	0.408492	0.301339	0.447842	0.504634	0.563499	2.41603	4.50187	4.2751
1737	0	chr1	+	76188197	76207347	ENSGALT00000023070	15	4071	ENSGALG00000014263	PHC1	GO:0035102(PRC1 complex);GO:0031519(PcG protein complex);GO:0005634(nucleus);GO:0016574(histone ubiquitination);GO:0008270(zinc ion binding)	NA	NA	NA	polyhomeotic homolog 1 [Source:HGNC Symbol;Acc:HGNC:3182]	NA	16.9421	14.1491	11.6768	7.38159	8.1664	6.88688	7.60542	7.9056	3.77201	3.25198	3.36302	2.82032	3.03556	3.68125	2.41611	2.06193	1.76815	2.08206	3.17904	3.46234	7.46597	7.774	14.256
1743	0	chr1	+	76230134	76257737	ENSGALT00000053995	34	4260	ENSGALG00000039764	ENSGALG00000039764	NA	NA	NA	NA	NA	NA	0.276396	0.249808	0.568377	0.339937	0.151919	0.0001	0.0001	0.055272	0.061777	0.0001	0.011499	0.023706	0.0001	0.06631	0.010905	0.020415	0.032546	0.0212887	0.0300387	0.0244587	0.0184907	0.245928	0.36486
1763	0	chr1	+	76721272	76762823	ENSGALT00000055986	6	3186	ENSGALG00000038405	CASR	GO:0006874(cellular calcium ion homeostasis);GO:0005887(integral component of plasma membrane);GO:0042803(protein homodimerization activity);GO:0005509(calcium ion binding);GO:0007186(G-protein coupled receptor signaling pathway);GO:0004930(G-protein coupled receptor activity);GO:0010628(positive regulation of gene expression);GO:0016597(amino acid binding);GO:0005513(detection of calcium ion);GO…	04621(NOD-like receptor signaling pathway)	K04612	NA	calcium sensing receptor [Source:HGNC Symbol;Acc:HGNC:1514]	NA	6.92135	12.287	12.8643	6.1697	2.30571	1.06958	0.774792	0.630652	0.318492	0.473563	0.395383	0.086012	0.105158	0.307303	0.070584	0.231541	0.113261	0.138462	0.166158	0.395813	0.825009	4.23771	10.6909
1780	0	chr1	+	76920908	76944751	ENSGALT00000077042	31	4439	ENSGALG00000039448	NCAPD2	GO:0000228(nuclear chromosome);GO:0042393(histone binding);GO:0005737(cytoplasm);GO:0016020(membrane);GO:0005654(nucleoplasm);GO:0005829(cytosol);GO:0007076(mitotic chromosome condensation);GO:0000793(condensed chromosome);GO:0000796(condensin complex)	NA	NA	NA	non-SMC condensin I complex subunit D2 [Source:HGNC Symbol;Acc:HGNC:24305]	NA	28.6019	21.9105	26.5366	5.70688	5.63968	9.53014	5.77302	0.793979	0.453201	1.10355	0.508753	0.492494	1.26288	4.5427	1.51722	2.46604	2.19741	2.06022	2.09936	0.688502	5.36571	5.67328	25.683
1781	0	chr1	+	76920932	76926023	ENSGALT00000089864	11	1845	ENSGALG00000039448	NCAPD2	GO:0000228(nuclear chromosome);GO:0042393(histone binding);GO:0005737(cytoplasm);GO:0016020(membrane);GO:0005654(nucleoplasm);GO:0005829(cytosol);GO:0007076(mitotic chromosome condensation);GO:0000793(condensed chromosome);GO:0000796(condensin complex)	NA	NA	NA	non-SMC condensin I complex subunit D2 [Source:HGNC Symbol;Acc:HGNC:24305]	NA	14.1698	12.2488	8.57473	1.91342	3.9923	2.51806	0.0001	0.513992	0.263202	1.22376	0.034152	0.084838	0.225521	1.79504	0.076113	0.281294	1.19127	0.516226	0.701799	0.507039	1.01072	2.95286	11.6644
1782	0	chr1	+	76920974	76944546	ENSGALT00000050425	33	4155	ENSGALG00000039448	NCAPD2	GO:0000228(nuclear chromosome);GO:0042393(histone binding);GO:0005737(cytoplasm);GO:0016020(membrane);GO:0005654(nucleoplasm);GO:0005829(cytosol);GO:0007076(mitotic chromosome condensation);GO:0000793(condensed chromosome);GO:0000796(condensin complex)	NA	NA	NA	non-SMC condensin I complex subunit D2 [Source:HGNC Symbol;Acc:HGNC:24305]	NA	4.16711	3.72449	6.4996	0.99043	0.835246	0.90492	0.066886	0.033603	0.009277	0.0001	0.010233	0.000796	0.004657	0.30222	0.003433	0.006131	0.0001	0.00322133	0.102558	0.00653667	0.335136	0.912838	4.79707
1796	0	chr1	-	76967047	76970228	ENSGALT00000023324	5	1383	ENSGALG00000014443	IFFO1	GO:0005198(structural molecule activity);GO:0005882(intermediate filament)	NA	NA	NA	intermediate filament family orphan 1 [Source:HGNC Symbol;Acc:HGNC:24970]	NA	33.8221	35.0303	31.0204	24.8149	30.5386	14.3908	14.9421	15.3655	9.45044	4.78959	4.42711	2.97241	4.96568	9.98037	7.18146	4.26764	5.35879	5.60263	5.97282	6.22238	14.8995	27.6767	33.2909
1799	0	chr1	-	76988085	77010194	ENSGALT00000023339	40	7056	ENSGALG00000013565	CHD4	GO:0043234(protein complex);GO:0016581(NuRD complex);GO:0032993(protein-DNA complex);GO:0016020(membrane);GO:0005813(centrosome);GO:0005654(nucleoplasm);GO:0005737(cytoplasm);GO:0005634(nucleus);GO:0000790(nuclear chromatin);GO:0043044(ATP-dependent chromatin remodeling);GO:0042826(histone deacetylase binding);GO:0031492(nucleosomal DNA binding);GO:0008134(transcription factor binding);GO:0001103…	NA	NA	NA	chromodomain helicase DNA binding protein 4 [Source:HGNC Symbol;Acc:HGNC:1919]	NA	58.7696	56.7889	56.2016	26.8188	26.6179	23.1722	25.8109	27.8476	19.1166	19.3396	18.4966	23.2396	20.2664	25.1197	19.3089	22.0313	16.3228	19.221	22.8752	18.9843	25.6102	26.7184	57.2534
1802	0	chr1	-	77069090	77083835	ENSGALT00000023343	8	1592	ENSGALG00000014457	ING4	GO:0006260(DNA replication);GO:0007049(cell cycle);GO:0016573(histone acetylation);GO:0016569(covalent chromatin modification);GO:0043065(positive regulation of apoptotic process);GO:0008285(negative regulation of cell proliferation);GO:0046872(metal ion binding);GO:0005634(nucleus);GO:0003713(transcription coactivator activity);GO:0035064(methylated histone binding);GO:0006473(protein acetylatio…	NA	NA	NA	inhibitor of growth family member 4 [Source:HGNC Symbol;Acc:HGNC:19423]	NA	14.3429	13.1686	12.9942	9.67439	8.23463	5.63075	2.31247	4.1689	2.44162	1.9897	0.62563	1.36297	2.15383	2.30582	1.45108	1.54407	0.481825	1.15899	1.94088	1.68565	4.03737	8.95451	13.5019
1804	0	chr1	-	77089837	77115522	ENSGALT00000075996	10	5697	ENSGALG00000032599	ZNF384	NA	NA	NA	NA	zinc finger protein 384 [Source:RefSeq peptide;Acc:NP_001072964]	NA	19.4102	21.5895	19.177	11.3566	11.643	12.2028	12.228	13.5938	5.34299	5.45894	5.02866	3.90949	4.10738	7.26831	5.45823	5.44841	6.39476	5.76713	5.09506	5.27686	12.6749	11.4998	20.0589
1805	0	chr1	-	77093711	77113919	ENSGALT00000072734	7	1335	ENSGALG00000032599	ZNF384	NA	NA	NA	NA	zinc finger protein 384 [Source:RefSeq peptide;Acc:NP_001072964]	NA	1.80848	3.05423	1.70512	3.76395	1.43446	2.85053	0.652204	0.614908	0.254699	0.358564	0.72587	0.506141	0.553169	0.302054	0.252286	0.43875	0.058931	0.249989	0.453788	0.446378	1.37255	2.5992	2.18927
1807	0	chr1	-	77137687	77139302	ENSGALT00000023359	6	858	ENSGALG00000014466	PIANP	GO:0016021(integral component of membrane);GO:0016020(membrane)	NA	NA	NA	PILR alpha associated neural protein [Source:HGNC Symbol;Acc:HGNC:25338]	NA	1.16692	1.47453	1.25781	0.934311	0.803134	1.29327	1.17568	0.424582	0.104197	0.194693	0.057092	0.209415	0.305912	0.318262	0.0001	0.141229	0.284904	0.142078	0.277863	0.118661	0.96451	0.868723	1.29975
1812	0	chr1	-	77165656	77172789	ENSGALT00000090364	8	1455	ENSGALG00000014468	MLF2	GO:0016020(membrane);GO:0005634(nucleus);GO:0006952(defense response);GO:0016021(integral component of membrane)	NA	NA	NA	myeloid leukemia factor 2 [Source:HGNC Symbol;Acc:HGNC:7126]	NA	0.0001	1.10123	0.934751	0.0001	0.0001	0.0001	0.0001	0.0001	0.0001	0.0001	0.0001	0.0001	0.0001	0.0001	0.0001	0.0001	0.0001	0.0001	0.0001	0.0001	0.0001	0.0001	0.678695
1822	0	chr1	+	77229605	77233181	ENSGALT00000023388	4	2048	ENSGALG00000022926	GPR162	GO:0007186(G-protein coupled receptor signaling pathway);GO:0004930(G-protein coupled receptor activity);GO:0016021(integral component of membrane);GO:0016020(membrane)	NA	NA	NA	G protein-coupled receptor 162 [Source:HGNC Symbol;Acc:HGNC:16693]	NA	15.4797	18.009	14.6472	9.38318	9.84433	3.01313	5.27609	3.75148	1.96682	0.918373	1.00695	1.21013	1.2888	2.17058	1.08639	1.96472	1.55621	1.53577	1.5565	1.29738	4.01357	9.61376	16.0453
1823	0	chr1	+	77239261	77244825	ENSGALT00000023392	6	1283	ENSGALG00000014490	ENSGALG00000014490	GO:0032963(collagen metabolic process);GO:0019797(procollagen-proline 3-dioxygenase activity);GO:0031418(L-ascorbic acid binding);GO:0016705(oxidoreductase activity, acting on paired donors, with incorporation or reduction of molecular oxygen);GO:0019511(peptidyl-proline hydroxylation);GO:0005783(endoplasmic reticulum);GO:0016491(oxidoreductase activity);GO:0005506(iron ion binding);GO:0055114(ox…	NA	NA	NA	NA	NA	15.131	13.8289	11.3463	18.9757	12.1149	7.91043	10.2573	9.20726	1.91094	1.51412	1.54362	1.5265	1.44908	1.68871	0.617316	1.8049	0.580277	1.00083	1.55476	1.65623	9.12501	15.5453	13.4354
1824	0	chr1	+	77251364	77255432	ENSGALT00000050266	9	1026	ENSGALG00000034438	GNB3	GO:0070062(extracellular exosome);GO:0030425(dendrite);GO:0051020(GTPase binding)	NA	NA	NA	G protein subunit beta 3 [Source:HGNC Symbol;Acc:HGNC:4400]	NA	0.968285	1.89887	1.54774	1.37949	1.8379	1.05415	1.37277	1.17722	1.11195	0.357332	0.170492	0.110231	0.199951	0.050646	0.202002	0.13192	0.014717	0.116213	0.120276	0.546592	1.20138	1.60869	1.47163
1825	0	chr1	-	77256837	77258980	ENSGALT00000023425	5	1101	ENSGALG00000014513	CDCA3	GO:0005913(cell-cell adherens junction)	NA	NA	NA	cell division cycle associated 3 [Source:HGNC Symbol;Acc:HGNC:14624]	NA	14.4928	11.9166	21.9465	3.25316	5.20445	5.30316	3.04936	4.58597	1.6094	0.563852	0.795393	0.096018	0.489853	3.45135	0.039679	1.18355	0.380464	0.534565	1.34574	0.989547	4.31283	4.22881	16.1186
1827	0	chr1	+	77259347	77274052	ENSGALT00000023441	20	2568	ENSGALG00000014525	USP5	GO:0071108(protein K48-linked deubiquitination);GO:0032436(positive regulation of proteasomal ubiquitin-dependent protein catabolic process);GO:0016579(protein deubiquitination);GO:0043130(ubiquitin binding);GO:0004843(thiol-dependent ubiquitin-specific protease activity);GO:0036459(thiol-dependent ubiquitinyl hydrolase activity);GO:0006508(proteolysis);GO:0006511(ubiquitin-dependent protein cata…	NA	NA	NA	ubiquitin specific peptidase 5 [Source:HGNC Symbol;Acc:HGNC:12628]	NA	47.1234	50.3625	55.4434	22.6841	22.0413	35.1952	32.2056	23.9569	22.2993	22.203	19.6587	15.3556	19.9644	26.2512	18.1619	21.8342	21.909	20.635	20.5237	21.387	30.4526	22.3627	50.9764
1834	0	chr1	+	77317847	77325309	ENSGALT00000082612	11	3495	ENSGALG00000014554	ATN1	GO:0016363(nuclear matrix);GO:0051402(neuron apoptotic process);GO:0000122(negative regulation of transcription from RNA polymerase II promoter);GO:0005634(nucleus);GO:0005654(nucleoplasm);GO:0019904(protein domain specific binding);GO:0003714(transcription corepressor activity)	NA	NA	NA	atrophin 1 [Source:HGNC Symbol;Acc:HGNC:3033]	NA	0.260215	18.3798	19.1511	13.373	12.955	8.45951	15.3521	0.118398	1.42924	1.8198	0.592261	1.03991	1.08961	2.4504	0.826876	1.00977	0.014495	0.617047	1.52664	1.28043	7.97666	13.164	12.597
1835	0	chr1	+	77317898	77324657	ENSGALT00000064235	11	3333	ENSGALG00000014554	ATN1	GO:0016363(nuclear matrix);GO:0051402(neuron apoptotic process);GO:0000122(negative regulation of transcription from RNA polymerase II promoter);GO:0005634(nucleus);GO:0005654(nucleoplasm);GO:0019904(protein domain specific binding);GO:0003714(transcription corepressor activity)	NA	NA	NA	atrophin 1 [Source:HGNC Symbol;Acc:HGNC:3033]	NA	21.2373	2.0475	2.57793	1.19037	1.30799	0.313434	1.86009	8.96765	0.572467	0.0001	1.35698	0.195676	0.060234	0.578752	0.0001	0.0001	1.57999	0.52673	0.278221	0.643183	3.71372	1.24918	8.62092
1851	0	chr1	+	77405765	77420676	ENSGALT00000023646	18	3075	ENSGALG00000014674	CLSTN3	GO:0070062(extracellular exosome);GO:0045211(postsynaptic membrane);GO:0043234(protein complex);GO:0014069(postsynaptic density);GO:0009986(cell surface);GO:1902474(positive regulation of protein localization to synapse);GO:0051965(positive regulation of synapse assembly);GO:0051932(synaptic transmission, GABAergic);GO:0050806(positive regulation of synaptic transmission);GO:0035249(synaptic tran…	NA	NA	NA	calsyntenin 3 [Source:HGNC Symbol;Acc:HGNC:18371]	NA	18.9464	22.1323	24.2055	14.8815	12.7082	5.70844	7.22599	4.83005	3.7359	3.11638	3.72951	2.54629	2.09407	6.91783	1.89848	2.98231	2.61772	2.4995	3.85273	3.52726	5.92149	13.7948	21.7614
1860	0	chr1	-	77535094	77546510	ENSGALT00000023672	9	2707	ENSGALG00000014688	ZYX	GO:0005925(focal adhesion);GO:0005913(cell-cell adherens junction);GO:0005829(cytosol);GO:0005634(nucleus);GO:0001725(stress fiber);GO:0043149(stress fiber assembly);GO:0007229(integrin-mediated signaling pathway);GO:0007179(transforming growth factor beta receptor signaling pathway);GO:0007160(cell-matrix adhesion);GO:0003723(RNA binding);GO:0051393(alpha-actinin binding);GO:0005515(protein bind…	04510(Focal adhesion)	K06273	NA	zyxin [Source:HGNC Symbol;Acc:HGNC:13200]	NA	112.123	116.572	123.558	42.7073	48.2392	23.6353	25.7578	20.0125	9.22389	8.03954	8.08195	11.0857	7.25359	49.6625	12.0471	14.0771	19.7098	15.278	22.6673	8.44846	23.1352	45.4732	117.418
1861	0	chr1	+	77586269	77592786	ENSGALT00000023673	5	1733	ENSGALG00000014689	FAM131B	GO:0005829(cytosol);GO:0005654(nucleoplasm)	NA	NA	NA	family with sequence similarity 131 member B [Source:HGNC Symbol;Acc:HGNC:22202]	NA	37.826	33.9943	29.8967	12.8504	11.0548	9.89641	7.41603	8.19519	2.86206	2.21251	1.64626	0.97616	1.50189	2.60792	1.07974	2.06169	0.760026	1.30049	1.69532	2.24028	8.50255	11.9526	33.9056
1864	0	chr1	-	77675597	77697005	ENSGALT00000062013	9	2460	ENSGALG00000014698	CASP2	GO:0005737(cytoplasm);GO:0005634(nucleus);GO:2001235(positive regulation of apoptotic signaling pathway);GO:0097192(extrinsic apoptotic signaling pathway in absence of ligand);GO:0097190(apoptotic signaling pathway);GO:0071260(cellular response to mechanical stimulus);GO:0043065(positive regulation of apoptotic process);GO:0035234(ectopic germ cell programmed cell death);GO:0016485(protein proces…	04210(Apoptosis)	K02186	EC:3.4.22.55	caspase-2 [Source:RefSeq peptide;Acc:NP_001161173]	NA	2.31239	2.25689	3.34389	3.40029	3.01717	1.5409	1.69349	2.04245	1.23432	0.682751	0.638615	0.2911	0.691985	1.19011	0.537868	0.448727	0.071321	0.352639	0.724398	0.851896	1.75895	3.20873	2.63773
1865	0	chr1	+	77714268	77753043	ENSGALT00000037058	20	2601	ENSGALG00000014701	RAP1GAP	GO:0050790(regulation of catalytic activity);GO:0030695(GTPase regulator activity);GO:0051056(regulation of small GTPase mediated signal transduction);GO:0005096(GTPase activator activity);GO:0043547(positive regulation of GTPase activity)	NA	NA	NA	RAP1 GTPase activating protein [Source:HGNC Symbol;Acc:HGNC:9858]	NA	7.2732	7.33045	6.36574	5.61402	9.97816	11.6504	11.4292	12.7584	2.92368	2.91574	2.5183	2.59209	3.6641	2.89502	1.92798	2.56058	0.852187	1.78025	3.0504	2.78591	11.946	7.79609	6.9898
1868	0	chr1	-	77760262	77770562	ENSGALT00000023710	8	1694	ENSGALG00000014708	GSTK1	GO:0004364(glutathione transferase activity);GO:0015035(protein disulfide oxidoreductase activity);GO:0055114(oxidation-reduction process);GO:0016740(transferase activity);GO:0005777(peroxisome);GO:0016020(membrane);GO:0030855(epithelial cell differentiation);GO:0070062(extracellular exosome);GO:0005739(mitochondrion);GO:0005743(mitochondrial inner membrane);GO:0005102(receptor binding);GO:000562…	00480(Glutathione metabolism);00980(Metabolism of xenobiotics by cytochrome P450);00982(Drug metabolism - cytochrome P450);04146(Peroxisome)	NA	NA	glutathione S-transferase kappa 1 [Source:HGNC Symbol;Acc:HGNC:16906]	NA	12.3658	16.5238	25.1485	27.9433	26.0977	34.1436	21.9443	25.6289	15.4274	15.5364	7.05383	11.0863	8.77089	9.80747	5.68932	10.3333	4.33479	6.78579	9.88823	12.6726	27.2389	27.0205	18.0127
1870	0	chr1	-	77760955	77770624	ENSGALT00000086521	8	1064	ENSGALG00000014708	GSTK1	GO:0004364(glutathione transferase activity);GO:0015035(protein disulfide oxidoreductase activity);GO:0055114(oxidation-reduction process);GO:0016740(transferase activity);GO:0005777(peroxisome);GO:0016020(membrane);GO:0030855(epithelial cell differentiation);GO:0070062(extracellular exosome);GO:0005739(mitochondrion);GO:0005743(mitochondrial inner membrane);GO:0005102(receptor binding);GO:000562…	00480(Glutathione metabolism);00980(Metabolism of xenobiotics by cytochrome P450);00982(Drug metabolism - cytochrome P450);04146(Peroxisome)	NA	NA	glutathione S-transferase kappa 1 [Source:HGNC Symbol;Acc:HGNC:16906]	NA	18.2189	21.7568	21.2276	23.1835	33.1551	33.8388	24.5075	26.9156	15.6187	11.9591	9.38022	9.78977	7.64407	10.8768	7.76211	7.8797	5.53	7.05727	9.4369	12.3194	28.4206	28.1693	20.4011
1875	0	chr1	-	77978178	78032477	ENSGALT00000023783	16	3700	ENSGALG00000014749	EPHB6	GO:0048013(ephrin receptor signaling pathway);GO:0005003(ephrin receptor activity);GO:0018108(peptidyl-tyrosine phosphorylation);GO:0007169(transmembrane receptor protein tyrosine kinase signaling pathway);GO:0005887(integral component of plasma membrane);GO:0004713(protein tyrosine kinase activity);GO:0006468(protein phosphorylation);GO:0016740(transferase activity);GO:0005524(ATP binding);GO:00…	NA	NA	NA	EPH receptor B6 [Source:HGNC Symbol;Acc:HGNC:3396]	NA	9.92059	6.70536	8.70978	5.23077	4.98592	2.43423	2.19454	3.14138	1.13576	0.810401	0.789429	1.41459	1.01172	2.06153	0.853664	0.8877	0.761921	0.834428	1.49595	0.911864	2.59005	5.10834	8.44524
1922	0	chr1	+	78962706	79000084	ENSGALT00000071598	18	2613	ENSGALG00000035228	ENSGALG00000035228	NA	NA	NA	NA	NA	NA	2.10767	0.92726	0.754917	1.62226	1.45138	1.13819	0.562698	0.902326	0.611347	0.337464	0.250194	0.537453	0.609134	0.032261	0.17839	0.016642	0.0001	0.065044	0.392949	0.399668	0.867738	1.53682	1.26328
1923	0	chr1	+	78962706	79001440	ENSGALT00000071804	19	2328	ENSGALG00000035228	ENSGALG00000035228	NA	NA	NA	NA	NA	NA	0.0001	0.568833	0.059332	0.733298	1.13393	0.479908	1.80906	0.982078	0.010115	0.045959	0.0001	0.311945	0.0001	0.0001	0.0001	0.0001	0.0001	0.0001	0.104048	0.0187247	1.09035	0.933614	0.209422
1924	0	chr1	+	79034542	79047592	ENSGALT00000081178	11	1238	ENSGALG00000043190	ENSGALG00000043190	NA	NA	NA	NA	NA	NA	2.79948	1.51041	0.876211	2.44143	2.01133	0.811562	1.66664	1.0729	0.418482	0.511413	0.399046	0.573314	0.33872	0.182614	0.312755	0.225381	0.0001	0.179412	0.364883	0.44298	1.1837	2.22638	1.7287
1930	0	chr1	-	79181779	79199001	ENSGALT00000023896	16	3983	ENSGALG00000014800	ATP6V1A	GO:0033180(proton-transporting V-type ATPase, V1 domain);GO:0046034(ATP metabolic process);GO:0046961(proton-transporting ATPase activity, rotational mechanism);GO:0015992(proton transport);GO:0015991(ATP hydrolysis coupled proton transport);GO:0005524(ATP binding);GO:0070062(extracellular exosome);GO:0043209(myelin sheath);GO:0016324(apical plasma membrane);GO:0005902(microvillus);GO:0005886(pla…	00190(Oxidative phosphorylation);04150(mTOR signaling pathway);04145(Phagosome)	NA	NA	ATPase H+ transporting V1 subunit A [Source:HGNC Symbol;Acc:HGNC:851]	NA	27.8794	21.1629	2.95985	4.46843	20.3267	27.6448	1.2598	2.25867	0.493041	0.624451	0.653202	0.615666	1.00699	1.7076	1.21878	1.26748	1.33465	1.27364	1.11009	0.590231	10.3878	12.3975	17.334
1935	0	chr1	-	79266799	79305988	ENSGALT00000023915	25	2451	ENSGALG00000014812	SIDT1	GO:0033227(dsRNA transport);GO:0051033(RNA transmembrane transporter activity);GO:0016021(integral component of membrane);GO:0016020(membrane)	NA	NA	NA	SID1 transmembrane family member 1 [Source:HGNC Symbol;Acc:HGNC:25967]	NA	1.63535	1.2987	1.42742	0.834764	0.862827	0.0001	0.0001	0.065862	0.143307	0.023416	0.049499	0.035911	0.0001	0.01924	0.03615	0.0001	0.019173	0.0184743	0.018417	0.072074	0.0220207	0.848796	1.45383
1937	0	chr1	+	79344205	79362567	ENSGALT00000023925	7	1422	ENSGALG00000014818	TRIM45	GO:0045171(intercellular bridge);GO:0005829(cytosol);GO:0005654(nucleoplasm);GO:0005622(intracellular);GO:0046872(metal ion binding);GO:0008270(zinc ion binding);GO:0060348(bone development)	NA	NA	NA	tripartite motif containing 45 [Source:HGNC Symbol;Acc:HGNC:19018]	NA	11.2826	8.04679	9.32308	8.86255	14.7447	2.06028	1.77093	4.19074	1.60824	0.876342	0.627479	0.903576	0.627194	1.99249	0.654557	0.943803	1.36174	0.986699	1.17442	1.03735	2.67398	11.8036	9.55081
1942	0	chr1	+	79422423	79478850	ENSGALT00000024072	30	7842	ENSGALG00000014924	POLQ	GO:2000042(negative regulation of double-strand break repair via homologous recombination);GO:0097681(double-strand break repair via alternative nonhomologous end joining);GO:0051260(protein homooligomerization);GO:0016446(somatic hypermutation of immunoglobulin genes);GO:0006974(cellular response to DNA damage stimulus);GO:0006302(double-strand break repair);GO:0006284(base-excision repair);GO:0…	NA	NA	NA	DNA polymerase theta [Source:HGNC Symbol;Acc:HGNC:9186]	NA	3.44248	2.52352	2.87539	1.28017	1.58239	3.39208	1.96952	2.55944	2.08595	0.504202	0.501084	0.247553	0.291267	0.799736	0.27718	0.583053	0.137386	0.33254	0.446185	1.03041	2.64035	1.43128	2.94713
1949	0	chr1	+	79769749	79782706	ENSGALT00000024115	8	3308	ENSGALG00000014949	RABL3	NA	NA	NA	NA	RAB, member of RAS oncogene family like 3 [Source:HGNC Symbol;Acc:HGNC:18072]	NA	8.19872	6.30018	6.34563	3.27795	4.9064	3.74513	3.41398	3.64191	0.384507	1.35551	0.817497	2.74753	1.29264	1.4758	2.51233	2.19936	0.604427	1.77204	1.83866	0.852505	3.60034	4.09218	6.94818
1956	0	chr1	+	79864143	79907705	ENSGALT00000024146	11	4161	ENSGALG00000014970	FSTL1	GO:0070062(extracellular exosome);GO:0005615(extracellular space);GO:1901390(positive regulation of transforming growth factor beta activation);GO:0042594(response to starvation);GO:0005509(calcium ion binding)	NA	NA	NA	follistatin like 1 [Source:HGNC Symbol;Acc:HGNC:3972]	NA	455.093	419.612	413.208	387.658	375.679	213.605	211.852	217.749	76.3599	77.19	100.936	67.9607	43.3367	84.6511	33.1476	65.5232	76.5514	58.4074	65.3162	84.8288	214.402	381.668	429.305
1963	0	chr1	+	80157753	80167519	ENSGALT00000030473	4	1902	ENSGALG00000014988	POPDC2	GO:0016021(integral component of membrane);GO:0016020(membrane);GO:0042383(sarcolemma)	NA	NA	NA	popeye domain containing 2 [Source:HGNC Symbol;Acc:HGNC:17648]	NA	51.9341	62.9913	51.2722	83.2929	79.0374	23.7109	45.6729	43.4634	37.5253	53.0121	46.594	22.7256	41.7758	45.6253	16.0868	17.4423	32.1979	21.909	36.7089	45.7105	37.6157	81.1651	55.3992
1966	0	chr1	+	80158088	80167387	ENSGALT00000049069	5	1215	ENSGALG00000014988	POPDC2	GO:0016021(integral component of membrane);GO:0016020(membrane);GO:0042383(sarcolemma)	NA	NA	NA	popeye domain containing 2 [Source:HGNC Symbol;Acc:HGNC:17648]	NA	19.9049	21.8089	19.488	15.216	10.9475	1.19761	1.49089	1.36414	0.520693	0.935235	1.23815	0.625106	0.538657	0.017963	0.479083	0.392371	0.035345	0.302266	0.393909	0.898026	1.35088	13.0817	20.4006
1977	0	chr1	-	80531090	80538489	ENSGALT00000024254	10	1538	ENSGALG00000015038	CHD1L	GO:0000166(nucleotide binding);GO:0016887(ATPase activity);GO:0006338(chromatin remodeling);GO:0006974(cellular response to DNA damage stimulus);GO:0005634(nucleus);GO:0005654(nucleoplasm);GO:0005829(cytosol);GO:0005886(plasma membrane)	NA	NA	NA	chromodomain helicase DNA binding protein 1 like [Source:HGNC Symbol;Acc:HGNC:1916]	NA	9.80464	10.7877	13.8885	4.97828	4.82479	4.55016	4.21629	3.30356	2.13392	2.35357	2.01074	2.11244	1.48427	2.50914	1.25663	1.72793	1.31165	1.43207	2.03528	2.16607	4.02334	4.90154	11.4936
1982	0	chr1	-	80571770	80596941	ENSGALT00000024306	9	1907	ENSGALG00000015073	TMEM39A	GO:0016021(integral component of membrane);GO:0016020(membrane)	NA	NA	NA	transmembrane protein 39A [Source:HGNC Symbol;Acc:HGNC:25600]	NA	33.0335	34.8113	37.4015	26.5339	26.7251	16.3112	17.5516	15.3623	5.95275	7.8585	9.25446	6.97395	7.23112	14.4323	9.51329	9.15025	12.1675	10.277	9.54581	7.68857	16.4084	26.6295	35.0821
1984	0	chr1	+	80609017	80621090	ENSGALT00000083544	6	1795	ENSGALG00000015069	B4GALT4	GO:0005794(Golgi apparatus);GO:0005975(carbohydrate metabolic process);GO:0016757(transferase activity, transferring glycosyl groups)	00533(Glycosaminoglycan biosynthesis - keratan sulfate);00601(Glycosphingolipid biosynthesis - lacto and neolacto series)	NA	NA	beta-1,4-galactosyltransferase 4 [Source:HGNC Symbol;Acc:HGNC:927]	NA	9.89154	8.12496	9.77944	3.10459	4.9913	2.56818	2.0444	2.69609	3.11767	1.8398	2.14699	2.18132	2.23156	3.61309	2.2488	2.28976	1.29513	1.94456	2.67532	2.36816	2.43622	4.04794	9.26531
1988	0	chr1	-	80622132	80636463	ENSGALT00000050560	6	1402	ENSGALG00000022891	ENSGALG00000022891	GO:0005975(carbohydrate metabolic process);GO:0016757(transferase activity, transferring glycosyl groups)	00510(N-Glycan biosynthesis);00515(Mannose type O-glycan biosyntheis);00514(Other types of O-glycan biosynthesis);00533(Glycosaminoglycan biosynthesis - keratan sulfate);00601(Glycosphingolipid biosynthesis - lacto and neolacto series)	NA	NA	NA	NA	0.642671	2.64454	2.00863	0.563466	0.579507	0.971055	0.0001	0.491878	0.062409	0.366183	0.067689	0.071006	0.008086	0.080273	0.081651	0.03099	0.074198	0.0622797	0.0531217	0.165427	0.487678	0.571487	1.76528
1989	0	chr1	-	80638660	80648642	ENSGALT00000024318	5	4186	ENSGALG00000015075	ENSGALG00000015075	GO:0050650(chondroitin sulfate proteoglycan biosynthetic process);GO:0030204(chondroitin sulfate metabolic process);GO:0005975(carbohydrate metabolic process);GO:0015018(galactosylgalactosylxylosylprotein 3-beta-glucuronosyltransferase activity);GO:0000139(Golgi membrane);GO:0006486(protein glycosylation);GO:0005794(Golgi apparatus);GO:0046872(metal ion binding);GO:0016740(transferase activity);G…	00515(Mannose type O-glycan biosyntheis)	K00735	EC:2.4.1.135	NA	NA	2.91104	2.27036	1.79363	2.17129	2.745	3.83923	4.7854	4.26288	0.744808	0.910757	0.847821	0.466638	0.453431	0.438677	0.385804	0.645898	0.36733	0.466344	0.452915	0.834462	4.29584	2.45815	2.32501
1990	0	chr1	+	80711061	80764466	ENSGALT00000088245	2	610	ENSGALG00000044114	ENSGALG00000044114	NA	NA	NA	NA	NA	NA	54.9135	67.2486	47.8153	42.4535	39.5753	15.1861	18.7346	14.528	4.59804	5.73825	9.7587	4.93125	4.64675	12.867	6.36977	8.42751	9.80396	8.20041	7.48168	6.69833	16.1496	41.0144	56.6591
1991	0	chr1	+	80711561	80764144	ENSGALT00000024321	12	4464	ENSGALG00000015077	ARHGAP31	GO:0030027(lamellipodium);GO:0007264(small GTPase mediated signal transduction);GO:0017124(SH3 domain binding);GO:0005096(GTPase activator activity);GO:0043547(positive regulation of GTPase activity);GO:0005622(intracellular);GO:0007165(signal transduction)	NA	NA	NA	Rho GTPase activating protein 31 [Source:HGNC Symbol;Acc:HGNC:29216]	NA	83.8091	80.7572	84.5733	64.7817	69.5786	21.3009	26.1787	23.3988	7.40147	8.11176	11.125	9.24153	6.46999	21.9401	10.1909	12.704	16.2664	13.0538	12.5505	8.87942	23.6261	67.1802	83.0465
1993	0	chr1	-	80776274	80787066	ENSGALT00000024326	8	1305	ENSGALG00000015079	UPK1B	GO:0070062(extracellular exosome);GO:0016324(apical plasma membrane);GO:0030855(epithelial cell differentiation);GO:0007166(cell surface receptor signaling pathway);GO:0005887(integral component of plasma membrane);GO:0016021(integral component of membrane);GO:0016020(membrane)	NA	NA	NA	uroplakin 1B [Source:HGNC Symbol;Acc:HGNC:12578]	NA	6.04482	8.93998	7.00363	1.87975	3.58386	0.295879	0.279299	0.27784	0.0001	0.022852	0.030454	0.253079	0.0001	0.348624	0.075706	0.085318	0.173588	0.111537	0.200601	0.017802	0.284339	2.73181	7.32947
1995	0	chr1	+	80838584	80925257	ENSGALT00000024333	7	2109	ENSGALG00000015084	IGSF11	GO:0070062(extracellular exosome);GO:0016021(integral component of membrane);GO:0016020(membrane)	NA	NA	NA	immunoglobulin superfamily member 11 [Source:HGNC Symbol;Acc:HGNC:16669]	NA	20.255	22.012	19.3259	43.8773	51.8522	6.08101	5.38458	4.15184	2.7902	2.6368	3.81263	2.27732	1.2101	1.93765	0.60312	0.964491	0.841468	0.803026	1.80836	3.07987	5.20581	47.8648	20.5309
1996	0	chr1	-	80877634	80878404	ENSGALT00000067933	2	524	ENSGALG00000042901	ENSGALG00000042901	NA	NA	NA	NA	NA	NA	2.28791	6.27371	4.06455	5.20167	7.41309	1.15479	2.06726	1.12892	0.301006	0.241509	0.598183	0.219661	0.188275	0.217947	0.0001	0.0001	0.070801	0.023667	0.208628	0.380233	1.45032	6.30738	4.20872
1999	0	chr1	+	81944958	82236106	ENSGALT00000070123	7	2067	ENSGALG00000040620	LSAMP	GO:0007155(cell adhesion);GO:0031225(anchored component of membrane);GO:0005886(plasma membrane);GO:0016020(membrane);GO:0035641(locomotory exploration behavior)	NA	NA	NA	Limbic system-associated membrane protein [Source:UniProtKB/Swiss-Prot;Acc:Q98919]	NA	17.3364	13.2587	16.3219	16.9989	17.7596	5.64791	10.1132	8.27715	1.33248	1.60575	1.75636	1.83616	1.07367	1.50811	1.86823	2.12476	1.41036	1.80111	1.47264	1.56486	8.01276	17.3793	15.639
2002	0	chr1	-	82260425	82313641	ENSGALT00000030455	3	983	ENSGALG00000015089	GAP43	GO:0097060(synaptic membrane);GO:0044306(neuron projection terminus);GO:0071944(cell periphery);GO:0031527(filopodium membrane);GO:0030424(axon);GO:0014069(postsynaptic density);GO:0005886(plasma membrane);GO:0005737(cytoplasm);GO:0051489(regulation of filopodium assembly);GO:0045165(cell fate commitment);GO:0016198(axon choice point recognition);GO:0010001(glial cell differentiation);GO:0007411(…	NA	NA	NA	growth associated protein 43 [Source:HGNC Symbol;Acc:HGNC:4140]	NA	1.76553	0.255299	1.18481	0.598927	0.236006	0.0001	0.06558	0.0001	0.0001	0.0001	0.0001	0.0001	0.0001	0.0001	0.0001	0.0001	0.0001	0.0001	0.0001	0.0001	0.0219267	0.417466	1.06855
2007	0	chr1	+	82979190	82989119	ENSGALT00000024389	6	1346	ENSGALG00000015117	DRD3	GO:0016020(membrane);GO:0005887(integral component of plasma membrane);GO:0005886(plasma membrane);GO:0060161(positive regulation of dopamine receptor signaling pathway);GO:0060160(negative regulation of dopamine receptor signaling pathway);GO:0060134(prepulse inhibition);GO:0051898(negative regulation of protein kinase B signaling);GO:0050883(musculoskeletal movement, spinal reflex action);GO:00…	04080(Neuroactive ligand-receptor interaction)	NA	NA	dopamine receptor D3 [Source:HGNC Symbol;Acc:HGNC:3024]	NA	10.9092	3.31468	7.33475	0.790814	0.0001	0.042059	0.0001	0.0001	0.0001	0.0001	0.0001	0.0001	0.0001	0.0001	0.0001	0.0001	0.0001	0.0001	0.0001	0.0001	0.0140863	0.395457	7.1862
2009	0	chr1	+	82979190	82989119	ENSGALT00000088885	8	1566	ENSGALG00000015117	DRD3	GO:0016020(membrane);GO:0005887(integral component of plasma membrane);GO:0005886(plasma membrane);GO:0060161(positive regulation of dopamine receptor signaling pathway);GO:0060160(negative regulation of dopamine receptor signaling pathway);GO:0060134(prepulse inhibition);GO:0051898(negative regulation of protein kinase B signaling);GO:0050883(musculoskeletal movement, spinal reflex action);GO:00…	04080(Neuroactive ligand-receptor interaction)	NA	NA	dopamine receptor D3 [Source:HGNC Symbol;Acc:HGNC:3024]	NA	0.946334	0.358482	0.610117	0.147486	0.0001	0.020718	0.0001	0.184946	0.053095	0.0001	0.052976	0.09673	0.0001	0.0001	0.015086	0.0001	0.095352	0.036846	0.03231	0.0353903	0.068588	0.073793	0.638311
2010	0	chr1	+	82979190	82989119	ENSGALT00000089026	7	1448	ENSGALG00000015117	DRD3	GO:0016020(membrane);GO:0005887(integral component of plasma membrane);GO:0005886(plasma membrane);GO:0060161(positive regulation of dopamine receptor signaling pathway);GO:0060160(negative regulation of dopamine receptor signaling pathway);GO:0060134(prepulse inhibition);GO:0051898(negative regulation of protein kinase B signaling);GO:0050883(musculoskeletal movement, spinal reflex action);GO:00…	04080(Neuroactive ligand-receptor interaction)	K04146	NA	dopamine receptor D3 [Source:HGNC Symbol;Acc:HGNC:3024]	NA	0.099878	3.44855	1.20665	0.472542	1.61758	0.234579	0.360684	0.0001	0.0001	0.0001	0.0001	0.0001	0.0001	0.209561	0.0001	0.0001	0.0001	0.0001	0.0699203	0.0001	0.198454	1.04506	1.58503
2022	0	chr1	-	83118686	83139637	ENSGALT00000051683	7	1118	ENSGALG00000019233	ENSGALG00000019233	GO:0050482(arachidonic acid secretion);GO:0006644(phospholipid metabolic process);GO:0004623(phospholipase A2 activity);GO:0016042(lipid catabolic process);GO:0006629(lipid metabolic process);GO:0016787(hydrolase activity);GO:0005576(extracellular region);GO:0005509(calcium ion binding);GO:0102567(phospholipase A2 activity (consuming 1,2-dipalmitoylphosphatidylcholine));GO:0102568(phospholipase A…	00564(Glycerophospholipid metabolism);00565(Ether lipid metabolism);00590(Arachidonic acid metabolism);00591(Linoleic acid metabolism);00592(alpha-Linolenic acid metabolism);04270(Vascular smooth muscle contraction)	K01047	EC:3.1.1.4	NA	NA	2.49463	2.18078	3.22621	1.07553	1.47619	0.092448	0.0001	0.643776	0.226663	0.0001	0.059654	0.323616	0.078804	0.082104	0.397537	0.146454	0.318217	0.287403	0.161508	0.0954723	0.245441	1.27586	2.63387
2027	0	chr1	-	83174252	83183308	ENSGALT00000064386	4	1905	ENSGALG00000039538	CLDND1	GO:0016324(apical plasma membrane);GO:0016021(integral component of membrane);GO:0016020(membrane)	NA	NA	NA	claudin domain containing 1 [Source:HGNC Symbol;Acc:HGNC:1322]	NA	12.4139	7.08691	10.2372	1.26484	7.24685	6.36638	3.5439	4.83665	2.7346	0.65668	0.607915	0.004159	1.56186	2.00062	2.80119	0.508183	0.003097	1.10416	1.18888	1.33306	4.91564	4.25585	9.91266
2034	0	chr1	-	83273631	83292347	ENSGALT00000024449	18	3318	ENSGALG00000015152	BOC	GO:0007224(smoothened signaling pathway);GO:0045663(positive regulation of myoblast differentiation);GO:0007411(axon guidance);GO:0005887(integral component of plasma membrane);GO:0016021(integral component of membrane);GO:0016020(membrane)	04340(Hedgehog signaling pathway)	K20020	NA	BOC cell adhesion associated, oncogene regulated [Source:HGNC Symbol;Acc:HGNC:17173]	NA	32.1779	31.1604	28.0888	29.7743	26.1441	10.7901	15.5492	10.1483	4.06978	2.66328	4.82331	5.33345	5.19065	5.34912	2.01259	3.95995	2.47893	2.81716	5.29108	3.85212	12.1625	27.9592	30.4757
2047	0	chr1	+	83535298	83558902	ENSGALT00000024512	8	4206	ENSGALG00000015193	CCDC80	GO:0005615(extracellular space);GO:0005614(interstitial matrix);GO:0005604(basement membrane);GO:0005578(proteinaceous extracellular matrix);GO:0030198(extracellular matrix organization);GO:0010811(positive regulation of cell-substrate adhesion);GO:0008201(heparin binding);GO:0005539(glycosaminoglycan binding);GO:0001968(fibronectin binding)	NA	NA	NA	coiled-coil domain containing 80 [Source:HGNC Symbol;Acc:HGNC:30649]	NA	95.8429	82.0729	92.2776	82.1176	77.4322	36.9766	46.8942	39.7919	18.9818	10.0992	14.5302	22.084	12.1832	10.4411	9.70622	20.8193	7.26996	12.5985	14.9028	14.537	41.2209	79.7749	90.0645
2056	0	chr1	+	83669942	83676311	ENSGALT00000024565	6	1632	ENSGALG00000015221	CCDC181	GO:0008017(microtubule binding);GO:0002177(manchette);GO:0036126(sperm flagellum)	NA	NA	NA	coiled-coil domain containing 181 [Source:HGNC Symbol;Acc:HGNC:28051]	NA	0.50331	0.653234	0.243456	0.351588	0.263404	1.27416	2.21114	1.65222	0.289227	0.053289	0.044035	0.318364	0.296811	0.210195	0.05693	0.031047	0.114702	0.0675597	0.275123	0.12885	1.71251	0.307496	0.466667
2068	0	chr1	-	84122767	84123930	ENSGALT00000089847	1	1164	ENSGALG00000046343	ENSGALG00000046343	NA	NA	NA	NA	NA	NA	0.887322	1.28765	1.83473	1.08091	0.743632	0.306184	0.973069	0.204581	0.08505	0.223185	0.022627	0.319166	0.256926	0.279368	0.145499	0.158708	0.0001	0.101436	0.285153	0.110287	0.494611	0.912268	1.33657
2069	0	chr1	+	84123865	84132371	ENSGALT00000024600	7	1617	ENSGALG00000015247	GPR161	GO:0007186(G-protein coupled receptor signaling pathway);GO:0007165(signal transduction);GO:0004930(G-protein coupled receptor activity);GO:0004871(signal transducer activity);GO:0016021(integral component of membrane);GO:0016020(membrane);GO:0030819(positive regulation of cAMP biosynthetic process);GO:1901621(negative regulation of smoothened signaling pathway involved in dorsal/ventral neural t…	04340(Hedgehog signaling pathway)	K08439	NA	G protein-coupled receptor 161 [Source:HGNC Symbol;Acc:HGNC:23694]	NA	20.1711	18.7694	18.1372	8.00619	11.6965	5.33871	4.27486	3.70976	0.956527	1.7887	2.01638	1.52729	2.06011	2.92943	1.82513	1.57833	1.62983	1.67776	2.17228	1.5872	4.44111	9.85137	19.0259
2077	0	chr1	+	84531130	84573579	ENSGALT00000024624	14	5010	ENSGALG00000015258	DCBLD2	GO:0009986(cell surface);GO:0005887(integral component of plasma membrane);GO:0042060(wound healing);GO:0030308(negative regulation of cell growth);GO:0016021(integral component of membrane);GO:0016020(membrane)	NA	NA	NA	discoidin, CUB and LCCL domain containing 2 [Source:HGNC Symbol;Acc:HGNC:24627]	NA	60.1538	56.1052	55.8567	49.7086	48.1411	33.4705	31.22	34.1075	11.6179	10.1198	9.09642	10.5165	7.71105	10.5555	10.3475	7.17648	6.78894	8.1043	9.59436	10.278	32.9327	48.9248	57.3719
2081	0	chr1	+	84737375	84814326	ENSGALT00000024648	5	3567	ENSGALG00000015271	ENSGALG00000015271	NA	NA	NA	NA	NA	NA	11.276	8.45519	8.54274	23.5338	21.542	27.4548	45.9623	47.0546	7.68158	4.45633	3.07669	5.28227	3.60543	3.3264	4.06513	3.63151	2.59514	3.43059	4.07137	5.07153	40.1572	22.5379	9.42464
2082	0	chr1	+	84819684	84838713	ENSGALT00000083233	12	1832	ENSGALG00000015273	TBC1D23	GO:0005794(Golgi apparatus);GO:0050727(regulation of inflammatory response);GO:0032755(positive regulation of interleukin-6 production);GO:0032680(regulation of tumor necrosis factor production);GO:0007420(brain development);GO:0016192(vesicle-mediated transport);GO:0031175(neuron projection development);GO:1990403(embryonic brain development);GO:0005802(trans-Golgi network)	NA	NA	NA	TBC1 domain family member 23 [Source:HGNC Symbol;Acc:HGNC:25622]	NA	1.78852	3.85794	3.56078	1.85836	1.34295	2.46751	1.44491	1.3195	0.362298	0.396105	0.256812	0.212776	0.275933	0.352295	0.321974	0.29539	0.114708	0.244024	0.280335	0.338405	1.74397	1.60065	3.06908
2087	0	chr1	-	84863238	84884366	ENSGALT00000024670	13	1788	ENSGALG00000015285	TOMM70	GO:0070062(extracellular exosome);GO:0016020(membrane);GO:0005739(mitochondrion);GO:0016021(integral component of membrane)	NA	NA	NA	translocase of outer mitochondrial membrane 70 [Source:HGNC Symbol;Acc:HGNC:11985]	NA	53.8484	54.4046	55.8088	57.7677	75.1684	34.8814	29.196	30.6246	17.5086	16.6907	11.9869	17.8454	14.8459	13.7724	17.9626	15.8411	11.1838	14.9958	15.4879	15.3954	31.5673	66.4681	54.6872
2089	0	chr1	+	84910507	84928051	ENSGALT00000024682	6	1204	ENSGALG00000015293	TMEM45A	GO:0016021(integral component of membrane);GO:0016020(membrane)	NA	NA	NA	transmembrane protein 45A [Source:HGNC Symbol;Acc:HGNC:25480]	NA	2.13975	1.52862	1.39923	4.25727	4.81785	1.56257	0.926788	0.762495	0.305721	0.641141	1.35911	1.15449	0.997703	0.703426	0.345749	0.566578	0.389069	0.433799	0.951874	0.768659	1.08395	4.53756	1.6892
2093	0	chr1	-	84985337	85117095	ENSGALT00000024704	52	4392	ENSGALG00000015307	ABI3BP	GO:0031012(extracellular matrix);GO:0005615(extracellular space);GO:0005614(interstitial matrix);GO:0005578(proteinaceous extracellular matrix);GO:0030198(extracellular matrix organization);GO:0010811(positive regulation of cell-substrate adhesion);GO:0005539(glycosaminoglycan binding);GO:0008201(heparin binding);GO:0005518(collagen binding);GO:0005576(extracellular region)	NA	NA	NA	ABI family member 3 binding protein [Source:HGNC Symbol;Acc:HGNC:17265]	NA	29.1559	26.815	31.9978	41.2674	41.0978	23.044	32.58	34.5108	12.4529	8.23104	8.71288	17.3589	14.0087	6.0352	6.07675	9.10587	7.46926	7.55062	12.4676	9.79895	30.0449	41.1826	29.3229
2106	0	chr1	+	85310442	85319996	ENSGALT00000024744	5	2109	ENSGALG00000015330	ENSGALG00000015330	GO:0016567(protein ubiquitination)	NA	NA	NA	NA	NA	34.9833	35.4243	37.2933	21.2642	20.3045	19.1682	14.7887	17.3927	11.4966	8.58004	6.30365	12.5116	8.3643	10.5463	11.3045	8.40206	5.02576	8.24412	10.4741	8.79344	17.1166	20.7844	35.9003
2108	0	chr1	-	85342917	85347383	ENSGALT00000024756	6	867	ENSGALG00000015339	RPL24	GO:1902626(assembly of large subunit precursor of preribosome);GO:0022625(cytosolic large ribosomal subunit);GO:0000027(ribosomal large subunit assembly);GO:0003735(structural constituent of ribosome);GO:0003723(RNA binding);GO:0006412(translation);GO:0045296(cadherin binding);GO:0016020(membrane);GO:0070062(extracellular exosome);GO:0005737(cytoplasm)	03010(Ribosome)	NA	NA	ribosomal protein L24 [Source:HGNC Symbol;Acc:HGNC:10325]	NA	53.3853	59.1657	155.657	161.746	174.53	113.042	87.133	112.45	21.0914	6.39798	21.5236	33.7018	13.2262	13.6049	19.0125	19.3238	19.5989	19.3118	20.1776	16.3377	104.208	168.138	89.4026
2109	0	chr1	-	85343221	85344411	ENSGALT00000089113	3	299	ENSGALG00000015339	RPL24	GO:1902626(assembly of large subunit precursor of preribosome);GO:0022625(cytosolic large ribosomal subunit);GO:0000027(ribosomal large subunit assembly);GO:0003735(structural constituent of ribosome);GO:0003723(RNA binding);GO:0006412(translation);GO:0045296(cadherin binding);GO:0016020(membrane);GO:0070062(extracellular exosome);GO:0005737(cytoplasm)	03010(Ribosome)	K02896	NA	ribosomal protein L24 [Source:HGNC Symbol;Acc:HGNC:10325]	NA	151.442	146.818	189.416	302.761	186.92	184.574	122.365	156.16	86.5424	43.4437	81.4752	100.032	62.0591	71.8082	60.9201	75.5187	55.8848	64.1079	77.9663	70.4871	154.366	244.84	162.559
2120	0	chr1	+	86503359	86619306	ENSGALT00000024769	16	3346	ENSGALG00000015348	ALCAM	GO:0070062(extracellular exosome);GO:0043025(neuronal cell body);GO:0042101(T cell receptor complex);GO:0031226(intrinsic component of plasma membrane);GO:0030424(axon);GO:0009897(external side of plasma membrane);GO:0005925(focal adhesion);GO:0001772(immunological synapse);GO:0048846(axon extension involved in axon guidance);GO:0031290(retinal ganglion cell axon guidance);GO:0008045(motor neuron…	04514(Cell adhesion molecules (CAMs))	NA	NA	activated leukocyte cell adhesion molecule [Source:HGNC Symbol;Acc:HGNC:400]	NA	9.83525	9.69528	9.93068	4.39456	5.06288	3.01099	3.33182	2.98849	2.29285	1.47742	1.56993	5.56194	2.60747	1.52866	2.70803	2.28955	0.870814	1.95613	3.23269	1.78007	3.11043	4.72872	9.8204
2127	0	chr1	-	87434456	87455165	ENSGALT00000030436	10	3394	ENSGALG00000015355	CD47	GO:0016021(integral component of membrane);GO:0016020(membrane);GO:0007165(signal transduction);GO:0070053(thrombospondin receptor activity);GO:0008228(opsonization);GO:0008284(positive regulation of cell proliferation);GO:0009617(response to bacterium);GO:0022409(positive regulation of cell-cell adhesion);GO:0050729(positive regulation of inflammatory response);GO:0050766(positive regulation of …	04512(ECM-receptor interaction)	NA	NA	CD47 molecule [Source:HGNC Symbol;Acc:HGNC:1682]	NA	11.5323	58.204	67.5785	29.4235	14.724	24.8378	24.671	8.10015	12.1496	7.5204	7.44998	15.5618	7.32983	27.61	18.4968	11.6206	11.3502	13.8226	16.8339	9.04	19.203	22.0738	45.7716
2128	0	chr1	-	87434456	87455165	ENSGALT00000089747	11	3399	ENSGALG00000015355	CD47	GO:0016021(integral component of membrane);GO:0016020(membrane);GO:0007165(signal transduction);GO:0070053(thrombospondin receptor activity);GO:0008228(opsonization);GO:0008284(positive regulation of cell proliferation);GO:0009617(response to bacterium);GO:0022409(positive regulation of cell-cell adhesion);GO:0050729(positive regulation of inflammatory response);GO:0050766(positive regulation of …	04512(ECM-receptor interaction)	NA	NA	CD47 molecule [Source:HGNC Symbol;Acc:HGNC:1682]	NA	70.1253	63.7073	72.6268	14.452	30.698	6.63935	5.127	6.52204	4.77319	4.57973	2.15128	3.1401	3.41027	11.9295	4.47016	3.03715	2.64982	3.38571	6.15995	3.83473	6.09613	22.575	68.8198
2132	0	chr1	-	87472298	87488760	ENSGALT00000024781	11	1295	ENSGALG00000015356	IFT57	GO:0044292(dendrite terminus);GO:0036064(ciliary basal body);GO:0032391(photoreceptor connecting cilium);GO:0030992(intraciliary transport particle B);GO:0005930(axoneme);GO:0005929(cilium);GO:0005813(centrosome);GO:0005794(Golgi apparatus);GO:1905515(non-motile cilium assembly);GO:0060972(left/right pattern formation);GO:0050680(negative regulation of epithelial cell proliferation);GO:0044458(mo…	NA	NA	NA	intraflagellar transport 57 [Source:HGNC Symbol;Acc:HGNC:17367]	NA	16.6957	15.3822	13.2178	10.9554	10.5775	3.93335	3.39516	5.3622	2.01647	1.62301	1.65114	1.29922	1.8892	2.22822	1.85814	0.351241	0.529555	0.912977	1.80555	1.76354	4.23024	10.7664	15.0986
2133	0	chr1	+	87491686	87496064	ENSGALT00000036897	5	1119	ENSGALG00000022871	HHLA2	GO:0001819(positive regulation of cytokine production);GO:0031295(T cell costimulation);GO:0042104(positive regulation of activated T cell proliferation)	NA	NA	NA	HERV-H LTR-associating 2 [Source:HGNC Symbol;Acc:HGNC:4905]	NA	10.7947	2.01926	7.33258	3.16152	2.58361	1.07567	0.477925	1.33994	1.8597	1.45658	1.06557	0.489414	0.535033	2.04951	4.43936	0.32193	0.238324	1.66654	1.02465	1.46062	0.964511	2.87256	6.7155
2135	0	chr1	-	87502428	87544882	ENSGALT00000058584	41	5832	ENSGALG00000015358	MYH15	GO:0016459(myosin complex);GO:0003774(motor activity);GO:0051015(actin filament binding);GO:0003779(actin binding);GO:0005524(ATP binding);GO:0000166(nucleotide binding)	04260(Cardiac muscle contraction);04261(Adrenergic signaling in cardiomyocytes)	K17751	NA	myosin heavy chain 15 [Source:HGNC Symbol;Acc:HGNC:31073]	NA	0.20497	1.21765	0.359595	0.089972	1.5765	0.0001	0.296468	0.282769	0.428742	0.240125	0.520939	0.0001	0.0001	0.022739	0.006795	0.0001	0.186496	0.0644637	0.00764633	0.396602	0.193112	0.833236	0.594073
2136	0	chr1	-	87568051	87602011	ENSGALT00000024790	21	4148	ENSGALG00000015360	CIP2A	GO:0005886(plasma membrane);GO:0005829(cytosol);GO:0005737(cytoplasm);GO:2000179(positive regulation of neural precursor cell proliferation);GO:0007283(spermatogenesis);GO:0045296(cadherin binding);GO:0042803(protein homodimerization activity)	NA	NA	NA	cell proliferation regulating inhibitor of protein phosphatase 2A [Source:HGNC Symbol;Acc:HGNC:29302]	NA	9.92098	10.1677	12.4911	3.03543	4.17597	2.94688	1.26563	2.30135	1.42214	0.413957	0.568505	0.425308	0.393253	1.89467	0.366965	0.859201	0.260793	0.495653	0.90441	0.801535	2.17128	3.6057	10.8599
2141	0	chr1	-	87675060	87689414	ENSGALT00000024793	11	2921	ENSGALG00000015363	ENSGALG00000015363	NA	NA	NA	NA	NA	NA	9.53659	9.44129	13.1702	4.40096	3.1227	5.56858	0.0001	1.57391	2.29205	0.0001	0.0001	0.0001	0.34845	0.0001	0.596398	0.659883	0.0001	0.418794	0.116217	0.764083	2.38086	3.76183	10.716
2144	0	chr1	+	88234002	88277290	ENSGALT00000024797	6	1827	ENSGALG00000015367	NECTIN3	GO:0044291(cell-cell contact zone);GO:0043296(apical junction complex);GO:0005913(cell-cell adherens junction);GO:0005911(cell-cell junction);GO:0005886(plasma membrane);GO:1902414(protein localization to cell junction);GO:0060042(retina morphogenesis in camera-type eye);GO:0009566(fertilization);GO:0007156(homophilic cell adhesion via plasma membrane adhesion molecules);GO:0007155(cell adhesion)…	NA	NA	NA	nectin cell adhesion molecule 3 [Source:HGNC Symbol;Acc:HGNC:17664]	NA	29.1374	32.3067	29.6742	24.0116	26.8871	9.14219	9.59862	12.3992	10.8501	8.27462	8.62764	10.0025	5.8815	5.92188	6.63814	6.36222	4.68304	5.89447	7.26864	9.25079	10.38	25.4494	30.3728
2147	0	chr1	+	88509484	88552963	ENSGALT00000024811	15	2154	ENSGALG00000015377	PHLDB2	GO:1904261(positive regulation of basement membrane assembly involved in embryonic body morphogenesis);GO:0010717(regulation of epithelial to mesenchymal transition);GO:0010470(regulation of gastrulation);GO:0045296(cadherin binding);GO:0000226(microtubule cytoskeleton organization);GO:0045184(establishment of protein localization);GO:0051497(negative regulation of stress fiber assembly);GO:00518…	NA	NA	NA	pleckstrin homology like domain family B member 2 [Source:HGNC Symbol;Acc:HGNC:29573]	NA	45.291	41.3828	42.7781	29.0995	28.5985	15.2429	15.2198	12.2541	5.94038	4.81932	3.81235	7.50768	5.72125	2.7965	4.15909	5.40804	1.64578	3.73764	5.34181	4.85735	14.2389	28.849	43.1506
2170	0	chr1	+	89165149	89382603	ENSGALT00000024844	17	3240	ENSGALG00000015403	EPHA3	GO:0005887(integral component of plasma membrane);GO:0005769(early endosome);GO:0071300(cellular response to retinoic acid);GO:0070507(regulation of microtubule cytoskeleton organization);GO:0051893(regulation of focal adhesion assembly);GO:0048013(ephrin receptor signaling pathway);GO:0043087(regulation of GTPase activity);GO:0032956(regulation of actin cytoskeleton organization);GO:0010976(posi…	NA	NA	NA	EPH receptor A3 [Source:HGNC Symbol;Acc:HGNC:3387]	NA	50.8275	53.1179	50.8953	40.2228	36.5755	14.1252	9.99532	13.4235	5.01241	5.79085	5.67817	4.20523	3.71768	3.28831	2.23929	3.671	2.55991	2.8234	3.73707	5.49381	12.5147	38.3992	51.6136
2173	0	chr1	-	89665016	89695407	ENSGALT00000024855	15	1998	ENSGALG00000015409	PROS1	GO:0072562(blood microparticle);GO:0070062(extracellular exosome);GO:0005615(extracellular space);GO:0030195(negative regulation of blood coagulation);GO:0005576(extracellular region);GO:0005509(calcium ion binding)	NA	NA	NA	protein S [Source:HGNC Symbol;Acc:HGNC:9456]	NA	30.4486	35.559	35.0085	49.0722	44.2257	32.4033	36.1896	31.1359	14.5407	14.7933	11.537	11.5267	11.9381	13.0862	9.64297	10.1399	7.80891	9.19726	12.1837	13.6237	33.2429	46.649	33.672
2176	0	chr1	-	89710738	89711613	ENSGALT00000024862	1	876	ENSGALG00000015413	STX19	GO:0005484(SNAP receptor activity);GO:0048278(vesicle docking);GO:0008021(synaptic vesicle);GO:0000149(SNARE binding);GO:0016192(vesicle-mediated transport);GO:0031629(synaptic vesicle fusion to presynaptic active zone membrane);GO:0031201(SNARE complex);GO:0006886(intracellular protein transport);GO:0016021(integral component of membrane);GO:0005886(plasma membrane);GO:0016020(membrane)	04130(SNARE interactions in vesicular transport)	K08487	NA	syntaxin 19 [Source:HGNC Symbol;Acc:HGNC:19300]	NA	5.74103	4.50522	7.02493	5.87245	8.51796	3.94139	4.78117	4.28111	1.08271	1.57349	0.948029	0.98027	0.170089	0.684683	1.61112	1.25973	0.168573	1.01314	0.611681	1.20141	4.33455	7.1952	5.75706
2199	0	chr1	-	91524199	91543808	ENSGALT00000070714	4	1347	ENSGALG00000015438	MPZL1	GO:0009986(cell surface);GO:0005925(focal adhesion);GO:0005887(integral component of plasma membrane);GO:0007165(signal transduction);GO:0016020(membrane)	NA	NA	NA	myelin protein zero like 1 [Source:HGNC Symbol;Acc:HGNC:7226]	NA	24.1786	19.8762	22.4589	19.7086	17.9553	9.98157	7.83273	7.34402	3.92526	4.00424	3.62385	3.82148	3.98649	6.42169	3.53043	5.11885	4.61217	4.42048	4.74322	3.85112	8.38611	18.8319	22.1712
2206	0	chr1	-	91662967	91710053	ENSGALT00000030405	15	2363	ENSGALG00000015446	POU2F1	GO:0001223(transcription coactivator binding);GO:0003700(transcription factor activity, sequence-specific DNA binding);GO:0043565(sequence-specific DNA binding);GO:0006355(regulation of transcription, DNA-templated);GO:0006351(transcription, DNA-templated);GO:0005634(nucleus);GO:0003677(DNA binding);GO:0005654(nucleoplasm);GO:0043231(intracellular membrane-bounded organelle);GO:0045944(positive r…	NA	NA	NA	POU class 2 homeobox 1 [Source:HGNC Symbol;Acc:HGNC:9212]	NA	14.2854	15.3442	16.0566	14.6867	14.5319	10.9035	9.1824	10.8963	4.58971	4.43968	4.30111	0.642579	0.459238	1.04418	2.75501	0.942047	2.25807	1.98504	0.715333	4.4435	10.3274	14.6093	15.2287
2213	0	chr1	-	91883040	91887840	ENSGALT00000024926	4	2078	ENSGALG00000015459	ENSGALG00000015459	GO:0006355(regulation of transcription, DNA-templated);GO:0003700(transcription factor activity, sequence-specific DNA binding);GO:0003676(nucleic acid binding)	NA	NA	NA	NA	NA	6.80626	6.56365	5.4007	3.89966	4.03492	2.75354	1.22939	1.26909	0.614867	0.628565	0.729674	0.790518	1.19246	3.23915	0.966975	1.01523	0.389014	0.790405	1.74071	0.657702	1.75067	3.96729	6.25687
2217	0	chr1	+	91994160	92037790	ENSGALT00000024931	6	2088	ENSGALG00000015464	PTGFRN	GO:0009986(cell surface);GO:0034389(lipid particle organization);GO:0016021(integral component of membrane);GO:0005886(plasma membrane)	NA	NA	NA	prostaglandin F2 receptor inhibitor [Source:HGNC Symbol;Acc:HGNC:9601]	NA	74.3314	81.4013	75.1239	56.0535	52.0458	26.6043	32.2985	28.9744	9.11973	9.77737	11.9483	8.65914	11.8921	10.3983	5.85029	9.6706	11.8384	9.11977	10.3165	10.2818	29.2924	54.0497	76.9522
2219	0	chr1	+	92160311	92234273	ENSGALT00000055783	10	3552	ENSGALG00000036738	ENSGALG00000036738	NA	NA	NA	NA	NA	NA	62.3591	59.9063	17.4163	21.8604	27.309	12.0877	14.7342	9.79686	6.85005	4.97755	8.6357	8.6059	0.0001	10.5085	6.01614	8.86479	13.3995	9.42682	6.37149	6.8211	12.2063	24.5847	46.5606
2220	0	chr1	+	92160311	92234273	ENSGALT00000077190	9	3150	ENSGALG00000036738	ENSGALG00000036738	NA	NA	NA	NA	NA	NA	9.09402	13.559	23.0569	5.95369	4.34319	1.52855	0.0001	2.42834	2.47033	0.846475	1.07421	0.784681	1.20287	2.67729	1.61065	0.584674	3.0037	1.73301	1.55495	1.46367	1.31899	5.14844	15.2367
2227	0	chr1	-	92291341	92306928	ENSGALT00000024967	11	3319	ENSGALG00000015480	POGLUT1	GO:0070062(extracellular exosome);GO:0005788(endoplasmic reticulum lumen);GO:0072358(cardiovascular system development);GO:0048339(paraxial mesoderm development);GO:0048318(axial mesoderm development);GO:0008593(regulation of Notch signaling pathway);GO:0006493(protein O-linked glycosylation);GO:0001756(somitogenesis);GO:0046527(glucosyltransferase activity);GO:0035252(UDP-xylosyltransferase acti…	00514(Other types of O-glycan biosynthesis)	K13667	EC:2.4.1.-	protein O-glucosyltransferase 1 [Source:HGNC Symbol;Acc:HGNC:22954]	NA	28.4207	29.1765	27.1012	12.7768	10.5062	3.82997	4.00685	4.63339	2.58456	1.57387	2.65248	2.12493	2.18572	3.87194	3.01549	2.39728	2.84652	2.75309	2.72753	2.27031	4.15674	11.6415	28.2328
2229	0	chr1	+	92375565	92389300	ENSGALT00000054607	8	4604	ENSGALG00000037655	BCL9	NA	NA	NA	NA	B-cell CLL/lymphoma 9 [Source:HGNC Symbol;Acc:HGNC:1008]	NA	23.1091	24.5016	25.7207	18.5971	17.0877	9.47052	14.7522	12.63	5.09523	5.37622	5.04911	4.37424	4.12132	3.22254	5.30234	4.11258	5.78494	5.06662	3.90603	5.17352	12.2842	17.8424	24.4438
2232	0	chr1	-	92396609	92400603	ENSGALT00000089132	5	1367	ENSGALG00000015485	ACP6	GO:0005739(mitochondrion);GO:0002244(hematopoietic progenitor cell differentiation)	NA	NA	NA	lysophosphatidic acid phosphatase type 6 isoform 1 precursor [Source:RefSeq peptide;Acc:NP_001265005]	NA	4.88143	4.2335	5.55615	0.879082	1.43781	1.36979	1.13464	2.30542	0.727946	1.05502	0.817079	0.531738	0.602765	0.458899	1.37587	0.837367	0.094716	0.769319	0.531134	0.866683	1.60328	1.15845	4.89036
2235	0	chr1	-	92426541	92445689	ENSGALT00000077890	2	3005	ENSGALG00000039452	ENSGALG00000039452	NA	NA	NA	NA	NA	NA	62.1738	58.57	54.3247	13.1901	13.6224	4.31153	3.91041	3.70575	2.1095	1.57539	3.12728	2.49658	2.55841	4.12697	3.38019	5.53643	8.21095	5.70919	3.06065	2.27072	3.9759	13.4063	58.3562
2248	0	chr1	+	92953376	92971050	ENSGALT00000024991	4	852	ENSGALG00000015497	VGLL3	GO:0006357(regulation of transcription from RNA polymerase II promoter);GO:0003705(transcription factor activity, RNA polymerase II distal enhancer sequence-specific binding);GO:0005634(nucleus);GO:0006355(regulation of transcription, DNA-templated)	NA	NA	NA	vestigial like family member 3 [Source:HGNC Symbol;Acc:HGNC:24327]	NA	81.3255	81.2412	82.1682	40.2654	39.5164	22.7387	24.5257	25.77	21.5388	14.2914	12.3813	19.3582	15.2417	18.907	18.8776	14.7084	14.4259	16.004	17.8356	16.0705	24.3448	39.8909	81.5783
2252	0	chr1	-	93320999	93323566	ENSGALT00000067977	2	2357	ENSGALG00000032177	ENSGALG00000032177	NA	NA	NA	NA	NA	NA	0.488874	1.09655	1.17939	0.254842	0.196828	0.168425	0.009203	0.153986	0.066992	0.0001	0.0001	0.053556	0.032802	0.0001	0.019709	0.0001	0.0001	0.00663633	0.0288193	0.0223973	0.110538	0.225835	0.921605
2254	0	chr1	-	93328062	93520050	ENSGALT00000068429	9	1248	ENSGALG00000043393	CADM2	NA	NA	NA	NA	cell adhesion molecule 2 [Source:HGNC Symbol;Acc:HGNC:29849]	NA	1.55732	1.40133	1.58262	0.600661	0.87991	0.306838	0.546634	0.102601	0.906193	0.010812	0.254805	0.121378	0.0001	0.0001	0.0001	0.0001	0.111527	0.0372423	0.040526	0.390603	0.318691	0.740285	1.51376
2257	0	chr1	+	94991021	95105960	ENSGALT00000066904	4	796	ENSGALG00000031990	ENSGALG00000031990	NA	NA	NA	NA	NA	NA	6.88024	6.19566	7.88818	8.84456	8.30759	3.60476	4.13968	3.69995	2.80267	1.76876	1.40939	1.20825	1.77535	0.986582	1.40811	1.21995	0.810104	1.14606	1.32339	1.99361	3.8148	8.57608	6.98803
2261	0	chr1	-	95173017	95173661	ENSGALT00000059554	3	571	ENSGALG00000041516	ENSGALG00000041516	NA	NA	NA	NA	NA	NA	2.75855	3.11234	3.98026	4.69194	5.6459	7.63353	7.42707	9.22075	2.81392	2.22217	1.42698	1.77154	1.32248	2.60456	0.629601	1.13074	1.12396	0.961435	1.89953	2.15436	8.09378	5.16892	3.28372
2273	0	chr1	+	96489993	96603886	ENSGALT00000025009	27	4575	ENSGALG00000015511	ROBO1	GO:0035385(Roundabout signaling pathway);GO:0007507(heart development);GO:0007411(axon guidance);GO:0005623(cell);GO:0016021(integral component of membrane);GO:0016020(membrane);GO:0030275(LRR domain binding);GO:0042802(identical protein binding);GO:0002042(cell migration involved in sprouting angiogenesis);GO:0006919(activation of cysteine-type endopeptidase activity involved in apoptotic proces…	NA	NA	NA	roundabout guidance receptor 1 [Source:HGNC Symbol;Acc:HGNC:10249]	NA	34.4707	33.1739	30.9177	15.1999	18.7248	5.30861	4.48319	4.54429	1.31741	2.04689	1.78725	1.29647	1.78953	1.2788	1.05842	1.15422	1.29785	1.17017	1.45494	1.71718	4.77869	16.9624	32.8541
2278	0	chr1	-	96895939	97052466	ENSGALT00000025020	26	4202	ENSGALG00000015519	ROBO2	GO:0030673(axolemma);GO:0035385(Roundabout signaling pathway);GO:0001822(kidney development);GO:0007411(axon guidance);GO:0016021(integral component of membrane);GO:0016020(membrane);GO:0009986(cell surface);GO:0007420(brain development);GO:0007156(homophilic cell adhesion via plasma membrane adhesion molecules);GO:0050772(positive regulation of axonogenesis);GO:0001657(ureteric bud development);…	NA	NA	NA	roundabout guidance receptor 2 [Source:HGNC Symbol;Acc:HGNC:10250]	NA	7.5166	3.1862	5.11259	1.47244	0.835871	0.650019	1.36145	0.761504	0.114731	0.156167	0.19497	0.065745	0.036718	0.461971	0.180987	0.210381	0.085694	0.159021	0.188145	0.155289	0.924325	1.15415	5.27179
2279	0	chr1	-	96896153	97052556	ENSGALT00000073443	25	3759	ENSGALG00000015519	ROBO2	GO:0030673(axolemma);GO:0035385(Roundabout signaling pathway);GO:0001822(kidney development);GO:0007411(axon guidance);GO:0016021(integral component of membrane);GO:0016020(membrane);GO:0009986(cell surface);GO:0007420(brain development);GO:0007156(homophilic cell adhesion via plasma membrane adhesion molecules);GO:0050772(positive regulation of axonogenesis);GO:0001657(ureteric bud development);…	NA	NA	NA	roundabout guidance receptor 2 [Source:HGNC Symbol;Acc:HGNC:10250]	NA	9.27169	3.82443	5.35328	0.337881	1.5756	0.596883	0.0001	0.328125	0.001367	0.0001	0.188878	0.237298	0.0001	0.0001	0.0001	0.0001	0.0001	0.0001	0.079166	0.0634483	0.308369	0.95674	6.1498
2282	0	chr1	-	97304380	97306013	ENSGALT00000036826	3	372	ENSGALG00000028863	ENSGALG00000028863	NA	NA	NA	NA	NA	NA	5.68924	1.49309	3.33006	0.0001	0.254512	0.34025	0.0001	0.925391	0.0001	0.453113	0.0001	0.0001	0.0001	0.322989	0.235529	0.0001	0.0001	0.0785763	0.10773	0.151104	0.421914	0.127306	3.50413
2291	0	chr1	-	98081909	98089517	ENSGALT00000025252	5	4194	ENSGALG00000019201	HSPA13	GO:0070062(extracellular exosome);GO:0005524(ATP binding);GO:0000166(nucleotide binding)	NA	NA	NA	heat shock protein family A (Hsp70) member 13 [Source:HGNC Symbol;Acc:HGNC:11375]	NA	6.92968	7.63375	7.98247	4.18085	4.32714	3.32888	2.47339	2.40308	1.54479	1.1805	1.05635	1.44075	1.529	4.80637	3.258	2.29749	1.9073	2.4876	2.59204	1.26055	2.73512	4.25399	7.5153
2306	0	chr1	+	99543952	99573128	ENSGALT00000025349	7	1429	ENSGALG00000015720	CHODL	GO:0048471(perinuclear region of cytoplasm);GO:0005737(cytoplasm);GO:0010975(regulation of neuron projection development);GO:0016021(integral component of membrane);GO:0016020(membrane)	NA	NA	NA	chondrolectin [Source:HGNC Symbol;Acc:HGNC:17807]	NA	7.98614	6.57701	2.27883	8.19555	13.7877	0.0001	0.0001	2.05001	1.32488	0.9514	1.01352	0.0001	0.513635	0.0001	0.223711	0.0001	0.498252	0.240688	0.171278	1.0966	0.683402	10.9916	5.61399
2307	0	chr1	+	99543955	99573128	ENSGALT00000074939	6	1378	ENSGALG00000015720	CHODL	GO:0048471(perinuclear region of cytoplasm);GO:0005737(cytoplasm);GO:0010975(regulation of neuron projection development);GO:0016021(integral component of membrane);GO:0016020(membrane)	NA	NA	NA	chondrolectin [Source:HGNC Symbol;Acc:HGNC:17807]	NA	2.27021	2.32603	0.886041	5.55967	2.80823	2.70147	4.75464	1.80794	0.972531	0.948659	1.01645	1.1176	0.780875	0.0001	0.0001	0.248879	0.316104	0.188361	0.632858	0.979214	3.08801	4.18395	1.82743
2313	0	chr1	+	100721520	100975548	ENSGALT00000064796	18	6048	ENSGALG00000015737	NCAM2	GO:0042802(identical protein binding);GO:0005886(plasma membrane);GO:0016604(nuclear body);GO:0030424(axon);GO:0007155(cell adhesion);GO:0016021(integral component of membrane);GO:0016020(membrane)	NA	NA	NA	neural cell adhesion molecule 2 [Source:HGNC Symbol;Acc:HGNC:7657]	NA	0.692209	0.120735	0.20809	0.182231	0.709129	0.248748	0.240445	0.565497	0.008703	0.05223	0.0001	0.069702	0.025567	0.007797	0.019777	0.025165	0.0001	0.015014	0.0343553	0.0203443	0.351563	0.44568	0.340345
2337	0	chr1	-	102610038	102809834	ENSGALT00000001896	16	2892	ENSGALG00000015770	APP	GO:0051233(spindle midzone);GO:0070062(extracellular exosome);GO:0048471(perinuclear region of cytoplasm);GO:0045202(synapse);GO:0045177(apical part of cell);GO:0045121(membrane raft);GO:0043235(receptor complex);GO:0043198(dendritic shaft);GO:0043197(dendritic spine);GO:0043005(neuron projection);GO:0035253(ciliary rootlet);GO:0031594(neuromuscular junction);GO:0031410(cytoplasmic vesicle);GO:00…	NA	NA	NA	amyloid beta precursor protein [Source:HGNC Symbol;Acc:HGNC:620]	NA	49.9325	47.8456	40.8418	19.8671	20.121	4.30445	4.62809	1.31423	0.0001	2.23565	1.60221	0.730952	2.13378	0.930467	0.655843	1.36722	3.22569	1.74959	1.26507	1.27932	3.41559	19.994	46.2066
2338	0	chr1	-	102610038	102809834	ENSGALT00000036803	17	3060	ENSGALG00000015770	APP	GO:0051233(spindle midzone);GO:0070062(extracellular exosome);GO:0048471(perinuclear region of cytoplasm);GO:0045202(synapse);GO:0045177(apical part of cell);GO:0045121(membrane raft);GO:0043235(receptor complex);GO:0043198(dendritic shaft);GO:0043197(dendritic spine);GO:0043005(neuron projection);GO:0035253(ciliary rootlet);GO:0031594(neuromuscular junction);GO:0031410(cytoplasmic vesicle);GO:00…	NA	NA	NA	amyloid beta precursor protein [Source:HGNC Symbol;Acc:HGNC:620]	NA	190.305	180.386	195.279	147.511	164.705	82.3999	82.939	92.474	55.3296	46.6226	51.8005	57.2541	46.2294	58.3259	45.3878	78.9425	72.6613	65.6639	53.9365	51.2509	85.9376	156.108	188.656
2339	0	chr1	-	102882363	102939069	ENSGALT00000025441	4	2620	ENSGALG00000015774	CYYR1	GO:0016021(integral component of membrane);GO:0016020(membrane)	NA	NA	NA	cysteine and tyrosine rich 1 [Source:HGNC Symbol;Acc:HGNC:16274]	NA	7.90726	6.48354	5.90931	2.30805	3.43346	0.970345	1.37559	0.937515	0.261093	0.435754	0.769035	0.598809	1.14556	0.402861	0.562107	0.456942	0.482111	0.500387	0.715745	0.488627	1.09448	2.87075	6.7667
2341	0	chr1	-	103028117	103033674	ENSGALT00000078634	9	2775	ENSGALG00000040342	ADAMTS1	GO:0005829(cytosol);GO:0001822(kidney development);GO:0005578(proteinaceous extracellular matrix);GO:0031410(cytoplasmic vesicle);GO:0004222(metalloendopeptidase activity);GO:0008201(heparin binding);GO:0001542(ovulation from ovarian follicle);GO:0060347(heart trabecula formation);GO:0005604(basement membrane)	NA	NA	NA	ADAM metallopeptidase with thrombospondin type 1 motif 1 [Source:HGNC Symbol;Acc:HGNC:217]	NA	14.6208	10.2514	12.3045	26.3968	31.7709	20.6484	12.3944	20.4862	8.89771	2.1078	3.43166	1.59238	5.2398	2.41472	3.03828	3.18952	2.05622	2.76134	3.0823	4.81239	17.843	29.0839	12.3922
2343	0	chr1	-	103067330	103106355	ENSGALT00000025470	8	1962	ENSGALG00000015795	ADAMTS5	GO:0005615(extracellular space);GO:0042742(defense response to bacterium);GO:0050840(extracellular matrix binding);GO:0008201(heparin binding);GO:0008237(metallopeptidase activity);GO:0004222(metalloendopeptidase activity);GO:0006508(proteolysis);GO:0046872(metal ion binding);GO:0008270(zinc ion binding)	NA	NA	NA	ADAM metallopeptidase with thrombospondin type 1 motif 5 [Source:HGNC Symbol;Acc:HGNC:221]	NA	49.7038	37.6063	48.1358	24.5684	25.9051	21.2266	19.2948	20.4347	8.09226	11.3576	10.3109	5.26862	2.7754	4.71737	2.47594	3.83036	5.03986	3.78205	4.2538	9.92023	20.3187	25.2367	45.1487
2351	0	chr1	+	103990536	104008446	ENSGALT00000025494	17	2495	ENSGALG00000015813	USP16	GO:0045893(positive regulation of transcription, DNA-templated);GO:0051289(protein homotetramerization);GO:0005634(nucleus);GO:0070537(histone H2A K63-linked deubiquitination);GO:0045944(positive regulation of transcription from RNA polymerase II promoter);GO:0045901(positive regulation of translational elongation);GO:0035522(monoubiquitinated histone H2A deubiquitination);GO:0016578(histone deub…	NA	NA	NA	ubiquitin specific peptidase 16 [Source:HGNC Symbol;Acc:HGNC:12614]	NA	17.9454	14.9857	15.4197	9.72002	10.9317	15.1826	9.85335	10.2869	4.41327	2.72927	1.3425	4.74467	3.04856	3.11065	2.89913	1.57659	1.00821	1.82798	3.63463	2.82835	11.7743	10.3259	16.1169
2373	0	chr1	+	104652929	104657689	ENSGALT00000087816	5	661	ENSGALG00000015844	SOD1	GO:0070062(extracellular exosome);GO:0043234(protein complex);GO:0043209(myelin sheath);GO:0043025(neuronal cell body);GO:0032839(dendrite cytoplasm);GO:0031410(cytoplasmic vesicle);GO:0031012(extracellular matrix);GO:0005886(plasma membrane);GO:0005829(cytosol);GO:0005777(peroxisome);GO:0005739(mitochondrion);GO:0005737(cytoplasm);GO:0005654(nucleoplasm);GO:0005634(nucleus);GO:0005615(extracellu…	04146(Peroxisome)	NA	NA	superoxide dismutase 1 [Source:HGNC Symbol;Acc:HGNC:11179]	NA	10.0397	8.78856	2.75088	3.39806	6.21022	0.836286	10.5552	0.670005	0.327101	1.50099	0.39894	1.97554	0.654671	2.06446	0.362401	0.491503	0.386189	0.413364	1.56489	0.742343	4.02051	4.80414	7.19305
2379	0	chr1	+	104732138	104786820	ENSGALT00000025595	11	2145	ENSGALG00000015879	HUNK	GO:0006468(protein phosphorylation);GO:0004674(protein serine/threonine kinase activity);GO:0004672(protein kinase activity);GO:0035556(intracellular signal transduction);GO:0005634(nucleus);GO:0005737(cytoplasm);GO:0005524(ATP binding)	NA	NA	NA	hormonally up-regulated Neu-associated kinase [Source:HGNC Symbol;Acc:HGNC:13326]	NA	12.9306	13.3512	13.7895	8.17869	7.27841	4.27841	3.86259	3.17685	1.74201	1.4376	1.16398	0.690332	0.968313	1.35911	0.763768	1.02994	0.998407	0.930706	1.00592	1.44786	3.77262	7.72855	13.3571
2382	0	chr1	-	104878062	104881343	ENSGALT00000063958	4	1329	ENSGALG00000015884	MIS18A	GO:0005829(cytosol);GO:0005634(nucleus);GO:0000775(chromosome, centromeric region);GO:1903955(positive regulation of protein targeting to mitochondrion);GO:0044030(regulation of DNA methylation);GO:0034080(CENP-A containing nucleosome assembly);GO:0007059(chromosome segregation);GO:0000785(chromatin);GO:0046872(metal ion binding)	NA	NA	NA	MIS18 kinetochore protein A [Source:HGNC Symbol;Acc:HGNC:1286]	NA	5.75185	6.40557	7.58317	1.84889	1.96482	1.44067	1.77007	0.684376	1.05451	0.0001	0.0001	0.726229	0.0001	0.73967	0.303696	0.456715	0.0001	0.253504	0.488666	0.351569	1.29837	1.90686	6.5802
2401	0	chr1	-	105312337	105319698	ENSGALT00000071276	5	1960	ENSGALG00000034396	TMEM50B	GO:0005886(plasma membrane);GO:0005783(endoplasmic reticulum)	NA	NA	NA	transmembrane protein 50B [Source:HGNC Symbol;Acc:HGNC:1280]	NA	12.6724	1.24806	1.23875	1.26763	7.15667	0.785599	0.274709	0.831813	0.000732	0.759307	0.373841	0.627619	0.58626	1.5227	0.0001	0.854711	0.0001	0.28497	0.912194	0.37796	0.630707	4.21215	5.05308
2405	0	chr1	-	105312590	105323532	ENSGALT00000084878	6	1730	ENSGALG00000034396	TMEM50B	GO:0005886(plasma membrane);GO:0005783(endoplasmic reticulum)	NA	NA	NA	transmembrane protein 50B [Source:HGNC Symbol;Acc:HGNC:1280]	NA	0.0001	3.14694	2.84772	3.02037	0.0001	0.0001	0.013225	4.26171	0.0001	0.00294	0.0001	0.0001	0.0001	1.66918	0.0001	0.0001	0.0001	0.0001	0.556459	0.00104667	1.42501	1.51024	1.99825
2407	0	chr1	+	105330816	105350209	ENSGALT00000072113	21	3117	ENSGALG00000033199	ENSGALG00000033199	NA	00230(Purine metabolism);00670(One carbon pool by folate)	K11787	EC:6.3.4.13;EC:2.1.2.2	NA	NA	1.0664	0.396103	0.80337	0.366377	0.369632	0.095376	0.091758	0.152487	0.132204	0.178411	0.172121	0.226005	0.046518	0.110102	0.121597	0.232137	0.104795	0.152843	0.127542	0.160912	0.113207	0.368005	0.75529
2412	0	chr1	-	105433842	105439140	ENSGALT00000068186	10	1680	ENSGALG00000038649	DONSON	GO:0048478(replication fork protection);GO:0006260(DNA replication);GO:0007095(mitotic G2 DNA damage checkpoint);GO:0005634(nucleus);GO:0000077(DNA damage checkpoint);GO:0005657(replication fork);GO:0030894(replisome)	NA	NA	NA	downstream neighbor of SON [Source:HGNC Symbol;Acc:HGNC:2993]	NA	6.68234	6.18476	7.54362	2.2959	3.03204	3.68642	2.06775	2.70175	1.5483	1.16478	1.1014	0.782155	1.33756	1.79501	0.55545	0.97401	1.00724	0.845568	1.30491	1.27149	2.81864	2.66397	6.80357
2419	0	chr1	+	105492244	105575073	ENSGALT00000052516	37	5091	ENSGALG00000036677	ITSN1	GO:0032947(protein complex scaffold activity);GO:0005905(clathrin-coated pit);GO:0005886(plasma membrane);GO:0007264(small GTPase mediated signal transduction);GO:0043524(negative regulation of neuron apoptotic process);GO:0070064(proline-rich region binding);GO:0030027(lamellipodium);GO:0019209(kinase activator activity);GO:0051897(positive regulation of protein kinase B signaling);GO:0030139(en…	NA	NA	NA	intersectin 1 [Source:HGNC Symbol;Acc:HGNC:6183]	NA	30.5195	28.8798	31.8578	38.9045	39.3906	49.7209	50.181	48.6417	24.1574	23.7246	12.9124	27.5611	16.2967	11.6212	21.304	17.1542	6.55126	15.0031	18.493	20.2648	49.5145	39.1475	30.419
2425	0	chr1	-	105581785	105585111	ENSGALT00000073955	7	736	ENSGALG00000041812	ENSGALG00000041812	GO:0043209(myelin sheath);GO:0005739(mitochondrion)	NA	NA	NA	NA	NA	64.473	68.8888	69.9411	69.0866	81.1049	121.765	189.56	111.786	62.1536	49.0722	51.6389	63.7773	50.3233	42.8087	29.8887	37.4039	28.1009	31.7978	52.3031	54.2883	141.037	75.0957	67.7676
2434	0	chr1	-	105909217	105918527	ENSGALT00000025800	4	3400	ENSGALG00000016014	RCAN1	GO:0070884(regulation of calcineurin-NFAT signaling cascade);GO:0033173(calcineurin-NFAT signaling cascade);GO:0008597(calcium-dependent protein serine/threonine phosphatase regulator activity);GO:0050790(regulation of catalytic activity);GO:0005737(cytoplasm);GO:0019722(calcium-mediated signaling);GO:0003676(nucleic acid binding)	NA	NA	NA	regulator of calcineurin 1 [Source:HGNC Symbol;Acc:HGNC:3040]	NA	70.265	85.7192	73.1645	69.4916	57.4441	79.3583	59.6303	87.2322	11.3315	8.66563	5.65541	11.8022	10.7011	7.51259	13.9097	10.1664	5.75649	9.94419	10.0053	8.55084	75.4069	63.4678	76.3829
2439	0	chr1	-	106560582	106570024	ENSGALT00000025813	10	2502	ENSGALG00000016024	SETD4	GO:0018026(peptidyl-lysine monomethylation);GO:0018023(peptidyl-lysine trimethylation);GO:0016279(protein-lysine N-methyltransferase activity);GO:0042254(ribosome biogenesis);GO:0005730(nucleolus)	NA	NA	NA	SET domain containing 4 [Source:HGNC Symbol;Acc:HGNC:1258]	NA	4.21214	3.01724	3.98631	1.88547	2.92116	1.00927	0.503983	0.814458	0.428885	0.263033	0.209384	0.357227	0.676634	0.640761	0.655539	0.39339	0.125411	0.391447	0.558207	0.300434	0.775905	2.40332	3.73856
2446	0	chr1	+	106660194	106677742	ENSGALT00000025844	15	2624	ENSGALG00000016042	CHAF1B	GO:0043234(protein complex);GO:0033186(CAF-1 complex);GO:0005829(cytosol);GO:0005654(nucleoplasm);GO:0000790(nuclear chromatin);GO:0031497(chromatin assembly);GO:0006335(DNA replication-dependent nucleosome assembly)	NA	NA	NA	chromatin assembly factor 1 subunit B [Source:HGNC Symbol;Acc:HGNC:1911]	NA	30.6575	25.3609	28.7828	9.81119	9.08802	5.924	4.36969	5.47624	3.02591	2.19207	1.71082	3.29864	1.771	5.77136	1.80288	2.39145	1.25855	1.81762	3.61367	2.3096	5.25664	9.4496	28.2671
2489	0	chr1	-	109107710	109141826	ENSGALT00000026021	14	2124	ENSGALG00000016148	C2CD2	GO:0005829(cytosol);GO:0005634(nucleus);GO:0016021(integral component of membrane);GO:0016020(membrane)	NA	NA	NA	C2 calcium dependent domain containing 2 [Source:HGNC Symbol;Acc:HGNC:1266]	NA	19.2989	13.3742	17.3755	17.0311	18.9233	9.84735	4.75055	7.34501	1.72908	4.42825	5.00052	1.04715	3.60296	9.05527	3.95289	1.99024	3.78324	3.24212	4.56846	3.71929	7.3143	17.9772	16.6829
2501	0	chr1	+	109599316	109606399	ENSGALT00000036704	4	1440	ENSGALG00000022813	ENSGALG00000022813	GO:0005747(mitochondrial respiratory chain complex I);GO:0005739(mitochondrion)	00190(Oxidative phosphorylation)	K03944	NA	NA	NA	8.7632	5.7076	5.35811	8.08143	4.55001	14	14.3642	12.8496	5.55312	3.40547	2.18756	4.14309	3.68525	3.36818	2.45476	2.71452	1.04352	2.07093	3.73218	3.71539	13.7379	6.31572	6.60964
2505	0	chr1	-	109672729	109674225	ENSGALT00000069919	2	1063	ENSGALG00000030952	ENSGALG00000030952	NA	NA	NA	NA	NA	NA	0.715234	0.276294	0.2723	0.367231	2.11579	4.58561	1.57858	2.66786	0.749929	0.631089	0.363772	0.095001	0.0001	0.0001	0.0001	0.122586	0.044208	0.0556313	0.0317337	0.581597	2.94402	1.24151	0.421276
2507	0	chr1	-	109708831	109726598	ENSGALT00000026110	16	1763	ENSGALG00000016196	ENSGALG00000016196	GO:0060351(cartilage development involved in endochondral bone morphogenesis);GO:0051593(response to folic acid);GO:0050880(regulation of blood vessel size);GO:0050667(homocysteine metabolic process);GO:0043506(regulation of JUN kinase activity);GO:0030823(regulation of cGMP metabolic process);GO:0021587(cerebellum morphogenesis);GO:0019344(cysteine biosynthetic process);GO:0019343(cysteine biosy…	01230(Biosynthesis of amino acids);00260(Glycine, serine and threonine metabolism);00270(Cysteine and methionine metabolism)	K01697	EC:4.2.1.22	NA	NA	17.0717	13.6232	16.7685	8.0177	13.0089	40.0708	40.6527	26.4263	11.8679	3.73983	6.30057	0.633693	0.065867	0.754974	0.26795	0.197652	0.340529	0.26871	0.484845	7.30277	35.7166	10.5133	15.8211
2508	0	chr1	-	109739113	109754910	ENSGALT00000085018	10	3539	ENSGALG00000016198	U2AF1	GO:0089701(U2AF);GO:0030628(pre-mRNA 3'-splice site binding);GO:0000398(mRNA splicing, via spliceosome);GO:0005681(spliceosomal complex);GO:0003723(RNA binding);GO:0003676(nucleic acid binding);GO:0046872(metal ion binding);GO:0050733(RS domain binding);GO:0016607(nuclear speck)	03040(Spliceosome)	NA	NA	U2 small nuclear RNA auxiliary factor 1 [Source:HGNC Symbol;Acc:HGNC:12453]	NA	13.0457	18.1735	15.645	9.63291	10.0605	9.37111	4.46502	8.85281	4.15349	3.31893	2.10506	4.39471	3.81191	3.15734	3.50264	2.91659	2.93217	3.11713	3.78799	3.19249	7.56298	9.84672	15.6214
2510	0	chr1	-	109741690	109754387	ENSGALT00000052491	9	1022	ENSGALG00000016198	U2AF1	GO:0089701(U2AF);GO:0030628(pre-mRNA 3'-splice site binding);GO:0000398(mRNA splicing, via spliceosome);GO:0005681(spliceosomal complex);GO:0003723(RNA binding);GO:0003676(nucleic acid binding);GO:0046872(metal ion binding);GO:0050733(RS domain binding);GO:0016607(nuclear speck)	03040(Spliceosome)	K12836	NA	U2 small nuclear RNA auxiliary factor 1 [Source:HGNC Symbol;Acc:HGNC:12453]	NA	2.3639	3.77461	2.08148	1.07601	1.3969	1.05421	0.414491	1.06694	0.88681	0.156784	0.33396	0.045504	0.269688	0.147326	0.978777	0.174149	0.085224	0.412717	0.154173	0.459185	0.845212	1.23646	2.74
2524	0	chr1	+	110164243	110252690	ENSGALT00000059575	9	1297	ENSGALG00000031932	AGPAT3	NA	00561(Glycerolipid metabolism);00564(Glycerophospholipid metabolism)	K13523	EC:2.3.1.51;EC:2.3.1.-	1-acylglycerol-3-phosphate O-acyltransferase 3 [Source:HGNC Symbol;Acc:HGNC:326]	NA	60.3469	61.1973	64.5726	43.3863	36.3545	59.7697	41.3289	45.6143	30.8437	18.3564	23.2207	22.7063	17.6079	24.3223	11.1058	15.6293	8.4268	11.7206	21.5455	24.1403	48.9043	39.8704	62.0389
2536	0	chr1	-	110833548	110980821	ENSGALT00000060820	29	4227	ENSGALG00000016217	ENSGALG00000016217	GO:0071557(histone H3-K27 demethylation);GO:0071558(histone demethylase activity (H3-K27 specific));GO:0010468(regulation of gene expression);GO:0046872(metal ion binding);GO:0032259(methylation);GO:0008168(methyltransferase activity)	NA	NA	NA	NA	NA	38.8141	33.8758	43.2929	45.4748	37.4577	19.6198	18.3022	22.9148	25.0959	14.8113	8.64953	8.25644	19.1086	6.20104	12.6896	13.0714	16.5579	14.1063	11.1887	16.1856	20.2789	41.4662	38.6609
2545	0	chr1	+	111056475	111115975	ENSGALT00000026150	15	2527	ENSGALG00000016221	EFHC2	GO:0005623(cell);GO:0005615(extracellular space);GO:1990830(cellular response to leukemia inhibitory factor)	NA	NA	NA	EF-hand domain containing 2 [Source:HGNC Symbol;Acc:HGNC:26233]	NA	1.05391	1.29716	0.71733	0.612644	0.769241	0.062225	0.534616	0.0001	0.0729	0.10247	0.077539	0.019981	0.0001	0.131666	0.111519	0.09886	0.018596	0.076325	0.0505823	0.084303	0.19898	0.690943	1.0228
2556	0	chr1	+	111777485	111982403	ENSGALT00000054938	25	2694	ENSGALG00000042400	CASK	GO:0005925(focal adhesion);GO:0045944(positive regulation of transcription from RNA polymerase II promoter);GO:0016020(membrane);GO:0005911(cell-cell junction);GO:0005737(cytoplasm);GO:0005829(cytosol);GO:0016323(basolateral plasma membrane);GO:0005634(nucleus);GO:0045202(synapse);GO:0042043(neurexin family protein binding);GO:0001953(negative regulation of cell-matrix adhesion);GO:0010839(negati…	NA	NA	NA	calcium/calmodulin dependent serine protein kinase [Source:HGNC Symbol;Acc:HGNC:1497]	NA	50.0767	51.2028	53.0887	39.7949	26.492	21.0724	19.4994	24.7871	14.3334	10.7632	9.36591	19.2609	13.19	10.1424	24.734	21.741	10.2747	18.9166	14.1977	11.4875	21.7863	33.1435	51.4561
2557	0	chr1	+	111777485	111982403	ENSGALT00000059980	27	2766	ENSGALG00000042400	CASK	GO:0005925(focal adhesion);GO:0045944(positive regulation of transcription from RNA polymerase II promoter);GO:0016020(membrane);GO:0005911(cell-cell junction);GO:0005737(cytoplasm);GO:0005829(cytosol);GO:0016323(basolateral plasma membrane);GO:0005634(nucleus);GO:0045202(synapse);GO:0042043(neurexin family protein binding);GO:0001953(negative regulation of cell-matrix adhesion);GO:0010839(negati…	NA	NA	NA	calcium/calmodulin dependent serine protein kinase [Source:HGNC Symbol;Acc:HGNC:1497]	NA	39.1609	35.6425	34.262	5.50902	14.3991	9.44044	9.84211	8.05891	4.00433	4.65721	3.88843	7.2702	5.95128	4.95455	9.65676	7.84285	3.92597	7.14186	6.05867	4.18332	9.11382	9.95404	36.3552
2561	0	chr1	+	111982647	111983657	ENSGALT00000053770	2	822	ENSGALG00000029954	ENSGALG00000029954	NA	NA	NA	NA	NA	NA	19.6897	17.6597	14.6002	7.49787	9.68338	7.25884	6.81023	6.68014	3.18894	2.3554	2.03525	4.09361	3.56819	1.63424	5.34525	5.95585	0.915789	4.0723	3.09868	2.52653	6.9164	8.59062	17.3165
2582	0	chr1	+	112393549	112409925	ENSGALT00000047006	8	4272	ENSGALG00000016245	ENSGALG00000016245	NA	NA	NA	NA	NA	NA	4.17345	3.15973	1.90846	2.13236	1.95694	1.36527	7.08511	1.31226	0.696235	0.416869	0.444303	0.243239	0.250578	0.434019	0.353898	0.182139	0.284809	0.273615	0.309279	0.519136	3.25421	2.04465	3.08055
2594	0	chr1	+	112926210	112983863	ENSGALT00000078170	17	2226	ENSGALG00000036284	RPGR	GO:0005813(centrosome);GO:0007601(visual perception);GO:0060271(cilium assembly);GO:0003723(RNA binding);GO:0005794(Golgi apparatus);GO:0001750(photoreceptor outer segment)	NA	NA	NA	retinitis pigmentosa GTPase regulator [Source:HGNC Symbol;Acc:HGNC:10295]	NA	4.94375	3.58214	3.04833	4.42008	4.26424	6.25592	3.77673	4.46479	1.9957	1.27438	0.654573	0.872804	0.68113	0.464635	0.779611	0.520906	0.318723	0.539747	0.672856	1.30822	4.83248	4.34216	3.85807
2595	0	chr1	+	112995140	113035746	ENSGALT00000065472	10	1782	ENSGALG00000043100	SRPX	GO:0005783(endoplasmic reticulum);GO:0001845(phagolysosome assembly);GO:0006914(autophagy);GO:2001241(positive regulation of extrinsic apoptotic signaling pathway in absence of ligand);GO:0034976(response to endoplasmic reticulum stress);GO:0060244(negative regulation of cell proliferation involved in contact inhibition);GO:0005776(autophagosome)	NA	NA	NA	sushi repeat containing protein, X-linked [Source:HGNC Symbol;Acc:HGNC:11309]	NA	33.1167	29.4739	32.6066	18.5964	20.4039	27.4463	18.1249	24.2503	12.8638	6.20179	9.76693	7.76006	5.3517	4.10382	1.62815	4.35943	6.07242	4.02	5.73853	9.61085	23.2739	19.5001	31.7324
2605	0	chr1	-	113222082	113251614	ENSGALT00000036649	5	1384	ENSGALG00000016265	LANCL3	GO:0007165(signal transduction);GO:0005886(plasma membrane)	NA	NA	NA	LanC like 3 [Source:HGNC Symbol;Acc:HGNC:24767]	NA	5.31144	3.6971	5.79032	1.44174	2.25082	1.89624	1.30108	2.39794	0.440891	0.415098	0.616812	0.219852	0.281044	0.442056	0.510789	0.100916	0.333356	0.31502	0.314317	0.490934	1.86509	1.84628	4.93295
2607	0	chr1	-	113283937	113314035	ENSGALT00000026229	4	4707	ENSGALG00000016266	PRRG1	GO:0005576(extracellular region);GO:0005509(calcium ion binding);GO:0016021(integral component of membrane);GO:0016020(membrane)	NA	NA	NA	proline rich and Gla domain 1 [Source:HGNC Symbol;Acc:HGNC:9469]	NA	18.8307	17.9945	21.6675	12.3421	10.6221	8.56737	7.18699	7.74617	5.29009	3.97598	3.47953	3.89338	4.43853	3.34933	2.7053	2.88088	2.3362	2.64079	3.89375	4.24854	7.83351	11.4821	19.4975
2614	0	chr1	+	113366191	113369659	ENSGALT00000088597	10	1062	ENSGALG00000045985	ENSGALG00000045985	NA	NA	NA	NA	NA	NA	0.308746	0.205366	1.14959	1.05215	1.65876	0.15133	0.144809	0.221818	0.0001	0.0001	0.09225	0.0001	0.0001	0.0001	0.0001	0.0001	0.0001	0.0001	0.0001	0.0308167	0.172652	1.35545	0.554567
2616	0	chr1	+	113403070	113433885	ENSGALT00000026231	17	2817	ENSGALG00000016268	ENSGALG00000016268	GO:0016021(integral component of membrane);GO:0016020(membrane)	NA	NA	NA	NA	NA	0.994216	1.38974	0.683781	0.459885	0.309276	0.534232	0.0001	0.045733	0.0001	0.0001	0.052167	0.105369	0.0001	0.033197	0.016491	0.015232	0.0001	0.0106077	0.046222	0.0174557	0.193355	0.38458	1.02258
2621	0	chr1	+	113937248	113961367	ENSGALT00000045548	3	1702	ENSGALG00000027198	TMEM47	GO:0016021(integral component of membrane);GO:0016020(membrane);GO:0005886(plasma membrane);GO:0005911(cell-cell junction)	NA	NA	NA	transmembrane protein 47 [Source:HGNC Symbol;Acc:HGNC:18515]	NA	23.6863	26.4413	24.0148	39.0102	42.8113	22.6216	15.4598	19.7544	10.4483	12.6056	8.58889	8.51843	14.4525	5.42516	9.59057	10.724	5.74228	8.68561	9.46535	10.5476	19.2786	40.9108	24.7141
2626	0	chr1	+	114487058	115480598	ENSGALT00000075829	73	10575	ENSGALG00000016281	DMD	GO:0045202(synapse);GO:0045121(membrane raft);GO:0044306(neuron projection terminus);GO:0042383(sarcolemma);GO:0030055(cell-substrate junction);GO:0030054(cell junction);GO:0030018(Z disc);GO:0016010(dystrophin-associated glycoprotein complex);GO:0005886(plasma membrane);GO:2000651(positive regulation of sodium ion transmembrane transporter activity);GO:1902083(negative regulation of peptidyl-cys…	NA	NA	NA	dystrophin [Source:HGNC Symbol;Acc:HGNC:2928]	NA	5.66053	4.97752	3.08039	7.03702	11.0146	6.44237	4.64037	3.9884	2.60474	1.5017	1.3762	1.24027	1.22156	0.819674	3.08955	1.02582	0.393269	1.50288	1.09383	1.82755	5.02371	9.0258	4.57281
2640	0	chr1	-	117435791	117439802	ENSGALT00000086269	11	1368	ENSGALG00000044129	ENSGALG00000044129	NA	NA	NA	NA	NA	NA	10.3234	4.77677	14.6292	20.9202	42.6548	14.4453	29.8363	24.9815	0.0001	0.0001	0.0001	0.0001	0.0001	0.0001	0.0001	0.0001	0.0001	0.0001	0.0001	0.0001	23.0877	31.7875	9.90978
2641	0	chr1	-	117436136	117441378	ENSGALT00000050129	14	1635	ENSGALG00000044129	ENSGALG00000044129	NA	NA	NA	NA	NA	NA	1.41236	0.786449	1.90765	2.61021	2.04197	0.075004	0.0001	0.09784	0.0001	0.0001	0.0001	0.0001	0.0001	0.0001	0.0001	0.0001	0.0001	0.0001	0.0001	0.0001	0.057648	2.32609	1.36882
2645	0	chr1	-	117847142	118037119	ENSGALT00000026316	37	4491	ENSGALG00000016312	POLA1	GO:0005829(cytosol);GO:0005658(alpha DNA polymerase:primase complex);GO:0005654(nucleoplasm);GO:0005634(nucleus);GO:0006260(DNA replication);GO:0046982(protein heterodimerization activity);GO:0003887(DNA-directed DNA polymerase activity);GO:0001882(nucleoside binding);GO:0006303(double-strand break repair via nonhomologous end joining);GO:0071897(DNA biosynthetic process);GO:0006272(leading stran…	00230(Purine metabolism);00240(Pyrimidine metabolism);03030(DNA replication)	K02320	EC:2.7.7.7	DNA polymerase alpha 1, catalytic subunit [Source:HGNC Symbol;Acc:HGNC:9173]	NA	38.1082	34.1482	34.8976	24.4488	25.1434	17.4345	12.8941	16.4513	5.58586	3.30314	2.4807	3.72583	3.43618	7.37476	4.09203	3.45866	2.53158	3.36076	4.84559	3.7899	15.5933	24.7961	35.718
2658	0	chr1	+	118238510	118252563	ENSGALT00000086896	3	2048	ENSGALG00000016345	KLHL15	GO:0031463(Cul3-RING ubiquitin ligase complex);GO:2000042(negative regulation of double-strand break repair via homologous recombination);GO:0042787(protein ubiquitination involved in ubiquitin-dependent protein catabolic process);GO:0005634(nucleus);GO:0071630(nuclear protein quality control by the ubiquitin-proteasome system);GO:0016567(protein ubiquitination);GO:0061617(MICOS complex);GO:00424…	NA	NA	NA	kelch like family member 15 [Source:HGNC Symbol;Acc:HGNC:29347]	NA	6.95399	5.74761	7.9128	5.11403	1.10917	2.97102	3.94364	1.13169	1.05778	0.752939	0.473015	0.900911	1.01777	1.2677	1.04526	2.21457	1.29197	1.51727	1.06213	0.761244	2.68212	3.1116	6.87147
2663	0	chr1	+	118276615	118307765	ENSGALT00000026366	10	1391	ENSGALG00000016345	KLHL15	GO:0031463(Cul3-RING ubiquitin ligase complex);GO:2000042(negative regulation of double-strand break repair via homologous recombination);GO:0042787(protein ubiquitination involved in ubiquitin-dependent protein catabolic process);GO:0005634(nucleus);GO:0071630(nuclear protein quality control by the ubiquitin-proteasome system);GO:0016567(protein ubiquitination);GO:0061617(MICOS complex);GO:00424…	NA	NA	NA	kelch like family member 15 [Source:HGNC Symbol;Acc:HGNC:29347]	NA	4.47796	2.99137	4.5208	1.5501	0.59675	1.87235	1.5649	1.58163	0.18735	0.98293	0.350044	0.439593	0.665566	0.158	0.711445	0.142691	0.27383	0.375989	0.421053	0.506775	1.67296	1.07343	3.99671
2679	0	chr1	-	118890050	118981624	ENSGALT00000026410	22	2151	ENSGALG00000016375	PHEX	GO:0048471(perinuclear region of cytoplasm);GO:0005794(Golgi apparatus);GO:0005783(endoplasmic reticulum);GO:0030282(bone mineralization);GO:0019637(organophosphate metabolic process);GO:0006508(proteolysis);GO:0008237(metallopeptidase activity);GO:0004222(metalloendopeptidase activity);GO:0016021(integral component of membrane);GO:0016020(membrane)	NA	NA	NA	phosphate regulating endopeptidase homolog, X-linked [Source:RefSeq peptide;Acc:NP_001186206]	NA	15.7959	11.08	13.9282	5.05911	5.35561	1.70887	3.00165	3.31295	0.601775	0.53712	1.12822	0.444577	0.284653	0.14069	0.124122	0.29682	0.166265	0.195736	0.289973	0.755704	2.67449	5.20736	13.6014
2682	0	chr1	-	119066345	119095570	ENSGALT00000026423	11	1485	ENSGALG00000016382	MBTPS2	GO:0005737(cytoplasm);GO:1990440(positive regulation of transcription from RNA polymerase II promoter in response to endoplasmic reticulum stress);GO:0051091(positive regulation of sequence-specific DNA binding transcription factor activity);GO:0036500(ATF6-mediated unfolded protein response);GO:0031293(membrane protein intracellular domain proteolysis);GO:0004222(metalloendopeptidase activity);G…	04141(Protein processing in endoplasmic reticulum)	K07765	EC:3.4.24.85	membrane bound transcription factor peptidase, site 2 [Source:HGNC Symbol;Acc:HGNC:15455]	NA	12.3564	10.0783	9.67639	12.0471	12.3744	6.15017	5.46348	6.67287	6.40003	5.14175	6.07028	1.93457	3.98986	5.02717	2.8627	1.95846	1.88288	2.23468	3.65053	5.87069	6.0955	12.2108	10.7037
2687	0	chr1	-	119187223	119376750	ENSGALT00000075424	21	2583	ENSGALG00000016391	ENSGALG00000016391	GO:0009966(regulation of signal transduction);GO:0005737(cytoplasm);GO:0016020(membrane)	NA	NA	NA	NA	NA	29.8255	32.216	27.4121	23.8954	24.9167	4.83706	5.45825	3.14652	0.0001	0.221654	0.350419	0.126953	0.269103	0.084181	0.648316	0.035855	1.15015	0.61144	0.160079	0.190724	4.48061	24.4061	29.8179
2688	0	chr1	-	119187240	119376750	ENSGALT00000061072	21	2700	ENSGALG00000016391	ENSGALG00000016391	GO:0009966(regulation of signal transduction);GO:0005737(cytoplasm);GO:0016020(membrane)	NA	NA	NA	NA	NA	8.21778	11.7033	15.1421	11.1927	11.5937	0.0001	0.0001	4.37602	0.0001	0.0001	0.0001	0.0001	0.0001	0.0001	0.0001	0.0001	0.0001	0.0001	0.0001	0.0001	1.45874	11.3932	11.6877
2697	0	chr1	+	119825923	119831432	ENSGALT00000071283	6	516	ENSGALG00000016410	ENSGALG00000016410	GO:0006413(translational initiation);GO:0003743(translation initiation factor activity);GO:0006412(translation);GO:0003723(RNA binding)	03013(RNA transport)	NA	NA	NA	NA	3.39275	7.24372	2.57761	0.855946	1.91461	0.702303	2.13049	1.51203	0.859688	1.23729	0.298417	0.347522	0.451118	0.322044	1.20516	0.466398	0.113181	0.594914	0.373561	0.798465	1.44827	1.38528	4.40469
2699	0	chr1	+	119900726	119932095	ENSGALT00000026478	14	1962	ENSGALG00000016415	MAP7D2	GO:0015630(microtubule cytoskeleton);GO:0005198(structural molecule activity);GO:0000226(microtubule cytoskeleton organization)	NA	NA	NA	MAP7 domain containing 2 [Source:HGNC Symbol;Acc:HGNC:25899]	NA	0.515954	0.597324	0.877157	0.538396	0.405997	0.038634	0.0001	0.112393	0.0001	0.057923	0.074901	0.018761	0.0001	0.0001	0.0001	0.0001	0.0001	0.0001	0.00632033	0.044308	0.0503757	0.472197	0.663478
2702	0	chr1	+	119981518	120203381	ENSGALT00000026488	18	2979	ENSGALG00000016420	SH3KBP1	GO:0005515(protein binding);GO:0007010(cytoskeleton organization);GO:0008360(regulation of cell shape);GO:0016477(cell migration);GO:0005737(cytoplasm);GO:0005911(cell-cell junction);GO:0030139(endocytic vesicle)	04144(Endocytosis)	NA	NA	SH3 domain containing kinase binding protein 1 [Source:HGNC Symbol;Acc:HGNC:13867]	NA	43.2462	36.1451	44.1576	23.5325	24.8078	12.7252	9.19623	11.7461	9.093	4.61854	4.54076	9.06772	7.87502	14.9251	12.1935	9.93216	7.64148	9.9224	10.6226	6.0841	11.2225	24.1702	41.183
2704	0	chr1	+	120133398	120203106	ENSGALT00000064342	12	1472	ENSGALG00000016420	SH3KBP1	GO:0005515(protein binding);GO:0007010(cytoskeleton organization);GO:0008360(regulation of cell shape);GO:0016477(cell migration);GO:0005737(cytoplasm);GO:0005911(cell-cell junction);GO:0030139(endocytic vesicle)	04144(Endocytosis)	K12470	NA	SH3 domain containing kinase binding protein 1 [Source:HGNC Symbol;Acc:HGNC:13867]	NA	0.956848	1.18151	0.977846	0.644266	0.630151	0.0001	0.34657	0.734299	0.219434	0.0001	0.096342	0.127521	0.0001	0.108621	0.0001	0.0001	0.0001	0.0001	0.0787473	0.105292	0.360323	0.637209	1.03873
2708	0	chr1	+	120395079	120415594	ENSGALT00000026640	20	2718	ENSGALG00000016511	ADGRG2	GO:0009986(cell surface);GO:0005829(cytosol);GO:0005886(plasma membrane);GO:0070062(extracellular exosome);GO:0007166(cell surface receptor signaling pathway);GO:0004888(transmembrane signaling receptor activity);GO:0007186(G-protein coupled receptor signaling pathway);GO:0004930(G-protein coupled receptor activity);GO:0016021(integral component of membrane);GO:0016020(membrane)	NA	NA	NA	adhesion G protein-coupled receptor G2 [Source:HGNC Symbol;Acc:HGNC:4516]	NA	9.01236	4.13585	11.197	2.0948	4.50204	1.25222	1.27415	1.46564	0.338515	0.0001	0.0001	0.301524	0.034059	0.671945	0.399925	0.145133	0.0001	0.181719	0.335843	0.112905	1.33067	3.29842	8.11507
2711	0	chr1	+	120418832	120455800	ENSGALT00000026654	32	3666	ENSGALG00000016518	PHKA2	GO:0005977(glycogen metabolic process);GO:0005516(calmodulin binding);GO:0005975(carbohydrate metabolic process);GO:0005964(phosphorylase kinase complex);GO:0004689(phosphorylase kinase activity);GO:0006468(protein phosphorylation);GO:0005886(plasma membrane);GO:0003824(catalytic activity);GO:0016020(membrane)	04020(Calcium signaling pathway);04910(Insulin signaling pathway)	NA	NA	phosphorylase kinase regulatory subunit alpha 2 [Source:HGNC Symbol;Acc:HGNC:8926]	NA	4.87824	3.3996	4.61226	10.0159	11.3606	3.63456	2.20153	2.50646	0.949303	0.91096	0.002291	1.5279	1.06181	0.004731	0.0001	1.1515	1.27495	0.808852	0.864814	0.620851	2.78085	10.6882	4.2967
2716	0	chr1	-	120520180	120619365	ENSGALT00000026675	17	3118	ENSGALG00000016529	CDKL5	GO:0032839(dendrite cytoplasm);GO:0005829(cytosol);GO:0005654(nucleoplasm);GO:0005634(nucleus);GO:0050773(regulation of dendrite development);GO:0046777(protein autophosphorylation);GO:0045773(positive regulation of axon extension);GO:0005524(ATP binding);GO:0016301(kinase activity);GO:0004672(protein kinase activity);GO:0006468(protein phosphorylation)	NA	NA	NA	cyclin dependent kinase like 5 [Source:HGNC Symbol;Acc:HGNC:11411]	NA	13.9159	12.4399	17.2873	9.53329	12.7122	3.74987	2.70847	3.28963	3.85667	2.41732	1.82017	3.47657	5.34705	4.29781	0.675006	2.18996	0.536394	1.13379	4.37381	2.69805	3.24933	11.1227	14.5477
2717	0	chr1	-	120522599	120619365	ENSGALT00000071127	17	2974	ENSGALG00000016529	CDKL5	GO:0032839(dendrite cytoplasm);GO:0005829(cytosol);GO:0005654(nucleoplasm);GO:0005634(nucleus);GO:0050773(regulation of dendrite development);GO:0046777(protein autophosphorylation);GO:0045773(positive regulation of axon extension);GO:0005524(ATP binding);GO:0016301(kinase activity);GO:0004672(protein kinase activity);GO:0006468(protein phosphorylation)	NA	NA	NA	cyclin dependent kinase like 5 [Source:HGNC Symbol;Acc:HGNC:11411]	NA	9.47422	12.6266	7.25193	7.49905	6.14953	2.92652	4.59488	2.42164	2.17439	0.305683	0.436448	3.17105	2.53826	1.12017	0.870134	0.818985	0.508662	0.732594	2.27649	0.972173	3.31434	6.82429	9.78426
2718	0	chr1	+	120694801	120730607	ENSGALT00000026687	10	1827	ENSGALG00000016537	SCML2	GO:0031519(PcG protein complex);GO:0005634(nucleus);GO:0006355(regulation of transcription, DNA-templated)	NA	NA	NA	Scm polycomb group protein like 2 [Source:HGNC Symbol;Acc:HGNC:10581]	NA	8.23977	8.22619	9.96722	4.17392	3.46108	1.56086	1.69661	2.07399	1.26569	1.15039	1.48001	1.30402	0.997324	2.46425	1.47519	1.50462	0.755033	1.24495	1.58853	1.2987	1.77716	3.8175	8.81106
2723	0	chr1	-	121281606	121375643	ENSGALT00000026696	18	5450	ENSGALG00000016545	REPS2	GO:0005509(calcium ion binding)	NA	NA	NA	RALBP1 associated Eps domain containing 2 [Source:HGNC Symbol;Acc:HGNC:9963]	NA	9.4569	9.64316	9.08035	6.48626	6.82584	11.9307	7.43991	9.81024	2.08807	2.14442	1.80785	1.67575	1.34806	1.78972	1.19375	1.47586	0.626002	1.09854	1.60451	2.01345	9.72696	6.65605	9.39347
2725	0	chr1	+	121402901	121411162	ENSGALT00000026698	12	1828	ENSGALG00000016546	RBBP7	GO:0035098(ESC/E(Z) complex);GO:0000122(negative regulation of transcription from RNA polymerase II promoter);GO:0045892(negative regulation of transcription, DNA-templated);GO:0006260(DNA replication);GO:0016569(covalent chromatin modification);GO:0005634(nucleus);GO:0006355(regulation of transcription, DNA-templated);GO:0006351(transcription, DNA-templated);GO:0003723(RNA binding);GO:0030308(ne…	NA	NA	NA	Histone-binding protein RBBP7 [Source:UniProtKB/Swiss-Prot;Acc:Q9I8G9]	NA	12.7243	9.72751	11.2208	4.78809	6.40636	5.83708	5.46402	6.48247	1.78998	1.39844	1.36412	1.39656	1.01832	2.09034	1.68492	1.06762	1.64629	1.46628	1.50174	1.51751	5.92785	5.59722	11.2242
2728	0	chr1	+	121458301	121526563	ENSGALT00000026701	19	2887	ENSGALG00000016549	CTPS2	GO:0005739(mitochondrion);GO:0044210('de novo' CTP biosynthetic process);GO:0006541(glutamine metabolic process);GO:0003883(CTP synthase activity);GO:0006221(pyrimidine nucleotide biosynthetic process);GO:0006241(CTP biosynthetic process);GO:0016874(ligase activity);GO:0005524(ATP binding);GO:0000166(nucleotide binding)	00240(Pyrimidine metabolism)	K01937	EC:6.3.4.2	CTP synthase 2 [Source:HGNC Symbol;Acc:HGNC:2520]	NA	5.94409	7.57509	7.50403	8.86835	8.43619	5.16948	4.34737	4.64692	2.81062	2.8031	1.75505	1.65097	2.21369	2.03052	1.6481	1.77178	1.55297	1.65762	1.96506	2.45626	4.72126	8.65227	7.00774
2758	0	chr1	+	122126115	122139309	ENSGALT00000070842	7	1863	ENSGALG00000016563	ASB9	GO:0016567(protein ubiquitination);GO:0045732(positive regulation of protein catabolic process)	NA	NA	NA	ankyrin repeat and SOCS box containing 9 [Source:HGNC Symbol;Acc:HGNC:17184]	NA	3.36757	1.29141	2.39811	0.0001	0.601556	1.84491	1.12198	0.148643	0.0001	0.449245	0.003384	0.090842	0.0001	0.365687	0.0001	0.560413	0.157278	0.239264	0.15221	0.15091	1.03851	0.300828	2.35236
2761	0	chr1	+	122344605	122359048	ENSGALT00000026744	9	2947	ENSGALG00000016569	FANCB	GO:0043240(Fanconi anaemia nuclear complex)	03460(Fanconi anemia pathway)	NA	NA	Fanconi anemia complementation group B [Source:HGNC Symbol;Acc:HGNC:3583]	NA	0.837125	2.98881	2.1488	2.80631	2.63788	0.981879	0.385508	0.30744	0.519703	0.796821	0.280116	0.076478	0.122485	0.859901	0.0001	0.129202	0.214585	0.114629	0.352955	0.532213	0.558276	2.72209	1.99158
2762	0	chr1	+	122344726	122346261	ENSGALT00000083522	2	1201	ENSGALG00000016569	FANCB	GO:0043240(Fanconi anaemia nuclear complex)	03460(Fanconi anemia pathway)	K10889	NA	Fanconi anemia complementation group B [Source:HGNC Symbol;Acc:HGNC:3583]	NA	4.67302	2.70197	1.94083	1.48255	2.66037	0.153404	0.0001	0.833392	0.0001	0.018452	0.181676	0.0001	0.17017	0.419631	0.196268	0.301814	0.0001	0.166061	0.196634	0.0667427	0.328965	2.07146	3.10527
2769	0	chr1	+	122827173	122931852	ENSGALT00000051041	7	1086	ENSGALG00000016575	GPM6B	GO:0016021(integral component of membrane);GO:0016020(membrane);GO:0032956(regulation of actin cytoskeleton organization);GO:0030501(positive regulation of bone mineralization);GO:0051893(regulation of focal adhesion assembly);GO:0085029(extracellular matrix assembly)	NA	NA	NA	glycoprotein M6B [Source:HGNC Symbol;Acc:HGNC:4461]	NA	99.8586	68.4214	77.828	33.2524	38.3869	32.6335	19.2927	32.1578	18.1682	9.29758	12.2212	9.04989	7.40637	9.71217	12.0334	10.8812	13.3026	12.0724	8.72281	13.229	28.028	35.8196	82.036
2770	0	chr1	+	122827240	122925267	ENSGALT00000047331	6	1555	ENSGALG00000016575	GPM6B	GO:0016021(integral component of membrane);GO:0016020(membrane);GO:0032956(regulation of actin cytoskeleton organization);GO:0030501(positive regulation of bone mineralization);GO:0051893(regulation of focal adhesion assembly);GO:0085029(extracellular matrix assembly)	NA	NA	NA	glycoprotein M6B [Source:HGNC Symbol;Acc:HGNC:4461]	NA	39.0007	29.0059	29.4637	8.80727	11.1336	13.9087	6.93786	14.84	4.8986	4.09985	2.65709	1.94145	2.42288	3.2321	4.50334	3.08483	3.16388	3.58402	2.53214	3.88518	11.8955	9.97042	32.4901
2771	0	chr1	+	122827320	122930033	ENSGALT00000026753	8	861	ENSGALG00000016575	GPM6B	GO:0016021(integral component of membrane);GO:0016020(membrane);GO:0032956(regulation of actin cytoskeleton organization);GO:0030501(positive regulation of bone mineralization);GO:0051893(regulation of focal adhesion assembly);GO:0085029(extracellular matrix assembly)	NA	NA	NA	glycoprotein M6B [Source:HGNC Symbol;Acc:HGNC:4461]	NA	5.59954	11.2764	5.01913	0.521921	2.17342	2.10821	0.0001	0.0001	0.0001	0.744807	0.796714	1.10455	0.0001	0.727083	0.0001	0.596159	1.42712	0.674461	0.610578	0.513874	0.702803	1.34767	7.29836
2775	0	chr1	+	122917716	122930033	ENSGALT00000080627	7	873	ENSGALG00000016575	GPM6B	GO:0016021(integral component of membrane);GO:0016020(membrane);GO:0032956(regulation of actin cytoskeleton organization);GO:0030501(positive regulation of bone mineralization);GO:0051893(regulation of focal adhesion assembly);GO:0085029(extracellular matrix assembly)	NA	NA	NA	glycoprotein M6B [Source:HGNC Symbol;Acc:HGNC:4461]	NA	11.1917	4.14205	11.1372	0.892067	2.67243	3.47278	7.75969	4.62327	0.0001	1.22216	1.4158	1.26286	0.61651	0.009983	0.100773	0.007752	2.37254	0.82702	0.629784	0.879353	5.28525	1.78225	8.82366
2779	0	chr1	+	122963858	122969710	ENSGALT00000055669	4	1816	ENSGALG00000016578	ENSGALG00000016578	GO:0005793(endoplasmic reticulum-Golgi intermediate compartment);GO:0016192(vesicle-mediated transport);GO:0048471(perinuclear region of cytoplasm);GO:0006888(ER to Golgi vesicle-mediated transport);GO:0006810(transport);GO:0005737(cytoplasm);GO:0005622(intracellular);GO:0005634(nucleus)	NA	NA	NA	Trafficking protein particle complex subunit 2 [Source:UniProtKB/Swiss-Prot;Acc:Q5ZKP4]	NA	1.39668	1.35947	2.81361	0.565651	0.431087	0.697709	0.667961	0.737247	0.795721	0.251911	0.381117	0.143784	0.175276	0.10261	0.633921	0.231584	0.185335	0.35028	0.140557	0.47625	0.700972	0.498369	1.85659
2786	0	chr1	-	123018708	123059075	ENSGALT00000026770	12	2311	ENSGALG00000016584	EGFL6	GO:0005604(basement membrane);GO:0005578(proteinaceous extracellular matrix);GO:0030198(extracellular matrix organization);GO:0010811(positive regulation of cell-substrate adhesion);GO:0005509(calcium ion binding);GO:0016020(membrane)	NA	NA	NA	EGF like domain multiple 6 [Source:HGNC Symbol;Acc:HGNC:3235]	NA	239.606	247.853	213.133	62.332	76.1556	13.1484	14.4057	20.866	7.33938	4.29076	5.33831	4.54084	4.11939	1.92413	1.68288	5.214	2.81988	3.23892	3.52812	5.65615	16.14	69.2438	233.531
2788	0	chr1	-	123019273	123051312	ENSGALT00000075997	11	1692	ENSGALG00000016584	EGFL6	GO:0005604(basement membrane);GO:0005578(proteinaceous extracellular matrix);GO:0030198(extracellular matrix organization);GO:0010811(positive regulation of cell-substrate adhesion);GO:0005509(calcium ion binding);GO:0016020(membrane)	NA	NA	NA	EGF like domain multiple 6 [Source:HGNC Symbol;Acc:HGNC:3235]	NA	5.39184	4.49364	7.6579	0.488144	1.08991	1.03398	0.007277	0.5629	0.029955	0.042637	0.188141	0.07495	0.031472	0.027364	0.540281	0.077057	0.10213	0.239823	0.0445953	0.086911	0.53472	0.789029	5.84779
2793	0	chr1	-	123420158	123444697	ENSGALT00000052147	7	1632	ENSGALG00000016592	PRPS2	GO:0009165(nucleotide biosynthetic process);GO:0070062(extracellular exosome);GO:0006015(5-phosphoribose 1-diphosphate biosynthetic process);GO:0042802(identical protein binding);GO:0004749(ribose phosphate diphosphokinase activity);GO:0044249(cellular biosynthetic process);GO:0009156(ribonucleoside monophosphate biosynthetic process);GO:0042803(protein homodimerization activity);GO:0009116(nucle…	01200(Carbon metabolism);01230(Biosynthesis of amino acids);00030(Pentose phosphate pathway);00230(Purine metabolism)	NA	NA	phosphoribosyl pyrophosphate synthetase 2 [Source:HGNC Symbol;Acc:HGNC:9465]	NA	73.9865	55.6061	74.2218	108.688	120.375	66.2492	39.7866	57.3396	25.4517	14.9184	9.64727	7.20005	7.32944	1.98325	3.70092	5.21368	6.65637	5.19032	5.50425	16.6725	54.4585	114.532	67.9381
2794	0	chr1	-	123420598	123444697	ENSGALT00000026780	8	1213	ENSGALG00000016592	PRPS2	GO:0009165(nucleotide biosynthetic process);GO:0070062(extracellular exosome);GO:0006015(5-phosphoribose 1-diphosphate biosynthetic process);GO:0042802(identical protein binding);GO:0004749(ribose phosphate diphosphokinase activity);GO:0044249(cellular biosynthetic process);GO:0009156(ribonucleoside monophosphate biosynthetic process);GO:0042803(protein homodimerization activity);GO:0009116(nucle…	01200(Carbon metabolism);01230(Biosynthesis of amino acids);00030(Pentose phosphate pathway);00230(Purine metabolism)	K00948	EC:2.7.6.1	phosphoribosyl pyrophosphate synthetase 2 [Source:HGNC Symbol;Acc:HGNC:9465]	NA	26.8976	29.5445	35.709	40.3891	42.5633	24.5245	29.5003	14.8375	7.5544	2.79597	4.3778	1.89065	2.17867	3.13977	3.21932	6.11731	1.70021	3.67895	2.40303	4.90939	22.9541	41.4762	30.717
2796	0	chr1	-	123533142	123555428	ENSGALT00000050101	12	3534	ENSGALG00000033541	FRMPD4	GO:0005546(phosphatidylinositol-4,5-bisphosphate binding);GO:0043197(dendritic spine);GO:0043234(protein complex);GO:0051835(positive regulation of synapse structural plasticity)	NA	NA	NA	FERM and PDZ domain containing 4 [Source:HGNC Symbol;Acc:HGNC:29007]	NA	10.6875	7.66331	8.17304	2.28399	2.26264	0.934985	1.06209	1.87016	0.376836	0.097441	0.160041	0.035388	0.094803	0.185439	0.082852	0.024609	0.013297	0.0402527	0.10521	0.211439	1.28908	2.27332	8.84129
2805	0	chr1	+	124632218	124725073	ENSGALT00000065715	9	2300	ENSGALG00000038504	MID1	GO:0046982(protein heterodimerization activity);GO:0042802(identical protein binding);GO:0008017(microtubule binding);GO:0042803(protein homodimerization activity);GO:0005874(microtubule);GO:0035372(protein localization to microtubule);GO:0005737(cytoplasm);GO:0031625(ubiquitin protein ligase binding);GO:0005881(cytoplasmic microtubule);GO:0015630(microtubule cytoskeleton);GO:0051219(phosphoprote…	04120(Ubiquitin mediated proteolysis)	K08285	EC:2.3.2.27	midline 1 (Opitz/BBB syndrome) [Source:RefSeq peptide;Acc:NP_989460]	NA	32.7758	33.8545	33.2645	11.2261	10.0374	3.72601	3.61066	4.19848	2.61229	2.26695	2.59731	3.47084	2.98189	3.50332	1.98284	3.63845	2.5196	2.71363	3.31868	2.49218	3.84505	10.6318	33.2982
2812	0	chr1	-	125013959	125134159	ENSGALT00000071858	10	5268	ENSGALG00000030802	SHROOM2	GO:0070062(extracellular exosome);GO:0030864(cortical actin cytoskeleton)	NA	NA	NA	shroom family member 2 [Source:HGNC Symbol;Acc:HGNC:630]	NA	5.85706	5.50211	6.99153	3.39627	3.27812	1.94096	0.336563	1.61389	0.043999	0.028257	1.04802	0.309107	0.66222	1.57991	0.205022	0.494869	0.524113	0.408001	0.850413	0.373425	1.29714	3.33719	6.1169
2819	0	chr1	+	125695764	125824428	ENSGALT00000076296	14	6352	ENSGALG00000035266	ANOS1	GO:0009986(cell surface);GO:0004867(serine-type endopeptidase inhibitor activity);GO:0030414(peptidase inhibitor activity);GO:0010466(negative regulation of peptidase activity);GO:0007155(cell adhesion);GO:0010951(negative regulation of endopeptidase activity);GO:0005576(extracellular region)	NA	NA	NA	Anosmin-1 [Source:UniProtKB/Swiss-Prot;Acc:P33005]	NA	7.83825	7.0345	8.72535	8.15604	7.84463	4.5364	4.67667	5.29903	4.92486	3.13149	1.91311	1.23215	1.41199	0.775539	1.00653	1.10678	0.251304	0.788205	1.13989	3.32315	4.83737	8.00034	7.86603
2829	0	chr1	+	126933000	127051569	ENSGALT00000026841	6	2511	ENSGALG00000016628	ENSGALG00000016628	GO:0048488(synaptic vesicle endocytosis);GO:0045202(synapse);GO:0009986(cell surface);GO:0050808(synapse organization);GO:0050804(modulation of chemical synaptic transmission);GO:0007158(neuron cell-cell adhesion);GO:0052689(carboxylic ester hydrolase activity);GO:0042043(neurexin family protein binding);GO:0004872(receptor activity);GO:0005887(integral component of plasma membrane);GO:0005622(in…	04514(Cell adhesion molecules (CAMs))	NA	NA	NA	NA	2.00735	1.29717	0.0001	2.05643	0.004245	0.07588	0.123826	1.56464	0.0001	0.016585	0.0001	0.0001	0.0001	0.011065	0.001164	0.003673	0.001258	0.00203167	0.003755	0.005595	0.588115	1.03034	1.10154
2836	0	chr1	+	128155790	128206843	ENSGALT00000055324	8	1480	ENSGALG00000042759	PRKX	GO:0030155(regulation of cell adhesion);GO:0046777(protein autophosphorylation);GO:0030334(regulation of cell migration);GO:0007155(cell adhesion);GO:0001525(angiogenesis);GO:0005737(cytoplasm);GO:0005634(nucleus);GO:0018105(peptidyl-serine phosphorylation);GO:0001935(endothelial cell proliferation);GO:0043542(endothelial cell migration);GO:0031589(cell-substrate adhesion);GO:0004691(cAMP-depende…	NA	NA	NA	protein kinase, X-linked [Source:HGNC Symbol;Acc:HGNC:9441]	NA	7.50288	13.8	12.294	9.09508	9.65098	5.48892	4.31089	5.10528	2.76228	1.47026	1.03121	2.61283	2.06994	7.16751	3.00447	3.09584	2.25108	2.7838	3.95009	1.75458	4.96836	9.37303	11.199
2837	0	chr1	+	128366355	128384828	ENSGALT00000026856	7	8736	ENSGALG00000016635	MXRA5	GO:0070062(extracellular exosome);GO:0016021(integral component of membrane);GO:0016020(membrane);GO:0071559(response to transforming growth factor beta)	NA	NA	NA	matrix remodeling associated 5 [Source:HGNC Symbol;Acc:HGNC:7539]	NA	186.015	170.229	185.509	209.845	229.068	47.5929	59.3104	54.2003	24.4603	17.9603	19.2523	42.5768	31.4218	21.7726	21.3648	19.6673	27.58	22.8707	31.9237	20.5576	53.7012	219.457	180.584
2843	0	chr1	-	128557288	128567294	ENSGALT00000026884	7	1133	ENSGALG00000016655	GYG2	GO:0016757(transferase activity, transferring glycosyl groups);GO:0016740(transferase activity)	NA	NA	NA	glycogenin 2 [Source:HGNC Symbol;Acc:HGNC:4700]	NA	1.54752	1.53088	1.28643	1.94254	1.62231	0.072599	0.276543	0.213717	0.277193	0.0001	0.302214	0.133402	0.344574	0.041622	0.282608	0.0001	0.04903	0.110579	0.173199	0.193169	0.18762	1.78242	1.45494
2846	0	chr1	-	128604508	128627813	ENSGALT00000041401	10	864	ENSGALG00000024488	CD99	GO:0005925(focal adhesion);GO:0016021(integral component of membrane);GO:0016020(membrane)	04514(Cell adhesion molecules (CAMs))	K06520	NA	CD99 molecule (Xg blood group) [Source:HGNC Symbol;Acc:HGNC:7082]	NA	122.509	115.901	122.001	84.9595	77.1142	49.8303	56.0943	62.5071	17.3935	14.9695	13.1116	47.7195	21.8623	36.5119	43.9771	22.8161	28.8744	31.8892	35.3646	15.1582	56.1439	81.0369	120.137
2858	0	chr1	+	129193738	129198912	ENSGALT00000059910	4	1490	ENSGALG00000016691	ENSGALG00000016691	GO:0022857(transmembrane transporter activity);GO:0005743(mitochondrial inner membrane);GO:0006810(transport);GO:0055085(transmembrane transport);GO:0016021(integral component of membrane);GO:0016020(membrane)	04020(Calcium signaling pathway);04217(Necroptosis);04218(Cellular senescence);05164(Influenza A)	NA	NA	NA	NA	65.1266	59.4112	0.0001	0.0001	0.0001	0.0001	0.0001	0.0001	0.0001	0.0001	0.0001	0.0001	0.0001	0.0001	0.0001	0.0001	0.0001	0.0001	0.0001	0.0001	0.0001	0.0001	41.5126
2860	0	chr1	+	129193739	129198913	ENSGALT00000047584	3	294	ENSGALG00000016691	ENSGALG00000016691	GO:0022857(transmembrane transporter activity);GO:0005743(mitochondrial inner membrane);GO:0006810(transport);GO:0055085(transmembrane transport);GO:0016021(integral component of membrane);GO:0016020(membrane)	04020(Calcium signaling pathway);04217(Necroptosis);04218(Cellular senescence);05164(Influenza A)	NA	NA	NA	NA	11.0968	0.0001	26.5763	13.5528	15.5336	44.0758	19.6374	25.4077	5.30329	3.88776	3.81813	3.36422	3.30454	6.14285	3.55093	5.83586	4.84251	4.7431	4.27054	4.33639	29.707	14.5432	12.5577
2861	0	chr1	+	129193764	129197266	ENSGALT00000079540	5	1266	ENSGALG00000016691	ENSGALG00000016691	GO:0022857(transmembrane transporter activity);GO:0005743(mitochondrial inner membrane);GO:0006810(transport);GO:0055085(transmembrane transport);GO:0016021(integral component of membrane);GO:0016020(membrane)	04020(Calcium signaling pathway);04217(Necroptosis);04218(Cellular senescence);05164(Influenza A)	NA	NA	NA	NA	1.54776	2.60054	3.71896	2.48357	2.86145	2.16438	3.64849	2.30561	0.0001	0.0001	0.56957	0.0001	0.535743	0.858312	0.365172	0.462175	0.0001	0.275816	0.464718	0.189923	2.70616	2.67251	2.62242
2864	0	chr1	+	129195173	129197264	ENSGALT00000086899	3	883	ENSGALG00000016691	ENSGALG00000016691	GO:0022857(transmembrane transporter activity);GO:0005743(mitochondrial inner membrane);GO:0006810(transport);GO:0055085(transmembrane transport);GO:0016021(integral component of membrane);GO:0016020(membrane)	04020(Calcium signaling pathway);04217(Necroptosis);04218(Cellular senescence);05164(Influenza A)	K05863	NA	NA	NA	542.867	595.126	577.405	267.925	320.873	495.727	383.867	359.338	0.179307	0.183611	111.671	0.160756	66.0682	114.867	73.18	100.59	0.133003	57.9678	60.3655	37.3447	412.977	294.399	571.799
2869	0	chr1	-	129773258	129781085	ENSGALT00000026949	5	907	ENSGALG00000016698	ENSGALG00000016698	GO:0043565(sequence-specific DNA binding);GO:0007275(multicellular organism development);GO:0006355(regulation of transcription, DNA-templated);GO:0005634(nucleus);GO:0003677(DNA binding)	NA	NA	NA	NA	NA	14.153	18.29	15.4819	4.13262	3.25534	1.5859	4.89637	1.96958	0.924262	0.790968	1.52125	1.25062	1.07576	1.14317	0.675086	0.717876	0.750751	0.714571	1.15652	1.07883	2.81728	3.69398	15.975
2870	0	chr1	+	129990428	130041210	ENSGALT00000026955	15	2614	ENSGALG00000016702	PPP2R3B	GO:0005509(calcium ion binding)	03015(mRNA surveillance pathway);04261(Adrenergic signaling in cardiomyocytes)	K11583	NA	protein phosphatase 2 regulatory subunit B''beta [Source:HGNC Symbol;Acc:HGNC:13417]	NA	129.367	156.758	144.832	79.9436	91.1785	17.0953	17.6564	18.5295	23.7051	11.0605	8.04959	24.5662	26.5129	11.9802	3.1328	6.84113	1.90689	3.96027	21.0198	14.2717	17.7604	85.561	143.652
2871	0	chr1	-	130042506	130100185	ENSGALT00000026974	32	4593	ENSGALG00000016716	ENSGALG00000016716	NA	NA	NA	NA	NA	NA	30.6237	35.1954	28.8168	18.7879	19.0386	14.8152	12.6552	9.67431	5.68271	6.14644	4.23309	4.8383	6.22999	6.01106	5.53604	4.20811	3.18454	4.30956	5.69312	5.35408	12.3816	18.9132	31.5453
2876	0	chr1	-	130179595	130223708	ENSGALT00000026992	11	2533	ENSGALG00000016727	JADE3	GO:0000123(histone acetyltransferase complex);GO:0043983(histone H4-K12 acetylation);GO:0043982(histone H4-K8 acetylation);GO:0043981(histone H4-K5 acetylation);GO:0043966(histone H3 acetylation);GO:0046872(metal ion binding)	NA	NA	NA	jade family PHD finger 3 [Source:HGNC Symbol;Acc:HGNC:22982]	NA	48.2852	54.478	52.0622	36.7656	34.3672	17.0882	14.9126	12.3025	5.89053	5.5682	5.47881	6.55821	6.17161	11.3722	9.24561	7.63848	9.75605	8.88005	8.034	5.64584	14.7678	35.5664	51.6085
2879	0	chr1	+	130308227	130346592	ENSGALT00000027004	17	2106	ENSGALG00000016734	SLC9A7	GO:0043231(intracellular membrane-bounded organelle);GO:0055037(recycling endosome);GO:0098719(sodium ion import across plasma membrane);GO:0006885(regulation of pH);GO:0015386(potassium:proton antiporter activity);GO:0015385(sodium:proton antiporter activity);GO:0015297(antiporter activity);GO:1902600(hydrogen ion transmembrane transport);GO:0015299(solute:proton antiporter activity);GO:0071805(…	NA	NA	NA	solute carrier family 9 member A7 [Source:HGNC Symbol;Acc:HGNC:17123]	NA	4.40384	2.94128	1.51925	0.190563	3.60756	0.589563	0.969559	0.576714	1.52642	0.49999	0.092838	0.275933	0.0001	0.965411	0.0001	0.0001	0.036544	0.012248	0.413815	0.706417	0.711945	1.89906	2.95479
2884	0	chr1	+	130435494	130485774	ENSGALT00000027008	30	3769	ENSGALG00000016736	CYFIP1	GO:0070062(extracellular exosome);GO:0048471(perinuclear region of cytoplasm);GO:0043005(neuron projection);GO:0031209(SCAR complex);GO:0030027(lamellipodium);GO:0005925(focal adhesion);GO:0005845(mRNA cap binding complex);GO:2000601(positive regulation of Arp2/3 complex-mediated actin nucleation);GO:0097484(dendrite extension);GO:0051388(positive regulation of neurotrophin TRK receptor signaling…	03013(RNA transport);04810(Regulation of actin cytoskeleton)	K05749	NA	cytoplasmic FMR1 interacting protein 1 [Source:HGNC Symbol;Acc:HGNC:13759]	NA	63.8754	57.541	62.448	39.9942	41.67	30.7547	25.7232	30.0617	14.1145	14.1821	12.6554	14.9509	12.6182	25.224	17.8851	16.8628	20.2538	18.3339	17.5977	13.6507	28.8465	40.8321	61.2881
2889	0	chr1	-	130502621	130517247	ENSGALT00000084612	7	4473	ENSGALG00000039811	NIPA1	GO:0005769(early endosome);GO:0005886(plasma membrane);GO:0015693(magnesium ion transport)	NA	NA	NA	non imprinted in Prader-Willi/Angelman syndrome 1 [Source:HGNC Symbol;Acc:HGNC:17043]	NA	9.3504	9.40122	7.95638	6.85379	6.50964	6.80286	5.01264	5.40427	3.38754	3.15758	1.81043	1.74806	1.78441	2.23572	2.10302	1.71232	1.17712	1.66415	1.92273	2.78518	5.73992	6.68171	8.90267
2895	0	chr1	-	131002236	131013846	ENSGALT00000061620	4	645	ENSGALG00000039293	ENSGALG00000039293	NA	NA	NA	NA	NA	NA	3.99246	2.89297	3.33625	0.564761	1.46254	0.527292	0.347947	0.0001	0.534865	0.055472	0.290455	0.0001	0.070991	0.0001	0.108035	0.167823	0.218331	0.16473	0.0237303	0.293597	0.29178	1.01365	3.40723
2896	0	chr1	-	131043284	131302756	ENSGALT00000053696	6	1085	ENSGALG00000041042	ENSGALG00000041042	NA	NA	NA	NA	NA	NA	3.15218	1.83429	1.81076	0.22235	0.305415	0.581608	0.40818	0.358897	0.023773	0.049165	0.316032	0.046537	0.095011	0.290861	0.297442	0.093983	0.0001	0.130508	0.144136	0.129657	0.449562	0.263883	2.26574
2904	0	chr1	-	131977565	131997623	ENSGALT00000057421	9	2172	ENSGALG00000039826	CNGA3	GO:0030553(cGMP binding);GO:0006812(cation transport);GO:0005223(intracellular cGMP activated cation channel activity);GO:1902495(transmembrane transporter complex)	NA	NA	NA	cyclic nucleotide-gated channel cone photoreceptor subunit alpha [Source:RefSeq peptide;Acc:NP_990552]	NA	4.57696	3.71544	4.27241	5.13847	5.15992	2.08671	2.48405	3.0472	0.840004	0.547429	0.870871	0.809133	0.798589	1.01566	0.473651	0.721024	0.451241	0.548639	0.874462	0.752768	2.53932	5.14919	4.18827
2909	0	chr1	+	132150394	132220696	ENSGALT00000060271	40	6290	ENSGALG00000037353	TMEM131	NA	NA	NA	NA	transmembrane protein 131 [Source:HGNC Symbol;Acc:HGNC:30366]	NA	6.4707	0.72511	5.84297	5.70658	7.65251	0.84089	0.601587	1.093	0.598591	0.875276	0.563119	0.406449	1.0119	0.58083	0.558491	0.613611	0.543322	0.571808	0.666392	0.678995	0.845158	6.67955	4.34626
2910	0	chr1	+	132187595	132219901	ENSGALT00000077516	28	4248	ENSGALG00000037353	TMEM131	NA	NA	NA	NA	transmembrane protein 131 [Source:HGNC Symbol;Acc:HGNC:30366]	NA	0.483164	0.205172	4.64752	0.269821	0.275086	0.065148	0.048077	0.078184	0.024469	0.019422	0.00894	0.012835	0.031025	0.032409	0.022751	0.011454	0.014217	0.0161407	0.025423	0.0176103	0.063803	0.272454	1.77862
2920	0	chr1	-	132550837	132555020	ENSGALT00000027060	7	2201	ENSGALG00000016759	MITD1	GO:0043231(intracellular membrane-bounded organelle);GO:0070062(extracellular exosome);GO:0030496(midbody);GO:0019898(extrinsic component of membrane);GO:0032091(negative regulation of protein binding);GO:0000920(cell separation after cytokinesis);GO:0000281(mitotic cytokinesis);GO:0035091(phosphatidylinositol binding);GO:0042803(protein homodimerization activity);GO:0019904(protein domain specif…	NA	NA	NA	microtubule interacting and trafficking domain containing 1 [Source:HGNC Symbol;Acc:HGNC:25207]	NA	6.9874	6.27207	8.11632	4.47613	4.00306	1.96117	4.18676	3.9695	1.22276	0.886617	0.675915	1.25009	1.16954	5.5393	1.1051	1.25127	0.32786	0.894744	2.65298	0.92843	3.37248	4.2396	7.12526
2922	0	chr1	+	132555082	132557400	ENSGALT00000063432	4	635	ENSGALG00000016760	ENSGALG00000016760	GO:0005739(mitochondrion);GO:0015934(large ribosomal subunit);GO:0003735(structural constituent of ribosome);GO:0006412(translation)	03010(Ribosome)	K02907	NA	NA	NA	11.366	11.4542	6.27374	4.76675	4.1936	1.22039	2.51948	1.17438	1.53095	0.355668	0.557868	2.85175	1.32018	0.953495	1.84048	1.38757	0.17455	1.1342	1.70847	0.81483	1.63808	4.48018	9.69798
2923	0	chr1	+	132558671	132560991	ENSGALT00000075538	2	1175	ENSGALG00000043257	ENSGALG00000043257	NA	NA	NA	NA	NA	NA	5.97797	3.87591	5.76422	4.367	6.40195	4.05337	2.56606	2.56426	1.60504	2.39868	1.86369	1.8941	1.5359	0.697187	0.783964	1.13662	0.471683	0.797423	1.37573	1.9558	3.06123	5.38447	5.20603
2927	0	chr1	-	132569388	132572872	ENSGALT00000027063	6	1341	ENSGALG00000016761	ENSGALG00000016761	GO:0016998(cell wall macromolecule catabolic process);GO:0009253(peptidoglycan catabolic process);GO:0003796(lysozyme activity);GO:0016798(hydrolase activity, acting on glycosyl bonds);GO:0016787(hydrolase activity);GO:0008152(metabolic process)	NA	NA	NA	NA	NA	2.71279	3.33287	3.20766	3.90823	3.3983	0.611918	1.32198	0.925741	0.343063	0.14696	0.488642	0.719174	0.763829	0.497739	0.362055	0.3621	0.320385	0.34818	0.660247	0.326222	0.953215	3.65326	3.08444
2930	0	chr1	-	132634324	132673906	ENSGALT00000085048	21	4781	ENSGALG00000016766	REV1	GO:0071897(DNA biosynthetic process);GO:0042276(error-prone translesion synthesis);GO:0009411(response to UV);GO:0017125(deoxycytidyl transferase activity);GO:0003684(damaged DNA binding);GO:0016779(nucleotidyltransferase activity);GO:0006974(cellular response to DNA damage stimulus);GO:0006281(DNA repair);GO:0005634(nucleus);GO:0003677(DNA binding);GO:0016740(transferase activity)	03460(Fanconi anemia pathway)	NA	NA	REV1, DNA directed polymerase [Source:HGNC Symbol;Acc:HGNC:14060]	NA	7.24435	4.91349	4.83858	7.74065	6.82272	7.45155	0.711301	3.6785	3.67202	3.44374	0.850314	3.72325	1.62031	0.800258	1.38509	1.02498	1.62761	1.34589	2.04794	2.65536	3.94712	7.28168	5.66547
2939	0	chr1	-	133160108	133175882	ENSGALT00000044322	6	2117	ENSGALG00000016769	CHST10	GO:0005975(carbohydrate metabolic process);GO:0016051(carbohydrate biosynthetic process);GO:0008146(sulfotransferase activity);GO:0005794(Golgi apparatus);GO:0000139(Golgi membrane);GO:0016740(transferase activity);GO:0016021(integral component of membrane);GO:0016020(membrane)	00515(Mannose type O-glycan biosyntheis)	NA	NA	Carbohydrate sulfotransferase 10 [Source:UniProtKB/Swiss-Prot;Acc:Q5ZIE4]	NA	28.7446	25.9027	26.0354	32.6245	29.2689	10.3135	9.45489	9.56825	3.72949	4.02463	3.95861	4.78498	4.95745	6.60702	4.84342	6.38394	3.42173	4.88303	5.44981	3.90424	9.77888	30.9467	26.8942
2950	0	chr1	+	133433742	133439106	ENSGALT00000027081	5	943	ENSGALG00000016775	RPL31	GO:0070062(extracellular exosome);GO:0022625(cytosolic large ribosomal subunit);GO:0016020(membrane);GO:0005925(focal adhesion);GO:0003723(RNA binding);GO:0002181(cytoplasmic translation);GO:0003735(structural constituent of ribosome);GO:0005840(ribosome);GO:0006412(translation);GO:0005622(intracellular)	03010(Ribosome)	NA	NA	ribosomal protein L31 [Source:HGNC Symbol;Acc:HGNC:10334]	NA	44.1006	44.0045	43.4378	85.0433	39.2871	21.1358	14.8821	29.3847	53.8228	17.4468	18.987	19.1603	17.2958	43.1635	9.95677	15.1766	10.5406	11.8913	26.5399	30.0855	21.8009	62.1652	43.8476
2968	0	chr1	+	133742880	133800008	ENSGALT00000056835	23	2955	ENSGALG00000016781	MAP4K4	GO:0000185(activation of MAPKKK activity);GO:0048812(neuron projection morphogenesis);GO:0007346(regulation of mitotic cell cycle);GO:0042981(regulation of apoptotic process);GO:0000165(MAPK cascade);GO:0005737(cytoplasm);GO:0006468(protein phosphorylation);GO:0005524(ATP binding);GO:0004672(protein kinase activity);GO:0031098(stress-activated protein kinase signaling cascade);GO:0004111(creatine…	04010(MAPK signaling pathway)	NA	NA	mitogen-activated protein kinase kinase kinase kinase 4 [Source:HGNC Symbol;Acc:HGNC:6866]	NA	1.8937	2.54897	0.915083	1.71421	1.52469	0.71945	0.275909	1.38595	0.172325	0.561338	0.159762	0.192911	0.232664	0.139137	0.149558	0.220786	0.101006	0.157117	0.188237	0.297808	0.793768	1.61945	1.78592
2969	0	chr1	+	133743235	133800008	ENSGALT00000008104	28	3768	ENSGALG00000016781	MAP4K4	GO:0000185(activation of MAPKKK activity);GO:0048812(neuron projection morphogenesis);GO:0007346(regulation of mitotic cell cycle);GO:0042981(regulation of apoptotic process);GO:0000165(MAPK cascade);GO:0005737(cytoplasm);GO:0006468(protein phosphorylation);GO:0005524(ATP binding);GO:0004672(protein kinase activity);GO:0031098(stress-activated protein kinase signaling cascade);GO:0004111(creatine…	04010(MAPK signaling pathway)	NA	NA	mitogen-activated protein kinase kinase kinase kinase 4 [Source:HGNC Symbol;Acc:HGNC:6866]	NA	40.3442	40.3184	49.9186	27.9905	16.4434	9.96104	9.66034	9.33228	4.00637	3.87937	2.42823	4.77294	3.38178	2.10516	2.22815	1.31827	2.18551	1.91064	3.41996	3.43799	9.65122	22.2169	43.5271
2972	0	chr1	+	133743235	133800008	ENSGALT00000062771	25	3207	ENSGALG00000016781	MAP4K4	GO:0000185(activation of MAPKKK activity);GO:0048812(neuron projection morphogenesis);GO:0007346(regulation of mitotic cell cycle);GO:0042981(regulation of apoptotic process);GO:0000165(MAPK cascade);GO:0005737(cytoplasm);GO:0006468(protein phosphorylation);GO:0005524(ATP binding);GO:0004672(protein kinase activity);GO:0031098(stress-activated protein kinase signaling cascade);GO:0004111(creatine…	04010(MAPK signaling pathway)	K04407	EC:2.7.11.1	mitogen-activated protein kinase kinase kinase kinase 4 [Source:HGNC Symbol;Acc:HGNC:6866]	NA	1.21789	0.760063	0.481059	0.425489	1.24074	0.206432	0.230651	0.474119	0.103328	0.105577	0.142637	0.073077	0.134563	0.092056	0.049983	0.011114	0.014121	0.0250727	0.0998987	0.117181	0.303734	0.833117	0.819672
2973	0	chr1	+	133743235	133800008	ENSGALT00000073690	27	3522	ENSGALG00000016781	MAP4K4	GO:0000185(activation of MAPKKK activity);GO:0048812(neuron projection morphogenesis);GO:0007346(regulation of mitotic cell cycle);GO:0042981(regulation of apoptotic process);GO:0000165(MAPK cascade);GO:0005737(cytoplasm);GO:0006468(protein phosphorylation);GO:0005524(ATP binding);GO:0004672(protein kinase activity);GO:0031098(stress-activated protein kinase signaling cascade);GO:0004111(creatine…	04010(MAPK signaling pathway)	NA	NA	mitogen-activated protein kinase kinase kinase kinase 4 [Source:HGNC Symbol;Acc:HGNC:6866]	NA	26.1759	28.2046	13.9901	20.405	17.614	16.5779	20.8787	21.1528	3.19359	5.48243	2.92981	4.15006	2.72888	4.24521	2.14347	2.64971	0.760056	1.85108	3.70805	3.86861	19.5365	19.0095	22.7902
2977	0	chr1	+	133908617	133921948	ENSGALT00000066391	11	1894	ENSGALG00000030526	ENSGALG00000030526	NA	NA	NA	NA	NA	NA	3.01975	2.9871	2.70943	5.79941	4.84546	1.54263	1.24426	1.47794	0.425466	0.404837	0.068513	0.19968	0.183059	0.013562	0.258472	0.034438	0.096539	0.129816	0.1321	0.299605	1.42161	5.32244	2.90542
3002	0	chr1	-	135229984	135255715	ENSGALT00000061172	6	1724	ENSGALG00000016797	FHL2	GO:0005925(focal adhesion);GO:0005634(nucleus);GO:0060347(heart trabecula formation);GO:0055015(ventricular cardiac muscle cell development);GO:0055014(atrial cardiac muscle cell development);GO:0045892(negative regulation of transcription, DNA-templated);GO:0043066(negative regulation of apoptotic process);GO:0009725(response to hormone);GO:0006357(regulation of transcription from RNA polymerase…	NA	NA	NA	four and a half LIM domains 2 [Source:HGNC Symbol;Acc:HGNC:3703]	NA	41.7643	37.8747	42.607	8.39622	8.54237	2.15028	3.1213	2.86656	1.80593	2.54859	3.44266	5.01191	0.929391	2.76883	0.009012	2.16771	1.0844	1.08704	2.90338	2.59906	2.71271	8.4693	40.7487
3005	0	chr1	+	135367141	135448935	ENSGALT00000027121	5	2257	ENSGALG00000016799	NCK2	GO:0012506(vesicle membrane);GO:0005783(endoplasmic reticulum);GO:0005737(cytoplasm);GO:1990441(negative regulation of transcription from RNA polymerase II promoter in response to endoplasmic reticulum stress);GO:1903912(negative regulation of endoplasmic reticulum stress-induced eIF2 alpha phosphorylation);GO:1903898(negative regulation of PERK-mediated unfolded protein response);GO:1902237(posi…	04012(ErbB signaling pathway)	K19862	NA	NCK adaptor protein 2 [Source:HGNC Symbol;Acc:HGNC:7665]	NA	51.2385	49.0326	46.6978	23.9078	27.1762	15.5465	13.2805	14.8018	15.3763	14.7988	12.4538	16.7916	15.095	20.5077	15.7285	16.5937	16.2832	16.2018	17.4648	14.2096	14.5429	25.542	48.9896
3006	0	chr1	+	135506245	135509365	ENSGALT00000047217	4	727	ENSGALG00000043690	C2orf40	NA	NA	NA	NA	chromosome 2 open reading frame 40 [Source:HGNC Symbol;Acc:HGNC:24642]	NA	78.2603	75.3541	73.2725	56.6554	71.7626	27.614	29.8986	28.9683	5.37163	6.03017	6.99567	6.16357	6.41833	5.89014	1.25048	4.61528	5.19584	3.6872	6.15735	6.13249	28.827	64.209	75.629
3011	0	chr1	-	135741288	135763494	ENSGALT00000036571	5	2267	ENSGALG00000016803	ST6GAL2	GO:0097503(sialylation);GO:0009311(oligosaccharide metabolic process);GO:0008373(sialyltransferase activity);GO:0003835(beta-galactoside alpha-2,6-sialyltransferase activity);GO:0006486(protein glycosylation);GO:0016757(transferase activity, transferring glycosyl groups);GO:0016740(transferase activity);GO:0016021(integral component of membrane);GO:0016020(membrane)	00510(N-Glycan biosynthesis);00514(Other types of O-glycan biosynthesis)	K00779	EC:2.4.99.1	ST6 beta-galactoside alpha-2,6-sialyltransferase 2 [Source:HGNC Symbol;Acc:HGNC:10861]	NA	33.0268	32.151	25.2815	2.48808	4.27062	1.3062	1.3468	1.93062	0.846895	0.529814	0.909615	0.3536	0.386219	1.23627	0.651188	0.452207	0.473681	0.525692	0.658697	0.762108	1.52787	3.37935	30.1531
3026	0	chr1	+	136570139	136778500	ENSGALT00000027141	7	2039	ENSGALG00000016810	SH3RF3	GO:0046872(metal ion binding)	NA	NA	NA	SH3 domain containing ring finger 3 [Source:HGNC Symbol;Acc:HGNC:24699]	NA	13.9654	14.3016	13.6132	13.1582	11.3571	2.67619	3.9343	2.46934	0.815647	2.31406	1.28473	0.905677	1.55033	1.42881	1.306	1.03804	0.861403	1.06848	1.29494	1.47148	3.02661	12.2577	13.96
3032	0	chr1	-	136915096	136936956	ENSGALT00000027147	10	1617	ENSGALG00000016815	UPF3A	GO:0006913(nucleocytoplasmic transport);GO:0000184(nuclear-transcribed mRNA catabolic process, nonsense-mediated decay);GO:0043231(intracellular membrane-bounded organelle);GO:0035145(exon-exon junction complex);GO:0005829(cytosol);GO:0005634(nucleus);GO:0045727(positive regulation of translation);GO:0042162(telomeric DNA binding);GO:0003676(nucleic acid binding)	03013(RNA transport);03015(mRNA surveillance pathway)	K14328	NA	UPF3A, regulator of nonsense mediated mRNA decay [Source:HGNC Symbol;Acc:HGNC:20332]	NA	1.51803	1.35502	1.10463	0.419794	0.694903	0.27901	0.263542	0.290914	0.07225	0.035493	0.0001	0.052052	0.037511	0.03247	0.072021	0.033158	0.068887	0.058022	0.0406777	0.0359477	0.277822	0.557349	1.32589
3035	0	chr1	+	137003372	137134232	ENSGALT00000027149	24	4440	ENSGALG00000016817	RASA3	GO:0005096(GTPase activator activity);GO:0043087(regulation of GTPase activity);GO:0051209(release of sequestered calcium ion into cytosol);GO:0043547(positive regulation of GTPase activity);GO:0005622(intracellular);GO:0035556(intracellular signal transduction);GO:0007165(signal transduction);GO:0015278(calcium-release channel activity);GO:0031235(intrinsic component of the cytoplasmic side of t…	NA	NA	NA	RAS p21 protein activator 3 [Source:HGNC Symbol;Acc:HGNC:20331]	NA	40.4543	39.7777	35.711	54.9683	58.7979	30.6976	35.6444	39.1207	22.6575	19.156	14.1012	17.0365	13.9492	30.9633	15.1128	15.656	13.9323	14.9004	20.6496	18.6382	35.1542	56.8831	38.6477
3040	0	chr1	-	137305540	137345808	ENSGALT00000027160	12	1522	ENSGALG00000016823	ENSGALG00000016823	GO:0005667(transcription factor complex);GO:0005634(nucleus);GO:2000278(regulation of DNA biosynthetic process);GO:0070345(negative regulation of fat cell proliferation);GO:0045944(positive regulation of transcription from RNA polymerase II promoter);GO:0045893(positive regulation of transcription, DNA-templated);GO:0043276(anoikis);GO:0008544(epidermis development);GO:0006355(regulation of trans…	04350(TGF-beta signaling pathway);04110(Cell cycle)	K04683	NA	NA	NA	32.0881	28.9032	33.1837	12.1234	13.7748	9.13819	7.21534	7.17635	5.54989	5.30837	3.85901	6.5877	4.91584	5.40804	6.17321	5.36535	4.2493	5.26262	5.63719	4.90576	7.84329	12.9491	31.3917
3041	0	chr1	-	137351599	137382930	ENSGALT00000043071	13	3195	ENSGALG00000016824	TMCO3	GO:1902600(hydrogen ion transmembrane transport);GO:0022890(inorganic cation transmembrane transporter activity);GO:0015299(solute:proton antiporter activity);GO:0098655(cation transmembrane transport);GO:0006812(cation transport);GO:0016020(membrane);GO:0055085(transmembrane transport);GO:0016021(integral component of membrane)	NA	NA	NA	transmembrane and coiled-coil domains 3 [Source:HGNC Symbol;Acc:HGNC:20329]	NA	18.8217	16.4737	15.5618	10.5797	10.3888	7.1581	6.17248	7.87863	2.59177	3.52083	2.12991	1.93657	1.73178	2.23922	2.07626	1.64074	1.45945	1.72549	1.96919	2.7475	7.06974	10.4842	16.9524
3043	0	chr1	+	137410867	137430238	ENSGALT00000084028	7	1628	ENSGALG00000016826	ADPRHL1	GO:0012505(endomembrane system);GO:0090630(activation of GTPase activity);GO:0031338(regulation of vesicle fusion);GO:0017137(Rab GTPase binding);GO:0005096(GTPase activator activity);GO:0006886(intracellular protein transport);GO:0005622(intracellular)	NA	NA	NA	ADP-ribosylhydrolase like 1 [Source:HGNC Symbol;Acc:HGNC:21303]	NA	21.7776	22.1877	24.0692	46.1674	42.525	16.484	29.1864	31.5066	1.65309	0.477064	0.593739	1.15663	0.643843	0.768537	1.08475	0.83397	0.326547	0.748423	0.856336	0.907963	25.7257	44.3462	22.6782
3044	0	chr1	+	137411096	137430688	ENSGALT00000027166	7	1669	ENSGALG00000016826	ADPRHL1	GO:0012505(endomembrane system);GO:0090630(activation of GTPase activity);GO:0031338(regulation of vesicle fusion);GO:0017137(Rab GTPase binding);GO:0005096(GTPase activator activity);GO:0006886(intracellular protein transport);GO:0005622(intracellular)	NA	NA	NA	ADP-ribosylhydrolase like 1 [Source:HGNC Symbol;Acc:HGNC:21303]	NA	20.9544	11.0548	15.3203	22.2394	22.7896	5.2497	17.5332	44.3597	0.623661	0.0001	0.0001	0.462427	0.03104	0.11849	0.128368	0.045519	0.0001	0.0579957	0.203986	0.207954	22.3809	22.5145	15.7765
3045	0	chr1	+	137439551	137445352	ENSGALT00000089021	2	420	ENSGALG00000046372	ENSGALG00000046372	NA	NA	NA	NA	NA	NA	14.289	11.9515	11.2701	19.2806	13.6223	8.94896	16.2472	27.194	0.0001	0.28333	0.025984	0.028672	0.0001	0.068783	0.0001	0.0001	0.057768	0.0193227	0.0325183	0.103138	17.4634	16.4515	12.5035
3069	0	chr1	+	137919370	137968674	ENSGALT00000027189	21	2736	ENSGALG00000016836	TUBGCP3	GO:0016020(membrane);GO:0008275(gamma-tubulin small complex);GO:0005827(polar microtubule);GO:0005814(centriole);GO:0005813(centrosome);GO:0005737(cytoplasm);GO:0043015(gamma-tubulin binding);GO:0005815(microtubule organizing center);GO:0000923(equatorial microtubule organizing center);GO:0000922(spindle pole);GO:0090307(mitotic spindle assembly);GO:0051415(interphase microtubule nucleation by in…	NA	NA	NA	tubulin gamma complex associated protein 3 [Source:HGNC Symbol;Acc:HGNC:18598]	NA	22.2481	22.2441	21.6984	10.2668	11.9227	10.9618	8.1087	8.21358	7.26764	5.02964	4.18689	3.40081	4.94007	6.13903	6.32225	4.14682	3.72178	4.73028	4.82663	5.49473	9.09468	11.0948	22.0636
3070	0	chr1	+	138120025	138390526	ENSGALT00000027192	34	5730	ENSGALG00000016837	MYO16	GO:0016459(myosin complex);GO:0003774(motor activity);GO:0005524(ATP binding);GO:0000166(nucleotide binding);GO:0014065(phosphatidylinositol 3-kinase signaling);GO:0048812(neuron projection morphogenesis)	NA	NA	NA	myosin XVI [Source:HGNC Symbol;Acc:HGNC:29822]	NA	23.5402	21.1117	24.2965	25.882	23.7852	1.87254	1.42806	1.76432	1.49042	0.759819	1.19818	0.76764	0.11117	0.522151	0.329663	0.228647	0.21001	0.256107	0.466987	1.14947	1.68831	24.8336	22.9828
3109	0	chr1	+	141032189	141042348	ENSGALT00000087545	4	1753	ENSGALG00000016855	ARGLU1	GO:0045296(cadherin binding);GO:0005634(nucleus);GO:0005654(nucleoplasm);GO:0005739(mitochondrion)	NA	NA	NA	arginine and glutamate rich 1 [Source:HGNC Symbol;Acc:HGNC:25482]	NA	26.531	27.1915	33.6537	23.8012	21.5976	27.9589	21.628	21.4148	10.7522	8.20858	3.47449	14.1763	10.9268	6.27745	9.46794	6.82394	3.85514	6.71567	10.4602	7.47842	23.6672	22.6994	29.1254
3119	0	chr1	+	142793488	142804098	ENSGALT00000027240	10	1739	ENSGALG00000016862	KDELC1	GO:0005788(endoplasmic reticulum lumen);GO:0006664(glycolipid metabolic process);GO:0046527(glucosyltransferase activity)	NA	NA	NA	KDEL motif containing 1 [Source:HGNC Symbol;Acc:HGNC:19350]	NA	42.8686	42.4449	32.5044	26.8342	23.8476	16.8124	9.69288	12.6318	6.53931	5.07359	4.5792	4.18393	4.88736	5.08524	4.0397	5.68914	3.2139	4.31424	4.71884	5.39736	13.0457	25.3409	39.2726
3124	0	chr1	+	143252845	143354891	ENSGALT00000027246	4	901	ENSGALG00000016866	FGF14	GO:0008083(growth factor activity);GO:0007399(nervous system development);GO:0005576(extracellular region);GO:0010469(regulation of receptor activity)	04010(MAPK signaling pathway);04810(Regulation of actin cytoskeleton)	K04358	NA	fibroblast growth factor 14 [Source:HGNC Symbol;Acc:HGNC:3671]	NA	2.03046	0.511209	1.8077	1.31337	0.731549	1.01124	0.256928	0.950693	0.175251	0.276309	0.108735	0.060483	0.089031	0.041025	0.0001	0.318659	0.0001	0.106286	0.063513	0.186765	0.739619	1.02246	1.44979
3127	0	chr1	+	143513191	143715709	ENSGALT00000027248	43	5217	ENSGALG00000016868	NALCN	GO:0098655(cation transmembrane transport);GO:0006816(calcium ion transport);GO:0034220(ion transmembrane transport);GO:0005261(cation channel activity);GO:0086010(membrane depolarization during action potential);GO:0006811(ion transport);GO:0005216(ion channel activity);GO:0005886(plasma membrane);GO:0055085(transmembrane transport);GO:0016021(integral component of membrane);GO:0016020(membrane)	NA	NA	NA	sodium leak channel, non-selective [Source:HGNC Symbol;Acc:HGNC:19082]	NA	3.31987	1.44075	2.58099	1.81995	1.69388	2.09327	1.61641	2.75649	0.817974	0.507281	0.983503	0.987565	0.439865	0.689859	0.225019	0.449059	0.30781	0.327296	0.705763	0.769586	2.15539	1.75692	2.44721
3135	0	chr1	-	143981590	144252563	ENSGALT00000027260	24	2443	ENSGALG00000016872	ENSGALG00000016872	GO:0005739(mitochondrion);GO:0004658(propionyl-CoA carboxylase activity);GO:0004075(biotin carboxylase activity);GO:0016874(ligase activity);GO:0046872(metal ion binding);GO:0003824(catalytic activity);GO:0005524(ATP binding);GO:0000166(nucleotide binding)	01200(Carbon metabolism);00630(Glyoxylate and dicarboxylate metabolism);00640(Propanoate metabolism);00280(Valine, leucine and isoleucine degradation)	NA	NA	NA	NA	20.5133	17.5914	18.1113	16.4545	17.2128	52.3677	36.1006	38.8503	11.2522	8.35942	8.30428	9.82009	7.9273	9.17678	8.32966	8.4834	6.96506	7.92604	8.97472	9.30532	42.4395	16.8337	18.7387
3140	0	chr1	-	144485158	144511518	ENSGALT00000059387	17	1896	ENSGALG00000016878	TM9SF2	GO:0070062(extracellular exosome);GO:0016021(integral component of membrane);GO:0016020(membrane)	NA	NA	NA	transmembrane 9 superfamily member 2 [Source:HGNC Symbol;Acc:HGNC:11865]	NA	1.99877	2.38678	1.64916	2.10874	0.60112	0.311219	1.00731	0.628333	0.147386	0.260747	0.090439	0.268117	0.109919	0.365072	0.449523	0.166483	0.121198	0.245735	0.247703	0.166191	0.648955	1.35493	2.01157
3148	0	chr1	+	144625392	144630634	ENSGALT00000036524	2	1377	ENSGALG00000022750	GPR18	GO:0032720(negative regulation of tumor necrosis factor production);GO:0030217(T cell differentiation);GO:0002689(negative regulation of leukocyte chemotaxis);GO:0002305(CD8-positive, gamma-delta intraepithelial T cell differentiation);GO:0002300(CD8-positive, alpha-beta intraepithelial T cell differentiation);GO:0051482(positive regulation of cytosolic calcium ion concentration involved in phosp…	NA	NA	NA	G protein-coupled receptor 18 [Source:HGNC Symbol;Acc:HGNC:4472]	NA	14.6934	16.2833	20.0347	20.7333	13.0062	9.69848	8.78817	11.5144	4.89695	2.45642	2.56641	2.7481	2.60317	6.27468	4.53453	3.08737	1.80369	3.14186	3.87532	3.30659	10.0003	16.8698	17.0038
3152	0	chr1	+	144704602	144792390	ENSGALT00000069426	53	6270	ENSGALG00000016883	DOCK9	GO:0016020(membrane);GO:0045296(cadherin binding);GO:0005085(guanyl-nucleotide exchange factor activity);GO:0007264(small GTPase mediated signal transduction);GO:0005622(intracellular);GO:0065009(regulation of molecular function)	NA	NA	NA	dedicator of cytokinesis 9 [Source:HGNC Symbol;Acc:HGNC:14132]	NA	28.3269	15.0094	34.2349	36.8373	36.6299	27.0561	19.9697	26.4739	13.1818	12.1043	7.19709	11.2564	6.86204	7.64402	15.046	8.9952	6.64449	10.2286	8.58748	10.8277	24.4999	36.7336	25.8571
3157	0	chr1	-	144902425	145062932	ENSGALT00000043098	26	4532	ENSGALG00000016886	FARP1	GO:0005856(cytoskeleton);GO:0008092(cytoskeletal protein binding);GO:0035023(regulation of Rho protein signal transduction);GO:0005089(Rho guanyl-nucleotide exchange factor activity);GO:0065009(regulation of molecular function)	NA	NA	NA	FERM, ARH/RhoGEF and pleckstrin domain protein 1 [Source:HGNC Symbol;Acc:HGNC:3591]	NA	35.1119	32.982	31.3284	13.5153	15.1195	10.656	9.96509	12.7387	2.49075	3.21116	2.16627	3.20777	2.6173	4.43926	3.06171	4.51022	5.35795	4.30996	3.42144	2.62273	11.1199	14.3174	33.1408
3158	0	chr1	-	144903819	145084130	ENSGALT00000027285	27	3250	ENSGALG00000016886	FARP1	GO:0005856(cytoskeleton);GO:0008092(cytoskeletal protein binding);GO:0035023(regulation of Rho protein signal transduction);GO:0005089(Rho guanyl-nucleotide exchange factor activity);GO:0065009(regulation of molecular function)	NA	NA	NA	FERM, ARH/RhoGEF and pleckstrin domain protein 1 [Source:HGNC Symbol;Acc:HGNC:3591]	NA	23.4849	17.6284	20.8813	10.2576	12.9156	6.83755	8.79031	9.44974	3.10126	4.18429	4.89313	3.41998	4.47895	5.29698	3.70981	2.58821	4.50082	3.59961	4.39864	4.05956	8.3592	11.5866	20.6649
3164	0	chr1	-	145287174	145317832	ENSGALT00000027292	2	2013	ENSGALG00000016889	RAP2A	GO:0070062(extracellular exosome);GO:0055038(recycling endosome membrane);GO:0055037(recycling endosome);GO:0016020(membrane);GO:0005886(plasma membrane);GO:0005829(cytosol);GO:0072659(protein localization to plasma membrane);GO:0048814(regulation of dendrite morphogenesis);GO:0046328(regulation of JNK cascade);GO:0045184(establishment of protein localization);GO:0035690(cellular response to drug…	NA	NA	NA	RAP2A, member of RAS oncogene family [Source:HGNC Symbol;Acc:HGNC:9861]	NA	38.3578	31.841	36.5632	15.0904	15.0398	10.0547	6.26654	8.38914	4.81744	4.32196	3.79462	4.56578	3.8235	4.80652	3.95062	3.48947	3.69179	3.71063	4.3986	4.31134	8.23681	15.0651	35.5873
3177	0	chr1	+	145871889	145950703	ENSGALT00000027298	39	6242	ENSGALG00000016893	ENSGALG00000016893	GO:0071712(ER-associated misfolded protein catabolic process);GO:0051082(unfolded protein binding);GO:0018279(protein N-linked glycosylation via asparagine);GO:0030968(endoplasmic reticulum unfolded protein response);GO:0097359(UDP-glucosylation);GO:0006486(protein glycosylation);GO:0003980(UDP-glucose:glycoprotein glucosyltransferase activity);GO:0005783(endoplasmic reticulum);GO:0016757(transfe…	04141(Protein processing in endoplasmic reticulum)	NA	NA	NA	NA	14.6789	14.7278	13.8172	11.665	12.7808	9.32159	7.58216	13.1106	7.08956	6.40684	2.21442	5.96568	4.3082	2.86885	4.47439	3.26327	1.53697	3.09154	4.38091	5.23694	10.0048	12.2229	14.408
3183	0	chr1	+	145998780	146031066	ENSGALT00000027302	18	2559	ENSGALG00000016895	DZIP1	GO:0097539(ciliary transition fiber);GO:0036064(ciliary basal body);GO:0005829(cytosol);GO:0005815(microtubule organizing center);GO:0005814(centriole);GO:0005737(cytoplasm);GO:0005654(nucleoplasm);GO:0005634(nucleus);GO:0060271(cilium assembly);GO:0051220(cytoplasmic sequestering of protein);GO:0045184(establishment of protein localization);GO:0007224(smoothened signaling pathway);GO:0003676(nuc…	NA	NA	NA	DAZ interacting zinc finger protein 1 [Source:HGNC Symbol;Acc:HGNC:20908]	NA	12.2571	13.4151	12.2373	10.2454	6.5175	3.2927	3.87466	4.62711	1.24537	1.60069	0.290539	1.55657	0.826068	0.5553	1.03538	0.363665	0.112756	0.503934	0.979313	1.04553	3.93149	8.38144	12.6365
3189	0	chr1	-	146440389	146462100	ENSGALT00000069826	10	1365	ENSGALG00000016897	GPR180	GO:0070062(extracellular exosome);GO:0019236(response to pheromone);GO:0007186(G-protein coupled receptor signaling pathway);GO:0016021(integral component of membrane);GO:0016020(membrane)	NA	NA	NA	G protein-coupled receptor 180 [Source:HGNC Symbol;Acc:HGNC:28899]	NA	7.13379	6.66781	0.065314	4.21059	3.2516	0.075109	4.70301	0.081578	0.03382	0.023494	0.0001	0.020831	0.028922	0.003438	0.017641	0.00432	0.0001	0.00735367	0.0177303	0.019138	1.6199	3.73109	4.6223
3194	0	chr1	-	146527090	147040665	ENSGALT00000027318	8	1458	ENSGALG00000016900	GPC6	GO:0016477(cell migration);GO:0005634(nucleus);GO:0043395(heparan sulfate proteoglycan binding);GO:0005578(proteinaceous extracellular matrix);GO:0031225(anchored component of membrane);GO:0005886(plasma membrane);GO:0016020(membrane)	NA	NA	NA	glypican 6 [Source:HGNC Symbol;Acc:HGNC:4454]	NA	2.26016	2.14018	2.31244	0.0001	0.0001	0.0001	0.0001	0.0001	0.0001	0.0001	0.0001	0.0001	0.0001	0.0001	0.0001	0.0001	0.0001	0.0001	0.0001	0.0001	0.0001	0.0001	2.23759
3195	0	chr1	-	146527090	147094328	ENSGALT00000055937	10	1581	ENSGALG00000016900	GPC6	GO:0016477(cell migration);GO:0005634(nucleus);GO:0043395(heparan sulfate proteoglycan binding);GO:0005578(proteinaceous extracellular matrix);GO:0031225(anchored component of membrane);GO:0005886(plasma membrane);GO:0016020(membrane)	NA	NA	NA	glypican 6 [Source:HGNC Symbol;Acc:HGNC:4454]	NA	0.035719	0.290871	0.218825	0.4534	0.721177	0.245766	0.672984	1.01352	0.0001	0.034723	0.14948	0.0001	0.0001	0.143807	0.0001	0.0001	0.0001	0.0001	0.0480023	0.0614343	0.644089	0.587288	0.181805
3222	0	chr1	-	149396317	149399181	ENSGALT00000044859	2	2826	ENSGALG00000026361	SLITRK5	GO:0007409(axonogenesis);GO:0016021(integral component of membrane);GO:0016020(membrane);GO:0007268(chemical synaptic transmission);GO:0007625(grooming behavior);GO:0009410(response to xenobiotic stimulus);GO:0021756(striatum development);GO:0030534(adult behavior);GO:0043588(skin development);GO:0048813(dendrite morphogenesis);GO:0051965(positive regulation of synapse assembly);GO:0072358(cardio…	NA	NA	NA	SLIT and NTRK like family member 5 [Source:HGNC Symbol;Acc:HGNC:20295]	NA	0.662868	1.03556	2.04196	2.60256	3.1516	1.27288	2.04493	1.46623	0.251065	0.089071	0.26399	0.456682	0.23978	0.26647	0.10636	0.240775	0.335694	0.22761	0.320977	0.201375	1.59468	2.87708	1.2468
3229	0	chr1	+	150252601	150255123	ENSGALT00000027325	1	2523	ENSGALG00000016904	SLITRK6	NA	NA	NA	NA	SLIT and NTRK like family member 6 [Source:HGNC Symbol;Acc:HGNC:23503]	NA	0.781352	0.64649	1.00527	0.517045	0.516295	0.094914	0.376962	0.078283	0.0001	0.0001	0.019415	0.0001	0.0001	0.018691	0.0001	0.0001	0.0001	0.0001	0.006297	0.00653833	0.183386	0.51667	0.811039
3234	0	chr1	+	151210535	151212613	ENSGALT00000027326	1	2079	ENSGALG00000016905	SLITRK1	GO:0045202(synapse);GO:0051965(positive regulation of synapse assembly);GO:0050772(positive regulation of axonogenesis);GO:0042592(homeostatic process);GO:0035264(multicellular organism growth);GO:0030534(adult behavior);GO:0007416(synapse assembly);GO:0007409(axonogenesis);GO:0007399(nervous system development)	NA	NA	NA	SLIT and NTRK like family member 1 [Source:HGNC Symbol;Acc:HGNC:20297]	NA	0.55764	0.709463	0.727783	1.15759	1.33892	0.193899	0.155039	0.630943	0.074777	0.0001	0.165791	0.112751	0.236431	0.285942	0.02967	0.082902	0.090415	0.0676623	0.211708	0.0802227	0.326627	1.24826	0.664962
3242	0	chr1	-	152690646	152702445	ENSGALT00000080848	3	1850	ENSGALG00000043611	ENSGALG00000043611	NA	NA	NA	NA	NA	NA	1.51981	1.7449	2.05581	1.20508	1.01213	0.426315	0.828978	0.706476	0.341078	0.197013	0.0001	0.512946	0.410378	0.174187	0.100444	0.105656	0.296829	0.167643	0.365837	0.179397	0.653923	1.10861	1.77351
3245	0	chr1	+	153111618	153161927	ENSGALT00000061543	22	6063	ENSGALG00000016910	RBM26	GO:0006397(mRNA processing);GO:0003723(RNA binding);GO:0003676(nucleic acid binding);GO:0046872(metal ion binding)	NA	NA	NA	RNA binding motif protein 26 [Source:HGNC Symbol;Acc:HGNC:20327]	NA	17.8466	18.4384	19.0007	14.6097	13.0587	9.93497	12.7769	7.52779	4.44858	5.13803	3.84494	3.75596	4.09046	6.15664	6.35831	5.72606	3.65702	5.24713	4.66769	4.47719	10.0799	13.8342	18.4286
3247	0	chr1	+	153499603	153525605	ENSGALT00000027336	6	2230	ENSGALG00000016911	RNF219	NA	NA	NA	NA	ring finger protein 219 [Source:HGNC Symbol;Acc:HGNC:20308]	NA	10.9335	8.89675	12.0153	9.57092	6.63738	7.33398	7.88363	7.54166	1.96468	1.58843	1.06791	1.36268	1.46879	2.50128	2.25415	1.20665	0.779883	1.41356	1.77758	1.54034	7.58642	8.10415	10.6152
3255	0	chr1	-	153991261	154045043	ENSGALT00000083524	8	1389	ENSGALG00000016913	SLAIN1	NA	NA	NA	NA	SLAIN motif family member 1 [Source:HGNC Symbol;Acc:HGNC:26387]	NA	0.907049	1.81376	0.028416	0.226854	0.149947	0.0001	0.0001	0.0001	0.0001	0.0001	0.0001	0.0001	0.0001	0.0001	0.0001	0.0001	0.0001	0.0001	0.0001	0.0001	0.0001	0.1884	0.916409
3265	0	chr1	-	154285916	154287150	ENSGALT00000078149	2	522	ENSGALG00000029637	ENSGALG00000029637	NA	NA	NA	NA	NA	NA	3.3797	2.56529	4.28656	2.76175	2.65915	0.778642	0.931655	1.65708	0.294205	0.443222	0.048658	0.613511	0.046373	0.859761	0.908042	0.333631	0.146975	0.462883	0.506548	0.262028	1.12246	2.71045	3.41052
3275	0	chr1	+	154526417	154527393	ENSGALT00000070720	3	867	ENSGALG00000033816	KCTD12	GO:0042802(identical protein binding);GO:0003723(RNA binding);GO:0070062(extracellular exosome)	NA	NA	NA	potassium channel tetramerization domain containing 12 [Source:HGNC Symbol;Acc:HGNC:14678]	NA	18.2176	14.8579	16.7938	18.5727	18.9	4.28522	15.2883	4.58726	1.2179	1.53149	2.49612	3.6619	1.46497	7.7944	2.08652	3.27153	4.21876	3.19227	4.30709	1.74851	8.05359	18.7363	16.6231
3277	0	chr1	-	154626459	154818966	ENSGALT00000079562	4	524	ENSGALG00000038171	ENSGALG00000038171	NA	NA	NA	NA	NA	NA	0.907865	0.0001	0.370123	6.92575	6.56566	0.0001	0.394035	0.29975	0.0001	0.0001	0.0001	0.0001	0.0001	0.0001	0.0001	0.0001	0.0001	0.0001	0.0001	0.0001	0.231295	6.7457	0.426029
3290	0	chr1	-	155003271	155043621	ENSGALT00000088557	8	846	ENSGALG00000016921	UCHL3	GO:0043130(ubiquitin binding);GO:0008233(peptidase activity);GO:0005829(cytosol);GO:0070062(extracellular exosome);GO:0005634(nucleus);GO:0030163(protein catabolic process);GO:0005737(cytoplasm);GO:0016579(protein deubiquitination);GO:0006511(ubiquitin-dependent protein catabolic process);GO:0006508(proteolysis);GO:0036459(thiol-dependent ubiquitinyl hydrolase activity);GO:0016787(hydrolase activ…	NA	NA	NA	ubiquitin C-terminal hydrolase L3 [Source:HGNC Symbol;Acc:HGNC:12515]	NA	16.5088	4.92515	17.1414	2.73207	10.586	0.0001	0.0001	0.0001	0.0001	0.0001	0.0001	0.0001	0.0001	0.0001	0.0001	0.0001	0.0001	0.0001	0.0001	0.0001	0.0001	6.65902	12.8585
3302	0	chr1	+	155609763	155863461	ENSGALT00000082652	8	1860	ENSGALG00000016926	KLF12	GO:0003676(nucleic acid binding);GO:0005654(nucleoplasm);GO:0005829(cytosol);GO:0003677(DNA binding);GO:0000122(negative regulation of transcription from RNA polymerase II promoter);GO:0003700(transcription factor activity, sequence-specific DNA binding)	NA	NA	NA	Kruppel like factor 12 [Source:HGNC Symbol;Acc:HGNC:6346]	NA	7.15251	10.0904	2.99525	0.0001	2.91652	2.69855	0.0001	0.0001	0.0001	0.833274	0.0001	0.0001	0.0001	1.37948	1.46617	0.0001	0.0001	0.488791	0.459893	0.277825	0.899584	1.45831	6.74605
3308	0	chr1	-	156114180	156229544	ENSGALT00000027367	17	2324	ENSGALG00000016929	PIBF1	GO:0005829(cytosol);GO:0034451(centriolar satellite);GO:0005813(centrosome);GO:0005815(microtubule organizing center);GO:0005654(nucleoplasm);GO:0005634(nucleus);GO:0005615(extracellular space);GO:1905515(non-motile cilium assembly);GO:0090307(mitotic spindle assembly);GO:0071539(protein localization to centrosome);GO:0032815(negative regulation of natural killer cell activation);GO:0032733(posit…	NA	NA	NA	progesterone immunomodulatory binding factor 1 [Source:HGNC Symbol;Acc:HGNC:23352]	NA	5.60381	5.8972	6.76521	8.88291	6.73624	7.26597	5.47347	5.28926	2.24879	1.06378	0.609655	0.98682	0.509924	0.487662	0.505538	0.425058	0.509197	0.479931	0.661469	1.30741	6.00957	7.80958	6.08874
3309	0	chr1	+	156229893	156250669	ENSGALT00000027368	21	2994	ENSGALG00000016930	DIS3	GO:0016020(membrane);GO:0005829(cytosol);GO:0005654(nucleoplasm);GO:0005634(nucleus);GO:0000178(exosome (RNase complex));GO:0000176(nuclear exosome (RNase complex));GO:0071034(CUT catabolic process);GO:0016075(rRNA catabolic process);GO:0006401(RNA catabolic process);GO:0005085(guanyl-nucleotide exchange factor activity);GO:0004519(endonuclease activity);GO:0000175(3'-5'-exoribonuclease activity)…	03018(RNA degradation)	NA	NA	DIS3 homolog, exosome endoribonuclease and 3'-5' exoribonuclease [Source:HGNC Symbol;Acc:HGNC:20604]	NA	12.1669	11.9722	10.1098	5.21038	5.54097	11.7236	8.82855	7.52043	4.25833	3.49904	2.42232	2.76299	2.02941	3.43692	2.96146	1.60252	1.14502	1.903	2.7431	3.39323	9.35753	5.37568	11.4163
3311	0	chr1	+	156239785	156250889	ENSGALT00000088812	12	1684	ENSGALG00000016930	DIS3	GO:0016020(membrane);GO:0005829(cytosol);GO:0005654(nucleoplasm);GO:0005634(nucleus);GO:0000178(exosome (RNase complex));GO:0000176(nuclear exosome (RNase complex));GO:0071034(CUT catabolic process);GO:0016075(rRNA catabolic process);GO:0006401(RNA catabolic process);GO:0005085(guanyl-nucleotide exchange factor activity);GO:0004519(endonuclease activity);GO:0000175(3'-5'-exoribonuclease activity)…	03018(RNA degradation)	K12585	EC:3.1.13.-	DIS3 homolog, exosome endoribonuclease and 3'-5' exoribonuclease [Source:HGNC Symbol;Acc:HGNC:20604]	NA	3.75045	3.18318	2.35284	1.29556	1.94097	1.30668	2.82861	0.967012	0.811661	0.625947	0.465379	0.560798	0.471712	0.464968	0.421206	0.281204	0.306118	0.336176	0.499159	0.634329	1.70077	1.61826	3.09549
3312	0	chr1	-	156259760	156279285	ENSGALT00000027371	11	2982	ENSGALG00000016931	ENSGALG00000016931	NA	NA	NA	NA	NA	NA	5.78451	6.02248	6.18431	2.45015	2.02641	2.52962	0.940581	1.88214	1.19974	0.264514	0.076227	0.23247	0.378864	1.3846	0.24662	0.391397	0.083357	0.240458	0.66531	0.513493	1.78412	2.23828	5.9971
3348	0	chr1	-	161278342	161284057	ENSGALT00000086009	2	1331	ENSGALG00000044238	ENSGALG00000044238	NA	NA	NA	NA	NA	NA	0.538104	0.90655	1.05408	0.693225	0.583893	0.172026	0.222956	0.0001	0.0001	0.0001	0.140799	0.184444	0.0001	0.144598	0.0001	0.0001	0.0001	0.0001	0.109714	0.0469997	0.131694	0.638559	0.832911
3353	0	chr1	-	162193517	162295112	ENSGALT00000027376	14	2586	ENSGALG00000016936	TDRD3	GO:0035145(exon-exon junction complex);GO:0005634(nucleus);GO:0035064(methylated histone binding);GO:0003723(RNA binding);GO:0003713(transcription coactivator activity);GO:0003682(chromatin binding);GO:1903506(regulation of nucleic acid-templated transcription);GO:0006397(mRNA processing);GO:0005737(cytoplasm)	NA	NA	NA	tudor domain containing 3 [Source:HGNC Symbol;Acc:HGNC:20612]	NA	33.2181	42.7421	41.5824	23.1446	23.3241	26.3353	24.9355	29.581	11.7698	11.1695	4.02826	11.9544	7.5848	5.40089	12.6061	10.027	5.81167	9.48157	8.31335	8.98919	26.9506	23.2343	39.1809
3354	0	chr1	+	162382843	162527048	ENSGALT00000027377	22	3045	ENSGALG00000016937	DIAPH3	GO:0045296(cadherin binding);GO:0016043(cellular component organization);GO:0017048(Rho GTPase binding);GO:0030036(actin cytoskeleton organization);GO:0003779(actin binding)	NA	NA	NA	diaphanous related formin 3 [Source:HGNC Symbol;Acc:HGNC:15480]	NA	3.55365	0.043304	0.0655	2.82091	1.12013	0.970352	1.38511	1.38826	0.586676	0.0001	0.0001	0.040752	0.0001	0.527154	0.080144	0.386764	0.0001	0.155669	0.189335	0.195625	1.24791	1.97052	1.22082
3355	0	chr1	+	162382843	162527048	ENSGALT00000079513	23	3078	ENSGALG00000016937	DIAPH3	GO:0045296(cadherin binding);GO:0016043(cellular component organization);GO:0017048(Rho GTPase binding);GO:0030036(actin cytoskeleton organization);GO:0003779(actin binding)	NA	NA	NA	diaphanous related formin 3 [Source:HGNC Symbol;Acc:HGNC:15480]	NA	4.10647	7.80757	8.87237	0.358772	2.57428	2.86263	1.09832	1.43575	0.963927	0.643494	0.390249	0.314093	0.311737	1.17132	0.174616	0.452857	0.253276	0.293583	0.599051	0.66589	1.7989	1.46653	6.9288
3356	0	chr1	+	162557876	162619195	ENSGALT00000087274	3	1642	ENSGALG00000044113	ENSGALG00000044113	NA	NA	NA	NA	NA	NA	7.73391	6.95131	6.56351	3.3838	3.98449	2.49536	1.15621	2.29795	1.47398	0.261606	0.130288	0.213017	0.248997	0.344924	0.0001	0.163981	0.043119	0.0690667	0.268979	0.621959	1.98317	3.68415	7.08291
3357	0	chr1	-	163446840	163527123	ENSGALT00000027383	5	4040	ENSGALG00000016941	PCDH17	GO:2000807(regulation of synaptic vesicle clustering);GO:1904071(presynaptic active zone assembly);GO:0050805(negative regulation of synaptic transmission);GO:0030534(adult behavior);GO:0007155(cell adhesion);GO:0007416(synapse assembly);GO:0005886(plasma membrane);GO:0007156(homophilic cell adhesion via plasma membrane adhesion molecules);GO:0007267(cell-cell signaling);GO:0005887(integral compo…	NA	NA	NA	protocadherin 17 [Source:HGNC Symbol;Acc:HGNC:14267]	NA	1.25835	0.897903	1.3356	0.361301	0.390742	0.098493	0.0001	0.029762	0.0001	0.028412	0.02425	0.062491	0.012758	0.023346	0.0001	0.0001	0.0001	0.0001	0.032865	0.0175873	0.042785	0.376022	1.16395
3366	0	chr1	+	165707166	165718950	ENSGALT00000027389	7	2780	ENSGALG00000016945	CNMD	GO:0016525(negative regulation of angiogenesis);GO:0016021(integral component of membrane);GO:0016020(membrane)	NA	NA	NA	chondromodulin [Source:HGNC Symbol;Acc:HGNC:17005]	NA	48.6061	47.4827	43.418	12.0144	17.5878	4.19436	3.96947	5.72418	1.04166	0.70866	0.561271	0.824376	0.765247	0.429164	0.784539	0.673403	0.380931	0.612958	0.672929	0.770532	4.62934	14.8011	46.5023
3367	0	chr1	+	165707215	165717440	ENSGALT00000089769	7	1339	ENSGALG00000016945	CNMD	GO:0016525(negative regulation of angiogenesis);GO:0016021(integral component of membrane);GO:0016020(membrane)	NA	NA	NA	chondromodulin [Source:HGNC Symbol;Acc:HGNC:17005]	NA	0.985929	0.437952	0.729955	0.099604	0.133779	0.12018	0.394946	0.086182	0.045243	0.0001	0.000323	0.000569	0.093624	0.0001	0.015911	0.052214	0.084833	0.050986	0.031431	0.015222	0.200436	0.116692	0.717945
3384	0	chr1	+	166202223	166363689	ENSGALT00000036496	30	3564	ENSGALG00000016959	DGKH	GO:0005768(endosome);GO:0005737(cytoplasm);GO:0051259(protein oligomerization);GO:0007205(protein kinase C-activating G-protein coupled receptor signaling pathway);GO:0004143(diacylglycerol kinase activity);GO:0003951(NAD+ kinase activity);GO:0016301(kinase activity);GO:0008152(metabolic process);GO:0035556(intracellular signal transduction);GO:0016740(transferase activity);GO:0005524(ATP binding…	00561(Glycerolipid metabolism);00564(Glycerophospholipid metabolism);04070(Phosphatidylinositol signaling system)	K00901	EC:2.7.1.107	diacylglycerol kinase eta [Source:HGNC Symbol;Acc:HGNC:2854]	NA	19.8495	19.812	17.4099	18.271	14.3601	15.3545	12.5972	15.4183	5.87976	7.64754	3.94689	2.45922	2.70273	5.82295	2.35699	2.15041	2.62692	2.3781	3.66163	5.82473	14.4566	16.3156	19.0238
3387	0	chr1	+	166395611	166427361	ENSGALT00000067585	11	5922	ENSGALG00000022739	AKAP11	GO:0005829(cytosol);GO:0005886(plasma membrane);GO:0005730(nucleolus);GO:0051018(protein kinase A binding);GO:0010738(regulation of protein kinase A signaling);GO:0005777(peroxisome)	NA	NA	NA	A-kinase anchoring protein 11 [Source:HGNC Symbol;Acc:HGNC:369]	NA	17.1481	15.095	15.0076	11.6148	13.6365	17.6984	15.343	17.4619	8.17194	8.03494	5.117	7.75728	6.49869	5.62187	5.72609	6.70008	2.20804	4.87807	6.62595	7.10796	16.8344	12.6256	15.7502
3393	0	chr1	+	166720124	166744178	ENSGALT00000087664	6	581	ENSGALG00000016965	DNAJC15	NA	NA	NA	NA	DnaJ heat shock protein family (Hsp40) member C15 [Source:HGNC Symbol;Acc:HGNC:20325]	NA	3.65696	2.18697	4.28937	2.07081	0.048773	2.62728	0.586809	2.16188	0.202527	0.051159	0.105686	0.443502	0.143631	0.062334	0.283771	0.040471	0.162099	0.162114	0.216489	0.119791	1.79199	1.05979	3.37777
3394	0	chr1	-	166777108	166919262	ENSGALT00000027419	14	2808	ENSGALG00000016967	ENOX1	GO:0005886(plasma membrane);GO:0003723(RNA binding);GO:0003676(nucleic acid binding)	NA	NA	NA	ecto-NOX disulfide-thiol exchanger 1 [Source:HGNC Symbol;Acc:HGNC:25474]	NA	11.9751	5.86778	8.46214	7.48689	7.87812	3.23252	4.36407	2.85234	1.15474	1.16495	0.803663	1.27001	0.778046	1.23511	0.672789	0.671178	0.560647	0.634871	1.09439	1.04112	3.48297	7.68251	8.76832
3395	0	chr1	-	166777889	167033280	ENSGALT00000061002	15	2076	ENSGALG00000016967	ENOX1	GO:0005886(plasma membrane);GO:0003723(RNA binding);GO:0003676(nucleic acid binding)	NA	NA	NA	ecto-NOX disulfide-thiol exchanger 1 [Source:HGNC Symbol;Acc:HGNC:25474]	NA	1.88626	5.41673	3.22519	5.16405	2.70425	2.63783	0.58623	2.88467	0.768453	0.093675	0.283325	0.0001	0.306283	0.255556	0.0001	0.524344	0.66212	0.395521	0.187313	0.381818	2.03624	3.93415	3.50939
3401	0	chr1	-	167406458	167484232	ENSGALT00000027423	3	4279	ENSGALG00000016971	TSC22D1	GO:0003700(transcription factor activity, sequence-specific DNA binding);GO:0006355(regulation of transcription, DNA-templated)	NA	NA	NA	TSC22 domain family protein 1 isoform 1 [Source:RefSeq peptide;Acc:NP_001012778]	NA	168.197	214.27	203.497	106.502	103.212	34.0823	28.6855	38.031	27.0372	38.0252	28.6688	14.9807	18.2953	16.1143	24.8571	29.9837	26.0297	26.9568	16.4634	31.2437	33.5996	104.857	195.321
3404	0	chr1	+	167508534	167515803	ENSGALT00000077555	3	1155	ENSGALG00000029931	ENSGALG00000029931	NA	NA	NA	NA	NA	NA	3.85149	6.71745	2.89905	5.23638	3.2327	0.204789	1.31014	0.330678	0.07529	0.099381	0.0001	0.0001	0.0001	0.0001	0.0001	0.075298	0.0001	0.025166	0.0001	0.058257	0.615202	4.23454	4.48933
3422	0	chr1	-	167943516	167982979	ENSGALT00000027439	19	4944	ENSGALG00000016984	ZC3H13	GO:0016607(nuclear speck);GO:0005654(nucleoplasm);GO:0003723(RNA binding);GO:0046872(metal ion binding)	NA	NA	NA	zinc finger CCCH-type containing 13 [Source:HGNC Symbol;Acc:HGNC:20368]	NA	31.6202	30.329	34.2865	19.2885	18.5723	15.7949	18.4078	14.556	7.96327	5.34808	4.53652	8.45527	4.60769	6.27709	6.90066	5.75684	4.59638	5.75129	6.44668	5.94929	16.2529	18.9304	32.0786
3428	0	chr1	+	168186412	168307865	ENSGALT00000027449	20	2154	ENSGALG00000016990	LRCH1	GO:0007165(signal transduction);GO:0005886(plasma membrane);GO:0034260(negative regulation of GTPase activity);GO:1990869(cellular response to chemokine);GO:2000405(negative regulation of T cell migration);GO:0005737(cytoplasm)	NA	NA	NA	leucine rich repeats and calponin homology domain containing 1 [Source:HGNC Symbol;Acc:HGNC:20309]	NA	27.1399	25.836	18.6333	34.2504	34.3968	8.14519	7.1506	10.0214	8.48647	1.65569	4.95512	0.845357	3.41582	0.627699	2.45546	4.89088	1.88542	3.07725	1.62962	5.03243	8.43905	34.3236	23.8697
3431	0	chr1	-	168311303	168320618	ENSGALT00000084292	9	1175	ENSGALG00000016991	ESD	GO:0070062(extracellular exosome);GO:0046294(formaldehyde catabolic process);GO:0052689(carboxylic ester hydrolase activity);GO:0042802(identical protein binding);GO:0018738(S-formylglutathione hydrolase activity);GO:0016788(hydrolase activity, acting on ester bonds);GO:0016787(hydrolase activity);GO:0005737(cytoplasm)	01200(Carbon metabolism)	NA	NA	esterase D [Source:HGNC Symbol;Acc:HGNC:3465]	NA	36.6026	57.199	61.6091	102.484	83.3925	58.4037	43.7505	69.7342	33.3601	16.2019	23.6943	24.7322	22.6908	29.3543	14.2154	20.6867	21.0408	18.6476	25.5924	24.4188	57.2962	92.9382	51.8036
3432	0	chr1	-	168311303	168320705	ENSGALT00000084428	9	1137	ENSGALG00000016991	ESD	GO:0070062(extracellular exosome);GO:0046294(formaldehyde catabolic process);GO:0052689(carboxylic ester hydrolase activity);GO:0042802(identical protein binding);GO:0018738(S-formylglutathione hydrolase activity);GO:0016788(hydrolase activity, acting on ester bonds);GO:0016787(hydrolase activity);GO:0005737(cytoplasm)	01200(Carbon metabolism)	NA	NA	esterase D [Source:HGNC Symbol;Acc:HGNC:3465]	NA	12.1732	6.87248	8.73511	11.4961	20.3276	3.14948	2.00375	3.09815	2.98151	8.96831	0.387608	1.15145	0.816539	1.87598	1.92665	1.06837	1.04933	1.34812	1.28132	4.11247	2.75046	15.9119	9.26026
3436	0	chr1	-	168311303	168320863	ENSGALT00000086405	9	1094	ENSGALG00000016991	ESD	GO:0070062(extracellular exosome);GO:0046294(formaldehyde catabolic process);GO:0052689(carboxylic ester hydrolase activity);GO:0042802(identical protein binding);GO:0018738(S-formylglutathione hydrolase activity);GO:0016788(hydrolase activity, acting on ester bonds);GO:0016787(hydrolase activity);GO:0005737(cytoplasm)	01200(Carbon metabolism)	NA	NA	esterase D [Source:HGNC Symbol;Acc:HGNC:3465]	NA	16.1722	10.7024	6.95513	8.9962	26.5136	7.2671	21.7401	9.77247	2.2441	5.1604	2.06107	2.29691	2.9841	4.7226	3.34623	3.16992	2.22786	2.91467	3.33454	3.15519	12.9266	17.7549	11.2766
3437	0	chr1	-	168311309	168320576	ENSGALT00000027451	9	1209	ENSGALG00000016991	ESD	GO:0070062(extracellular exosome);GO:0046294(formaldehyde catabolic process);GO:0052689(carboxylic ester hydrolase activity);GO:0042802(identical protein binding);GO:0018738(S-formylglutathione hydrolase activity);GO:0016788(hydrolase activity, acting on ester bonds);GO:0016787(hydrolase activity);GO:0005737(cytoplasm)	01200(Carbon metabolism)	K01070	EC:3.1.2.12	esterase D [Source:HGNC Symbol;Acc:HGNC:3465]	NA	42.67	26.2739	42.6349	14.4508	63.825	16.1953	2.62578	8.18369	3.30372	7.52349	3.8611	4.00048	3.57076	3.96631	6.81281	8.43384	3.253	6.16655	3.84585	4.8961	9.0016	39.1379	37.193
3438	0	chr1	-	168311309	168320784	ENSGALT00000065511	10	1230	ENSGALG00000016991	ESD	GO:0070062(extracellular exosome);GO:0046294(formaldehyde catabolic process);GO:0052689(carboxylic ester hydrolase activity);GO:0042802(identical protein binding);GO:0018738(S-formylglutathione hydrolase activity);GO:0016788(hydrolase activity, acting on ester bonds);GO:0016787(hydrolase activity);GO:0005737(cytoplasm)	01200(Carbon metabolism)	NA	NA	esterase D [Source:HGNC Symbol;Acc:HGNC:3465]	NA	7.22711	4.69269	4.62972	5.33565	4.01482	0.634602	0.431486	0.262237	0.173286	0.306388	0.229942	0.27822	0.177401	0.345937	0.399633	0.488565	0.134233	0.34081	0.267186	0.236539	0.442775	4.67524	5.51651
3445	0	chr1	-	168675482	168684566	ENSGALT00000027455	7	1372	ENSGALG00000016995	MED4	GO:0016592(mediator complex);GO:0016020(membrane);GO:0005654(nucleoplasm);GO:0005634(nucleus);GO:0045893(positive regulation of transcription, DNA-templated);GO:0030521(androgen receptor signaling pathway);GO:0030518(intracellular steroid hormone receptor signaling pathway);GO:0006367(transcription initiation from RNA polymerase II promoter);GO:0006366(transcription from RNA polymerase II promote…	NA	NA	NA	mediator complex subunit 4 [Source:HGNC Symbol;Acc:HGNC:17903]	NA	6.60545	7.21927	10.0953	3.59913	6.24683	1.44718	0.735227	2.82578	1.33804	0.8692	1.11146	0.577565	1.55271	3.23195	1.11074	1.59489	0.662702	1.12278	1.78741	1.10623	1.66939	4.92298	7.97334
3447	0	chr1	+	168710780	168736807	ENSGALT00000030149	6	1573	ENSGALG00000016996	ITM2B	GO:0070062(extracellular exosome);GO:0043231(intracellular membrane-bounded organelle);GO:0031301(integral component of organelle membrane);GO:0030660(Golgi-associated vesicle membrane);GO:0016020(membrane);GO:0005886(plasma membrane);GO:0005794(Golgi apparatus);GO:0005615(extracellular space);GO:0005524(ATP binding);GO:0042985(negative regulation of amyloid precursor protein biosynthetic process…	NA	NA	NA	integral membrane protein 2B [Source:HGNC Symbol;Acc:HGNC:6174]	NA	112.021	133.989	120.608	134.592	124.991	87.4901	52.6922	88.9327	39.7348	38.8493	39.9842	48.4936	38.9547	40.7329	29.7717	48.6571	40.2941	39.5743	42.727	39.5228	76.3717	129.792	122.206
3450	0	chr1	+	168747594	168831480	ENSGALT00000036484	27	4468	ENSGALG00000016997	RB1	GO:0035189(Rb-E2F complex);GO:0016605(PML body);GO:0008024(cyclin/CDK positive transcription elongation factor complex);GO:0005819(spindle);GO:0005667(transcription factor complex);GO:0005634(nucleus);GO:2000679(positive regulation of transcription regulatory region DNA binding);GO:2000134(negative regulation of G1/S transition of mitotic cell cycle);GO:0097284(hepatocyte apoptotic process);GO:00…	04110(Cell cycle);04218(Cellular senescence)	NA	NA	RB transcriptional corepressor 1 [Source:HGNC Symbol;Acc:HGNC:9884]	NA	32.5182	24.1974	27.2742	11.3254	11.2021	13.7519	10.6937	10.8275	8.80886	7.69398	6.03329	6.82615	6.47734	10.9904	12.6876	8.82072	11.4025	10.9703	8.09797	7.51204	11.7577	11.2638	27.9966
3458	0	chr1	+	169114263	169118105	ENSGALT00000027466	2	1674	ENSGALG00000017003	MLNR	GO:0016520(growth hormone-releasing hormone receptor activity);GO:0007186(G-protein coupled receptor signaling pathway);GO:0007165(signal transduction);GO:0004930(G-protein coupled receptor activity);GO:0004871(signal transducer activity);GO:0016021(integral component of membrane);GO:0016020(membrane)	04080(Neuroactive ligand-receptor interaction)	K05266	NA	motilin receptor [Source:HGNC Symbol;Acc:HGNC:4495]	NA	3.53817	1.79899	1.91647	0.226036	0.08942	0.648753	0.292673	0.576039	0.0001	0.034285	0.117049	0.09921	0.061377	0.084513	0.027751	0.077929	0.0001	0.03526	0.0817	0.050478	0.505822	0.157728	2.41788
3460	0	chr1	-	169147469	169208168	ENSGALT00000027469	11	1936	ENSGALG00000017005	CAB39L	GO:0070062(extracellular exosome)	04150(mTOR signaling pathway)	NA	NA	calcium binding protein 39 like [Source:HGNC Symbol;Acc:HGNC:20290]	NA	24.0159	21.2481	22.4651	16.6043	15.8525	14.5066	17.489	12.3632	3.67161	2.34552	3.00904	6.09719	4.4347	2.41034	1.2472	2.09984	0.568102	1.30505	4.31408	3.00872	14.7863	16.2284	22.5763
3474	0	chr1	+	169372228	169377659	ENSGALT00000027478	4	2143	ENSGALG00000017011	TRIM13	GO:0097038(perinuclear endoplasmic reticulum);GO:0005789(endoplasmic reticulum membrane);GO:0005737(cytoplasm);GO:1902187(negative regulation of viral release from host cell);GO:0051865(protein autoubiquitination);GO:0051092(positive regulation of NF-kappaB transcription factor activity);GO:0045087(innate immune response);GO:0043161(proteasome-mediated ubiquitin-dependent protein catabolic proces…	NA	NA	NA	tripartite motif containing 13 [Source:HGNC Symbol;Acc:HGNC:9976]	NA	11.5316	13.2149	14.245	9.96767	11.7206	3.54554	4.02069	4.20046	3.17221	4.05459	3.82278	2.63877	4.29965	3.93803	4.21942	4.29159	2.42046	3.64382	3.62548	3.68319	3.92223	10.8441	12.9972
3493	0	chr1	+	170157889	170223517	ENSGALT00000027490	12	2393	ENSGALG00000017019	ENSGALG00000017019	GO:0046872(metal ion binding)	NA	NA	NA	NA	NA	17.6199	21.3758	21.4936	9.02465	6.69859	4.38953	6.06401	5.05245	1.94957	2.28916	2.02176	2.51497	1.48354	7.5481	2.0966	3.75405	1.26012	2.37026	3.84887	2.08683	5.16867	7.86162	20.1631
3497	0	chr1	+	170363876	170367717	ENSGALT00000027505	4	1614	ENSGALG00000017022	ENSGALG00000017022	GO:0033577(protein glycosylation in endoplasmic reticulum);GO:0006490(oligosaccharide-lipid intermediate biosynthetic process);GO:0004377(GDP-Man:Man3GlcNAc2-PP-Dol alpha-1,2-mannosyltransferase activity);GO:0005789(endoplasmic reticulum membrane);GO:0097502(mannosylation);GO:0016021(integral component of membrane);GO:0016020(membrane)	00510(N-Glycan biosynthesis)	K03844	EC:2.4.1.131	NA	NA	7.95987	9.08845	7.38798	6.05779	5.9295	2.03193	2.12008	2.15831	1.57981	1.05053	0.963313	0.805574	0.748944	2.65219	0.672753	1.35749	0.66036	0.896868	1.40224	1.19788	2.10344	5.99364	8.14543
3499	0	chr1	-	170393901	170406389	ENSGALT00000027507	15	1755	ENSGALG00000017024	NEK3	GO:0090043(regulation of tubulin deacetylation);GO:0048812(neuron projection morphogenesis);GO:0030010(establishment of cell polarity);GO:0006468(protein phosphorylation);GO:0005524(ATP binding);GO:0004674(protein serine/threonine kinase activity);GO:0004672(protein kinase activity);GO:0000166(nucleotide binding)	NA	NA	NA	NIMA related kinase 3 [Source:HGNC Symbol;Acc:HGNC:7746]	NA	3.06122	3.4923	3.38106	1.2783	1.36835	1.19469	1.08189	1.62023	0.081835	0.427459	0.235473	0.033775	0.259171	0.475538	0.481083	0.461651	0.060773	0.334502	0.256161	0.248256	1.29894	1.32332	3.31153
3500	0	chr1	-	170406831	170416267	ENSGALT00000027509	9	2749	ENSGALG00000017025	CKAP2	NA	NA	NA	NA	cytoskeleton associated protein 2 [Source:HGNC Symbol;Acc:HGNC:1990]	NA	12.0319	5.77592	6.1468	2.51885	2.21739	2.66911	1.61854	2.42704	2.49709	0.672887	0.27852	1.51321	0.112321	0.557732	0.288181	0.550129	0.329904	0.389405	0.727756	1.1495	2.23823	2.36812	7.98488
3501	0	chr1	-	170408747	170416268	ENSGALT00000087679	8	1883	ENSGALG00000017025	CKAP2	NA	NA	NA	NA	cytoskeleton associated protein 2 [Source:HGNC Symbol;Acc:HGNC:1990]	NA	2.42198	0.874716	1.64732	0.549003	0.858079	0.641909	0.537777	0.868485	0.303082	0.02159	0.046876	0.0001	0.894837	0.013925	0.110115	0.231435	0.067055	0.136202	0.302954	0.123849	0.682724	0.703541	1.64801
3502	0	chr1	-	170408885	170416267	ENSGALT00000088760	8	1744	ENSGALG00000017025	CKAP2	NA	NA	NA	NA	cytoskeleton associated protein 2 [Source:HGNC Symbol;Acc:HGNC:1990]	NA	14.856	57.6539	33.8715	18.8326	18.3346	13.7526	9.87765	7.13376	2.95441	1.25131	0.914248	0.0001	0.042291	1.81587	3.55432	1.70729	2.12668	2.46276	0.61942	1.70666	10.2547	18.5836	35.4605
3518	0	chr1	+	170960521	171083526	ENSGALT00000027525	2	820	ENSGALG00000017036	LHFPL6	GO:0016021(integral component of membrane);GO:0016020(membrane)	NA	NA	NA	LHFPL tetraspan subfamily member 6 [Source:HGNC Symbol;Acc:HGNC:6586]	NA	23.1333	25.7399	24.9838	26.723	30.8646	15.0153	15.2274	17.9064	6.35626	4.51141	5.72256	5.85725	3.92414	6.50042	5.51257	6.21246	5.5389	5.75464	5.42727	5.53008	16.0497	28.7938	24.619
3519	0	chr1	+	171199227	171200360	ENSGALT00000085221	1	1134	ENSGALG00000045605	ENSGALG00000045605	NA	NA	NA	NA	NA	NA	0.199222	0.438207	0.432174	5.53505	6.5778	1.83085	3.06977	2.63894	0.47905	0.346902	0.107992	0.090527	0.0001	0.0001	0.198725	0.0001	0.0001	0.0663083	0.0302423	0.311315	2.51319	6.05643	0.356534
3523	0	chr1	+	171241383	171255155	ENSGALT00000027527	11	2712	ENSGALG00000017038	PROSER1	NA	NA	NA	NA	proline and serine rich 1 [Source:HGNC Symbol;Acc:HGNC:20291]	NA	25.7466	23.9737	23.2472	16.3781	17.8163	12.5193	18.3404	12.3671	3.9294	2.05578	1.8169	2.21337	1.03544	3.58797	3.39256	2.38383	2.26312	2.67984	2.27893	2.60069	14.4089	17.0972	24.3225
3527	0	chr1	-	171352433	171447282	ENSGALT00000078166	16	8016	ENSGALG00000033671	FREM2	GO:0070062(extracellular exosome);GO:0048839(inner ear development);GO:0007507(heart development);GO:0005604(basement membrane);GO:0002009(morphogenesis of an epithelium)	NA	NA	NA	FRAS1 related extracellular matrix protein 2 [Source:HGNC Symbol;Acc:HGNC:25396]	NA	416.716	415.251	354.707	108.582	104.616	22.4105	13.6101	18.8895	10.2059	8.35964	6.27781	3.07585	2.16987	2.03756	2.65954	3.40759	5.52196	3.86303	2.42776	8.28112	18.3034	106.599	395.558
3536	0	chr1	+	171990657	172022731	ENSGALT00000027540	23	2645	ENSGALG00000017046	POSTN	GO:0031012(extracellular matrix);GO:0005802(trans-Golgi network);GO:0005615(extracellular space);GO:0005578(proteinaceous extracellular matrix);GO:0071307(cellular response to vitamin K);GO:0030198(extracellular matrix organization);GO:0009888(tissue development);GO:0008593(regulation of Notch signaling pathway);GO:0007155(cell adhesion);GO:0046872(metal ion binding);GO:0008201(heparin binding);G…	NA	NA	NA	periostin [Source:HGNC Symbol;Acc:HGNC:16953]	NA	443.771	384.379	430.822	231.883	246.563	152.703	120.258	140.441	38.1149	35.1267	48.3378	103.824	41.1796	23.8449	26.0847	18.7084	25.8305	23.5412	56.2828	40.5264	137.801	239.223	419.657
3537	0	chr1	+	171990674	172021555	ENSGALT00000036466	21	2448	ENSGALG00000017046	POSTN	GO:0031012(extracellular matrix);GO:0005802(trans-Golgi network);GO:0005615(extracellular space);GO:0005578(proteinaceous extracellular matrix);GO:0071307(cellular response to vitamin K);GO:0030198(extracellular matrix organization);GO:0009888(tissue development);GO:0008593(regulation of Notch signaling pathway);GO:0007155(cell adhesion);GO:0046872(metal ion binding);GO:0008201(heparin binding);G…	NA	NA	NA	periostin [Source:HGNC Symbol;Acc:HGNC:16953]	NA	3.35103	1.85177	1.62707	2.1867	0.866938	0.580122	0.713047	0.977634	0.252998	0.259506	0.065971	0.498371	0.08851	0.074476	0.017369	0.001208	0.017852	0.012143	0.220452	0.192825	0.756934	1.52682	2.27662
3542	0	chr1	+	172318485	172337874	ENSGALT00000027546	10	2183	ENSGALG00000017049	ALG5	GO:0016020(membrane);GO:0007368(determination of left/right symmetry);GO:0016740(transferase activity);GO:0005789(endoplasmic reticulum membrane);GO:0006487(protein N-linked glycosylation);GO:0016021(integral component of membrane)	00510(N-Glycan biosynthesis)	NA	NA	ALG5, dolichyl-phosphate beta-glucosyltransferase [Source:HGNC Symbol;Acc:HGNC:20266]	NA	18.283	14.1638	15.8256	11.1164	11.4409	6.5087	7.74813	5.83665	3.24146	3.20212	2.57769	2.92504	2.22876	4.7652	2.48521	1.71617	2.17599	2.12579	3.30633	3.00709	6.69783	11.2787	16.0908
3548	0	chr1	-	172457844	172472421	ENSGALT00000077535	3	1233	ENSGALG00000032028	SERTM1	GO:0043231(intracellular membrane-bounded organelle)	NA	NA	NA	serine rich and transmembrane domain containing 1 [Source:HGNC Symbol;Acc:HGNC:33792]	NA	4.35298	4.09589	5.90513	0.94764	1.80728	2.50271	1.3788	1.58038	0.550915	0.303019	1.11805	0.722534	0.511413	1.34927	0.182332	0.594344	0.303079	0.359918	0.861072	0.657329	1.82063	1.37746	4.78467
3551	0	chr1	+	172697278	172928907	ENSGALT00000082498	18	2546	ENSGALG00000041263	ENSGALG00000041263	NA	NA	NA	NA	NA	NA	13.2979	9.33213	9.87029	2.69296	1.97637	0.478044	1.10687	0.797213	0.476953	0.870823	0.644909	0.933793	0.724207	2.32815	0.539173	0.461153	0.47512	0.491815	1.32872	0.664228	0.794043	2.33466	10.8334
3552	0	chr1	-	172991191	173318310	ENSGALT00000027556	33	6309	ENSGALG00000017062	ENSGALG00000017062	NA	NA	NA	NA	NA	NA	11.3963	6.84992	8.86319	8.21389	9.27419	4.18933	4.03912	4.32994	3.25108	2.77624	1.96932	2.13031	1.89121	1.88834	3.24248	2.27954	2.0259	2.51597	1.96995	2.66554	4.18613	8.74404	9.03647
3555	0	chr1	+	173156430	173157809	ENSGALT00000090221	1	1380	ENSGALG00000045052	MAB21L1	GO:0016779(nucleotidyltransferase activity);GO:0007275(multicellular organism development);GO:0046872(metal ion binding);GO:0005634(nucleus);GO:0016740(transferase activity);GO:0000166(nucleotide binding);GO:0008284(positive regulation of cell proliferation);GO:0043010(camera-type eye development)	NA	NA	NA	Protein mab-21-like 1 [Source:UniProtKB/Swiss-Prot;Acc:Q8AY65]	NA	11.1776	9.18434	12.1704	2.38899	3.59736	2.16261	3.6401	2.64049	0.972201	0.623007	0.940536	1.00221	0.68826	0.478415	0.774253	0.782334	0.607539	0.721375	0.72296	0.845248	2.8144	2.99318	10.8441
3559	0	chr1	-	173886194	173899986	ENSGALT00000027564	9	2957	ENSGALG00000017064	RFC3	GO:0031390(Ctf18 RFC-like complex);GO:0005663(DNA replication factor C complex);GO:1900264(positive regulation of DNA-directed DNA polymerase activity);GO:0046683(response to organophosphorus);GO:0006260(DNA replication);GO:0043142(single-stranded DNA-dependent ATPase activity);GO:0016887(ATPase activity);GO:0003677(DNA binding);GO:0003689(DNA clamp loader activity);GO:0006261(DNA-dependent DNA r…	03030(DNA replication);03420(Nucleotide excision repair);03430(Mismatch repair)	K10756	NA	replication factor C subunit 3 [Source:HGNC Symbol;Acc:HGNC:9971]	NA	13.5472	12.9687	12.738	4.47768	5.36637	3.19473	2.30079	2.4315	1.93374	1.68624	0.842797	0.882343	1.47465	3.39372	1.61139	1.43713	0.686465	1.245	1.9169	1.48759	2.64234	4.92203	13.0846
3561	0	chr1	+	174109556	174205670	ENSGALT00000048044	4	468	ENSGALG00000042339	ENSGALG00000042339	NA	NA	NA	NA	NA	NA	32.0025	24.1969	33.5163	17.8476	17.7037	11.2975	13.7016	13.3605	4.70501	3.42319	2.94147	2.95879	4.54984	3.15008	4.00307	4.47778	3.60985	4.03023	3.5529	3.68989	12.7865	17.7756	29.9052
3562	0	chr1	+	174213996	174233284	ENSGALT00000027566	9	1458	ENSGALG00000017065	STARD13	GO:0008289(lipid binding);GO:0007165(signal transduction);GO:0043542(endothelial cell migration);GO:0090051(negative regulation of cell migration involved in sprouting angiogenesis);GO:0097498(endothelial tube lumen extension)	NA	NA	NA	StAR related lipid transfer domain containing 13 [Source:HGNC Symbol;Acc:HGNC:19164]	NA	80.5932	71.8331	74.2206	40.0468	37.2175	21.7882	19.9778	24.1787	9.47971	8.93034	6.40558	6.78083	6.80353	5.42197	7.52245	8.5739	7.6734	7.92325	6.33544	8.27188	21.9816	38.6322	75.549
3565	0	chr1	-	174394078	174492314	ENSGALT00000079258	35	5363	ENSGALG00000017070	PDS5B	GO:0008285(negative regulation of cell proliferation);GO:0000785(chromatin);GO:0005654(nucleoplasm);GO:0003677(DNA binding);GO:0042127(regulation of cell proliferation);GO:0007064(mitotic sister chromatid cohesion)	NA	NA	NA	PDS5 cohesin associated factor B [Source:HGNC Symbol;Acc:HGNC:20418]	NA	4.75012	21.228	21.9255	23.6699	24.1554	22.3496	11.3901	22.1945	12.8339	0.823948	1.6278	1.20915	3.92503	3.45012	12.9986	0.252461	0.004795	4.41863	2.86143	5.09522	18.6447	23.9127	15.9679
3569	0	chr1	+	174548152	174560323	ENSGALT00000027575	5	2039	ENSGALG00000017072	N4BP2L1	NA	NA	NA	NA	NEDD4 binding protein 2 like 1 [Source:HGNC Symbol;Acc:HGNC:25037]	NA	9.99587	12.0603	11.5908	16.591	14.6647	11.6879	9.43834	11.8085	3.72535	3.87997	1.86548	3.25995	2.65117	6.10175	4.13891	4.2087	1.73624	3.36128	4.00429	3.15693	10.9783	15.6278	11.2156
3570	0	chr1	-	174560560	174597292	ENSGALT00000027576	27	10427	ENSGALG00000017073	BRCA2	GO:0043234(protein complex);GO:0033593(BRCA2-MAGE-D1 complex);GO:0030141(secretory granule);GO:0005829(cytosol);GO:0005813(centrosome);GO:0005654(nucleoplasm);GO:0005634(nucleus);GO:0000800(lateral element);GO:0000784(nuclear chromosome, telomeric region);GO:1990426(mitotic recombination-dependent replication fork processing);GO:0070200(establishment of protein localization to telomere);GO:005129…	03440(Homologous recombination);03460(Fanconi anemia pathway)	NA	NA	BRCA2, DNA repair associated [Source:HGNC Symbol;Acc:HGNC:1101]	NA	3.95306	1.71522	2.48062	1.84902	6.58612	2.56182	2.64072	1.02156	1.83496	1.07117	0.525094	1.1056	0.872999	1.32705	1.0099	0.602058	0.245742	0.619232	1.10188	1.14374	2.0747	4.21757	2.7163
3571	0	chr1	-	174560569	174586065	ENSGALT00000083960	18	9024	ENSGALG00000017073	BRCA2	GO:0043234(protein complex);GO:0033593(BRCA2-MAGE-D1 complex);GO:0030141(secretory granule);GO:0005829(cytosol);GO:0005813(centrosome);GO:0005654(nucleoplasm);GO:0005634(nucleus);GO:0000800(lateral element);GO:0000784(nuclear chromosome, telomeric region);GO:1990426(mitotic recombination-dependent replication fork processing);GO:0070200(establishment of protein localization to telomere);GO:005129…	03440(Homologous recombination);03460(Fanconi anemia pathway)	K08775	NA	BRCA2, DNA repair associated [Source:HGNC Symbol;Acc:HGNC:1101]	NA	0.0001	2.02854	5.8197	5.07235	0.0001	5.48176	0.0001	4.69529	0.0001	0.0001	0.0001	0.0001	0.0001	0.0001	0.0001	0.0001	0.0001	0.0001	0.0001	0.0001	3.39238	2.53622	2.61611
3580	0	chr1	-	175088699	175096275	ENSGALT00000051148	4	754	ENSGALG00000026781	ALOX5AP	GO:0006691(leukotriene metabolic process);GO:0019370(leukotriene biosynthetic process);GO:0005635(nuclear envelope);GO:0008047(enzyme activator activity);GO:0005783(endoplasmic reticulum);GO:0043085(positive regulation of catalytic activity);GO:0016021(integral component of membrane);GO:0016020(membrane);GO:0002540(leukotriene production involved in inflammatory response);GO:0005634(nucleus)	NA	NA	NA	arachidonate 5-lipoxygenase activating protein [Source:HGNC Symbol;Acc:HGNC:436]	NA	0.0001	4.30479	2.06878	0.109987	0.0001	0.013843	0.0001	0.0001	0.0001	0.0001	0.0001	0.0001	0.0001	0.0001	0.0001	0.008157	0.0001	0.00278567	0.0001	0.0001	0.004681	0.0550435	2.12455
3584	0	chr1	+	175162513	175169951	ENSGALT00000062837	5	1180	ENSGALG00000042875	HMGB1	GO:0005694(chromosome);GO:0032147(activation of protein kinase activity);GO:0045087(innate immune response);GO:0006954(inflammatory response);GO:0002376(immune system process);GO:0005737(cytoplasm);GO:0005576(extracellular region);GO:0045859(regulation of protein kinase activity);GO:0005623(cell);GO:0005634(nucleus);GO:0032392(DNA geometric change);GO:0008301(DNA binding, bending);GO:0003677(DNA …	03410(Base excision repair);04140(Autophagy - animal);04217(Necroptosis)	NA	NA	High mobility group protein B1 [Source:UniProtKB/Swiss-Prot;Acc:Q9YH06]	NA	1.60309	0.994231	1.21407	1.21111	0.0001	0.0001	0.0001	1.10936	0.0001	0.0001	0.0001	0.0001	0.0001	0.0001	0.0001	0.0001	0.0001	0.0001	0.0001	0.0001	0.369855	0.605607	1.27046
3585	0	chr1	+	175163075	175170894	ENSGALT00000075072	5	2240	ENSGALG00000042875	HMGB1	GO:0005694(chromosome);GO:0032147(activation of protein kinase activity);GO:0045087(innate immune response);GO:0006954(inflammatory response);GO:0002376(immune system process);GO:0005737(cytoplasm);GO:0005576(extracellular region);GO:0045859(regulation of protein kinase activity);GO:0005623(cell);GO:0005634(nucleus);GO:0032392(DNA geometric change);GO:0008301(DNA binding, bending);GO:0003677(DNA …	03410(Base excision repair);04140(Autophagy - animal);04217(Necroptosis)	NA	NA	High mobility group protein B1 [Source:UniProtKB/Swiss-Prot;Acc:Q9YH06]	NA	189.408	171.236	190.97	75.1214	67.1151	72.1636	58.5062	76.6888	33.5218	17.5081	12.4992	24.5825	14.7351	27.1135	17.1102	17.5724	9.602	14.7615	22.1437	21.1764	69.1195	71.1183	183.871
3586	0	chr1	+	175163103	175167077	ENSGALT00000085332	3	1362	ENSGALG00000042875	HMGB1	GO:0005694(chromosome);GO:0032147(activation of protein kinase activity);GO:0045087(innate immune response);GO:0006954(inflammatory response);GO:0002376(immune system process);GO:0005737(cytoplasm);GO:0005576(extracellular region);GO:0045859(regulation of protein kinase activity);GO:0005623(cell);GO:0005634(nucleus);GO:0032392(DNA geometric change);GO:0008301(DNA binding, bending);GO:0003677(DNA …	03410(Base excision repair);04140(Autophagy - animal);04217(Necroptosis)	K10802	NA	High mobility group protein B1 [Source:UniProtKB/Swiss-Prot;Acc:Q9YH06]	NA	62.9834	57.1059	59.3304	20.3722	32.8272	25.299	23.9025	10.8988	6.05184	10.0202	6.69288	7.582	6.31834	16.4037	10.1231	8.89913	4.17699	7.73306	10.1014	7.5883	20.0334	26.5997	59.8066
3591	0	chr1	+	175389726	175397058	ENSGALT00000086271	4	1393	ENSGALG00000017084	UBL3	GO:0005886(plasma membrane);GO:0016020(membrane);GO:0070062(extracellular exosome);GO:0005622(intracellular)	NA	NA	NA	ubiquitin like 3 [Source:HGNC Symbol;Acc:HGNC:12504]	NA	0.71487	0.957849	2.06328	1.11172	2.11519	0.794654	0.581766	0.312347	0.064286	0.458582	0.178676	0.102638	0.213918	0.505933	0.0415	0.270784	0.126725	0.146336	0.274163	0.233848	0.562922	1.61345	1.24533
3593	0	chr1	+	175461084	175479666	ENSGALT00000027598	11	1875	ENSGALG00000017085	SLC7A1	GO:0016020(membrane);GO:0015809(arginine transport);GO:0015181(arginine transmembrane transporter activity);GO:1903826(arginine transmembrane transport);GO:0006865(amino acid transport);GO:0003333(amino acid transmembrane transport);GO:0015171(amino acid transmembrane transporter activity);GO:0016021(integral component of membrane)	NA	NA	NA	solute carrier family 7 member 1 [Source:HGNC Symbol;Acc:HGNC:11057]	NA	25.2167	23.9445	21.6168	24.466	23.6219	3.61029	3.48628	4.71076	3.5579	3.89652	2.91881	2.86288	3.12046	4.48917	5.29199	3.05819	3.70985	4.02001	3.49084	3.45774	3.93577	24.044	23.5927
3596	0	chr1	-	175631550	175648871	ENSGALT00000027604	4	2694	ENSGALG00000017086	ENSGALG00000017086	NA	NA	NA	NA	NA	NA	3.73347	3.13697	2.54129	2.72849	3.06448	0.784968	1.20093	0.328804	0.027552	0.042255	0.071186	0.093093	0.166346	0.783775	0.191334	0.0001	0.084144	0.0918593	0.347738	0.0469977	0.771566	2.89649	3.13724
3618	0	chr1	-	176333589	176334820	ENSGALT00000057345	2	786	ENSGALG00000042430	ENSGALG00000042430	NA	NA	NA	NA	NA	NA	18.2165	19.6849	15.2384	14.8664	11.4161	32.5858	23.5073	23.5962	6.62174	6.97987	2.5768	7.31542	4.6281	4.29516	3.88728	3.35645	2.16905	3.13759	5.41289	5.3928	26.5631	13.1413	17.7133
3626	0	chr1	-	176340116	176340191	ENSGALT00000042118	1	76	ENSGALG00000025205	SNORD102	NA	NA	NA	NA	Small nucleolar RNA SNORD102 [Source:RFAM;Acc:RF00187]	NA	36.2812	43.3577	54.6144	29.8724	39.8976	21.3537	19.2632	20.2452	6.68929	8.36684	6.18715	3.8477	4.24438	12.0854	6.0012	4.20028	5.66118	5.28755	6.72582	7.08109	20.2874	34.885	44.7511
3633	0	chr1	-	176641567	176691688	ENSGALT00000027628	12	1267	ENSGALG00000017104	ENSGALG00000017104	GO:0007346(regulation of mitotic cell cycle);GO:0016592(mediator complex);GO:0004693(cyclin-dependent protein serine/threonine kinase activity);GO:0006468(protein phosphorylation);GO:0005524(ATP binding);GO:0004672(protein kinase activity)	NA	NA	NA	NA	NA	15.1767	11.5197	15.9017	5.38586	4.52714	7.17907	7.17453	4.47314	2.81021	2.12441	1.72476	2.79746	4.14089	3.42174	3.52681	2.4999	2.06727	2.69799	3.45336	2.21979	6.27558	4.9565	14.1993
3635	0	chr1	+	176716743	176723629	ENSGALT00000084195	4	2566	ENSGALG00000017105	RNF6	GO:0045893(positive regulation of transcription, DNA-templated);GO:0070936(protein K48-linked ubiquitination);GO:0004842(ubiquitin-protein transferase activity);GO:0005737(cytoplasm);GO:0006355(regulation of transcription, DNA-templated);GO:0005634(nucleus);GO:0043231(intracellular membrane-bounded organelle);GO:0003677(DNA binding);GO:0031965(nuclear membrane);GO:0030424(axon);GO:0061630(ubiquit…	NA	NA	NA	ring finger protein 6 [Source:HGNC Symbol;Acc:HGNC:10069]	NA	16.357	14.3507	14.4108	7.63217	8.64875	10.4524	11.0894	8.55745	3.03078	0.678528	1.52982	2.31345	2.78888	3.40956	0.614746	0.374021	0.961699	0.650155	2.8373	1.74638	10.0331	8.14046	15.0395
3638	0	chr1	+	176737697	177046618	ENSGALT00000027641	37	3630	ENSGALG00000017106	ATP8A2	GO:0016020(membrane);GO:0005886(plasma membrane);GO:0005794(Golgi apparatus);GO:0005768(endosome);GO:0005654(nucleoplasm);GO:0061092(positive regulation of phospholipid translocation);GO:0050908(detection of light stimulus involved in visual perception);GO:0060052(neurofilament cytoskeleton organization);GO:0050884(neuromuscular process controlling posture);GO:0048666(neuron development);GO:00435…	NA	NA	NA	ATPase phospholipid transporting 8A2 [Source:HGNC Symbol;Acc:HGNC:13533]	NA	1.59162	1.56531	1.56547	1.52134	1.48273	0.036615	0.166047	0.082756	0.028999	0.047432	0.0001	0.09273	0.011347	0.291115	0.053205	0.023958	0.0001	0.0257543	0.131731	0.0255103	0.0951393	1.50203	1.57413
3640	0	chr1	-	177058130	177061984	ENSGALT00000047717	2	2715	ENSGALG00000043035	SHISA2	GO:0005783(endoplasmic reticulum);GO:0030178(negative regulation of Wnt signaling pathway);GO:0040037(negative regulation of fibroblast growth factor receptor signaling pathway)	NA	NA	NA	shisa family member 2 [Source:HGNC Symbol;Acc:HGNC:20366]	NA	171.586	251.791	214.548	283.353	249.143	11.7027	15.1434	18.6198	2.89883	2.55293	3.31089	1.39054	1.74106	2.30289	1.38188	1.5958	1.56689	1.51486	1.8115	2.92088	15.1553	266.248	212.642
3648	0	chr1	+	177369325	177371367	ENSGALT00000030094	1	2043	ENSGALG00000019077	ENSGALG00000019077	NA	NA	NA	NA	NA	NA	1.06856	1.68078	1.48122	0.801707	0.833711	2.92199	2.40779	2.38785	0.372454	0.294597	0.225161	0.234221	0.390803	1.11293	0.317664	0.20171	0.421194	0.313523	0.579318	0.297404	2.57254	0.817709	1.41019
3651	0	chr1	+	177430969	177493253	ENSGALT00000027655	16	1821	ENSGALG00000017118	MIPEP	GO:0005739(mitochondrion);GO:0006627(protein processing involved in protein targeting to mitochondrion);GO:0005759(mitochondrial matrix);GO:0004222(metalloendopeptidase activity);GO:0006518(peptide metabolic process);GO:0008237(metallopeptidase activity);GO:0006508(proteolysis);GO:0016787(hydrolase activity);GO:0008233(peptidase activity);GO:0046872(metal ion binding)	NA	NA	NA	mitochondrial intermediate peptidase [Source:HGNC Symbol;Acc:HGNC:7104]	NA	27.5642	27.5843	24.0253	27.4535	24.2797	29.9856	21.8754	26.2987	8.15	6.85429	5.2494	5.58063	4.77342	9.43597	4.18239	5.05712	4.51466	4.58472	6.59667	6.75123	26.0532	25.8666	26.3912
3655	0	chr1	-	177513346	177553922	ENSGALT00000027657	8	1272	ENSGALG00000017119	TNFRSF19	GO:0046330(positive regulation of JNK cascade);GO:0043123(positive regulation of I-kappaB kinase/NF-kappaB signaling);GO:0009888(tissue development);GO:0004872(receptor activity);GO:0005886(plasma membrane);GO:0016021(integral component of membrane);GO:0016020(membrane)	04060(Cytokine-cytokine receptor interaction)	NA	NA	TNF receptor superfamily member 19 [Source:HGNC Symbol;Acc:HGNC:11915]	NA	39.2543	32.25	30.2577	21.0335	15.9812	4.67862	6.09542	5.50348	4.15361	3.22577	2.48813	4.35694	0.576685	3.28925	1.27801	1.24663	0.634901	1.05318	2.74096	3.28917	5.42584	18.5074	33.9207
3656	0	chr1	-	177516177	177560920	ENSGALT00000058434	7	1087	ENSGALG00000017119	TNFRSF19	GO:0046330(positive regulation of JNK cascade);GO:0043123(positive regulation of I-kappaB kinase/NF-kappaB signaling);GO:0009888(tissue development);GO:0004872(receptor activity);GO:0005886(plasma membrane);GO:0016021(integral component of membrane);GO:0016020(membrane)	04060(Cytokine-cytokine receptor interaction)	K05155	NA	TNF receptor superfamily member 19 [Source:HGNC Symbol;Acc:HGNC:11915]	NA	9.72904	10.7426	20.6902	15.6096	12.1279	2.87519	1.33621	1.16914	0.466433	0.558774	1.01289	2.92347	0.584729	0.931698	0.0001	0.230641	0.0001	0.076947	1.47997	0.679365	1.79351	13.8688	13.7206
3657	0	chr1	+	177637907	177668206	ENSGALT00000027658	9	13737	ENSGALG00000017120	SACS	GO:0005739(mitochondrion);GO:0005737(cytoplasm);GO:0005634(nucleus);GO:0090084(negative regulation of inclusion body assembly);GO:0070628(proteasome binding);GO:0051087(chaperone binding);GO:0030544(Hsp70 protein binding)	NA	NA	NA	sacsin molecular chaperone [Source:HGNC Symbol;Acc:HGNC:10519]	NA	65.8475	68.1728	64.1584	32.2639	49.1843	31.6745	25	35.3059	26.3167	35.4989	12.0599	19.8788	15.9045	16.8422	10.6851	12.4416	8.8783	10.6683	17.5418	24.6252	30.6601	40.7241	66.0596
3662	0	chr1	-	177734825	177788652	ENSGALT00000083496	3	1113	ENSGALG00000017122	SGCG	GO:0005654(nucleoplasm);GO:0042383(sarcolemma);GO:0016011(dystroglycan complex);GO:0016012(sarcoglycan complex);GO:0061024(membrane organization);GO:0060047(heart contraction);GO:0055001(muscle cell development);GO:0048738(cardiac muscle tissue development);GO:0007517(muscle organ development);GO:0016021(integral component of membrane);GO:0016020(membrane)	NA	NA	NA	sarcoglycan gamma [Source:HGNC Symbol;Acc:HGNC:10809]	NA	5.72317	7.00167	9.09591	13.0503	11.3187	8.96402	12.3641	7.62927	3.30793	4.85276	1.1096	3.86225	3.4976	1.71874	0.735701	1.37622	1.92668	1.3462	3.02619	3.0901	9.65245	12.1845	7.27358
3664	0	chr1	-	178382192	178412065	ENSGALT00000044176	3	819	ENSGALG00000025748	FGF9	GO:0042472(inner ear morphogenesis);GO:0002062(chondrocyte differentiation);GO:0030326(embryonic limb morphogenesis);GO:0050679(positive regulation of epithelial cell proliferation);GO:0090263(positive regulation of canonical Wnt signaling pathway);GO:0070062(extracellular exosome);GO:0048566(embryonic digestive tract development);GO:0008284(positive regulation of cell proliferation);GO:0001654(e…	04010(MAPK signaling pathway);04810(Regulation of actin cytoskeleton)	K04358	NA	fibroblast growth factor 9 [Source:HGNC Symbol;Acc:HGNC:3687]	NA	5.14912	2.44815	2.0704	1.4039	0.532464	1.69045	1.25415	1.21362	0.171149	0.0001	0.0001	0.0001	0.049392	0.043505	0.0001	0.0001	0.0001	0.0001	0.030999	0.0571163	1.38607	0.968184	3.22256
3671	0	chr1	-	178625547	178626362	ENSGALT00000088625	1	816	ENSGALG00000039783	MRPL57	GO:0005739(mitochondrion);GO:0005761(mitochondrial ribosome);GO:0006412(translation);GO:0003735(structural constituent of ribosome)	NA	NA	NA	mitochondrial ribosomal protein L57 [Source:HGNC Symbol;Acc:HGNC:14514]	NA	5.46007	5.99567	8.68044	4.80769	2.63765	1.88633	0.299859	3.15479	0.96168	1.22628	1.66633	2.48369	1.77535	1.55591	0.277523	0.610249	0.388548	0.42544	1.93832	1.28476	1.78033	3.72267	6.71206
3673	0	chr1	+	178626443	178635922	ENSGALT00000089023	9	1719	ENSGALG00000017128	SKA3	GO:0007059(chromosome segregation);GO:0000940(condensed chromosome outer kinetochore);GO:0000776(kinetochore);GO:0000278(mitotic cell cycle);GO:0005876(spindle microtubule);GO:0031110(regulation of microtubule polymerization or depolymerization)	NA	NA	NA	spindle and kinetochore associated complex subunit 3 [Source:HGNC Symbol;Acc:HGNC:20262]	NA	10.983	3.25217	6.29282	0.0001	3.05581	2.94407	1.29441	2.60435	1.20946	0.0001	0.324839	0.0001	0.0001	0.875918	0.069818	0.220891	0.092956	0.127888	0.292039	0.511467	2.28094	1.52795	6.84267
3675	0	chr1	+	178626479	178635922	ENSGALT00000078792	9	1975	ENSGALG00000017128	SKA3	GO:0007059(chromosome segregation);GO:0000940(condensed chromosome outer kinetochore);GO:0000776(kinetochore);GO:0000278(mitotic cell cycle);GO:0005876(spindle microtubule);GO:0031110(regulation of microtubule polymerization or depolymerization)	NA	NA	NA	spindle and kinetochore associated complex subunit 3 [Source:HGNC Symbol;Acc:HGNC:20262]	NA	4.80943	11.9062	10.9957	3.6843	1.22422	0.50718	0.134785	0.158179	0.215215	0.180028	0.168147	0.091885	0.299975	0.466783	0.190272	0.108131	0.335372	0.211258	0.286214	0.187797	0.266715	2.45426	9.2371
3676	0	chr1	-	178642160	178645025	ENSGALT00000027671	4	1163	ENSGALG00000017129	SAP18	GO:0005515(protein binding);GO:0070491(repressing transcription factor binding);GO:0004565(beta-galactosidase activity);GO:0005654(nucleoplasm);GO:0005829(cytosol);GO:0016604(nuclear body)	03013(RNA transport);03015(mRNA surveillance pathway)	NA	NA	Sin3A associated protein 18 [Source:HGNC Symbol;Acc:HGNC:10530]	NA	9.63599	0.014033	0.066946	7.89429	0.017087	9.11523	30.4695	0.003684	0.005786	0.002774	0.003739	0.024562	0.001028	0.050401	0.003739	0.004086	0.003735	0.00385333	0.0253303	0.00409967	13.1961	3.95569	3.23899
3685	0	chr1	-	178832450	178832800	ENSGALT00000057600	1	351	ENSGALG00000040007	IL-17D	GO:0005125(cytokine activity);GO:0006954(inflammatory response);GO:0005576(extracellular region);GO:0010469(regulation of receptor activity);GO:0042803(protein homodimerization activity);GO:0048018(receptor ligand activity);GO:0032725(positive regulation of granulocyte macrophage colony-stimulating factor production);GO:0032755(positive regulation of interleukin-6 production);GO:0032757(positive …	NA	NA	NA	interleukin 17D [Source:HGNC Symbol;Acc:HGNC:5984]	NA	46.8078	30.3555	21.1935	44.6572	39.3802	6.99052	7.58216	14.1635	5.89685	3.53175	3.8836	3.28485	1.99946	2.77219	1.21658	2.24391	0.561688	1.34073	2.6855	4.4374	9.57871	42.0187	32.7856
3687	0	chr1	-	178843299	178849026	ENSGALT00000072749	3	502	ENSGALG00000043412	ENSGALG00000043412	NA	NA	NA	NA	NA	NA	3.04782	1.68487	2.25473	1.00377	3.81574	0.788908	0.840207	0.695845	0.597894	0.0001	0.502571	0.023314	0.10548	0.417451	0.152197	0.291343	0.0001	0.14788	0.182082	0.366855	0.774987	2.40975	2.32914
3704	0	chr1	+	179310484	179327166	ENSGALT00000027693	15	3783	ENSGALG00000017148	CENPJ	GO:0005886(plasma membrane);GO:0005814(centriole);GO:0005813(centrosome);GO:0005654(nucleoplasm);GO:0061511(centriole elongation);GO:0046785(microtubule polymerization);GO:0046599(regulation of centriole replication);GO:0007099(centriole replication);GO:0019904(protein domain specific binding);GO:0019901(protein kinase binding);GO:0015631(tubulin binding);GO:0051301(cell division);GO:0042802(iden…	NA	NA	NA	centromere protein J [Source:HGNC Symbol;Acc:HGNC:17272]	NA	2.12602	1.75767	2.96209	0.850313	1.02873	0.929003	0.343485	0.922946	0.280407	0.036272	0.068945	0.034267	0.070942	0.210309	0.091612	0.045979	0.024036	0.0538757	0.105173	0.128541	0.731811	0.939523	2.28193
3714	0	chr1	-	179921189	179921656	ENSGALT00000027707	1	468	ENSGALG00000017155	C11orf87	NA	NA	NA	NA	chromosome 11 open reading frame 87 [Source:HGNC Symbol;Acc:HGNC:33788]	NA	10.7661	3.27134	9.07392	1.65913	1.32503	1.82768	3.02628	2.43678	0.583926	0.0001	0.925383	0.482295	0.370522	0.392717	0.251116	0.220597	0.799973	0.423895	0.415178	0.503136	2.43025	1.49208	7.70378
3723	0	chr1	-	180368164	180380540	ENSGALT00000027718	12	1564	ENSGALG00000017163	ACAT1	GO:0070062(extracellular exosome);GO:0005743(mitochondrial inner membrane);GO:0005739(mitochondrion);GO:1902860(propionyl-CoA biosynthetic process);GO:0046952(ketone body catabolic process);GO:0046356(acetyl-CoA catabolic process);GO:0015937(coenzyme A biosynthetic process);GO:0015936(coenzyme A metabolic process);GO:0006550(isoleucine catabolic process);GO:0006085(acetyl-CoA biosynthetic process…	01200(Carbon metabolism);01212(Fatty acid metabolism);00620(Pyruvate metabolism);00630(Glyoxylate and dicarboxylate metabolism);00640(Propanoate metabolism);00650(Butanoate metabolism);00071(Fatty acid degradation);00072(Synthesis and degradation of ketone bodies);00280(Valine, leucine and isoleucine degradation);00310(Lysine degradation);00380(Tryptophan metabolism);00900(Terpenoid backbone bios…	K00626	EC:2.3.1.9	acetyl-CoA acetyltransferase 1 [Source:HGNC Symbol;Acc:HGNC:93]	NA	81.9332	102.558	82.4713	53.3183	56.0595	114.748	115.132	126.218	38.1666	69.5206	40.2471	34.5727	28.063	36.1641	31.0449	33.2759	32.448	32.2563	32.9333	49.3115	118.699	54.6889	88.9876
3735	0	chr1	+	180655551	180717734	ENSGALT00000027735	18	2712	ENSGALG00000017171	CWF19L2	NA	NA	NA	NA	CWF19 like 2, cell cycle control (S. pombe) [Source:HGNC Symbol;Acc:HGNC:26508]	NA	5.92073	3.46614	6.71185	3.39089	3.35504	4.39655	2.80213	3.02367	2.17248	1.0189	0.872613	1.38475	0.71593	0.916494	0.854053	0.902236	0.385075	0.713788	1.00572	1.35466	3.40745	3.37297	5.36624
3747	0	chr1	-	181251781	181414561	ENSGALT00000048940	10	4529	ENSGALG00000038995	GRIA4	GO:1903561(extracellular vesicle);GO:0004971(AMPA glutamate receptor activity)	04080(Neuroactive ligand-receptor interaction)	K05200	NA	glutamate ionotropic receptor AMPA type subunit 4 [Source:HGNC Symbol;Acc:HGNC:4574]	NA	1.1246	0.997987	0.589993	0.08875	0.093272	0.112488	0.27832	0.130075	0.014073	0.035721	0.0001	0.0001	0.0001	0.169613	0.019563	0.0001	0.0001	0.00658767	0.0566043	0.0166313	0.173628	0.091011	0.904193
3750	0	chr1	+	181945830	182085856	ENSGALT00000030073	7	4661	ENSGALG00000017179	PDGFD	GO:0005615(extracellular space);GO:0070062(extracellular exosome);GO:0071230(cellular response to amino acid stimulus);GO:0050730(regulation of peptidyl-tyrosine phosphorylation);GO:0005161(platelet-derived growth factor receptor binding);GO:0048008(platelet-derived growth factor receptor signaling pathway);GO:0043406(positive regulation of MAP kinase activity);GO:0031954(positive regulation of p…	04060(Cytokine-cytokine receptor interaction);04510(Focal adhesion);04540(Gap junction);04810(Regulation of actin cytoskeleton)	K05450	NA	platelet derived growth factor D [Source:HGNC Symbol;Acc:HGNC:30620]	NA	125.47	99.5316	98.7998	69.6569	58.5417	30.266	21.6079	32.0109	10.9345	8.56501	10.4962	5.44851	4.08782	7.37169	5.09429	5.26472	7.49425	5.95108	5.636	9.99855	27.9616	64.0993	107.934
3752	0	chr1	-	182250157	182386393	ENSGALT00000081130	89	12906	ENSGALG00000041814	ENSGALG00000041814	NA	04145(Phagosome);05132(Salmonella infection)	NA	NA	NA	NA	6.96035	5.67556	7.17135	4.10138	6.58604	4.0878	3.50021	2.96695	1.68477	1.53662	1.11974	1.84211	1.28586	1.36962	1.29943	1.1043	0.654727	1.01949	1.4992	1.44704	3.51832	5.34371	6.60242
3753	0	chr1	-	182314485	182380227	ENSGALT00000070041	68	10296	ENSGALG00000041814	ENSGALG00000041814	NA	04145(Phagosome);05132(Salmonella infection)	NA	NA	NA	NA	1.26517	0.15349	0.018861	3.28407	0.086538	0.0001	0.072355	1.43352	0.079611	0.012961	0.107054	0.01719	0.0001	0.0001	0.047627	0.0001	0.0001	0.0159423	0.00579667	0.066542	0.501991	1.68531	0.479172
3765	0	chr1	+	182518097	182525563	ENSGALT00000027762	10	1568	ENSGALG00000019060	MMP27	GO:0042406(extrinsic component of endoplasmic reticulum membrane);GO:0008237(metallopeptidase activity);GO:0031012(extracellular matrix);GO:0004222(metalloendopeptidase activity);GO:0006508(proteolysis);GO:0016787(hydrolase activity);GO:0008233(peptidase activity);GO:0046872(metal ion binding);GO:0008270(zinc ion binding)	NA	NA	NA	matrix metalloproteinase-27 precursor [Source:RefSeq peptide;Acc:NP_990331]	NA	6.63377	4.38865	3.01249	0.514104	1.05668	0.0001	0.154996	0.0001	0.016784	0.0001	0.078101	0.102011	0.114617	0.0001	0.193998	0.027732	0.02997	0.0839	0.0722427	0.0316617	0.051732	0.785392	4.6783
3766	0	chr1	+	182518105	182525559	ENSGALT00000057461	9	1396	ENSGALG00000019060	MMP27	GO:0042406(extrinsic component of endoplasmic reticulum membrane);GO:0008237(metallopeptidase activity);GO:0031012(extracellular matrix);GO:0004222(metalloendopeptidase activity);GO:0006508(proteolysis);GO:0016787(hydrolase activity);GO:0008233(peptidase activity);GO:0046872(metal ion binding);GO:0008270(zinc ion binding)	NA	NA	NA	matrix metalloproteinase-27 precursor [Source:RefSeq peptide;Acc:NP_990331]	NA	2.01596	0.0001	1.35445	0.0001	0.0001	0.0001	0.0001	0.0001	0.0001	0.0001	0.0001	0.0001	0.0001	0.0001	0.0001	0.0001	0.0001	0.0001	0.0001	0.0001	0.0001	0.0001	1.1235
3772	0	chr1	-	182684536	182765071	ENSGALT00000067239	7	1437	ENSGALG00000038154	YAP1	GO:0005634(nucleus);GO:0044212(transcription regulatory region DNA binding);GO:0008283(cell proliferation);GO:0003713(transcription coactivator activity);GO:0006974(cellular response to DNA damage stimulus);GO:0005737(cytoplasm);GO:0046982(protein heterodimerization activity);GO:0045944(positive regulation of transcription from RNA polymerase II promoter);GO:0016020(membrane);GO:0005829(cytosol);…	NA	NA	NA	transcriptional coactivator YAP1 [Source:RefSeq peptide;Acc:NP_990574]	NA	36.5745	34.1713	35.4665	16.1972	15.3183	9.82995	9.45568	10.8736	4.82101	4.44624	6.43622	2.58064	3.33333	6.0859	5.33045	4.87545	7.62636	5.94409	3.99996	5.23449	10.0531	15.7577	35.4041
3773	0	chr1	-	182684567	182765393	ENSGALT00000058242	9	1884	ENSGALG00000038154	YAP1	GO:0005634(nucleus);GO:0044212(transcription regulatory region DNA binding);GO:0008283(cell proliferation);GO:0003713(transcription coactivator activity);GO:0006974(cellular response to DNA damage stimulus);GO:0005737(cytoplasm);GO:0046982(protein heterodimerization activity);GO:0045944(positive regulation of transcription from RNA polymerase II promoter);GO:0016020(membrane);GO:0005829(cytosol);…	NA	NA	NA	transcriptional coactivator YAP1 [Source:RefSeq peptide;Acc:NP_990574]	NA	50.674	49.1572	48.6142	25.0213	26.6373	17.4182	19.0111	17.9243	6.17688	7.71446	7.12252	5.3887	7.11809	7.43159	8.8431	6.64124	10.0972	8.52719	6.64613	7.00462	18.1179	25.8293	49.4818
3780	0	chr1	-	183296518	183451526	ENSGALT00000027794	24	2625	ENSGALG00000017196	ARHGAP42	GO:1904694(negative regulation of vascular smooth muscle contraction);GO:0035024(negative regulation of Rho protein signal transduction);GO:0003085(negative regulation of systemic arterial blood pressure);GO:0005096(GTPase activator activity);GO:0007165(signal transduction);GO:0090630(activation of GTPase activity)	NA	NA	NA	Rho GTPase activating protein 42 [Source:HGNC Symbol;Acc:HGNC:26545]	NA	12.6084	9.54365	10.5943	10.4036	9.36018	7.6118	6.59673	6.93217	3.31455	2.28495	1.88492	2.83522	2.25221	2.51186	2.63785	1.79358	1.31551	1.91564	2.5331	2.49481	7.0469	9.88191	10.9155
3789	0	chr1	+	184977119	184990266	ENSGALT00000030068	8	1630	ENSGALG00000013489	ENSGALG00000013489	NA	NA	NA	NA	NA	NA	6.38017	6.35271	6.21221	5.40598	6.33253	6.05943	5.97807	7.37672	1.85252	2.11739	1.06414	1.43171	1.40906	1.20516	1.25727	1.01023	0.643613	0.970372	1.34864	1.67802	6.4714	5.86926	6.31503
3790	0	chr1	+	184996598	185204663	ENSGALT00000027799	6	4087	ENSGALG00000017199	MAML2	GO:0016607(nuclear speck);GO:0005634(nucleus);GO:0045944(positive regulation of transcription from RNA polymerase II promoter);GO:0007219(Notch signaling pathway);GO:0003713(transcription coactivator activity);GO:0007221(positive regulation of transcription of Notch receptor target)	04330(Notch signaling pathway)	K06061	NA	mastermind like transcriptional coactivator 2 [Source:HGNC Symbol;Acc:HGNC:16259]	NA	20.6538	18.4985	17.9379	17.1433	16.2563	7.45368	10.0733	9.02675	2.78884	2.21629	2.44491	2.11553	2.17762	5.25251	2.74262	3.07051	4.04	3.28438	3.18189	2.48335	8.85123	16.6998	19.0301
3812	0	chr1	-	185732435	185751184	ENSGALT00000062863	5	1302	ENSGALG00000039751	PANX1	GO:0034214(protein hexamerization);GO:0005886(plasma membrane);GO:0006816(calcium ion transport);GO:0005262(calcium channel activity);GO:0005783(endoplasmic reticulum);GO:0016020(membrane);GO:0005102(receptor binding);GO:0033198(response to ATP);GO:0003779(actin binding);GO:0015267(channel activity);GO:0022840(leak channel activity);GO:0051015(actin filament binding);GO:0055077(gap junction hemi-…	04621(NOD-like receptor signaling pathway)	NA	NA	pannexin 1 [Source:HGNC Symbol;Acc:HGNC:8599]	NA	5.26455	3.31421	3.86876	2.64286	2.22928	1.38237	1.68722	3.54244	0.384509	0.415522	0.225737	0.563996	0.291141	2.69183	0.444926	0.38803	0.613729	0.482228	1.18232	0.341923	2.20401	2.43607	4.14917
3827	0	chr1	+	185871724	185874291	ENSGALT00000027834	6	1014	ENSGALG00000017220	ENSGALG00000017220	GO:0005668(RNA polymerase transcription factor SL1 complex);GO:0006355(regulation of transcription, DNA-templated);GO:0005634(nucleus)	NA	NA	NA	NA	NA	30.7917	30.9625	31.9378	21.3906	23.5617	16.2411	15.3646	17.5296	7.39942	4.73935	4.09549	4.24686	6.26641	11.5278	8.17924	5.84373	6.43016	6.81771	7.34702	5.41142	16.3784	22.4761	31.2307
3831	0	chr1	+	185878074	185878146	ENSGALT00000028520	1	73	ENSGALG00000017813	snoZ40	NA	NA	NA	NA	Small nucleolar RNA Z40 [Source:RFAM;Acc:RF00342]	NA	7.64329	5.81196	15.6351	12.4495	16.8906	4.06298	3.06725	3.08269	4.603	0.916366	2.40859	1.74296	1.28824	1.8503	2.32002	2.37679	2.00156	2.23279	1.62716	2.64265	3.40431	14.6701	9.6968
3834	0	chr1	+	185880418	185880540	ENSGALT00000041478	1	123	ENSGALG00000024565	SNORA32	NA	NA	NA	NA	Small nucleolar RNA SNORA32 [Source:RFAM;Acc:RF00421]	NA	25.1433	7.23016	12.6141	21.4539	10.129	3.79611	3.14464	5.76247	2.35779	1.07999	1.32399	0.659267	2.17158	4.37862	1.49198	1.01728	4.56823	2.35916	2.40316	1.58726	4.23441	15.7915	14.9959
3836	0	chr1	-	185882688	185901703	ENSGALT00000066992	15	2874	ENSGALG00000040433	ENSGALG00000040433	NA	NA	NA	NA	NA	NA	14.7078	9.19491	11.9497	7.4747	6.17122	5.01267	5.2604	6.90716	3.54152	3.04242	1.93868	2.49498	2.91656	3.3471	2.76495	1.84304	0.892527	1.83351	2.91955	2.84087	5.72674	6.82296	11.9508
3846	0	chr1	-	186427685	186782934	ENSGALT00000067902	26	14055	ENSGALG00000017229	FAT3	GO:0005886(plasma membrane);GO:0007156(homophilic cell adhesion via plasma membrane adhesion molecules);GO:0007155(cell adhesion);GO:0005509(calcium ion binding);GO:0016021(integral component of membrane);GO:0016020(membrane)	NA	NA	NA	FAT atypical cadherin 3 [Source:HGNC Symbol;Acc:HGNC:23112]	NA	3.31055	1.36751	0.976573	3.42445	0.421863	0.722409	0.0001	1.90244	0.361076	0.006973	0.0001	0.0001	0.016141	0.305635	0.0001	0.0001	0.0001	0.0001	0.107292	0.122716	0.874984	1.92316	1.88488
3847	0	chr1	-	186427685	186783045	ENSGALT00000027846	27	14160	ENSGALG00000017229	FAT3	GO:0005886(plasma membrane);GO:0007156(homophilic cell adhesion via plasma membrane adhesion molecules);GO:0007155(cell adhesion);GO:0005509(calcium ion binding);GO:0016021(integral component of membrane);GO:0016020(membrane)	NA	NA	NA	FAT atypical cadherin 3 [Source:HGNC Symbol;Acc:HGNC:23112]	NA	6.22977	4.75025	6.6479	4.05194	2.12313	1.66773	0.0001	1.93183	0.537158	0.314434	0.0001	0.0001	0.599033	0.0001	0.0001	0.0001	0.0001	0.0001	0.199744	0.283897	1.19989	3.08753	5.87597
3848	0	chr1	-	186427685	186783045	ENSGALT00000027850	28	14220	ENSGALG00000017229	FAT3	GO:0005886(plasma membrane);GO:0007156(homophilic cell adhesion via plasma membrane adhesion molecules);GO:0007155(cell adhesion);GO:0005509(calcium ion binding);GO:0016021(integral component of membrane);GO:0016020(membrane)	NA	NA	NA	FAT atypical cadherin 3 [Source:HGNC Symbol;Acc:HGNC:23112]	NA	8.22578	14.9586	10.1245	5.7728	5.38964	0.335319	1.41001	0.369109	0.117253	0.22956	0.747013	0.524226	0.050372	0.0001	0.087096	0.200353	0.247277	0.178242	0.191566	0.364609	0.704813	5.58122	11.103
3857	0	chr1	+	187793324	187896831	ENSGALT00000027863	18	1749	ENSGALG00000017235	NOX4	GO:0071944(cell periphery);GO:0048471(perinuclear region of cytoplasm);GO:0005634(nucleus);GO:2000573(positive regulation of DNA biosynthetic process);GO:0072593(reactive oxygen species metabolic process);GO:0071333(cellular response to glucose stimulus);GO:0070374(positive regulation of ERK1 and ERK2 cascade);GO:0055114(oxidation-reduction process);GO:0055007(cardiac muscle cell differentiation)…	04933(AGE-RAGE signaling pathway in diabetic complications)	NA	NA	NADPH oxidase 4 [Source:RefSeq peptide;Acc:NP_001095299]	NA	15.9268	25.8537	25.3586	10.4636	12.2148	8.71948	6.62656	5.63921	9.63742	9.72644	9.04306	6.01157	8.70062	6.68772	3.99952	5.35344	5.22732	4.8601	7.13331	9.46897	6.99508	11.3392	22.3797
3880	0	chr1	+	189094840	189101813	ENSGALT00000000097	4	2953	ENSGALG00000000071	DDIAS	NA	NA	NA	NA	DNA damage induced apoptosis suppressor [Source:HGNC Symbol;Acc:HGNC:26351]	NA	6.45167	6.75076	5.53876	4.96892	4.5256	1.41941	0.920879	3.24821	1.45861	1.31768	1.13096	0.594598	0.989653	1.52097	0.822466	0.690952	0.756427	0.756615	1.03507	1.30242	1.86283	4.74726	6.24707
3882	0	chr1	-	189111245	189150763	ENSGALT00000027882	5	1565	ENSGALG00000017248	RAB30	GO:0043231(intracellular membrane-bounded organelle);GO:0031985(Golgi cisterna);GO:0005802(trans-Golgi network);GO:0005801(cis-Golgi network);GO:0007030(Golgi organization);GO:0005525(GTP binding);GO:0003924(GTPase activity)	NA	NA	NA	RAB30, member RAS oncogene family [Source:HGNC Symbol;Acc:HGNC:9770]	NA	50.6571	55.5477	48.0085	51.5035	41.7804	31.3686	29.8932	33.4539	9.57278	11.9865	10.2831	11.7614	10.9	8.50842	10.3138	11.849	12.2969	11.4866	10.3899	10.6141	31.5719	46.6419	51.4044
3889	0	chr1	-	189307059	189309449	ENSGALT00000090386	2	1204	ENSGALG00000045305	ENSGALG00000045305	NA	NA	NA	NA	NA	NA	11.4867	11.0608	18.7305	3.58814	3.22957	1.408	1.38854	1.40735	0.305721	0.523404	0.241282	0.36147	0.777954	0.173532	0.220772	0.072233	0.06979	0.120932	0.437652	0.356802	1.40129	3.40886	13.7593
3891	0	chr1	-	189346831	189397305	ENSGALT00000080561	4	396	ENSGALG00000041225	ENSGALG00000041225	NA	NA	NA	NA	NA	NA	8.36976	11.5941	8.31118	0.0001	1.77818	0.0001	1.29907	0.0001	0.398741	0.906807	0.309249	0.438576	0.252778	0.0001	0.115369	0.601486	0.0001	0.238985	0.230485	0.538266	0.43309	0.889138	9.425
3892	0	chr1	-	189510810	189685455	ENSGALT00000082299	11	1341	ENSGALG00000042992	ENSGALG00000042992	NA	NA	NA	NA	NA	NA	37.8212	31.2271	34.9287	7.81365	9.47678	5.55563	2.76647	2.06168	1.05701	0.890074	0.524223	0.481208	0.753333	0.385428	0.253483	0.3702	0.10513	0.242938	0.53999	0.823769	3.46126	8.64522	34.659
3901	0	chr1	+	190389807	190403692	ENSGALT00000021629	10	1233	ENSGALG00000013247	CCDC83	NA	NA	NA	NA	coiled-coil domain containing 83 [Source:HGNC Symbol;Acc:HGNC:28535]	NA	0.895831	0.752467	0.323948	0.947779	1.01005	0.0001	0.202831	0.310651	0.206474	0.1246	0.075253	0.082301	0.078014	0.178762	0.054888	0.221424	0.0001	0.0921373	0.113026	0.135442	0.171194	0.978914	0.657415
3914	0	chr1	+	192251603	192251839	ENSGALT00000067455	1	237	ENSGALG00000043815	ENSGALG00000043815	NA	NA	NA	NA	NA	NA	7.9297	5.72458	7.65456	9.45575	9.51494	1.42108	2.90899	3.97184	0.987095	0.949515	0.389725	2.13532	0.689498	2.16951	1.09702	0.839625	0.963306	0.96665	1.66478	0.775445	2.76731	9.48535	7.10295
3915	0	chr1	+	192337888	192596643	ENSGALT00000050653	27	7977	ENSGALG00000033966	ENSGALG00000033966	NA	NA	NA	NA	NA	NA	28.2057	23.1007	25.3533	21.0675	19.7834	3.52155	0.0001	0.0001	3.26994	0.0001	3.45459	4.08282	0.0001	3.01396	0.0001	2.09755	1.87758	1.32507	2.36563	2.24154	1.17392	20.4254	25.5532
3927	0	chr1	+	192915394	192925768	ENSGALT00000088712	13	1967	ENSGALG00000019042	ALG8	GO:0006487(protein N-linked glycosylation);GO:0042281(dolichyl pyrophosphate Man9GlcNAc2 alpha-1,3-glucosyltransferase activity);GO:0000033(alpha-1,3-mannosyltransferase activity);GO:0006490(oligosaccharide-lipid intermediate biosynthetic process);GO:0005789(endoplasmic reticulum membrane);GO:0016758(transferase activity, transferring hexosyl groups);GO:0097502(mannosylation);GO:0005783(endoplasm…	00510(N-Glycan biosynthesis)	K03849	EC:2.4.1.265	ALG8, alpha-1,3-glucosyltransferase [Source:HGNC Symbol;Acc:HGNC:23161]	NA	5.4591	1.86895	9.4066	2.73073	2.10191	1.23075	0.0001	0.287133	0.0001	0.197529	0.0001	0.0001	0.735797	0.11003	0.328173	0.449359	0.104222	0.293918	0.281976	0.0659097	0.505994	2.41632	5.57822
3942	0	chr1	-	193072454	193085587	ENSGALT00000062691	4	1388	ENSGALG00000031734	AQP11	NA	NA	NA	NA	aquaporin 11 [Source:HGNC Symbol;Acc:HGNC:19940]	NA	2.06632	2.08082	1.82357	2.22578	1.87971	2.9721	4.12893	3.45903	0.487043	0.525404	0.557539	0.627576	0.736687	0.532993	0.858932	0.757804	0.189511	0.602082	0.632419	0.523329	3.52002	2.05274	1.99024
3944	0	chr1	+	193197287	193216890	ENSGALT00000000973	14	1805	ENSGALG00000000690	GDPD4	GO:0008889(glycerophosphodiester phosphodiesterase activity);GO:0008081(phosphoric diester hydrolase activity);GO:0006629(lipid metabolic process);GO:0016021(integral component of membrane);GO:0016020(membrane)	NA	NA	NA	glycerophosphodiester phosphodiesterase domain containing 4 [Source:HGNC Symbol;Acc:HGNC:24849]	NA	10.8117	13.3529	12.4554	0.241033	0.641426	0.145832	0.107144	0.13415	0.119816	0.0001	0.027728	0.0001	0.0001	0.2373	0.0001	0.0001	0.0001	0.0001	0.0791667	0.0492147	0.129042	0.44123	12.2067
3945	0	chr1	-	193221562	193279711	ENSGALT00000073257	48	6462	ENSGALG00000031450	MYO7A	GO:0007040(lysosome organization);GO:0007601(visual perception);GO:0030048(actin filament-based movement);GO:0000146(microfilament motor activity);GO:0005765(lysosomal membrane);GO:0005516(calmodulin binding);GO:0045202(synapse);GO:0005829(cytosol);GO:0005737(cytoplasm);GO:0051015(actin filament binding);GO:0019904(protein domain specific binding);GO:0030507(spectrin binding);GO:0001845(phagolyso…	NA	NA	NA	myosin VIIA [Source:HGNC Symbol;Acc:HGNC:7606]	NA	2.27702	2.46011	3.95937	1.12447	1.35301	0.962716	0.722175	0.632247	0.602938	0.257485	0.593341	0.188158	0.125896	0.200964	0.090973	0.056809	0.49844	0.215407	0.171673	0.484588	0.772379	1.23874	2.89883
3946	0	chr1	-	193324498	193358592	ENSGALT00000047372	12	1941	ENSGALG00000040478	CAPN5	NA	NA	NA	NA	calpain 5 [Source:HGNC Symbol;Acc:HGNC:1482]	NA	28.2579	33.1258	32.2563	17.8775	16.4119	12.1055	13.3929	12.5287	4.17289	6.28377	6.02829	5.40205	5.10318	5.24477	2.33188	2.10426	3.44983	2.62866	5.25	5.49498	12.6757	17.1447	31.2133
3949	0	chr1	-	193483508	193498274	ENSGALT00000001106	4	2617	ENSGALG00000000761	TSKU	GO:0005615(extracellular space);GO:0061073(ciliary body morphogenesis);GO:0043010(camera-type eye development);GO:0030178(negative regulation of Wnt signaling pathway);GO:0021960(anterior commissure morphogenesis);GO:0021670(lateral ventricle development);GO:0021540(corpus callosum morphogenesis);GO:0010468(regulation of gene expression);GO:0007188(adenylate cyclase-modulating G-protein coupled r…	NA	NA	NA	Tsukushin [Source:UniProtKB/Swiss-Prot;Acc:Q65Z91]	NA	43.0021	37.5172	40.531	14.0172	13.7852	7.91209	8.74965	8.27465	2.57473	2.75456	4.91347	4.99537	3.66832	7.09296	1.98841	3.08872	3.19714	2.75809	5.25222	3.41425	8.31213	13.9012	40.3501
3959	0	chr1	+	193938735	193964975	ENSGALT00000001231	5	1829	ENSGALG00000000839	WNT11	GO:0005737(cytoplasm);GO:0005578(proteinaceous extracellular matrix);GO:0005576(extracellular region);GO:1903929(primary palate development);GO:0090272(negative regulation of fibroblast growth factor production);GO:0090090(negative regulation of canonical Wnt signaling pathway);GO:0090037(positive regulation of protein kinase C signaling);GO:0072201(negative regulation of mesenchymal cell prolife…	04310(Wnt signaling pathway);04150(mTOR signaling pathway);04916(Melanogenesis)	K01384	NA	Wnt family member 11 [Source:HGNC Symbol;Acc:HGNC:12776]	NA	16.2641	8.821	12.9642	1.62474	2.07644	1.05144	1.04375	0.839253	0.3462	0.143077	0.645526	0.37955	0.43973	0.446471	0.126996	0.293329	0.499912	0.306746	0.421917	0.378268	0.978149	1.85059	12.6831
3973	0	chr1	+	194226590	194228925	ENSGALT00000031356	9	1181	ENSGALG00000017493	ENSGALG00000017493	GO:0006284(base-excision repair);GO:0000012(single strand break repair);GO:0003684(damaged DNA binding);GO:0005634(nucleus)	03410(Base excision repair)	K10803	NA	NA	NA	13.7483	7.62113	8.78318	3.14551	3.24256	2.23473	2.68128	1.30509	1.18487	0.242179	0.413127	0.256102	0.431065	2.05352	0.38059	0.460005	0.17946	0.340018	0.913562	0.61339	2.0737	3.19404	10.0509
3981	0	chr1	-	194257667	194259937	ENSGALT00000055189	4	720	ENSGALG00000032499	ENSGALG00000032499	NA	NA	NA	NA	NA	NA	5.28666	6.08087	5.06882	1.49381	2.2935	6.64372	5.43154	4.4262	0.643132	1.46577	0.819978	1.13101	1.85803	2.2652	1.14879	0.58216	0.418229	0.716394	1.75141	0.976292	5.50049	1.89365	5.47878
3985	0	chr1	+	194288676	194292741	ENSGALT00000073896	3	1100	ENSGALG00000033819	ENSGALG00000033819	NA	NA	NA	NA	NA	NA	1.89033	4.23416	3.30045	3.55107	2.07894	1.27537	1.08685	0.812751	0.605686	0.604507	0.524756	0.327378	0.493056	0.081045	0.563579	0.30768	0.448574	0.439944	0.300493	0.578316	1.05832	2.81501	3.14165
[truncated: 4,326 more rows]

## Sheet: profile3_circRNA
Table S5. The circRNAs identified in profile 3
[truncated: 2 more rows]
