# Supplementary material for: Integrative analysis of circRNA, miRNA, and mRNA profiles to reveal ceRNA regulation in chicken muscle development from the embryonic to post-hatching periods
Source: BMC Genomics. 2022 May 3;23:342. doi: 10.1186/s12864-022-08525-5 (PMC9063329; doi:10.1186/s12864-022-08525-5)
Supplement: Supplementary file 6 — Additional file 6: Table S6. The circRNAs and mRNAs identified in profile 16. [file 12864_2022_8525_MOESM6_ESM.xlsx]

## Sheet: profile16_mRNA
Table S6. The mRNAs identified in profile 16
t_id	class_code	chr	strand	start	end	t_name	num_exons	length	gene_id	gene_name	GO	KEGG	KO_ENTRY	EC	Description	trans_type	FPKM.E12_1	FPKM.E12_2	FPKM.E12_3	FPKM.E17_1	FPKM.E17_2	FPKM.D1_1	FPKM.D1_2	FPKM.D1_3	FPKM.D14_1	FPKM.D14_2	FPKM.D14_3	FPKM.D56_1	FPKM.D56_2	FPKM.D56_3	FPKM.D98_1	FPKM.D98_2	FPKM.D98_3	D98	D56	D14	D1	E17	E12
7	0	chr1	+	70097	82102	ENSGALT00000053187	15	2559	ENSGALG00000039682	HCLS1	GO:0030041(actin filament polymerization);GO:0003779(actin binding)	04530(Tight junction)	K06106	NA	hematopoietic cell-specific Lyn substrate 1 [Source:HGNC Symbol;Acc:HGNC:4844]	NA	0.849096	0.242405	0.351798	0.461698	0.519859	0.22028	0.347937	0.149507	0.550401	0.517236	0.498364	1.60195	0.702281	14.0954	3.51796	3.65521	3.4101	3.52776	5.46654	0.522	0.239241	0.490779	0.4811
102	0	chr1	+	3465887	3476005	ENSGALT00000079059	3	2008	ENSGALG00000041978	k123	GO:0016787(hydrolase activity);GO:0003676(nucleic acid binding);GO:0046872(metal ion binding)	NA	NA	NA	NA	NA	0.0001	0.062421	0.0001	0.0001	0.127038	0.0001	0.0001	0.060294	0.143819	0.085746	0.170684	1.11317	0.025669	8.21825	0.540456	0.464523	0.524317	0.509765	3.11903	0.133416	0.0201647	0.063569	0.0208737
103	0	chr1	-	3482204	3498520	ENSGALT00000078996	5	1027	ENSGALG00000042471	ENSGALG00000042471	GO:0038110(interleukin-2-mediated signaling pathway);GO:0004911(interleukin-2 receptor activity);GO:0019976(interleukin-2 binding)	04060(Cytokine-cytokine receptor interaction);04144(Endocytosis)	NA	NA	NA	NA	0.0001	0.0001	0.0001	0.0001	0.179759	0.35207	0.125541	0.078852	0.65471	0.168102	0.27956	0.819865	0.243725	14.795	4.55469	2.69413	2.97393	3.40758	5.2862	0.367457	0.185488	0.0899295	0.0001
108	0	chr1	+	3561963	3579733	ENSGALT00000049952	16	1584	ENSGALG00000040369	PFKFB3	GO:0005654(nucleoplasm)	00051(Fructose and mannose metabolism)	NA	NA	6-phosphofructo-2-kinase/fructose-2,6-biphosphatase 3 [Source:HGNC Symbol;Acc:HGNC:8874]	NA	0.0001	0.0001	1.7318	0.837857	2.71165	0.461837	4.82745	1.14532	238.922	191.074	187.355	1.24091	340.946	29.1161	1607.14	483.034	633.294	907.824	123.768	205.784	2.14487	1.77476	0.577333
109	0	chr1	+	3561963	3579733	ENSGALT00000068310	17	1635	ENSGALG00000040369	PFKFB3	GO:0005654(nucleoplasm)	00051(Fructose and mannose metabolism)	NA	NA	6-phosphofructo-2-kinase/fructose-2,6-biphosphatase 3 [Source:HGNC Symbol;Acc:HGNC:8874]	NA	0.053107	0.033763	0.0001	0.0001	0.0001	0.0001	0.007566	0.045338	88.9787	0.0001	51.6624	0.035796	33.8615	11.5744	66.4282	50.0667	66.4226	60.9725	15.1572	46.8804	0.017668	0.0001	0.02899
111	0	chr1	+	3561963	3579756	ENSGALT00000083042	15	1584	ENSGALG00000040369	PFKFB3	GO:0005654(nucleoplasm)	00051(Fructose and mannose metabolism)	NA	NA	6-phosphofructo-2-kinase/fructose-2,6-biphosphatase 3 [Source:HGNC Symbol;Acc:HGNC:8874]	NA	1.62776	6.96438	2.23473	3.81419	6.96873	2.54994	5.15859	8.50034	38.5044	38.8491	40.3104	11.2837	41.1312	12.3941	86.1142	68.6269	66.0983	73.6132	21.603	39.2213	5.40296	5.39146	3.60896
112	0	chr1	+	3562002	3579756	ENSGALT00000080464	14	1488	ENSGALG00000040369	PFKFB3	GO:0005654(nucleoplasm)	00051(Fructose and mannose metabolism)	K01103	EC:2.7.1.105;EC:3.1.3.46	6-phosphofructo-2-kinase/fructose-2,6-biphosphatase 3 [Source:HGNC Symbol;Acc:HGNC:8874]	NA	5.09101	0.0001	0.0001	5.31907	0.0001	3.16487	0.0001	6.52766	47.1794	45.3972	52.7011	8.10636	58.4279	11.6319	242.093	94.0839	108.128	148.102	26.0554	48.4259	3.23088	2.65959	1.69707
113	0	chr1	-	3665779	3701334	ENSGALT00000048638	19	2555	ENSGALG00000034970	PRKCQ	NA	04140(Autophagy - animal);04920(Adipocytokine signaling pathway);04270(Vascular smooth muscle contraction)	K18052	EC:2.7.11.13	protein kinase C theta [Source:HGNC Symbol;Acc:HGNC:9410]	NA	0.0001	0.0001	0.0001	2.56121	4.70603	2.19409	2.78765	0.0001	2.41948	6.59512	2.61822	17.8954	14.8119	10.0677	33.0298	28.5409	23.1151	28.2286	14.2583	3.87761	1.66061	3.63362	0.0001
114	0	chr1	-	3665779	3701334	ENSGALT00000071190	18	2648	ENSGALG00000034970	PRKCQ	NA	04140(Autophagy - animal);04920(Adipocytokine signaling pathway);04270(Vascular smooth muscle contraction)	NA	NA	protein kinase C theta [Source:HGNC Symbol;Acc:HGNC:9410]	NA	8.91317	7.29626	6.67605	13.0123	11.5053	4.68533	5.01193	12.7672	32.0566	35.3479	20.3057	71.6534	62.5064	36.7404	152.494	59.7142	90.2132	100.807	56.9667	29.2367	7.48815	12.2588	7.62849
127	0	chr1	+	4248371	4255204	ENSGALT00000010913	10	1125	ENSGALG00000006753	ATP5C1	GO:0070062(extracellular exosome);GO:0045261(proton-transporting ATP synthase complex, catalytic core F(1));GO:0043209(myelin sheath);GO:0016020(membrane);GO:0005753(mitochondrial proton-transporting ATP synthase complex);GO:0005743(mitochondrial inner membrane);GO:0005739(mitochondrion);GO:0006754(ATP biosynthetic process);GO:0016887(ATPase activity);GO:0003723(RNA binding);GO:0046933(proton-tra…	00190(Oxidative phosphorylation)	NA	NA	ATP synthase, H+ transporting, mitochondrial F1 complex, gamma polypeptide 1 [Source:HGNC Symbol;Acc:HGNC:833]	NA	0.428195	0.966868	1.05342	0.561959	0.931515	0.480874	0.503949	0.082329	48.9666	48.5367	34.8889	63.3042	37.7832	34.812	27.1758	54.7768	34.4218	38.7915	45.2998	44.1307	0.355717	0.746737	0.81616
148	0	chr1	+	6205854	6208354	ENSGALT00000051374	3	1296	ENSGALG00000006700	PROSER2	NA	NA	NA	NA	proline and serine rich 2 [Source:HGNC Symbol;Acc:HGNC:23728]	NA	0.205833	0.0001	3.8454	3.98036	0.023789	0.0001	8.78737	0.045063	2.73037	0.0001	0.0001	5.27074	0.0001	2.93696	56.2138	11.8952	100.87	56.3262	2.73593	0.910189	2.94418	2.00208	1.35045
163	0	chr1	+	6691790	6711192	ENSGALT00000022327	14	2544	ENSGALG00000013738	OPTN	GO:0055037(recycling endosome);GO:0005768(endosome);GO:0000042(protein targeting to Golgi);GO:0070530(K63-linked polyubiquitin modification-dependent protein binding);GO:0048471(perinuclear region of cytoplasm);GO:0031410(cytoplasmic vesicle);GO:0016192(vesicle-mediated transport);GO:0005794(Golgi apparatus);GO:0006914(autophagy);GO:0005634(nucleus);GO:0005737(cytoplasm);GO:0046872(metal ion bind…	04137(Mitophagy - animal)	K19946	NA	optineurin [Source:HGNC Symbol;Acc:HGNC:17142]	NA	11.8926	10.2236	12.6446	10.874	10.6634	42.0171	26.3609	39.5446	47.7369	50.3101	30.8799	61.3008	60.3521	41.6113	78.5683	62.7255	47.08	62.7913	54.4214	42.9757	35.9742	10.7687	11.5869
166	0	chr1	-	6734021	6745789	ENSGALT00000076689	9	2058	ENSGALG00000035636	PHYH	GO:0048037(cofactor binding);GO:0005777(peroxisome);GO:0005739(mitochondrion);GO:0006720(isoprenoid metabolic process);GO:0003824(catalytic activity);GO:0008198(ferrous iron binding);GO:0031406(carboxylic acid binding);GO:0048244(phytanoyl-CoA dioxygenase activity);GO:0001561(fatty acid alpha-oxidation);GO:0006103(2-oxoglutarate metabolic process);GO:0097089(methyl-branched fatty acid metabolic p…	04146(Peroxisome)	NA	NA	phytanoyl-CoA 2-hydroxylase [Source:HGNC Symbol;Acc:HGNC:8940]	NA	11.0607	12.8034	11.7345	32.8372	22.8204	56.2882	38.7783	53.2777	81.1722	79.3147	62.9099	74.8669	81.6976	65.282	78.4843	81.5301	77.6226	79.2123	73.9488	74.4656	49.4481	27.8288	11.8662
222	0	chr1	+	12776938	12782933	ENSGALT00000013522	2	3117	ENSGALG00000008306	FGL2	GO:0070062(extracellular exosome);GO:0008233(peptidase activity);GO:0006508(proteolysis)	NA	NA	NA	fibrinogen like 2 [Source:HGNC Symbol;Acc:HGNC:3696]	NA	0.0001	0.160848	0.104994	0.288577	0.753237	7.10998	4.77281	8.60192	4.09352	3.24601	2.90512	12.278	5.66535	8.77966	13.7276	7.38889	14.3418	11.8194	8.90766	3.41488	6.82824	0.520907	0.0886473
229	0	chr1	-	12927124	12946956	ENSGALT00000013482	5	2413	ENSGALG00000008285	NAPEPLD	GO:0070062(extracellular exosome);GO:0005829(cytosol);GO:0070290(N-acylphosphatidylethanolamine-specific phospholipase D activity);GO:0008270(zinc ion binding);GO:0042802(identical protein binding);GO:0070291(N-acylethanolamine metabolic process)	NA	NA	NA	N-acyl phosphatidylethanolamine phospholipase D [Source:HGNC Symbol;Acc:HGNC:21683]	NA	6.90899	0.491776	4.43412	8.39206	6.98769	3.35124	4.37829	3.95898	17.4798	17.2273	11.2748	24.468	21.4294	20.5766	35.0298	34.4287	14.3596	27.9394	22.158	15.3273	3.89617	7.68988	3.94496
236	0	chr1	-	13005189	13038545	ENSGALT00000013382	20	2591	ENSGALG00000008222	SLC26A5	GO:0016328(lateral plasma membrane);GO:0016323(basolateral plasma membrane);GO:0005887(integral component of plasma membrane);GO:0005886(plasma membrane);GO:1902476(chloride transmembrane transport);GO:1902358(sulfate transmembrane transport);GO:0051453(regulation of intracellular pH);GO:0042391(regulation of membrane potential);GO:0019532(oxalate transport);GO:0015701(bicarbonate transport);GO:0…	NA	NA	NA	solute carrier family 26 member 5 [Source:HGNC Symbol;Acc:HGNC:9359]	NA	4.84495	3.58594	3.60325	1.40406	2.03785	21.5502	11.7527	10.198	47.1551	70.1133	41.2435	21.9627	37.0877	25.6113	174.069	68.0851	77.754	106.636	28.2205	52.8373	14.5003	1.72096	4.01138
258	0	chr1	-	14227437	14253782	ENSGALT00000068413	12	1599	ENSGALG00000008098	NAMPT	GO:0004514(nicotinate-nucleotide diphosphorylase (carboxylating) activity);GO:0009435(NAD biosynthetic process);GO:0032922(circadian regulation of gene expression);GO:0045944(positive regulation of transcription from RNA polymerase II promoter);GO:0042802(identical protein binding);GO:0005737(cytoplasm);GO:0007623(circadian rhythm);GO:0070062(extracellular exosome);GO:0030054(cell junction);GO:00…	00760(Nicotinate and nicotinamide metabolism);04621(NOD-like receptor signaling pathway)	NA	NA	nicotinamide phosphoribosyltransferase [Source:HGNC Symbol;Acc:HGNC:30092]	NA	0.199537	9.53432	0.011869	6.8213	12.4437	47.6683	12.3938	5.60549	64.3561	104.447	49.996	78.0451	73.3833	30.3409	87.9782	82.5848	30.451	67.0047	60.5898	72.933	21.8892	9.6325	3.24858
264	0	chr1	+	14555740	14570086	ENSGALT00000013062	11	1741	ENSGALG00000008050	HBP1	GO:0016607(nuclear speck);GO:0005654(nucleoplasm);GO:0003723(RNA binding);GO:0005634(nucleus);GO:0003677(DNA binding)	NA	NA	NA	HMG box-containing protein 1 [Source:RefSeq peptide;Acc:NP_001186383]	NA	14.0096	19.8452	23.2413	18.912	21.9089	40.3108	24.8555	42.7809	51.8289	54.9815	42.2669	18.8735	32.2228	24.305	84.2771	53.3825	64.262	67.3072	25.1338	49.6924	35.9824	20.4104	19.032
284	0	chr1	-	15009984	15072224	ENSGALT00000011599	51	7596	ENSGALG00000007161	LRRK2	GO:0004672(protein kinase activity);GO:0043204(perikaryon);GO:0042802(identical protein binding);GO:0005768(endosome);GO:0030424(axon);GO:0046777(protein autophosphorylation);GO:0030425(dendrite);GO:0042803(protein homodimerization activity);GO:0005759(mitochondrial matrix);GO:0010508(positive regulation of autophagy);GO:0005096(GTPase activator activity);GO:0005764(lysosome);GO:0005741(mitochond…	NA	NA	NA	leucine rich repeat kinase 2 [Source:HGNC Symbol;Acc:HGNC:18618]	NA	0.006384	0.030479	0.060792	1.46389	0.008371	0.056225	0.197565	1.06892	1.80616	0.028101	0.455553	1.08255	1.4472	2.39168	0.927278	1.05461	0.76921	0.917031	1.64048	0.763273	0.440904	0.736129	0.0325517
313	0	chr1	+	15963932	15972261	ENSGALT00000080308	2	324	ENSGALG00000035169	ENSGALG00000035169	NA	NA	NA	NA	NA	NA	19.8637	22.1722	26.4276	25.927	25.3784	21.798	15.0717	15.9368	47.9286	58.2173	51.6175	59.0995	74.0265	53.3902	103.683	74.0804	54.5509	77.4382	62.1721	52.5878	17.6022	25.6527	22.8212
314	0	chr1	+	15993228	16010555	ENSGALT00000056185	14	1271	ENSGALG00000034274	ENSGALG00000034274	NA	NA	NA	NA	NA	NA	11.5782	12.2612	12.2567	13.3053	10.7379	13.2869	4.39318	9.36435	9.24492	20.7958	8.33271	7.27168	17.2635	14.7227	19.8434	24.5183	17.5727	20.6448	13.086	12.7911	9.0148	12.0216	12.032
315	0	chr1	+	15993228	16013772	ENSGALT00000046895	16	1346	ENSGALG00000034274	ENSGALG00000034274	NA	NA	NA	NA	NA	NA	0.0001	0.0001	0.0001	0.0001	0.207543	0.0001	5.34876	1.67383	15.3828	20.23	16.4778	17.9992	21.6737	9.07367	40.5028	21.5388	10.9362	24.3259	16.2489	17.3635	2.3409	0.103821	0.0001
316	0	chr1	+	15993228	16013772	ENSGALT00000060316	17	1364	ENSGALG00000034274	ENSGALG00000034274	NA	NA	NA	NA	NA	NA	0.405273	0.298889	0.328649	0.251624	0.261915	1.46835	0.530875	0.471883	3.29394	2.17008	2.37934	8.12465	4.53505	5.09391	13.0121	5.57874	4.28249	7.62446	5.91787	2.61445	0.823703	0.256769	0.34427
344	0	chr1	-	19165830	19169549	ENSGALT00000039200	6	1965	ENSGALG00000023576	PIM3	GO:0005829(cytosol);GO:0061179(negative regulation of insulin secretion involved in cellular response to glucose stimulus);GO:0043066(negative regulation of apoptotic process);GO:0007346(regulation of mitotic cell cycle);GO:0006468(protein phosphorylation);GO:0004674(protein serine/threonine kinase activity);GO:0046777(protein autophosphorylation);GO:0005737(cytoplasm);GO:0005524(ATP binding);GO:…	NA	NA	NA	Pim-3 proto-oncogene, serine/threonine kinase [Source:HGNC Symbol;Acc:HGNC:19310]	NA	2.69588	2.95056	2.36723	3.63198	4.32852	7.67805	7.23333	6.23997	3.35734	4.60288	2.80755	7.03264	5.18657	14.8773	12.9381	8.78777	29.4933	17.0731	9.03218	3.58925	7.05045	3.98025	2.67122
358	0	chr1	+	20290347	20303283	ENSGALT00000066608	9	5100	ENSGALG00000038467	SELENOO	GO:0005739(mitochondrion)	NA	NA	NA	selenoprotein O [Source:HGNC Symbol;Acc:HGNC:30395]	NA	3.33506	2.75367	3.01043	2.2943	2.88002	7.66134	4.64691	7.78223	8.36558	11.208	7.05609	10.3501	14.1504	10.566	17.692	15.7706	10.6789	14.7138	11.6888	8.87655	6.69682	2.58716	3.03305
389	0	chr1	-	22292930	22303384	ENSGALT00000014328	10	1854	ENSGALG00000008814	ASB15	GO:0000151(ubiquitin ligase complex);GO:0004842(ubiquitin-protein transferase activity);GO:0031625(ubiquitin protein ligase binding);GO:0016567(protein ubiquitination);GO:0005634(nucleus);GO:0005737(cytoplasm);GO:0035556(intracellular signal transduction)	NA	NA	NA	ankyrin repeat and SOCS box containing 15 [Source:HGNC Symbol;Acc:HGNC:19767]	NA	1.32656	0.818831	0.740179	4.7287	4.24523	15.8117	13.7416	15.9448	21.1821	16.5419	12.4252	40.0047	34.8185	17.6592	21.3471	18.059	6.54933	15.3185	30.8275	16.7164	15.166	4.48696	0.961857
432	0	chr1	-	24554513	24638605	ENSGALT00000047691	27	4986	ENSGALG00000032986	CFTR	GO:0055037(recycling endosome);GO:0009986(cell surface);GO:1902476(chloride transmembrane transport);GO:0005769(early endosome);GO:0016887(ATPase activity);GO:0005887(integral component of plasma membrane);GO:0019899(enzyme binding);GO:0005254(chloride channel activity);GO:0005789(endoplasmic reticulum membrane);GO:0005829(cytosol);GO:0005737(cytoplasm);GO:0005886(plasma membrane);GO:0016021(inte…	02010(ABC transporters);04530(Tight junction)	NA	NA	cystic fibrosis transmembrane conductance regulator [Source:RefSeq peptide;Acc:NP_001099136]	NA	0.139801	0.167349	0.145062	1.07901	0.722049	1.16457	1.20492	2.20388	3.18738	3.71712	2.79846	1.11512	1.08726	0.996044	2.3899	4.60323	1.37644	2.78986	1.06614	3.23432	1.52446	0.900529	0.150737
459	0	chr1	+	26361986	26387951	ENSGALT00000088828	5	3279	ENSGALG00000009435	PPP1R3A	GO:0016021(integral component of membrane);GO:0016020(membrane)	NA	NA	NA	protein phosphatase 1 regulatory subunit 3A [Source:HGNC Symbol;Acc:HGNC:9291]	NA	6.65749	6.26455	6.33315	72.2907	55.8241	69.4743	40.4366	61.5767	154.764	161.779	49.9923	111.964	156.278	54.194	180.709	152.823	46.0009	126.511	107.479	122.178	57.1625	64.0574	6.41839
466	0	chr1	-	26908732	26912859	ENSGALT00000030698	3	477	ENSGALG00000009446	LSMEM1	GO:0005829(cytosol);GO:0016021(integral component of membrane);GO:0016020(membrane)	NA	NA	NA	leucine rich single-pass membrane protein 1 [Source:HGNC Symbol;Acc:HGNC:22036]	NA	2.09674	3.16543	3.25269	6.24893	8.04728	17.1372	17.5687	17.1598	29.7145	23.407	10.7526	52.4612	28.2635	15.4247	21.3646	17.4548	5.39825	14.7392	32.0498	21.2914	17.2886	7.14811	2.83829
467	0	chr1	-	26917109	26927702	ENSGALT00000015379	12	2180	ENSGALG00000009448	IFRD1	GO:0005737(cytoplasm);GO:0005634(nucleus);GO:0048671(negative regulation of collateral sprouting);GO:0043403(skeletal muscle tissue regeneration);GO:0042692(muscle cell differentiation);GO:0030517(negative regulation of axon extension);GO:0014706(striated muscle tissue development)	NA	NA	NA	interferon related developmental regulator 1 [Source:HGNC Symbol;Acc:HGNC:5456]	NA	26.0778	22.7451	24.272	19.9684	24.1965	33.3469	28.3213	39.54	44.7981	47.7467	29.452	43.981	37.6973	36.0903	73.1468	73.9486	96.8838	81.3264	39.2562	40.6656	33.7361	22.0825	24.365
476	0	chr1	-	28438278	28446016	ENSGALT00000044409	3	2456	ENSGALG00000009492	DNAJB9	GO:0070062(extracellular exosome);GO:0005783(endoplasmic reticulum);GO:0030433(ubiquitin-dependent ERAD pathway);GO:0051787(misfolded protein binding)	NA	NA	NA	DnaJ heat shock protein family (Hsp40) member B9 [Source:HGNC Symbol;Acc:HGNC:6968]	NA	5.80592	5.62097	6.14457	5.58603	7.09158	17.3518	11.4657	11.9757	21.0915	19.942	6.22271	22.396	18.9943	8.44394	28.366	14.2046	13.2687	18.6131	16.6114	15.7521	13.5977	6.3388	5.85715
518	0	chr1	+	30142719	30308483	ENSGALT00000015636	6	1104	ENSGALG00000009596	TMEM117	GO:0005783(endoplasmic reticulum);GO:0016021(integral component of membrane);GO:0016020(membrane);GO:0070059(intrinsic apoptotic signaling pathway in response to endoplasmic reticulum stress);GO:0005886(plasma membrane)	NA	NA	NA	transmembrane protein 117 [Source:HGNC Symbol;Acc:HGNC:25308]	NA	3.71644	2.76039	3.85115	11.3509	12.9522	5.59159	14.0356	18.9691	57.6799	39.8857	23.1369	30.9554	14.3511	9.55327	22.5946	25.1761	12.8168	20.1959	18.2866	40.2342	12.8654	12.1515	3.44266
556	0	chr1	+	32905460	32969236	ENSGALT00000061318	21	4613	ENSGALG00000030024	USP15	GO:0016579(protein deubiquitination);GO:0042802(identical protein binding);GO:0004843(thiol-dependent ubiquitin-specific protease activity);GO:0004197(cysteine-type endopeptidase activity);GO:0036459(thiol-dependent ubiquitinyl hydrolase activity);GO:0005737(cytoplasm);GO:0005634(nucleus);GO:0035520(monoubiquitinated protein deubiquitination);GO:0005829(cytosol);GO:0007179(transforming growth fac…	04137(Mitophagy - animal)	NA	NA	ubiquitin carboxyl-terminal hydrolase 15 isoform 1 [Source:RefSeq peptide;Acc:NP_990171]	NA	0.0001	0.0001	0.0001	1.736	1.4565	3.65948	1.22163	2.71153	10.2613	2.04913	2.33722	3.26965	3.49394	4.95239	2.56439	4.68569	0.605913	2.61866	3.90533	4.88256	2.53088	1.59625	0.0001
626	0	chr1	+	35386197	35411271	ENSGALT00000016192	10	2165	ENSGALG00000019355	CPSF6	GO:0042382(paraspeckles);GO:0016607(nuclear speck);GO:0030529(intracellular ribonucleoprotein complex);GO:0016020(membrane);GO:0005849(mRNA cleavage factor complex);GO:0005654(nucleoplasm);GO:0005634(nucleus);GO:0051262(protein tetramerization);GO:0006397(mRNA processing);GO:0006378(mRNA polyadenylation);GO:0003729(mRNA binding);GO:0003723(RNA binding);GO:0003676(nucleic acid binding)	03015(mRNA surveillance pathway)	NA	NA	cleavage and polyadenylation specific factor 6 [Source:HGNC Symbol;Acc:HGNC:13871]	NA	0.752952	0.256508	0.033958	2.62679	2.15616	0.255006	9.3881	0.286521	10.9189	10.6482	2.76227	10.6976	3.59207	7.70651	5.11913	1.32243	4.35945	3.60033	7.33205	8.10977	3.30988	2.39147	0.347806
640	0	chr1	-	35534379	35550868	ENSGALT00000016288	9	2010	ENSGALG00000010029	BEST3	GO:0043271(negative regulation of ion transport);GO:0015698(inorganic anion transport);GO:0005254(chloride channel activity);GO:0034707(chloride channel complex);GO:0006821(chloride transport);GO:1902476(chloride transmembrane transport);GO:0006811(ion transport);GO:0006810(transport);GO:0005886(plasma membrane);GO:0016021(integral component of membrane);GO:0016020(membrane)	NA	NA	NA	bestrophin 3 [Source:HGNC Symbol;Acc:HGNC:17105]	NA	0.803545	0.07966	0.29248	1.52708	1.50989	8.33107	5.42715	7.44948	22.7338	24.1749	13.5135	5.67908	10.8242	6.64349	33.9182	10.1889	9.53497	17.8807	7.71558	20.1407	7.06924	1.51849	0.391895
649	0	chr1	-	35846167	35891845	ENSGALT00000016330	31	6151	ENSGALG00000010049	PTPRB	GO:0004721(phosphoprotein phosphatase activity);GO:0016787(hydrolase activity);GO:0016311(dephosphorylation);GO:0035335(peptidyl-tyrosine dephosphorylation);GO:0006470(protein dephosphorylation);GO:0016791(phosphatase activity);GO:0004725(protein tyrosine phosphatase activity);GO:0016021(integral component of membrane);GO:0016020(membrane);GO:0001525(angiogenesis);GO:0043235(receptor complex)	NA	NA	NA	protein tyrosine phosphatase, receptor type B [Source:HGNC Symbol;Acc:HGNC:9665]	NA	6.90182	6.17362	5.03076	11.3816	13.6082	30.4994	30.7212	31.2643	15.2281	17.8268	18.8328	19.8137	20.2998	20.3748	20.8071	23.293	27.3745	23.8249	20.1627	17.2959	30.8283	12.4949	6.0354
650	0	chr1	-	35847148	35891845	ENSGALT00000067809	32	6218	ENSGALG00000010049	PTPRB	GO:0004721(phosphoprotein phosphatase activity);GO:0016787(hydrolase activity);GO:0016311(dephosphorylation);GO:0035335(peptidyl-tyrosine dephosphorylation);GO:0006470(protein dephosphorylation);GO:0016791(phosphatase activity);GO:0004725(protein tyrosine phosphatase activity);GO:0016021(integral component of membrane);GO:0016020(membrane);GO:0001525(angiogenesis);GO:0043235(receptor complex)	NA	NA	NA	protein tyrosine phosphatase, receptor type B [Source:HGNC Symbol;Acc:HGNC:9665]	NA	0.11773	0.661543	0.0001	2.60087	0.69868	2.12472	2.21676	2.74513	0.561347	0.472377	1.00738	0.660407	1.42845	4.89562	2.7981	9.53458	4.04491	5.4592	2.32816	0.680369	2.36221	1.64977	0.259791
664	0	chr1	+	36471488	36497412	ENSGALT00000069602	16	1917	ENSGALG00000010190	TBC1D15	GO:0070062(extracellular exosome);GO:0005739(mitochondrion);GO:0005737(cytoplasm);GO:0005576(extracellular region);GO:0043087(regulation of GTPase activity);GO:0005096(GTPase activator activity);GO:0012505(endomembrane system);GO:0090630(activation of GTPase activity);GO:0031338(regulation of vesicle fusion);GO:0017137(Rab GTPase binding);GO:0006886(intracellular protein transport);GO:0005622(int…	04137(Mitophagy - animal)	NA	NA	TBC1 domain family member 15 [Source:HGNC Symbol;Acc:HGNC:25694]	NA	0.0001	0.0001	0.0001	0.0001	0.0001	0.0001	0.0001	0.0001	0.0001	1.64114	0.0001	0.0001	1.0238	0.0001	1.10751	1.66114	0.0001	0.922917	0.341333	0.547115	0.0001	0.0001	0.0001
709	0	chr1	+	39998073	39999566	ENSGALT00000030660	3	1162	ENSGALG00000010936	MYF6	GO:0090575(RNA polymerase II transcription factor complex);GO:0060415(muscle tissue morphogenesis);GO:0045893(positive regulation of transcription, DNA-templated);GO:0045892(negative regulation of transcription, DNA-templated);GO:0035914(skeletal muscle cell differentiation);GO:0007519(skeletal muscle tissue development);GO:0001756(somitogenesis);GO:0001228(transcriptional activator activity, RNA…	NA	NA	NA	myogenic factor 6 [Source:HGNC Symbol;Acc:HGNC:7566]	NA	10.0363	6.61076	7.83101	16.1185	16.8932	23.2528	25.1097	28.8506	19.8235	33.7445	17.3756	15.0475	19.6624	16.4754	49.6679	36.9048	74.2847	53.6191	17.0618	23.6479	25.7377	16.5059	8.15937
836	0	chr1	+	46696103	46703733	ENSGALT00000089513	7	1184	ENSGALG00000011514	SLC25A3	GO:0043209(myelin sheath);GO:0016020(membrane);GO:0070062(extracellular exosome);GO:0005739(mitochondrion);GO:0005743(mitochondrial inner membrane);GO:0032403(protein complex binding);GO:0006810(transport);GO:0016021(integral component of membrane)	NA	NA	NA	solute carrier family 25 member 3 [Source:HGNC Symbol;Acc:HGNC:10989]	NA	0.0001	0.0001	0.0001	0.0001	1.46827	1.27897	0.0001	1.26628	0.934518	0.0001	1.39563	1.26312	1.33989	1.16303	1.24579	2.44467	1.17689	1.62245	1.25535	0.776748	0.848451	0.734187	0.0001
837	0	chr1	+	46698750	46703729	ENSGALT00000088165	6	991	ENSGALG00000011514	SLC25A3	GO:0043209(myelin sheath);GO:0016020(membrane);GO:0070062(extracellular exosome);GO:0005739(mitochondrion);GO:0005743(mitochondrial inner membrane);GO:0032403(protein complex binding);GO:0006810(transport);GO:0016021(integral component of membrane)	NA	NA	NA	solute carrier family 25 member 3 [Source:HGNC Symbol;Acc:HGNC:10989]	NA	2.22926	2.00426	1.75832	3.94716	3.96812	10.5893	8.63857	9.56891	13.043	17.4033	13.2089	14.1523	17.0766	4.91249	14.0173	14.6039	8.40801	12.3431	12.0471	14.5517	9.59893	3.95764	1.99728
886	0	chr1	+	48061738	48067659	ENSGALT00000044491	4	970	ENSGALG00000028560	ENSGALG00000028560	GO:0005576(extracellular region);GO:0005509(calcium ion binding)	NA	NA	NA	NA	NA	0.0001	0.0001	0.2455	1.25119	1.23549	22.7579	7.46035	19.4563	1.32671	3.15391	17.2455	48.5958	14.2136	2.64671	2.34115	2.35205	9.6563	4.78317	21.8187	7.24204	16.5582	1.24334	0.0819
965	0	chr1	+	49197217	49205179	ENSGALT00000030617	7	951	ENSGALG00000019325	ENSGALG00000019325	NA	NA	NA	NA	NA	NA	0.296901	0.16706	0.433454	0.465039	0.189557	0.561845	0.0001	0.167127	1.72508	1.06115	0.454465	0.757303	0.135227	0.286649	2.6926	4.26125	0.888598	2.61415	0.39306	1.08023	0.243024	0.327298	0.299138
1012	0	chr1	+	49674134	49680930	ENSGALT00000019502	2	3972	ENSGALG00000011957	TOB2	GO:0005829(cytosol);GO:0045778(positive regulation of ossification);GO:0023052(signaling);GO:0045671(negative regulation of osteoclast differentiation);GO:0042809(vitamin D receptor binding);GO:0010468(regulation of gene expression);GO:1903507(negative regulation of nucleic acid-templated transcription);GO:0003714(transcription corepressor activity);GO:0005634(nucleus);GO:0008285(negative regulat…	03018(RNA degradation)	K14443	NA	transducer of ERBB2, 2 [Source:HGNC Symbol;Acc:HGNC:11980]	NA	13.7133	16.4201	16.1851	17.1341	19.054	30.6633	37.2923	32.8635	19.6135	26.7386	28.9846	29.9786	22.7762	25.708	62.7888	34.678	26.3552	41.274	26.1543	25.1122	33.6064	18.0941	15.4395
1038	0	chr1	-	50333673	50345718	ENSGALT00000019693	7	1944	ENSGALG00000012056	ENSGALG00000012056	GO:0031234(extrinsic component of cytoplasmic side of plasma membrane);GO:0042127(regulation of cell proliferation);GO:0038083(peptidyl-tyrosine autophosphorylation);GO:0007169(transmembrane receptor protein tyrosine kinase signaling pathway);GO:0030154(cell differentiation);GO:0004715(non-membrane spanning protein tyrosine kinase activity);GO:0016477(cell migration);GO:0005102(receptor binding);…	NA	NA	NA	NA	NA	0.0001	0.0001	0.0001	0.0001	0.045075	0.0001	0.046315	0.083039	0.147855	0.15745	0.133166	0.41332	0.106056	4.63137	0.991881	0.950793	0.463825	0.802166	1.71692	0.146157	0.0431513	0.0225875	0.0001
1043	0	chr1	-	50633582	50636513	ENSGALT00000037892	3	1452	ENSGALG00000012135	ATF4	GO:0006357(regulation of transcription from RNA polymerase II promoter);GO:0003700(transcription factor activity, sequence-specific DNA binding);GO:0006355(regulation of transcription, DNA-templated);GO:0005737(cytoplasm);GO:0005634(nucleus);GO:0000978(RNA polymerase II core promoter proximal region sequence-specific DNA binding);GO:0000981(RNA polymerase II transcription factor activity, sequenc…	04141(Protein processing in endoplasmic reticulum);04010(MAPK signaling pathway);04137(Mitophagy - animal);04210(Apoptosis);04912(GnRH signaling pathway);04261(Adrenergic signaling in cardiomyocytes)	NA	NA	activating transcription factor 4 [Source:HGNC Symbol;Acc:HGNC:786]	NA	81.5343	82.2627	95.0829	96.42	107.726	109.609	78.3787	91.8252	80.0533	165.92	141.226	315.298	255.547	339.435	403.101	420.455	367.214	396.923	303.426	129.066	93.271	102.073	86.2933
1106	0	chr1	+	51142127	51145354	ENSGALT00000020100	7	540	ENSGALG00000012299	ENSGALG00000012299	NA	NA	NA	NA	NA	NA	7.64893	6.46465	6.71219	5.41872	3.58964	8.08443	6.54028	8.02206	7.95668	7.18842	7.04891	12.0423	10.9144	13.7682	15.0272	14.2259	11.0866	13.4466	12.2416	7.398	7.54893	4.50418	6.94192
1112	0	chr1	-	51169168	51170027	ENSGALT00000055928	3	420	ENSGALG00000045591	ENSGALG00000045591	NA	NA	NA	NA	NA	NA	12.3162	13.9401	17.4608	12.4451	12.1412	15.422	13.5495	17.516	14.6013	21.0727	20.2959	33.9429	31.2904	29.421	31.0551	34.0283	22.6015	29.2283	31.5514	18.6566	15.4958	12.2932	14.5723
1113	0	chr1	-	51172152	51174939	ENSGALT00000079046	6	1032	ENSGALG00000034518	ENSGALG00000034518	NA	NA	NA	NA	NA	NA	22.2423	15.0763	15.4088	14.4441	16.0558	21.6998	29.5476	16.384	20.4369	32.4753	31.6823	38.7681	44.2568	36.642	43.5634	51.0308	39.7865	44.7936	39.889	28.1982	22.5438	15.2499	17.5758
1120	0	chr1	-	51220223	51226301	ENSGALT00000020305	15	2148	ENSGALG00000012422	SH3BP1	GO:0005096(GTPase activator activity);GO:0005737(cytoplasm);GO:0007165(signal transduction);GO:0030215(semaphorin receptor binding);GO:0006911(phagocytosis, engulfment);GO:0007015(actin filament organization);GO:0016477(cell migration);GO:0030834(regulation of actin filament depolymerization);GO:0032956(regulation of actin cytoskeleton organization);GO:0034329(cell junction assembly);GO:0043535(r…	NA	NA	NA	SH3 domain binding protein 1 [Source:HGNC Symbol;Acc:HGNC:10824]	NA	0.0001	0.23425	0.155051	0.061961	0.224921	0.107799	0.080756	0.048338	0.230454	0.370075	0.253829	1.26529	0.264325	5.65659	1.52545	1.22385	0.9605	1.2366	2.3954	0.284786	0.0789643	0.143441	0.1298
1122	0	chr1	-	51230967	51239478	ENSGALT00000062983	17	1998	ENSGALG00000039658	GGA1	GO:0016020(membrane);GO:0043234(protein complex);GO:0046982(protein heterodimerization activity);GO:0005654(nucleoplasm);GO:0043231(intracellular membrane-bounded organelle);GO:0045732(positive regulation of protein catabolic process);GO:1901998(toxin transport);GO:0030306(ADP-ribosylation factor binding)	04142(Lysosome)	NA	NA	golgi associated, gamma adaptin ear containing, ARF binding protein 1 [Source:HGNC Symbol;Acc:HGNC:17842]	NA	22.1935	8.27325	10.605	12.5599	19.6349	35.4839	2.74171	28.8161	22.4185	21.344	27.3504	34.8213	36.5211	35.7623	43.3569	19.4566	41.242	34.6852	35.7016	23.7043	22.3472	16.0974	13.6906
1123	0	chr1	+	51250968	51253146	ENSGALT00000005090	4	553	ENSGALG00000003213	LGALS2	GO:0030246(carbohydrate binding)	NA	NA	NA	galectin 2 [Source:HGNC Symbol;Acc:HGNC:6562]	NA	0.0001	0.0001	0.105971	0.0001	0.286276	0.15569	0.756461	0.0001	0.456689	0.582869	0.166819	2.26811	1.7268	3.30074	3.56624	4.53	2.17945	3.42523	2.43188	0.402126	0.304084	0.143188	0.0353903
1128	0	chr1	+	51290595	51300967	ENSGALT00000020342	9	978	ENSGALG00000012442	MFNG	GO:0045747(positive regulation of Notch signaling pathway);GO:0032092(positive regulation of protein binding);GO:0002315(marginal zone B cell differentiation);GO:0030173(integral component of Golgi membrane);GO:0005794(Golgi apparatus);GO:0000139(Golgi membrane);GO:0007389(pattern specification process);GO:0033829(O-fucosylpeptide 3-beta-N-acetylglucosaminyltransferase activity);GO:0016757(transf…	NA	NA	NA	MFNG O-fucosylpeptide 3-beta-N-acetylglucosaminyltransferase [Source:HGNC Symbol;Acc:HGNC:7038]	NA	0.165509	0.0001	0.499467	0.815176	0.435477	0.754416	1.64166	0.378237	0.724563	0.908635	0.683157	2.11871	0.628083	10.2437	2.41906	2.7881	3.60263	2.9366	4.33015	0.772118	0.924773	0.625327	0.221692
1131	0	chr1	-	51420095	51439366	ENSGALT00000020357	13	2443	ENSGALG00000012454	CYTH4	GO:0005886(plasma membrane);GO:0005086(ARF guanyl-nucleotide exchange factor activity);GO:0032012(regulation of ARF protein signal transduction);GO:0065009(regulation of molecular function)	04144(Endocytosis)	NA	NA	cytohesin 4 [Source:HGNC Symbol;Acc:HGNC:9505]	NA	0.650818	0.88874	0.423714	0.61681	1.26904	0.339837	1.24126	0.85321	1.05946	0.90956	0.881453	1.81345	1.16321	10.8916	2.4635	2.431	1.90364	2.26605	4.62274	0.950157	0.811436	0.942924	0.654424
1136	0	chr1	+	51492000	51505358	ENSGALT00000020381	10	3239	ENSGALG00000012472	IL2RB	GO:0019221(cytokine-mediated signaling pathway);GO:0004896(cytokine receptor activity);GO:0016021(integral component of membrane);GO:0016020(membrane);GO:0004911(interleukin-2 receptor activity);GO:0043066(negative regulation of apoptotic process)	04060(Cytokine-cytokine receptor interaction);04144(Endocytosis)	K05069	NA	interleukin 2 receptor subunit beta [Source:HGNC Symbol;Acc:HGNC:6009]	NA	0.0001	0.025855	0.113669	0.148966	0.0001	0.061404	0.32846	0.16408	0.391883	0.11051	0.075367	0.469661	0.467947	5.19609	2.00918	2.63957	2.26078	2.30317	2.04456	0.192587	0.184648	0.074533	0.0465413
1143	0	chr1	-	51576859	51603612	ENSGALT00000044611	11	4169	ENSGALG00000025881	ENSGALG00000025881	GO:0016021(integral component of membrane);GO:0016020(membrane)	NA	NA	NA	NA	NA	0.30489	0.165357	0.361892	0.218302	0.222237	0.512893	0.573395	0.280236	0.41246	0.482041	0.476691	1.32469	0.543154	6.63959	1.28372	1.79509	1.09156	1.39012	2.83581	0.457064	0.455508	0.22027	0.27738
1144	0	chr1	-	51582209	51607306	ENSGALT00000020448	11	2309	ENSGALG00000025881	ENSGALG00000025881	GO:0016021(integral component of membrane);GO:0016020(membrane)	NA	NA	NA	NA	NA	0.0001	0.0001	0.063549	0.100638	0.068931	0.377441	0.258025	0.110266	0.541847	0.059674	0.328432	0.801037	0.325192	10.3775	1.53709	1.51198	0.900093	1.31639	3.83457	0.309984	0.248577	0.0847845	0.0212497
1166	0	chr1	-	52167132	52172316	ENSGALT00000088480	5	2076	ENSGALG00000012552	TOM1	GO:0070062(extracellular exosome);GO:0016020(membrane);GO:0005829(cytosol);GO:0005769(early endosome);GO:0005768(endosome);GO:0005737(cytoplasm);GO:0030276(clathrin binding);GO:0015031(protein transport);GO:0006810(transport);GO:0006886(intracellular protein transport);GO:0005622(intracellular)	NA	NA	NA	target of myb1 membrane trafficking protein [Source:HGNC Symbol;Acc:HGNC:11982]	NA	0.194927	2.69153	0.039411	3.94493	6.61484	63.136	64.2787	61.2929	199.769	203.096	211.313	227.179	230.619	136.245	218.908	269.067	197.058	228.344	198.014	204.726	62.9025	5.27989	0.97529
1167	0	chr1	-	52167132	52187809	ENSGALT00000020498	16	2804	ENSGALG00000012552	TOM1	GO:0070062(extracellular exosome);GO:0016020(membrane);GO:0005829(cytosol);GO:0005769(early endosome);GO:0005768(endosome);GO:0005737(cytoplasm);GO:0030276(clathrin binding);GO:0015031(protein transport);GO:0006810(transport);GO:0006886(intracellular protein transport);GO:0005622(intracellular)	NA	NA	NA	target of myb1 membrane trafficking protein [Source:HGNC Symbol;Acc:HGNC:11982]	NA	7.55612	6.7792	5.85064	5.56341	5.45613	9.64119	19.7332	16.3877	10.0002	10.0924	10.9313	11.1795	28.4524	39.2065	27.1666	37.0064	9.32278	24.4986	26.2795	10.3413	15.254	5.50977	6.72865
1190	0	chr1	+	53375666	53392366	ENSGALT00000020600	11	2406	ENSGALG00000012619	PRDM4	GO:1990226(histone methyltransferase binding);GO:0006366(transcription from RNA polymerase II promoter);GO:0003676(nucleic acid binding);GO:0006355(regulation of transcription, DNA-templated);GO:0006351(transcription, DNA-templated);GO:0005634(nucleus);GO:0003677(DNA binding);GO:0000978(RNA polymerase II core promoter proximal region sequence-specific DNA binding);GO:0001077(transcriptional activ…	NA	NA	NA	PR/SET domain 4 [Source:HGNC Symbol;Acc:HGNC:9348]	NA	6.03474	8.8341	2.5242	4.84159	3.79092	5.0359	6.49874	3.41706	9.99002	6.30912	7.41045	11.0136	20.4008	6.92012	16.0121	18.2213	14.3606	16.198	12.7782	7.90319	4.9839	4.31626	5.79768
1225	0	chr1	-	54701770	54724511	ENSGALT00000062923	15	2253	ENSGALG00000029616	HCFC2	NA	05168(Herpes simplex infection)	NA	NA	host cell factor C2 [Source:HGNC Symbol;Acc:HGNC:24972]	NA	0.0001	0.0001	0.0001	0.0001	0.0001	0.0001	0.0001	0.019952	0.0001	0.0001	0.598382	0.444477	0.006708	0.465908	0.359211	1.74992	0.807203	0.972111	0.305698	0.199527	0.00671733	0.0001	0.0001
1251	0	chr1	-	55547853	55561586	ENSGALT00000020823	7	756	ENSGALG00000012761	DRAM1	GO:0005764(lysosome);GO:0005737(cytoplasm);GO:0010506(regulation of autophagy);GO:0016021(integral component of membrane);GO:0016020(membrane)	NA	NA	NA	DNA damage regulated autophagy modulator 1 [Source:HGNC Symbol;Acc:HGNC:25645]	NA	0.0001	0.0001	0.0001	0.0001	0.0001	0.0001	0.085271	0.0001	0.470952	0.33895	0.237724	1.46274	0.502055	6.79336	1.00425	1.21561	0.655333	0.9584	2.91939	0.349209	0.0284903	0.0001	0.0001
1267	0	chr1	+	56075644	56198466	ENSGALT00000020873	15	3621	ENSGALG00000012792	HIPK2	GO:0090575(RNA polymerase II transcription factor complex);GO:0016605(PML body);GO:0016604(nuclear body);GO:0005737(cytoplasm);GO:0005634(nucleus);GO:0061072(iris morphogenesis);GO:0060395(SMAD protein signal transduction);GO:0060235(lens induction in camera-type eye);GO:0060059(embryonic retina morphogenesis in camera-type eye);GO:0051091(positive regulation of sequence-specific DNA binding tran…	04218(Cellular senescence)	K08826	EC:2.7.11.1	homeodomain interacting protein kinase 2 [Source:HGNC Symbol;Acc:HGNC:14402]	NA	46.4943	43.4558	39.5007	42.0738	33.6748	50.2103	61.5968	64.0625	151.087	162.188	153.603	127.799	120.588	130.641	112.33	127.258	126.762	122.117	126.343	155.626	58.6232	37.8743	43.1503
1287	0	chr1	-	56754302	56787545	ENSGALT00000060010	9	1224	ENSGALG00000035108	KDM7A	GO:0045893(positive regulation of transcription, DNA-templated);GO:0016706(oxidoreductase activity, acting on paired donors, with incorporation or reduction of molecular oxygen, 2-oxoglutarate as one donor, and incorporation of one atom each of oxygen into both donors);GO:0005506(iron ion binding);GO:0008270(zinc ion binding);GO:0035064(methylated histone binding);GO:0005654(nucleoplasm);GO:00057…	NA	NA	NA	lysine demethylase 7A [Source:HGNC Symbol;Acc:HGNC:22224]	NA	8.18734	8.06636	8.00251	10.854	11.6832	19.6364	17.1258	19.1411	20.3879	29.446	22.7589	27.6244	31.9113	29.7031	56.0479	41.3707	34.7774	44.0654	29.7463	24.1976	18.6344	11.2686	8.0854
1291	0	chr1	+	56827540	56831694	ENSGALT00000020960	4	1338	ENSGALG00000012850	RAB19	GO:0070062(extracellular exosome);GO:0005794(Golgi apparatus);GO:0005768(endosome);GO:0005525(GTP binding);GO:0003924(GTPase activity)	NA	NA	NA	RAB19, member RAS oncogene family [Source:HGNC Symbol;Acc:HGNC:19982]	NA	2.18879	0.709164	2.1001	2.06522	3.57789	1.51119	1.44835	1.37148	1.77553	8.73068	1.41036	5.40612	7.74524	6.98929	5.06921	3.86314	8.72619	5.88618	6.71355	3.97219	1.44367	2.82155	1.66602
1378	0	chr1	+	60997447	61037837	ENSGALT00000067627	8	1916	ENSGALG00000035533	ADIPOR2	GO:0042802(identical protein binding);GO:0007186(G-protein coupled receptor signaling pathway);GO:0046982(protein heterodimerization activity);GO:0016021(integral component of membrane);GO:0016020(membrane);GO:0004872(receptor activity);GO:0055100(adiponectin binding);GO:0097003(adipokinetic hormone receptor activity);GO:0033211(adiponectin-activated signaling pathway);GO:0042593(glucose homeosta…	04920(Adipocytokine signaling pathway)	K07297	NA	adiponectin receptor 2 [Source:HGNC Symbol;Acc:HGNC:24041]	NA	24.85	24.4529	25.9736	21.7702	22.6034	95.214	51.9365	38.5535	75.3405	100.658	95.2641	55.1859	78.484	61.3769	117.901	101.71	60.2947	93.3019	65.0156	90.4209	61.9014	22.1868	25.0922
1405	0	chr1	-	61939516	61957027	ENSGALT00000056182	5	540	ENSGALG00000032764	ENSGALG00000032764	NA	NA	NA	NA	NA	NA	28.4705	22.8848	20.4575	19.0427	18.6983	21.2295	22.3447	23.655	22.7679	27.6172	20.6879	19.3635	20.4973	24.5457	66.2215	37.5986	36.5187	46.7796	21.4688	23.691	22.4098	18.8705	23.9376
1406	0	chr1	-	61962470	61964566	ENSGALT00000053203	3	1206	ENSGALG00000032607	ENSGALG00000032607	NA	NA	NA	NA	NA	NA	32.2177	24.1656	20.7513	20.9213	21.5865	23.1418	24.7624	25.6591	29.4696	38.4429	25.9748	27.3805	24.9133	28.7088	87.4493	51.9837	47.6073	62.3468	27.0009	31.2958	24.5211	21.2539	25.7115
1410	0	chr1	+	62133259	62136787	ENSGALT00000037480	5	1350	ENSGALG00000013056	ENSGALG00000013056	GO:0005874(microtubule);GO:0007017(microtubule-based process);GO:0003924(GTPase activity);GO:0005525(GTP binding);GO:0005856(cytoskeleton);GO:0005737(cytoplasm);GO:0000166(nucleotide binding);GO:0007010(cytoskeleton organization);GO:0005200(structural constituent of cytoskeleton)	04145(Phagosome);04210(Apoptosis);04530(Tight junction);04540(Gap junction)	K07374	NA	NA	NA	0.801396	1.23224	1.39942	1.47474	1.62667	11.7596	9.37482	7.60423	26.5097	16.7707	20.8608	46.6273	35.9697	34.8068	25.7201	40.5937	20.7872	29.0337	39.1346	21.3804	9.57955	1.5507	1.14435
1430	0	chr1	+	62239536	62258379	ENSGALT00000021340	5	4043	ENSGALG00000013069	BPGM	GO:0070062(extracellular exosome);GO:0043456(regulation of pentose-phosphate shunt);GO:0046538(2,3-bisphosphoglycerate-dependent phosphoglycerate mutase activity);GO:0006094(gluconeogenesis);GO:0004619(phosphoglycerate mutase activity);GO:0004082(bisphosphoglycerate mutase activity);GO:0006096(glycolytic process);GO:0016868(intramolecular transferase activity, phosphotransferases);GO:0005829(cyto…	00010(Glycolysis / Gluconeogenesis);00260(Glycine, serine and threonine metabolism)	NA	NA	bisphosphoglycerate mutase [Source:HGNC Symbol;Acc:HGNC:1093]	NA	20.7427	20.3736	19.8408	27.8614	27.7187	43.9252	28.1146	28.3765	467.072	695.425	465.572	553.878	719.98	341.172	546.239	487.482	348.355	460.692	538.344	542.689	33.4721	27.7901	20.3191
1446	0	chr1	+	63141052	63194486	ENSGALT00000084722	9	1124	ENSGALG00000013095	DERA	GO:0004139(deoxyribose-phosphate aldolase activity);GO:0009264(deoxyribonucleotide catabolic process);GO:0016829(lyase activity);GO:0003824(catalytic activity);GO:0005737(cytoplasm);GO:0016052(carbohydrate catabolic process);GO:0046121(deoxyribonucleoside catabolic process);GO:0005634(nucleus);GO:0070062(extracellular exosome)	00030(Pentose phosphate pathway)	NA	NA	deoxyribose-phosphate aldolase [Source:HGNC Symbol;Acc:HGNC:24269]	NA	0.0001	0.0001	0.0001	0.0001	0.0001	0.766995	0.0001	0.0001	0.0001	2.37739	0.435929	3.35948	0.44731	0.55472	1.39966	3.18473	1.43046	2.00495	1.45384	0.937807	0.255732	0.0001	0.0001
1512	0	chr1	+	66927420	66999781	ENSGALT00000021626	40	4808	ENSGALG00000013244	ABCC9	GO:0042383(sarcolemma);GO:0030017(sarcomere);GO:0008282(ATP-sensitive potassium channel complex);GO:0008076(voltage-gated potassium channel complex);GO:0005886(plasma membrane);GO:0006813(potassium ion transport);GO:0051607(defense response to virus);GO:0044325(ion channel binding);GO:0008281(sulfonylurea receptor activity);GO:0005267(potassium channel activity);GO:0042626(ATPase activity, couple…	02010(ABC transporters)	NA	NA	ATP binding cassette subfamily C member 9 [Source:HGNC Symbol;Acc:HGNC:60]	NA	16.8733	13.8965	15.4627	31.8706	33.0668	36.5354	22.3072	35.1169	43.634	38.6881	37.8924	46.6212	44.0219	39.9579	45.3731	38.0668	25.5579	36.3326	43.5337	40.0715	31.3198	32.4687	15.4108
1513	0	chr1	+	66933097	66998469	ENSGALT00000063001	37	4599	ENSGALG00000013244	ABCC9	GO:0042383(sarcolemma);GO:0030017(sarcomere);GO:0008282(ATP-sensitive potassium channel complex);GO:0008076(voltage-gated potassium channel complex);GO:0005886(plasma membrane);GO:0006813(potassium ion transport);GO:0051607(defense response to virus);GO:0044325(ion channel binding);GO:0008281(sulfonylurea receptor activity);GO:0005267(potassium channel activity);GO:0042626(ATPase activity, couple…	02010(ABC transporters)	K05033	NA	ATP binding cassette subfamily C member 9 [Source:HGNC Symbol;Acc:HGNC:60]	NA	0.788536	1.47168	1.43361	7.57815	6.14903	8.65855	12.1954	9.43472	17.7523	12.5241	10.0831	18.0369	12.4343	15.4242	14.2344	8.79918	8.35371	10.4624	15.2985	13.4531	10.0962	6.86359	1.23128
1557	0	chr1	+	68381261	68385975	ENSGALT00000059512	7	867	ENSGALG00000014126	ENSGALG00000014126	NA	NA	NA	NA	NA	NA	0.891331	0.529776	0.568701	0.450268	0.781302	2.37572	1.43871	2.4314	1.723	2.43158	1.48616	1.52544	3.03606	1.75764	1.54492	1.87027	2.74659	2.05393	2.10638	1.88025	2.08195	0.615785	0.663269
1558	0	chr1	+	68393868	68394452	ENSGALT00000030515	1	585	ENSGALG00000019262	ENSGALG00000019262	GO:0043565(sequence-specific DNA binding);GO:0003700(transcription factor activity, sequence-specific DNA binding);GO:0006355(regulation of transcription, DNA-templated);GO:0005634(nucleus);GO:0003677(DNA binding)	NA	NA	NA	NA	NA	0.109487	0.422827	1.09014	1.35735	0.347803	2.9325	3.05723	3.50641	3.84378	2.82301	2.4785	3.31276	3.79887	2.76937	2.34393	3.45817	4.4216	3.4079	3.29367	3.04843	3.16538	0.852574	0.540819
1559	0	chr1	-	68397254	68409951	ENSGALT00000022862	2	4499	ENSGALG00000014128	A4GALT	GO:0070062(extracellular exosome);GO:0016020(membrane);GO:0007009(plasma membrane organization);GO:0001576(globoside biosynthetic process);GO:0050512(lactosylceramide 4-alpha-galactosyltransferase activity);GO:0015643(toxic substance binding);GO:0008378(galactosyltransferase activity);GO:0016021(integral component of membrane)	00601(Glycosphingolipid biosynthesis - lacto and neolacto series);00603(Glycosphingolipid biosynthesis - globo and isoglobo series)	K01988	EC:2.4.1.228	alpha 1,4-galactosyltransferase (P blood group) [Source:HGNC Symbol;Acc:HGNC:18149]	NA	3.49087	5.01481	5.08549	6.26217	5.48951	10.5639	10.9547	15.9973	7.79838	9.98395	9.07509	15.2247	14.9584	14.0285	17.9422	16.3921	14.3697	16.2347	14.7372	8.95247	12.5053	5.87584	4.53039
1592	0	chr1	+	69904874	69982240	ENSGALT00000022983	13	2240	ENSGALG00000019261	ENSGALG00000019261	GO:0043087(regulation of GTPase activity);GO:0005737(cytoplasm);GO:0007165(signal transduction)	NA	NA	NA	NA	NA	0.0001	0.0001	0.0001	0.0001	0.0001	0.157173	0.295856	0.166086	0.402487	0.432006	0.378175	0.686787	0.713079	0.875534	0.60504	0.649878	0.853055	0.702658	0.758467	0.404223	0.206372	0.0001	0.0001
1686	0	chr1	-	74319821	74458552	ENSGALT00000037259	52	8788	ENSGALG00000017272	VWF	GO:0070062(extracellular exosome);GO:0033093(Weibel-Palade body);GO:0031012(extracellular matrix);GO:0005783(endoplasmic reticulum);GO:0005576(extracellular region);GO:0051260(protein homooligomerization);GO:0031589(cell-substrate adhesion);GO:0030168(platelet activation);GO:0007599(hemostasis);GO:0007596(blood coagulation);GO:0007155(cell adhesion);GO:0051087(chaperone binding);GO:0047485(protei…	04512(ECM-receptor interaction);04510(Focal adhesion)	NA	NA	von Willebrand factor [Source:HGNC Symbol;Acc:HGNC:12726]	NA	5.02372	0.988192	5.14497	6.31507	9.21508	17.0113	16.8967	9.79438	11.3458	25.0647	17.3564	14.2372	16.1913	12.3065	12.2793	26.2867	10.6697	16.4119	14.245	17.9223	14.5674	7.76507	3.71896
1687	0	chr1	-	74319969	74457097	ENSGALT00000027924	52	8328	ENSGALG00000017272	VWF	GO:0070062(extracellular exosome);GO:0033093(Weibel-Palade body);GO:0031012(extracellular matrix);GO:0005783(endoplasmic reticulum);GO:0005576(extracellular region);GO:0051260(protein homooligomerization);GO:0031589(cell-substrate adhesion);GO:0030168(platelet activation);GO:0007599(hemostasis);GO:0007596(blood coagulation);GO:0007155(cell adhesion);GO:0051087(chaperone binding);GO:0047485(protei…	04512(ECM-receptor interaction);04510(Focal adhesion)	NA	NA	von Willebrand factor [Source:HGNC Symbol;Acc:HGNC:12726]	NA	0.0001	3.19298	0.0001	4.74094	1.37852	7.13403	6.91137	6.5602	4.44028	9.18506	11.9181	12.3088	16.625	19.2716	16.5816	25.6738	25.5947	22.6167	16.0685	8.51449	6.86853	3.05973	1.06439
1688	0	chr1	-	74376866	74457097	ENSGALT00000055114	30	5548	ENSGALG00000017272	VWF	GO:0070062(extracellular exosome);GO:0033093(Weibel-Palade body);GO:0031012(extracellular matrix);GO:0005783(endoplasmic reticulum);GO:0005576(extracellular region);GO:0051260(protein homooligomerization);GO:0031589(cell-substrate adhesion);GO:0030168(platelet activation);GO:0007599(hemostasis);GO:0007596(blood coagulation);GO:0007155(cell adhesion);GO:0051087(chaperone binding);GO:0047485(protei…	04512(ECM-receptor interaction);04510(Focal adhesion)	K03900	NA	von Willebrand factor [Source:HGNC Symbol;Acc:HGNC:12726]	NA	1.61112	1.97162	0.0001	4.14461	2.49926	5.55319	3.73647	15.5821	17.1187	5.8531	32.4103	18.1016	19.3504	20.0278	17.4556	45.685	42.7893	35.31	19.1599	18.4607	8.2906	3.32194	1.19428
1762	0	chr1	+	76641354	76652029	ENSGALT00000037176	6	1458	ENSGALG00000014362	CD86	GO:0016021(integral component of membrane);GO:0016020(membrane);GO:0009986(cell surface);GO:0070062(extracellular exosome)	04514(Cell adhesion molecules (CAMs));04620(Toll-like receptor signaling pathway);04672(Intestinal immune network for IgA production)	K05413	NA	CD86 molecule [Source:HGNC Symbol;Acc:HGNC:1705]	NA	0.0001	0.0001	0.0001	0.11237	0.0001	0.0001	0.0001	0.110718	0.073379	0.125516	0.041753	0.819694	0.139119	1.64453	0.530686	0.504665	0.19972	0.41169	0.867781	0.080216	0.0369727	0.056235	0.0001
1772	0	chr1	+	76868927	76870807	ENSGALT00000022680	1	1881	ENSGALG00000013999	FBXO40	GO:0005737(cytoplasm);GO:0042692(muscle cell differentiation);GO:0061630(ubiquitin protein ligase activity);GO:0016567(protein ubiquitination);GO:0046872(metal ion binding);GO:0008270(zinc ion binding)	NA	NA	NA	F-box protein 40 [Source:HGNC Symbol;Acc:HGNC:29816]	NA	0.53053	0.909489	0.751762	2.01442	1.85953	18.0801	10.5695	19.3585	76.9038	83.6093	80.7871	76.6351	122.427	49.6857	26.1994	76.2455	13.183	38.5426	82.9158	80.4334	16.0027	1.93697	0.730594
1773	0	chr1	+	76879713	76888332	ENSGALT00000023307	7	3790	ENSGALG00000014428	TAPBPL	GO:0002590(negative regulation of antigen processing and presentation of peptide antigen via MHC class I);GO:0032403(protein complex binding);GO:0016021(integral component of membrane);GO:0016020(membrane)	NA	NA	NA	TAP binding protein like [Source:HGNC Symbol;Acc:HGNC:30683]	NA	1.16776	0.962944	0.997681	0.996311	0.885239	0.665001	1.11144	0.916203	4.01589	2.24157	1.89113	7.51975	4.21204	9.98627	5.63887	3.20829	3.12739	3.99151	7.23935	2.71619	0.897547	0.940775	1.0428
1786	0	chr1	+	76952888	76956797	ENSGALT00000074237	11	1091	ENSGALG00000014442	GAPDH	GO:0097452(GAIT complex);GO:0070062(extracellular exosome);GO:0043231(intracellular membrane-bounded organelle);GO:0031982(vesicle);GO:0031965(nuclear membrane);GO:0031012(extracellular matrix);GO:0030529(intracellular ribonucleoprotein complex);GO:0016020(membrane);GO:0015630(microtubule cytoskeleton);GO:0005886(plasma membrane);GO:0005829(cytosol);GO:0005811(lipid droplet);GO:0005634(nucleus);G…	01200(Carbon metabolism);01230(Biosynthesis of amino acids);00010(Glycolysis / Gluconeogenesis)	NA	NA	Glyceraldehyde-3-phosphate dehydrogenase [Source:UniProtKB/Swiss-Prot;Acc:P00356]	NA	50.5444	39.5126	42.3506	101.497	47.3776	216.433	400.49	134.558	258.859	260.114	451.126	471.287	525.554	212.176	537.273	538.3	936.838	670.804	403.006	323.366	250.494	74.4371	44.1359
1788	0	chr1	+	76952888	76956801	ENSGALT00000051222	11	1179	ENSGALG00000014442	GAPDH	GO:0097452(GAIT complex);GO:0070062(extracellular exosome);GO:0043231(intracellular membrane-bounded organelle);GO:0031982(vesicle);GO:0031965(nuclear membrane);GO:0031012(extracellular matrix);GO:0030529(intracellular ribonucleoprotein complex);GO:0016020(membrane);GO:0015630(microtubule cytoskeleton);GO:0005886(plasma membrane);GO:0005829(cytosol);GO:0005811(lipid droplet);GO:0005634(nucleus);G…	01200(Carbon metabolism);01230(Biosynthesis of amino acids);00010(Glycolysis / Gluconeogenesis)	NA	NA	Glyceraldehyde-3-phosphate dehydrogenase [Source:UniProtKB/Swiss-Prot;Acc:P00356]	NA	37.5838	32.3798	32.4808	54.893	33.2037	132.984	54.915	145.008	40.2201	60.8825	83.0747	71.829	56.5059	38.1903	100.487	85.4379	327.726	171.217	55.5084	61.3924	110.969	44.0483	34.1481
1789	0	chr1	+	76952888	76956805	ENSGALT00000023323	12	1288	ENSGALG00000014442	GAPDH	GO:0097452(GAIT complex);GO:0070062(extracellular exosome);GO:0043231(intracellular membrane-bounded organelle);GO:0031982(vesicle);GO:0031965(nuclear membrane);GO:0031012(extracellular matrix);GO:0030529(intracellular ribonucleoprotein complex);GO:0016020(membrane);GO:0015630(microtubule cytoskeleton);GO:0005886(plasma membrane);GO:0005829(cytosol);GO:0005811(lipid droplet);GO:0005634(nucleus);G…	01200(Carbon metabolism);01230(Biosynthesis of amino acids);00010(Glycolysis / Gluconeogenesis)	NA	NA	Glyceraldehyde-3-phosphate dehydrogenase [Source:UniProtKB/Swiss-Prot;Acc:P00356]	NA	1539.91	1980	1548.43	2324.3	2512.9	7857.61	5589.64	6297.12	28299.6	29137.1	43976.5	32343.4	33349.6	26589.7	34557.2	32836.8	44014.5	37136.2	30760.9	33804.4	6581.46	2418.6	1689.45
1790	0	chr1	+	76953241	76956800	ENSGALT00000086032	11	1302	ENSGALG00000014442	GAPDH	GO:0097452(GAIT complex);GO:0070062(extracellular exosome);GO:0043231(intracellular membrane-bounded organelle);GO:0031982(vesicle);GO:0031965(nuclear membrane);GO:0031012(extracellular matrix);GO:0030529(intracellular ribonucleoprotein complex);GO:0016020(membrane);GO:0015630(microtubule cytoskeleton);GO:0005886(plasma membrane);GO:0005829(cytosol);GO:0005811(lipid droplet);GO:0005634(nucleus);G…	01200(Carbon metabolism);01230(Biosynthesis of amino acids);00010(Glycolysis / Gluconeogenesis)	NA	NA	Glyceraldehyde-3-phosphate dehydrogenase [Source:UniProtKB/Swiss-Prot;Acc:P00356]	NA	283.237	137.53	170.032	244.618	157.681	654.691	1798.59	742.407	531.867	514.487	529.447	614.864	474.31	345.468	819.749	656.062	1965.31	1147.04	478.214	525.267	1065.23	201.149	196.933
1792	0	chr1	+	76954524	76956800	ENSGALT00000085687	8	991	ENSGALG00000014442	GAPDH	GO:0097452(GAIT complex);GO:0070062(extracellular exosome);GO:0043231(intracellular membrane-bounded organelle);GO:0031982(vesicle);GO:0031965(nuclear membrane);GO:0031012(extracellular matrix);GO:0030529(intracellular ribonucleoprotein complex);GO:0016020(membrane);GO:0015630(microtubule cytoskeleton);GO:0005886(plasma membrane);GO:0005829(cytosol);GO:0005811(lipid droplet);GO:0005634(nucleus);G…	01200(Carbon metabolism);01230(Biosynthesis of amino acids);00010(Glycolysis / Gluconeogenesis)	NA	NA	Glyceraldehyde-3-phosphate dehydrogenase [Source:UniProtKB/Swiss-Prot;Acc:P00356]	NA	182.315	244.749	217.019	475.76	244.657	1165.8	40.7861	95.4365	8199.96	12770.6	12783.8	9525.33	16008	6071.56	8451.29	10238	8056.17	8915.15	10535	11251.4	434.009	360.208	214.694
1808	0	chr1	+	77151417	77154549	ENSGALT00000023360	7	1499	ENSGALG00000014467	COPS7A	GO:0005829(cytosol);GO:0008180(COP9 signalosome);GO:0005654(nucleoplasm);GO:0000338(protein deneddylation)	NA	NA	NA	COP9 signalosome subunit 7A [Source:HGNC Symbol;Acc:HGNC:16758]	NA	6.66757	4.60128	5.49211	9.08375	7.05702	8.75222	11.306	8.94673	10.7836	16.695	14.9978	10.7014	12.5737	12.1159	13.0328	12.4583	6.57128	10.6875	11.797	14.1588	9.66831	8.07038	5.58698
1809	0	chr1	+	77151582	77154510	ENSGALT00000085822	7	1295	ENSGALG00000014467	COPS7A	GO:0005829(cytosol);GO:0008180(COP9 signalosome);GO:0005654(nucleoplasm);GO:0000338(protein deneddylation)	NA	NA	NA	COP9 signalosome subunit 7A [Source:HGNC Symbol;Acc:HGNC:16758]	NA	61.5139	65.5127	63.7006	73.3582	68.7353	104.052	96.1431	80.8223	118.836	126.787	124.546	134.893	140.713	119.203	125.285	111.164	77.7181	104.722	131.603	123.39	93.6726	71.0467	63.5758
1828	0	chr1	+	77274752	77277757	ENSGALT00000023442	7	1309	ENSGALG00000014526	ENSGALG00000014526	GO:0046166(glyceraldehyde-3-phosphate biosynthetic process);GO:0006098(pentose-phosphate shunt);GO:0019563(glycerol catabolic process);GO:0004807(triose-phosphate isomerase activity);GO:0006096(glycolytic process);GO:0006094(gluconeogenesis);GO:0005829(cytosol);GO:0016853(isomerase activity);GO:0008152(metabolic process);GO:0003824(catalytic activity)	01200(Carbon metabolism);01230(Biosynthesis of amino acids);00010(Glycolysis / Gluconeogenesis);00051(Fructose and mannose metabolism);00562(Inositol phosphate metabolism)	NA	NA	Triosephosphate isomerase [Source:UniProtKB/Swiss-Prot;Acc:P00940]	NA	129.835	115.734	138.011	260.255	362.565	435.498	358.445	402.212	3379.67	3718.57	4416.23	2904.47	3303.44	2278.36	2235.86	2520.69	2710.18	2488.91	2828.76	3838.16	398.718	311.41	127.86
1829	0	chr1	+	77274827	77277753	ENSGALT00000071768	8	1027	ENSGALG00000014526	ENSGALG00000014526	GO:0046166(glyceraldehyde-3-phosphate biosynthetic process);GO:0006098(pentose-phosphate shunt);GO:0019563(glycerol catabolic process);GO:0004807(triose-phosphate isomerase activity);GO:0006096(glycolytic process);GO:0006094(gluconeogenesis);GO:0005829(cytosol);GO:0016853(isomerase activity);GO:0008152(metabolic process);GO:0003824(catalytic activity)	01200(Carbon metabolism);01230(Biosynthesis of amino acids);00010(Glycolysis / Gluconeogenesis);00051(Fructose and mannose metabolism);00562(Inositol phosphate metabolism)	NA	NA	Triosephosphate isomerase [Source:UniProtKB/Swiss-Prot;Acc:P00940]	NA	1.29704	1.55192	1.67998	3.72774	1.90918	14.0474	12.7619	10.4084	79.8892	95.7477	80.7464	101.018	72.2383	75.669	50.714	90.2586	110.062	83.6781	82.975	85.4611	12.4059	2.81846	1.50965
1830	0	chr1	+	77274833	77277753	ENSGALT00000067267	6	1374	ENSGALG00000014526	ENSGALG00000014526	GO:0046166(glyceraldehyde-3-phosphate biosynthetic process);GO:0006098(pentose-phosphate shunt);GO:0019563(glycerol catabolic process);GO:0004807(triose-phosphate isomerase activity);GO:0006096(glycolytic process);GO:0006094(gluconeogenesis);GO:0005829(cytosol);GO:0016853(isomerase activity);GO:0008152(metabolic process);GO:0003824(catalytic activity)	01200(Carbon metabolism);01230(Biosynthesis of amino acids);00010(Glycolysis / Gluconeogenesis);00051(Fructose and mannose metabolism);00562(Inositol phosphate metabolism)	K01803	EC:5.3.1.1	Triosephosphate isomerase [Source:UniProtKB/Swiss-Prot;Acc:P00940]	NA	47.5772	63.0411	32.2318	67.5442	66.0841	135.618	189.362	137.211	1241.93	1216.7	1390.01	1067.31	1397.06	840.618	863.107	846.504	1003.08	904.232	1101.66	1282.88	154.064	66.8142	47.6167
1848	0	chr1	+	77379603	77388708	ENSGALT00000023545	12	2650	ENSGALG00000014603	C1S	GO:0072562(blood microparticle);GO:0070062(extracellular exosome);GO:0001867(complement activation, lectin pathway);GO:0042802(identical protein binding);GO:0004252(serine-type endopeptidase activity);GO:0006508(proteolysis);GO:0016787(hydrolase activity);GO:0008233(peptidase activity);GO:0005615(extracellular space);GO:0005509(calcium ion binding);GO:0006958(complement activation, classical path…	NA	NA	NA	complement C1s [Source:HGNC Symbol;Acc:HGNC:1247]	NA	1.52571	0.937079	2.60631	1.41962	2.60703	1.94529	2.61461	2.67365	11.9359	8.30006	3.30607	12.9299	2.17251	33.4867	7.5753	12.0862	6.60391	8.75513	16.1964	7.84734	2.41118	2.01333	1.6897
1877	0	chr1	+	78071850	78073633	ENSGALT00000023784	2	1694	ENSGALG00000014750	ENSGALG00000014750	NA	NA	NA	NA	NA	NA	0.0001	0.0001	0.0001	0.0001	0.0001	0.084137	0.0001	0.0001	0.386943	0.065063	0.043184	0.0001	0.173658	2.69322	1.07841	0.996185	0.118679	0.731091	0.955659	0.165063	0.0281123	0.0001	0.0001
1883	0	chr1	-	78077450	78181774	ENSGALT00000083155	8	897	ENSGALG00000014754	ENSGALG00000014754	GO:0042571(immunoglobulin complex, circulating);GO:0050871(positive regulation of B cell activation);GO:0050853(B cell receptor signaling pathway);GO:0006958(complement activation, classical pathway);GO:0042742(defense response to bacterium);GO:0006911(phagocytosis, engulfment);GO:0006910(phagocytosis, recognition);GO:0034987(immunoglobulin receptor binding);GO:0009897(external side of plasma mem…	NA	NA	NA	NA	NA	0.0001	0.0001	0.0001	0.0001	0.0001	0.0001	0.0001	0.0001	0.0001	0.0001	0.0001	1.20721	0.0001	1.5412	0.209748	0.065493	0.0001	0.0917803	0.916171	0.0001	0.0001	0.0001	0.0001
1943	0	chr1	-	79487334	79673494	ENSGALT00000066802	26	3483	ENSGALG00000032361	STXBP5L	GO:0005886(plasma membrane);GO:0019905(syntaxin binding);GO:0042593(glucose homeostasis);GO:0046676(negative regulation of insulin secretion);GO:0017157(regulation of exocytosis);GO:0050714(positive regulation of protein secretion)	NA	NA	NA	syntaxin binding protein 5 like [Source:HGNC Symbol;Acc:HGNC:30757]	NA	0.0001	0.0001	0.0001	0.0001	0.0001	1.91852	0.0001	1.41114	3.64716	6.53989	4.84107	8.22692	3.05915	0.0001	0.111633	5.74607	2.1082	2.6553	3.76206	5.00937	1.10992	0.0001	0.0001
1962	0	chr1	+	80152053	80153980	ENSGALT00000030474	3	523	ENSGALG00000014981	COX17	GO:0005758(mitochondrial intermembrane space);GO:0006825(copper ion transport);GO:0016531(copper chaperone activity);GO:0033617(mitochondrial respiratory chain complex IV assembly);GO:0005507(copper ion binding);GO:1903136(cuprous ion binding);GO:0008284(positive regulation of cell proliferation);GO:1904960(positive regulation of cytochrome-c oxidase activity);GO:0005737(cytoplasm)	00190(Oxidative phosphorylation)	K02260	NA	COX17, cytochrome c oxidase copper chaperone [Source:HGNC Symbol;Acc:HGNC:2264]	NA	3.82722	9.15258	6.28855	7.44617	8.46284	11.5042	17.2026	9.67056	13.2376	12.1031	10.2051	20.4156	14.0034	15.7007	16.0975	16.0285	9.50489	13.877	16.7066	11.8486	12.7925	7.9545	6.42278
1968	0	chr1	-	80243655	80267671	ENSGALT00000047913	23	3526	ENSGALG00000032247	ATP1A1	GO:0043209(myelin sheath);GO:0005886(plasma membrane);GO:0070062(extracellular exosome);GO:0016324(apical plasma membrane);GO:0016020(membrane);GO:0016323(basolateral plasma membrane);GO:0043234(protein complex);GO:0051087(chaperone binding);GO:1903561(extracellular vesicle);GO:0002026(regulation of the force of heart contraction);GO:0030315(T-tubule);GO:0014069(postsynaptic density);GO:0042383(s…	04260(Cardiac muscle contraction);04261(Adrenergic signaling in cardiomyocytes)	NA	NA	ATPase Na+/K+ transporting subunit alpha 1 [Source:HGNC Symbol;Acc:HGNC:799]	NA	137.689	123.792	122.311	100.61	93.6323	206.614	137.981	141.275	151.52	115.298	166.704	121.316	164.94	176.524	265.202	245.766	557.531	356.167	154.26	144.507	161.956	97.121	127.931
1974	0	chr1	+	80446094	80476861	ENSGALT00000036952	11	2090	ENSGALG00000015018	CASQ2	GO:0033018(sarcoplasmic reticulum lumen);GO:0030314(junctional membrane complex);GO:0030018(Z disc);GO:0014802(terminal cisterna);GO:0005737(cytoplasm);GO:0005622(intracellular);GO:1901017(negative regulation of potassium ion transmembrane transporter activity);GO:0071313(cellular response to caffeine);GO:0060315(negative regulation of ryanodine-sensitive calcium-release channel activity);GO:0060…	NA	NA	NA	calsequestrin 2 [Source:HGNC Symbol;Acc:HGNC:1513]	NA	245.401	294.006	298.583	520.13	578.733	450.412	519.277	427.889	1395.36	1244.31	1345.65	1564.71	1406.99	1006.1	826.473	1028.71	886.654	913.944	1325.93	1328.44	465.859	549.432	279.33
2006	0	chr1	+	82904583	82931844	ENSGALT00000024346	4	2226	ENSGALG00000015094	ZBTB20	GO:0005634(nucleus);GO:0045892(negative regulation of transcription, DNA-templated);GO:0032760(positive regulation of tumor necrosis factor production);GO:0032755(positive regulation of interleukin-6 production);GO:0032728(positive regulation of interferon-beta production);GO:0010629(negative regulation of gene expression);GO:0000122(negative regulation of transcription from RNA polymerase II pro…	NA	NA	NA	zinc finger and BTB domain containing 20 [Source:HGNC Symbol;Acc:HGNC:13503]	NA	3.99348	3.04997	3.35866	12.2166	10.0153	19.608	19.5227	24.6045	24.0912	24.9497	20.3267	14.8194	11.5809	8.04214	20.7209	30.7516	12.2163	21.2296	11.4808	23.1225	21.2451	11.116	3.46737
2075	0	chr1	+	84210854	84252641	ENSGALT00000051623	10	1867	ENSGALG00000015252	ST3GAL6	GO:0097503(sialylation);GO:0008373(sialyltransferase activity);GO:0006486(protein glycosylation);GO:0005794(Golgi apparatus);GO:0016757(transferase activity, transferring glycosyl groups);GO:0016740(transferase activity);GO:0016021(integral component of membrane);GO:0016020(membrane);GO:0052798(beta-galactoside alpha-2,3-sialyltransferase activity);GO:0009311(oligosaccharide metabolic process);GO…	00601(Glycosphingolipid biosynthesis - lacto and neolacto series)	K03792	EC:2.4.99.6	ST3 beta-galactoside alpha-2,3-sialyltransferase 6 [Source:HGNC Symbol;Acc:HGNC:18080]	NA	2.54168	0.184687	0.120257	2.29361	3.02377	5.86109	5.37453	3.7868	7.39778	6.61378	6.94896	18.3357	9.3179	9.41283	9.56382	6.37621	2.94899	6.29634	12.3555	6.98684	5.00747	2.65869	0.948876
2095	0	chr1	-	85206633	85256216	ENSGALT00000080998	17	4227	ENSGALG00000015322	IMPG2	GO:0043235(receptor complex);GO:0033165(interphotoreceptor matrix);GO:0008201(heparin binding);GO:0005540(hyaluronic acid binding);GO:0005201(extracellular matrix structural constituent);GO:0007601(visual perception);GO:0016021(integral component of membrane);GO:0016020(membrane)	NA	NA	NA	interphotoreceptor matrix proteoglycan 2 [Source:HGNC Symbol;Acc:HGNC:18362]	NA	0.0001	0.0001	0.0001	0.0001	0.0001	1.57041	0.815783	0.0001	0.0001	0.01158	0.0001	0.031711	0.111167	0.545625	0.003488	0.355177	0.0001	0.119588	0.229501	0.00392667	0.79543	0.0001	0.0001
2111	0	chr1	+	85347660	85359894	ENSGALT00000024760	13	2412	ENSGALG00000015342	CEP97	GO:0043234(protein complex);GO:0005829(cytosol);GO:0005815(microtubule organizing center);GO:0005813(centrosome);GO:1902018(negative regulation of cilium assembly);GO:1901673(regulation of mitotic spindle assembly)	NA	NA	NA	centrosomal protein 97 [Source:HGNC Symbol;Acc:HGNC:26244]	NA	3.01112	4.16773	4.42871	3.19951	2.69693	8.77699	5.62226	6.41305	5.59214	4.66062	4.57375	2.9727	5.33164	5.6145	8.1897	7.39608	6.6875	7.42442	4.63961	4.94217	6.93744	2.94822	3.86918
2146	0	chr1	+	88425958	88430283	ENSGALT00000024806	4	939	ENSGALG00000015375	PLCXD2	GO:0008081(phosphoric diester hydrolase activity);GO:0006629(lipid metabolic process)	NA	NA	NA	phosphatidylinositol specific phospholipase C X domain containing 2 [Source:HGNC Symbol;Acc:HGNC:26462]	NA	1.86181	2.54383	2.74406	2.66987	2.5867	4.28696	3.54627	1.54671	1.75033	2.44582	4.69289	4.68764	5.0996	9.02899	9.02575	8.60749	5.91479	7.84934	6.27207	2.96301	3.12665	2.62828	2.38324
2160	0	chr1	-	88670551	88680913	ENSGALT00000063137	4	1482	ENSGALG00000040162	ENSGALG00000040162	NA	NA	NA	NA	NA	NA	0.054611	0.055947	0.0001	0.461229	0.0001	0.763392	1.12712	0.611115	0.068957	0.361834	0.287744	0.481167	0.069559	1.76551	0.659517	0.501723	0.220179	0.460473	0.77208	0.239512	0.833874	0.230664	0.036886
2196	0	chr1	-	91417916	91498347	ENSGALT00000024895	19	3018	ENSGALG00000015435	DCAF6	GO:0080008(Cul4-RING E3 ubiquitin ligase complex);GO:0005925(focal adhesion);GO:0005829(cytosol);GO:0005634(nucleus);GO:0045944(positive regulation of transcription from RNA polymerase II promoter);GO:0030374(ligand-dependent nuclear receptor transcription coactivator activity)	NA	NA	NA	DDB1 and CUL4 associated factor 6 [Source:HGNC Symbol;Acc:HGNC:30002]	NA	45.6423	45.6766	49.106	80.1062	79.1962	96.9622	80.4683	104.027	134.397	148.131	105.707	165.816	155.43	89.0351	156.454	192.557	98.9088	149.307	136.76	129.412	93.8191	79.6512	46.8083
2207	0	chr1	-	91663104	91748448	ENSGALT00000068822	16	2337	ENSGALG00000015446	POU2F1	GO:0001223(transcription coactivator binding);GO:0003700(transcription factor activity, sequence-specific DNA binding);GO:0043565(sequence-specific DNA binding);GO:0006355(regulation of transcription, DNA-templated);GO:0006351(transcription, DNA-templated);GO:0005634(nucleus);GO:0003677(DNA binding);GO:0005654(nucleoplasm);GO:0043231(intracellular membrane-bounded organelle);GO:0045944(positive r…	NA	NA	NA	POU class 2 homeobox 1 [Source:HGNC Symbol;Acc:HGNC:9212]	NA	0.152145	0.214699	0.148673	0.509005	0.184907	0.51127	0.327664	0.558118	0.961487	0.592288	0.531044	4.39826	4.1174	5.52867	0.191698	2.85482	0.095831	1.04745	4.68144	0.69494	0.465684	0.346956	0.171839
2208	0	chr1	-	91795813	91804632	ENSGALT00000024917	5	3471	ENSGALG00000015453	DUSP27	GO:0016311(dephosphorylation);GO:0006470(protein dephosphorylation);GO:0016791(phosphatase activity);GO:0008138(protein tyrosine/serine/threonine phosphatase activity)	NA	NA	NA	dual specificity phosphatase 27, atypical [Source:HGNC Symbol;Acc:HGNC:25034]	NA	14.5231	13.407	13.7138	15.4004	19.0053	19.4304	21.0995	23.792	71.6411	51.3054	47.7194	85.3294	51.7837	51.1634	58.0036	53.4313	40.6956	50.7102	62.7588	56.8886	21.4407	17.2028	13.8813
2296	0	chr1	+	98607010	98696454	ENSGALT00000025309	26	4488	ENSGALG00000015693	USP25	GO:0005829(cytosol);GO:0005783(endoplasmic reticulum);GO:1904293(negative regulation of ERAD pathway);GO:0071108(protein K48-linked deubiquitination);GO:0070536(protein K63-linked deubiquitination);GO:0016579(protein deubiquitination);GO:0051117(ATPase binding);GO:0031625(ubiquitin protein ligase binding);GO:0004843(thiol-dependent ubiquitin-specific protease activity);GO:0036459(thiol-dependent …	NA	NA	NA	ubiquitin specific peptidase 25 [Source:HGNC Symbol;Acc:HGNC:12624]	NA	10.9265	12.2134	13.5156	17.1345	21.4764	39.3786	47.9431	43.4514	46.502	46.3091	31.7045	69.3492	62.6153	29.3317	124.846	68.371	87.2898	93.5023	53.7654	41.5052	43.591	19.3054	12.2185
2319	0	chr1	+	101041201	101041500	ENSGALT00000081816	1	300	ENSGALG00000039711	ENSGALG00000039711	NA	NA	NA	NA	NA	NA	23.416	33.3029	33.733	41.4611	70.808	41.3001	28.2092	56.3739	27.2209	83.4893	122.843	139.238	126.989	132.22	155.346	322.566	259.314	245.742	132.816	77.851	41.9611	56.1346	30.1506
2384	0	chr1	+	104968387	104988771	ENSGALT00000061316	6	993	ENSGALG00000032882	ENSGALG00000032882	NA	NA	NA	NA	NA	NA	0.277612	0.67692	0.173819	0.85998	0.445123	2.17121	1.1484	2.05838	0.918023	0.66452	0.927288	1.42499	0.899989	2.485	2.1142	1.95801	2.07145	2.04789	1.60333	0.83661	1.79266	0.652551	0.376117
2403	0	chr1	-	105312590	105323530	ENSGALT00000049014	7	1841	ENSGALG00000034396	TMEM50B	GO:0005886(plasma membrane);GO:0005783(endoplasmic reticulum)	NA	NA	NA	transmembrane protein 50B [Source:HGNC Symbol;Acc:HGNC:1280]	NA	3.50788	9.5018	11.1599	9.58498	5.32839	24.2581	13.2539	13.216	12.1991	14.7264	13.7557	14.4337	14.7422	12.7197	20.1625	16.6673	12.4027	16.4108	13.9652	13.5604	16.9093	7.45669	8.05652
2430	0	chr1	+	105847674	105847844	ENSGALT00000070091	1	171	ENSGALG00000034083	ENSGALG00000034083	NA	NA	NA	NA	NA	NA	5.54556	4.15143	2.27664	4.60311	3.91056	9.10724	6.72282	4.78262	10.2659	4.52211	5.47882	15.4368	13.352	11.0071	6.17999	12.0899	2.34774	6.87255	13.2653	6.75562	6.87089	4.25684	3.99121
2515	0	chr1	-	109907383	109920133	ENSGALT00000052958	13	5068	ENSGALG00000041988	ENSGALG00000041988	NA	NA	NA	NA	NA	NA	35.4879	34.9431	32.8825	25.7954	24.2462	61.9899	41.8147	48.001	218.224	214.814	214.092	145.822	148.997	106.401	385.268	217.195	237.931	280.131	133.74	215.71	50.6019	25.0208	34.4378
2527	0	chr1	+	110334367	110341333	ENSGALT00000030337	7	1830	ENSGALG00000019171	ENSGALG00000019171	GO:0005739(mitochondrion)	NA	NA	NA	ES1 protein homolog, mitochondrial [Source:RefSeq peptide;Acc:NP_001025969]	NA	42.212	46.5408	40.8374	33.7317	38.2533	44.5454	36.4946	41.7049	71.4612	89.768	58.4287	92.2603	89.8515	40.4691	78.5949	82.8254	58.8489	73.4231	74.1936	73.2193	40.915	35.9925	43.1967
2562	0	chr1	-	111996403	112002409	ENSGALT00000030326	3	1602	ENSGALG00000016228	NYX	GO:0005622(intracellular);GO:0007601(visual perception);GO:0046426(negative regulation of JAK-STAT cascade);GO:0006469(negative regulation of protein kinase activity);GO:0004860(protein kinase inhibitor activity);GO:0019221(cytokine-mediated signaling pathway);GO:0005737(cytoplasm)	NA	NA	NA	nyctalopin [Source:HGNC Symbol;Acc:HGNC:8082]	NA	0.20158	0.280207	0.268103	0.564815	0.327642	0.431371	0.540094	0.377873	0.312732	0.845773	0.194678	0.48704	0.257395	0.285995	2.32981	0.869989	0.99273	1.39751	0.343477	0.451061	0.449779	0.446228	0.249963
2563	0	chr1	-	112021560	112038987	ENSGALT00000026171	17	4511	ENSGALG00000016231	ENSGALG00000016231	GO:0004386(helicase activity);GO:0016787(hydrolase activity);GO:0003676(nucleic acid binding);GO:0005524(ATP binding);GO:0000166(nucleotide binding)	04622(RIG-I-like receptor signaling pathway)	K11594	EC:3.6.4.13	NA	NA	199.343	205.46	204.646	155.719	170.878	220.62	145.806	181.387	246.386	351.111	173.228	332.139	267.61	234.094	972.918	662.288	614.023	749.743	277.947	256.908	182.604	163.298	203.149
2591	0	chr1	-	112738605	112739753	ENSGALT00000049715	1	1149	ENSGALG00000041078	MID1IP1	GO:0008022(protein C-terminus binding);GO:0007026(negative regulation of microtubule depolymerization);GO:0045723(positive regulation of fatty acid biosynthetic process);GO:0051258(protein polymerization);GO:0051351(positive regulation of ligase activity);GO:0005634(nucleus);GO:0005737(cytoplasm);GO:0005829(cytosol);GO:0015630(microtubule cytoskeleton);GO:0042802(identical protein binding)	NA	NA	NA	MID1 interacting protein 1 [Source:HGNC Symbol;Acc:HGNC:20715]	NA	17.5009	15.9057	17.4699	14.4157	12.9317	16.3685	22.517	22.1529	36.2417	33.8382	30.0141	48.7952	52.7546	60.165	64.3509	48.4646	115.951	76.2554	53.9049	33.3646	20.3461	13.6737	16.9588
2669	0	chr1	-	118319067	118321891	ENSGALT00000075304	7	1144	ENSGALG00000016348	SAT1	GO:0005622(intracellular);GO:0042127(regulation of cell proliferation);GO:0001525(angiogenesis);GO:0004145(diamine N-acetyltransferase activity);GO:0016746(transferase activity, transferring acyl groups);GO:0005829(cytosol);GO:0005737(cytoplasm);GO:0008080(N-acetyltransferase activity);GO:0016740(transferase activity);GO:0019809(spermidine binding);GO:0009447(putrescine catabolic process);GO:0032…	00330(Arginine and proline metabolism);04216(Ferroptosis)	K00657	EC:2.3.1.57	Diamine acetyltransferase 1 [Source:UniProtKB/Swiss-Prot;Acc:Q8AXL1]	NA	4.52431	6.67183	4.48377	10.7782	6.83005	14.1444	12.767	17.255	25.0951	21.4821	9.33703	19.9827	12.8436	17.0164	47.069	21.186	19.2617	29.1722	16.6142	18.6381	14.7221	8.80413	5.22664
2684	0	chr1	+	119167856	119169643	ENSGALT00000026436	1	1788	ENSGALG00000016388	KLHL34	GO:0005615(extracellular space);GO:0031463(Cul3-RING ubiquitin ligase complex);GO:0004842(ubiquitin-protein transferase activity);GO:0016567(protein ubiquitination)	NA	NA	NA	kelch like family member 34 [Source:HGNC Symbol;Acc:HGNC:26634]	NA	2.02133	0.521571	1.24033	10.4729	6.92622	37.8134	32.5803	43.8301	33.1088	28.0436	24.0977	49.4258	58.0169	25.3154	80.5496	45.6552	24.4954	50.2334	44.2527	28.4167	38.0746	8.69958	1.26108
2690	0	chr1	+	119730475	119820379	ENSGALT00000052145	21	2124	ENSGALG00000016406	RPS6KA3	GO:0045944(positive regulation of transcription from RNA polymerase II promoter);GO:0043154(negative regulation of cysteine-type endopeptidase activity involved in apoptotic process);GO:0032496(response to lipopolysaccharide);GO:0002224(toll-like receptor signaling pathway);GO:0043027(cysteine-type endopeptidase inhibitor activity involved in apoptotic process);GO:0019901(protein kinase binding);…	NA	NA	NA	ribosomal protein S6 kinase A3 [Source:HGNC Symbol;Acc:HGNC:10432]	NA	0.0001	1.05018	1.46805	0.614791	1.72743	3.93845	2.75871	0.366307	3.6692	6.6999	3.29532	2.18947	2.29408	3.05041	3.65477	1.95636	2.23141	2.61418	2.51132	4.55481	2.35449	1.17111	0.839446
2698	0	chr1	+	119826776	119833978	ENSGALT00000085272	6	763	ENSGALG00000016410	ENSGALG00000016410	GO:0006413(translational initiation);GO:0003743(translation initiation factor activity);GO:0006412(translation);GO:0003723(RNA binding)	03013(RNA transport)	K03236	NA	NA	NA	0.808154	2.73645	0.881763	0.958932	0.511149	1.05255	1.03735	0.655864	8.63765	0.946523	7.56426	0.571653	21.3527	13.7943	1.01594	29.6501	11.2464	13.9708	11.9062	5.71614	0.915254	0.73504	1.47546
2750	0	chr1	+	122100794	122112588	ENSGALT00000026728	7	969	ENSGALG00000016562	ASB11	GO:0016567(protein ubiquitination);GO:0005622(intracellular);GO:0035556(intracellular signal transduction);GO:0016021(integral component of membrane);GO:0016020(membrane)	NA	NA	NA	ankyrin repeat and SOCS box containing 11 [Source:HGNC Symbol;Acc:HGNC:17186]	NA	0.260446	0.086425	0.310656	1.04038	0.332514	29.7037	15.2821	30.7417	36.3937	43.0133	36.5667	10.7611	27.2936	7.719	23.2962	32.8145	11.4166	22.5091	15.2579	38.6579	25.2425	0.686446	0.219176
2826	0	chr1	+	126513753	126572986	ENSGALT00000071516	4	781	ENSGALG00000040388	PUDP	GO:0070062(extracellular exosome)	NA	NA	NA	pseudouridine 5'-phosphatase [Source:HGNC Symbol;Acc:HGNC:16818]	NA	3.87212	1.49737	1.90388	3.19123	3.1382	3.93036	5.22455	5.29099	4.11245	5.51332	4.6621	10.526	4.59144	7.12423	6.69117	5.83777	4.65608	5.72834	7.41389	4.76262	4.8153	3.16472	2.42446
2875	0	chr1	-	130158053	130170776	ENSGALT00000026988	7	1238	ENSGALG00000016724	RGN	GO:0005737(cytoplasm);GO:0005634(nucleus);GO:0019853(L-ascorbic acid biosynthetic process);GO:0008270(zinc ion binding);GO:0005509(calcium ion binding);GO:0004341(gluconolactonase activity);GO:0030234(enzyme regulator activity);GO:0050790(regulation of catalytic activity)	01200(Carbon metabolism);00030(Pentose phosphate pathway);00053(Ascorbate and aldarate metabolism)	K01053	EC:3.1.1.17	regucalcin [Source:HGNC Symbol;Acc:HGNC:9989]	NA	3.30077	3.9407	2.33123	4.93833	3.98275	3.53168	6.08618	2.6475	7.6699	8.13519	4.16537	9.02039	7.94011	4.73705	8.95602	6.91851	7.38323	7.75259	7.23252	6.65682	4.08845	4.46054	3.1909
2982	0	chr1	+	133975526	133992893	ENSGALT00000074418	12	2035	ENSGALG00000040621	IL18R1	NA	04060(Cytokine-cytokine receptor interaction)	NA	NA	interleukin 18 receptor 1 [Source:HGNC Symbol;Acc:HGNC:5988]	NA	0.204196	0.0001	0.361775	0.568521	0.0001	0.791002	0.283598	0.0001	0.535998	0.436404	0.280369	0.782822	0.361632	4.03585	1.26058	1.54191	0.504978	1.10249	1.72677	0.41759	0.358233	0.284311	0.18869
3085	0	chr1	-	139241471	139275735	ENSGALT00000071997	6	2591	ENSGALG00000030125	ANKRD10	GO:0060828(regulation of canonical Wnt signaling pathway)	NA	NA	NA	Ankyrin repeat domain-containing protein 10 [Source:UniProtKB/Swiss-Prot;Acc:Q5ZLC6]	NA	13.5786	14.4709	11.8334	11.4493	13.2194	30.0516	23.4848	30.5631	26.815	23.6624	14.868	40.4106	30.5888	20.9566	27.9899	35.5538	21.1366	28.2268	30.652	21.7818	28.0332	12.3344	13.2943
3086	0	chr1	-	139241472	139275534	ENSGALT00000085038	6	2407	ENSGALG00000030125	ANKRD10	GO:0060828(regulation of canonical Wnt signaling pathway)	NA	NA	NA	Ankyrin repeat domain-containing protein 10 [Source:UniProtKB/Swiss-Prot;Acc:Q5ZLC6]	NA	6.52086	6.73479	7.01189	8.38609	7.42755	18.2203	15.0149	18.5742	21.0649	19.2464	13.5101	26.56	28.7405	15.6223	24.4901	30.386	12.3129	22.3963	23.641	17.9405	17.2698	7.90682	6.75585
3115	0	chr1	-	142734630	142752303	ENSGALT00000027236	4	771	ENSGALG00000016859	ENSGALG00000016859	NA	NA	NA	NA	NA	NA	0.0001	0.031841	0.0001	0.0001	0.0001	1.05955	0.932835	0.0001	22.7751	12.0192	13.0969	19.6737	36.5941	11.7332	17.5574	15.0805	10.1082	14.2487	22.667	15.9637	0.664161	0.0001	0.0106803
3165	0	chr1	-	145335208	145407071	ENSGALT00000030196	8	4444	ENSGALG00000016890	MBNL2	GO:0005654(nucleoplasm);GO:0043484(regulation of RNA splicing);GO:0000381(regulation of alternative mRNA splicing, via spliceosome);GO:0003723(RNA binding);GO:0046872(metal ion binding)	NA	NA	NA	muscleblind-like 2 isoform 7 [Source:RefSeq peptide;Acc:NP_001156848]	NA	1.22807	2.34673	3.34285	3.07298	4.29189	5.91152	4.79486	5.16715	11.0328	3.3004	4.61385	6.37403	10.8614	1.74685	15.514	14.9065	10.9087	13.7764	6.32744	6.31568	5.29118	3.68244	2.30588
3167	0	chr1	-	145335208	145407071	ENSGALT00000043812	8	4274	ENSGALG00000016890	MBNL2	GO:0005654(nucleoplasm);GO:0043484(regulation of RNA splicing);GO:0000381(regulation of alternative mRNA splicing, via spliceosome);GO:0003723(RNA binding);GO:0046872(metal ion binding)	NA	NA	NA	muscleblind-like 2 isoform 7 [Source:RefSeq peptide;Acc:NP_001156848]	NA	0.0001	0.0001	0.0001	1.57868	0.57288	0.460274	0.0001	0.0001	4.36714	1.10561	0.0001	0.189923	0.0001	0.672866	6.19705	5.10537	1.81026	4.37089	0.28763	1.82428	0.153491	1.07578	0.0001
3170	0	chr1	-	145335208	145407071	ENSGALT00000046080	6	4295	ENSGALG00000016890	MBNL2	GO:0005654(nucleoplasm);GO:0043484(regulation of RNA splicing);GO:0000381(regulation of alternative mRNA splicing, via spliceosome);GO:0003723(RNA binding);GO:0046872(metal ion binding)	NA	NA	NA	muscleblind-like 2 isoform 7 [Source:RefSeq peptide;Acc:NP_001156848]	NA	0.854733	1.22153	0.0001	3.16793	3.33933	10.9957	5.8781	6.01896	3.01643	16.736	6.00264	18.7213	7.44803	6.304	11.6042	14.0902	11.4719	12.3888	10.8244	8.58502	7.63093	3.25363	0.69212
3369	0	chr1	-	165723569	165746055	ENSGALT00000088401	12	1506	ENSGALG00000016946	SUGT1	GO:0043234(protein complex);GO:0043947(positive regulation by host of symbiont catalytic activity);GO:0031647(regulation of protein stability)	04621(NOD-like receptor signaling pathway)	NA	NA	SGT1 homolog, MIS12 kinetochore complex assembly cochaperone [Source:HGNC Symbol;Acc:HGNC:16987]	NA	5.47872	4.54232	18.4753	14.4583	0.701326	12.3941	14.7543	9.23982	31.4399	24.4757	15.1875	34.3919	8.19214	17.0889	29.8758	32.4208	15.4789	25.9252	19.891	23.701	12.1294	7.57982	9.49878
3376	0	chr1	-	165861611	165880024	ENSGALT00000072003	10	1641	ENSGALG00000016951	MTRF1	GO:0003747(translation release factor activity);GO:0006415(translational termination);GO:0005739(mitochondrion)	NA	NA	NA	mitochondrial translation release factor 1 [Source:HGNC Symbol;Acc:HGNC:7469]	NA	0.0001	0.0001	0.0001	5.87882	0.0001	5.09172	0.167048	8.05737	7.24875	2.16344	3.70325	4.95864	4.84455	6.5644	4.86566	4.68961	2.58559	4.04695	5.45586	4.37181	4.43871	2.93946	0.0001
3417	0	chr1	+	167767113	167776492	ENSGALT00000027432	10	1964	ENSGALG00000016979	SLC25A30	GO:0005739(mitochondrion);GO:0006839(mitochondrial transport);GO:0031966(mitochondrial membrane);GO:0022857(transmembrane transporter activity);GO:0005743(mitochondrial inner membrane);GO:0016021(integral component of membrane);GO:0055085(transmembrane transport);GO:0006810(transport);GO:0016020(membrane)	NA	NA	NA	solute carrier family 25 member 30 [Source:HGNC Symbol;Acc:HGNC:27371]	NA	5.04423	5.58883	8.16994	6.94924	4.70233	12.8918	13.3579	8.54387	131.247	93.9492	153.205	317.326	301.831	207.078	47.4883	222.913	35.6846	102.029	275.411	126.134	11.5978	5.82579	6.26767
3516	0	chr1	+	170645372	170650784	ENSGALT00000053737	2	409	ENSGALG00000032186	ENSGALG00000032186	NA	NA	NA	NA	NA	NA	0.666679	0.875975	0.0001	2.39206	1.79724	2.73937	0.682179	3.22926	3.82825	8.47367	2.39447	1.20938	2.59844	1.86874	15.7642	7.27973	9.64676	10.8969	1.89219	4.8988	2.21694	2.09465	0.514251
3563	0	chr1	-	174247036	174291621	ENSGALT00000027569	5	3000	ENSGALG00000017068	KL	GO:0070062(extracellular exosome);GO:0090080(positive regulation of MAPKKK cascade by fibroblast growth factor receptor signaling pathway);GO:0055074(calcium ion homeostasis);GO:0030501(positive regulation of bone mineralization);GO:0008543(fibroblast growth factor receptor signaling pathway);GO:0007568(aging);GO:0006112(energy reserve metabolic process);GO:0017134(fibroblast growth factor bindin…	00040(Pentose and glucuronate interconversions)	K14756	EC:3.2.1.31	klotho [Source:HGNC Symbol;Acc:HGNC:6344]	NA	0.310533	0.490498	0.760517	1.3025	0.941054	2.66724	0.922998	2.53892	0.485457	2.8283	0.523411	6.28552	3.97803	5.66347	8.61756	7.17073	3.19858	6.32896	5.30901	1.27906	2.04306	1.12178	0.520516
3574	0	chr1	-	174603425	174767849	ENSGALT00000027578	61	9021	ENSGALG00000017075	FRY	GO:1904428(negative regulation of tubulin deacetylation);GO:0004857(enzyme inhibitor activity);GO:0030427(site of polarized growth);GO:0090527(actin filament reorganization);GO:0005938(cell cortex);GO:0000902(cell morphogenesis);GO:0043086(negative regulation of catalytic activity);GO:0031175(neuron projection development)	NA	NA	NA	FRY microtubule binding protein [Source:HGNC Symbol;Acc:HGNC:20367]	NA	4.28599	4.21205	2.58384	40.6805	34.868	46.2283	40.2424	39.5137	38.2218	46.6567	27.1635	41.0406	37.2264	32.2673	62.3724	51.3865	35.0602	49.6064	36.8448	37.3473	41.9948	37.7743	3.69396
3592	0	chr1	+	175389749	175397789	ENSGALT00000079974	4	2102	ENSGALG00000017084	UBL3	GO:0005886(plasma membrane);GO:0016020(membrane);GO:0070062(extracellular exosome);GO:0005622(intracellular)	NA	NA	NA	ubiquitin like 3 [Source:HGNC Symbol;Acc:HGNC:12504]	NA	0.0001	0.0001	0.0001	0.0001	0.0001	0.0001	5.99128	0.0001	10.2499	0.0001	0.0001	21.3753	0.0001	0.0001	13.7574	10.2351	0.0001	7.99753	7.12517	3.41668	1.99716	0.0001	0.0001
3598	0	chr1	+	175782740	175796556	ENSGALT00000027606	6	4035	ENSGALG00000017089	SLC46A3	GO:0070062(extracellular exosome);GO:0055085(transmembrane transport);GO:0016021(integral component of membrane);GO:0016020(membrane)	NA	NA	NA	solute carrier family 46 member 3 [Source:HGNC Symbol;Acc:HGNC:27501]	NA	0.22662	0.124356	0.286921	0.168436	0.627601	1.52024	0.846621	2.00991	0.901737	1.23785	0.836918	0.936213	1.18681	1.47472	3.33099	1.01301	0.763529	1.70251	1.19925	0.992169	1.45892	0.398018	0.212632
3689	0	chr1	+	178883375	178933935	ENSGALT00000027680	8	3224	ENSGALG00000017135	CRYL1	GO:0070062(extracellular exosome);GO:0070403(NAD+ binding);GO:0050104(L-gulonate 3-dehydrogenase activity);GO:0042803(protein homodimerization activity);GO:0006631(fatty acid metabolic process);GO:0003857(3-hydroxyacyl-CoA dehydrogenase activity);GO:0016491(oxidoreductase activity);GO:0055114(oxidation-reduction process);GO:0016021(integral component of membrane);GO:0016020(membrane)	00040(Pentose and glucuronate interconversions)	NA	NA	crystallin lambda 1 [Source:HGNC Symbol;Acc:HGNC:18246]	NA	9.52241	15.7913	14.5331	8.75746	13.4566	20.6293	4.98133	13.6189	54.1858	53.0946	43.3615	49.6099	48.3232	27.0798	41.6813	35.4828	17.6431	31.6024	41.6709	50.214	13.0765	11.107	13.2823
3692	0	chr1	+	178991001	178991678	ENSGALT00000036439	1	678	ENSGALG00000022720	ENSGALG00000022720	GO:0005922(connexin complex);GO:0005921(gap junction);GO:0007154(cell communication);GO:0030054(cell junction);GO:0005886(plasma membrane);GO:0016021(integral component of membrane);GO:0016020(membrane)	NA	NA	NA	NA	NA	0.0001	0.0001	0.060337	0.234075	0.058749	0.202783	0.0001	0.21799	6.12693	5.3279	6.00243	6.84096	8.04255	1.28147	0.345766	1.76778	3.22159	1.77838	5.38833	5.81909	0.140291	0.146412	0.020179
3730	0	chr1	+	180517078	180519001	ENSGALT00000027729	2	708	ENSGALG00000017168	SLN	GO:0033017(sarcoplasmic reticulum membrane);GO:0016529(sarcoplasmic reticulum);GO:1901894(regulation of calcium-transporting ATPase activity);GO:1901077(regulation of relaxation of muscle);GO:0070296(sarcoplasmic reticulum calcium ion transport);GO:0030234(enzyme regulator activity);GO:0016021(integral component of membrane);GO:0016020(membrane)	NA	NA	NA	sarcolipin [Source:HGNC Symbol;Acc:HGNC:11089]	NA	0.225808	1.9231	1.23289	169.385	143.371	131.944	399.528	282.427	384.756	424.111	514.247	709.452	592.109	614.795	423.346	440.041	366.632	410.006	638.785	441.038	271.299	156.378	1.12727
3803	0	chr1	+	185537509	185552138	ENSGALT00000081478	6	1585	ENSGALG00000017207	CWC15	GO:0071013(catalytic step 2 spliceosome);GO:0016607(nuclear speck);GO:0005739(mitochondrion);GO:0005681(spliceosomal complex);GO:0005634(nucleus);GO:0000398(mRNA splicing, via spliceosome)	03040(Spliceosome)	K12863	NA	CWC15 spliceosome associated protein homolog [Source:HGNC Symbol;Acc:HGNC:26939]	NA	1.65877	2.61126	1.98003	3.54784	12.7267	15.1238	13.2086	17.5799	1.23283	9.88596	8.25484	2.00357	12.5813	14.0416	13.1995	12.8349	8.79881	11.6111	9.54216	6.45787	15.3041	8.13728	2.08335
3856	0	chr1	-	187695252	187720624	ENSGALT00000090011	19	2611	ENSGALG00000017234	FOLH1	GO:0016021(integral component of membrane);GO:0016020(membrane);GO:0005886(plasma membrane);GO:0070062(extracellular exosome);GO:0009986(cell surface);GO:0006508(proteolysis);GO:0008233(peptidase activity);GO:0005887(integral component of plasma membrane);GO:0004180(carboxypeptidase activity);GO:0004181(metallocarboxypeptidase activity);GO:0016805(dipeptidase activity);GO:1904492(Ac-Asp-Glu bindi…	00250(Alanine, aspartate and glutamate metabolism)	K14592	EC:3.4.17.21	folate hydrolase 1 [Source:HGNC Symbol;Acc:HGNC:3788]	NA	0.0001	0.0001	0.0001	0.0001	0.0001	0.0001	0.621344	0.0001	1.75555	0.260723	0.038485	0.321196	0.0001	0.0001	0.0001	1.32967	0.744173	0.691314	0.107132	0.684919	0.207181	0.0001	0.0001
3875	0	chr1	-	188867453	188868571	ENSGALT00000027875	1	1119	ENSGALG00000017244	PRSS23	GO:0070062(extracellular exosome);GO:0005634(nucleus);GO:0005615(extracellular space);GO:0006508(proteolysis);GO:0004252(serine-type endopeptidase activity)	NA	NA	NA	protease, serine 23 [Source:HGNC Symbol;Acc:HGNC:14370]	NA	33.4128	20.6158	21.4478	66.5058	61.7708	57.7641	58.6166	46.1839	57.7884	61.5943	77.2136	103.579	127.378	53.6766	258.105	153.564	312.982	241.55	94.8778	65.5321	54.1882	64.1383	25.1588
3925	0	chr1	+	192907826	192908608	ENSGALT00000027918	1	783	ENSGALG00000017268	KCTD21	GO:0051260(protein homooligomerization);GO:0042826(histone deacetylase binding);GO:0097602(cullin family protein binding);GO:0006511(ubiquitin-dependent protein catabolic process);GO:0045879(negative regulation of smoothened signaling pathway)	NA	NA	NA	potassium channel tetramerization domain containing 21 [Source:HGNC Symbol;Acc:HGNC:27452]	NA	0.103364	0.0001	0.36295	0.191463	0.120918	0.774982	0.164662	0.203435	0.588292	0.169897	0.457604	0.878044	0.533164	1.74181	1.06695	1.96894	1.41377	1.48322	1.05101	0.405264	0.381026	0.156191	0.155471
3928	0	chr1	+	192926253	192929784	ENSGALT00000075820	3	543	ENSGALG00000029172	ENSGALG00000029172	GO:0005739(mitochondrion);GO:0005743(mitochondrial inner membrane);GO:0006120(mitochondrial electron transport, NADH to ubiquinone);GO:0070469(respiratory chain);GO:0055114(oxidation-reduction process);GO:0008137(NADH dehydrogenase (ubiquinone) activity);GO:0016020(membrane)	00190(Oxidative phosphorylation)	NA	NA	NA	NA	3.10417	3.4747	0.844034	1.68593	3.07092	6.64911	2.84623	7.6822	10.4061	11.1345	13.1235	11.3188	12.3006	10.2107	9.20493	12.7261	5.69279	9.20793	11.2767	11.5547	5.72585	2.37842	2.4743
3935	0	chr1	-	192989904	192997537	ENSGALT00000060312	5	1362	ENSGALG00000041949	AAMDC	NA	NA	NA	NA	adipogenesis associated Mth938 domain containing [Source:HGNC Symbol;Acc:HGNC:30205]	NA	5.98536	3.49546	4.04856	4.11284	4.09444	8.06656	2.89332	7.6666	9.34047	10.5668	9.77435	12.3567	15.1022	7.51164	11.1286	13.2114	7.78054	10.7068	11.6569	9.89387	6.20883	4.10364	4.50979
3943	0	chr1	+	193148137	193175598	ENSGALT00000000963	14	3049	ENSGALG00000000681	PAK1	GO:0050770(regulation of axonogenesis);GO:0043408(regulation of MAPK cascade);GO:0071437(invadopodium);GO:0043234(protein complex);GO:0005911(cell-cell junction);GO:0005886(plasma membrane);GO:0005829(cytosol);GO:0005737(cytoplasm);GO:0001726(ruffle);GO:0060244(negative regulation of cell proliferation involved in contact inhibition);GO:0051496(positive regulation of stress fiber assembly);GO:004…	04010(MAPK signaling pathway);04012(ErbB signaling pathway);04510(Focal adhesion);04810(Regulation of actin cytoskeleton)	K04409	EC:2.7.11.1	p21 (RAC1) activated kinase 1 [Source:HGNC Symbol;Acc:HGNC:8590]	NA	0.490015	0.58924	0.746476	0.42133	0.71329	0.623948	1.15833	1.65887	2.3057	1.98157	1.46163	7.03617	3.38036	5.28233	4.20369	2.96178	5.10997	4.09182	5.23295	1.9163	1.14705	0.56731	0.608577
3963	0	chr1	-	194199909	194201416	ENSGALT00000086549	2	735	ENSGALG00000044259	ENSGALG00000044259	NA	NA	NA	NA	NA	NA	0.0001	0.0001	0.0001	0.533647	0.294749	4.81626	3.87844	3.78398	1.01114	1.55307	1.77981	2.72631	2.85304	2.56629	2.34623	3.77787	1.76988	2.63133	2.71521	1.44801	4.15956	0.414198	0.0001
3964	0	chr1	-	194201565	194202812	ENSGALT00000031354	3	909	ENSGALG00000027166	ENSGALG00000027166	GO:0003956(NAD(P)+-protein-arginine ADP-ribosyltransferase activity);GO:0006471(protein ADP-ribosylation);GO:0016757(transferase activity, transferring glycosyl groups);GO:0016740(transferase activity)	NA	NA	NA	NA	NA	0.331379	0.0001	0.0001	0.91455	1.4544	12.9181	11.1007	11.7264	1.79096	6.26463	5.35255	8.74803	9.72708	7.87679	8.37288	10.5828	8.38338	9.11302	8.78397	4.46938	11.915	1.18448	0.110526
3998	0	chr1	+	194439299	194442894	ENSGALT00000036163	10	1449	ENSGALG00000022586	HPX	GO:0072562(blood microparticle);GO:0070062(extracellular exosome);GO:0005615(extracellular space);GO:0060335(positive regulation of interferon-gamma-mediated signaling pathway);GO:0051246(regulation of protein metabolic process);GO:0060332(positive regulation of response to interferon-gamma);GO:0042168(heme metabolic process);GO:0020027(hemoglobin metabolic process);GO:0002925(positive regulation…	NA	NA	NA	hemopexin [Source:HGNC Symbol;Acc:HGNC:5171]	NA	0.168812	0.069469	0.193443	0.1149	0.399649	0.0001	0.860641	0.370001	0.108684	0.216863	0.36624	0.139041	0.085278	25.0751	1.08421	0.697432	10.9454	4.24236	8.43313	0.230596	0.410247	0.257274	0.143908
4003	0	chr1	+	194465096	194472407	ENSGALT00000005402	13	3691	ENSGALG00000003416	FAM160A2	GO:0070695(FHF complex);GO:0008333(endosome to lysosome transport);GO:0045022(early endosome to late endosome transport);GO:0007040(lysosome organization);GO:0007032(endosome organization)	NA	NA	NA	family with sequence similarity 160 member A2 [Source:HGNC Symbol;Acc:HGNC:25378]	NA	6.02219	10.4767	8.15245	11.9684	13.392	32.6873	25.2694	24.9445	14.0393	16.9489	24.0959	20.4765	22.7789	19.2553	22.0835	25.1475	36.7998	28.0103	20.8369	18.3614	27.6338	12.6802	8.21712
4055	0	chr1	-	194877499	194887589	ENSGALT00000051199	7	1158	ENSGALG00000040418	DGAT2	GO:0019432(triglyceride biosynthetic process);GO:0016020(membrane);GO:0048471(perinuclear region of cytoplasm);GO:0042803(protein homodimerization activity);GO:0005783(endoplasmic reticulum);GO:0005739(mitochondrion);GO:0016021(integral component of membrane);GO:0046339(diacylglycerol metabolic process);GO:0042632(cholesterol homeostasis);GO:0005811(lipid droplet);GO:0003846(2-acylglycerol O-acyl…	00561(Glycerolipid metabolism)	K11160	EC:2.3.1.20;EC:2.3.1.75	diacylglycerol O-acyltransferase 2 [Source:HGNC Symbol;Acc:HGNC:16940]	NA	1.52087	1.39012	1.01828	1.51651	0.14643	2.586	1.31728	1.57841	3.61119	1.43243	3.0059	3.21834	3.71341	1.06344	2.39764	4.82108	0.563188	2.59397	2.66506	2.68317	1.82723	0.831469	1.30976
4056	0	chr1	-	194877499	194892393	ENSGALT00000081836	8	1077	ENSGALG00000040418	DGAT2	GO:0019432(triglyceride biosynthetic process);GO:0016020(membrane);GO:0048471(perinuclear region of cytoplasm);GO:0042803(protein homodimerization activity);GO:0005783(endoplasmic reticulum);GO:0005739(mitochondrion);GO:0016021(integral component of membrane);GO:0046339(diacylglycerol metabolic process);GO:0042632(cholesterol homeostasis);GO:0005811(lipid droplet);GO:0003846(2-acylglycerol O-acyl…	00561(Glycerolipid metabolism)	NA	NA	diacylglycerol O-acyltransferase 2 [Source:HGNC Symbol;Acc:HGNC:16940]	NA	2.24454	0.00789	1.34463	0.0001	1.98731	2.78239	4.55152	6.06495	9.92958	16.7468	17.6215	11.5859	27.5569	13.5836	3.45306	15.0371	2.04062	6.84361	17.5755	14.766	4.46629	0.993707	1.19902
4080	0	chr1	+	195388851	195390862	ENSGALT00000074479	2	1059	ENSGALG00000042317	P2RY2	NA	04080(Neuroactive ligand-receptor interaction)	K04269	NA	purinergic receptor P2Y2 [Source:HGNC Symbol;Acc:HGNC:8541]	NA	2.11838	0.822219	0.40023	3.99727	3.85382	30.9597	31.0285	23.4131	40.7281	34.6753	61.3341	25.3885	42.4945	18.8252	21.1252	32.0991	19.5405	24.255	28.9027	45.5792	28.4671	3.92554	1.11361
4098	0	chr1	+	195741786	195746074	ENSGALT00000027986	9	1162	ENSGALG00000017317	DNAJB13	GO:0036126(sperm flagellum);GO:0031514(motile cilium);GO:0005930(axoneme);GO:0005737(cytoplasm);GO:1904158(axonemal central apparatus assembly);GO:0051082(unfolded protein binding);GO:0006457(protein folding)	NA	NA	NA	DnaJ heat shock protein family (Hsp40) member B13 [Source:HGNC Symbol;Acc:HGNC:30718]	NA	0.540235	0.362846	0.416534	1.51469	1.82572	1.03725	0.858281	1.42389	0.0001	3.52517	2.36872	1.41388	10.2277	0.836639	4.15802	0.0001	0.82899	1.66237	4.15941	1.96466	1.10647	1.6702	0.439872
4100	0	chr1	-	195746081	195749014	ENSGALT00000027985	6	1541	ENSGALG00000017316	UCP3	GO:0006839(mitochondrial transport);GO:0015992(proton transport);GO:0031966(mitochondrial membrane);GO:0005743(mitochondrial inner membrane);GO:0016021(integral component of membrane);GO:0006810(transport);GO:0016020(membrane);GO:0017077(oxidative phosphorylation uncoupler activity);GO:0000303(response to superoxide);GO:0006631(fatty acid metabolic process);GO:0009409(response to cold);GO:1990542…	NA	NA	NA	uncoupling protein 3 [Source:HGNC Symbol;Acc:HGNC:12519]	NA	1.03958	0.980853	0.701974	1.84943	1.90489	80.6889	44.4571	70.2066	368.835	443.38	306.994	224.552	443.951	159.814	807.335	684.266	360.68	617.427	276.106	373.069	65.1176	1.87716	0.907468
4118	0	chr1	+	196006397	196006681	ENSGALT00000036355	1	285	ENSGALG00000022696	KCNE3	NA	NA	NA	NA	potassium voltage-gated channel subfamily E regulatory subunit 3 [Source:HGNC Symbol;Acc:HGNC:6243]	NA	0.174025	1.1238	0.42586	0.074745	0.452107	0.990111	1.59316	0.942457	2.80261	5.92597	6.21034	1.14514	1.52828	4.06873	6.24449	8.76583	6.97332	7.32788	2.24738	4.97964	1.17524	0.263426	0.574563
4121	0	chr1	+	196014741	196048973	ENSGALT00000036353	14	1866	ENSGALG00000017304	PGM2L1	GO:0047933(glucose-1,6-bisphosphate synthase activity);GO:0016310(phosphorylation);GO:0071704(organic substance metabolic process);GO:0016868(intramolecular transferase activity, phosphotransferases);GO:0005829(cytosol);GO:0005975(carbohydrate metabolic process)	00500(Starch and sucrose metabolism)	NA	NA	phosphoglucomutase 2 like 1 [Source:HGNC Symbol;Acc:HGNC:20898]	NA	3.63617	6.16841	6.7939	3.053	4.45913	2.92028	6.49587	5.36862	30.8511	18.2007	36.9682	24.9307	41.7221	29.1411	33.9569	29.0874	33.8732	32.3059	31.9313	28.6733	4.92826	3.75606	5.53283
4122	0	chr1	+	196025740	196048973	ENSGALT00000051036	14	1898	ENSGALG00000017304	PGM2L1	GO:0047933(glucose-1,6-bisphosphate synthase activity);GO:0016310(phosphorylation);GO:0071704(organic substance metabolic process);GO:0016868(intramolecular transferase activity, phosphotransferases);GO:0005829(cytosol);GO:0005975(carbohydrate metabolic process)	00500(Starch and sucrose metabolism)	NA	NA	phosphoglucomutase 2 like 1 [Source:HGNC Symbol;Acc:HGNC:20898]	NA	0.0001	0.0001	0.0001	4.59547	0.07971	2.50352	0.031021	3.01923	11.5307	19.6124	18.8693	35.739	19.2423	12.9123	22.7015	34.2749	15.4559	24.1441	22.6312	16.6708	1.85126	2.33759	0.0001
4127	0	chr1	-	196123765	196155122	ENSGALT00000027961	14	1992	ENSGALG00000017302	SLCO2B1	GO:0043252(sodium-independent organic anion transport);GO:0015347(sodium-independent organic anion transmembrane transporter activity);GO:0015721(bile acid and bile salt transport);GO:0006811(ion transport);GO:0006810(transport);GO:0005887(integral component of plasma membrane);GO:0005886(plasma membrane);GO:0005215(transporter activity);GO:0055085(transmembrane transport);GO:0016021(integral com…	NA	NA	NA	solute carrier organic anion transporter family member 2B1 [Source:HGNC Symbol;Acc:HGNC:10962]	NA	11.5827	9.12654	9.13897	12.5694	11.0957	14.4969	15.7812	17.5603	13.368	15.1699	25.6562	10.6598	10.3326	20.5865	13.3316	24.9745	26.922	21.7427	13.8596	18.0647	15.9461	11.8326	9.94941
4159	0	chr10	-	815996	845140	ENSGALT00000053768	14	4652	ENSGALG00000037950	ALPK3	NA	NA	NA	NA	alpha kinase 3 [Source:HGNC Symbol;Acc:HGNC:17574]	NA	7.45815	15.1296	12.0304	39.9907	41.5862	26.5669	9.98513	17.1433	129.594	147.275	70.3187	131.419	114.967	112.496	119.261	100.719	98.6706	106.217	119.627	115.729	17.8984	40.7885	11.5394
4195	0	chr10	+	1254940	1257208	ENSGALT00000040255	4	1077	ENSGALG00000002160	B2M	GO:1990712(HFE-transferrin receptor complex);GO:0070062(extracellular exosome);GO:0042612(MHC class I protein complex);GO:0016020(membrane);GO:0009897(external side of plasma membrane);GO:0005925(focal adhesion);GO:0005886(plasma membrane);GO:0005829(cytosol);GO:0005794(Golgi apparatus);GO:0005615(extracellular space);GO:1904437(positive regulation of transferrin receptor binding);GO:1904434(posi…	NA	NA	NA	beta-2-microglobulin [Source:HGNC Symbol;Acc:HGNC:914]	NA	21.7756	19.3793	20.1379	38.3322	24.4548	46.4699	55.6547	61.121	248.767	338.075	153.542	593.083	524.875	971.512	655.195	807.275	504.366	655.612	696.49	246.795	54.4152	31.3935	20.4309
4218	0	chr10	-	1499239	1505771	ENSGALT00000003113	10	930	ENSGALG00000002000	GRAMD2A	GO:0016021(integral component of membrane);GO:0016020(membrane)	NA	NA	NA	GRAM domain containing 2A [Source:HGNC Symbol;Acc:HGNC:27287]	NA	3.57784	3.76068	4.75866	3.79412	4.70951	5.25027	4.82616	2.94224	18.7678	10.4409	20.0146	9.3298	12.5793	12.6065	7.14252	18.1447	5.1534	10.1469	11.5052	16.4077	4.33955	4.25182	4.03239
4221	0	chr10	-	1506432	1513548	ENSGALT00000086851	4	1197	ENSGALG00000001992	PKM	GO:1903561(extracellular vesicle);GO:0070062(extracellular exosome);GO:0043209(myelin sheath);GO:0031982(vesicle);GO:0031012(extracellular matrix);GO:0005929(cilium);GO:0005829(cytosol);GO:0005739(mitochondrion);GO:0005634(nucleus);GO:0005737(cytoplasm);GO:0012501(programmed cell death);GO:0006096(glycolytic process);GO:0045296(cadherin binding);GO:0030955(potassium ion binding);GO:0023026(MHC cl…	01200(Carbon metabolism);01230(Biosynthesis of amino acids);00010(Glycolysis / Gluconeogenesis);00620(Pyruvate metabolism);00230(Purine metabolism)	NA	NA	pyruvate kinase M1/2 [Source:HGNC Symbol;Acc:HGNC:9021]	NA	0.115125	0.102631	0.089599	0.104943	0.17802	0.671965	0.342676	0.483073	1.97109	13.0243	9.33335	1.69659	1.32695	1.64252	9.38449	12.5133	5.04035	8.97939	1.55535	8.10957	0.499238	0.141482	0.102452
4222	0	chr10	-	1506437	1523684	ENSGALT00000003100	11	2354	ENSGALG00000001992	PKM	GO:1903561(extracellular vesicle);GO:0070062(extracellular exosome);GO:0043209(myelin sheath);GO:0031982(vesicle);GO:0031012(extracellular matrix);GO:0005929(cilium);GO:0005829(cytosol);GO:0005739(mitochondrion);GO:0005634(nucleus);GO:0005737(cytoplasm);GO:0012501(programmed cell death);GO:0006096(glycolytic process);GO:0045296(cadherin binding);GO:0030955(potassium ion binding);GO:0023026(MHC cl…	01200(Carbon metabolism);01230(Biosynthesis of amino acids);00010(Glycolysis / Gluconeogenesis);00620(Pyruvate metabolism);00230(Purine metabolism)	NA	NA	pyruvate kinase M1/2 [Source:HGNC Symbol;Acc:HGNC:9021]	NA	63.7203	66.1764	60.3508	125.444	123.384	876.339	733.656	730.448	4320.74	5489.2	6139.43	4770.77	5585.08	4250.48	4277.91	4586.98	5770.7	4878.53	4868.78	5316.46	780.148	124.414	63.4158
4223	0	chr10	-	1506858	1520285	ENSGALT00000062553	12	1851	ENSGALG00000001992	PKM	GO:1903561(extracellular vesicle);GO:0070062(extracellular exosome);GO:0043209(myelin sheath);GO:0031982(vesicle);GO:0031012(extracellular matrix);GO:0005929(cilium);GO:0005829(cytosol);GO:0005739(mitochondrion);GO:0005634(nucleus);GO:0005737(cytoplasm);GO:0012501(programmed cell death);GO:0006096(glycolytic process);GO:0045296(cadherin binding);GO:0030955(potassium ion binding);GO:0023026(MHC cl…	01200(Carbon metabolism);01230(Biosynthesis of amino acids);00010(Glycolysis / Gluconeogenesis);00620(Pyruvate metabolism);00230(Purine metabolism)	K00873	EC:2.7.1.40	pyruvate kinase M1/2 [Source:HGNC Symbol;Acc:HGNC:9021]	NA	9.01963	10.7983	12.4288	16.0672	20.5882	34.6874	57.4011	42.0702	132.395	232.916	265.114	168.693	193.086	198.631	138.435	156.702	223.423	172.853	186.803	210.142	44.7196	18.3277	10.7489
4250	0	chr10	-	2199547	2206730	ENSGALT00000002633	3	1608	ENSGALG00000001716	C15orf59	NA	NA	NA	NA	chromosome 15 open reading frame 59 [Source:HGNC Symbol;Acc:HGNC:33753]	NA	0.92814	0.156241	0.152306	1.61937	1.81884	1.12763	2.38163	0.649212	3.20539	5.44503	4.58049	4.47047	6.34263	3.59374	6.79868	5.92079	6.17159	6.29702	4.80228	4.4103	1.38616	1.7191	0.412229
4314	0	chr10	+	2667332	2767927	ENSGALT00000004272	4	2569	ENSGALG00000002708	LINGO1	GO:0005154(epidermal growth factor receptor binding);GO:0007409(axonogenesis);GO:0007165(signal transduction);GO:0005578(proteinaceous extracellular matrix);GO:0005615(extracellular space);GO:0005886(plasma membrane);GO:0016021(integral component of membrane);GO:0016020(membrane)	NA	NA	NA	Leucine-rich repeat and immunoglobulin-like domain-containing nogo receptor-interacting protein 1 [Source:UniProtKB/Swiss-Prot;Acc:Q50L44]	NA	35.9805	44.7222	47.7975	54.7177	56.7557	31.6079	17.3185	19.5646	122.977	101.524	149.852	102.685	134.142	82.7532	174.716	180.041	125.13	159.962	106.527	124.784	22.8303	55.7367	42.8334
4338	0	chr10	-	3442683	3476186	ENSGALT00000068206	3	354	ENSGALG00000031166	ENSGALG00000031166	NA	NA	NA	NA	NA	NA	33.7624	30.9645	18.535	48.4298	39.8302	68.3295	95.6044	69.2172	55.1087	71.9662	53.1382	57.9693	50.0944	70.6859	91.3424	84.8807	41.6033	72.6088	59.5832	60.071	77.717	44.13	27.754
4374	0	chr10	+	4082418	4086399	ENSGALT00000050649	4	639	ENSGALG00000034177	RPS27L	GO:0042771(intrinsic apoptotic signaling pathway in response to DNA damage by p53 class mediator);GO:0006281(DNA repair);GO:0003723(RNA binding);GO:0005634(nucleus);GO:0008494(translation activator activity);GO:0008656(cysteine-type endopeptidase activator activity involved in apoptotic process);GO:0006919(activation of cysteine-type endopeptidase activity involved in apoptotic process);GO:000697…	03010(Ribosome)	NA	NA	ribosomal protein S27 like [Source:HGNC Symbol;Acc:HGNC:18476]	NA	8.75776	7.70208	9.57622	11.8167	5.57171	7.0844	8.01972	6.80735	35.5196	30.6176	40.9164	45.1195	47.3216	24.1994	27.1702	32.9521	18.9493	26.3572	38.8802	35.6845	7.30382	8.69419	8.67869
4375	0	chr10	+	4082608	4086397	ENSGALT00000087078	3	523	ENSGALG00000034177	RPS27L	GO:0042771(intrinsic apoptotic signaling pathway in response to DNA damage by p53 class mediator);GO:0006281(DNA repair);GO:0003723(RNA binding);GO:0005634(nucleus);GO:0008494(translation activator activity);GO:0008656(cysteine-type endopeptidase activator activity involved in apoptotic process);GO:0006919(activation of cysteine-type endopeptidase activity involved in apoptotic process);GO:000697…	03010(Ribosome)	K02978	NA	ribosomal protein S27 like [Source:HGNC Symbol;Acc:HGNC:18476]	NA	0.899805	3.28244	1.13331	2.11506	2.81105	1.69526	2.55776	1.81992	6.05763	3.26485	3.91343	4.81988	4.95198	3.44218	3.43289	4.27231	3.94951	3.8849	4.40468	4.41197	2.02431	2.46305	1.77185
4378	0	chr10	-	4105084	4124080	ENSGALT00000084241	9	2189	ENSGALG00000003521	ENSGALG00000003521	GO:0046982(protein heterodimerization activity);GO:0008092(cytoskeletal protein binding);GO:0005515(protein binding);GO:0060048(cardiac muscle contraction);GO:0005884(actin filament);GO:0005862(muscle thin filament tropomyosin);GO:0042803(protein homodimerization activity);GO:0005886(plasma membrane);GO:0007015(actin filament organization);GO:0008307(structural constituent of muscle);GO:0051015(a…	04260(Cardiac muscle contraction);04261(Adrenergic signaling in cardiomyocytes)	NA	NA	NA	NA	18.5455	20.1071	19.4799	27.5535	35.9825	20.6965	69.8922	49.0363	112.389	55.7823	75.7865	133.76	149.921	117.172	70.7201	57.5076	53.6871	60.6383	133.618	81.3194	46.5416	31.768	19.3775
4382	0	chr10	-	4110442	4124077	ENSGALT00000005572	10	1295	ENSGALG00000003521	ENSGALG00000003521	GO:0046982(protein heterodimerization activity);GO:0008092(cytoskeletal protein binding);GO:0005515(protein binding);GO:0060048(cardiac muscle contraction);GO:0005884(actin filament);GO:0005862(muscle thin filament tropomyosin);GO:0042803(protein homodimerization activity);GO:0005886(plasma membrane);GO:0007015(actin filament organization);GO:0008307(structural constituent of muscle);GO:0051015(a…	04260(Cardiac muscle contraction);04261(Adrenergic signaling in cardiomyocytes)	NA	NA	NA	NA	44.0302	55.6551	63.2611	362.804	691.447	1626.62	499.978	506.75	1395.02	4916.1	1396.43	2348.69	1694	1143.37	1095.03	1578.84	1460.86	1378.25	1728.69	2569.18	877.782	527.126	54.3154
4383	0	chr10	-	4110456	4124028	ENSGALT00000088923	10	1230	ENSGALG00000003521	ENSGALG00000003521	GO:0046982(protein heterodimerization activity);GO:0008092(cytoskeletal protein binding);GO:0005515(protein binding);GO:0060048(cardiac muscle contraction);GO:0005884(actin filament);GO:0005862(muscle thin filament tropomyosin);GO:0042803(protein homodimerization activity);GO:0005886(plasma membrane);GO:0007015(actin filament organization);GO:0008307(structural constituent of muscle);GO:0051015(a…	04260(Cardiac muscle contraction);04261(Adrenergic signaling in cardiomyocytes)	NA	NA	NA	NA	177.508	267.995	244.504	747.576	1050.69	491.344	1553.95	1484.46	3510.91	133.33	3425.11	4564.81	4820.7	3218.15	2646.18	2511.31	1815.39	2324.3	4201.22	2356.45	1176.59	899.135	230.002
4386	0	chr10	-	4110534	4124079	ENSGALT00000084058	9	1085	ENSGALG00000003521	ENSGALG00000003521	GO:0046982(protein heterodimerization activity);GO:0008092(cytoskeletal protein binding);GO:0005515(protein binding);GO:0060048(cardiac muscle contraction);GO:0005884(actin filament);GO:0005862(muscle thin filament tropomyosin);GO:0042803(protein homodimerization activity);GO:0005886(plasma membrane);GO:0007015(actin filament organization);GO:0008307(structural constituent of muscle);GO:0051015(a…	04260(Cardiac muscle contraction);04261(Adrenergic signaling in cardiomyocytes)	NA	NA	NA	NA	0.744945	0.948945	0.0001	1.82393	1.12412	0.844932	1.31096	0.804991	1.34803	2.59704	1.62473	2.63959	2.95737	2.28498	1.16449	1.79885	1.65562	1.53965	2.62731	1.8566	0.986961	1.47403	0.564663
4387	0	chr10	-	4110534	4124081	ENSGALT00000006394	10	1207	ENSGALG00000003521	ENSGALG00000003521	GO:0046982(protein heterodimerization activity);GO:0008092(cytoskeletal protein binding);GO:0005515(protein binding);GO:0060048(cardiac muscle contraction);GO:0005884(actin filament);GO:0005862(muscle thin filament tropomyosin);GO:0042803(protein homodimerization activity);GO:0005886(plasma membrane);GO:0007015(actin filament organization);GO:0008307(structural constituent of muscle);GO:0051015(a…	04260(Cardiac muscle contraction);04261(Adrenergic signaling in cardiomyocytes)	NA	NA	NA	NA	22.4676	32.8724	25.3681	420.209	72.2075	157.486	266.018	131.39	271.523	17.8314	306.037	509.048	455.506	387.601	367.552	183.51	604.099	385.054	450.718	198.464	184.965	246.208	26.9027
4573	0	chr10	+	10666581	10670187	ENSGALT00000085616	4	2083	ENSGALG00000046532	C15orf48	NA	NA	NA	NA	chromosome 15 open reading frame 48 [Source:HGNC Symbol;Acc:HGNC:29898]	NA	0.0001	0.281429	0.078556	0.171427	0.269055	0.567849	0.126372	1.57002	0.360719	0.629246	0.162034	2.51113	0.780342	24.7379	5.52436	3.91632	2.108	3.84956	9.34311	0.384	0.754748	0.220241	0.120028
4598	0	chr10	-	11064399	11080935	ENSGALT00000009646	12	2355	ENSGALG00000005996	FSD2	NA	NA	NA	NA	fibronectin type III and SPRY domain containing 2 [Source:HGNC Symbol;Acc:HGNC:18024]	NA	1.95901	2.13198	3.60697	21.2687	28.2701	31.1721	22.9454	32.0757	34.2043	42.4079	26.7146	74.7196	50.5774	33.2289	40.5537	37.4522	19.3751	32.4603	52.842	34.4423	28.7311	24.7694	2.56598
4653	0	chr10	-	12580889	12614774	ENSGALT00000010512	7	1704	ENSGALG00000006505	ZFAND6	GO:0043066(negative regulation of apoptotic process);GO:0031593(polyubiquitin modification-dependent protein binding);GO:0071356(cellular response to tumor necrosis factor);GO:0006625(protein targeting to peroxisome);GO:0043122(regulation of I-kappaB kinase/NF-kappaB signaling);GO:0046872(metal ion binding);GO:0008270(zinc ion binding);GO:0003677(DNA binding)	NA	NA	NA	zinc finger AN1-type containing 6 [Source:HGNC Symbol;Acc:HGNC:30164]	NA	2.15237	5.05717	3.67927	3.68141	3.18975	9.47618	9.61215	6.20123	15.1518	18.3602	11.5547	28.5582	13.1977	13.0313	32.752	25.518	20.7584	26.3428	18.2624	15.0222	8.42985	3.43558	3.6296
4657	0	chr10	+	12637320	12639335	ENSGALT00000010523	2	525	ENSGALG00000006511	ENSGALG00000006511	GO:0008630(intrinsic apoptotic signaling pathway in response to DNA damage);GO:0042803(protein homodimerization activity);GO:0043065(positive regulation of apoptotic process);GO:0043066(negative regulation of apoptotic process);GO:0005741(mitochondrial outer membrane);GO:0008053(mitochondrial fusion);GO:0055085(transmembrane transport);GO:0042981(regulation of apoptotic process);GO:0046982(protei…	04210(Apoptosis)	K02162	NA	NA	NA	0.343541	0.319885	0.0001	0.381922	1.10294	0.420533	0.805959	0.87968	0.639705	0.93573	0.285784	4.27352	1.00551	15.2394	3.5831	4.18113	2.68916	3.48447	6.83949	0.620406	0.702057	0.742431	0.221175
4679	0	chr10	+	13033323	13040620	ENSGALT00000010834	10	2588	ENSGALG00000006702	MFGE8	GO:1903561(extracellular vesicle);GO:0070062(extracellular exosome);GO:0031012(extracellular matrix);GO:0019897(extrinsic component of plasma membrane);GO:0016020(membrane);GO:0009897(external side of plasma membrane);GO:0005615(extracellular space);GO:2000427(positive regulation of apoptotic cell clearance);GO:0050766(positive regulation of phagocytosis);GO:0006911(phagocytosis, engulfment);GO:0…	NA	NA	NA	lactadherin isoform 2 precursor [Source:RefSeq peptide;Acc:NP_001264040]	NA	18.5763	17.0734	18.1614	22.5882	20.6317	67.0687	69.9944	71.5947	36.1079	44.9962	68.3674	31.0923	43.8355	32.895	89.2679	100.012	85.2751	91.5183	35.941	49.8239	69.5526	21.61	17.937
4734	0	chr10	-	16640545	16676589	ENSGALT00000038512	7	1149	ENSGALG00000007016	FAM169B	NA	NA	NA	NA	family with sequence similarity 169 member B [Source:HGNC Symbol;Acc:HGNC:26835]	NA	2.70267	1.49931	1.45219	1.28199	1.55223	3.3917	2.32015	2.43078	5.74351	4.20421	2.33703	6.11668	6.13912	4.66259	3.71764	5.82616	1.47231	3.67204	5.63947	4.09492	2.71421	1.41711	1.88472
4739	0	chr10	+	16877250	16897766	ENSGALT00000033905	4	8601	ENSGALG00000007048	SYNM	GO:0060053(neurofilament cytoskeleton);GO:0045111(intermediate filament cytoskeleton);GO:0043034(costamere);GO:0042383(sarcolemma);GO:0016020(membrane);GO:0005912(adherens junction);GO:0005882(intermediate filament);GO:0031443(fast-twitch skeletal muscle fiber contraction);GO:0019215(intermediate filament binding);GO:0017166(vinculin binding);GO:0008307(structural constituent of muscle);GO:000520…	NA	NA	NA	synemin [Source:HGNC Symbol;Acc:HGNC:24466]	NA	11.4377	10.9915	10.3877	11.6034	11.8454	11.6345	11.6315	14.6319	20.7019	14.9817	5.1031	38.342	21.9995	12.6905	77.2655	37.3677	16.9252	43.8528	24.344	13.5956	12.6326	11.7244	10.939
4809	0	chr10	-	18049567	18068464	ENSGALT00000012036	19	2660	ENSGALG00000007437	DPP8	GO:0005829(cytosol);GO:0008236(serine-type peptidase activity);GO:0006508(proteolysis)	NA	NA	NA	dipeptidyl peptidase 8 [Source:HGNC Symbol;Acc:HGNC:16490]	NA	13.424	15.2247	14.0597	6.80172	8.18625	12.9635	12.7928	11.2466	22.787	24.3594	21.9791	34.1146	44.2554	30.4137	43.1682	42.5278	28.1114	37.9358	36.2612	23.0418	12.3343	7.49398	14.2361
4814	0	chr10	-	18113901	18150025	ENSGALT00000075700	31	5821	ENSGALG00000041403	DENND4A	GO:0017112(Rab guanyl-nucleotide exchange factor activity)	NA	NA	NA	DENN domain containing 4A [Source:HGNC Symbol;Acc:HGNC:24321]	NA	12.6419	9.12359	7.47031	12.4274	15.6059	16.3271	0.0001	16.3222	16.6156	21.5137	3.13383	52.5691	61.471	18.9178	41.9073	76.8409	40.3901	53.0461	44.3193	13.7544	10.8831	14.0167	9.74528
4866	0	chr10	+	19126466	19156202	ENSGALT00000012942	14	2079	ENSGALG00000007970	PIAS1	GO:0016605(PML body);GO:0005634(nucleus);GO:0045444(fat cell differentiation);GO:0042127(regulation of cell proliferation);GO:0033235(positive regulation of protein sumoylation);GO:0032436(positive regulation of proteasomal ubiquitin-dependent protein catabolic process);GO:0016925(protein sumoylation);GO:0061665(SUMO ligase activity);GO:0000122(negative regulation of transcription from RNA polyme…	04120(Ubiquitin mediated proteolysis)	NA	NA	protein inhibitor of activated STAT 1 [Source:HGNC Symbol;Acc:HGNC:2752]	NA	0.191171	0.109707	0.116849	0.029706	0.085485	0.211376	2.08256	1.52583	0.086436	0.186914	1.43228	1.17559	0.090471	0.142868	8.41789	0.18516	0.159664	2.9209	0.469645	0.568544	1.27326	0.0575955	0.139242
4867	0	chr10	+	19127076	19154411	ENSGALT00000074548	13	1656	ENSGALG00000007970	PIAS1	GO:0016605(PML body);GO:0005634(nucleus);GO:0045444(fat cell differentiation);GO:0042127(regulation of cell proliferation);GO:0033235(positive regulation of protein sumoylation);GO:0032436(positive regulation of proteasomal ubiquitin-dependent protein catabolic process);GO:0016925(protein sumoylation);GO:0061665(SUMO ligase activity);GO:0000122(negative regulation of transcription from RNA polyme…	04120(Ubiquitin mediated proteolysis)	K04706	NA	protein inhibitor of activated STAT 1 [Source:HGNC Symbol;Acc:HGNC:2752]	NA	0.080969	0.442374	0.253274	0.194722	0.092997	0.508743	0.884018	0.321318	0.492563	0.741607	0.611079	0.242015	0.512689	0.77268	1.09236	0.701855	0.744733	0.846316	0.509128	0.615083	0.57136	0.14386	0.258872
4912	0	chr10	+	19916899	19924714	ENSGALT00000065920	13	1314	ENSGALG00000030858	FRMD5	GO:0019901(protein kinase binding);GO:2000146(negative regulation of cell motility);GO:0005178(integrin binding);GO:0005912(adherens junction);GO:0030334(regulation of cell migration);GO:0045785(positive regulation of cell adhesion)	NA	NA	NA	FERM domain containing 5 [Source:HGNC Symbol;Acc:HGNC:28214]	NA	0.0001	0.0001	0.0001	0.0001	0.133252	1.22586	0.408138	0.497823	3.08606	6.8024	12.2517	8.00511	8.18683	7.70945	5.76995	9.20017	7.91095	7.62702	7.96713	7.38006	0.710607	0.066676	0.0001
4922	0	chr10	-	19957526	19975760	ENSGALT00000013443	26	4214	ENSGALG00000008262	RASGRF1	GO:0030426(growth cone);GO:0005829(cytosol);GO:2000310(regulation of NMDA receptor activity);GO:0090630(activation of GTPase activity);GO:0048168(regulation of neuronal synaptic plasticity);GO:0046578(regulation of Ras protein signal transduction);GO:0043547(positive regulation of GTPase activity);GO:0035020(regulation of Rac protein signal transduction);GO:0031175(neuron projection development);…	NA	NA	NA	Ras protein specific guanine nucleotide releasing factor 1 [Source:HGNC Symbol;Acc:HGNC:9875]	NA	0.112253	0.039746	0.019415	0.230022	0.119629	0.163555	0.590752	0.308093	0.042466	0.314087	0.142879	0.16057	0.681932	0.421982	0.381507	0.596056	1.48328	0.82028	0.421495	0.166477	0.354133	0.174825	0.057138
4956	0	chr10	-	20112155	20120486	ENSGALT00000080356	22	5450	ENSGALG00000033790	MAN2A2	NA	00510(N-Glycan biosynthesis)	K01231	EC:3.2.1.114	mannosidase alpha class 2A member 2 [Source:HGNC Symbol;Acc:HGNC:6825]	NA	0.002429	0.047497	0.02681	0.016431	0.045424	0.078191	0.063369	0.059326	0.020863	0.914701	0.192999	0.143879	1.06901	0.144796	0.881496	0.713893	0.107712	0.5677	0.452563	0.376188	0.066962	0.0309275	0.0255787
4957	0	chr10	-	20112155	20120973	ENSGALT00000055483	22	5708	ENSGALG00000033790	MAN2A2	NA	00510(N-Glycan biosynthesis)	NA	NA	mannosidase alpha class 2A member 2 [Source:HGNC Symbol;Acc:HGNC:6825]	NA	7.96531	7.79744	7.4699	7.58513	8.51015	13.889	15.8429	16.4019	23.3109	31.7017	40.6117	24.7477	29.7597	20.1847	20.9709	22.542	30.0566	24.5232	24.8974	31.8747	15.3779	8.04764	7.74422
4960	0	chr10	-	20127189	20141444	ENSGALT00000074085	16	6294	ENSGALG00000008341	FURIN	GO:0000139(Golgi membrane);GO:0016020(membrane);GO:0070062(extracellular exosome);GO:0009986(cell surface);GO:0005783(endoplasmic reticulum);GO:0004175(endopeptidase activity);GO:0004252(serine-type endopeptidase activity);GO:0048406(nerve growth factor binding);GO:0016485(protein processing);GO:0016486(peptide hormone processing);GO:0032902(nerve growth factor production);GO:0032940(secretion by…	05164(Influenza A)	NA	NA	furin, paired basic amino acid cleaving enzyme [Source:HGNC Symbol;Acc:HGNC:8568]	NA	7.65447	9.23285	6.79167	6.07875	6.69072	11.2608	14.0126	10.0621	15.4203	19.6509	23.4314	20.2691	22.9643	21.5495	23.5634	28.3757	31.081	27.6733	21.5943	19.5009	11.7785	6.38474	7.893
4985	0	chr11	+	128183	135591	ENSGALT00000069079	4	955	ENSGALG00000041787	PLA2G15	GO:0006650(glycerophospholipid metabolic process);GO:0005615(extracellular space);GO:0005654(nucleoplasm);GO:0070062(extracellular exosome);GO:0043231(intracellular membrane-bounded organelle);GO:0005739(mitochondrion);GO:0006672(ceramide metabolic process);GO:0008374(O-acyltransferase activity);GO:0047499(calcium-independent phospholipase A2 activity);GO:0034638(phosphatidylcholine catabolic pro…	NA	NA	NA	phospholipase A2 group XV [Source:HGNC Symbol;Acc:HGNC:17163]	NA	9.94209	9.87168	9.85834	17.3157	12.3199	81.4997	40.7006	76.8664	126.076	166.597	88.6287	27.0741	59.7277	37.0696	240.294	120.552	69.1347	143.327	41.2905	127.1	66.3556	14.8178	9.8907
5028	0	chr11	-	614088	620331	ENSGALT00000001797	9	1073	ENSGALG00000001184	COQ9	GO:0005739(mitochondrion);GO:0006744(ubiquinone biosynthetic process);GO:0006120(mitochondrial electron transport, NADH to ubiquinone);GO:0042803(protein homodimerization activity);GO:0008289(lipid binding);GO:0005743(mitochondrial inner membrane)	NA	NA	NA	coenzyme Q9 [Source:HGNC Symbol;Acc:HGNC:25302]	NA	34.8187	31.2588	30.6645	34.324	45.9237	147.116	112.842	142.76	218.064	46.1988	326.827	233.294	287.979	179.688	184.745	180.43	129.118	164.764	233.654	197.03	134.239	40.1238	32.2473
5046	0	chr11	+	668620	674247	ENSGALT00000001871	16	2002	ENSGALG00000001234	CETP	GO:0070062(extracellular exosome);GO:0034364(high-density lipoprotein particle);GO:0031982(vesicle);GO:0005615(extracellular space);GO:0070328(triglyceride homeostasis);GO:0055091(phospholipid homeostasis);GO:0055088(lipid homeostasis);GO:0046470(phosphatidylcholine metabolic process);GO:0043691(reverse cholesterol transport);GO:0042632(cholesterol homeostasis);GO:0034375(high-density lipoprotein…	NA	NA	NA	cholesteryl ester transfer protein [Source:HGNC Symbol;Acc:HGNC:1869]	NA	1.53333	1.68587	1.76682	1.38283	2.6051	2.20315	2.73553	1.78211	9.43565	7.30967	7.21169	15.9487	18.8791	7.06858	11.9362	23.2402	12.0355	15.7373	13.9654	7.98567	2.24026	1.99397	1.66201
5047	0	chr11	+	676354	711376	ENSGALT00000058183	48	7034	ENSGALG00000001256	NLRC5	GO:0045944(positive regulation of transcription from RNA polymerase II promoter);GO:0051607(defense response to virus);GO:0045087(innate immune response);GO:0005737(cytoplasm);GO:0032088(negative regulation of NF-kappaB transcription factor activity);GO:0005634(nucleus);GO:0005829(cytosol);GO:0005813(centrosome);GO:0000979(RNA polymerase II core promoter sequence-specific DNA binding);GO:0043549(…	NA	NA	NA	NLR family CARD domain containing 5 [Source:HGNC Symbol;Acc:HGNC:29933]	NA	1.86312	1.44101	1.23598	2.98115	2.2508	2.21485	1.85683	3.36782	9.93326	11.8989	8.23654	9.40065	12.0161	18.3687	12.6302	10.9535	6.82296	10.1356	13.2618	10.0229	2.47983	2.61597	1.51337
5117	0	chr11	-	1394031	1397976	ENSGALT00000012774	12	1797	ENSGALG00000007867	ENSGALG00000007867	GO:0098719(sodium ion import across plasma membrane);GO:0006885(regulation of pH);GO:0015386(potassium:proton antiporter activity);GO:0015385(sodium:proton antiporter activity);GO:0015297(antiporter activity);GO:1902600(hydrogen ion transmembrane transport);GO:0015299(solute:proton antiporter activity);GO:0071805(potassium ion transmembrane transport);GO:0006814(sodium ion transport);GO:0006812(c…	NA	NA	NA	NA	NA	0.427863	1.16636	0.938027	1.72008	1.3655	1.7287	1.3234	1.33036	0.652091	1.76394	2.20913	2.48602	3.07436	7.18759	4.93781	4.17693	4.95183	4.68886	4.24932	1.54172	1.46082	1.54279	0.844082
5118	0	chr11	-	1397978	1403745	ENSGALT00000048411	7	996	ENSGALG00000031752	ENSGALG00000031752	NA	NA	NA	NA	NA	NA	0.08071	0.317394	0.221701	0.987185	0.306266	0.567568	1.22828	0.544456	0.70466	0.235538	1.1064	0.894603	1.07045	2.77407	1.97073	2.31334	1.76324	2.01577	1.57971	0.682198	0.780103	0.646725	0.206602
5119	0	chr11	+	1404554	1419045	ENSGALT00000003437	22	4070	ENSGALG00000002198	FHOD1	GO:0016020(membrane);GO:0014704(intercalated disc);GO:0005634(nucleus);GO:0005829(cytosol);GO:0001725(stress fiber);GO:0051660(establishment of centrosome localization);GO:0051496(positive regulation of stress fiber assembly);GO:0045944(positive regulation of transcription from RNA polymerase II promoter);GO:0007097(nuclear migration);GO:0042802(identical protein binding);GO:0051492(regulation of…	NA	NA	NA	formin homology 2 domain containing 1 [Source:HGNC Symbol;Acc:HGNC:17905]	NA	2.64896	3.44252	2.57869	14.7661	16.1779	35.9277	56.5628	51.4518	47.5575	75.0963	69.8942	49.0876	55.78	30.8002	73.4527	59.743	83.8026	72.3328	45.2226	64.1827	47.9808	15.472	2.89006
5190	0	chr11	+	2223302	2243233	ENSGALT00000004906	14	1923	ENSGALG00000003107	AMFR	GO:0048471(perinuclear region of cytoplasm);GO:0043234(protein complex);GO:0036513(Derlin-1 retrotranslocation complex);GO:0030176(integral component of endoplasmic reticulum membrane);GO:0016020(membrane);GO:0005794(Golgi apparatus);GO:0005789(endoplasmic reticulum membrane);GO:0005783(endoplasmic reticulum);GO:0070936(protein K48-linked ubiquitination);GO:0051865(protein autoubiquitination);GO:…	04141(Protein processing in endoplasmic reticulum)	K10636	EC:2.3.2.27	autocrine motility factor receptor [Source:HGNC Symbol;Acc:HGNC:463]	NA	29.0404	22.6976	25.6474	28.1232	29.5454	40.3445	38.9033	38.1919	46.2988	53.9921	58.7358	70.1927	89.2403	74.1008	90.9295	93.8201	75.3618	86.7038	77.8446	53.0089	39.1466	28.8343	25.7951
5210	0	chr11	-	2658956	2668489	ENSGALT00000078093	6	2568	ENSGALG00000003323	OSGIN1	GO:0030308(negative regulation of cell growth);GO:0008083(growth factor activity);GO:0043065(positive regulation of apoptotic process);GO:0010469(regulation of receptor activity)	NA	NA	NA	oxidative stress induced growth inhibitor 1 [Source:HGNC Symbol;Acc:HGNC:30093]	NA	0.0001	0.0001	0.267039	0.0001	0.508032	1.08517	1.13218	0.686075	0.563458	1.67935	0.453345	1.65888	1.74388	1.17735	0.567947	1.78108	0.0001	0.783043	1.5267	0.898716	0.96781	0.254066	0.0890797
5212	0	chr11	-	2659838	2664338	ENSGALT00000005262	6	1584	ENSGALG00000003323	OSGIN1	GO:0030308(negative regulation of cell growth);GO:0008083(growth factor activity);GO:0043065(positive regulation of apoptotic process);GO:0010469(regulation of receptor activity)	NA	NA	NA	oxidative stress induced growth inhibitor 1 [Source:HGNC Symbol;Acc:HGNC:30093]	NA	0.031469	0.0001	1.23037	0.084693	1.01299	0.011448	1.46015	0.006412	1.57687	5.02417	1.64607	0.260656	6.47734	6.21487	2.67354	2.7287	2.97836	2.79353	4.31762	2.74904	0.492671	0.548841	0.420648
5233	0	chr11	+	3565749	3573871	ENSGALT00000005435	10	1260	ENSGALG00000003433	ENSGALG00000003433	GO:0016805(dipeptidase activity);GO:0008239(dipeptidyl-peptidase activity);GO:0008235(metalloexopeptidase activity);GO:0008237(metallopeptidase activity);GO:0006508(proteolysis);GO:0031225(anchored component of membrane);GO:0016787(hydrolase activity);GO:0008233(peptidase activity);GO:0046872(metal ion binding);GO:0016020(membrane)	NA	NA	NA	NA	NA	0.446587	0.461521	0.213988	0.626286	0.427049	0.731019	0.532089	0.612223	1.11539	1.00901	0.670158	1.06055	0.493044	2.79736	2.16893	1.36446	0.732834	1.42207	1.45032	0.931521	0.62511	0.526668	0.374032
5238	0	chr11	-	3756709	3784646	ENSGALT00000005659	14	3037	ENSGALG00000003574	LPCAT2	GO:0005811(lipid droplet);GO:0005783(endoplasmic reticulum);GO:0036151(phosphatidylcholine acyl-chain remodeling);GO:0047184(1-acylglycerophosphocholine O-acyltransferase activity);GO:0016746(transferase activity, transferring acyl groups);GO:0008152(metabolic process);GO:0005509(calcium ion binding);GO:0016021(integral component of membrane);GO:0016020(membrane)	00564(Glycerophospholipid metabolism);00565(Ether lipid metabolism)	NA	NA	lysophosphatidylcholine acyltransferase 2 [Source:HGNC Symbol;Acc:HGNC:26032]	NA	2.62976	2.42099	2.96153	2.81723	3.85688	2.70057	1.97178	3.08658	6.4687	4.31277	3.66766	5.1917	3.69488	6.51331	7.59992	5.51582	4.24503	5.78692	5.1333	4.81638	2.58631	3.33705	2.67076
5303	0	chr11	-	7630956	7701347	ENSGALT00000006378	32	3964	ENSGALG00000004004	PHKB	GO:0005977(glycogen metabolic process);GO:0005516(calmodulin binding);GO:0005975(carbohydrate metabolic process);GO:0005886(plasma membrane);GO:0003824(catalytic activity);GO:0016020(membrane);GO:0005964(phosphorylase kinase complex);GO:0004689(phosphorylase kinase activity);GO:0006468(protein phosphorylation)	04020(Calcium signaling pathway);04910(Insulin signaling pathway)	NA	NA	phosphorylase kinase regulatory subunit beta [Source:HGNC Symbol;Acc:HGNC:8927]	NA	35.7159	36.0857	41.4023	47.187	55.0416	105.425	72.6402	78.9776	397.845	468.935	247.82	447.856	385.852	167.322	268.632	230.864	115.935	205.143	333.677	371.534	85.681	51.1143	37.7347
5304	0	chr11	-	7631433	7698576	ENSGALT00000075747	30	3255	ENSGALG00000004004	PHKB	GO:0005977(glycogen metabolic process);GO:0005516(calmodulin binding);GO:0005975(carbohydrate metabolic process);GO:0005886(plasma membrane);GO:0003824(catalytic activity);GO:0016020(membrane);GO:0005964(phosphorylase kinase complex);GO:0004689(phosphorylase kinase activity);GO:0006468(protein phosphorylation)	04020(Calcium signaling pathway);04910(Insulin signaling pathway)	NA	NA	phosphorylase kinase regulatory subunit beta [Source:HGNC Symbol;Acc:HGNC:8927]	NA	0.584174	0.811336	1.09484	0.792467	0.429812	1.14674	1.99234	0.474447	6.37469	9.17409	7.58341	2.8848	6.48438	6.58299	3.96248	7.40156	2.0596	4.47455	5.31739	7.71073	1.20451	0.61114	0.830117
5306	0	chr11	-	7631433	7701267	ENSGALT00000077458	31	3294	ENSGALG00000004004	PHKB	GO:0005977(glycogen metabolic process);GO:0005516(calmodulin binding);GO:0005975(carbohydrate metabolic process);GO:0005886(plasma membrane);GO:0003824(catalytic activity);GO:0016020(membrane);GO:0005964(phosphorylase kinase complex);GO:0004689(phosphorylase kinase activity);GO:0006468(protein phosphorylation)	04020(Calcium signaling pathway);04910(Insulin signaling pathway)	NA	NA	phosphorylase kinase regulatory subunit beta [Source:HGNC Symbol;Acc:HGNC:8927]	NA	5.36202	6.1582	5.04125	9.35626	7.32279	9.95245	11.5874	9.14091	43.4013	91.838	142.013	38.7647	79.7617	132.948	60.7978	92.1849	67.4591	73.4806	83.8247	92.4173	10.2269	8.33952	5.52049
5308	0	chr11	+	7701484	7772649	ENSGALT00000006444	18	2001	ENSGALG00000004049	ITFG1	GO:0070062(extracellular exosome);GO:0016021(integral component of membrane);GO:0016020(membrane)	NA	NA	NA	integrin alpha FG-GAP repeat containing 1 [Source:HGNC Symbol;Acc:HGNC:30697]	NA	15.9883	14.9033	16.8743	14.4896	13.8588	18.3811	17.6881	14.9164	43.7882	55.94	33.5459	54.164	58.1961	46.0109	56.4536	52.5438	20.8786	43.292	52.7903	44.4247	16.9952	14.1742	15.922
5350	0	chr11	+	8570363	8582718	ENSGALT00000007159	11	2215	ENSGALG00000004494	CCNE1	GO:0005654(nucleoplasm);GO:0097134(cyclin E1-CDK2 complex);GO:0005634(nucleus);GO:0000307(cyclin-dependent protein kinase holoenzyme complex);GO:1903827(regulation of cellular protein localization);GO:0070192(chromosome organization involved in meiotic cell cycle);GO:0051726(regulation of cell cycle);GO:0016055(Wnt signaling pathway);GO:0007129(synapsis);GO:0006468(protein phosphorylation);GO:000…	04110(Cell cycle);04114(Oocyte meiosis);04115(p53 signaling pathway);04218(Cellular senescence)	K06626	NA	cyclin E1 [Source:HGNC Symbol;Acc:HGNC:1589]	NA	4.38893	2.35188	2.37263	1.53195	2.02285	2.59054	2.45827	2.50106	2.20277	3.18061	2.34376	5.17842	3.56092	4.41552	8.33853	5.83655	4.6685	6.28119	4.38495	2.57571	2.51662	1.7774	3.03781
5389	0	chr11	+	10449306	10453813	ENSGALT00000051074	2	2361	ENSGALG00000032365	C	GO:0030183(B cell differentiation);GO:0008134(transcription factor binding);GO:0046982(protein heterodimerization activity);GO:0043565(sequence-specific DNA binding);GO:0006955(immune response);GO:0003700(transcription factor activity, sequence-specific DNA binding);GO:0006355(regulation of transcription, DNA-templated);GO:0006366(transcription from RNA polymerase II promoter);GO:0005634(nucleus)…	NA	NA	NA	CCAAT/enhancer binding protein gamma [Source:HGNC Symbol;Acc:HGNC:1837]	NA	0.390569	0.414188	0.241407	1.25553	0.124901	0.156273	2.25994	1.18343	2.98902	0.118999	0.08294	0.080377	3.96535	0.095958	1.62025	1.43391	0.159125	1.07109	1.38056	1.06365	1.19988	0.690216	0.348721
5410	0	chr11	+	11103487	11124330	ENSGALT00000007948	18	2044	ENSGALG00000004956	GPI	GO:0070062(extracellular exosome);GO:0060170(ciliary membrane);GO:0043209(myelin sheath);GO:0016020(membrane);GO:0005886(plasma membrane);GO:0005829(cytosol);GO:0005654(nucleoplasm);GO:0005615(extracellular space);GO:0042593(glucose homeostasis);GO:0034101(erythrocyte homeostasis);GO:0006096(glycolytic process);GO:0006094(gluconeogenesis);GO:0001707(mesoderm formation);GO:0031625(ubiquitin protei…	01200(Carbon metabolism);00010(Glycolysis / Gluconeogenesis);00030(Pentose phosphate pathway);00500(Starch and sucrose metabolism);00520(Amino sugar and nucleotide sugar metabolism)	NA	NA	glucose-6-phosphate isomerase [Source:HGNC Symbol;Acc:HGNC:4458]	NA	55.1067	145.936	91.8173	34.3042	54.8628	185.604	96.7715	109.87	920.938	1023.09	1117.21	734.273	1276.41	835.112	951.197	1194.23	1178.79	1108.07	948.597	1020.41	130.749	44.5835	97.6198
5411	0	chr11	+	11103531	11124326	ENSGALT00000085739	18	1996	ENSGALG00000004956	GPI	GO:0070062(extracellular exosome);GO:0060170(ciliary membrane);GO:0043209(myelin sheath);GO:0016020(membrane);GO:0005886(plasma membrane);GO:0005829(cytosol);GO:0005654(nucleoplasm);GO:0005615(extracellular space);GO:0042593(glucose homeostasis);GO:0034101(erythrocyte homeostasis);GO:0006096(glycolytic process);GO:0006094(gluconeogenesis);GO:0001707(mesoderm formation);GO:0031625(ubiquitin protei…	01200(Carbon metabolism);00010(Glycolysis / Gluconeogenesis);00030(Pentose phosphate pathway);00500(Starch and sucrose metabolism);00520(Amino sugar and nucleotide sugar metabolism)	NA	NA	glucose-6-phosphate isomerase [Source:HGNC Symbol;Acc:HGNC:4458]	NA	66.4509	39.1163	50.6965	27.5306	19.0465	47.5139	53.9559	46.6362	499.57	956.729	597.179	778.28	410.803	396.141	529.378	370.862	360.587	420.276	528.408	684.493	49.3687	23.2885	52.0879
5412	0	chr11	+	11103556	11124017	ENSGALT00000056464	19	1656	ENSGALG00000004956	GPI	GO:0070062(extracellular exosome);GO:0060170(ciliary membrane);GO:0043209(myelin sheath);GO:0016020(membrane);GO:0005886(plasma membrane);GO:0005829(cytosol);GO:0005654(nucleoplasm);GO:0005615(extracellular space);GO:0042593(glucose homeostasis);GO:0034101(erythrocyte homeostasis);GO:0006096(glycolytic process);GO:0006094(gluconeogenesis);GO:0001707(mesoderm formation);GO:0031625(ubiquitin protei…	01200(Carbon metabolism);00010(Glycolysis / Gluconeogenesis);00030(Pentose phosphate pathway);00500(Starch and sucrose metabolism);00520(Amino sugar and nucleotide sugar metabolism)	NA	NA	glucose-6-phosphate isomerase [Source:HGNC Symbol;Acc:HGNC:4458]	NA	0.099134	0.123517	0.103712	0.04063	0.10904	0.187016	0.11247	0.621685	1.05272	2.92489	17.809	20.1099	22.4823	1.05977	2.35267	1.82782	4.56828	2.91626	14.5507	7.26221	0.307057	0.074835	0.108788
5413	0	chr11	+	11111016	11124327	ENSGALT00000088941	15	1624	ENSGALG00000004956	GPI	GO:0070062(extracellular exosome);GO:0060170(ciliary membrane);GO:0043209(myelin sheath);GO:0016020(membrane);GO:0005886(plasma membrane);GO:0005829(cytosol);GO:0005654(nucleoplasm);GO:0005615(extracellular space);GO:0042593(glucose homeostasis);GO:0034101(erythrocyte homeostasis);GO:0006096(glycolytic process);GO:0006094(gluconeogenesis);GO:0001707(mesoderm formation);GO:0031625(ubiquitin protei…	01200(Carbon metabolism);00010(Glycolysis / Gluconeogenesis);00030(Pentose phosphate pathway);00500(Starch and sucrose metabolism);00520(Amino sugar and nucleotide sugar metabolism)	NA	NA	glucose-6-phosphate isomerase [Source:HGNC Symbol;Acc:HGNC:4458]	NA	4.98502	3.8314	3.38775	1.58493	2.7476	4.70179	5.0831	5.01295	28.9014	47.5549	21.8724	21.1313	23.3546	21.9376	27.3722	29.3105	30.2371	28.9733	22.1412	32.7762	4.93262	2.16627	4.06806
5493	0	chr11	+	16002154	16005746	ENSGALT00000008793	2	1943	ENSGALG00000005473	ENSGALG00000005473	GO:0004060(arylamine N-acetyltransferase activity);GO:0016407(acetyltransferase activity);GO:0016746(transferase activity, transferring acyl groups);GO:0008152(metabolic process);GO:0016740(transferase activity)	00232(Caffeine metabolism);00983(Drug metabolism - other enzymes)	K00622	EC:2.3.1.5	Arylamine N-acetyltransferase, pineal gland isozyme NAT-3 [Source:UniProtKB/Swiss-Prot;Acc:P13914]	NA	0.707428	1.39979	1.50614	1.72986	0.920023	1.66527	1.28245	2.28653	1.54667	1.70148	1.26673	2.44434	1.04214	5.00446	1.23923	2.84986	1.62421	1.90443	2.83032	1.50496	1.74475	1.32494	1.20445
5494	0	chr11	+	16006630	16011068	ENSGALT00000008792	2	1285	ENSGALG00000005472	ENSGALG00000005472	GO:0016407(acetyltransferase activity);GO:0016746(transferase activity, transferring acyl groups);GO:0008152(metabolic process);GO:0016740(transferase activity)	00232(Caffeine metabolism);00983(Drug metabolism - other enzymes)	K00622	EC:2.3.1.5	NA	NA	0.595214	1.16003	0.095505	0.780604	0.542087	0.35713	1.40641	0.9374	1.79506	1.78684	1.88495	1.90109	2.67805	2.57599	3.30838	2.85533	1.42001	2.52791	2.38504	1.82228	0.900315	0.661345	0.616917
5495	0	chr11	+	16012439	16016952	ENSGALT00000008794	2	2159	ENSGALG00000005474	ENSGALG00000005474	GO:0016407(acetyltransferase activity);GO:0016746(transferase activity, transferring acyl groups);GO:0008152(metabolic process);GO:0016740(transferase activity)	00232(Caffeine metabolism);00983(Drug metabolism - other enzymes)	K00622	EC:2.3.1.5	NA	NA	1.08754	1.13979	0.529784	0.498273	1.10765	1.76282	1.26781	1.7806	2.06009	1.72323	1.05395	1.84543	1.89709	2.57164	1.99679	2.50595	1.05516	1.85263	2.10472	1.61242	1.60374	0.802961	0.919036
5499	0	chr11	+	16185639	16626612	ENSGALT00000008808	14	3937	ENSGALG00000005483	CDH13	GO:0070062(extracellular exosome);GO:0043005(neuron projection);GO:0009897(external side of plasma membrane);GO:0005925(focal adhesion);GO:0005901(caveola);GO:0005886(plasma membrane);GO:0005737(cytoplasm);GO:0005615(extracellular space);GO:0055096(low-density lipoprotein particle mediated signaling);GO:0051668(localization within membrane);GO:0050927(positive regulation of positive chemotaxis);G…	NA	NA	NA	Cadherin-13 [Source:UniProtKB/Swiss-Prot;Acc:P33150]	NA	42.3749	26.9407	27.635	46.3556	49.3508	65.0142	55.8729	43.6586	79.463	54.0726	50.3229	77.515	72.2556	56.6815	62.1958	59.7193	43.8792	55.2648	68.8173	61.2862	54.8486	47.8532	32.3168
5517	0	chr11	+	17272625	17275974	ENSGALT00000081572	5	465	ENSGALG00000039008	ENSGALG00000039008	NA	NA	NA	NA	NA	NA	1.93377	0.496521	0.967941	1.46654	1.78138	2.37745	1.39003	2.14316	2.46856	2.22508	2.77542	6.19296	3.13918	9.11394	2.59259	4.26715	3.3382	3.39932	6.14869	2.48969	1.97021	1.62396	1.13275
5528	0	chr11	-	17821801	17827332	ENSGALT00000009243	8	1641	ENSGALG00000005757	IRF8	GO:0045944(positive regulation of transcription from RNA polymerase II promoter);GO:0000122(negative regulation of transcription from RNA polymerase II promoter);GO:0005737(cytoplasm);GO:0003700(transcription factor activity, sequence-specific DNA binding);GO:0006355(regulation of transcription, DNA-templated);GO:0006351(transcription, DNA-templated);GO:0005634(nucleus);GO:0003677(DNA binding);GO…	NA	NA	NA	Interferon regulatory factor 8 [Source:UniProtKB/Swiss-Prot;Acc:Q90871]	NA	3.62289	5.12697	5.03983	4.39808	4.63072	4.55125	6.55365	5.38665	4.79913	6.81157	3.36853	10.1831	5.52177	37.3923	12.7016	16.7247	11.4121	13.6128	17.6991	4.99308	5.49718	4.5144	4.59656
5529	0	chr11	-	17830467	17838111	ENSGALT00000009240	6	609	ENSGALG00000005754	ENSGALG00000005754	GO:0007179(transforming growth factor beta receptor signaling pathway);GO:0042127(regulation of cell proliferation);GO:0046330(positive regulation of JNK cascade);GO:0016311(dephosphorylation);GO:0035335(peptidyl-tyrosine dephosphorylation);GO:0006470(protein dephosphorylation);GO:0016791(phosphatase activity);GO:0008138(protein tyrosine/serine/threonine phosphatase activity);GO:0004725(protein t…	NA	NA	NA	NA	NA	0.0001	0.0001	0.0001	2.24545	4.9435	6.69143	5.46313	7.33264	5.53144	7.29651	8.03832	5.10866	9.67632	6.75007	3.22149	4.62645	4.42774	4.09189	7.17835	6.95542	6.49573	3.59447	0.0001
5539	0	chr11	-	18002938	18020671	ENSGALT00000009283	11	1503	ENSGALG00000005779	FBXO31	GO:0043025(neuronal cell body);GO:0019005(SCF ubiquitin ligase complex);GO:0031571(mitotic G1 DNA damage checkpoint);GO:0031146(SCF-dependent proteasomal ubiquitin-dependent protein catabolic process);GO:0031145(anaphase-promoting complex-dependent catabolic process);GO:0006974(cellular response to DNA damage stimulus);GO:0030332(cyclin binding)	NA	NA	NA	F-box protein 31 [Source:HGNC Symbol;Acc:HGNC:16510]	NA	18.0686	17.0884	13.7672	15.132	14.7517	22.9302	23.242	28.7107	27.509	34.284	29.0607	37.2562	48.5055	34.2256	51.5563	57.9449	55.3768	54.9593	39.9958	30.2846	24.9609	14.9419	16.308
5540	0	chr11	+	18027539	18036281	ENSGALT00000063554	4	2054	ENSGALG00000043105	ENSGALG00000043105	GO:0006914(autophagy);GO:0070257(positive regulation of mucus secretion);GO:0005776(autophagosome);GO:0005930(axoneme);GO:0016020(membrane);GO:0044754(autolysosome)	04216(Ferroptosis)	K10435	NA	NA	NA	61.8533	72.0485	68.6895	65.413	66.6114	98.5504	77.7234	104.704	130.194	131.865	146.972	164.444	142.409	122.615	132.952	157.335	117.989	136.092	143.156	136.343	93.6593	66.0122	67.5304
5726	0	chr12	-	688340	712926	ENSGALT00000055942	14	1868	ENSGALG00000035596	NT5DC2	NA	NA	NA	NA	5'-nucleotidase domain containing 2 [Source:HGNC Symbol;Acc:HGNC:25717]	NA	67.4897	74.8469	61.1546	79.2427	119.846	96.2352	76.3538	124.054	96.7809	184.359	171.99	171.387	145.784	106.666	137.819	200.34	111.503	149.888	141.279	151.043	98.881	99.5442	67.8304
5778	0	chr12	-	1452675	1454502	ENSGALT00000048214	2	1282	ENSGALG00000035227	ENSGALG00000035227	NA	NA	NA	NA	NA	NA	12.5987	10.801	11.4202	10.1258	10.9357	17.665	15.2176	13.1905	9.40878	19.7749	12.6886	17.006	13.4933	18.024	26.3719	18.152	19.547	21.357	16.1744	13.9574	15.3577	10.5307	11.6066
5809	0	chr12	-	2254944	2259291	ENSGALT00000082731	9	1881	ENSGALG00000026152	ENSGALG00000026152	GO:0005525(GTP binding);GO:0003924(GTPase activity);GO:0000166(nucleotide binding)	04621(NOD-like receptor signaling pathway)	NA	NA	NA	NA	2.33932	2.78468	1.34904	3.47967	2.86264	8.9288	8.06775	6.58842	10.6603	11.2895	2.18523	9.55776	5.72809	78.341	9.36941	40.7932	10.3178	20.1601	31.2089	8.04502	7.86166	3.17116	2.15768
5828	0	chr12	-	2456733	2465055	ENSGALT00000081560	21	6611	ENSGALG00000033303	ENSGALG00000033303	NA	NA	NA	NA	NA	NA	0.0001	0.0001	0.0001	0.0001	0.0001	0.0001	0.0001	1.12754	0.785989	0.705304	0.980419	0.82823	0.605172	0.438544	0.451708	0.386246	0.878503	0.572152	0.623982	0.823904	0.375915	0.0001	0.0001
5843	0	chr12	-	2566256	2571117	ENSGALT00000004608	6	2934	ENSGALG00000002919	MON1A	NA	NA	NA	NA	MON1 homolog A, secretory trafficking associated [Source:HGNC Symbol;Acc:HGNC:28207]	NA	10.5762	10.0166	10.0843	7.30124	8.24991	17.609	15.5685	9.32386	8.03536	9.63096	15.2612	11.8421	11.0063	13.713	17.4227	20.1093	16.1288	17.8869	12.1871	10.9758	14.1671	7.77557	10.2257
5857	0	chr12	-	2787991	2790791	ENSGALT00000049973	2	453	ENSGALG00000035268	ENSGALG00000035268	NA	NA	NA	NA	NA	NA	9.66975	5.0496	5.99625	7.49413	5.91066	5.92947	5.30639	2.82027	4.7906	7.4179	5.73076	21.9587	18.2403	17.8359	26.8885	23.7631	22.6077	24.4197	19.345	5.97976	4.68538	6.7024	6.9052
5859	0	chr12	-	2791047	2820241	ENSGALT00000006026	22	3138	ENSGALG00000003799	USP4	GO:0005886(plasma membrane);GO:0005829(cytosol);GO:0005737(cytoplasm);GO:0005634(nucleus);GO:0034394(protein localization to cell surface);GO:0031647(regulation of protein stability);GO:0031397(negative regulation of protein ubiquitination);GO:0016579(protein deubiquitination);GO:0000244(spliceosomal tri-snRNP complex assembly);GO:0042802(identical protein binding);GO:0031685(adenosine receptor b…	NA	NA	NA	ubiquitin specific peptidase 4 [Source:HGNC Symbol;Acc:HGNC:12627]	NA	37.6635	36.1419	38.0661	22.1443	23.6212	41.6165	32.416	35.896	31.2064	34.6441	32.2334	32.5614	37.2353	45.2974	52.0719	49.5549	50.223	50.6166	38.3647	32.6946	36.6428	22.8827	37.2905
5898	0	chr12	-	3122801	3126465	ENSGALT00000085569	14	1521	ENSGALG00000042984	ENSGALG00000042984	NA	01210(2-Oxocarboxylic acid metabolism);01230(Biosynthesis of amino acids);00220(Arginine biosynthesis)	NA	NA	NA	NA	8.93911	12.6821	15.331	7.7363	7.27938	21.8804	16.8627	18.8081	57.5118	102.135	112.918	42.4805	41.607	34.3649	36.1012	45.1129	51.8167	44.3436	39.4841	90.855	19.1837	7.50784	12.3174
5945	0	chr12	-	3500784	3501119	ENSGALT00000048200	1	336	ENSGALG00000032910	ENSGALG00000032910	NA	NA	NA	NA	NA	NA	2.49488	1.91801	4.73457	28.507	22.9624	18.2052	50.8597	30.0903	7.31266	13.6966	16.6474	32.209	19.6173	38.6357	40.543	32.6274	25.9357	33.0354	30.154	12.5522	33.0517	25.7347	3.04915
6014	0	chr12	-	6472769	6578709	ENSGALT00000074899	27	7240	ENSGALG00000038850	WNK2	GO:0008285(negative regulation of cell proliferation);GO:0046777(protein autophosphorylation);GO:0006468(protein phosphorylation);GO:0070373(negative regulation of ERK1 and ERK2 cascade);GO:0005737(cytoplasm);GO:0005829(cytosol);GO:2000021(regulation of ion homeostasis);GO:2000651(positive regulation of sodium ion transmembrane transporter activity)	NA	NA	NA	WNK lysine deficient protein kinase 2 [Source:HGNC Symbol;Acc:HGNC:14542]	NA	0.979675	3.63239	2.53442	2.8276	2.12672	1.08625	3.3353	1.41098	12.547	0.0001	0.510869	4.72501	3.01628	5.06803	12.7561	12.4573	3.74871	9.65404	4.26978	4.35266	1.94418	2.47716	2.38216
6063	0	chr12	-	8640635	8644705	ENSGALT00000008882	4	1041	ENSGALG00000005537	ASB14	GO:0000151(ubiquitin ligase complex);GO:0004842(ubiquitin-protein transferase activity);GO:0031625(ubiquitin protein ligase binding);GO:0016567(protein ubiquitination);GO:0005634(nucleus);GO:0005737(cytoplasm);GO:0035556(intracellular signal transduction)	NA	NA	NA	ankyrin repeat and SOCS box containing 14 [Source:HGNC Symbol;Acc:HGNC:19766]	NA	0.800226	1.84522	0.278709	4.61424	3.07331	29.4486	7.03254	9.26926	32.2624	30.0518	20.8279	60.7581	82.3989	50.7154	31.4129	44.1896	17.3885	30.997	64.6241	27.7141	15.2501	3.84378	0.974719
6080	0	chr12	-	8934103	8937705	ENSGALT00000036253	8	1187	ENSGALG00000005688	DNASE1L3	GO:0005783(endoplasmic reticulum);GO:0005634(nucleus);GO:0010623(programmed cell death involved in cell development);GO:0006309(apoptotic DNA fragmentation);GO:0004536(deoxyribonuclease activity);GO:0006308(DNA catabolic process);GO:0004519(endonuclease activity);GO:0004518(nuclease activity);GO:0016787(hydrolase activity)	NA	NA	NA	deoxyribonuclease 1 like 3 [Source:HGNC Symbol;Acc:HGNC:2959]	NA	1.13857	0.0001	1.28087	2.30597	1.86736	4.29108	6.95282	8.49322	6.23136	7.41523	10.2533	9.12551	8.8446	9.29893	14.7016	8.25341	12.1424	11.6991	9.08968	7.96664	6.57904	2.08667	0.806514
6105	0	chr12	+	9127166	9127546	ENSGALT00000044382	1	381	ENSGALG00000026449	ENSGALG00000026449	GO:0000786(nucleosome);GO:0000790(nuclear chromatin);GO:0006342(chromatin silencing);GO:0046982(protein heterodimerization activity);GO:0005694(chromosome);GO:0003677(DNA binding);GO:0006974(cellular response to DNA damage stimulus);GO:0005634(nucleus)	NA	NA	NA	NA	NA	13.8976	16.7582	17.244	16.262	14.32	45.4562	45.8582	22.4193	62.7015	101.886	98.4285	75.0884	114.831	99.9651	98.6297	106.204	99.0143	101.283	96.628	87.6721	37.9112	15.291	15.9666
6128	0	chr12	-	9572853	9601410	ENSGALT00000009602	5	4479	ENSGALG00000005972	KBTBD12	GO:0031463(Cul3-RING ubiquitin ligase complex);GO:0004842(ubiquitin-protein transferase activity);GO:0016567(protein ubiquitination)	NA	NA	NA	kelch repeat and BTB domain containing 12 [Source:HGNC Symbol;Acc:HGNC:25731]	NA	1.00859	0.548761	0.626711	0.359159	0.662135	9.95039	5.80868	6.09041	9.87611	10.6728	8.56654	30.8542	35.2212	19.4871	11.1786	14.585	2.75838	9.50733	28.5208	9.70516	7.28316	0.510647	0.728022
6213	0	chr12	+	11595017	11615187	ENSGALT00000066090	26	9041	ENSGALG00000006824	USP19	GO:0005829(cytosol);GO:0005789(endoplasmic reticulum membrane);GO:1904292(regulation of ERAD pathway);GO:1901799(negative regulation of proteasomal protein catabolic process);GO:1900037(regulation of cellular response to hypoxia);GO:0071108(protein K48-linked deubiquitination);GO:0050821(protein stabilization);GO:0048642(negative regulation of skeletal muscle tissue development);GO:0034976(respon…	NA	NA	NA	ubiquitin specific peptidase 19 [Source:HGNC Symbol;Acc:HGNC:12617]	NA	1.11442	0.0001	1.0767	2.2338	0.0001	5.64466	3.90422	4.68375	1.77146	2.3242	4.76006	3.36487	3.5358	2.83501	3.85041	4.01791	2.56072	3.47635	3.24522	2.95191	4.74421	1.11695	0.730407
6216	0	chr12	+	11615971	11620259	ENSGALT00000085634	14	2009	ENSGALG00000041419	ENSGALG00000041419	NA	NA	NA	NA	NA	NA	0.0001	0.0001	0.0001	0.0001	0.0001	50.0194	0.0001	50.743	112.467	158.436	131.806	48.2494	106.86	90.7449	103.601	145.071	119.432	122.701	81.9515	134.236	33.5875	0.0001	0.0001
6229	0	chr12	+	11657296	11667372	ENSGALT00000084607	10	1330	ENSGALG00000006910	IMPDH	GO:0003938(IMP dehydrogenase activity);GO:0006177(GMP biosynthetic process);GO:0006164(purine nucleotide biosynthetic process);GO:0005737(cytoplasm);GO:0016491(oxidoreductase activity);GO:0046872(metal ion binding);GO:0055114(oxidation-reduction process);GO:0003824(catalytic activity);GO:0005634(nucleus);GO:0000166(nucleotide binding);GO:0005778(peroxisomal membrane);GO:0016020(membrane);GO:00076…	00230(Purine metabolism);00983(Drug metabolism - other enzymes)	NA	NA	inosine monophosphate dehydrogenase 2 [Source:HGNC Symbol;Acc:HGNC:6053]	NA	0.0001	0.0001	0.0001	0.0001	0.0001	0.0001	0.0001	0.0001	1.42507	0.0001	0.0001	1.44039	0.0001	2.40513	1.60688	0.0001	2.56178	1.38959	1.28187	0.475089	0.0001	0.0001	0.0001
6235	0	chr12	-	11697397	11726287	ENSGALT00000011269	15	2794	ENSGALG00000006956	ARIH2	GO:0031466(Cul5-RING ubiquitin ligase complex);GO:0005737(cytoplasm);GO:0005654(nucleoplasm);GO:0005634(nucleus);GO:1903955(positive regulation of protein targeting to mitochondrion);GO:0071425(hematopoietic stem cell proliferation);GO:0070936(protein K48-linked ubiquitination);GO:0070534(protein K63-linked ubiquitination);GO:0048588(developmental cell growth);GO:0042787(protein ubiquitination in…	NA	NA	NA	ariadne RBR E3 ubiquitin protein ligase 2 [Source:HGNC Symbol;Acc:HGNC:690]	NA	11.9523	10.3117	13.2711	9.4976	9.05711	20.3961	14.0103	15.1921	36.5552	49.9903	44.5255	60.7374	65.0982	41.1317	60.0398	61.9488	42.6697	54.8861	55.6557	43.6903	16.5328	9.27735	11.845
6243	0	chr12	+	11817540	11845750	ENSGALT00000011423	18	1864	ENSGALG00000007052	PXK	GO:0005886(plasma membrane);GO:0005829(cytosol);GO:0005815(microtubule organizing center);GO:0006954(inflammatory response);GO:0035091(phosphatidylinositol binding);GO:0006468(protein phosphorylation);GO:0005524(ATP binding);GO:0004672(protein kinase activity)	NA	NA	NA	PX domain containing serine/threonine kinase like [Source:HGNC Symbol;Acc:HGNC:23326]	NA	4.04087	4.52829	5.92701	4.12274	4.51095	7.13385	7.56375	6.17188	7.99891	10.3409	8.21554	10.3698	5.90875	15.0487	12.799	9.70586	7.77022	10.0917	10.4424	8.8518	6.95649	4.31685	4.83205
6249	0	chr12	-	11864373	11878164	ENSGALT00000011555	15	2160	ENSGALG00000007132	ACOX2	GO:0033539(fatty acid beta-oxidation using acyl-CoA dehydrogenase);GO:0050660(flavin adenine dinucleotide binding);GO:0043231(intracellular membrane-bounded organelle);GO:0005777(peroxisome);GO:0005739(mitochondrion);GO:0005102(receptor binding);GO:0006635(fatty acid beta-oxidation);GO:0016627(oxidoreductase activity, acting on the CH-CH group of donors);GO:0003997(acyl-CoA oxidase activity);GO:0…	00120(Primary bile acid biosynthesis);04146(Peroxisome);03320(PPAR signaling pathway)	NA	NA	acyl-CoA oxidase 2 [Source:HGNC Symbol;Acc:HGNC:120]	NA	0.445636	0.305272	2.33853	1.18415	1.3376	5.92356	2.02456	1.56894	4.74338	9.37426	8.13448	9.60365	4.72558	4.70569	8.17281	6.27383	5.90159	6.78274	6.34498	7.41737	3.17235	1.26088	1.02981
6297	0	chr12	-	15334540	15345449	ENSGALT00000021875	16	1335	ENSGALG00000013410	UBA3	GO:0045116(protein neddylation);GO:0005634(nucleus);GO:0051726(regulation of cell cycle);GO:0007113(endomitotic cell cycle);GO:0000278(mitotic cell cycle);GO:0046982(protein heterodimerization activity);GO:0042802(identical protein binding);GO:0019781(NEDD8 activating enzyme activity);GO:0016881(acid-amino acid ligase activity);GO:0008641(ubiquitin-like modifier activating enzyme activity);GO:000…	04120(Ubiquitin mediated proteolysis)	NA	NA	ubiquitin like modifier activating enzyme 3 [Source:HGNC Symbol;Acc:HGNC:12470]	NA	2.36612	4.11241	2.61223	2.45417	2.01298	4.69702	3.15451	2.61077	3.56124	3.74953	2.02656	4.52665	3.02403	2.68798	4.27983	19.7965	12.0339	12.0368	3.41289	3.11244	3.48743	2.23357	3.03025
6313	0	chr12	-	15937309	16132890	ENSGALT00000075651	18	2236	ENSGALG00000007769	FOXP1	GO:0008045(motor neuron axon guidance);GO:0021517(ventral spinal cord development);GO:0005634(nucleus);GO:0045893(positive regulation of transcription, DNA-templated);GO:0005654(nucleoplasm);GO:0000978(RNA polymerase II core promoter proximal region sequence-specific DNA binding);GO:0003677(DNA binding);GO:0045944(positive regulation of transcription from RNA polymerase II promoter);GO:0002053(po…	NA	NA	NA	forkhead box P1 [Source:HGNC Symbol;Acc:HGNC:3823]	NA	0.048518	0.287631	0.042562	0.389808	0.444293	0.173043	1.53669	0.167139	1.30931	5.20698	0.045519	6.74549	0.074045	4.38393	5.02905	2.31558	0.049039	2.46455	3.73449	2.18727	0.625625	0.41705	0.126237
6354	0	chr12	+	18624949	18629296	ENSGALT00000073347	5	2764	ENSGALG00000008308	BHLHE40	GO:0005634(nucleus);GO:0045892(negative regulation of transcription, DNA-templated);GO:0070888(E-box binding);GO:0046982(protein heterodimerization activity);GO:0003677(DNA binding);GO:0019904(protein domain specific binding);GO:0000122(negative regulation of transcription from RNA polymerase II promoter);GO:0042803(protein homodimerization activity);GO:0043425(bHLH transcription factor binding);…	NA	NA	NA	basic helix-loop-helix family member e40 [Source:HGNC Symbol;Acc:HGNC:1046]	NA	2.91476	3.40569	3.07583	26.5824	26.09	12.2811	15.2227	15.1315	15.9495	26.1108	11.509	18.4251	23.6413	42.7263	25.6344	53.9072	39.7072	39.7496	28.2642	17.8564	14.2118	26.3362	3.13209
6383	0	chr12	+	19497951	19512399	ENSGALT00000013716	15	3714	ENSGALG00000008420	CAND2	GO:0005634(nucleus);GO:0005622(intracellular);GO:0010265(SCF complex assembly);GO:0016567(protein ubiquitination);GO:0017025(TBP-class protein binding)	NA	NA	NA	cullin associated and neddylation dissociated 2 (putative) [Source:HGNC Symbol;Acc:HGNC:30689]	NA	24.7215	21.573	23.0181	28.9696	32.1517	97.7614	90.3847	110.783	122.162	177.633	181.362	176.452	198.615	148.923	167.702	162.181	141.04	156.975	174.663	160.385	99.6431	30.5606	23.1042
6452	0	chr13	+	1458573	1480966	ENSGALT00000071467	3	766	ENSGALG00000036310	CYSTM1	GO:0070062(extracellular exosome)	NA	NA	NA	cysteine rich transmembrane module containing 1 [Source:HGNC Symbol;Acc:HGNC:30239]	NA	15.9599	15.7085	17.7313	38.795	31.7263	47.1799	43.8127	35.5356	46.8917	62.425	40.1869	41.6058	41.5154	46.6567	47.756	58.9499	41.6321	49.446	43.2593	49.8345	42.1761	35.2607	16.4666
6459	0	chr13	-	1515672	1521782	ENSGALT00000001401	6	816	ENSGALG00000000949	HBEGF	GO:0005515(protein binding);GO:0008201(heparin binding);GO:0005154(epidermal growth factor receptor binding);GO:0008284(positive regulation of cell proliferation);GO:0008083(growth factor activity);GO:0007173(epidermal growth factor receptor signaling pathway);GO:0005615(extracellular space);GO:0005887(integral component of plasma membrane);GO:0005886(plasma membrane);GO:0005576(extracellular reg…	04012(ErbB signaling pathway);04912(GnRH signaling pathway)	K08523	NA	heparin binding EGF like growth factor [Source:HGNC Symbol;Acc:HGNC:3059]	NA	0.0001	0.331691	0.102019	0.843632	0.539191	3.05439	0.911817	1.43392	5.74005	3.06186	7.43863	2.59112	10.5829	3.35527	3.6196	6.82266	7.43141	5.95789	5.50977	5.41351	1.80004	0.691412	0.144603
6537	0	chr13	+	2830002	2882285	ENSGALT00000066552	12	1646	ENSGALG00000002229	FBXW11	GO:0046983(protein dimerization activity);GO:0000209(protein polyubiquitination);GO:0043161(proteasome-mediated ubiquitin-dependent protein catabolic process);GO:0005813(centrosome);GO:0045893(positive regulation of transcription, DNA-templated);GO:0045892(negative regulation of transcription, DNA-templated);GO:0019005(SCF ubiquitin ligase complex);GO:0004842(ubiquitin-protein transferase activit…	04120(Ubiquitin mediated proteolysis);04310(Wnt signaling pathway);04340(Hedgehog signaling pathway);04114(Oocyte meiosis);04218(Cellular senescence)	K03362	NA	F-box and WD repeat domain containing 11 [Source:HGNC Symbol;Acc:HGNC:13607]	NA	7.85411	16.7743	0.0001	13.9827	4.8655	19.6212	19.3407	26.6211	27.6418	42.2666	37.7682	44.3157	29.4365	49.0501	39.2337	43.7901	20.248	34.4239	40.9341	35.8922	21.861	9.4241	8.20952
6562	0	chr13	+	4053373	4054788	ENSGALT00000044150	1	1416	ENSGALG00000027809	FAM196B	NA	NA	NA	NA	family with sequence similarity 196 member B [Source:HGNC Symbol;Acc:HGNC:37271]	NA	0.0001	0.189568	0.196299	0.414276	0.049815	0.0001	0.455262	0.0001	0.568269	0.222923	0.107333	0.710699	0.225516	3.87503	0.94522	0.7417	0.290772	0.659231	1.60375	0.299508	0.151821	0.232045	0.128656
6587	0	chr13	-	6735705	6738471	ENSGALT00000088737	4	1804	ENSGALG00000001718	CCNG1	GO:0051726(regulation of cell cycle)	04115(p53 signaling pathway)	NA	NA	cyclin G1 [Source:HGNC Symbol;Acc:HGNC:1592]	NA	26.1092	29.9625	33.6374	42.1863	43.8218	56.788	32.7685	41.361	100.399	61.2224	51.7552	115.245	76.2526	37.917	78.8142	103.75	63.3094	81.9577	76.4716	71.1255	43.6391	43.004	29.903
6588	0	chr13	-	6736928	6741308	ENSGALT00000002636	7	1284	ENSGALG00000001718	CCNG1	GO:0051726(regulation of cell cycle)	04115(p53 signaling pathway)	K10145	NA	cyclin G1 [Source:HGNC Symbol;Acc:HGNC:1592]	NA	10.9487	10.0429	13.8728	14.8007	14.7229	18.6666	12.5305	12.4343	47.8756	30.0913	31.846	56.0762	38.0341	29.0501	44.1516	57.6169	34.6959	45.4881	41.0534	36.6043	14.5438	14.7618	11.6215
6629	0	chr13	-	8425824	8435377	ENSGALT00000068368	13	2327	ENSGALG00000039652	ARHGEF37	NA	NA	NA	NA	Rho guanine nucleotide exchange factor 37 [Source:HGNC Symbol;Acc:HGNC:34430]	NA	1.39327	2.40855	1.18819	6.30415	6.72595	4.85008	7.92414	8.35961	6.10742	4.96551	5.46948	7.68829	9.95068	5.85562	5.16945	7.7785	5.74336	6.23044	7.83153	5.51414	7.04461	6.51505	1.66334
6642	0	chr13	-	8649968	8651161	ENSGALT00000055395	1	1194	ENSGALG00000040035	ADRB2	GO:0005634(nucleus);GO:0005887(integral component of plasma membrane);GO:0045944(positive regulation of transcription from RNA polymerase II promoter);GO:0016324(apical plasma membrane);GO:0016020(membrane);GO:0005886(plasma membrane);GO:0019899(enzyme binding);GO:0030501(positive regulation of bone mineralization);GO:0009409(response to cold);GO:1904646(cellular response to amyloid-beta);GO:0001…	04020(Calcium signaling pathway);04080(Neuroactive ligand-receptor interaction);04261(Adrenergic signaling in cardiomyocytes)	K04142	NA	adrenoceptor beta 2 [Source:HGNC Symbol;Acc:HGNC:286]	NA	2.66197	2.63577	1.91024	6.41971	7.23031	25.3393	36.4205	25.3735	53.0859	44.843	58.855	25.7677	57.8195	37.9446	94.0577	54.6576	30.0365	59.5839	40.5106	52.2613	29.0444	6.82501	2.40266
6667	0	chr13	+	9155352	9165331	ENSGALT00000085411	4	749	ENSGALG00000002878	CREBRF	GO:0016604(nuclear body);GO:0005634(nucleus);GO:1902213(positive regulation of prolactin signaling pathway);GO:1900170(negative regulation of glucocorticoid mediated signaling pathway);GO:0042711(maternal behavior);GO:0003700(transcription factor activity, sequence-specific DNA binding);GO:0006355(regulation of transcription, DNA-templated);GO:0006366(transcription from RNA polymerase II promoter…	NA	NA	NA	CREB3 regulatory factor [Source:HGNC Symbol;Acc:HGNC:24050]	NA	0.0001	0.0001	0.913778	0.634243	1.39314	0.0001	1.33494	5.26942	0.740852	1.86511	3.14918	0.359584	3.79566	1.57515	0.796018	5.25555	0.0001	2.01722	1.91013	1.91838	2.20149	1.01369	0.304659
6766	0	chr13	-	10431398	10437227	ENSGALT00000005337	10	1986	ENSGALG00000003377	SIMC1	NA	NA	NA	NA	SUMO interacting motifs containing 1 [Source:HGNC Symbol;Acc:HGNC:24779]	NA	2.30048	0.0001	0.0001	1.43084	0.639075	2.42044	1.00036	2.59398	3.33113	9.31837	13.2078	8.20167	10.5314	9.88372	13.3924	12.6707	9.16158	11.7416	9.53892	8.61911	2.00492	1.03496	0.766893
6823	0	chr13	-	12142845	12142917	ENSGALT00000042094	1	73	ENSGALG00000025181	gga-mir-1778	NA	NA	NA	NA	gga-mir-1778 [Source:miRBase;Acc:MI0007521]	NA	6.26294	5.55365	8.66186	11.0306	10.38	30.2255	22.7129	18.4046	29.9434	29.2899	15.8247	18.506	24.1678	37.3397	51.2385	35.9457	24.8117	37.3319	26.6712	25.0193	23.781	10.7053	6.82615
6824	0	chr13	-	12146904	12152729	ENSGALT00000042934	4	537	ENSGALG00000028994	SAP30L	GO:0016575(histone deacetylation);GO:0000118(histone deacetylase complex);GO:0004407(histone deacetylase activity);GO:0003712(transcription cofactor activity);GO:0006355(regulation of transcription, DNA-templated);GO:0003677(DNA binding);GO:0008270(zinc ion binding);GO:0010314(phosphatidylinositol-5-phosphate binding);GO:0031491(nucleosome binding);GO:0042393(histone binding);GO:0044378(non-seque…	NA	NA	NA	SAP30 like [Source:HGNC Symbol;Acc:HGNC:25663]	NA	10.9129	11.6286	8.30706	14.0159	15.4966	19.8886	17.321	20.7431	24.7741	30.3471	17.1807	21.7073	23.4018	38.0695	58.6834	47.0229	35.107	46.9378	27.7262	24.1007	19.3175	14.7563	10.2829
6865	0	chr13	-	13093269	13097891	ENSGALT00000042960	2	3110	ENSGALG00000027330	SYNPO	GO:0032233(positive regulation of actin filament bundle assembly);GO:0030018(Z disc);GO:0015629(actin cytoskeleton);GO:0003779(actin binding);GO:0005634(nucleus);GO:0008542(visual learning);GO:0048169(regulation of long-term neuronal synaptic plasticity);GO:1905355(spine apparatus assembly);GO:0097444(spine apparatus)	NA	NA	NA	synaptopodin [Source:HGNC Symbol;Acc:HGNC:30672]	NA	13.5977	11.8537	12.0841	7.79682	9.72606	10.3553	21.3175	12.5489	10.7831	13.0814	15.9603	39.6078	34.6065	35.4641	18.2619	37.0777	28.6773	28.0056	36.5595	13.2749	14.7406	8.76144	12.5118
6874	0	chr13	+	13146841	13150694	ENSGALT00000040533	8	1467	ENSGALG00000004594	CD74	GO:0042289(MHC class II protein binding);GO:0006886(intracellular protein transport);GO:0019882(antigen processing and presentation);GO:0006955(immune response);GO:0005622(intracellular);GO:0016021(integral component of membrane);GO:0016020(membrane);GO:0070206(protein trimerization);GO:0005783(endoplasmic reticulum);GO:0009986(cell surface);GO:0005737(cytoplasm);GO:0042288(MHC class I protein bi…	05168(Herpes simplex infection)	NA	NA	CD74 molecule [Source:HGNC Symbol;Acc:HGNC:1697]	NA	17.1114	17.1774	12.1635	30.8727	30.4868	9.71903	14.9203	14.5601	37.1832	54.365	51.3263	102.141	46.0019	682.906	142.542	254.997	292.239	229.926	277.016	47.6248	13.0665	30.6798	15.4841
6875	0	chr13	+	13146871	13150477	ENSGALT00000007311	9	1409	ENSGALG00000004594	CD74	GO:0042289(MHC class II protein binding);GO:0006886(intracellular protein transport);GO:0019882(antigen processing and presentation);GO:0006955(immune response);GO:0005622(intracellular);GO:0016021(integral component of membrane);GO:0016020(membrane);GO:0070206(protein trimerization);GO:0005783(endoplasmic reticulum);GO:0009986(cell surface);GO:0005737(cytoplasm);GO:0042288(MHC class I protein bi…	05168(Herpes simplex infection)	K06505	NA	CD74 molecule [Source:HGNC Symbol;Acc:HGNC:1697]	NA	13.3447	13.9685	6.0827	31.7895	28.3686	13.0922	14.6795	16.0835	56.711	86.0631	81.4283	170.299	80.5653	945.568	212.6	371.195	325.551	303.115	398.811	74.7341	14.6184	30.0791	11.132
6898	0	chr13	+	13440039	13457391	ENSGALT00000009410	22	3690	ENSGALG00000005856	TBC1D9B	GO:0012505(endomembrane system);GO:0090630(activation of GTPase activity);GO:0031338(regulation of vesicle fusion);GO:0017137(Rab GTPase binding);GO:0005096(GTPase activator activity);GO:0006886(intracellular protein transport);GO:0005622(intracellular);GO:0005509(calcium ion binding)	NA	NA	NA	TBC1 domain family member 9B [Source:HGNC Symbol;Acc:HGNC:29097]	NA	0.0001	0.0001	0.0001	0.0001	0.420779	0.35152	0.0001	0.448905	0.592887	0.487752	0.500849	0.574068	0.494308	0.668846	1.09614	0.773274	0.778014	0.882477	0.579074	0.527163	0.266842	0.21044	0.0001
6902	0	chr13	-	13463303	13467706	ENSGALT00000084932	8	1465	ENSGALG00000035804	SQSTM1	GO:0007032(endosome organization);GO:0019901(protein kinase binding);GO:0042802(identical protein binding);GO:0016605(PML body);GO:0016236(macroautophagy);GO:0000932(P-body);GO:0019899(enzyme binding);GO:0043130(ubiquitin binding);GO:0006914(autophagy);GO:0005737(cytoplasm);GO:0005776(autophagosome);GO:0031625(ubiquitin protein ligase binding);GO:0005829(cytosol);GO:0070062(extracellular exosome)…	04137(Mitophagy - animal);04217(Necroptosis);04218(Cellular senescence)	NA	NA	sequestosome 1 [Source:HGNC Symbol;Acc:HGNC:11280]	NA	0.521933	2.47894	1.9991	1.95679	4.45517	7.08366	3.69898	3.90717	4.32553	3.20402	3.13	2.17531	2.65406	8.4527	7.32649	5.1983	3.70424	5.40968	4.42736	3.55318	4.8966	3.20598	1.66666
6903	0	chr13	-	13463304	13467644	ENSGALT00000062831	8	1530	ENSGALG00000035804	SQSTM1	GO:0007032(endosome organization);GO:0019901(protein kinase binding);GO:0042802(identical protein binding);GO:0016605(PML body);GO:0016236(macroautophagy);GO:0000932(P-body);GO:0019899(enzyme binding);GO:0043130(ubiquitin binding);GO:0006914(autophagy);GO:0005737(cytoplasm);GO:0005776(autophagosome);GO:0031625(ubiquitin protein ligase binding);GO:0005829(cytosol);GO:0070062(extracellular exosome)…	04137(Mitophagy - animal);04217(Necroptosis);04218(Cellular senescence)	NA	NA	sequestosome 1 [Source:HGNC Symbol;Acc:HGNC:11280]	NA	4.26095	3.97388	4.83782	15.2381	17.378	41.0376	39.3632	36.8926	17.2126	23.3678	21.2098	17.9742	21.6682	19.571	35.6457	28.4894	32.1914	32.1089	19.7378	20.5967	39.0978	16.3081	4.35755
6904	0	chr13	-	13463307	13467634	ENSGALT00000089964	8	1517	ENSGALG00000035804	SQSTM1	GO:0007032(endosome organization);GO:0019901(protein kinase binding);GO:0042802(identical protein binding);GO:0016605(PML body);GO:0016236(macroautophagy);GO:0000932(P-body);GO:0019899(enzyme binding);GO:0043130(ubiquitin binding);GO:0006914(autophagy);GO:0005737(cytoplasm);GO:0005776(autophagosome);GO:0031625(ubiquitin protein ligase binding);GO:0005829(cytosol);GO:0070062(extracellular exosome)…	04137(Mitophagy - animal);04217(Necroptosis);04218(Cellular senescence)	NA	NA	sequestosome 1 [Source:HGNC Symbol;Acc:HGNC:11280]	NA	1.94837	1.38202	1.41017	8.31447	6.93197	29.2325	32.5885	29.0983	9.65066	15.2397	15.5287	19.0372	18.2806	14.0992	24.807	29.2942	31.5409	28.5473	17.139	13.473	30.3065	7.62322	1.58019
6905	0	chr13	-	13463308	13467688	ENSGALT00000082709	7	1480	ENSGALG00000035804	SQSTM1	GO:0007032(endosome organization);GO:0019901(protein kinase binding);GO:0042802(identical protein binding);GO:0016605(PML body);GO:0016236(macroautophagy);GO:0000932(P-body);GO:0019899(enzyme binding);GO:0043130(ubiquitin binding);GO:0006914(autophagy);GO:0005737(cytoplasm);GO:0005776(autophagosome);GO:0031625(ubiquitin protein ligase binding);GO:0005829(cytosol);GO:0070062(extracellular exosome)…	04137(Mitophagy - animal);04217(Necroptosis);04218(Cellular senescence)	K14381	NA	sequestosome 1 [Source:HGNC Symbol;Acc:HGNC:11280]	NA	3.98629	2.07593	1.65075	4.08328	4.36828	8.60315	8.1556	9.88773	5.25657	8.3263	6.86118	6.57555	8.07752	4.73857	7.90442	10.1047	9.23509	9.0814	6.46388	6.81469	8.88216	4.22578	2.57099
6906	0	chr13	+	13471870	13507063	ENSGALT00000067221	15	1641	ENSGALG00000005924	MGAT4B	GO:0008375(acetylglucosaminyltransferase activity);GO:0016757(transferase activity, transferring glycosyl groups);GO:0006487(protein N-linked glycosylation)	00510(N-Glycan biosynthesis)	K00738	EC:2.4.1.145	mannosyl (alpha-1,3-)-glycoprotein beta-1,4-N-acetylglucosaminyltransferase, isozyme B [Source:HGNC Symbol;Acc:HGNC:7048]	NA	9.50017	7.75746	9.26791	9.20378	10.6688	11.9289	15.3602	11.8053	18.8921	18.7758	22.9406	22.1242	23.7941	12.396	29.244	28.7332	12.3375	23.4382	19.4381	20.2028	13.0315	9.9363	8.84185
6912	0	chr13	+	13568003	13570421	ENSGALT00000089422	5	942	ENSGALG00000011450	ENSGALG00000011450	GO:0019370(leukotriene biosynthetic process);GO:0004602(glutathione peroxidase activity);GO:0004464(leukotriene-C4 synthase activity);GO:0004364(glutathione transferase activity);GO:0005635(nuclear envelope);GO:0098869(cellular oxidant detoxification);GO:0005783(endoplasmic reticulum);GO:0016021(integral component of membrane);GO:0016020(membrane)	00590(Arachidonic acid metabolism)	K00807	EC:4.4.1.20	NA	NA	0.0001	0.0001	0.592447	0.8748	1.34044	1.60651	2.8926	4.11347	2.18539	1.33312	2.05534	1.54936	1.68182	2.09806	1.58672	4.01138	2.11682	2.57164	1.77641	1.85795	2.87086	1.10762	0.197549
6998	0	chr13	+	15826332	15838193	ENSGALT00000046363	7	1303	ENSGALG00000038753	SAR1B	NA	04141(Protein processing in endoplasmic reticulum)	NA	NA	secretion associated Ras related GTPase 1B [Source:HGNC Symbol;Acc:HGNC:10535]	NA	23.95	10.7769	11.1624	10.6635	6.43741	45.9932	21.8868	18.9585	85.9076	103.246	64.1291	85.2389	92.216	61.0002	92.8339	71.4685	56.6474	73.6499	79.485	84.4275	28.9462	8.55044	15.2964
7002	0	chr13	+	15834452	15838644	ENSGALT00000075654	5	1573	ENSGALG00000038753	SAR1B	NA	04141(Protein processing in endoplasmic reticulum)	K07953	EC:3.6.5.-	secretion associated Ras related GTPase 1B [Source:HGNC Symbol;Acc:HGNC:10535]	NA	7.51416	9.23752	8.63023	7.01321	8.37655	21.0549	17.8328	18.4619	65.0323	56.0703	42.8507	43.8402	57.4175	37.8999	78.0171	61.9113	34.151	58.0265	46.3859	54.6511	19.1165	7.69488	8.46063
7003	0	chr13	-	15859409	15899407	ENSGALT00000010368	9	1581	ENSGALG00000006424	JADE2	GO:0046872(metal ion binding);GO:0061630(ubiquitin protein ligase activity);GO:0000209(protein polyubiquitination);GO:0050767(regulation of neurogenesis);GO:0050769(positive regulation of neurogenesis);GO:0051865(protein autoubiquitination);GO:0060395(SMAD protein signal transduction);GO:1990138(neuron projection extension);GO:0005654(nucleoplasm)	NA	NA	NA	jade family PHD finger 2 [Source:HGNC Symbol;Acc:HGNC:22984]	NA	7.60973	5.73417	7.57573	10.1349	10.443	28.0354	19.6654	27.8769	32.1453	31.2279	31.088	18.066	23.1752	22.3942	39.3196	27.4998	26.7749	31.1981	21.2118	31.4871	25.1926	10.289	6.97321
7005	0	chr13	-	15945884	15953806	ENSGALT00000080875	6	954	ENSGALG00000032664	UBE2B	GO:0009411(response to UV);GO:0051865(protein autoubiquitination);GO:0000209(protein polyubiquitination);GO:0043161(proteasome-mediated ubiquitin-dependent protein catabolic process);GO:0006513(protein monoubiquitination);GO:0070936(protein K48-linked ubiquitination);GO:0070534(protein K63-linked ubiquitination);GO:0004842(ubiquitin-protein transferase activity);GO:0050821(protein stabilization);…	04120(Ubiquitin mediated proteolysis)	NA	NA	ubiquitin conjugating enzyme E2 B [Source:HGNC Symbol;Acc:HGNC:12473]	NA	13.59	12.9986	15.9867	25.0378	19.5628	68.6727	49.1523	62.3571	66.6345	67.714	22.5828	41.165	36.7374	14.7116	98.7028	34.4858	29.2465	54.145	30.8713	52.3104	60.0607	22.3003	14.1918
7014	0	chr13	+	16119877	16134978	ENSGALT00000077817	9	1858	ENSGALG00000006503	VDAC1	GO:0008308(voltage-gated anion channel activity);GO:0043209(myelin sheath);GO:0042802(identical protein binding);GO:0006915(apoptotic process);GO:0005886(plasma membrane);GO:0005739(mitochondrion);GO:0005634(nucleus);GO:0016020(membrane);GO:0030855(epithelial cell differentiation);GO:0070062(extracellular exosome);GO:0005743(mitochondrial inner membrane);GO:0007268(chemical synaptic transmission)…	04020(Calcium signaling pathway);04217(Necroptosis);04218(Cellular senescence);04621(NOD-like receptor signaling pathway);05164(Influenza A)	NA	NA	voltage dependent anion channel 1 [Source:HGNC Symbol;Acc:HGNC:12669]	NA	14.2541	2.35679	25.5927	21.6468	11.6256	20.9626	117.858	106.805	271.432	240.646	142.344	84.3944	172.014	107.776	117.736	138.483	96.7983	117.673	121.395	218.141	81.8751	16.6362	14.0678
7016	0	chr13	+	16120248	16134981	ENSGALT00000086509	9	1811	ENSGALG00000006503	VDAC1	GO:0008308(voltage-gated anion channel activity);GO:0043209(myelin sheath);GO:0042802(identical protein binding);GO:0006915(apoptotic process);GO:0005886(plasma membrane);GO:0005739(mitochondrion);GO:0005634(nucleus);GO:0016020(membrane);GO:0030855(epithelial cell differentiation);GO:0070062(extracellular exosome);GO:0005743(mitochondrial inner membrane);GO:0007268(chemical synaptic transmission)…	04020(Calcium signaling pathway);04217(Necroptosis);04218(Cellular senescence);04621(NOD-like receptor signaling pathway);05164(Influenza A)	NA	NA	voltage dependent anion channel 1 [Source:HGNC Symbol;Acc:HGNC:12669]	NA	1.23552	0.2232	0.565636	2.14759	1.5518	1.00454	4.17824	4.50617	8.11821	6.57187	5.85045	7.04048	6.55981	3.9127	4.46245	4.61593	3.08659	4.05499	5.83767	6.84685	3.22965	1.84969	0.674787
7031	0	chr13	-	16678225	16736631	ENSGALT00000068857	18	4441	ENSGALG00000017462	FNIP1	GO:0033138(positive regulation of peptidyl-serine phosphorylation);GO:0005085(guanyl-nucleotide exchange factor activity);GO:0031929(TOR signaling);GO:0001932(regulation of protein phosphorylation);GO:0001934(positive regulation of protein phosphorylation);GO:0000122(negative regulation of transcription from RNA polymerase II promoter);GO:0005737(cytoplasm);GO:0042030(ATPase inhibitor activity);G…	04150(mTOR signaling pathway)	NA	NA	folliculin interacting protein 1 [Source:HGNC Symbol;Acc:HGNC:29418]	NA	6.66011	3.8636	6.32635	10.1418	7.31136	17.429	6.19308	13.4727	14.1362	25.6395	11.3979	18.3033	19.0695	17.9974	15.9695	16.6106	6.64231	13.0741	18.4567	17.0578	12.3649	8.72657	5.61669
7046	0	chr13	-	16977371	16983282	ENSGALT00000002244	10	1896	ENSGALG00000006785	IRF1	GO:0005737(cytoplasm);GO:0005634(nucleus);GO:0000790(nuclear chromatin);GO:2000564(regulation of CD8-positive, alpha-beta T cell proliferation);GO:0071260(cellular response to mechanical stimulus);GO:0060333(interferon-gamma-mediated signaling pathway);GO:0051607(defense response to virus);GO:0045944(positive regulation of transcription from RNA polymerase II promoter);GO:0045893(positive regulat…	NA	NA	NA	Interferon regulatory factor 1 [Source:UniProtKB/Swiss-Prot;Acc:Q90876]	NA	0.930481	0.39807	0.946274	0.707014	0.804211	2.71414	2.84302	2.54028	5.26933	5.66878	2.95971	8.76071	4.85664	49.5771	7.6601	15.1569	6.68768	9.83489	21.0648	4.63261	2.69915	0.755613	0.758275
7069	0	chr13	+	17254744	17261627	ENSGALT00000049232	8	2915	ENSGALG00000043085	RNF14	GO:0045893(positive regulation of transcription, DNA-templated);GO:0016567(protein ubiquitination);GO:0005737(cytoplasm);GO:0006355(regulation of transcription, DNA-templated);GO:0005634(nucleus);GO:0005829(cytosol);GO:0050681(androgen receptor binding);GO:0060765(regulation of androgen receptor signaling pathway);GO:0019787(ubiquitin-like protein transferase activity)	NA	NA	NA	ring finger protein 14 [Source:HGNC Symbol;Acc:HGNC:10058]	NA	14.9937	14.4087	14.6024	9.71598	10.5917	15.4384	12.4195	14.0978	20.8139	29.5141	26.1249	26.8952	34.2267	26.4261	34.959	30.1223	24.8988	29.9933	29.1827	25.4843	13.9852	10.1538	14.6683
7172	0	chr14	+	926664	933480	ENSGALT00000005095	5	740	ENSGALG00000003217	LITAF	GO:0043231(intracellular membrane-bounded organelle);GO:0005886(plasma membrane);GO:0005829(cytosol);GO:0005794(Golgi apparatus);GO:0005765(lysosomal membrane);GO:0005654(nucleoplasm);GO:0071222(cellular response to lipopolysaccharide);GO:0043123(positive regulation of I-kappaB kinase/NF-kappaB signaling);GO:0042347(negative regulation of NF-kappaB import into nucleus);GO:0032496(response to lipo…	04142(Lysosome)	K19363	NA	lipopolysaccharide induced TNF factor [Source:HGNC Symbol;Acc:HGNC:16841]	NA	0.638473	0.0001	1.14626	0.745584	0.868131	1.85351	0.467953	0.740369	0.463265	0.23915	1.04576	3.5319	0.785329	23.2658	6.78119	3.93155	4.26213	4.99162	9.19435	0.582726	1.02061	0.806858	0.594946
7190	0	chr14	+	1137304	1147361	ENSGALT00000081035	2	399	ENSGALG00000041914	BRI3	GO:0042802(identical protein binding)	NA	NA	NA	brain protein I3 [Source:HGNC Symbol;Acc:HGNC:1109]	NA	23.3758	29.2166	19.5222	40.2647	35.8703	41.775	35.3333	37.8691	44.1078	48.8986	49.3315	60.3198	60.4912	48.2603	57.2956	53.6709	41.7701	50.9122	56.3571	47.446	38.3258	38.0675	24.0382
7269	0	chr14	+	4010487	4027412	ENSGALT00000074433	15	2257	ENSGALG00000040528	AP5Z1	NA	NA	NA	NA	adaptor related protein complex 5 zeta 1 subunit [Source:HGNC Symbol;Acc:HGNC:22197]	NA	3.66101	2.84108	2.18288	2.3319	1.67722	3.17066	2.10168	3.01376	4.74054	5.67356	6.00379	3.2516	3.69105	5.26418	5.35673	6.93712	5.09664	5.79683	4.06895	5.47263	2.76203	2.00456	2.89499
7316	0	chr14	-	4461703	4462992	ENSGALT00000007518	1	1290	ENSGALG00000004721	KCNJ12	GO:0031224(intrinsic component of membrane);GO:0051289(protein homotetramerization);GO:0005242(inward rectifier potassium channel activity);GO:0010107(potassium ion import);GO:0071805(potassium ion transmembrane transport);GO:0098655(cation transmembrane transport);GO:0034765(regulation of ion transmembrane transport);GO:0005244(voltage-gated ion channel activity);GO:0006813(potassium ion transpo…	NA	NA	NA	ATP-sensitive inward rectifier potassium channel 12 [Source:UniProtKB/Swiss-Prot;Acc:F1NHE9]	NA	1.79908	1.33922	1.06203	2.12838	1.28513	7.75708	5.69709	4.57001	14.5099	17.0853	15.6099	38.6778	43.501	27.0569	15.326	19.936	9.90835	15.0568	36.4119	15.735	6.00806	1.70675	1.40011
7317	0	chr14	-	4474497	4485257	ENSGALT00000076706	3	1195	ENSGALG00000031051	ENSGALG00000031051	NA	NA	NA	NA	NA	NA	0.322194	0.0001	0.068466	0.24361	0.261294	0.295599	0.783047	0.358876	0.765309	0.507382	0.723768	1.65048	1.74588	1.18462	1.0032	1.00676	0.600809	0.870258	1.52699	0.665486	0.479174	0.252452	0.130253
7318	0	chr14	-	4510613	4536085	ENSGALT00000049936	13	3580	ENSGALG00000041285	MAP2K3	GO:0019901(protein kinase binding);GO:0045893(positive regulation of transcription, DNA-templated);GO:0016020(membrane);GO:0000187(activation of MAPK activity);GO:0045860(positive regulation of protein kinase activity);GO:0000165(MAPK cascade);GO:0006954(inflammatory response);GO:0004708(MAP kinase kinase activity);GO:0042035(regulation of cytokine biosynthetic process);GO:0060048(cardiac muscle …	04010(MAPK signaling pathway);04218(Cellular senescence);04620(Toll-like receptor signaling pathway);04912(GnRH signaling pathway);05164(Influenza A)	K04432	EC:2.7.12.2	Gallus gallus mitogen-activated protein kinase kinase 3 (MAP2K3), mRNA. [Source:RefSeq mRNA;Acc:NM_001012787]	NA	8.05022	9.63146	6.89982	8.01073	7.28798	15.2868	18.4174	12.6322	11.0914	14.6785	14.4331	15.363	16.868	22.6122	48.0191	27.6888	48.0576	41.2552	18.2811	13.401	15.4455	7.64936	8.19383
7335	0	chr14	-	4767396	4779121	ENSGALT00000007721	11	5332	ENSGALG00000004834	COPS3	GO:0008180(COP9 signalosome);GO:0005829(cytosol);GO:0005654(nucleoplasm);GO:0005634(nucleus);GO:0000338(protein deneddylation);GO:0006511(ubiquitin-dependent protein catabolic process);GO:0005737(cytoplasm)	NA	NA	NA	COP9 signalosome subunit 3 [Source:HGNC Symbol;Acc:HGNC:2239]	NA	5.33453	9.02282	6.88976	3.03605	6.36278	17.9398	10.8984	10.1468	10.9409	28.9731	5.52243	26.226	12.4439	11.3001	40.4045	24.6987	13.4691	26.1908	16.6567	15.1455	12.995	4.69942	7.08237
7347	0	chr14	-	4936539	4946817	ENSGALT00000084111	19	3906	ENSGALG00000027188	SREBF1	GO:0030522(intracellular receptor signaling pathway);GO:0005634(nucleus);GO:0046983(protein dimerization activity);GO:0009416(response to light stimulus);GO:0000977(RNA polymerase II regulatory region sequence-specific DNA binding);GO:0000978(RNA polymerase II core promoter proximal region sequence-specific DNA binding);GO:0000982(transcription factor activity, RNA polymerase II core promoter pro…	04910(Insulin signaling pathway)	NA	NA	sterol regulatory element binding transcription factor 1 [Source:HGNC Symbol;Acc:HGNC:11289]	NA	7.22569	7.0272	4.9114	7.07252	9.06911	4.00864	9.7876	6.14071	10.7188	13.122	13.9189	17.4171	17.0434	22.1515	8.85284	13.5346	17.0356	13.141	18.8706	12.5866	6.64565	8.07081	6.3881
7361	0	chr14	+	5047798	5061041	ENSGALT00000064574	45	5478	ENSGALG00000004978	MYO15A	GO:0070062(extracellular exosome);GO:0007605(sensory perception of sound);GO:0042472(inner ear morphogenesis);GO:0032420(stereocilium);GO:0007626(locomotory behavior);GO:0032421(stereocilium bundle)	NA	NA	NA	myosin XVA [Source:HGNC Symbol;Acc:HGNC:7594]	NA	0.076249	0.037428	0.083942	0.058696	0.0001	0.105301	0.090372	0.027554	1.16397	0.719112	0.811635	0.441547	0.67451	0.536291	0.589599	0.535129	0.799117	0.641282	0.550783	0.898239	0.074409	0.029398	0.065873
7364	0	chr14	+	5061260	5064630	ENSGALT00000064758	12	1230	ENSGALG00000004978	MYO15A	GO:0070062(extracellular exosome);GO:0007605(sensory perception of sound);GO:0042472(inner ear morphogenesis);GO:0032420(stereocilium);GO:0007626(locomotory behavior);GO:0032421(stereocilium bundle)	NA	NA	NA	myosin XVA [Source:HGNC Symbol;Acc:HGNC:7594]	NA	0.0001	0.0001	0.0001	0.127309	0.0001	0.282941	0.0001	0.0001	0.032631	2.40051	1.62469	0.020579	1.58943	0.0001	0.0001	0.016041	2.01362	0.676587	0.536703	1.35261	0.0943803	0.0637045	0.0001
7365	0	chr14	+	5064870	5082428	ENSGALT00000007980	5	5651	ENSGALG00000043693	ALKBH5	GO:0016607(nuclear speck);GO:0005829(cytosol);GO:0005794(Golgi apparatus);GO:0005654(nucleoplasm);GO:0005634(nucleus);GO:0035553(oxidative single-stranded RNA demethylation);GO:0007283(spermatogenesis);GO:0006406(mRNA export from nucleus);GO:0006397(mRNA processing);GO:0001666(response to hypoxia);GO:0035515(oxidative RNA demethylase activity);GO:0016706(oxidoreductase activity, acting on paired …	NA	NA	NA	alkB homolog 5, RNA demethylase [Source:HGNC Symbol;Acc:HGNC:25996]	NA	14.1871	13.9174	13.9431	15.7699	16.9726	66.5223	53.7457	34.167	112.752	175.189	172.667	196.05	233.632	154.611	209.974	188.437	183.126	193.846	194.764	153.536	51.4783	16.3713	14.0159
7367	0	chr14	-	5095977	5104206	ENSGALT00000040662	30	3925	ENSGALG00000004997	FLII	GO:0005903(brush border);GO:0005829(cytosol);GO:0005815(microtubule organizing center);GO:0005654(nucleoplasm);GO:0051014(actin filament severing);GO:0007275(multicellular organism development);GO:0003779(actin binding);GO:0030036(actin cytoskeleton organization);GO:0051015(actin filament binding)	NA	NA	NA	FLII, actin remodeling protein [Source:HGNC Symbol;Acc:HGNC:3750]	NA	37.3094	34.0867	36.7184	30.2999	29.395	69.0097	76.0339	67.8971	44.7208	55.1994	70.4141	55.1973	62.3204	76.4993	78.2031	71.4156	101.068	83.5621	64.6723	56.7781	70.9802	29.8474	36.0382
7369	0	chr14	+	5104842	5107494	ENSGALT00000008014	3	1392	ENSGALG00000005005	MIEF2	GO:0005741(mitochondrial outer membrane);GO:0005739(mitochondrion);GO:0090314(positive regulation of protein targeting to membrane);GO:0090141(positive regulation of mitochondrial fission);GO:0032464(positive regulation of protein homooligomerization);GO:0007005(mitochondrion organization)	NA	NA	NA	mitochondrial elongation factor 2 [Source:HGNC Symbol;Acc:HGNC:17920]	NA	8.64869	9.25967	7.39754	10.3849	11.7236	31.3856	26.4678	18.5952	13.4824	25.3252	23.5949	26.7083	42.6281	39.9513	40.4784	42.9857	41.6645	41.7095	36.4292	20.8008	25.4829	11.0542	8.4353
7374	0	chr14	+	5122026	5127232	ENSGALT00000040656	2	3017	ENSGALG00000024082	SMCR8	GO:0005654(nucleoplasm);GO:0004860(protein kinase inhibitor activity);GO:0017112(Rab guanyl-nucleotide exchange factor activity);GO:0019901(protein kinase binding);GO:0006469(negative regulation of protein kinase activity);GO:0010506(regulation of autophagy);GO:0010629(negative regulation of gene expression);GO:0016242(negative regulation of macroautophagy);GO:0032008(positive regulation of TOR s…	NA	NA	NA	Smith-Magenis syndrome chromosome region, candidate 8 [Source:HGNC Symbol;Acc:HGNC:17921]	NA	19.8986	18.1421	18.3572	14.804	15.2858	28.0816	22.3306	20.6802	28.3407	41.3006	40.2719	48.5393	59.3881	53.6499	66.2042	56.0296	43.3169	55.1836	53.8591	36.6377	23.6975	15.0449	18.7993
7387	0	chr14	-	5192894	5196760	ENSGALT00000033873	5	998	ENSGALG00000005094	ENSGALG00000005094	GO:0031234(extrinsic component of cytoplasmic side of plasma membrane);GO:0042127(regulation of cell proliferation);GO:0038083(peptidyl-tyrosine autophosphorylation);GO:0007169(transmembrane receptor protein tyrosine kinase signaling pathway);GO:0030154(cell differentiation);GO:0004715(non-membrane spanning protein tyrosine kinase activity);GO:0016477(cell migration);GO:0005102(receptor binding);…	NA	NA	NA	NA	NA	0.0001	0.0001	0.200336	0.281488	0.162404	0.081312	0.0001	0.477349	0.381748	0.213152	0.0001	0.904163	0.632245	12.9246	1.41001	1.33889	0.992259	1.24705	4.82034	0.198333	0.186254	0.221946	0.0668453
7413	0	chr14	-	6068127	6077158	ENSGALT00000049557	9	2024	ENSGALG00000005398	HAGH	GO:0006750(glutathione biosynthetic process);GO:0070062(extracellular exosome);GO:0004416(hydroxyacylglutathione hydrolase activity);GO:0019243(methylglyoxal catabolic process to D-lactate via S-lactoyl-glutathione)	00620(Pyruvate metabolism)	NA	NA	hydroxyacylglutathione hydrolase [Source:HGNC Symbol;Acc:HGNC:4805]	NA	0.0001	4.55613	4.32748	4.74654	7.41484	9.63043	9.37394	10.0414	33.9103	31.5645	28.5364	37.0754	38.049	23.1063	37.2602	34.9811	24.133	32.1248	32.7436	31.3371	9.68192	6.08069	2.96124
7420	0	chr14	-	6168865	6176221	ENSGALT00000008758	10	1303	ENSGALG00000005458	RPL3L	GO:0022625(cytosolic large ribosomal subunit);GO:0000027(ribosomal large subunit assembly);GO:0003735(structural constituent of ribosome);GO:0030529(intracellular ribonucleoprotein complex);GO:0005840(ribosome);GO:0003723(RNA binding);GO:0006412(translation);GO:0005622(intracellular);GO:0016020(membrane)	03010(Ribosome)	NA	NA	ribosomal protein L3 like [Source:HGNC Symbol;Acc:HGNC:10351]	NA	0.0001	0.0001	0.199575	0.0001	0.0001	1.02099	1.56291	3.52271	249.412	172.389	250	241.4	357.579	181.967	188.685	306.839	250.677	248.734	260.315	223.933	2.03554	0.0001	0.0665917
7421	0	chr14	-	6168925	6175468	ENSGALT00000057236	9	1368	ENSGALG00000005458	RPL3L	GO:0022625(cytosolic large ribosomal subunit);GO:0000027(ribosomal large subunit assembly);GO:0003735(structural constituent of ribosome);GO:0030529(intracellular ribonucleoprotein complex);GO:0005840(ribosome);GO:0003723(RNA binding);GO:0006412(translation);GO:0005622(intracellular);GO:0016020(membrane)	03010(Ribosome)	K02925	NA	ribosomal protein L3 like [Source:HGNC Symbol;Acc:HGNC:10351]	NA	0.0001	0.0001	0.0001	0.254565	0.103814	1.54573	2.85395	0.937202	131.622	144.02	123.349	76.1405	125.576	132.878	35.5827	86.4083	43.3784	55.1232	111.531	132.997	1.77896	0.17919	0.0001
7443	0	chr14	-	6339857	6422473	ENSGALT00000080444	45	13017	ENSGALG00000005714	PKD1	GO:0070062(extracellular exosome);GO:0031514(motile cilium);GO:0016323(basolateral plasma membrane);GO:0009986(cell surface);GO:0005929(cilium);GO:0005886(plasma membrane);GO:0005737(cytoplasm);GO:0005634(nucleus);GO:0002133(polycystin complex);GO:0072287(metanephric distal tubule morphogenesis);GO:0072237(metanephric proximal tubule development);GO:0072218(metanephric ascending thin limb develop…	NA	NA	NA	polycystin 1, transient receptor potential channel interacting [Source:HGNC Symbol;Acc:HGNC:9008]	NA	0.0001	0.0001	0.0001	1.31315	1.61374	1.47739	0.0001	1.2506	0.864737	0.0001	0.61732	0.843116	0.950802	1.23305	0.834661	1.25325	2.09152	1.39315	1.00899	0.494052	0.909365	1.46345	0.0001
7522	0	chr14	+	7316845	7321657	ENSGALT00000054421	7	762	ENSGALG00000006301	KDM8	GO:0005829(cytosol);GO:0005634(nucleus);GO:0005654(nucleoplasm);GO:0070544(histone H3-K36 demethylation);GO:0045893(positive regulation of transcription, DNA-templated);GO:0000086(G2/M transition of mitotic cell cycle);GO:0051864(histone demethylase activity (H3-K36 specific));GO:0003682(chromatin binding)	NA	NA	NA	lysine demethylase 8 [Source:HGNC Symbol;Acc:HGNC:25840]	NA	0.252082	0.168785	0.169528	0.216875	1.66277	3.25309	0.877772	0.35413	2.06242	1.72388	1.73377	1.68019	0.116865	0.233595	2.44085	2.57459	3.06944	2.69496	0.676883	1.84002	1.495	0.93982	0.196798
7552	0	chr14	-	7570435	7591157	ENSGALT00000058382	26	5287	ENSGALG00000039815	MARF1	GO:0048477(oogenesis);GO:0005777(peroxisome);GO:0016020(membrane);GO:0010923(negative regulation of phosphatase activity);GO:0006302(double-strand break repair);GO:0007143(female meiotic nuclear division);GO:0010468(regulation of gene expression);GO:0005794(Golgi apparatus);GO:0043231(intracellular membrane-bounded organelle)	NA	NA	NA	meiosis regulator and mRNA stability factor 1 [Source:HGNC Symbol;Acc:HGNC:29562]	NA	7.16508	11.6929	10.0596	16.1312	14.8682	15.4061	8.20731	22.1257	9.82336	21.7727	19.2926	19.6061	9.3164	11.4561	12.279	28.5718	17.1485	19.3331	13.4595	16.9629	15.2464	15.4997	9.63919
7557	0	chr14	-	7610260	7666669	ENSGALT00000082632	42	6044	ENSGALG00000006520	MYH11	GO:0032982(myosin filament);GO:0048739(cardiac muscle fiber development);GO:0048251(elastic fiber assembly);GO:0006939(smooth muscle contraction);GO:0030241(skeletal muscle myosin thick filament assembly);GO:0008307(structural constituent of muscle);GO:0016459(myosin complex);GO:0003774(motor activity);GO:0030016(myofibril);GO:0005516(calmodulin binding);GO:0005515(protein binding);GO:0051015(act…	04530(Tight junction)	NA	NA	Myosin-11 [Source:UniProtKB/Swiss-Prot;Acc:P10587]	NA	0.034864	0.266129	0.417341	0.648582	1.24216	1.13982	2.21877	1.02266	0.710275	1.15673	0.834689	0.517471	0.899945	1.14308	2.2445	0.52332	0.846491	1.20477	0.853498	0.900565	1.46042	0.945372	0.239445
7580	0	chr14	-	8372762	8430577	ENSGALT00000055893	62	11013	ENSGALG00000006829	SMG1	GO:0005737(cytoplasm);GO:0005634(nucleus);GO:0005654(nucleoplasm);GO:0046854(phosphatidylinositol phosphorylation);GO:0046777(protein autophosphorylation);GO:0018105(peptidyl-serine phosphorylation);GO:0016310(phosphorylation);GO:0006950(response to stress);GO:0000184(nuclear-transcribed mRNA catabolic process, nonsense-mediated decay);GO:0042162(telomeric DNA binding);GO:0004674(protein serine/t…	03015(mRNA surveillance pathway)	NA	NA	SMG1, nonsense mediated mRNA decay associated PI3K related kinase [Source:HGNC Symbol;Acc:HGNC:30045]	NA	0.0001	1.23491	0.0001	3.89352	0.0001	4.53378	0.0001	1.1981	3.48472	1.11644	0.757858	6.19828	1.10608	7.63454	2.76646	9.29219	0.589202	4.21595	4.97963	1.78634	1.91066	1.94681	0.411704
7612	0	chr14	+	8795745	8823477	ENSGALT00000055175	25	3306	ENSGALG00000007070	OTOA	GO:0007605(sensory perception of sound);GO:0016324(apical plasma membrane);GO:0007160(cell-matrix adhesion);GO:0019226(transmission of nerve impulse);GO:0009986(cell surface)	NA	NA	NA	otoancorin [Source:HGNC Symbol;Acc:HGNC:16378]	NA	0.0001	0.0001	0.014178	0.102939	0.0001	0.009614	0.0001	1.74981	0.0001	0.019972	0.534516	0.561469	0.371385	0.0001	0.0001	0.072907	0.375823	0.14961	0.310985	0.184863	0.586507	0.0515195	0.00479267
7616	0	chr14	+	8845295	8858188	ENSGALT00000011534	15	3242	ENSGALG00000007119	DAGLB	GO:0005886(plasma membrane);GO:0005765(lysosomal membrane);GO:0005634(nucleus);GO:0042136(neurotransmitter biosynthetic process);GO:0022008(neurogenesis);GO:0019369(arachidonic acid metabolic process);GO:0007405(neuroblast proliferation);GO:0006629(lipid metabolic process);GO:0016787(hydrolase activity)	NA	NA	NA	diacylglycerol lipase beta [Source:HGNC Symbol;Acc:HGNC:28923]	NA	5.85041	5.49593	6.42141	5.21957	3.79731	6.29434	7.84671	7.02924	13.887	12.5291	11.2964	13.2051	14.2018	10.8741	12.4602	14.0682	9.86229	12.1302	12.7603	12.5709	7.05676	4.50844	5.92258
7627	0	chr14	-	9120605	9138407	ENSGALT00000011613	18	3367	ENSGALG00000007171	CIITA	GO:0045892(negative regulation of transcription, DNA-templated);GO:0034341(response to interferon-gamma);GO:0006355(regulation of transcription, DNA-templated);GO:0005524(ATP binding);GO:0000166(nucleotide binding)	05164(Influenza A)	K08060	NA	class II major histocompatibility complex transactivator [Source:HGNC Symbol;Acc:HGNC:7067]	NA	0.0001	0.0001	0.0001	0.071177	0.0001	0.288848	0.286108	0.201726	0.502588	0.518663	0.089049	1.93737	1.0308	18.3214	2.17968	3.0367	0.881712	2.0327	7.09653	0.3701	0.258894	0.0356385	0.0001
7648	0	chr14	-	10117945	10137041	ENSGALT00000055148	15	1476	ENSGALG00000007334	ABAT	GO:0070062(extracellular exosome);GO:0032144(4-aminobutyrate transaminase complex);GO:0005739(mitochondrion);GO:0048148(behavioral response to cocaine);GO:0009448(gamma-aminobutyric acid metabolic process);GO:0042803(protein homodimerization activity);GO:0030170(pyridoxal phosphate binding);GO:0003867(4-aminobutyrate transaminase activity);GO:0008483(transaminase activity);GO:0003824(catalytic ac…	00640(Propanoate metabolism);00650(Butanoate metabolism);00250(Alanine, aspartate and glutamate metabolism);00280(Valine, leucine and isoleucine degradation);00410(beta-Alanine metabolism)	K13524	EC:2.6.1.19;EC:2.6.1.22	4-aminobutyrate aminotransferase [Source:HGNC Symbol;Acc:HGNC:23]	NA	1.06118	1.49685	0.727034	0.226559	0.52806	0.754957	0.67436	0.370855	0.664499	0.632891	8.89216	11.6655	0.993372	0.775897	10.71	11.4717	0.375071	7.5189	4.47824	3.39652	0.600057	0.377309	1.09502
7720	0	chr14	+	12461091	12470750	ENSGALT00000062389	6	1141	ENSGALG00000036502	CDIP1	GO:0098574(cytoplasmic side of lysosomal membrane);GO:0005634(nucleus);GO:0006915(apoptotic process);GO:0042771(intrinsic apoptotic signaling pathway in response to DNA damage by p53 class mediator);GO:0033209(tumor necrosis factor-mediated signaling pathway);GO:0098560(cytoplasmic side of late endosome membrane)	NA	NA	NA	cell death inducing p53 target 1 [Source:HGNC Symbol;Acc:HGNC:13234]	NA	11.1551	14.4041	12.6273	24.2436	27.4212	22.6932	37.3685	27.4298	14.0891	21.6892	26.484	23.7186	25.9792	22.3687	24.7222	32.2341	27.5725	28.1763	24.0222	20.7541	29.1638	25.8324	12.7289
7736	0	chr14	-	12712424	12718553	ENSGALT00000074172	4	1422	ENSGALG00000038884	SRL	NA	NA	NA	NA	sarcalumenin [Source:HGNC Symbol;Acc:HGNC:11295]	NA	36.1321	11.3672	28.4254	21.2991	19.1664	242.725	242.269	222.029	526.967	395.114	595.959	486.261	572.495	454.227	272.548	372.025	342.41	328.994	504.328	506.013	235.674	20.2327	25.3082
7768	0	chr14	+	13122959	13125997	ENSGALT00000004111	8	966	ENSGALG00000002610	ENSGALG00000002610	GO:0015914(phospholipid transport);GO:0005622(intracellular);GO:0005548(phospholipid transporter activity)	NA	NA	NA	NA	NA	2.6229	1.58906	2.34164	3.34982	2.11845	2.06141	2.40002	2.46868	2.68581	5.46151	15.4715	7.88593	8.0045	8.1222	4.75854	4.7068	4.65215	4.70583	8.00421	7.87294	2.31003	2.73413	2.18453
7769	0	chr14	-	13126748	13129142	ENSGALT00000004086	6	1329	ENSGALG00000002597	MSS51	GO:0035176(social behavior)	NA	NA	NA	MSS51 mitochondrial translational activator [Source:HGNC Symbol;Acc:HGNC:21000]	NA	0.113585	0.115178	0.559862	4.87399	7.38636	4.25255	5.82612	4.77918	12.4683	30.2538	32.5577	63.2501	40.8976	38.9179	14.8093	18.7375	18.2807	17.2758	47.6885	25.0932	4.95262	6.13017	0.262875
7782	0	chr14	+	13237589	13239497	ENSGALT00000034473	5	903	ENSGALG00000021364	FAM173A	NA	NA	NA	NA	family with sequence similarity 173 member A [Source:HGNC Symbol;Acc:HGNC:14152]	NA	2.41877	1.02197	2.18423	6.90696	7.64312	8.77685	15.4043	12.6497	10.6258	20.8839	14.2581	20.7385	23.5063	13.6414	29.107	22.9791	24.7899	25.6253	19.2954	15.256	12.277	7.27504	1.87499
7783	0	chr14	+	13237589	13239497	ENSGALT00000056480	4	798	ENSGALG00000021364	FAM173A	NA	NA	NA	NA	family with sequence similarity 173 member A [Source:HGNC Symbol;Acc:HGNC:14152]	NA	0.0001	1.39336	0.0001	0.501104	0.0001	0.0001	0.0001	0.642468	0.366639	1.50197	0.446902	1.6934	1.76606	1.34024	6.12011	0.0001	3.68525	3.26848	1.5999	0.771838	0.214223	0.250602	0.464519
7815	0	chr14	-	13626875	13651279	ENSGALT00000079236	30	8670	ENSGALG00000037837	ABCA3	NA	02010(ABC transporters)	K05643	NA	ATP binding cassette subfamily A member 3 [Source:HGNC Symbol;Acc:HGNC:33]	NA	23.6878	24.5228	20.9597	16.4456	15.8036	27.813	31.0307	26.4171	22.8219	25.8782	32.9179	26.4794	26.0694	38.1946	32.5432	35.5923	41.4261	36.5205	30.2478	27.206	28.4203	16.1246	23.0568
7831	0	chr14	-	13928964	13939858	ENSGALT00000015018	3	1305	ENSGALG00000009229	ATP6V0C	GO:0070062(extracellular exosome);GO:0005925(focal adhesion);GO:0005773(vacuole);GO:0005774(vacuolar membrane);GO:0005765(lysosomal membrane);GO:0030177(positive regulation of Wnt signaling pathway);GO:0031625(ubiquitin protein ligase binding);GO:0015991(ATP hydrolysis coupled proton transport);GO:0033179(proton-transporting V-type ATPase, V0 domain);GO:0033177(proton-transporting two-sector ATPa…	00190(Oxidative phosphorylation);04145(Phagosome);04142(Lysosome)	K02155	NA	ATPase H+ transporting V0 subunit c [Source:HGNC Symbol;Acc:HGNC:855]	NA	55.1718	48.7284	51.5993	44.5636	40.8794	95.5901	95.9428	67.0336	100.972	113.965	114.019	122.192	110.117	147.896	115.135	112.792	103.313	110.413	126.735	109.652	86.1889	42.7215	51.8332
7856	0	chr14	+	14377062	14389114	ENSGALT00000053433	9	1608	ENSGALG00000001841	ROGDI	GO:0005635(nuclear envelope);GO:0005622(intracellular);GO:0030097(hemopoiesis);GO:0022008(neurogenesis);GO:0008284(positive regulation of cell proliferation);GO:0007420(brain development)	NA	NA	NA	rogdi homolog [Source:HGNC Symbol;Acc:HGNC:29478]	NA	0.0001	0.0001	0.0001	0.0001	0.0001	0.0001	0.0001	0.0001	0.0001	0.0001	0.0001	0.0001	2.16231	0.0001	2.14563	0.860163	0.0001	1.00197	0.720838	0.0001	0.0001	0.0001	0.0001
7861	0	chr14	-	14424334	14439699	ENSGALT00000058332	12	2496	ENSGALG00000029827	ACSM4	NA	00650(Butanoate metabolism)	K01896	EC:6.2.1.2	acyl-CoA synthetase medium chain family member 4 [Source:HGNC Symbol;Acc:HGNC:32016]	NA	0.0001	0.0001	0.0001	0.0001	0.0001	0.0001	0.0001	0.0001	0.0001	0.0001	0.0001	0.0001	0.0001	0.0001	0.456996	0.890887	0.0001	0.449328	0.0001	0.0001	0.0001	0.0001	0.0001
7901	0	chr14	-	15534743	15562301	ENSGALT00000051509	3	1655	ENSGALG00000042581	ENSGALG00000042581	NA	NA	NA	NA	NA	NA	1.15566	1.40748	1.50086	1.44053	1.10159	7.43994	11.4187	7.39103	10.4881	10.309	17.7306	9.52356	9.27468	7.46776	8.36083	13.8626	14.2892	12.1709	8.75533	12.8426	8.7499	1.27106	1.35467
7911	0	chr15	-	82976	92042	ENSGALT00000067719	5	4716	ENSGALG00000040128	SNAP29	NA	04130(SNARE interactions in vesicular transport);04140(Autophagy - animal)	K08509	NA	synaptosome associated protein 29 [Source:HGNC Symbol;Acc:HGNC:11133]	NA	6.45585	7.45013	7.11876	5.33359	5.69597	21.2352	12.9721	13.7575	17.1914	16.9787	7.66357	20.8535	17.058	12.465	40.8744	23.6368	13.3591	25.9568	16.7922	13.9445	15.9883	5.51478	7.00825
8008	0	chr15	+	2634713	2636326	ENSGALT00000048191	2	1431	ENSGALG00000030751	ENSGALG00000030751	NA	NA	NA	NA	NA	NA	1.49927	1.45535	1.07097	2.9516	1.06351	3.68004	3.33441	3.65251	10.4141	8.55341	5.01884	5.63266	6.22363	1.09761	4.82222	4.92477	3.79295	4.51332	4.31797	7.99546	3.55565	2.00756	1.34186
8009	0	chr15	-	2638997	2707257	ENSGALT00000055799	27	3066	ENSGALG00000002403	ULK1	GO:1990316(ATG1/ULK1 kinase complex);GO:0097635(extrinsic component of autophagosome membrane);GO:0097632(extrinsic component of pre-autophagosomal structure membrane);GO:0097629(extrinsic component of omegasome membrane);GO:0034045(pre-autophagosomal structure membrane);GO:0005829(cytosol);GO:0005776(autophagosome);GO:0046777(protein autophosphorylation);GO:0031333(negative regulation of protein…	04150(mTOR signaling pathway);04140(Autophagy - animal);04137(Mitophagy - animal)	K21357	EC:2.7.11.1	unc-51 like autophagy activating kinase 1 [Source:HGNC Symbol;Acc:HGNC:12558]	NA	5.43212	4.36567	0.091722	8.82812	4.1531	24.2047	13.7608	21.8999	48.7902	52.5683	36.344	29.3109	38.3524	9.39813	40.1121	33.5814	27.7894	33.8276	25.6871	45.9008	19.9551	6.49061	3.2965
8010	0	chr15	-	2638997	2707902	ENSGALT00000003784	30	3336	ENSGALG00000002403	ULK1	GO:1990316(ATG1/ULK1 kinase complex);GO:0097635(extrinsic component of autophagosome membrane);GO:0097632(extrinsic component of pre-autophagosomal structure membrane);GO:0097629(extrinsic component of omegasome membrane);GO:0034045(pre-autophagosomal structure membrane);GO:0005829(cytosol);GO:0005776(autophagosome);GO:0046777(protein autophosphorylation);GO:0031333(negative regulation of protein…	04150(mTOR signaling pathway);04140(Autophagy - animal);04137(Mitophagy - animal)	NA	NA	unc-51 like autophagy activating kinase 1 [Source:HGNC Symbol;Acc:HGNC:12558]	NA	3.46783	4.52206	7.13763	9.0908	8.40901	26.6884	15.0865	24.0355	44.677	62.4331	40.3007	24.8585	35.5603	7.96347	35.0864	34.2866	28.2525	32.5418	22.7941	49.1369	21.9368	8.7499	5.04251
8011	0	chr15	-	2638997	2708090	ENSGALT00000050738	25	2781	ENSGALG00000002403	ULK1	GO:1990316(ATG1/ULK1 kinase complex);GO:0097635(extrinsic component of autophagosome membrane);GO:0097632(extrinsic component of pre-autophagosomal structure membrane);GO:0097629(extrinsic component of omegasome membrane);GO:0034045(pre-autophagosomal structure membrane);GO:0005829(cytosol);GO:0005776(autophagosome);GO:0046777(protein autophosphorylation);GO:0031333(negative regulation of protein…	04150(mTOR signaling pathway);04140(Autophagy - animal);04137(Mitophagy - animal)	NA	NA	unc-51 like autophagy activating kinase 1 [Source:HGNC Symbol;Acc:HGNC:12558]	NA	0.0001	0.426669	0.426785	1.68038	0.672013	2.20416	2.10265	2.62097	17.5859	23.2057	16.7402	13.4407	19.3514	4.07217	21.8927	22.3283	16.5573	20.2594	12.2881	19.1773	2.30926	1.17619	0.284518
8117	0	chr15	+	5458325	5469803	ENSGALT00000006151	14	1725	ENSGALG00000003863	P2RX7	GO:0045202(synapse);GO:0043025(neuronal cell body);GO:0031594(neuromuscular junction);GO:0016020(membrane);GO:0009897(external side of plasma membrane);GO:0005911(cell-cell junction);GO:0005887(integral component of plasma membrane);GO:0005886(plasma membrane);GO:1904172(positive regulation of bleb assembly);GO:0097191(extrinsic apoptotic signaling pathway);GO:0072593(reactive oxygen species meta…	04020(Calcium signaling pathway);04080(Neuroactive ligand-receptor interaction);04621(NOD-like receptor signaling pathway)	K05220	NA	purinergic receptor P2X 7 [Source:HGNC Symbol;Acc:HGNC:8537]	NA	0.075132	0.303443	0.172105	0.482961	0.446139	0.575277	0.406175	1.43335	0.556799	0.558237	0.366091	0.808364	0.298316	13.6471	2.29033	1.70283	0.74235	1.5785	4.91791	0.493709	0.804934	0.46455	0.18356
8184	0	chr15	+	6251280	6259972	ENSGALT00000082206	12	2043	ENSGALG00000031240	ACAD10	NA	NA	NA	NA	acyl-CoA dehydrogenase family member 10 [Source:HGNC Symbol;Acc:HGNC:21597]	NA	1.47581	1.14375	1.10522	1.54047	1.66152	3.42041	2.41961	2.98669	3.87109	3.71749	6.56508	4.09568	4.24497	5.3134	4.04972	5.44744	3.25583	4.251	4.55135	4.71789	2.94224	1.601	1.24159
8185	0	chr15	+	6264123	6272573	ENSGALT00000007523	13	1819	ENSGALG00000004725	ENSGALG00000004725	GO:0005739(mitochondrion);GO:0004029(aldehyde dehydrogenase (NAD) activity);GO:0016491(oxidoreductase activity);GO:0055114(oxidation-reduction process);GO:0008152(metabolic process)	NA	NA	NA	NA	NA	18.4611	23.0302	24.2309	13.4476	14.8128	17.3024	15.7411	16.5308	25.8061	30.0932	25.2238	53.3781	61.9533	42.8177	58.4313	60.2934	56.9787	58.5678	52.7164	27.041	16.5248	14.1302	21.9074
8187	0	chr15	+	6268230	6272564	ENSGALT00000086534	8	1209	ENSGALG00000004725	ENSGALG00000004725	GO:0005739(mitochondrion);GO:0004029(aldehyde dehydrogenase (NAD) activity);GO:0016491(oxidoreductase activity);GO:0055114(oxidation-reduction process);GO:0008152(metabolic process)	NA	NA	NA	NA	NA	60.1294	72.6152	64.2269	47.3562	40.523	55.7202	50.582	53.2651	72.0848	68.0053	61.8109	141.933	143.346	91.1408	139.754	146.983	127.902	138.213	125.473	67.3004	53.1891	43.9396	65.6572
8214	0	chr15	-	6537157	6542732	ENSGALT00000072692	2	2055	ENSGALG00000035182	CMKLR1	GO:0006935(chemotaxis);GO:0005886(plasma membrane);GO:0007186(G-protein coupled receptor signaling pathway);GO:0032088(negative regulation of NF-kappaB transcription factor activity);GO:0045600(positive regulation of fat cell differentiation);GO:0010759(positive regulation of macrophage chemotaxis);GO:0032695(negative regulation of interleukin-12 production);GO:0050848(regulation of calcium-media…	NA	NA	NA	chemerin chemokine-like receptor 1 [Source:HGNC Symbol;Acc:HGNC:2121]	NA	2.62515	1.57489	1.90194	3.74217	4.72668	3.64293	3.80216	4.0022	2.18465	1.97588	2.78455	2.87381	1.87766	10.0778	10.8441	6.52381	25.4286	14.2655	4.94309	2.31503	3.81576	4.23443	2.03399
8222	0	chr15	-	6586385	6588382	ENSGALT00000078841	2	1552	ENSGALG00000039609	ENSGALG00000039609	NA	NA	NA	NA	NA	NA	0.26074	0.215839	0.68462	0.155101	0.265624	0.0001	0.290758	0.156019	0.559549	0.702249	0.2525	1.67656	0.560752	17.9397	4.94619	6.42522	5.61558	5.66233	6.72568	0.504766	0.148959	0.210363	0.387066
8225	0	chr15	-	6589170	6627467	ENSGALT00000052305	11	4224	ENSGALG00000004901	CORO1C	GO:0030027(lamellipodium);GO:0005925(focal adhesion);GO:0001932(regulation of protein phosphorylation);GO:0005856(cytoskeleton);GO:0001933(negative regulation of protein phosphorylation);GO:0016328(lateral plasma membrane);GO:0051015(actin filament binding);GO:0015629(actin cytoskeleton);GO:0031982(vesicle);GO:2000394(positive regulation of lamellipodium morphogenesis);GO:0051895(negative regulat…	NA	NA	NA	coronin 1C [Source:HGNC Symbol;Acc:HGNC:2254]	NA	0.0001	0.0001	0.0001	0.0001	0.04233	5.40936	5.00144	0.009554	0.0001	0.986782	1.93934	0.0001	0.00295	7.60024	0.010998	9.58008	0.0001	3.19706	2.53443	0.975406	3.47345	0.021215	0.0001
8264	0	chr15	+	6828813	6838616	ENSGALT00000086648	8	1832	ENSGALG00000013848	MVK	GO:0070062(extracellular exosome);GO:0005829(cytosol);GO:0050728(negative regulation of inflammatory response);GO:0019287(isopentenyl diphosphate biosynthetic process, mevalonate pathway);GO:0016126(sterol biosynthetic process);GO:0008299(isoprenoid biosynthetic process);GO:0006695(cholesterol biosynthetic process);GO:0006694(steroid biosynthetic process);GO:0042802(identical protein binding);GO:…	00900(Terpenoid backbone biosynthesis);04146(Peroxisome)	K00869	EC:2.7.1.36	mevalonate kinase [Source:HGNC Symbol;Acc:HGNC:7530]	NA	0.001204	0.000918	0.001581	0.794643	0.001137	0.693917	0.000739	8.57547	4.43836	0.0001	0.259772	0.264114	0.001552	0.289252	0.0001	3.14348	2.7305	1.95803	0.184973	1.56608	3.09004	0.39789	0.00123433
8327	0	chr15	-	7973416	7978033	ENSGALT00000009519	4	940	ENSGALG00000021139	ENSGALG00000021139	GO:0002377(immunoglobulin production);GO:0006955(immune response);GO:0005615(extracellular space)	NA	NA	NA	NA	NA	0.0001	0.0001	0.0001	0.0001	0.0001	0.0001	0.0001	0.0001	0.49912	0.602149	0.55692	71.9692	3.30181	3841.42	495.797	125.539	13.4636	211.6	1305.57	0.55273	0.0001	0.0001	0.0001
8370	0	chr15	-	8327963	8334874	ENSGALT00000010365	6	1917	ENSGALG00000006422	KLHL22	GO:0072686(mitotic spindle);GO:0031463(Cul3-RING ubiquitin ligase complex);GO:0005827(polar microtubule);GO:0005813(centrosome);GO:0005737(cytoplasm);GO:0051301(cell division);GO:0007094(mitotic spindle assembly checkpoint);GO:0006513(protein monoubiquitination);GO:0000070(mitotic sister chromatid segregation);GO:0004842(ubiquitin-protein transferase activity);GO:0016567(protein ubiquitination)	NA	NA	NA	kelch like family member 22 [Source:HGNC Symbol;Acc:HGNC:25888]	NA	7.07943	4.1805	6.66244	4.67601	5.67328	7.77999	9.41779	7.87132	32.4414	42.3026	31.5833	34.226	43.5405	21.6644	35.6301	29.6071	19.079	28.1054	33.1436	35.4424	8.35637	5.17464	5.97412
8401	0	chr15	+	8980776	8995779	ENSGALT00000011126	7	1137	ENSGALG00000006872	PISD	GO:0031305(integral component of mitochondrial inner membrane);GO:0005634(nucleus);GO:0016540(protein autoprocessing);GO:0006646(phosphatidylethanolamine biosynthetic process);GO:0016831(carboxy-lyase activity);GO:0004609(phosphatidylserine decarboxylase activity);GO:0008654(phospholipid biosynthetic process);GO:0005739(mitochondrion);GO:0006629(lipid metabolic process);GO:0016829(lyase activity)…	NA	NA	NA	phosphatidylserine decarboxylase [Source:HGNC Symbol;Acc:HGNC:8999]	NA	4.63618	2.82827	3.21437	1.51266	2.04977	8.86884	8.26998	7.90102	4.55977	5.6343	3.44786	2.75067	3.31172	6.56707	15.892	5.23103	13.2838	11.4689	4.20982	4.54731	8.34661	1.78122	3.55961
8402	0	chr15	+	8989861	8994399	ENSGALT00000057505	5	762	ENSGALG00000006872	PISD	GO:0031305(integral component of mitochondrial inner membrane);GO:0005634(nucleus);GO:0016540(protein autoprocessing);GO:0006646(phosphatidylethanolamine biosynthetic process);GO:0016831(carboxy-lyase activity);GO:0004609(phosphatidylserine decarboxylase activity);GO:0008654(phospholipid biosynthetic process);GO:0005739(mitochondrion);GO:0006629(lipid metabolic process);GO:0016829(lyase activity)…	NA	NA	NA	phosphatidylserine decarboxylase [Source:HGNC Symbol;Acc:HGNC:8999]	NA	1.7514	2.40134	2.33506	0.959431	0.356007	2.65996	3.19033	3.39065	4.16469	3.32222	1.98489	1.56659	1.42696	3.14822	12.8445	3.86047	9.70604	8.80366	2.04726	3.15727	3.08031	0.657719	2.1626
8459	0	chr15	+	9439015	9439155	ENSGALT00000028614	1	141	ENSGALG00000017907	U4	NA	NA	NA	NA	U4 spliceosomal RNA [Source:RFAM;Acc:RF00015]	NA	39.6482	44.3369	56.1505	116.897	54.4298	95.6794	253.92	63.7263	50.3495	86.6995	142.065	85.5816	105.601	170.263	139.435	162.472	238.809	180.238	120.482	93.0379	137.775	85.6634	46.7119
8479	0	chr15	-	9765688	9767739	ENSGALT00000011938	3	594	ENSGALG00000007383	HSPB8	GO:0005829(cytosol);GO:0005737(cytoplasm);GO:0005634(nucleus);GO:0005622(intracellular);GO:0042802(identical protein binding)	NA	NA	NA	heat shock protein family B (small) member 8 [Source:HGNC Symbol;Acc:HGNC:30171]	NA	140.523	208.757	174.735	314.475	276.065	217.992	434.35	208.544	217.479	218.118	168.991	395.664	255.976	425.911	1507.69	884.922	2292.13	1561.58	359.183	201.529	286.962	295.27	174.672
8526	0	chr15	-	10759904	10820380	ENSGALT00000012578	14	2403	ENSGALG00000007758	OSBP2	GO:0097440(apical dendrite);GO:0007286(spermatid development);GO:0015485(cholesterol binding);GO:0006869(lipid transport);GO:0006810(transport)	NA	NA	NA	oxysterol binding protein 2 [Source:HGNC Symbol;Acc:HGNC:8504]	NA	13.5987	15.7842	12.8794	35.962	29.6296	17.8382	17.4422	13.914	33.0832	38.2654	34.1681	39.9794	36.22	35.6873	40.8729	45.8418	41.7248	42.8132	37.2955	35.1722	16.3982	32.7958	14.0874
8556	0	chr15	-	10985419	11057191	ENSGALT00000082958	21	3818	ENSGALG00000008051	MTMR3	GO:0019898(extrinsic component of membrane);GO:0016020(membrane);GO:0005737(cytoplasm);GO:2000785(regulation of autophagosome assembly);GO:1904562(phosphatidylinositol 5-phosphate metabolic process);GO:0046856(phosphatidylinositol dephosphorylation);GO:0042149(cellular response to glucose starvation);GO:0006470(protein dephosphorylation);GO:0052629(phosphatidylinositol-3,5-bisphosphate 3-phosphat…	00562(Inositol phosphate metabolism);04070(Phosphatidylinositol signaling system);04140(Autophagy - animal)	NA	NA	myotubularin related protein 3 [Source:HGNC Symbol;Acc:HGNC:7451]	NA	2.44558	3.68669	0.919057	7.70423	2.42265	3.82618	4.02388	6.32198	3.88087	5.06852	5.97811	4.26428	7.00326	5.35976	5.8436	5.07294	6.36299	5.75984	5.54243	4.97584	4.72401	5.06344	2.35044
8563	0	chr15	-	11126156	11160654	ENSGALT00000062243	16	1782	ENSGALG00000008073	NF2	GO:0048471(perinuclear region of cytoplasm);GO:0045177(apical part of cell);GO:0044297(cell body);GO:0043005(neuron projection);GO:0032154(cleavage furrow);GO:0030864(cortical actin cytoskeleton);GO:0030175(filopodium);GO:0030027(lamellipodium);GO:0016020(membrane);GO:0005912(adherens junction);GO:0005886(plasma membrane);GO:0005856(cytoskeleton);GO:0005829(cytosol);GO:0005769(early endosome);GO:…	04530(Tight junction)	NA	NA	neurofibromin 2 [Source:HGNC Symbol;Acc:HGNC:7773]	NA	30.6728	29.458	30.2859	23.3739	23.3801	34.2587	32.2112	34.7584	64.0646	64.4665	76.4509	72.5074	71.1045	59.2817	63.1789	81.6161	62.9099	69.2349	67.6312	68.3273	33.7428	23.377	30.1389
8594	0	chr15	+	11357297	11386044	ENSGALT00000053008	28	4548	ENSGALG00000008177	NOS1	GO:0045202(synapse);GO:0045121(membrane raft);GO:0042383(sarcolemma);GO:0033017(sarcoplasmic reticulum membrane);GO:0030315(T-tubule);GO:0030018(Z disc);GO:0016529(sarcoplasmic reticulum);GO:0005901(caveola);GO:0005886(plasma membrane);GO:0005856(cytoskeleton);GO:0005739(mitochondrion);GO:0005654(nucleoplasm);GO:1901206(positive regulation of adrenergic receptor signaling pathway involved in hear…	00220(Arginine biosynthesis);00330(Arginine and proline metabolism);04371(Apelin signaling pathway);04020(Calcium signaling pathway);04145(Phagosome)	NA	NA	nitric oxide synthase 1 [Source:HGNC Symbol;Acc:HGNC:7872]	NA	0.200994	0.068157	0.300529	0.188089	0.254615	0.527328	0.602599	0.227862	1.18631	1.46206	1.28817	0.092009	3.67232	0.644014	0.155276	2.52684	1.90936	1.53049	1.46945	1.31218	0.452596	0.221352	0.189893
8637	0	chr16	+	73915	76152	ENSGALT00000079478	8	1289	ENSGALG00000041380	BFIV21	GO:0005886(plasma membrane);GO:0046872(metal ion binding);GO:0016021(integral component of membrane);GO:0016020(membrane)	04514(Cell adhesion molecules (CAMs));04144(Endocytosis);04145(Phagosome);04218(Cellular senescence);05168(Herpes simplex infection)	NA	NA	NA	NA	0.951223	3.65428	0.44451	2.07	1.18168	2.81425	8.59554	1.02325	14.807	8.88688	5.29423	25.2542	18.2336	0.0001	62.5309	54.2086	53.0809	56.6068	14.496	9.66269	4.14435	1.62584	1.68334
8638	0	chr16	+	73925	76147	ENSGALT00000080781	7	1433	ENSGALG00000041380	BFIV21	GO:0005886(plasma membrane);GO:0046872(metal ion binding);GO:0016021(integral component of membrane);GO:0016020(membrane)	04514(Cell adhesion molecules (CAMs));04144(Endocytosis);04145(Phagosome);04218(Cellular senescence);05168(Herpes simplex infection)	NA	NA	NA	NA	0.073267	0.0001	1.18336	0.0001	0.697291	0.0001	6.88481	0.785645	4.47858	2.94898	1.20966	15.1616	9.2011	25.5301	8.4961	27.205	13.5191	16.4067	16.6309	2.87907	2.55685	0.348695	0.41891
8639	0	chr16	+	73925	76150	ENSGALT00000085671	7	1243	ENSGALG00000041380	BFIV21	GO:0005886(plasma membrane);GO:0046872(metal ion binding);GO:0016021(integral component of membrane);GO:0016020(membrane)	04514(Cell adhesion molecules (CAMs));04144(Endocytosis);04145(Phagosome);04218(Cellular senescence);05168(Herpes simplex infection)	NA	NA	NA	NA	0.0001	0.0001	0.660074	5.07054	11.5873	8.84252	0.0001	5.21692	33.7322	54.7719	21.1543	115.178	108.839	281.864	87.6505	183.423	126.612	132.562	168.627	36.5528	4.68651	8.32893	0.220091
8641	0	chr16	+	73953	75969	ENSGALT00000077683	6	1065	ENSGALG00000041380	BFIV21	GO:0005886(plasma membrane);GO:0046872(metal ion binding);GO:0016021(integral component of membrane);GO:0016020(membrane)	04514(Cell adhesion molecules (CAMs));04144(Endocytosis);04145(Phagosome);04218(Cellular senescence);05168(Herpes simplex infection)	NA	NA	NA	NA	0.0001	0.0001	0.0001	0.359265	0.053263	0.0001	3.52243	0.0001	1.56906	1.94722	1.37155	4.49146	1.28853	25.4265	7.17737	7.60667	16.6992	10.4944	10.4022	1.62928	1.17421	0.206264	0.0001
8642	0	chr16	+	74106	76150	ENSGALT00000087837	7	1213	ENSGALG00000041380	BFIV21	GO:0005886(plasma membrane);GO:0046872(metal ion binding);GO:0016021(integral component of membrane);GO:0016020(membrane)	04514(Cell adhesion molecules (CAMs));04144(Endocytosis);04145(Phagosome);04218(Cellular senescence);05168(Herpes simplex infection)	K06751	NA	NA	NA	0.0001	0.0001	0.0001	0.0001	0.0001	0.0001	0.0001	0.0001	0.0001	0.188313	0.0001	0.0001	0.0001	92.8456	13.4889	12.0156	0.0001	8.50152	30.9486	0.0628377	0.0001	0.0001	0.0001
8643	0	chr16	-	78333	81467	ENSGALT00000051475	9	2204	ENSGALG00000029381	TAP2	GO:0042825(TAP complex);GO:0030176(integral component of endoplasmic reticulum membrane);GO:0019885(antigen processing and presentation of endogenous peptide antigen via MHC class I);GO:0002489(antigen processing and presentation of endogenous peptide antigen via MHC class Ib via ER pathway, TAP-dependent);GO:0002485(antigen processing and presentation of endogenous peptide antigen via MHC class …	02010(ABC transporters);04145(Phagosome);05168(Herpes simplex infection)	K05654	NA	NA	NA	0.073442	0.199421	0.03369	0.555895	0.289537	0.798226	1.7219	1.45511	4.33899	5.55708	3.15017	8.89053	7.40057	39.6021	10.0596	19.7988	10.7091	13.5225	18.6311	4.34875	1.32508	0.422716	0.102184
8645	0	chr16	+	81925	86753	ENSGALT00000047881	12	1779	ENSGALG00000035075	TAP1	GO:0005524(ATP binding);GO:0016021(integral component of membrane);GO:0016020(membrane);GO:0030176(integral component of endoplasmic reticulum membrane);GO:0005739(mitochondrion);GO:0005815(microtubule organizing center);GO:0005783(endoplasmic reticulum);GO:0043531(ADP binding);GO:0006952(defense response);GO:0015197(peptide transporter activity);GO:0023029(MHC class Ib protein binding);GO:004228…	02010(ABC transporters);04145(Phagosome);05168(Herpes simplex infection)	NA	NA	antigen peptide transporter 1 [Source:RefSeq peptide;Acc:NP_001129440]	NA	0.0001	0.898427	0.306126	0.26072	0.372874	0.402612	0.663253	0.22632	2.14779	1.54426	1.35323	3.42607	2.53414	22.393	3.5977	5.94573	4.46837	4.6706	9.45108	1.68176	0.430728	0.316797	0.401551
8647	0	chr16	-	87661	89904	ENSGALT00000086848	7	1259	ENSGALG00000033932	BF1	GO:0005886(plasma membrane);GO:0016021(integral component of membrane);GO:0016020(membrane)	04514(Cell adhesion molecules (CAMs));04144(Endocytosis);04145(Phagosome);04218(Cellular senescence);05168(Herpes simplex infection)	NA	NA	NA	NA	2.57736	1.39116	0.0001	0.664652	0.210536	0.486351	2.0121	1.27974	0.558871	12.6539	2.14742	8.84039	28.4455	8.86747	1.11422	97.6441	1.83373	33.5307	15.3845	5.12006	1.2594	0.437594	1.32287
8648	0	chr16	-	87663	89893	ENSGALT00000080529	7	1439	ENSGALG00000033932	BF1	GO:0005886(plasma membrane);GO:0016021(integral component of membrane);GO:0016020(membrane)	04514(Cell adhesion molecules (CAMs));04144(Endocytosis);04145(Phagosome);04218(Cellular senescence);05168(Herpes simplex infection)	NA	NA	NA	NA	0.0001	0.326242	0.529857	0.0001	1.4317	3.93697	0.163408	0.252975	0.653441	4.47514	0.269034	2.87177	17.5293	43.6898	1.46654	29.7076	0.784603	10.6529	21.3636	1.7992	1.45112	0.7159	0.2854
8649	0	chr16	-	87695	89889	ENSGALT00000066783	8	1244	ENSGALG00000033932	BF1	GO:0005886(plasma membrane);GO:0016021(integral component of membrane);GO:0016020(membrane)	04514(Cell adhesion molecules (CAMs));04144(Endocytosis);04145(Phagosome);04218(Cellular senescence);05168(Herpes simplex infection)	NA	NA	NA	NA	0.0001	0.675304	0.0001	5.79498	3.57575	0.345931	6.70865	6.72721	27.3432	35.9965	31.4285	79.1068	13.5767	95.0051	61.71	10.9842	79.0168	50.5703	62.5629	31.5894	4.59393	4.68537	0.225168
8660	0	chr16	-	109677	111212	ENSGALT00000067879	6	976	ENSGALG00000030940	BLB2	GO:0019882(antigen processing and presentation);GO:0042613(MHC class II protein complex);GO:0006955(immune response);GO:0016021(integral component of membrane);GO:0016020(membrane)	04514(Cell adhesion molecules (CAMs));04145(Phagosome);04672(Intestinal immune network for IgA production);05164(Influenza A);05168(Herpes simplex infection)	NA	NA	NA	NA	2.85376	1.4436	0.573608	3.34338	2.69527	4.06063	6.11212	4.72902	14.9269	26.5069	23.1756	40.2949	20.4914	198.21	48.9005	120.211	91.317	86.8095	86.3321	21.5365	4.96726	3.01933	1.62366
8663	0	chr16	+	112185	115717	ENSGALT00000000203	8	1378	ENSGALG00000008022	TAPBP	GO:0016021(integral component of membrane);GO:0016020(membrane)	NA	NA	NA	TAP binding protein [Source:HGNC Symbol;Acc:HGNC:11566]	NA	3.89263	1.69362	3.1668	4.04463	3.81061	2.82514	6.91558	4.42922	6.18454	9.10378	8.8485	13.634	8.22926	68.532	13.0354	28.1297	13.5743	18.2465	30.1317	8.04561	4.72331	3.92762	2.91768
8666	0	chr16	+	116646	118017	ENSGALT00000008925	6	801	ENSGALG00000000141	BLB1	GO:0019882(antigen processing and presentation);GO:0042613(MHC class II protein complex);GO:0006955(immune response);GO:0016021(integral component of membrane);GO:0016020(membrane)	04514(Cell adhesion molecules (CAMs));04145(Phagosome);04672(Intestinal immune network for IgA production);05164(Influenza A);05168(Herpes simplex infection)	K06752	NA	NA	NA	1.57806	1.29304	0.516245	1.78936	2.74732	2.37661	1.86093	1.65648	22.2924	8.94482	17.2402	41.3775	21.1212	179.494	59.9758	52.5339	121.191	77.9002	80.6643	16.1591	1.96467	2.26834	1.12911
8678	0	chr16	-	134728	137827	ENSGALT00000000172	7	1449	ENSGALG00000000123	ENSGALG00000000123	NA	NA	NA	NA	NA	NA	0.0001	0.0001	0.12282	0.452257	1.20743	2.15683	1.81339	0.875584	3.39379	2.32148	2.04751	3.46242	3.57755	2.78937	3.19927	2.85268	1.07301	2.37499	3.27645	2.58759	1.61527	0.829843	0.0410067
8741	0	chr16	-	401223	402846	ENSGALT00000080976	5	1077	ENSGALG00000030320	ENSGALG00000030320	NA	NA	NA	NA	NA	NA	0.0001	0.0001	0.0001	0.28462	0.073118	0.0001	0.0001	0.514975	1.16423	0.85832	0.462461	2.15739	0.26303	5.78968	3.25647	0.854399	0.975762	1.69554	2.7367	0.828336	0.171725	0.178869	0.0001
8798	0	chr17	+	806593	818933	ENSGALT00000084114	8	1071	ENSGALG00000038145	DPP7	NA	NA	NA	NA	dipeptidyl peptidase 7 [Source:HGNC Symbol;Acc:HGNC:14892]	NA	9.51457	6.60648	6.29313	4.06206	7.37311	6.26626	4.04418	7.65322	13.574	16.807	12.2075	20.8685	21.9624	18.3307	18.5282	25.4954	25.9558	23.3265	20.3872	14.1962	5.98789	5.71758	7.47139
8819	0	chr17	-	999390	1001420	ENSGALT00000053882	7	750	ENSGALG00000030886	ENSGALG00000030886	GO:0001516(prostaglandin biosynthetic process);GO:0004667(prostaglandin-D synthase activity);GO:0005576(extracellular region);GO:0005501(retinoid binding);GO:0045187(regulation of circadian sleep/wake cycle, sleep);GO:2000255(negative regulation of male germ cell proliferation)	00590(Arachidonic acid metabolism)	K01830	EC:5.3.99.2	NA	NA	2.51913	3.9706	2.08605	20.8824	12.4556	36.0808	69.0008	106.242	35.2201	85.0565	146.635	35.2319	31.8237	1165.59	55.9735	193.597	98.894	116.155	410.881	88.9704	70.4413	16.669	2.85859
8822	0	chr17	-	1022634	1038699	ENSGALT00000067256	11	1831	ENSGALG00000042838	TRAF2	GO:0051865(protein autoubiquitination);GO:0070207(protein homotrimerization);GO:0042802(identical protein binding);GO:0019903(protein phosphatase binding);GO:0042981(regulation of apoptotic process);GO:0070534(protein K63-linked ubiquitination);GO:0004842(ubiquitin-protein transferase activity);GO:0043123(positive regulation of I-kappaB kinase/NF-kappaB signaling);GO:0005737(cytoplasm);GO:0051092…	NA	NA	NA	TNF receptor associated factor 2 [Source:HGNC Symbol;Acc:HGNC:12032]	NA	6.97066	7.08942	7.36247	6.78563	8.75682	13.3882	8.01267	8.56283	6.28926	10.2379	7.69271	11.4867	14.1858	20.1574	16.2232	19.5441	16.371	17.3794	15.2766	8.0733	9.98791	7.77123	7.14085
8911	0	chr17	+	2331394	2358476	ENSGALT00000082344	17	2642	ENSGALG00000008616	ENSGALG00000008616	GO:0018108(peptidyl-tyrosine phosphorylation);GO:0004714(transmembrane receptor protein tyrosine kinase activity);GO:0007169(transmembrane receptor protein tyrosine kinase signaling pathway);GO:0004713(protein tyrosine kinase activity);GO:0006468(protein phosphorylation);GO:0005524(ATP binding);GO:0004672(protein kinase activity);GO:0016021(integral component of membrane);GO:0016020(membrane)	NA	NA	NA	NA	NA	0.015393	0.074902	0.011534	0.017224	0.008432	0.00384	0.083561	0.076089	0.997183	0.544605	0.492488	0.640449	0.042858	0.628777	0.86089	0.839078	0.01841	0.572793	0.437361	0.678092	0.0544967	0.012828	0.033943
8923	0	chr17	+	2414650	2418657	ENSGALT00000062860	2	1663	ENSGALG00000029612	ENSGALG00000029612	NA	NA	NA	NA	NA	NA	0.0001	0.0001	0.0001	0.0001	0.113865	0.279968	0.0001	0.241068	0.395728	0.26455	0.087685	0.676926	0.973343	0.467049	0.794285	0.126325	0.586492	0.502367	0.705773	0.249321	0.173712	0.0569825	0.0001
8977	0	chr17	-	5025128	5105974	ENSGALT00000072039	39	8039	ENSGALG00000041102	CDK5RAP2	GO:0001578(microtubule bundle formation);GO:0019901(protein kinase binding);GO:0005813(centrosome);GO:0007059(chromosome segregation);GO:0000922(spindle pole);GO:0045893(positive regulation of transcription, DNA-templated);GO:0044212(transcription regulatory region DNA binding);GO:0000226(microtubule cytoskeleton organization);GO:0008017(microtubule binding);GO:0007420(brain development);GO:00220…	NA	NA	NA	CDK5 regulatory subunit associated protein 2 [Source:HGNC Symbol;Acc:HGNC:18672]	NA	0.0001	0.0001	0.0001	0.0001	0.0001	0.0001	0.499724	0.0001	0.380686	0.181778	0.103897	0.0001	0.0001	0.365606	0.0001	0.080556	0.427278	0.169311	0.121935	0.22212	0.166641	0.0001	0.0001
8993	0	chr17	+	5415468	5418841	ENSGALT00000043760	6	801	ENSGALG00000029150	AK1	GO:0036126(sperm flagellum);GO:0005886(plasma membrane);GO:0005829(cytosol);GO:0005737(cytoplasm);GO:0009142(nucleoside triphosphate biosynthetic process);GO:0007050(cell cycle arrest);GO:0006165(nucleoside diphosphate phosphorylation);GO:0004017(adenylate kinase activity);GO:0019205(nucleobase-containing compound kinase activity);GO:0046034(ATP metabolic process);GO:0004550(nucleoside diphosphat…	00230(Purine metabolism);00730(Thiamine metabolism)	K00939	EC:2.7.4.3	adenylate kinase 1 [Source:HGNC Symbol;Acc:HGNC:361]	NA	21.93	41.6259	21.196	141.284	142.833	219.798	334.56	302.288	1120.38	1300.43	1680.89	1179.13	1273.84	883.003	1030.43	1212.52	1227.7	1156.89	1111.99	1367.23	285.549	142.058	28.2506
9041	0	chr17	-	5822052	5825473	ENSGALT00000007326	8	1566	ENSGALG00000004604	ENSGALG00000004604	GO:0030170(pyridoxal phosphate binding);GO:0009058(biosynthetic process);GO:0003824(catalytic activity);GO:0016212(kynurenine-oxoglutarate transaminase activity);GO:0047804(cysteine-S-conjugate beta-lyase activity);GO:0070548(L-glutamine aminotransferase activity);GO:0006575(cellular modified amino acid metabolic process);GO:0070189(kynurenine metabolic process);GO:0097052(L-kynurenine metabolic …	NA	NA	NA	NA	NA	4.43334	3.01088	3.73927	1.69018	2.35982	6.65681	5.9432	5.29928	9.8639	10.1696	9.29823	12.8706	13.1049	9.07794	10.1961	9.20548	9.02394	9.47516	11.6845	9.77724	5.96643	2.025	3.72783
9059	0	chr17	-	5959719	5970746	ENSGALT00000071423	14	1998	ENSGALG00000037443	ENSGALG00000037443	NA	04146(Peroxisome)	K00624	EC:2.3.1.7	NA	NA	23.7335	29.5062	22.9509	59.8456	49.7514	97.6087	94.1365	68.6994	60.2141	87.987	61.3245	78.0735	87.2799	72.5405	88.8236	80.0825	61.9127	76.9396	79.298	69.8419	86.8149	54.7985	25.3969
9068	0	chr17	+	6107800	6110660	ENSGALT00000028312	5	1100	ENSGALG00000017611	NTMT1	GO:0007059(chromosome segregation);GO:0005634(nucleus);GO:0005654(nucleoplasm);GO:0005829(cytosol);GO:0007051(spindle organization);GO:0016571(histone methylation);GO:0008276(protein methyltransferase activity);GO:0042054(histone methyltransferase activity);GO:0071885(N-terminal protein N-methyltransferase activity);GO:0018012(N-terminal peptidyl-alanine trimethylation);GO:0018013(N-terminal pept…	NA	NA	NA	N-terminal Xaa-Pro-Lys N-methyltransferase 1 [Source:HGNC Symbol;Acc:HGNC:23373]	NA	3.93918	1.43519	2.51332	1.86017	1.83504	6.49153	4.62077	2.92482	1.39651	4.48479	5.11994	3.33371	2.79891	16.7378	4.21126	19.8414	2.72744	8.92671	7.62349	3.66708	4.67904	1.84761	2.62923
9103	0	chr17	+	6614744	6624037	ENSGALT00000006004	2	1491	ENSGALG00000018700	PLPP7	GO:0005635(nuclear envelope);GO:0010832(negative regulation of myotube differentiation);GO:0016021(integral component of membrane);GO:0016020(membrane)	NA	NA	NA	phospholipid phosphatase 7 (inactive) [Source:HGNC Symbol;Acc:HGNC:28174]	NA	2.34327	1.77671	1.62731	20.8674	21.0545	18.6336	25.5476	18.2878	89.0247	90.6378	122.835	72.4696	100.219	68.4578	33.1533	86.704	19.0751	46.3108	80.3821	100.833	20.823	20.9609	1.91576
9135	0	chr17	-	7305765	7312958	ENSGALT00000005285	6	3190	ENSGALG00000003340	GBGT1	GO:0047277(globoside alpha-N-acetylgalactosaminyltransferase activity);GO:0016758(transferase activity, transferring hexosyl groups);GO:0005975(carbohydrate metabolic process);GO:0016020(membrane)	00603(Glycosphingolipid biosynthesis - globo and isoglobo series)	K00722	EC:2.4.1.88	globoside alpha-1,3-N-acetylgalactosaminyltransferase 1 (FORS blood group) [Source:HGNC Symbol;Acc:HGNC:20460]	NA	1.8084	1.1525	1.92443	3.60296	3.34831	3.75541	3.70402	4.72458	10.7778	12.479	12.3206	12.3012	14.4585	13.0395	10.0161	15.8353	9.06874	11.6401	13.2664	11.8591	4.06134	3.47564	1.62845
9166	0	chr17	+	7448350	7466142	ENSGALT00000060626	18	2784	ENSGALG00000002955	ADAMTSL2	GO:0005578(proteinaceous extracellular matrix);GO:0005576(extracellular region);GO:0060481(lobar bronchus epithelium development);GO:0030512(negative regulation of transforming growth factor beta receptor signaling pathway);GO:0030198(extracellular matrix organization);GO:0050436(microfibril binding);GO:0008233(peptidase activity);GO:0004222(metalloendopeptidase activity);GO:0006508(proteolysis);…	NA	NA	NA	ADAMTS like 2 [Source:HGNC Symbol;Acc:HGNC:14631]	NA	0.0001	0.0001	0.250228	0.177823	0.0001	0.353062	0.483357	0.406904	1.06005	0.108465	0.374483	0.218329	0.339572	0.154249	0.0001	2.12117	0.156141	0.759137	0.237383	0.514333	0.414441	0.0889615	0.083476
9179	0	chr17	+	7627074	7627343	ENSGALT00000071535	1	270	ENSGALG00000042190	ENSGALG00000042190	NA	NA	NA	NA	NA	NA	3.0571	3.50223	2.20746	4.71907	5.41899	3.72564	9.20658	11.238	6.32263	16.1754	12.9888	14.9752	20.5118	23.1106	10.267	18.4262	11.8445	13.5125	19.5325	11.8289	8.05672	5.06903	2.92226
9186	0	chr17	+	7753256	7827661	ENSGALT00000059924	10	1919	ENSGALG00000042055	RXRA	GO:0090575(RNA polymerase II transcription factor complex);GO:0008134(transcription factor binding);GO:0046982(protein heterodimerization activity);GO:0005634(nucleus);GO:0019899(enzyme binding);GO:0043565(sequence-specific DNA binding);GO:0006357(regulation of transcription from RNA polymerase II promoter);GO:0043234(protein complex);GO:0003677(DNA binding);GO:0045944(positive regulation of tran…	NA	NA	NA	retinoid X receptor alpha [Source:HGNC Symbol;Acc:HGNC:10477]	NA	28.156	28.5108	25.8716	39.2062	36.7217	32.7984	61.4746	42.5732	40.5986	44.0458	51.7255	107.343	101.034	92.9106	59.7298	80.3134	52.9437	64.329	100.429	45.4566	45.6154	37.964	27.5128
9234	0	chr17	+	8639601	8655949	ENSGALT00000076281	10	2019	ENSGALG00000042564	UBAC1	GO:0005829(cytosol);GO:0005886(plasma membrane);GO:0070062(extracellular exosome);GO:0005794(Golgi apparatus)	NA	NA	NA	UBA domain containing 1 [Source:HGNC Symbol;Acc:HGNC:30221]	NA	17.7837	22.8145	21.8562	17.9757	18.6643	34.4523	33.1338	39.9123	92.2279	94.664	90.2415	121.044	125.66	85.9463	117.854	113.885	74.3375	102.026	110.884	92.3778	35.8328	18.32	20.8181
9244	0	chr17	+	8765330	8771954	ENSGALT00000002476	6	1065	ENSGALG00000001620	ENSGALG00000001620	GO:0010038(response to metal ion);GO:0005507(copper ion binding)	NA	NA	NA	NA	NA	2.09009	3.15917	1.14319	9.8125	8.32764	17.7738	33.3257	34.3236	15.0686	24.8268	22.4868	28.5126	20.1815	19.1194	21.5976	21.9473	29.0108	24.1852	22.6045	20.7941	28.4744	9.07007	2.13081
9259	0	chr17	+	8895317	8908319	ENSGALT00000002199	17	2694	ENSGALG00000001446	GSN	GO:0002102(podosome);GO:0014891(striated muscle atrophy);GO:0016528(sarcoplasm);GO:0005925(focal adhesion);GO:0005509(calcium ion binding);GO:0060271(cilium assembly);GO:0010628(positive regulation of gene expression);GO:0030041(actin filament polymerization);GO:0005615(extracellular space);GO:0051693(actin filament capping);GO:0003779(actin binding);GO:0005829(cytosol);GO:0005737(cytoplasm);GO:0…	04810(Regulation of actin cytoskeleton)	NA	NA	gelsolin [Source:HGNC Symbol;Acc:HGNC:4620]	NA	61.6431	63.4538	56.7443	95.9686	112.563	111.428	124.79	140.747	161.701	189.793	187.563	293.482	172.245	245.345	221.671	242.725	269.465	244.62	237.024	179.686	125.655	104.266	60.6137
9272	0	chr17	+	9192136	9205599	ENSGALT00000090189	6	870	ENSGALG00000044151	MORN5	NA	NA	NA	NA	MORN repeat containing 5 [Source:HGNC Symbol;Acc:HGNC:17841]	NA	0.897138	0.908139	0.694087	1.71946	1.97648	1.56763	1.55248	2.43639	2.13095	1.50928	2.01436	0.907264	1.67933	2.36688	1.14695	3.37478	1.49135	2.00436	1.65116	1.88486	1.85216	1.84797	0.833121
9289	0	chr17	-	9268844	9284385	ENSGALT00000001902	20	3642	ENSGALG00000001253	RC3H2	GO:0016020(membrane);GO:0009986(cell surface);GO:1901224(positive regulation of NIK/NF-kappaB signaling);GO:0061470(T follicular helper cell differentiation);GO:0060173(limb development);GO:0048536(spleen development);GO:0048535(lymph node development);GO:0048286(lung alveolus development);GO:0043029(T cell homeostasis);GO:0042098(T cell proliferation);GO:0035264(multicellular organism growth);GO…	NA	NA	NA	ring finger and CCCH-type domains 2 [Source:HGNC Symbol;Acc:HGNC:21461]	NA	33.634	33.7906	36.3191	25.9322	22.9449	45.5637	34.8777	30.199	33.1824	34.169	31.6253	44.8984	43.5276	44.487	62.1488	53.4764	36.9814	50.8689	44.3043	32.9922	36.8801	24.4386	34.5812
9377	0	chr18	-	67439	70197	ENSGALT00000041141	3	1928	ENSGALG00000024335	ENSGALG00000024335	GO:0003676(nucleic acid binding)	NA	NA	NA	NA	NA	0.151226	2.76486	4.1572	5.0226	3.77393	1.92639	2.63672	6.00791	6.04642	7.98842	5.2643	6.22661	6.98846	7.69932	6.70945	7.12082	4.46481	6.09836	6.97146	6.43305	3.52368	4.39827	2.35776
9382	0	chr18	+	177474	220592	ENSGALT00000066692	13	9406	ENSGALG00000041800	GLP2R	GO:0007166(cell surface receptor signaling pathway);GO:0004888(transmembrane signaling receptor activity);GO:0005886(plasma membrane);GO:0007186(G-protein coupled receptor signaling pathway);GO:0007165(signal transduction);GO:0004930(G-protein coupled receptor activity);GO:0004871(signal transducer activity);GO:0016021(integral component of membrane);GO:0016020(membrane)	04080(Neuroactive ligand-receptor interaction)	NA	NA	glucagon like peptide 2 receptor [Source:HGNC Symbol;Acc:HGNC:4325]	NA	0.0001	0.0001	0.0001	0.024148	0.010066	0.15423	0.089097	0.134565	0.021956	0.019477	0.020572	0.094748	0.030413	0.094595	0.051269	0.093762	0.061662	0.0688977	0.073252	0.0206683	0.125964	0.017107	0.0001
9389	0	chr18	-	346690	384341	ENSGALT00000051648	39	5790	ENSGALG00000029660	ENSGALG00000029660	GO:0009267(cellular response to starvation);GO:0030016(myofibril)	04530(Tight junction)	K10352	NA	NA	NA	12.0053	14.7175	12.6818	14.1852	8.48544	23.3948	42.7453	17.0555	106.585	342.485	454.9	396.375	106.151	0.0001	341.333	90.9833	706.26	379.525	167.509	301.323	27.7319	11.3353	13.1349
9396	0	chr18	-	482921	501266	ENSGALT00000070110	40	6015	ENSGALG00000037864	ENSGALG00000037864	NA	04530(Tight junction)	NA	NA	NA	NA	31.8567	55.8817	41.3972	68.7224	153.332	84.1056	105.206	93.9177	194.276	290.081	459.265	382.466	37.9383	37.0081	295.776	27.6006	706.158	343.178	152.471	314.541	94.4098	111.027	43.0452
9398	0	chr18	-	523331	688349	ENSGALT00000087182	40	6079	ENSGALG00000039977	ENSGALG00000039977	NA	04530(Tight junction)	NA	NA	NA	NA	55.5473	74.503	41.525	142.788	192.97	84.4486	237.375	135.263	211.902	335.871	162.036	150.899	298.641	36.1092	241.214	455.982	264.862	320.686	161.883	236.603	152.362	167.879	57.1918
9401	0	chr18	-	588354	611030	ENSGALT00000070926	38	5872	ENSGALG00000029606	ENSGALG00000029606	NA	04530(Tight junction)	NA	NA	NA	NA	18.0902	21.4782	21.0353	112.716	45.8537	28.0152	31.513	38.3226	3984.73	7230.07	5011.27	8710.61	11441.2	7691.22	7906.22	9843.96	8087.03	8612.41	9281.02	5408.69	32.6169	79.2848	20.2012
9423	0	chr18	-	832279	865063	ENSGALT00000001507	12	2867	ENSGALG00000001021	MYOCD	GO:0005634(nucleus);GO:0000790(nuclear chromatin);GO:2001015(negative regulation of skeletal muscle cell differentiation);GO:2000727(positive regulation of cardiac muscle cell differentiation);GO:2000721(positive regulation of transcription from RNA polymerase II promoter involved in smooth muscle cell differentiation);GO:2000587(negative regulation of platelet-derived growth factor receptor-beta…	NA	NA	NA	myocardin [Source:HGNC Symbol;Acc:HGNC:16067]	NA	1.64095	1.61787	1.66348	20.8452	17.651	8.78725	9.1136	7.92428	8.73207	9.19041	14.5103	32.061	32.0634	25.9577	41.4235	25.9333	57.5712	41.6426	30.0274	10.8109	8.60838	19.2481	1.64077
9436	0	chr18	+	1733228	1761944	ENSGALT00000076441	9	999	ENSGALG00000001163	NDEL1	GO:0060053(neurofilament cytoskeleton);GO:0043203(axon hillock);GO:0031252(cell leading edge);GO:0030424(axon);GO:0008021(synaptic vesicle);GO:0005875(microtubule associated complex);GO:0005815(microtubule organizing center);GO:0005813(centrosome);GO:0000776(kinetochore);GO:2000574(regulation of microtubule motor activity);GO:1990138(neuron projection extension);GO:0090630(activation of GTPase ac…	NA	NA	NA	Gallus gallus nudE neurodevelopment protein 1-like 1 (NDEL1), mRNA. [Source:RefSeq mRNA;Acc:NM_001030696]	NA	0.414568	0.856189	0.715486	0.69085	1.75503	1.47242	1.6536	2.13198	1.54533	2.89342	1.55846	1.59709	2.64904	0.974555	5.14873	2.30359	3.10049	3.5176	1.74023	1.99907	1.75267	1.22294	0.662081
9443	0	chr18	-	1762822	1855745	ENSGALT00000046692	41	9354	ENSGALG00000001183	ENSGALG00000001183	GO:0016459(myosin complex);GO:0003774(motor activity);GO:0051015(actin filament binding);GO:0003779(actin binding);GO:0005524(ATP binding);GO:0000166(nucleotide binding);GO:0000281(mitotic cytokinesis);GO:0001764(neuron migration);GO:0001778(plasma membrane repair);GO:0003279(cardiac septum development);GO:0006887(exocytosis);GO:0006930(substrate-dependent cell migration, cell extension);GO:00070…	04530(Tight junction)	NA	NA	NA	NA	0.0001	0.0001	0.0001	0.0001	0.0001	0.0001	0.034453	0.0001	0.004697	3.80228	0.001937	3.30471	2.67291	0.0001	0.0001	3.62157	0.0001	1.20726	1.99257	1.26964	0.011551	0.0001	0.0001
9448	0	chr18	-	1994943	1996402	ENSGALT00000062960	2	764	ENSGALG00000029520	ENSGALG00000029520	NA	NA	NA	NA	NA	NA	0.307644	0.730675	0.311718	3.932	0.617683	0.473338	2.75792	3.12719	0.479858	2.86552	2.32616	16.9174	20.9079	16.7387	7.94746	14.0424	8.85119	10.2803	18.188	1.89051	2.11948	2.27484	0.450012
9450	0	chr18	-	1996687	2009739	ENSGALT00000076235	19	2366	ENSGALG00000042351	PIK3R6	GO:0045766(positive regulation of angiogenesis);GO:0007186(G-protein coupled receptor signaling pathway);GO:0016020(membrane);GO:0043406(positive regulation of MAP kinase activity);GO:0046934(phosphatidylinositol-4,5-bisphosphate 3-kinase activity);GO:0046935(1-phosphatidylinositol-3-kinase regulator activity);GO:0042269(regulation of natural killer cell mediated cytotoxicity);GO:0045582(positive…	04371(Apelin signaling pathway);04261(Adrenergic signaling in cardiomyocytes)	NA	NA	phosphoinositide-3-kinase regulatory subunit 6 [Source:HGNC Symbol;Acc:HGNC:27101]	NA	0.125721	0.102566	0.111533	5.05608	3.89799	0.884676	3.81288	2.14764	0.825136	4.40425	2.75078	26.2423	32.307	23.7513	17.3476	21.4277	19.457	19.4108	27.4335	2.66006	2.28173	4.47704	0.113273
9485	0	chr18	+	3404610	3428181	ENSGALT00000002349	6	2053	ENSGALG00000001545	ENSGALG00000001545	GO:0072659(protein localization to plasma membrane);GO:0008021(synaptic vesicle);GO:0005768(endosome);GO:0005525(GTP binding);GO:0003924(GTPase activity);GO:0016567(protein ubiquitination);GO:0005886(plasma membrane);GO:0035556(intracellular signal transduction);GO:0030667(secretory granule membrane)	NA	NA	NA	NA	NA	3.64302	3.11564	3.56254	2.14023	2.45184	4.29205	1.92082	2.51805	5.95829	5.44711	4.931	5.71857	4.25375	3.27483	20.4071	9.8199	12.2	14.1423	4.41572	5.44547	2.9103	2.29604	3.4404
9498	0	chr18	+	3737835	3740420	ENSGALT00000089612	5	735	ENSGALG00000046130	ENSGALG00000046130	NA	NA	NA	NA	NA	NA	0.540091	1.71966	2.38627	1.05767	1.83198	3.91149	1.9437	2.1512	5.23907	3.62424	1.57832	4.00041	2.52202	11.2638	5.69017	13.5834	4.8803	8.0513	5.92875	3.48054	2.6688	1.44482	1.54867
9522	0	chr18	+	4287924	4299050	ENSGALT00000002784	7	4905	ENSGALG00000001802	JMJD6	GO:0030529(intracellular ribonucleoprotein complex);GO:0005886(plasma membrane);GO:0005829(cytosol);GO:0005730(nucleolus);GO:0005654(nucleoplasm);GO:0005634(nucleus);GO:0070079(histone H4-R3 demethylation);GO:0070078(histone H3-R2 demethylation);GO:0060041(retina development in camera-type eye);GO:0048821(erythrocyte development);GO:0048024(regulation of mRNA splicing, via spliceosome);GO:0043654…	NA	NA	NA	arginine demethylase and lysine hydroxylase [Source:HGNC Symbol;Acc:HGNC:19355]	NA	6.93332	6.88595	6.98359	3.61625	4.33314	13.7269	10.8111	8.58288	11.6644	15.8647	15.3128	80.9738	53.0125	80.9005	78.1772	87.7817	69.6408	78.5333	71.6289	14.2806	11.0403	3.9747	6.93429
9603	0	chr18	-	5044158	5049355	ENSGALT00000088843	6	1128	ENSGALG00000040606	cRac1B	GO:0071944(cell periphery);GO:0070062(extracellular exosome);GO:0048471(perinuclear region of cytoplasm);GO:0043025(neuronal cell body);GO:0043005(neuron projection);GO:0031941(filamentous actin);GO:0030426(growth cone);GO:0012505(endomembrane system);GO:1900026(positive regulation of substrate adhesion-dependent cell spreading);GO:0051932(synaptic transmission, GABAergic);GO:0050905(neuromuscula…	04010(MAPK signaling pathway);04310(Wnt signaling pathway);04370(VEGF signaling pathway);04510(Focal adhesion);04520(Adherens junction);04810(Regulation of actin cytoskeleton)	NA	NA	ras-related C3 botulinum toxin substrate 3 (rho family, small GTP binding protein Rac3) [Source:HGNC Symbol;Acc:HGNC:9803]	NA	0.0001	0.0001	0.282174	0.252256	0.237561	0.0001	0.352757	0.745869	0.585349	0.448185	1.48292	0.484986	1.32984	0.29406	1.28939	0.95603	0.202608	0.816009	0.702963	0.838818	0.366242	0.244908	0.0941247
9704	0	chr18	-	6960307	6966005	ENSGALT00000051097	13	1794	ENSGALG00000003532	DDX5	GO:0004386(helicase activity);GO:0016787(hydrolase activity);GO:0003676(nucleic acid binding);GO:0005524(ATP binding);GO:0000166(nucleotide binding);GO:0072332(intrinsic apoptotic signaling pathway by p53 class mediator);GO:0003730(mRNA 3'-UTR binding);GO:0043021(ribonucleoprotein complex binding);GO:0030521(androgen receptor signaling pathway);GO:0005730(nucleolus);GO:0000122(negative regulation…	03040(Spliceosome)	K12823	EC:3.6.4.13	DEAD-box helicase 5 [Source:HGNC Symbol;Acc:HGNC:2746]	NA	0.051412	0.072253	0.061236	2.14388	0.059996	0.020347	1.51822	0.023237	0.014187	0.009196	2.14136	1.61831	0.009619	2.19481	2.42422	2.47412	2.40256	2.43363	1.27424	0.721582	0.520601	1.10194	0.0616337
9729	0	chr18	-	7298229	7304614	ENSGALT00000045934	4	944	ENSGALG00000027771	CACNG1	GO:0070588(calcium ion transmembrane transport);GO:0070296(sarcoplasmic reticulum calcium ion transport);GO:0005245(voltage-gated calcium channel activity);GO:0006816(calcium ion transport);GO:0005262(calcium channel activity);GO:0005891(voltage-gated calcium channel complex);GO:0034765(regulation of ion transmembrane transport);GO:0005244(voltage-gated ion channel activity);GO:0006811(ion transp…	04010(MAPK signaling pathway);04260(Cardiac muscle contraction);04261(Adrenergic signaling in cardiomyocytes)	K04866	NA	calcium voltage-gated channel auxiliary subunit gamma 1 [Source:HGNC Symbol;Acc:HGNC:1405]	NA	90.8896	106.84	90.1999	218.358	229.03	305.233	333.799	338.612	567.144	708.977	838.191	714.353	649.879	514.983	331.798	505.113	345.319	394.077	626.405	704.771	325.882	223.694	95.9766
9733	0	chr18	-	7391528	7502336	ENSGALT00000045861	18	2049	ENSGALG00000025950	PRKCA	GO:0070459(prolactin secretion);GO:0005886(plasma membrane);GO:0004697(protein kinase C activity);GO:0004674(protein serine/threonine kinase activity);GO:0005622(intracellular);GO:0035556(intracellular signal transduction);GO:0018105(peptidyl-serine phosphorylation);GO:0010467(gene expression);GO:0046872(metal ion binding);GO:0008270(zinc ion binding);GO:0006468(protein phosphorylation);GO:001674…	04010(MAPK signaling pathway);04012(ErbB signaling pathway);04310(Wnt signaling pathway);04370(VEGF signaling pathway);04020(Calcium signaling pathway);04070(Phosphatidylinositol signaling system);04150(mTOR signaling pathway);04510(Focal adhesion);04540(Gap junction);04912(GnRH signaling pathway);04916(Melanogenesis);04261(Adrenergic signaling in cardiomyocytes);04270(Vascular smooth muscle cont…	K02677	EC:2.7.11.13	protein kinase C alpha [Source:HGNC Symbol;Acc:HGNC:9393]	NA	2.68676	2.79123	2.73431	5.66425	4.62346	3.34317	4.39684	3.43615	6.35764	3.35081	4.21193	6.62805	9.05358	6.70523	7.6955	9.49428	5.15335	7.44771	7.46229	4.64013	3.72539	5.14386	2.73744
9744	0	chr18	+	7826567	7849764	ENSGALT00000062757	4	1134	ENSGALG00000036028	GNA13	NA	04371(Apelin signaling pathway);04810(Regulation of actin cytoskeleton);04270(Vascular smooth muscle contraction)	K04639	NA	G protein subunit alpha 13 [Source:HGNC Symbol;Acc:HGNC:4381]	NA	20.4033	16.5655	17.8794	13.5107	14.9932	16.6035	19.1094	18.6804	17.9555	21.1137	15.5735	23.9384	23.7681	45.6802	65.6086	45.9613	53.8591	55.143	31.1289	18.2142	18.1311	14.2519	18.2828
9790	0	chr18	+	9070583	9078196	ENSGALT00000076465	14	2772	ENSGALG00000029893	COG1	GO:0005794(Golgi apparatus);GO:0017119(Golgi transport complex)	NA	NA	NA	component of oligomeric golgi complex 1 [Source:HGNC Symbol;Acc:HGNC:6545]	NA	0.0001	0.808353	0.984702	2.00622	0.0001	1.60874	11.5447	16.969	2.2454	16.0825	3.58184	4.83456	14.7556	7.72364	4.46734	9.12525	9.76486	7.78581	9.10461	7.30323	10.0408	1.00316	0.597718
9855	0	chr18	-	9395420	9423796	ENSGALT00000071398	14	2249	ENSGALG00000042538	BAIAP2	GO:0008360(regulation of cell shape);GO:0032956(regulation of actin cytoskeleton organization);GO:0042802(identical protein binding);GO:0051017(actin filament bundle assembly);GO:0015629(actin cytoskeleton);GO:0005829(cytosol);GO:0005886(plasma membrane);GO:0070062(extracellular exosome);GO:0098641(cadherin binding involved in cell-cell adhesion);GO:0005913(cell-cell adherens junction);GO:0043005…	04520(Adherens junction);04810(Regulation of actin cytoskeleton)	K05627	NA	BAI1 associated protein 2 [Source:HGNC Symbol;Acc:HGNC:947]	NA	0.0001	0.0001	0.0001	0.0001	1.87415	1.22175	4.69476	2.76495	0.0001	1.85209	0.0001	0.664955	0.487611	1.06762	2.31246	0.349683	1.45455	1.37223	0.740063	0.617431	2.89382	0.937123	0.0001
9864	0	chr18	+	9567683	9568281	ENSGALT00000071126	2	490	ENSGALG00000034241	ENSGALG00000034241	NA	NA	NA	NA	NA	NA	0.0001	0.0001	0.0001	0.328231	0.0001	2.55366	1.90983	2.90309	0.169681	0.468123	0.253568	0.0001	0.206202	0.087967	0.631883	0.681965	1.98969	1.10118	0.0980897	0.297124	2.45553	0.164165	0.0001
9866	0	chr18	-	9594760	9618876	ENSGALT00000049077	34	9801	ENSGALG00000039269	RNF213	GO:0001525(angiogenesis);GO:0005829(cytosol);GO:0005730(nucleolus)	NA	NA	NA	ring finger protein 213 [Source:HGNC Symbol;Acc:HGNC:14539]	NA	0.712962	1.19541	0.948974	1.17138	1.07645	1.28895	1.35341	1.25488	2.67486	4.08941	1.67537	6.22242	2.38773	38.556	4.48251	4.48209	4.07828	4.34763	15.722	2.81321	1.29908	1.12391	0.95245
9867	0	chr18	-	9599313	9619312	ENSGALT00000060641	26	9402	ENSGALG00000039269	RNF213	GO:0001525(angiogenesis);GO:0005829(cytosol);GO:0005730(nucleolus)	NA	NA	NA	ring finger protein 213 [Source:HGNC Symbol;Acc:HGNC:14539]	NA	0.0001	0.0467	0.033891	0.021149	0.077876	0.0001	0.02038	0.279731	0.48843	1.61071	1.02037	1.46006	0.203552	6.34127	1.09514	1.31892	0.174928	0.862996	2.6683	1.03984	0.10007	0.0495125	0.026897
9892	0	chr18	+	9848600	9852237	ENSGALT00000019296	4	2190	ENSGALG00000011822	CANT1	GO:0070062(extracellular exosome);GO:0016020(membrane);GO:0043123(positive regulation of I-kappaB kinase/NF-kappaB signaling);GO:0030166(proteoglycan biosynthetic process);GO:0045134(uridine-diphosphatase activity);GO:0043262(adenosine-diphosphatase activity);GO:0042803(protein homodimerization activity);GO:0017110(nucleoside-diphosphatase activity);GO:0005509(calcium ion binding);GO:0004871(sign…	00230(Purine metabolism);00240(Pyrimidine metabolism)	K12304	EC:3.6.1.6	calcium activated nucleotidase 1 [Source:HGNC Symbol;Acc:HGNC:19721]	NA	2.69583	2.93244	2.76259	4.31921	4.07793	5.43682	7.60061	5.81033	2.99334	4.48658	4.462	3.95765	4.43244	7.599	5.81989	6.66023	8.22749	6.90254	5.3297	3.98064	6.28259	4.19857	2.79696
9901	0	chr18	+	9931036	9933083	ENSGALT00000043264	2	1828	ENSGALG00000027786	SOCS3	GO:0043066(negative regulation of apoptotic process);GO:0007259(JAK-STAT cascade);GO:0016567(protein ubiquitination);GO:0005622(intracellular);GO:0035556(intracellular signal transduction);GO:0001932(regulation of protein phosphorylation);GO:0009968(negative regulation of signal transduction);GO:0045595(regulation of cell differentiation);GO:0045597(positive regulation of cell differentiation);GO…	04120(Ubiquitin mediated proteolysis);04910(Insulin signaling pathway);04920(Adipocytokine signaling pathway);05164(Influenza A);05168(Herpes simplex infection)	K04696	NA	suppressor of cytokine signaling 3 [Source:HGNC Symbol;Acc:HGNC:19391]	NA	1.02535	0.65336	0.619785	2.49528	2.55983	2.79115	5.94293	3.40718	2.48232	2.10959	1.84181	3.05809	2.06041	30.769	6.62264	2.53113	25.6075	11.5871	11.9625	2.14457	4.04709	2.52756	0.766165
9920	0	chr18	-	10006827	10008386	ENSGALT00000064853	3	462	ENSGALG00000035913	PPP1R27	NA	NA	NA	NA	protein phosphatase 1 regulatory subunit 27 [Source:HGNC Symbol;Acc:HGNC:16813]	NA	1.10213	0.468078	0.534207	45.3965	43.0329	105.764	96.5412	92.1784	100.677	233.548	82.7594	161.656	86.6339	50.5367	1056.37	602.228	2100.76	1253.12	99.6088	138.995	98.1613	44.2147	0.701473
9948	0	chr18	+	10076394	10134958	ENSGALT00000071692	29	7643	ENSGALG00000034001	SPAG9	GO:0030335(positive regulation of cell migration);GO:0005737(cytoplasm);GO:0005829(cytosol);GO:0070062(extracellular exosome);GO:0008432(JUN kinase binding);GO:0019894(kinesin binding);GO:0048273(mitogen-activated protein kinase p38 binding);GO:0000187(activation of MAPK activity);GO:0007257(activation of JUN kinase activity);GO:0042147(retrograde transport, endosome to Golgi);GO:0043410(positive…	NA	NA	NA	sperm associated antigen 9 [Source:HGNC Symbol;Acc:HGNC:14524]	NA	8.68326	7.41578	5.24858	13.3202	9.08605	17.2995	14.6592	22.1683	16.2086	21.4706	9.5004	11.5498	12.3699	11.9389	19.6258	22.9561	10.3647	17.6489	11.9529	15.7265	18.0423	11.2031	7.11587
9949	0	chr18	+	10076394	10134958	ENSGALT00000073163	31	7694	ENSGALG00000034001	SPAG9	GO:0030335(positive regulation of cell migration);GO:0005737(cytoplasm);GO:0005829(cytosol);GO:0070062(extracellular exosome);GO:0008432(JUN kinase binding);GO:0019894(kinesin binding);GO:0048273(mitogen-activated protein kinase p38 binding);GO:0000187(activation of MAPK activity);GO:0007257(activation of JUN kinase activity);GO:0042147(retrograde transport, endosome to Golgi);GO:0043410(positive…	NA	NA	NA	sperm associated antigen 9 [Source:HGNC Symbol;Acc:HGNC:14524]	NA	0.000836	0.002095	0.003709	0.004708	0.001378	0.002704	0.524935	0.998501	0.005116	0.009051	0.510841	0.002373	0.002882	0.37488	0.276834	0.000931	0.595922	0.291229	0.126712	0.175003	0.508713	0.003043	0.00221333
9953	0	chr18	+	10170957	10172769	ENSGALT00000011909	1	1813	ENSGALG00000007364	TOB1	GO:0030509(BMP signaling pathway);GO:1903507(negative regulation of nucleic acid-templated transcription);GO:0003714(transcription corepressor activity);GO:0005634(nucleus);GO:0008285(negative regulation of cell proliferation);GO:0005737(cytoplasm);GO:0030971(receptor tyrosine kinase binding);GO:0046332(SMAD binding);GO:0007184(SMAD protein import into nucleus);GO:0017148(negative regulation of t…	03018(RNA degradation)	NA	NA	transducer of ERBB2, 1 [Source:HGNC Symbol;Acc:HGNC:11979]	NA	36.5328	35.2599	40.2712	93.8767	94.826	81.3183	77.2675	77.077	142.662	183.313	146.438	468.39	256.405	239.907	365.99	404.975	178.251	316.405	321.567	157.471	78.5543	94.3513	37.3546
9954	0	chr18	+	10171681	10172858	ENSGALT00000088257	1	1178	ENSGALG00000007364	TOB1	GO:0030509(BMP signaling pathway);GO:1903507(negative regulation of nucleic acid-templated transcription);GO:0003714(transcription corepressor activity);GO:0005634(nucleus);GO:0008285(negative regulation of cell proliferation);GO:0005737(cytoplasm);GO:0030971(receptor tyrosine kinase binding);GO:0046332(SMAD binding);GO:0007184(SMAD protein import into nucleus);GO:0017148(negative regulation of t…	03018(RNA degradation)	K14443	NA	transducer of ERBB2, 1 [Source:HGNC Symbol;Acc:HGNC:11979]	NA	0.143836	0.48263	0.099562	0.574865	0.777933	0.381441	0.128058	0.879068	1.81614	2.36061	1.92251	5.64043	3.72605	2.13673	3.4353	5.83285	1.55813	3.60876	3.8344	2.03309	0.462856	0.676399	0.242009
9972	0	chr18	-	10407917	10412683	ENSGALT00000038280	8	1806	ENSGALG00000023279	EPN3	GO:0070062(extracellular exosome);GO:0048471(perinuclear region of cytoplasm);GO:0043231(intracellular membrane-bounded organelle);GO:0030136(clathrin-coated vesicle);GO:0019897(extrinsic component of plasma membrane);GO:0005905(clathrin-coated pit);GO:0005654(nucleoplasm);GO:0005634(nucleus);GO:1990175(EH domain binding)	NA	NA	NA	epsin 3 [Source:HGNC Symbol;Acc:HGNC:18235]	NA	0.097123	1.83815	4.09384	4.42246	5.73135	19.6238	18.3591	18.2966	11.3341	19.6445	21.969	10.9386	19.6458	15.1446	15.0131	18.308	17.1211	16.8141	15.243	17.6492	18.7598	5.0769	2.00971
9978	0	chr18	+	10445470	10453126	ENSGALT00000031388	4	2147	ENSGALG00000019761	CHAD	GO:1900155(negative regulation of bone trabecula formation);GO:0060348(bone development);GO:0046426(negative regulation of JAK-STAT cascade);GO:0006469(negative regulation of protein kinase activity);GO:0004860(protein kinase inhibitor activity);GO:0019221(cytokine-mediated signaling pathway);GO:0005737(cytoplasm)	04512(ECM-receptor interaction);04510(Focal adhesion)	K06248	NA	chondroadherin [Source:HGNC Symbol;Acc:HGNC:1909]	NA	1.85894	1.67425	1.4795	4.38947	6.37012	26.8365	42.3486	23.6731	5.4054	5.26461	13.5165	16.7986	13.8767	20.1764	7.41258	33.8597	23.6038	21.6254	16.9506	8.06216	30.9527	5.37979	1.6709
10113	0	chr19	+	371614	377550	ENSGALT00000072415	6	2447	ENSGALG00000038146	ENSGALG00000038146	NA	NA	NA	NA	NA	NA	1.65779	0.755471	0.65509	1.27578	1.51833	2.68116	1.39679	2.65167	4.09478	3.35695	3.5116	4.07723	6.54035	4.38865	5.65206	7.38328	0.0001	4.34515	5.00208	3.65444	2.2432	1.39705	1.02279
10115	0	chr19	+	389572	391141	ENSGALT00000053861	3	756	ENSGALG00000034478	GGCL1	GO:0030097(hemopoiesis);GO:0030595(leukocyte chemotaxis);GO:0002269(leukocyte activation involved in inflammatory response);GO:0002232(leukocyte chemotaxis involved in inflammatory response);GO:0006955(immune response);GO:0008009(chemokine activity);GO:0005576(extracellular region)	NA	NA	NA	NA	NA	0.321165	0.109674	0.108223	0.0001	0.125236	0.0001	0.0001	0.211407	0.208864	0.046359	0.25918	0.973096	0.178124	5.13238	10.6823	0.429678	48.7641	19.9587	2.09453	0.171468	0.0705357	0.062668	0.179687
10148	0	chr19	-	808562	813588	ENSGALT00000045256	5	3008	ENSGALG00000027989	SBDS	GO:0005829(cytosol);GO:0005737(cytoplasm);GO:0005730(nucleolus);GO:0005634(nucleus);GO:0000922(spindle pole);GO:0048539(bone marrow development);GO:0042256(mature ribosome assembly);GO:0030595(leukocyte chemotaxis);GO:0030282(bone mineralization);GO:0008283(cell proliferation);GO:0007052(mitotic spindle organization);GO:0006364(rRNA processing);GO:0043022(ribosome binding);GO:0019843(rRNA binding…	03008(Ribosome biogenesis in eukaryotes)	K14574	NA	SBDS, ribosome maturation factor [Source:HGNC Symbol;Acc:HGNC:19440]	NA	20.4642	17.9171	19.4338	14.2392	14.161	26.8476	22.9154	20.5634	37.8242	31.4798	23.9583	44.9195	43.7474	28.7218	41.5167	38.0493	26.8764	35.4808	39.1295	31.0874	23.4421	14.2001	19.2717
10185	0	chr19	-	2919589	3039102	ENSGALT00000002111	12	1579	ENSGALG00000001387	SPNS2	GO:0072676(lymphocyte migration);GO:0060348(bone development);GO:0048535(lymph node development);GO:0048073(regulation of eye pigmentation);GO:0043029(T cell homeostasis);GO:0006665(sphingolipid metabolic process);GO:0003376(sphingosine-1-phosphate signaling pathway);GO:0002920(regulation of humoral immune response);GO:0002260(lymphocyte homeostasis);GO:0001782(B cell homeostasis);GO:0046624(sphi…	NA	NA	NA	sphingolipid transporter 2 [Source:HGNC Symbol;Acc:HGNC:26992]	NA	3.10239	1.76868	3.57646	2.67496	3.45568	3.90658	1.61386	3.96292	4.82389	3.87473	8.40127	4.11006	10.1762	6.19593	5.55246	5.72281	6.4333	5.90286	6.82738	5.69997	3.16112	3.06532	2.81584
10188	0	chr19	+	3117217	3141494	ENSGALT00000040447	6	2012	ENSGALG00000001441	UBE2G1	GO:0005524(ATP binding);GO:0000166(nucleotide binding);GO:0004842(ubiquitin-protein transferase activity);GO:0031625(ubiquitin protein ligase binding);GO:0061631(ubiquitin conjugating enzyme activity);GO:0044257(cellular protein catabolic process);GO:0070534(protein K63-linked ubiquitination);GO:0070936(protein K48-linked ubiquitination);GO:0070062(extracellular exosome)	04141(Protein processing in endoplasmic reticulum);04120(Ubiquitin mediated proteolysis)	NA	NA	ubiquitin conjugating enzyme E2 G1 [Source:HGNC Symbol;Acc:HGNC:12482]	NA	41.2939	26.1818	23.153	40.4504	39.9403	33.0197	29.8627	29.7461	47.7264	55.1213	36.1679	89.974	71.9118	55.6845	98.244	71.4169	42.9993	70.8867	72.5235	46.3386	30.8762	40.1953	30.2096
10189	0	chr19	+	3117336	3140799	ENSGALT00000083618	6	1198	ENSGALG00000001441	UBE2G1	GO:0005524(ATP binding);GO:0000166(nucleotide binding);GO:0004842(ubiquitin-protein transferase activity);GO:0031625(ubiquitin protein ligase binding);GO:0061631(ubiquitin conjugating enzyme activity);GO:0044257(cellular protein catabolic process);GO:0070534(protein K63-linked ubiquitination);GO:0070936(protein K48-linked ubiquitination);GO:0070062(extracellular exosome)	04141(Protein processing in endoplasmic reticulum);04120(Ubiquitin mediated proteolysis)	NA	NA	ubiquitin conjugating enzyme E2 G1 [Source:HGNC Symbol;Acc:HGNC:12482]	NA	0.825796	9.894	14.6548	16.1159	13.2649	8.13757	5.52635	12.4683	51.2869	38.8183	27.8625	62.2096	69.7345	47.5401	54.825	62.522	29.5401	48.9624	59.8281	39.3226	8.71075	14.6904	8.45821
10195	0	chr19	+	3181799	3232934	ENSGALT00000002350	55	8922	ENSGALG00000001546	ZZEF1	GO:0046872(metal ion binding);GO:0008270(zinc ion binding);GO:0005509(calcium ion binding)	NA	NA	NA	zinc finger ZZ-type and EF-hand domain containing 1 [Source:HGNC Symbol;Acc:HGNC:29027]	NA	14.1507	13.4653	14.8896	6.50718	6.08664	17.3305	16.1841	13.0346	22.2771	28.2178	20.7725	30.587	40.1202	32.0531	60.4792	34.7081	32.0651	42.4174	34.2534	23.7558	15.5164	6.29691	14.1685
10233	0	chr19	+	4089038	4097513	ENSGALT00000050833	8	1944	ENSGALG00000001828	SH2B2	GO:0035556(intracellular signal transduction);GO:0005829(cytosol);GO:0001726(ruffle);GO:0030036(actin cytoskeleton organization);GO:0001725(stress fiber);GO:0019221(cytokine-mediated signaling pathway);GO:0005884(actin filament);GO:0008286(insulin receptor signaling pathway);GO:0050873(brown fat cell differentiation);GO:0005068(transmembrane receptor protein tyrosine kinase adaptor activity);GO:0…	04910(Insulin signaling pathway)	NA	NA	SH2B adaptor protein 2 [Source:HGNC Symbol;Acc:HGNC:17381]	NA	6.63425	3.79811	2.49514	3.68403	6.21413	38.6321	40.2449	11.1864	25.2308	40.6307	37.2839	48.1435	21.8846	44.3596	80.8058	37.7923	28.6965	49.0982	38.1292	34.3818	30.0211	4.94908	4.30917
10239	0	chr19	-	4125579	4127076	ENSGALT00000002854	2	905	ENSGALG00000001844	ALKBH4	GO:0070938(contractile ring);GO:0030496(midbody);GO:0070988(demethylation);GO:0036090(cleavage furrow ingression);GO:0031032(actomyosin structure organization);GO:0006482(protein demethylation);GO:0016706(oxidoreductase activity, acting on paired donors, with incorporation or reduction of molecular oxygen, 2-oxoglutarate as one donor, and incorporation of one atom each of oxygen into both donors)…	NA	NA	NA	alkB homolog 4, lysine demethylase [Source:HGNC Symbol;Acc:HGNC:21900]	NA	1.81698	1.60835	1.70033	1.75921	1.21453	1.76333	1.78187	1.94379	2.94049	3.03941	3.12969	4.45356	5.57597	4.41368	6.43051	7.32673	5.2142	6.32381	4.8144	3.03653	1.82966	1.48687	1.70856
10256	0	chr19	-	4260413	4268021	ENSGALT00000072484	8	949	ENSGALG00000001949	MDH2	GO:0070062(extracellular exosome);GO:0016020(membrane);GO:0043209(myelin sheath);GO:0005743(mitochondrial inner membrane);GO:0005739(mitochondrion);GO:0005634(nucleus);GO:0006475(internal protein amino acid acetylation);GO:0006108(malate metabolic process);GO:0006099(tricarboxylic acid cycle);GO:0030060(L-malate dehydrogenase activity);GO:0003723(RNA binding);GO:0019752(carboxylic acid metabolic …	01200(Carbon metabolism);00020(Citrate cycle (TCA cycle));00620(Pyruvate metabolism);00630(Glyoxylate and dicarboxylate metabolism);00270(Cysteine and methionine metabolism)	NA	NA	malate dehydrogenase 2 [Source:HGNC Symbol;Acc:HGNC:6971]	NA	0.0001	0.0001	0.0001	0.0001	0.0001	8.99657	11.917	0.0001	3.97823	3.87936	6.78737	0.0001	3.87676	4.4245	6.16936	8.83737	6.26773	7.09149	2.76712	4.88166	6.97122	0.0001	0.0001
10275	0	chr19	-	4437625	4446379	ENSGALT00000003422	20	2793	ENSGALG00000002186	UNC45B	GO:0005829(cytosol);GO:0061077(chaperone-mediated protein folding);GO:0051879(Hsp90 protein binding)	NA	NA	NA	unc-45 myosin chaperone B [Source:HGNC Symbol;Acc:HGNC:14304]	NA	45.7083	55.508	53.5721	54.8171	60.428	28.9032	27.3869	31.7975	79.2998	83.8146	62.5136	97.0798	111.428	124.009	193.372	153.586	123.27	156.742	110.839	75.2093	29.3625	57.6226	51.5961
10285	0	chr19	+	4763267	4764359	ENSGALT00000041383	3	834	ENSGALG00000024470	ENSGALG00000024470	GO:0071356(cellular response to tumor necrosis factor);GO:0071347(cellular response to interleukin-1);GO:0071346(cellular response to interferon-gamma);GO:0070374(positive regulation of ERK1 and ERK2 cascade);GO:0070098(chemokine-mediated signaling pathway);GO:0048247(lymphocyte chemotaxis);GO:0043547(positive regulation of GTPase activity);GO:0030593(neutrophil chemotaxis);GO:0002548(monocyte ch…	NA	NA	NA	NA	NA	19.0994	21.1721	26.0569	15.6029	18.8983	30.9228	40.4489	28.7604	48.4376	52.8879	62.1048	61.7339	61.7388	65.3038	106.081	92.4442	184.318	127.615	62.9255	54.4768	33.3773	17.2506	22.1095
10309	0	chr19	-	4883137	4888075	ENSGALT00000003916	10	1334	ENSGALG00000002485	PHKG1	GO:0005964(phosphorylase kinase complex);GO:0004689(phosphorylase kinase activity);GO:0005977(glycogen metabolic process);GO:0005978(glycogen biosynthetic process);GO:0005516(calmodulin binding);GO:0035556(intracellular signal transduction);GO:0018107(peptidyl-threonine phosphorylation);GO:0018105(peptidyl-serine phosphorylation);GO:0006468(protein phosphorylation);GO:0005524(ATP binding);GO:0004…	04020(Calcium signaling pathway);04910(Insulin signaling pathway)	NA	NA	phosphorylase kinase catalytic subunit gamma 1 [Source:HGNC Symbol;Acc:HGNC:8930]	NA	25.0454	17.4962	1.42795	11.4761	32.8609	26.9525	21.0069	118.429	559.959	680.033	877.996	496.994	826.332	145.352	467.594	587.397	528.487	527.826	489.559	705.996	55.4628	22.1685	14.6565
10310	0	chr19	-	4883142	4888080	ENSGALT00000088661	10	1316	ENSGALG00000002485	PHKG1	GO:0005964(phosphorylase kinase complex);GO:0004689(phosphorylase kinase activity);GO:0005977(glycogen metabolic process);GO:0005978(glycogen biosynthetic process);GO:0005516(calmodulin binding);GO:0035556(intracellular signal transduction);GO:0018107(peptidyl-threonine phosphorylation);GO:0018105(peptidyl-serine phosphorylation);GO:0006468(protein phosphorylation);GO:0005524(ATP binding);GO:0004…	04020(Calcium signaling pathway);04910(Insulin signaling pathway)	K00871	EC:2.7.11.19	phosphorylase kinase catalytic subunit gamma 1 [Source:HGNC Symbol;Acc:HGNC:8930]	NA	0.0001	0.0001	14.9771	21.2779	0.0001	143.189	169.411	67.7559	241.643	218.621	365.578	427.725	289.394	564.484	230.355	238.335	168.427	212.372	427.201	275.281	126.786	10.639	4.99244
10313	0	chr19	-	4888890	4892140	ENSGALT00000055263	4	1122	ENSGALG00000002495	CHCHD2	GO:0005758(mitochondrial intermembrane space);GO:0005739(mitochondrion);GO:0005634(nucleus);GO:1900037(regulation of cellular response to hypoxia);GO:0045944(positive regulation of transcription from RNA polymerase II promoter);GO:0043565(sequence-specific DNA binding);GO:0008134(transcription factor binding);GO:0007005(mitochondrion organization)	NA	NA	NA	coiled-coil-helix-coiled-coil-helix domain containing 2 [Source:HGNC Symbol;Acc:HGNC:21645]	NA	0.0001	0.054118	0.072679	0.071672	0.042192	11.7379	0.0001	0.215812	19.5154	0.36112	0.0001	12.3247	12.5401	0.463007	6.63664	0.076999	9.17846	5.29736	8.4426	6.62553	3.98461	0.056932	0.042299
10321	0	chr19	-	4919234	4928185	ENSGALT00000080158	17	1604	ENSGALG00000002576	ASL2	GO:0006526(arginine biosynthetic process);GO:0004056(argininosuccinate lyase activity);GO:0042450(arginine biosynthetic process via ornithine);GO:0006525(arginine metabolic process);GO:0005212(structural constituent of eye lens);GO:0008652(cellular amino acid biosynthetic process);GO:0016829(lyase activity);GO:0005829(cytosol);GO:0005737(cytoplasm);GO:0003824(catalytic activity)	01230(Biosynthesis of amino acids);00250(Alanine, aspartate and glutamate metabolism);00220(Arginine biosynthesis)	NA	NA	Argininosuccinate lyase [Source:UniProtKB/Swiss-Prot;Acc:P05083]	NA	4.74223	2.83816	4.11231	3.33242	1.65602	4.70889	2.5104	2.89026	2.321	2.46008	3.2398	3.16357	2.01011	16.0712	8.71218	5.49263	20.5894	11.5981	7.08163	2.67363	3.36985	2.49422	3.89757
10371	0	chr19	-	5289861	5291225	ENSGALT00000052226	3	324	ENSGALG00000035005	ENSGALG00000035005	NA	NA	NA	NA	NA	NA	0.0001	0.025676	0.0001	2.70565	0.131158	5.93852	0.956104	2.52707	5.81633	3.5261	6.45808	1.0938	1.54185	2.02028	2.69964	3.25913	3.09765	3.01881	1.55198	5.26684	3.14057	1.41841	0.00862533
10375	0	chr19	-	5340639	5344241	ENSGALT00000004484	8	1170	ENSGALG00000002843	RILP	GO:0010008(endosome membrane);GO:0043234(protein complex);GO:0005770(late endosome);GO:0005764(lysosome);GO:0005739(mitochondrion);GO:0070676(intralumenal vesicle formation);GO:0045732(positive regulation of protein catabolic process);GO:0045022(early endosome to late endosome transport);GO:0042177(negative regulation of protein catabolic process);GO:0032509(endosome transport via multivesicular …	04145(Phagosome);05132(Salmonella infection)	K13883	NA	Rab interacting lysosomal protein [Source:HGNC Symbol;Acc:HGNC:30266]	NA	0.931772	1.09019	1.54291	1.59278	1.3205	5.86831	3.33528	3.83045	4.02525	7.21325	6.70481	3.20109	2.70185	4.26704	8.86984	3.99469	3.40473	5.42309	3.38999	5.9811	4.34468	1.45664	1.18829
10474	0	chr19	-	6062311	6069878	ENSGALT00000039622	20	2424	ENSGALG00000023703	GIT1	GO:0032587(ruffle membrane);GO:0005096(GTPase activator activity);GO:0005737(cytoplasm);GO:0043547(positive regulation of GTPase activity);GO:0046872(metal ion binding);GO:0034613(cellular protein localization);GO:0032465(regulation of cytokinesis);GO:0016020(membrane);GO:0005829(cytosol);GO:0032403(protein complex binding);GO:0005925(focal adhesion);GO:0048013(ephrin receptor signaling pathway)	04144(Endocytosis);04810(Regulation of actin cytoskeleton)	NA	NA	GIT ArfGAP 1 [Source:HGNC Symbol;Acc:HGNC:4272]	NA	3.97103	0.94204	1.1015	3.22933	3.1286	5.4014	6.41796	5.94299	5.44497	5.444	8.2961	7.81944	9.13316	10.1402	12.4793	12.8688	13.04	12.7961	9.03094	6.39502	5.92078	3.17896	2.00486
10476	0	chr19	-	6062497	6070062	ENSGALT00000068993	21	2476	ENSGALG00000023703	GIT1	GO:0032587(ruffle membrane);GO:0005096(GTPase activator activity);GO:0005737(cytoplasm);GO:0043547(positive regulation of GTPase activity);GO:0046872(metal ion binding);GO:0034613(cellular protein localization);GO:0032465(regulation of cytokinesis);GO:0016020(membrane);GO:0005829(cytosol);GO:0032403(protein complex binding);GO:0005925(focal adhesion);GO:0048013(ephrin receptor signaling pathway)	04144(Endocytosis);04810(Regulation of actin cytoskeleton)	NA	NA	GIT ArfGAP 1 [Source:HGNC Symbol;Acc:HGNC:4272]	NA	6.46881	11.8905	9.56571	3.766	5.43917	8.08378	7.62083	7.15287	5.2643	12.1067	13.7443	16.1662	14.5368	14.5528	16.5032	23.1555	28.8022	22.8203	15.0853	10.3718	7.61916	4.60258	9.30833
10478	0	chr19	-	6079158	6082932	ENSGALT00000022977	10	1418	ENSGALG00000028949	CORO6	GO:0030036(actin cytoskeleton organization);GO:0015629(actin cytoskeleton);GO:0051015(actin filament binding)	NA	NA	NA	coronin 6 [Source:HGNC Symbol;Acc:HGNC:21356]	NA	0.0001	1.48489	1.81687	0.149338	0.742152	0.201014	2.23282	5.34518	25.7251	20.9985	36.6614	31.5472	60.3351	24.6171	39.2044	48.979	74.8831	54.3555	38.8331	27.795	2.593	0.445745	1.10062
10479	0	chr19	-	6079158	6083665	ENSGALT00000051205	11	1476	ENSGALG00000028949	CORO6	GO:0030036(actin cytoskeleton organization);GO:0015629(actin cytoskeleton);GO:0051015(actin filament binding)	NA	NA	NA	coronin 6 [Source:HGNC Symbol;Acc:HGNC:21356]	NA	7.38894	6.7692	6.85434	18.7697	22.3595	37.6185	71.7379	62.9407	39.3984	79.2091	65.8346	64.0457	55.5909	65.9796	44.5484	61.8359	50.9355	52.4399	61.8721	61.4807	57.4324	20.5646	7.00416
10499	0	chr19	+	6439745	6447982	ENSGALT00000028044	2	1462	ENSGALG00000014182	ADORA2B	GO:0005886(plasma membrane);GO:0060087(relaxation of vascular smooth muscle);GO:0043306(positive regulation of mast cell degranulation);GO:0032755(positive regulation of interleukin-6 production);GO:0032722(positive regulation of chemokine production);GO:0031668(cellular response to extracellular stimulus);GO:0031284(positive regulation of guanylate cyclase activity);GO:0030828(positive regulatio…	04020(Calcium signaling pathway);04080(Neuroactive ligand-receptor interaction);04270(Vascular smooth muscle contraction)	K04267	NA	adenosine A2b receptor [Source:HGNC Symbol;Acc:HGNC:264]	NA	2.46546	2.28082	1.50653	4.77574	5.88905	6.7981	4.77079	4.70637	3.70681	4.20178	5.2385	3.76247	3.55776	11.1281	15.0631	8.69975	38.5839	20.7823	6.14943	4.38237	5.42509	5.33239	2.08427
10514	0	chr19	+	6585254	6587166	ENSGALT00000039524	2	1284	ENSGALG00000004509	ENSGALG00000004509	GO:0019985(translesion synthesis);GO:0006281(DNA repair);GO:0005654(nucleoplasm);GO:0005737(cytoplasm);GO:0005634(nucleus)	03320(PPAR signaling pathway)	NA	NA	Polyubiquitin-B Ubiquitin [Source:UniProtKB/Swiss-Prot;Acc:P0CG62]	NA	6.08493	4.70218	8.25714	8.68743	9.39554	20.5886	12.2286	18.6313	17.873	32.1956	30.3548	16.2054	29.0666	25.3871	45.0428	94.375	63.6275	67.6818	23.5531	26.8078	17.1495	9.04149	6.34809
10529	0	chr19	-	6702366	6708308	ENSGALT00000007439	6	1357	ENSGALG00000004669	ASPA	GO:0070062(extracellular exosome);GO:0005829(cytosol);GO:0016788(hydrolase activity, acting on ester bonds);GO:0016811(hydrolase activity, acting on carbon-nitrogen (but not peptide) bonds, in linear amides);GO:0046872(metal ion binding);GO:0008152(metabolic process);GO:0042802(identical protein binding)	00250(Alanine, aspartate and glutamate metabolism);00340(Histidine metabolism)	K01437	EC:3.5.1.15	aspartoacylase [Source:HGNC Symbol;Acc:HGNC:756]	NA	1.38248	0.403187	0.503108	1.06365	0.524295	0.66248	0.800325	1.09749	1.88296	0.874688	2.24172	5.43604	2.06997	0.637729	2.51187	1.10399	0.445431	1.35377	2.71458	1.66646	0.853432	0.793971	0.762925
10608	0	chr19	+	8043990	8102086	ENSGALT00000080001	34	4845	ENSGALG00000005350	ENSGALG00000005350	GO:0036459(thiol-dependent ubiquitinyl hydrolase activity);GO:0016579(protein deubiquitination);GO:0006511(ubiquitin-dependent protein catabolic process);GO:0004843(thiol-dependent ubiquitin-specific protease activity);GO:0005509(calcium ion binding)	NA	NA	NA	NA	NA	10.1026	12.3205	10.1301	8.91886	10.4938	20.9771	9.05454	13.5076	22.9788	37.8086	24.7387	21.7655	34.1278	21.971	66.5867	45.4393	31.706	47.9107	25.9548	28.5087	14.5131	9.70634	10.851
10612	0	chr19	+	8146279	8147900	ENSGALT00000088296	4	750	ENSGALG00000026031	ZNHIT3	GO:0005737(cytoplasm);GO:0005634(nucleus);GO:0046872(metal ion binding)	NA	NA	NA	zinc finger HIT-type containing 3 [Source:HGNC Symbol;Acc:HGNC:12309]	NA	0.645033	0.083631	0.44439	11.4809	0.0001	5.75227	0.0001	8.60404	10.291	0.431255	11.0473	0.762225	12.1943	0.80771	6.93414	9.18796	0.0001	5.37407	4.58808	7.25652	4.78547	5.74048	0.391018
10702	0	chr19	-	9527919	9533024	ENSGALT00000043727	4	789	ENSGALG00000028283	ENSGALG00000028283	NA	NA	NA	NA	NA	NA	0.0001	0.0001	0.331618	0.174373	0.0001	4.99707	2.83016	2.50381	4.03247	4.3792	4.64414	4.74209	6.83185	3.39448	3.64577	4.7309	3.98096	4.11921	4.98947	4.35194	3.44368	0.0872365	0.110606
10729	0	chr2	+	156809	163262	ENSGALT00000077356	5	1371	ENSGALG00000032845	ASB10	GO:0005737(cytoplasm);GO:0005634(nucleus)	NA	NA	NA	ankyrin repeat and SOCS box containing 10 [Source:HGNC Symbol;Acc:HGNC:17185]	NA	0.0001	0.0001	0.0001	0.4718	0.842339	0.556146	0.0001	2.6829	18.0614	37.4766	54.2033	61.3712	48.6444	28.1985	45.9032	40.7666	44.474	43.7146	46.0714	36.5804	1.07972	0.657069	0.0001
10730	0	chr2	+	159032	163262	ENSGALT00000061542	5	1296	ENSGALG00000032845	ASB10	GO:0005737(cytoplasm);GO:0005634(nucleus)	NA	NA	NA	ankyrin repeat and SOCS box containing 10 [Source:HGNC Symbol;Acc:HGNC:17185]	NA	0.0001	0.0001	0.0001	0.0001	0.0001	0.0001	2.08277	0.692157	19.0456	17.7169	13.896	12.7057	21.338	18.2754	15.8834	18.9736	17.0124	17.2898	17.4397	16.8861	0.925007	0.0001	0.0001
10736	0	chr2	+	278410	286738	ENSGALT00000077037	9	1365	ENSGALG00000033058	FASTK	GO:0043484(regulation of RNA splicing);GO:0006468(protein phosphorylation);GO:0004674(protein serine/threonine kinase activity)	NA	NA	NA	Fas activated serine/threonine kinase [Source:HGNC Symbol;Acc:HGNC:24676]	NA	24.1566	18.8439	20.9405	14.6291	16.2381	33.9013	34.3515	24.5965	35.6929	42.2377	52.0521	32.6753	41.249	44.1552	38.0073	46.1826	52.1006	45.4302	39.3598	43.3276	30.9498	15.4336	21.3137
10753	0	chr2	-	458816	461126	ENSGALT00000073911	3	1302	ENSGALG00000029569	ENSGALG00000029569	NA	NA	NA	NA	NA	NA	0.0001	0.189655	0.0001	0.367515	0.0001	0.059667	0.0001	0.0001	0.343615	0.616541	0.131618	0.789621	0.378051	19.0877	1.74831	2.73599	0.9714	1.81857	6.7518	0.363925	0.0199557	0.183807	0.063285
10780	0	chr2	+	940462	950048	ENSGALT00000087376	4	2385	ENSGALG00000044062	ENSGALG00000044062	NA	NA	NA	NA	NA	NA	0.08984	0.0001	0.118598	0.177838	0.178507	0.079014	0.139876	0.247826	0.264605	0.145114	0.22199	0.639384	0.399382	1.80371	0.354264	1.12934	0.249249	0.577617	0.947493	0.21057	0.155572	0.178173	0.0695127
10811	0	chr2	+	2096559	2103345	ENSGALT00000008506	3	1758	ENSGALG00000005305	ACKR2	GO:0043231(intracellular membrane-bounded organelle);GO:0031965(nuclear membrane);GO:0005886(plasma membrane);GO:0005884(actin filament);GO:0005829(cytosol);GO:0005654(nucleoplasm);GO:0005044(scavenger receptor activity);GO:0070098(chemokine-mediated signaling pathway);GO:0004950(chemokine receptor activity);GO:0006935(chemotaxis);GO:0006954(inflammatory response);GO:0005887(integral component of…	NA	NA	NA	atypical chemokine receptor 2 [Source:HGNC Symbol;Acc:HGNC:1565]	NA	0.966632	0.397423	0.294801	0.470458	0.370749	0.90973	0.76615	0.665423	1.03768	0.804381	1.15947	2.08054	1.19452	2.15106	0.886693	0.688729	1.65029	1.07524	1.80871	1.00051	0.780434	0.420604	0.552952
10812	0	chr2	+	2104464	2106136	ENSGALT00000070036	1	1673	ENSGALG00000033511	CYP8B1	NA	00120(Primary bile acid biosynthesis);03320(PPAR signaling pathway)	K07431	EC:1.14.18.8;EC:1.14.13.96	cytochrome P450 family 8 subfamily B member 1 [Source:HGNC Symbol;Acc:HGNC:2653]	NA	0.024188	1.17617	0.293424	0.61819	0.226368	1.60514	1.01829	0.757381	0.823187	0.897956	1.01054	2.02134	2.31588	1.72487	1.4669	1.02943	1.76682	1.42105	2.02069	0.91056	1.12694	0.422279	0.497929
10813	0	chr2	-	2110152	2290343	ENSGALT00000067850	125	26070	ENSGALG00000032534	OBSCN	GO:0005829(cytosol);GO:0005886(plasma membrane);GO:0016604(nuclear body)	NA	NA	NA	obscurin, cytoskeletal calmodulin and titin-interacting RhoGEF [Source:HGNC Symbol;Acc:HGNC:15719]	NA	38.0542	48.8724	40.102	103.959	117.069	326.047	299.464	289.823	280.836	240.835	225.171	268.019	280.692	167.276	271.806	191.896	180.355	214.686	238.662	248.947	305.111	110.514	42.3429
10834	0	chr2	-	3226148	3244235	ENSGALT00000008691	4	1260	ENSGALG00000005412	SNAP47	GO:0043025(neuronal cell body);GO:0031083(BLOC-1 complex);GO:0030672(synaptic vesicle membrane);GO:0030425(dendrite);GO:0016020(membrane);GO:0098967(exocytic insertion of neurotransmitter receptor to postsynaptic membrane);GO:0060291(long-term synaptic potentiation);GO:0031629(synaptic vesicle fusion to presynaptic active zone membrane);GO:0016082(synaptic vesicle priming);GO:0005484(SNAP recepto…	NA	NA	NA	synaptosome associated protein 47 [Source:HGNC Symbol;Acc:HGNC:30669]	NA	5.28551	5.42633	5.79798	4.18736	4.4983	5.18632	5.56566	5.95341	8.78681	11.5054	4.72175	9.81127	11.5221	8.87201	89.5481	9.80706	56.1607	51.8386	10.0685	8.338	5.56846	4.34283	5.50327
10867	0	chr2	+	4084786	4086964	ENSGALT00000050127	2	1638	ENSGALG00000029857	ENSGALG00000029857	NA	NA	NA	NA	NA	NA	0.494101	0.459462	0.124872	0.252978	0.725004	1.42551	0.839102	0.59082	0.785448	1.44956	1.03441	1.78576	1.40627	14.3749	3.30179	3.50589	3.5889	3.46553	5.85564	1.08981	0.951811	0.488991	0.359478
10887	0	chr2	+	4841182	4853798	ENSGALT00000086350	5	4336	ENSGALG00000005947	MYD88	GO:0005829(cytosol);GO:0005886(plasma membrane);GO:0005737(cytoplasm);GO:0045087(innate immune response);GO:0005634(nucleus);GO:0043123(positive regulation of I-kappaB kinase/NF-kappaB signaling);GO:0042346(positive regulation of NF-kappaB import into nucleus);GO:0006954(inflammatory response);GO:0002755(MyD88-dependent toll-like receptor signaling pathway);GO:0002224(toll-like receptor signaling…	04620(Toll-like receptor signaling pathway);04621(NOD-like receptor signaling pathway);05132(Salmonella infection);05164(Influenza A);05168(Herpes simplex infection)	NA	NA	myeloid differentiation primary response 88 [Source:HGNC Symbol;Acc:HGNC:7562]	NA	0.001104	0.042155	0.06435	0.00988	4.23409	2.48241	0.886508	3.66387	0.72887	1.81154	0.083243	6.41389	0.039688	0.163847	13.3825	9.66648	0.100977	7.71667	2.20581	0.87455	2.34426	2.12198	0.0358697
10920	0	chr2	+	6230515	6247289	ENSGALT00000038797	15	2445	ENSGALG00000006181	NUB1	GO:0005829(cytosol);GO:0005730(nucleolus);GO:0005634(nucleus)	NA	NA	NA	negative regulator of ubiquitin like proteins 1 [Source:HGNC Symbol;Acc:HGNC:17623]	NA	8.23178	6.89816	6.24489	7.18736	7.95963	13.962	10.5465	13.3308	13.984	10.7893	6.09047	22.1704	12.5597	12.4517	22.1864	16.5313	8.97482	15.8975	15.7273	10.2879	12.6131	7.5735	7.12494
10923	0	chr2	-	6288185	6319866	ENSGALT00000055423	7	924	ENSGALG00000039880	RHEB	GO:0019901(protein kinase binding);GO:0032008(positive regulation of TOR signaling);GO:0005525(GTP binding);GO:0000287(magnesium ion binding);GO:0070062(extracellular exosome);GO:0005681(spliceosomal complex);GO:0019003(GDP binding);GO:0048714(positive regulation of oligodendrocyte differentiation);GO:0032006(regulation of TOR signaling);GO:2000074(regulation of type B pancreatic cell development)	NA	NA	NA	Ras homolog, mTORC1 binding [Source:HGNC Symbol;Acc:HGNC:10011]	NA	30.9381	32.5875	25.5843	19.7767	24.5706	44.7426	30.5418	37.9945	37.9207	38.3026	31.2011	44.8379	52.603	41.2448	65.8602	41.8075	31.7544	46.474	46.2286	35.8081	37.7597	22.1737	29.7033
10936	0	chr2	+	6843705	6860117	ENSGALT00000010164	12	1233	ENSGALG00000006292	ENSGALG00000006292	GO:0005885(Arp2/3 protein complex);GO:0034314(Arp2/3 complex-mediated actin nucleation);GO:0007015(actin filament organization);GO:0005524(ATP binding)	04530(Tight junction)	K18584	NA	NA	NA	8.70858	6.72625	6.35308	4.11881	5.24103	15.5223	16.8569	14.5509	63.9679	85.9406	57.3729	82.9124	103.997	84.7095	88.2482	96.7099	54.3277	79.7619	90.5398	69.0938	15.6434	4.67992	7.26264
10956	0	chr2	+	8614944	8678699	ENSGALT00000038686	23	4482	ENSGALG00000006461	UBE3C	GO:0000209(protein polyubiquitination);GO:0004842(ubiquitin-protein transferase activity);GO:0061630(ubiquitin protein ligase activity);GO:0005737(cytoplasm);GO:0016740(transferase activity)	04120(Ubiquitin mediated proteolysis)	NA	NA	ubiquitin protein ligase E3C [Source:HGNC Symbol;Acc:HGNC:16803]	NA	14.3153	12.4916	11.9721	10.1398	12.1494	12.5771	10.4779	13.6156	18.0883	20.819	15.4987	16.8843	21.4187	14.8056	37.3646	22.4306	14.2024	24.6659	17.7029	18.1354	12.2235	11.1446	12.9263
11003	0	chr2	-	13001322	13008525	ENSGALT00000045398	3	1721	ENSGALG00000007082	CREM	GO:0005667(transcription factor complex);GO:0005634(nucleus);GO:0045944(positive regulation of transcription from RNA polymerase II promoter);GO:0007283(spermatogenesis);GO:0006687(glycosphingolipid metabolic process);GO:0006355(regulation of transcription, DNA-templated);GO:0000122(negative regulation of transcription from RNA polymerase II promoter);GO:0003677(DNA binding);GO:0000977(RNA polyme…	04261(Adrenergic signaling in cardiomyocytes)	NA	NA	cAMP responsive element modulator [Source:HGNC Symbol;Acc:HGNC:2352]	NA	0.956441	0.850628	1.07653	2.70737	2.02098	5.59832	0.902695	1.46227	9.97199	13.5693	17.2669	15.1672	9.40406	20.2587	39.8489	21.3487	8.24858	23.1487	14.9433	13.6028	2.65443	2.36417	0.961198
11060	0	chr2	-	15888370	15892729	ENSGALT00000086184	5	933	ENSGALG00000044714	ENSGALG00000044714	NA	NA	NA	NA	NA	NA	0.0001	0.0001	0.0001	0.0001	0.0001	0.0001	0.0001	0.0001	0.0001	0.256645	0.412893	1.38586	0.0001	5.96992	0.396556	0.756052	2.04697	1.06653	2.45196	0.223213	0.0001	0.0001	0.0001
11086	0	chr2	-	16938374	16989354	ENSGALT00000063076	16	5013	ENSGALG00000007766	KIAA1217	GO:0048706(embryonic skeletal system development)	NA	NA	NA	KIAA1217 [Source:HGNC Symbol;Acc:HGNC:25428]	NA	0.0001	0.021332	0.0001	2.54988	3.4817	1.69802	2.97228	1.65082	1.35725	1.51104	1.46632	1.71563	1.42074	1.5631	2.18041	1.36256	2.43752	1.9935	1.56649	1.44487	2.10704	3.01579	0.00717733
11123	0	chr2	-	19456900	19489987	ENSGALT00000046122	30	4326	ENSGALG00000028357	ENSGALG00000028357	GO:0004888(transmembrane signaling receptor activity);GO:0007165(signal transduction);GO:0005887(integral component of plasma membrane);GO:0016021(integral component of membrane);GO:0016020(membrane)	04145(Phagosome)	K06560	NA	NA	NA	0.495681	0.615259	0.352334	1.03404	1.05839	1.07983	1.49045	1.98425	2.11677	1.79931	2.18273	3.44514	0.952327	2.53058	1.12262	3.2368	1.06496	1.80813	2.30935	2.03294	1.51818	1.04621	0.487758
11126	0	chr2	-	19570298	19596231	ENSGALT00000043091	30	4347	ENSGALG00000028304	ENSGALG00000028304	GO:0004888(transmembrane signaling receptor activity);GO:0007165(signal transduction);GO:0005887(integral component of plasma membrane);GO:0016021(integral component of membrane);GO:0016020(membrane)	04145(Phagosome)	K06560	NA	NA	NA	3.04319	2.88082	2.4615	4.26774	3.83811	3.13442	2.83457	3.79122	3.84545	3.43507	4.19578	4.27891	1.88212	9.69144	4.97787	8.42276	10.3149	7.90518	5.28416	3.82543	3.2534	4.05292	2.79517
11127	0	chr2	-	19601294	19649941	ENSGALT00000014063	30	4377	ENSGALG00000008629	MRC1	GO:0004888(transmembrane signaling receptor activity);GO:0007165(signal transduction);GO:0005887(integral component of plasma membrane);GO:0016021(integral component of membrane);GO:0016020(membrane);GO:0004872(receptor activity);GO:0005537(mannose binding);GO:0006898(receptor-mediated endocytosis);GO:0071222(cellular response to lipopolysaccharide);GO:0071346(cellular response to interferon-gamm…	04145(Phagosome)	K06560	NA	mannose receptor C-type 1 [Source:HGNC Symbol;Acc:HGNC:7228]	NA	0.804497	0.840688	0.820304	2.07157	1.31511	3.58935	3.33211	3.0245	1.71308	1.99737	1.63532	2.10396	1.78149	2.94729	2.39205	2.80734	6.29114	3.83017	2.27758	1.78193	3.31532	1.69334	0.82183
11189	0	chr2	+	21669403	21678883	ENSGALT00000014655	5	1815	ENSGALG00000009006	ENSGALG00000009006	GO:0005886(plasma membrane);GO:0005768(endosome);GO:0016021(integral component of membrane);GO:0016020(membrane)	NA	NA	NA	NA	NA	0.225368	0.2414	0.156373	0.50938	0.460868	0.399197	0.470997	0.398761	0.304205	1.16098	0.316986	0.089908	0.291822	1.53881	0.738487	0.273061	0.838385	0.616644	0.640181	0.594058	0.422985	0.485124	0.207714
11238	0	chr2	+	23910398	23919004	ENSGALT00000015772	5	1308	ENSGALG00000009691	ENSGALG00000009691	GO:0000151(ubiquitin ligase complex);GO:0004842(ubiquitin-protein transferase activity);GO:0031625(ubiquitin protein ligase binding);GO:0016567(protein ubiquitination);GO:0005634(nucleus);GO:0005737(cytoplasm);GO:0035556(intracellular signal transduction)	NA	NA	NA	NA	NA	0.0001	0.192077	0.0001	0.306792	0.050501	19.3019	13.8788	28.5906	104.671	110.15	100.726	80.182	112.019	43.933	42.3774	59.9469	21.5409	41.2884	78.7115	105.182	20.5904	0.178647	0.0640923
11261	0	chr2	-	24735576	24796883	ENSGALT00000017322	34	5556	ENSGALG00000010259	COL28A1	GO:0005604(basement membrane);GO:0004867(serine-type endopeptidase inhibitor activity);GO:0010951(negative regulation of endopeptidase activity);GO:0031012(extracellular matrix)	NA	NA	NA	collagen type XXVIII alpha 1 chain [Source:HGNC Symbol;Acc:HGNC:22442]	NA	0.787196	0.918251	0.757374	1.98249	2.19614	5.28207	6.10878	5.30153	11.6127	8.65034	5.83612	20.9445	12.7547	7.95635	6.31059	9.81748	8.2957	8.14126	13.8852	8.6997	5.56412	2.08931	0.82094
11321	0	chr2	+	28607678	28624513	ENSGALT00000043903	6	1789	ENSGALG00000027240	TSPAN13	GO:0005246(calcium channel regulator activity);GO:0007166(cell surface receptor signaling pathway);GO:0005887(integral component of plasma membrane);GO:0016021(integral component of membrane);GO:0016020(membrane);GO:1903169(regulation of calcium ion transmembrane transport);GO:0005886(plasma membrane);GO:0065009(regulation of molecular function)	NA	NA	NA	tetraspanin 13 [Source:HGNC Symbol;Acc:HGNC:21643]	NA	4.60941	4.24743	3.47979	3.29523	2.3702	7.02676	5.97567	4.64004	6.6457	4.78835	6.42427	7.01574	7.25185	2.68158	7.79799	8.61205	10.1237	8.84456	5.64972	5.95277	5.88082	2.83272	4.11221
11372	0	chr2	-	30983485	31018823	ENSGALT00000081617	11	1674	ENSGALG00000010925	FAM126A	GO:0005829(cytosol);GO:0005737(cytoplasm);GO:0005886(plasma membrane);GO:0016020(membrane);GO:0042552(myelination);GO:0046854(phosphatidylinositol phosphorylation);GO:0043005(neuron projection);GO:0072659(protein localization to plasma membrane)	NA	NA	NA	family with sequence similarity 126 member A [Source:HGNC Symbol;Acc:HGNC:24587]	NA	0.574892	0.778817	0.564422	0.639948	0.733856	0.771527	2.49538	0.645736	2.85705	0.403079	1.45968	0.492327	2.98306	0.473375	2.86539	3.03667	2.07406	2.65871	1.31626	1.57327	1.30421	0.686902	0.639377
11449	0	chr2	-	32894755	32911216	ENSGALT00000066133	5	1577	ENSGALG00000033207	HIBADH	GO:0004616(phosphogluconate dehydrogenase (decarboxylating) activity);GO:0051287(NAD binding);GO:0016491(oxidoreductase activity);GO:0055114(oxidation-reduction process);GO:0008442(3-hydroxyisobutyrate dehydrogenase activity);GO:0006574(valine catabolic process);GO:0009083(branched-chain amino acid catabolic process);GO:0005739(mitochondrion)	00280(Valine, leucine and isoleucine degradation)	K00020	EC:1.1.1.31	3-hydroxyisobutyrate dehydrogenase [Source:HGNC Symbol;Acc:HGNC:4907]	NA	0.15322	4.61353	4.89074	0.085702	4.33774	14.6575	0.118598	11.711	16.071	12.3551	9.72857	27.7566	14.5594	7.87896	30.8863	23.2686	14.2787	22.8112	16.7316	12.7182	8.82904	2.21172	3.21916
11497	0	chr2	-	35245698	35334420	ENSGALT00000018362	11	3429	ENSGALG00000011254	SATB1	GO:0016605(PML body);GO:0016604(nuclear body);GO:0016363(nuclear matrix);GO:0005720(nuclear heterochromatin);GO:0005654(nucleoplasm);GO:0005634(nucleus);GO:0000785(chromatin);GO:0060004(reflex);GO:0050798(activated T cell proliferation);GO:0043374(CD8-positive, alpha-beta T cell differentiation);GO:0043367(CD4-positive, alpha-beta T cell differentiation);GO:0042110(T cell activation);GO:0016571(h…	NA	NA	NA	SATB homeobox 1 [Source:HGNC Symbol;Acc:HGNC:10541]	NA	3.08241	0.83751	2.85216	1.25104	1.34731	3.30441	5.77892	2.22375	9.94381	13.5063	8.70537	10.9017	8.99642	12.0214	9.04273	10.0089	2.55465	7.20208	10.6399	10.7185	3.76902	1.29917	2.25736
11499	0	chr2	-	35250593	35318475	ENSGALT00000047367	11	2124	ENSGALG00000011254	SATB1	GO:0016605(PML body);GO:0016604(nuclear body);GO:0016363(nuclear matrix);GO:0005720(nuclear heterochromatin);GO:0005654(nucleoplasm);GO:0005634(nucleus);GO:0000785(chromatin);GO:0060004(reflex);GO:0050798(activated T cell proliferation);GO:0043374(CD8-positive, alpha-beta T cell differentiation);GO:0043367(CD4-positive, alpha-beta T cell differentiation);GO:0042110(T cell activation);GO:0016571(h…	NA	NA	NA	SATB homeobox 1 [Source:HGNC Symbol;Acc:HGNC:10541]	NA	1.84152	0.230419	0.122721	1.63686	0.751572	1.86623	0.097951	1.59922	3.31949	5.17801	2.64128	0.645701	3.14045	4.38779	2.25095	3.39007	4.39155	3.34419	2.72464	3.71293	1.1878	1.19422	0.731552
11508	0	chr2	+	35988108	36027652	ENSGALT00000018402	18	2514	ENSGALG00000011278	ENSGALG00000011278	GO:0016573(histone acetylation);GO:0004402(histone acetyltransferase activity);GO:0006355(regulation of transcription, DNA-templated);GO:0008080(N-acetyltransferase activity);GO:0005634(nucleus)	NA	NA	NA	NA	NA	11.4451	12.7499	15.2834	24.2949	23.6603	37.0148	39.8256	44.617	42.1499	41.6286	38.2369	56.5677	53.732	39.9158	65.1686	57.3381	24.2118	48.9062	50.0718	40.6718	40.4858	23.9776	13.1595
11530	0	chr2	+	37346069	37368540	ENSGALT00000060522	7	2206	ENSGALG00000011291	NR1D2	GO:0048384(retinoic acid receptor signaling pathway);GO:0003708(retinoic acid receptor activity);GO:0043401(steroid hormone mediated signaling pathway);GO:0003707(steroid hormone receptor activity);GO:0043565(sequence-specific DNA binding);GO:0003700(transcription factor activity, sequence-specific DNA binding);GO:0006355(regulation of transcription, DNA-templated);GO:0006351(transcription, DNA-t…	NA	NA	NA	nuclear receptor subfamily 1 group D member 2 [Source:HGNC Symbol;Acc:HGNC:7963]	NA	6.03223	5.07977	6.19604	7.4608	8.65429	40.2586	20.9619	23.7964	35.6244	34.4436	23.3587	18.612	17.6002	5.6274	25.0321	31.91	14.8987	23.9469	13.9465	31.1422	28.339	8.05754	5.76934
11553	0	chr2	-	38739416	38744142	ENSGALT00000042658	6	3273	ENSGALG00000027247	EOMES	GO:0003700(transcription factor activity, sequence-specific DNA binding);GO:0006355(regulation of transcription, DNA-templated);GO:0006351(transcription, DNA-templated);GO:0005634(nucleus);GO:0003677(DNA binding);GO:0000977(RNA polymerase II regulatory region sequence-specific DNA binding);GO:0001102(RNA polymerase II activating transcription factor binding);GO:0001191(transcriptional repressor a…	NA	NA	NA	eomesodermin [Source:HGNC Symbol;Acc:HGNC:3372]	NA	0.0001	0.0001	0.0001	0.0001	0.0001	0.0001	0.0001	0.0001	0.262731	0.105037	0.014966	0.109012	0.070918	2.10119	0.497758	0.5756	0.370449	0.481269	0.760373	0.127578	0.0001	0.0001	0.0001
11563	0	chr2	-	40023360	40105157	ENSGALT00000018667	15	1536	ENSGALG00000011447	GADL1	GO:0016831(carboxy-lyase activity);GO:0019752(carboxylic acid metabolic process);GO:0030170(pyridoxal phosphate binding);GO:0016829(lyase activity);GO:0003824(catalytic activity)	00410(beta-Alanine metabolism);00430(Taurine and hypotaurine metabolism);00770(Pantothenate and CoA biosynthesis)	K18966	EC:4.1.1.29;EC:4.1.1.11	glutamate decarboxylase like 1 [Source:HGNC Symbol;Acc:HGNC:27949]	NA	0.086693	0.109043	0.213063	6.70228	6.23445	2.05213	3.29258	1.29882	67.7531	78.4753	119.255	319.599	312.399	199.637	31.7331	122.606	67.659	73.9995	277.212	88.4946	2.21451	6.46836	0.136266
11583	0	chr2	-	40990423	41020031	ENSGALT00000079363	7	3412	ENSGALG00000040363	ABHD5	GO:0005811(lipid droplet);GO:0005829(cytosol);GO:0042171(lysophosphatidic acid acyltransferase activity);GO:0006654(phosphatidic acid biosynthetic process);GO:0010891(negative regulation of sequestering of triglyceride);GO:0010898(positive regulation of triglyceride catabolic process);GO:0050996(positive regulation of lipid catabolic process);GO:0051006(positive regulation of lipoprotein lipase a…	NA	NA	NA	abhydrolase domain containing 5 [Source:HGNC Symbol;Acc:HGNC:21396]	NA	0.311676	1.08236	1.55855	1.58847	3.3107	7.82149	4.58088	9.32048	9.54464	11.7552	6.2432	10.3978	4.08405	5.91199	13.4374	8.52079	14.2478	12.0686	6.79793	9.18101	7.24095	2.44958	0.984196
11611	0	chr2	-	41741412	41761403	ENSGALT00000053453	17	3222	ENSGALG00000040917	PIK3R4	GO:0005770(late endosome);GO:0032465(regulation of cytokinesis);GO:0016020(membrane);GO:0015630(microtubule cytoskeleton);GO:0043231(intracellular membrane-bounded organelle);GO:0043552(positive regulation of phosphatidylinositol 3-kinase activity);GO:0042149(cellular response to glucose starvation);GO:0035032(phosphatidylinositol 3-kinase complex, class III);GO:0032801(receptor catabolic process…	NA	NA	NA	phosphoinositide-3-kinase regulatory subunit 4 [Source:HGNC Symbol;Acc:HGNC:8982]	NA	8.37228	7.71376	9.5523	5.51857	5.32499	9.928	6.56695	8.11914	7.65738	9.25008	6.42267	6.18352	7.56825	9.37085	14.1726	9.42175	12.03	11.8748	7.70754	7.77671	8.2047	5.42178	8.54611
11651	0	chr2	+	42914367	42938103	ENSGALT00000061252	17	4623	ENSGALG00000040212	FYCO1	NA	NA	NA	NA	FYVE and coiled-coil domain containing 1 [Source:HGNC Symbol;Acc:HGNC:14673]	NA	9.43779	8.73353	8.95608	17.2188	19.1345	53.2707	39.8053	52.1112	39.3107	35.097	23.3901	40.0455	40.2828	21.7361	50.4415	33.4847	14.4841	32.8034	34.0215	32.5993	48.3957	18.1766	9.04247
11668	0	chr2	-	43317611	43328122	ENSGALT00000065677	14	2421	ENSGALG00000033171	TGM4	NA	NA	NA	NA	transglutaminase 4 [Source:HGNC Symbol;Acc:HGNC:11780]	NA	0.0001	0.034591	0.0001	0.132492	0.058661	0.31509	0.0001	0.115146	0.032611	0.094825	0.219265	0.650136	0.164066	42.6547	9.73009	1.2366	45.0996	18.6888	14.4896	0.115567	0.143445	0.0955765	0.011597
11766	0	chr2	+	47182121	47201049	ENSGALT00000059857	7	2505	ENSGALG00000040364	HERPUD2	NA	NA	NA	NA	HERPUD family member 2 [Source:HGNC Symbol;Acc:HGNC:21915]	NA	3.74997	2.9612	3.43348	3.18107	2.41738	5.54948	4.32978	5.59497	5.87035	4.67451	5.00187	4.61277	7.52434	3.87727	7.04488	5.96703	7.32316	6.77836	5.33813	5.18224	5.15808	2.79922	3.38155
11801	0	chr2	-	49271079	49292997	ENSGALT00000080014	6	1905	ENSGALG00000031978	ENSGALG00000031978	NA	NA	NA	NA	NA	NA	0.0001	0.043961	0.197096	0.06332	0.0001	0.113168	0.333374	0.119953	0.401046	0.422693	0.025629	0.967325	0.302016	3.03531	2.96384	1.50074	0.701046	1.72187	1.43488	0.283123	0.188832	0.03171	0.0803857
11829	0	chr2	-	51316212	51320345	ENSGALT00000048072	2	1610	ENSGALG00000040161	C7orf25	NA	NA	NA	NA	chromosome 7 open reading frame 25 [Source:HGNC Symbol;Acc:HGNC:21703]	NA	3.02082	4.23102	4.15628	2.90014	3.22924	9.84619	7.10905	8.67114	24.6179	23.4278	17.5575	38.7691	23.382	24.5723	24.0954	30.0322	19.9957	24.7078	28.9078	21.8678	8.54213	3.06469	3.80271
11935	0	chr2	-	56746642	56864116	ENSGALT00000060492	11	2673	ENSGALG00000042534	NFATC1	GO:0005634(nucleus);GO:0045944(positive regulation of transcription from RNA polymerase II promoter);GO:0005654(nucleoplasm);GO:0000790(nuclear chromatin);GO:0016604(nuclear body);GO:0045893(positive regulation of transcription, DNA-templated);GO:0035556(intracellular signal transduction);GO:0033173(calcineurin-NFAT signaling cascade)	04010(MAPK signaling pathway);04310(Wnt signaling pathway);04218(Cellular senescence);04933(AGE-RAGE signaling pathway in diabetic complications)	K04446	NA	nuclear factor of activated T-cells 1 [Source:HGNC Symbol;Acc:HGNC:7775]	NA	2.84902	3.50175	5.26423	10.8191	10.4284	13.9279	14.0811	9.30933	9.99644	9.70349	15.186	16.415	20.6242	20.6314	39.0641	30.3163	19.522	29.6341	19.2235	11.6286	12.4394	10.6238	3.87167
11936	0	chr2	-	56746642	56868269	ENSGALT00000053589	10	3248	ENSGALG00000042534	NFATC1	GO:0005634(nucleus);GO:0045944(positive regulation of transcription from RNA polymerase II promoter);GO:0005654(nucleoplasm);GO:0000790(nuclear chromatin);GO:0016604(nuclear body);GO:0045893(positive regulation of transcription, DNA-templated);GO:0035556(intracellular signal transduction);GO:0033173(calcineurin-NFAT signaling cascade)	04010(MAPK signaling pathway);04310(Wnt signaling pathway);04218(Cellular senescence);04933(AGE-RAGE signaling pathway in diabetic complications)	NA	NA	nuclear factor of activated T-cells 1 [Source:HGNC Symbol;Acc:HGNC:7775]	NA	11.0402	8.4065	11.6619	19.9077	22.5005	31.5574	25.8922	18.1941	16.2083	20.9023	17.5297	30.4537	38.2288	18.0679	60.9019	33.4359	33.9193	42.7523	28.9168	18.2134	25.2146	21.2041	10.3695
11952	0	chr2	-	58140103	58147000	ENSGALT00000067111	3	1865	ENSGALG00000037811	NRSN1	NA	NA	NA	NA	neurensin 1 [Source:HGNC Symbol;Acc:HGNC:17881]	NA	11.3883	5.76031	7.71636	16.9631	13.5831	4.81109	10.1463	5.58761	13.5147	38.0925	31.1182	28.566	44.7589	9.12794	42.9466	38.8234	11.8313	31.2004	27.4843	27.5751	6.84834	15.2731	8.28833
11965	0	chr2	-	59389553	59622259	ENSGALT00000046808	11	1330	ENSGALG00000012677	CDKAL1	GO:0006400(tRNA modification);GO:0016020(membrane);GO:0005791(rough endoplasmic reticulum);GO:0005783(endoplasmic reticulum);GO:1990145(maintenance of translational fidelity);GO:0035600(tRNA methylthiolation);GO:0051539(4 iron, 4 sulfur cluster binding);GO:0035598(N6-threonylcarbomyladenosine methylthiotransferase activity);GO:0016740(transferase activity);GO:0051536(iron-sulfur cluster binding);…	NA	NA	NA	CDK5 regulatory subunit associated protein 1 like 1 [Source:HGNC Symbol;Acc:HGNC:21050]	NA	0.210062	0.143126	0.143818	0.242381	0.273831	0.71307	0.045942	0.375415	0.0879	0.163858	0.70804	0.776513	0.797136	0.211032	1.64495	0.100872	0.140621	0.628813	0.594894	0.319933	0.378142	0.258106	0.165669
11972	0	chr2	-	60441862	60473502	ENSGALT00000020693	7	933	ENSGALG00000012683	RNF144B	GO:0031966(mitochondrial membrane);GO:0005737(cytoplasm);GO:0000151(ubiquitin ligase complex);GO:0042787(protein ubiquitination involved in ubiquitin-dependent protein catabolic process);GO:0032436(positive regulation of proteasomal ubiquitin-dependent protein catabolic process);GO:0000209(protein polyubiquitination);GO:0031624(ubiquitin conjugating enzyme binding);GO:0004842(ubiquitin-protein tr…	NA	NA	NA	ring finger protein 144B [Source:HGNC Symbol;Acc:HGNC:21578]	NA	2.34869	3.05791	3.10435	13.0853	10.0117	19.6306	10.0547	19.4706	40.3064	29.3859	28.1751	33.1715	31.4843	31.1288	32.034	54.1888	16.9822	34.4017	31.9282	32.6225	16.3853	11.5485	2.83698
11973	0	chr2	-	60484418	60487886	ENSGALT00000069083	2	413	ENSGALG00000043391	ENSGALG00000043391	NA	NA	NA	NA	NA	NA	1.35363	1.07161	1.1158	2.70342	2.18163	2.64185	2.16324	3.76823	5.40576	4.9029	4.28402	3.28035	3.42835	2.65651	1.36881	8.337	2.4825	4.06277	3.12174	4.86422	2.85777	2.44252	1.18035
11992	0	chr2	+	60893104	60904213	ENSGALT00000090207	5	648	ENSGALG00000046032	CD83	NA	NA	NA	NA	CD83 molecule [Source:HGNC Symbol;Acc:HGNC:1703]	NA	0.0001	0.258473	0.176496	0.0001	0.414136	0.255301	1.64156	0.266411	2.20545	1.96523	2.17571	3.96883	1.63654	15.323	3.47293	6.03638	1.98469	3.83134	6.97611	2.11546	0.721089	0.207118	0.145023
12013	0	chr2	-	62291211	62301475	ENSGALT00000086256	9	1351	ENSGALG00000012721	ENSGALG00000012721	GO:0003723(RNA binding);GO:0003676(nucleic acid binding)	NA	NA	NA	NA	NA	2.16285	2.0252	0.0001	1.38779	0.0001	1.58355	7.83688	0.0001	1.46062	0.0001	4.30771	0.0001	5.8667	1.5483	4.76216	6.47986	1.28755	4.17652	2.4717	1.92281	3.14018	0.693945	1.39605
12040	0	chr2	+	63434200	63450503	ENSGALT00000020836	10	1311	ENSGALG00000012770	MAK	GO:0072686(mitotic spindle);GO:0030496(midbody);GO:0005813(centrosome);GO:0005634(nucleus);GO:0001917(photoreceptor inner segment);GO:0046777(protein autophosphorylation);GO:0006468(protein phosphorylation);GO:0003713(transcription coactivator activity);GO:1903506(regulation of nucleic acid-templated transcription);GO:0010468(regulation of gene expression);GO:0005929(cilium);GO:0060271(cilium ass…	NA	NA	NA	male germ cell associated kinase [Source:HGNC Symbol;Acc:HGNC:6816]	NA	0.301194	0.23576	0.118017	0.561163	0.264596	0.965744	0.147518	0.331932	2.89988	3.68948	2.05174	0.989323	2.01776	0.500932	1.11989	1.22829	1.0225	1.12356	1.16934	2.88037	0.481731	0.412879	0.218324
12041	0	chr2	-	63461200	63464987	ENSGALT00000064075	4	1478	ENSGALG00000036713	ENSGALG00000036713	NA	NA	NA	NA	NA	NA	30.8195	28.4817	22.2253	31.2888	25.2225	108.059	145.07	105.67	144.491	187.203	151.947	151.938	194.767	132.695	147.245	160.323	103.181	136.916	159.8	161.214	119.6	28.2557	27.1755
12198	0	chr2	+	75879662	75941356	ENSGALT00000082493	8	1587	ENSGALG00000042679	RETREG1	GO:0005801(cis-Golgi network);GO:0019233(sensory perception of pain);GO:0043524(negative regulation of neuron apoptotic process);GO:0061709(reticulophagy);GO:0030176(integral component of endoplasmic reticulum membrane);GO:0016604(nuclear body);GO:0005783(endoplasmic reticulum)	NA	NA	NA	reticulophagy regulator 1 [Source:HGNC Symbol;Acc:HGNC:25964]	NA	6.73392	5.02625	4.88658	34.1973	28.7311	273.561	48.0228	123.093	82.1468	198.137	58.7565	49.6793	39.0585	17.3553	957.093	303.555	635.464	632.038	35.3644	113.013	148.226	31.4642	5.54892
12230	0	chr2	+	78614461	78623745	ENSGALT00000021280	4	1197	ENSGALG00000013035	SBK2	GO:0043408(regulation of MAPK cascade);GO:0048365(Rac GTPase binding);GO:0007346(regulation of mitotic cell cycle);GO:0030036(actin cytoskeleton organization);GO:0007266(Rho protein signal transduction);GO:0042981(regulation of apoptotic process);GO:0004674(protein serine/threonine kinase activity);GO:0016477(cell migration);GO:0005737(cytoplasm);GO:0006468(protein phosphorylation);GO:0005524(ATP…	NA	NA	NA	SH3 domain binding kinase family member 2 [Source:HGNC Symbol;Acc:HGNC:34416]	NA	3.76913	2.73862	9.19233	10.7357	4.51202	7.18217	13.707	5.71131	5.37616	50.2827	11.4784	66.0347	105.285	44.8804	13.3782	23.5051	7.8668	14.9167	72.0667	22.3791	8.86683	7.62388	5.23336
12267	0	chr2	+	80928032	80985307	ENSGALT00000081310	7	1571	ENSGALG00000013086	IKZF1	GO:0003676(nucleic acid binding);GO:0005634(nucleus);GO:0003677(DNA binding);GO:0005654(nucleoplasm);GO:0043231(intracellular membrane-bounded organelle);GO:0005730(nucleolus);GO:0043234(protein complex);GO:0019904(protein domain specific binding);GO:0051291(protein heterooligomerization);GO:0030218(erythrocyte differentiation);GO:0030098(lymphocyte differentiation);GO:0031618(nuclear pericentric…	NA	NA	NA	IKAROS family zinc finger 1 [Source:HGNC Symbol;Acc:HGNC:13176]	NA	0.0001	0.0001	0.0001	0.0001	0.150682	0.0001	0.082069	0.35465	0.0001	0.286825	0.0001	0.554058	0.020893	9.83099	1.0296	1.50499	1.12626	1.22028	3.46865	0.095675	0.145606	0.075391	0.0001
12279	0	chr2	-	81116137	81221293	ENSGALT00000021387	16	1924	ENSGALG00000013100	GRB10	GO:0048009(insulin-like growth factor receptor signaling pathway);GO:0046627(negative regulation of insulin receptor signaling pathway);GO:0046325(negative regulation of glucose import);GO:0042326(negative regulation of phosphorylation);GO:0030949(positive regulation of vascular endothelial growth factor receptor signaling pathway);GO:0030178(negative regulation of Wnt signaling pathway);GO:00051…	04150(mTOR signaling pathway)	NA	NA	growth factor receptor bound protein 10 [Source:HGNC Symbol;Acc:HGNC:4564]	NA	17.5749	19.8072	20.1829	24.0794	20.6264	44.7505	31.3923	47.3621	29.8542	38.0961	23.2208	28.6375	28.3283	24.3669	93.2068	94.0506	45.1624	77.4733	27.1109	30.3904	41.1683	22.3529	19.1883
12300	0	chr2	+	83340744	83704551	ENSGALT00000048163	27	4923	ENSGALG00000013124	FHOD3	GO:0030017(sarcomere);GO:0055003(cardiac myofibril assembly);GO:0051639(actin filament network formation);GO:0045214(sarcomere organization);GO:0030837(negative regulation of actin filament polymerization);GO:0007015(actin filament organization)	NA	NA	NA	formin homology 2 domain containing 3 [Source:HGNC Symbol;Acc:HGNC:26178]	NA	0.0001	0.0001	1.1301	3.06239	3.16394	3.91651	5.87492	1.25624	5.61999	1.31909	2.20547	7.68066	3.30915	3.36642	9.25934	2.4767	3.39071	5.04225	4.78541	3.04818	3.68256	3.11316	0.376768
12313	0	chr2	-	84481094	84554323	ENSGALT00000021448	18	2634	ENSGALG00000013138	TMEM245	GO:0016021(integral component of membrane);GO:0016020(membrane)	NA	NA	NA	transmembrane protein 245 [Source:HGNC Symbol;Acc:HGNC:1363]	NA	5.32509	3.67569	6.30748	7.29123	7.90136	8.75361	5.51005	7.41777	20.0497	19.7645	17.4666	20.807	24.3888	15.3376	26.5896	23.9415	17.1514	22.5608	20.1778	19.0936	7.22714	7.59629	5.10275
12322	0	chr2	-	85073411	85199421	ENSGALT00000021464	12	2166	ENSGALG00000013149	MOCOS	GO:0043545(molybdopterin cofactor metabolic process);GO:0102867(molybdenum cofactor sulfurtransferase activity);GO:0030151(molybdenum ion binding);GO:0008265(Mo-molybdopterin cofactor sulfurase activity);GO:0030170(pyridoxal phosphate binding);GO:0016829(lyase activity);GO:0006777(Mo-molybdopterin cofactor biosynthetic process);GO:0003824(catalytic activity);GO:0016740(transferase activity)	NA	NA	NA	molybdenum cofactor sulfurase [Source:HGNC Symbol;Acc:HGNC:18234]	NA	1.61667	1.40384	1.09762	5.5613	5.27066	2.30836	2.68906	4.58618	5.29249	7.55377	6.49242	5.42313	6.35543	4.21273	5.81961	5.14183	3.92305	4.9615	5.33043	6.44622	3.19453	5.41598	1.37271
12387	0	chr2	-	89674440	89694916	ENSGALT00000022087	6	1832	ENSGALG00000013568	NR4A3	GO:0005667(transcription factor complex);GO:2000505(regulation of energy homeostasis);GO:2000253(positive regulation of feeding behavior);GO:2000108(positive regulation of leukocyte apoptotic process);GO:1903208(negative regulation of hydrogen peroxide-induced neuron death);GO:1903204(negative regulation of oxidative stress-induced neuron death);GO:1900625(positive regulation of monocyte aggregat…	NA	NA	NA	nuclear receptor subfamily 4 group A member 3 [Source:HGNC Symbol;Acc:HGNC:7982]	NA	0.092833	0.408694	0.14403	0.370732	3.05736	20.1099	5.32576	0.823618	1.6202	8.72885	0.926593	118.995	14.4192	11.4476	56.6741	19.0109	35.1206	36.9352	48.2872	3.75855	8.7531	1.71404	0.215186
12392	0	chr2	+	90026993	90030445	ENSGALT00000022096	3	540	ENSGALG00000013575	ENSGALG00000013575	GO:0016021(integral component of membrane)	NA	NA	NA	NA	NA	0.0001	0.0001	0.0001	0.095003	0.0001	0.0001	0.922409	0.414754	9.25641	6.26927	2.72079	8.45576	1.56056	16.558	1.50635	1.36762	1.1316	1.33519	8.85809	6.08216	0.445754	0.0475515	0.0001
12421	0	chr2	+	90869313	90873923	ENSGALT00000060778	2	1180	ENSGALG00000013640	ENSGALG00000013640	GO:0043209(myelin sheath);GO:0019911(structural constituent of myelin sheath);GO:0042552(myelination);GO:0007417(central nervous system development);GO:0043025(neuronal cell body);GO:0005886(plasma membrane);GO:0016020(membrane);GO:0033269(internode region of axon);GO:0043218(compact myelin);GO:0071944(cell periphery)	NA	NA	NA	Myelin basic protein [Source:UniProtKB/Swiss-Prot;Acc:P15720]	NA	0.416652	1.35696	3.09861	5.42324	6.08072	5.77978	16.6043	6.91607	6.24775	5.95936	6.10269	5.14929	7.48415	9.00839	12.0109	8.95353	4.78393	8.58278	7.21394	6.10327	9.76671	5.75198	1.62407
12520	0	chr2	-	98303218	98307540	ENSGALT00000089776	18	1479	ENSGALG00000022875	ENSGALG00000022875	GO:0016021(integral component of membrane);GO:0016020(membrane)	NA	NA	NA	NA	NA	0.175513	0.316841	0.176962	0.576012	1.06174	3.05071	1.61499	2.28597	1.53918	1.44592	0.726392	1.75581	1.23071	1.10084	2.29933	0.901365	0.82835	1.34301	1.36245	1.23716	2.31723	0.818878	0.223105
12545	0	chr2	-	98980103	99067476	ENSGALT00000056755	12	8525	ENSGALG00000038316	MTCL1	GO:0000922(spindle pole);GO:0008017(microtubule binding);GO:0042803(protein homodimerization activity);GO:0030496(midbody);GO:0005856(cytoskeleton);GO:0003723(RNA binding)	NA	NA	NA	microtubule crosslinking factor 1 [Source:HGNC Symbol;Acc:HGNC:29121]	NA	10.1562	11.7704	13.0765	11.2335	11.5005	9.73251	10.7576	11.6071	31.0074	28.5998	24.2126	45.7249	47.0217	28.1546	59.3549	40.3578	31.9703	43.8943	40.3004	27.9399	10.6991	11.367	11.6677
12551	0	chr2	-	99724040	99724936	ENSGALT00000059647	1	897	ENSGALG00000042652	LRRC30	NA	NA	NA	NA	leucine rich repeat containing 30 [Source:HGNC Symbol;Acc:HGNC:30219]	NA	0.0001	0.0001	0.0001	0.0001	0.15483	3.70239	2.97795	7.70686	0.988386	0.834108	1.84046	1.96385	1.82261	1.90186	1.14434	2.03943	0.42501	1.20293	1.89611	1.22098	4.79573	0.077465	0.0001
12580	0	chr2	-	101132274	101138658	ENSGALT00000087357	5	2122	ENSGALG00000038635	ENSGALG00000038635	NA	04510(Focal adhesion);04530(Tight junction);04810(Regulation of actin cytoskeleton)	NA	NA	NA	NA	0.0001	0.0001	0.0001	0.0001	1.62342	0.823391	0.0001	0.553981	1.00267	0.0001	0.0001	1.07205	0.469533	1.87114	0.436221	0.0001	0.795177	0.410499	1.13758	0.33429	0.459157	0.811762	0.0001
12590	0	chr2	+	101198491	101272228	ENSGALT00000023964	38	5057	ENSGALG00000014847	MYOM1	GO:0042802(identical protein binding);GO:0042803(protein homodimerization activity);GO:0030017(sarcomere);GO:0019900(kinase binding);GO:0006936(muscle contraction);GO:0010628(positive regulation of gene expression);GO:0010737(protein kinase A signaling);GO:0050714(positive regulation of protein secretion);GO:0031430(M band)	NA	NA	NA	myomesin 1 [Source:HGNC Symbol;Acc:HGNC:7613]	NA	85.8233	125.769	101.146	142.601	179.033	167.058	164.792	166.916	239.371	257.885	196.666	251.029	262.38	149.481	212.57	168.995	155.184	178.916	220.964	231.307	166.255	160.817	104.246
12597	0	chr2	+	101287992	101315782	ENSGALT00000065813	20	3893	ENSGALG00000014836	Lpin2	GO:0019432(triglyceride biosynthetic process);GO:0008195(phosphatidate phosphatase activity);GO:0009062(fatty acid catabolic process);GO:0016311(dephosphorylation);GO:0005789(endoplasmic reticulum membrane);GO:0005829(cytosol);GO:0045944(positive regulation of transcription from RNA polymerase II promoter);GO:0003713(transcription coactivator activity);GO:0005634(nucleus)	00561(Glycerolipid metabolism);00564(Glycerophospholipid metabolism)	NA	NA	lipin 2 [Source:HGNC Symbol;Acc:HGNC:14450]	NA	0.041898	0.041445	0.041282	0.007479	0.052085	2.47433	1.79248	0.018687	1.3457	1.17818	0.01634	0.992996	3.06742	4.07682	3.90736	1.17503	0.011909	1.6981	2.71241	0.846741	1.4285	0.029782	0.0415417
12646	0	chr2	+	103330870	103346162	ENSGALT00000047727	20	2159	ENSGALG00000033054	C18orf8	GO:0031902(late endosome membrane);GO:0010506(regulation of autophagy);GO:0005765(lysosomal membrane)	NA	NA	NA	chromosome 18 open reading frame 8 [Source:HGNC Symbol;Acc:HGNC:24326]	NA	11.8313	12.5242	13.8898	10.9773	9.52161	19.1967	14.9433	18.5095	20.06	21.2148	19.8999	14.5923	12.9936	13.9093	31.029	22.3206	19.6984	24.3494	13.8317	20.3915	17.5499	10.2495	12.7484
12649	0	chr2	-	103382854	103406106	ENSGALT00000087157	9	933	ENSGALG00000015034	ANKRD29	NA	NA	NA	NA	ankyrin repeat domain 29 [Source:HGNC Symbol;Acc:HGNC:27110]	NA	0.12851	0.0001	0.055021	1.01296	0.806999	2.19552	0.430228	1.18662	0.398659	0.574611	0.821875	1.72704	1.41533	1.03683	0.92901	1.48973	0.414685	0.944474	1.39307	0.598382	1.27079	0.909979	0.0612103
12667	0	chr2	+	103705832	103711854	ENSGALT00000024370	3	1158	ENSGALG00000026092	HRH4	GO:0004969(histamine receptor activity);GO:0001505(regulation of neurotransmitter levels);GO:0007194(negative regulation of adenylate cyclase activity);GO:0007186(G-protein coupled receptor signaling pathway);GO:0007165(signal transduction);GO:0004930(G-protein coupled receptor activity);GO:0004871(signal transducer activity);GO:0016021(integral component of membrane);GO:0016020(membrane)	04080(Neuroactive ligand-receptor interaction)	K04151	NA	histamine receptor H4 [Source:HGNC Symbol;Acc:HGNC:17383]	NA	0.447428	0.095621	0.032987	0.625741	0.256864	0.427635	0.444984	0.414957	0.220467	0.360552	0.410071	0.636296	0.227565	1.99956	0.223223	1.39072	0.800266	0.804737	0.954474	0.330363	0.429192	0.441302	0.192012
12739	0	chr2	+	107937507	107990806	ENSGALT00000065820	7	3058	ENSGALG00000015215	MAPRE2	GO:0035371(microtubule plus-end);GO:0005737(cytoplasm);GO:0015630(microtubule cytoskeleton);GO:0042802(identical protein binding);GO:0005874(microtubule);GO:0008017(microtubule binding);GO:0016021(integral component of membrane);GO:0016020(membrane)	NA	NA	NA	microtubule-associated protein RP/EB family member 2 [Source:RefSeq peptide;Acc:NP_001026188]	NA	31.8286	32.2484	26.5882	21.4267	26.4656	29.5145	20.5504	28.7613	37.8581	57.2634	29.1667	35.1846	36.0286	23.5374	85.1877	65.2277	57.5	69.3051	31.5835	41.4294	26.2754	23.9461	30.2217
12744	0	chr2	-	108248344	108249313	ENSGALT00000066024	3	738	ENSGALG00000040180	CEBPD	GO:0046982(protein heterodimerization activity);GO:0005634(nucleus);GO:0006357(regulation of transcription from RNA polymerase II promoter);GO:0005654(nucleoplasm);GO:0000978(RNA polymerase II core promoter proximal region sequence-specific DNA binding);GO:0001077(transcriptional activator activity, RNA polymerase II core promoter proximal region sequence-specific binding);GO:0003677(DNA binding)…	NA	NA	NA	CCAAT/enhancer binding protein delta [Source:HGNC Symbol;Acc:HGNC:1835]	NA	1.11569	0.630252	0.970097	5.40451	4.32136	121.587	89.5051	124.283	51.1232	96.2766	100.449	7.45093	10.339	11.5692	131.681	115.188	211.345	152.738	9.78638	82.6162	111.792	4.86293	0.905347
12763	0	chr2	-	109808021	109851217	ENSGALT00000079752	6	3498	ENSGALG00000031035	PCMTD1	GO:0006479(protein methylation);GO:0004719(protein-L-isoaspartate (D-aspartate) O-methyltransferase activity);GO:0032259(methylation);GO:0006464(cellular protein modification process);GO:0005737(cytoplasm)	NA	NA	NA	Protein-L-isoaspartate O-methyltransferase domain-containing protein 1 [Source:UniProtKB/Swiss-Prot;Acc:Q5ZMR3]	NA	6.58563	7.92095	8.24165	15.044	13.1639	41.7053	32.2949	46.6593	46.9091	39.7953	21.8188	19.6763	28.1214	9.61987	56.7117	34.7635	21.7432	37.7395	19.1392	36.1744	40.2198	14.104	7.58274
12770	0	chr2	-	110307272	110358845	ENSGALT00000059274	15	3099	ENSGALG00000015259	RB1CC1	GO:1990316(ATG1/ULK1 kinase complex);GO:0034045(pre-autophagosomal structure membrane);GO:0031965(nuclear membrane);GO:0005829(cytosol);GO:0005634(nucleus);GO:0000407(pre-autophagosomal structure);GO:2001237(negative regulation of extrinsic apoptotic signaling pathway);GO:0061723(glycophagy);GO:0061709(reticulophagy);GO:0046330(positive regulation of JNK cascade);GO:0045793(positive regulation of…	04140(Autophagy - animal)	K17589	NA	RB1 inducible coiled-coil 1 [Source:HGNC Symbol;Acc:HGNC:15574]	NA	0.0001	1.89935	1.2186	2.02279	1.98219	27.0815	0.0001	1.51738	21.3679	31.3748	23.5048	0.96299	12.7095	8.73782	27.6371	24.2197	14.2178	22.0248	7.47012	25.4158	9.533	2.00249	1.03935
12803	0	chr2	+	111640096	111661398	ENSGALT00000073210	5	2025	ENSGALG00000043676	CHCHD7	GO:0005739(mitochondrion)	NA	NA	NA	coiled-coil-helix-coiled-coil-helix domain containing 7 [Source:HGNC Symbol;Acc:HGNC:28314]	NA	11.269	10.2365	10.6845	11.9206	11.3561	18.8521	7.87899	18.1882	13.9982	21.1567	14.7415	19.3338	23.5134	19.6474	27.8492	23.1857	17.0808	22.7052	20.8315	16.6321	14.9731	11.6384	10.73
12856	0	chr2	+	115489638	115504619	ENSGALT00000051749	14	1766	ENSGALG00000031860	ADHFE1	GO:0005739(mitochondrion);GO:0047988(hydroxyacid-oxoacid transhydrogenase activity);GO:0015993(molecular hydrogen transport)	NA	NA	NA	alcohol dehydrogenase, iron containing 1 [Source:HGNC Symbol;Acc:HGNC:16354]	NA	1.3509	0.674579	1.64803	3.15377	3.54418	6.89263	7.58884	6.85286	7.11784	7.76395	7.08206	7.11945	6.43384	4.98685	8.84324	6.05172	6.13396	7.00964	6.18005	7.32129	7.11144	3.34897	1.2245
12861	0	chr2	-	115583964	115597291	ENSGALT00000080574	3	4796	ENSGALG00000042883	VCPIP1	NA	NA	NA	NA	valosin containing protein interacting protein 1 [Source:HGNC Symbol;Acc:HGNC:30897]	NA	9.88437	8.61945	10.4695	6.39233	7.85815	10.387	10.168	11.3746	13.7035	15.3563	11.3642	13.3481	14.0578	13.0325	23.5538	17.4103	11.2457	17.4033	13.4795	13.4747	10.6432	7.12524	9.65778
12868	0	chr2	-	115721754	115733087	ENSGALT00000076291	8	1465	ENSGALG00000030843	COPS5	GO:0004843(thiol-dependent ubiquitin-specific protease activity);GO:0008237(metallopeptidase activity);GO:0000338(protein deneddylation);GO:0016579(protein deubiquitination);GO:0045944(positive regulation of transcription from RNA polymerase II promoter);GO:0046328(regulation of JNK cascade);GO:0051726(regulation of cell cycle);GO:1903894(regulation of IRE1-mediated unfolded protein response);GO:…	NA	NA	NA	COP9 signalosome subunit 5 [Source:HGNC Symbol;Acc:HGNC:2240]	NA	23.702	29.2404	28.7437	14.3439	20.144	25.9452	22.6137	25.8472	68.1917	37.3754	42.4547	68.7119	51.1015	45.5986	60.0702	66.8926	49.5898	58.8509	55.1374	49.3406	24.8021	17.244	27.2287
12884	0	chr2	-	116787853	116850398	ENSGALT00000070804	9	2151	ENSGALG00000029842	SLCO5A1	NA	NA	NA	NA	solute carrier organic anion transporter family member 5A1 [Source:HGNC Symbol;Acc:HGNC:19046]	NA	13.1507	15.8968	14.9405	7.27417	7.91452	16.0441	11.5815	12.0744	21.1668	30.6047	28.6067	40.1349	39.0804	31.4737	57.8919	42.8995	38.8015	46.531	36.8963	26.7928	13.2333	7.59435	14.6626
12925	0	chr2	-	118543324	118621765	ENSGALT00000049250	6	3260	ENSGALG00000035845	JPH1	GO:0005789(endoplasmic reticulum membrane);GO:0005783(endoplasmic reticulum);GO:0005886(plasma membrane);GO:0016529(sarcoplasmic reticulum);GO:0030018(Z disc);GO:0030314(junctional membrane complex);GO:0008307(structural constituent of muscle);GO:0007517(muscle organ development);GO:0014701(junctional sarcoplasmic reticulum membrane)	NA	NA	NA	junctophilin 1 [Source:HGNC Symbol;Acc:HGNC:14201]	NA	17.0086	23.3764	17.1619	36.4369	41.2918	105.857	95.3572	113.676	184.378	203.541	162.918	254.441	221.53	158.224	254.158	232.583	105.182	197.308	211.398	183.612	104.963	38.8643	19.1823
12998	0	chr2	+	123391947	123408594	ENSGALT00000052439	7	1838	ENSGALG00000030781	CA2	GO:0008270(zinc ion binding);GO:0005829(cytosol);GO:0005737(cytoplasm);GO:0005886(plasma membrane);GO:0051453(regulation of intracellular pH);GO:0070062(extracellular exosome);GO:0043209(myelin sheath);GO:0004064(arylesterase activity);GO:0004089(carbonate dehydratase activity);GO:0002009(morphogenesis of an epithelium);GO:0015670(carbon dioxide transport);GO:0032230(positive regulation of synapt…	00910(Nitrogen metabolism)	NA	NA	Carbonic anhydrase 2 [Source:UniProtKB/Swiss-Prot;Acc:P07630]	NA	1.23061	1.39806	1.86811	15.5805	28.3071	18.1521	5.75732	7.14834	22.1092	30.4347	25.1405	34.1283	46.2332	16.5166	26.6041	34.4649	16.2937	25.7876	32.2927	25.8948	10.3526	21.9438	1.49892
13003	0	chr2	+	123600227	123660288	ENSGALT00000061864	25	3848	ENSGALG00000041795	WWP1	GO:0070062(extracellular exosome);GO:0045892(negative regulation of transcription, DNA-templated);GO:0043161(proteasome-mediated ubiquitin-dependent protein catabolic process);GO:0016567(protein ubiquitination);GO:0061630(ubiquitin protein ligase activity);GO:0004842(ubiquitin-protein transferase activity);GO:0042787(protein ubiquitination involved in ubiquitin-dependent protein catabolic process…	04120(Ubiquitin mediated proteolysis);04144(Endocytosis)	NA	NA	WW domain containing E3 ubiquitin protein ligase 1 [Source:HGNC Symbol;Acc:HGNC:17004]	NA	21.3672	22.2171	22.9573	34.0303	30.3889	42.0028	41.932	60.8247	106.456	98.0674	83.5348	82.1377	96.6451	75.5928	55.1474	71.5056	35.888	54.1803	84.7919	96.0193	48.2532	32.2096	22.1805
13004	0	chr2	+	123601233	123659458	ENSGALT00000080134	25	3007	ENSGALG00000041795	WWP1	GO:0070062(extracellular exosome);GO:0045892(negative regulation of transcription, DNA-templated);GO:0043161(proteasome-mediated ubiquitin-dependent protein catabolic process);GO:0016567(protein ubiquitination);GO:0061630(ubiquitin protein ligase activity);GO:0004842(ubiquitin-protein transferase activity);GO:0042787(protein ubiquitination involved in ubiquitin-dependent protein catabolic process…	04120(Ubiquitin mediated proteolysis);04144(Endocytosis)	K05633	EC:2.3.2.26	WW domain containing E3 ubiquitin protein ligase 1 [Source:HGNC Symbol;Acc:HGNC:17004]	NA	0.143824	0.970846	0.355132	0.748733	5.74066	1.02517	2.58218	11.9205	8.06995	8.47073	12.3654	3.91223	5.57701	5.2116	6.39067	7.12939	0.46776	4.66261	4.90028	9.63536	5.17596	3.2447	0.489934
13021	0	chr2	+	124848271	124860833	ENSGALT00000082248	9	1518	ENSGALG00000034806	ENSGALG00000034806	NA	NA	NA	NA	NA	NA	1.29032	0.638576	1.00245	3.36489	2.18886	3.76167	3.66489	2.26324	2.37199	1.26596	1.74982	0.444527	2.80885	3.67007	6.27637	3.89954	4.30033	4.82541	2.30781	1.79592	3.22993	2.77688	0.977114
13046	0	chr2	+	126466451	126473578	ENSGALT00000054522	2	4008	ENSGALG00000034876	PDP1	NA	NA	NA	NA	pyruvate dehyrogenase phosphatase catalytic subunit 1 [Source:HGNC Symbol;Acc:HGNC:9279]	NA	9.26252	7.0077	7.85289	10.5904	10.5191	13.4057	8.84509	13.0697	17.1114	28.1233	22.2899	54.0715	67.1893	39.4842	81.4714	110.497	32.5027	74.8236	53.5817	22.5082	11.7735	10.5548	8.04104
13121	0	chr2	-	129338565	129343181	ENSGALT00000083796	4	684	ENSGALG00000041200	ZNF706	GO:0045892(negative regulation of transcription, DNA-templated);GO:0006417(regulation of translation);GO:0005737(cytoplasm);GO:0046872(metal ion binding);GO:0005634(nucleus);GO:1902455(negative regulation of stem cell population maintenance)	NA	NA	NA	Zinc finger protein 706 [Source:UniProtKB/Swiss-Prot;Acc:Q5ZMM5]	NA	1.23489	0.760431	0.256873	1.14768	0.503243	1.02442	0.0001	2.13243	2.20231	0.929662	1.98769	3.36191	4.0928	2.22538	2.8863	3.48589	0.439343	2.27051	3.2267	1.70656	1.05232	0.825463	0.750731
13149	0	chr2	+	130555339	130558082	ENSGALT00000070118	3	1419	ENSGALG00000033520	DCSTAMP	NA	NA	NA	NA	dendrocyte expressed seven transmembrane protein [Source:HGNC Symbol;Acc:HGNC:18549]	NA	0.0001	0.0001	0.0001	0.0001	0.0001	0.0001	0.0001	0.0001	0.0001	0.0001	0.0001	0.566914	0.0898	4.44457	1.51559	0.866971	0.838889	1.07382	1.70043	0.0001	0.0001	0.0001	0.0001
13161	0	chr2	-	131615461	131620601	ENSGALT00000047178	3	1131	ENSGALG00000041043	ABRA	GO:0045944(positive regulation of transcription from RNA polymerase II promoter);GO:0005886(plasma membrane);GO:0045893(positive regulation of transcription, DNA-templated);GO:0030016(myofibril);GO:0003779(actin binding);GO:0000060(protein import into nucleus, translocation);GO:0035025(positive regulation of Rho protein signal transduction);GO:0051091(positive regulation of sequence-specific DNA …	NA	NA	NA	actin binding Rho activating protein [Source:HGNC Symbol;Acc:HGNC:30655]	NA	3.18737	4.18824	4.23445	14.1328	12.7105	72.4492	35.6148	48.8337	19.3185	15.6398	10.621	14.8881	23.9503	8.91637	305.664	77.5181	215.067	199.416	15.9182	15.1931	52.2992	13.4217	3.87002
13212	0	chr2	-	136408844	136425722	ENSGALT00000081930	5	1292	ENSGALG00000043167	TNFRSF11B	NA	04060(Cytokine-cytokine receptor interaction)	K05148	NA	TNF receptor superfamily member 11b [Source:HGNC Symbol;Acc:HGNC:11909]	NA	1.49429	1.24421	1.24208	3.69185	2.51192	2.22911	3.25902	2.56362	5.35916	3.91586	4.70373	14.3911	14.8782	5.64131	13.7598	7.93388	4.31553	8.66975	11.6369	4.65958	2.68392	3.10189	1.32686
13225	0	chr2	+	136804160	136876540	ENSGALT00000058541	9	2385	ENSGALG00000043787	DEPTOR	NA	04150(mTOR signaling pathway);04140(Autophagy - animal)	K20402	NA	DEP domain containing MTOR interacting protein [Source:HGNC Symbol;Acc:HGNC:22953]	NA	15.984	8.88095	9.74596	31.9668	28.8202	44.3952	43.3664	62.0979	58.3965	66.9667	47.2588	47.0649	63.7253	36.8798	38.5152	66.0719	26.2497	43.6123	49.2233	57.5406	49.9532	30.3935	11.537
13256	0	chr2	-	138172194	138196845	ENSGALT00000063305	11	4559	ENSGALG00000041202	FBXO32	GO:0030018(Z disc);GO:0019005(SCF ubiquitin ligase complex);GO:0005829(cytosol);GO:0005737(cytoplasm);GO:0005654(nucleoplasm);GO:0005634(nucleus);GO:0071549(cellular response to dexamethasone stimulus);GO:0016567(protein ubiquitination);GO:0014894(response to denervation involved in regulation of muscle adaptation)	04068(FoxO signaling pathway)	K10305	NA	F-box protein 32 [Source:HGNC Symbol;Acc:HGNC:16731]	NA	7.35736	5.96973	5.52317	14.7707	10.8267	186.199	71.7193	351.088	478.152	510.306	144.647	31.1014	138.663	12.1613	793.093	721.206	283.481	599.26	60.6419	377.702	203.002	12.7987	6.28342
13257	0	chr2	-	138224991	138229794	ENSGALT00000068298	3	1743	ENSGALG00000038946	KLHL38	NA	NA	NA	NA	kelch like family member 38 [Source:HGNC Symbol;Acc:HGNC:34435]	NA	0.40991	0.488899	0.776502	1.15762	0.990877	31.2156	19.8418	34.5588	27.515	32.7319	17.4906	3.05154	11.7211	1.4034	36.9931	42.1622	9.32001	29.4918	5.39201	25.9125	28.5387	1.07425	0.558437
13265	0	chr2	+	138579210	138585669	ENSGALT00000075766	2	2279	ENSGALG00000032734	RNF139	GO:0017148(negative regulation of translation);GO:0008285(negative regulation of cell proliferation);GO:0060628(regulation of ER to Golgi vesicle-mediated transport);GO:0004842(ubiquitin-protein transferase activity);GO:0016567(protein ubiquitination);GO:0005783(endoplasmic reticulum);GO:0031648(protein destabilization);GO:2000060(positive regulation of protein ubiquitination involved in ubiquiti…	NA	NA	NA	RING finger protein 139 [Source:RefSeq peptide;Acc:NP_001026126]	NA	34.7626	31.5632	30.1711	25.1452	21.9537	48.3839	29.6801	29.1271	39.964	41.5913	38.6924	46.7265	49.0092	34.0206	61.8135	45.0359	40.0354	48.9616	43.2521	40.0825	35.7304	23.5495	32.1656
13288	0	chr2	+	139845725	139849615	ENSGALT00000080250	3	2111	ENSGALG00000033631	MYC	GO:0048730(epidermis morphogenesis);GO:0000981(RNA polymerase II transcription factor activity, sequence-specific DNA binding);GO:0006357(regulation of transcription from RNA polymerase II promoter);GO:0005654(nucleoplasm);GO:0003700(transcription factor activity, sequence-specific DNA binding);GO:0006355(regulation of transcription, DNA-templated);GO:0006351(transcription, DNA-templated);GO:0046…	04010(MAPK signaling pathway);04012(ErbB signaling pathway);04310(Wnt signaling pathway);04350(TGF-beta signaling pathway);04110(Cell cycle);04218(Cellular senescence)	K04377	NA	Myc proto-oncogene protein [Source:UniProtKB/Swiss-Prot;Acc:P01109]	NA	9.22073	5.8973	7.77612	2.9649	3.01668	12.9016	13.6912	11.1054	6.05212	6.09061	6.65098	6.52851	8.74569	11.854	14.5595	22.2237	34.2246	23.6693	9.04273	6.26457	12.5661	2.99079	7.63138
13289	0	chr2	+	139905946	139939849	ENSGALT00000071481	5	1563	ENSGALG00000033453	ENSGALG00000033453	NA	NA	NA	NA	NA	NA	4.00195	3.84332	6.01889	2.37296	2.6211	11.3439	7.98838	10.731	13.7016	15.2567	15.3666	10.9004	17.023	15.9938	23.9655	23.6166	15.5287	21.0369	14.639	14.775	10.0211	2.49703	4.62139
13290	0	chr2	+	139906232	139947148	ENSGALT00000058149	5	1865	ENSGALG00000033453	ENSGALG00000033453	NA	NA	NA	NA	NA	NA	4.2804	3.04982	2.49776	1.58041	2.65167	12.0367	4.97574	7.80683	13.7366	19.852	15.223	12.3999	19.9964	15.3237	15.6955	15.4098	18.1998	16.435	15.9066	16.2705	8.2731	2.11604	3.276
13355	0	chr2	-	146364086	146370312	ENSGALT00000069402	5	522	ENSGALG00000040969	PTP4A3	NA	NA	NA	NA	protein tyrosine phosphatase type IVA, member 3 [Source:HGNC Symbol;Acc:HGNC:9636]	NA	51.9268	55.7275	48.5935	84.2327	85.6583	49.1744	91.3053	77.6345	211	211.268	276.262	180.409	200.9	267.761	168.939	174.404	203.947	182.43	216.357	232.844	72.7047	84.9455	52.0826
13371	0	chr2	+	148557816	148581455	ENSGALT00000063538	15	2031	ENSGALG00000034337	RHPN1	NA	NA	NA	NA	rhophilin Rho GTPase binding protein 1 [Source:HGNC Symbol;Acc:HGNC:19973]	NA	4.2333	4.13999	3.51243	2.094	2.01387	5.51615	6.92463	7.0794	12.8466	13.2656	14.211	14.6539	21.8241	13.2726	17.4334	25.9556	12.1605	18.5165	16.5835	13.4411	6.50673	2.05393	3.96191
13372	0	chr2	-	148778575	148780708	ENSGALT00000044390	1	2134	ENSGALG00000026264	MAFA	GO:0003700(transcription factor activity, sequence-specific DNA binding);GO:0006355(regulation of transcription, DNA-templated);GO:0006351(transcription, DNA-templated);GO:0006366(transcription from RNA polymerase II promoter);GO:0005634(nucleus);GO:0003677(DNA binding);GO:0000978(RNA polymerase II core promoter proximal region sequence-specific DNA binding);GO:0001077(transcriptional activator a…	NA	NA	NA	MAF bZIP transcription factor A [Source:HGNC Symbol;Acc:HGNC:23145]	NA	21.4804	24.0814	28.9612	38.5009	39.2448	27.3726	69.5166	36.8281	92.8289	96.7491	83.4778	158.178	90.245	85.6323	115.309	129.992	71.5296	105.61	111.352	91.0186	44.5724	38.8729	24.841
13467	0	chr20	-	575828	578793	ENSGALT00000001836	2	258	ENSGALG00000001209	ENSGALG00000001209	GO:0005776(autophagosome);GO:0045893(positive regulation of transcription, DNA-templated);GO:0010508(positive regulation of autophagy);GO:0000045(autophagosome assembly);GO:0005634(nucleus)	NA	NA	NA	NA	NA	4.3045	5.4375	10.1236	3.14788	5.02702	13.9236	10.8908	13.8035	11.5399	13.535	12.0139	10.3169	14.7818	5.68595	25.647	17.398	19.3379	20.7943	10.2615	12.3629	12.8726	4.08745	6.62187
13632	0	chr20	-	5232373	5234006	ENSGALT00000045586	1	1634	ENSGALG00000027126	BLCAP	GO:0016021(integral component of membrane);GO:0016020(membrane);GO:0030262(apoptotic nuclear changes)	NA	NA	NA	bladder cancer associated protein [Source:HGNC Symbol;Acc:HGNC:1055]	NA	57.1153	52.7873	55.822	51.1134	54.3031	85.776	76.1053	76.061	146.572	185.115	175.67	178.468	210.783	146.597	182.497	176.004	135.915	164.805	178.616	169.119	79.3141	52.7083	55.2415
13674	0	chr20	+	5642720	5646264	ENSGALT00000088385	3	1043	ENSGALG00000004321	OSER1	NA	NA	NA	NA	oxidative stress responsive serine rich 1 [Source:HGNC Symbol;Acc:HGNC:16105]	NA	4.39249	17.2748	26.6319	3.31953	7.87035	28.2574	4.40125	21.1218	22.2674	18.7543	17.8688	18.6114	20.9128	19.3485	44.9378	22.0982	27.0349	31.357	19.6243	19.6302	17.9268	5.59494	16.0997
13681	0	chr20	-	5717615	5720438	ENSGALT00000088660	2	1320	ENSGALG00000044719	OCSTAMP	GO:0071391(cellular response to estrogen stimulus);GO:0071356(cellular response to tumor necrosis factor);GO:0045672(positive regulation of osteoclast differentiation);GO:0034241(positive regulation of macrophage fusion);GO:0072674(multinuclear osteoclast differentiation);GO:0090290(positive regulation of osteoclast proliferation)	NA	NA	NA	osteoclast stimulatory transmembrane protein [Source:HGNC Symbol;Acc:HGNC:16116]	NA	0.0001	0.0001	0.0001	0.0001	0.106877	0.169141	0.0001	0.0001	0.178499	0.0001	0.0001	0.301966	0.038919	1.84745	0.840417	0.203558	0.722128	0.588701	0.729445	0.0595663	0.056447	0.0534885	0.0001
13727	0	chr20	-	7060118	7060998	ENSGALT00000034185	2	807	ENSGALG00000021220	PPP1R3D	NA	NA	NA	NA	protein phosphatase 1 regulatory subunit 3D [Source:HGNC Symbol;Acc:HGNC:9294]	NA	5.25163	4.69469	5.0386	10.1548	11.8532	10.2258	9.76925	9.31229	11.4185	13.4998	11.2633	32.2531	32.3008	36.17	28.1109	27.4168	20.2253	25.251	33.5746	12.0605	9.76911	11.004	4.99497
13728	0	chr20	-	7060118	7061480	ENSGALT00000047619	3	792	ENSGALG00000021220	PPP1R3D	NA	NA	NA	NA	protein phosphatase 1 regulatory subunit 3D [Source:HGNC Symbol;Acc:HGNC:9294]	NA	0.19149	0.162249	0.376832	0.45391	0.468708	0.462052	1.42597	0.641715	0.493212	0.616565	0.758339	1.77314	1.155	1.80272	1.19125	1.42245	0.900359	1.17135	1.57696	0.622705	0.843246	0.461309	0.243524
13748	0	chr20	+	8015419	8022370	ENSGALT00000062454	10	1372	ENSGALG00000005200	ADRM1	GO:0005886(plasma membrane);GO:0005829(cytosol);GO:0005654(nucleoplasm);GO:0000502(proteasome complex);GO:0043248(proteasome assembly);GO:0010950(positive regulation of endopeptidase activity);GO:0006368(transcription elongation from RNA polymerase II promoter);GO:0070628(proteasome binding);GO:0061133(endopeptidase activator activity);GO:0002020(protease binding);GO:0005737(cytoplasm);GO:0005634…	NA	NA	NA	adhesion regulating molecule 1 [Source:HGNC Symbol;Acc:HGNC:15759]	NA	0.038758	0.067912	4.03588	0.582933	0.06364	2.68946	0.036054	0.036998	0.062796	2.41932	1.02127	0.023459	1.16362	1.65049	1.09068	1.72429	11.6322	4.81571	0.945858	1.1678	0.920836	0.323287	1.38085
13749	0	chr20	+	8015422	8022370	ENSGALT00000050988	9	1282	ENSGALG00000005200	ADRM1	GO:0005886(plasma membrane);GO:0005829(cytosol);GO:0005654(nucleoplasm);GO:0000502(proteasome complex);GO:0043248(proteasome assembly);GO:0010950(positive regulation of endopeptidase activity);GO:0006368(transcription elongation from RNA polymerase II promoter);GO:0070628(proteasome binding);GO:0061133(endopeptidase activator activity);GO:0002020(protease binding);GO:0005737(cytoplasm);GO:0005634…	NA	NA	NA	adhesion regulating molecule 1 [Source:HGNC Symbol;Acc:HGNC:15759]	NA	6.72116	7.92157	19.2435	4.84083	5.66961	24.3114	8.59617	5.11184	16.0121	27.4846	16.9324	24.2582	32.8385	21.3046	34.5773	39.4607	27.4848	33.8409	26.1337	20.143	12.6731	5.25522	11.2954
13770	0	chr20	+	8418759	8463809	ENSGALT00000008861	4	1413	ENSGALG00000005524	NTSR1	GO:0045121(membrane raft);GO:0005887(integral component of plasma membrane);GO:0043066(negative regulation of apoptotic process);GO:0008344(adult locomotory behavior);GO:0007218(neuropeptide signaling pathway);GO:0016492(G-protein coupled neurotensin receptor activity);GO:0007186(G-protein coupled receptor signaling pathway);GO:0007165(signal transduction);GO:0004930(G-protein coupled receptor ac…	04020(Calcium signaling pathway);04080(Neuroactive ligand-receptor interaction)	K04211	NA	neurotensin receptor 1 [Source:HGNC Symbol;Acc:HGNC:8039]	NA	0.36547	0.855627	1.04388	0.418359	0.843779	0.71285	3.37123	0.802832	0.946528	0.201608	2.01117	4.12351	2.42349	5.71112	0.617151	3.34943	0.791134	1.5859	4.08604	1.0531	1.62897	0.631069	0.754991
13771	0	chr20	+	8466030	8468924	ENSGALT00000059156	2	1967	ENSGALG00000032990	ENSGALG00000032990	NA	NA	NA	NA	NA	NA	0.738398	0.809013	0.570854	0.369647	1.01063	0.385644	2.4746	0.818471	1.23211	0.520207	2.22879	4.88522	2.79175	4.28907	0.808954	2.83597	0.501311	1.38208	3.98868	1.32703	1.22624	0.69014	0.706088
13806	0	chr20	-	9201511	9214669	ENSGALT00000009385	8	2416	ENSGALG00000005843	EEF1A2	GO:0043209(myelin sheath);GO:0005853(eukaryotic translation elongation factor 1 complex);GO:0005737(cytoplasm);GO:0090218(positive regulation of lipid kinase activity);GO:0043065(positive regulation of apoptotic process);GO:0006414(translational elongation);GO:0019901(protein kinase binding);GO:0003746(translation elongation factor activity);GO:0003924(GTPase activity);GO:0005622(intracellular);G…	03013(RNA transport)	K03231	NA	eukaryotic translation elongation factor 1 alpha 2 [Source:HGNC Symbol;Acc:HGNC:3192]	NA	248.751	354.006	275.894	1105.11	999.652	2391.68	2782.15	2769.67	2129.23	2105.2	2836.62	2040.59	2501.5	1628.24	1612.64	2267.79	1678.1	1852.84	2056.78	2357.02	2647.83	1052.38	292.884
13812	0	chr20	-	9283304	9288983	ENSGALT00000009494	5	786	ENSGALG00000005901	PCMTD2	GO:0006479(protein methylation);GO:0004719(protein-L-isoaspartate (D-aspartate) O-methyltransferase activity);GO:0032259(methylation);GO:0006464(cellular protein modification process);GO:0005737(cytoplasm)	NA	NA	NA	protein-L-isoaspartate (D-aspartate) O-methyltransferase domain containing 2 [Source:HGNC Symbol;Acc:HGNC:15882]	NA	7.89462	11.1142	10.0177	16.0281	14.5801	10.7997	15.5235	17.2777	24.163	24.4164	22.1122	38.6626	40.8648	29.3327	53.1096	45.9439	34.5894	44.5476	36.2867	23.5639	14.5336	15.3041	9.67552
13814	0	chr20	-	9284362	9289786	ENSGALT00000080905	5	828	ENSGALG00000005901	PCMTD2	GO:0006479(protein methylation);GO:0004719(protein-L-isoaspartate (D-aspartate) O-methyltransferase activity);GO:0032259(methylation);GO:0006464(cellular protein modification process);GO:0005737(cytoplasm)	NA	NA	NA	protein-L-isoaspartate (D-aspartate) O-methyltransferase domain containing 2 [Source:HGNC Symbol;Acc:HGNC:15882]	NA	4.10934	5.97447	8.41769	6.5496	6.75869	8.63002	6.95814	11.8934	15.1631	27.4306	20.6227	20.5649	30.9689	18.7376	42.3185	35.6054	23.9211	33.9483	23.4238	21.0721	9.16051	6.65414	6.16717
13860	0	chr20	+	9775106	9805872	ENSGALT00000009779	6	2063	ENSGALG00000006062	ZBTB46	GO:2001200(positive regulation of dendritic cell differentiation);GO:2001199(negative regulation of dendritic cell differentiation);GO:0045656(negative regulation of monocyte differentiation);GO:0045650(negative regulation of macrophage differentiation);GO:0030853(negative regulation of granulocyte differentiation);GO:0003676(nucleic acid binding)	NA	NA	NA	zinc finger and BTB domain containing 46 [Source:HGNC Symbol;Acc:HGNC:16094]	NA	14.2481	15.5622	12.2726	17.4366	14.9141	17.1407	17.3192	17.8337	14.7827	23.0378	24.661	22.2925	28.981	35.9587	28.5537	43.3973	31.8183	34.5898	29.0774	20.8271	17.4312	16.1754	14.0277
13861	0	chr20	+	9805920	9808763	ENSGALT00000046252	2	1263	ENSGALG00000031365	ENSGALG00000031365	NA	NA	NA	NA	NA	NA	6.34385	5.88658	4.59607	8.11132	5.75504	7.36418	8.17823	7.1345	5.51686	7.80279	8.3618	10.922	13.6561	15.1116	12.1362	21.8036	15.0319	16.3239	13.2299	7.22715	7.55897	6.93318	5.60883
13928	0	chr20	+	10252718	10259735	ENSGALT00000010138	12	3864	ENSGALG00000006273	MYLK2	GO:0005737(cytoplasm);GO:0005634(nucleus);GO:0055008(cardiac muscle tissue morphogenesis);GO:0046777(protein autophosphorylation);GO:0035914(skeletal muscle cell differentiation);GO:0032971(regulation of muscle filament sliding);GO:0018107(peptidyl-threonine phosphorylation);GO:0014816(skeletal muscle satellite cell differentiation);GO:0010628(positive regulation of gene expression);GO:0007274(ne…	04371(Apelin signaling pathway);04020(Calcium signaling pathway);04510(Focal adhesion);04810(Regulation of actin cytoskeleton);04270(Vascular smooth muscle contraction)	K00907	EC:2.7.11.18	myosin light chain kinase 2 [Source:HGNC Symbol;Acc:HGNC:16243]	NA	0.279411	0.292589	0.238593	6.93655	6.32414	32.4017	62.7349	52.9654	72.5755	76.1148	117.225	75.5924	116.428	51.6855	123.722	131.228	138.58	131.177	81.2354	88.6384	49.3673	6.63034	0.270198
13998	0	chr20	-	10712017	10713814	ENSGALT00000011060	6	729	ENSGALG00000006835	TNNC2	GO:0005861(troponin complex);GO:0006937(regulation of muscle contraction);GO:0048306(calcium-dependent protein binding);GO:0003009(skeletal muscle contraction);GO:0003779(actin binding);GO:0005509(calcium ion binding);GO:0051015(actin filament binding);GO:0046872(metal ion binding)	04020(Calcium signaling pathway)	K12042	NA	troponin C2, fast skeletal type [Source:HGNC Symbol;Acc:HGNC:11944]	NA	171.339	223.155	238.292	747.266	736.624	708.799	1287.73	952.296	1021.9	970.634	1038.7	1232.53	945.863	1079.24	894.197	1038.19	1243.97	1058.79	1085.88	1010.41	982.942	741.945	210.929
14007	0	chr20	+	10730441	10733806	ENSGALT00000087306	13	1735	ENSGALG00000006876	CTSA	GO:0043231(intracellular membrane-bounded organelle);GO:0005654(nucleoplasm);GO:0004185(serine-type carboxypeptidase activity);GO:0051603(proteolysis involved in cellular protein catabolic process);GO:0004180(carboxypeptidase activity);GO:0006508(proteolysis);GO:0016787(hydrolase activity);GO:0008233(peptidase activity)	04142(Lysosome)	K13289	EC:3.4.16.5	cathepsin A [Source:HGNC Symbol;Acc:HGNC:9251]	NA	2.80904	3.15482	3.81615	2.79125	5.69086	4.65038	6.69685	4.95481	14.4168	3.79871	6.60962	3.28242	2.89624	7.17712	4.0193	18.7843	7.58082	10.1281	4.45193	8.27504	5.43401	4.24106	3.26
14014	0	chr20	-	10756972	10763615	ENSGALT00000077953	19	2979	ENSGALG00000041370	ZNF335	GO:0005634(nucleus);GO:0044212(transcription regulatory region DNA binding);GO:0007420(brain development);GO:0005654(nucleoplasm);GO:0002052(positive regulation of neuroblast proliferation);GO:0050769(positive regulation of neurogenesis);GO:0001701(in utero embryonic development);GO:0010468(regulation of gene expression);GO:0000979(RNA polymerase II core promoter sequence-specific DNA binding);GO…	NA	NA	NA	zinc finger protein 335 [Source:HGNC Symbol;Acc:HGNC:15807]	NA	31.9028	26.9305	30.1804	19.6041	17.1665	31.7629	32.7037	25.4379	23.576	28.455	26.5907	28.4863	30.5436	39.9555	38.8667	38.5332	45.2688	40.8896	32.9951	26.2072	29.9682	18.3853	29.6712
14046	0	chr20	-	11263734	11275509	ENSGALT00000012184	12	2336	ENSGALG00000007533	NPEPL1	GO:0005634(nucleus);GO:0019538(protein metabolic process);GO:0008235(metalloexopeptidase activity);GO:0004177(aminopeptidase activity);GO:0030145(manganese ion binding);GO:0006508(proteolysis);GO:0005622(intracellular);GO:0005737(cytoplasm)	NA	NA	NA	aminopeptidase like 1 [Source:HGNC Symbol;Acc:HGNC:16244]	NA	42.4605	44.4372	43.9697	32.0467	30.841	45.197	45.5759	44.1901	58.4548	67.4287	54.7818	86.9901	83.1135	65.3473	64.0169	96.84	65.4246	75.4272	78.4836	60.2218	44.9877	31.4439	43.6225
14121	0	chr20	-	13926767	13928100	ENSGALT00000013006	1	1334	ENSGALG00000008014	CEBPB	GO:0016363(nuclear matrix);GO:0005737(cytoplasm);GO:0005654(nucleoplasm);GO:0005634(nucleus);GO:0000790(nuclear chromatin);GO:0000779(condensed chromosome, centromeric region);GO:2000617(positive regulation of histone H3-K9 acetylation);GO:2000144(positive regulation of DNA-templated transcription, initiation);GO:1990440(positive regulation of transcription from RNA polymerase II promoter in resp…	NA	NA	NA	CCAAT/enhancer binding protein beta [Source:HGNC Symbol;Acc:HGNC:1834]	NA	0.970317	0.823593	1.00405	5.17469	4.03749	19.198	25.1179	27.2745	51.4927	94.5102	51.8775	7.73762	5.68123	52.3701	101.037	33.9562	158.478	97.8236	21.9297	65.9601	23.8635	4.60609	0.932654
14141	0	chr21	+	66618	76987	ENSGALT00000073622	2	1252	ENSGALG00000042772	ENSGALG00000042772	NA	NA	NA	NA	NA	NA	0.0001	0.062165	0.0001	0.0001	0.113433	0.0001	0.205913	0.109963	0.545949	1.98717	0.620758	0.884148	0.945902	0.443378	0.185524	0.51795	0.337063	0.346846	0.757809	1.05129	0.105325	0.0567665	0.0207883
14142	0	chr21	-	117333	128947	ENSGALT00000069949	19	3084	ENSGALG00000043128	ARHGEF10L	NA	NA	NA	NA	Rho guanine nucleotide exchange factor 10 like [Source:HGNC Symbol;Acc:HGNC:25540]	NA	1.19281	0.234833	0.382406	0.225699	0.3742	0.69661	1.38167	0.569573	0.639583	1.58794	3.17566	1.98528	0.69028	2.84811	1.99411	3.38416	1.78595	2.38807	1.84122	1.80106	0.882618	0.299949	0.603349
14162	0	chr21	-	245686	252390	ENSGALT00000083827	7	916	ENSGALG00000036214	DJ-1	GO:0070062(extracellular exosome);GO:0048471(perinuclear region of cytoplasm);GO:0044297(cell body);GO:0043005(neuron projection);GO:0016605(PML body);GO:0005913(cell-cell adherens junction);GO:0005829(cytosol);GO:0005783(endoplasmic reticulum);GO:0005759(mitochondrial matrix);GO:0005758(mitochondrial intermembrane space);GO:0005739(mitochondrion);GO:0005747(mitochondrial respiratory chain comple…	NA	NA	NA	Parkinsonism associated deglycase [Source:HGNC Symbol;Acc:HGNC:16369]	NA	26.1137	21.7173	20.7675	14.8227	14.725	15.5245	15.7787	15.1807	148.512	141.377	127.552	177.328	182.105	98.6259	130.297	144.482	120.035	131.605	152.686	139.147	15.4946	14.7738	22.8662
14183	0	chr21	+	543977	551357	ENSGALT00000067446	5	2544	ENSGALG00000035211	KLHL21	GO:0031463(Cul3-RING ubiquitin ligase complex);GO:0004842(ubiquitin-protein transferase activity);GO:0032465(regulation of cytokinesis);GO:0016567(protein ubiquitination);GO:0035853(chromosome passenger complex localization to spindle midzone);GO:0005827(polar microtubule)	NA	NA	NA	kelch like family member 21 [Source:HGNC Symbol;Acc:HGNC:29041]	NA	21.4109	19.177	16.0284	26.777	21.9631	49.283	46.0448	50.4146	23.9022	36.8417	29.7553	31.7621	37.8934	32.4348	48.6709	37.159	37.1127	40.9809	34.0301	30.1664	48.5808	24.37	18.8721
14193	0	chr21	+	587393	587968	ENSGALT00000044635	1	576	ENSGALG00000026499	ENSGALG00000026499	GO:0043120(tumor necrosis factor binding);GO:0097190(apoptotic signaling pathway);GO:0033209(tumor necrosis factor-mediated signaling pathway);GO:0032496(response to lipopolysaccharide);GO:0005031(tumor necrosis factor-activated receptor activity);GO:0006955(immune response);GO:0042981(regulation of apoptotic process);GO:0007275(multicellular organism development);GO:0042127(regulation of cell pr…	NA	NA	NA	NA	NA	0.0001	0.216643	0.0001	1.27084	0.439778	0.664631	1.76309	1.54558	0.168698	1.00927	0.742832	0.932058	0.745512	5.16794	2.58738	2.26306	1.89428	2.24824	2.28184	0.640266	1.32444	0.855309	0.072281
14309	0	chr21	+	2268370	2322090	ENSGALT00000002426	15	2139	ENSGALG00000001600	DVL1	GO:1990909(Wnt signalosome);GO:0045202(synapse);GO:0043005(neuron projection);GO:0031410(cytoplasmic vesicle);GO:0030426(growth cone);GO:0030424(axon);GO:0030136(clathrin-coated vesicle);GO:0016328(lateral plasma membrane);GO:0015630(microtubule cytoskeleton);GO:0005737(cytoplasm);GO:0005886(plasma membrane);GO:1903827(regulation of cellular protein localization);GO:0090263(positive regulation of…	04310(Wnt signaling pathway);04330(Notch signaling pathway);04150(mTOR signaling pathway);04916(Melanogenesis)	K02353	NA	dishevelled segment polarity protein 1 [Source:HGNC Symbol;Acc:HGNC:3084]	NA	21.1916	22.4723	20.7849	22.7438	19.6016	31.3078	29.3912	28.4759	40.6202	46.0488	41.8699	27.2601	38.1829	35.0688	36.8908	40.6662	28.3946	35.3172	33.5039	42.8463	29.725	21.1727	21.4829
14328	0	chr21	+	2554361	2560669	ENSGALT00000002917	6	3058	ENSGALG00000001882	ENSGALG00000001882	GO:0005031(tumor necrosis factor-activated receptor activity);GO:0097190(apoptotic signaling pathway);GO:0033209(tumor necrosis factor-mediated signaling pathway);GO:0032496(response to lipopolysaccharide);GO:0043066(negative regulation of apoptotic process);GO:0006955(immune response);GO:0042981(regulation of apoptotic process);GO:0007275(multicellular organism development);GO:0042127(regulation…	04060(Cytokine-cytokine receptor interaction)	K05154	NA	NA	NA	0.0001	0.0001	0.049561	0.035146	0.106723	0.41371	0.617978	0.203458	0.129003	0.216143	0.255025	0.601997	0.169846	7.92383	2.46233	1.91735	1.73985	2.03985	2.89856	0.200057	0.411715	0.0709345	0.016587
14329	0	chr21	-	2563200	2570115	ENSGALT00000002930	11	1197	ENSGALG00000001894	ENSGALG00000001894	NA	NA	NA	NA	NA	NA	0.0001	0.0001	0.0001	0.0001	0.0001	0.031205	0.0001	0.213916	0.052999	0.0001	0.110574	0.563645	0.103566	5.6757	1.4527	0.924494	0.831972	1.06972	2.1143	0.0545577	0.0817403	0.0001	0.0001
14378	0	chr21	-	3250804	3257577	ENSGALT00000003902	4	1008	ENSGALG00000002473	GPR157	GO:0060170(ciliary membrane);GO:0060019(radial glial cell differentiation);GO:0051482(positive regulation of cytosolic calcium ion concentration involved in phospholipase C-activating G-protein coupled signaling pathway);GO:0048512(circadian behavior);GO:0007186(G-protein coupled receptor signaling pathway);GO:0004930(G-protein coupled receptor activity);GO:0007166(cell surface receptor signaling…	NA	NA	NA	G protein-coupled receptor 157 [Source:HGNC Symbol;Acc:HGNC:23687]	NA	9.93566	11.8849	6.79734	13.227	12.6871	38.5458	28.4629	28.9338	22.7923	31.9004	40.4081	13.925	17.5353	22.5279	36.5384	33.653	26.1591	32.1168	17.9961	31.7003	31.9809	12.957	9.53931
14429	0	chr21	+	4198318	4217429	ENSGALT00000005447	20	3036	ENSGALG00000003439	PLEKHM2	GO:0010008(endosome membrane);GO:1903527(positive regulation of membrane tubulation);GO:0032880(regulation of protein localization);GO:0032418(lysosome localization);GO:0007030(Golgi organization);GO:0019894(kinesin binding)	05132(Salmonella infection)	K15348	NA	pleckstrin homology and RUN domain containing M2 [Source:HGNC Symbol;Acc:HGNC:29131]	NA	31.9635	34.6552	34.0966	42.9197	40.5846	94.128	95.7478	93.9922	62.7576	100.257	110.501	68.2188	63.5266	82.0438	101.721	84.0348	85.989	90.5815	71.2631	91.1719	94.6227	41.7521	33.5717
14483	0	chr21	+	4825726	4833712	ENSGALT00000085384	8	1661	ENSGALG00000043920	OTUD3	GO:0035871(protein K11-linked deubiquitination);GO:0004843(thiol-dependent ubiquitin-specific protease activity);GO:0005737(cytoplasm);GO:0051898(negative regulation of protein kinase B signaling);GO:0050821(protein stabilization);GO:0044313(protein K6-linked deubiquitination);GO:0071108(protein K48-linked deubiquitination);GO:1990167(protein K27-linked deubiquitination)	NA	NA	NA	OTU deubiquitinase 3 [Source:HGNC Symbol;Acc:HGNC:29038]	NA	3.13588	4.2951	3.74005	2.70769	3.25434	4.09994	5.00749	3.7215	5.26466	3.92509	2.70587	5.21739	7.77813	6.26105	7.13467	7.41516	4.18168	6.24384	6.41886	3.96521	4.27631	2.98101	3.72368
14495	0	chr21	+	4897154	4903786	ENSGALT00000050644	8	1806	ENSGALG00000037593	PINK1	GO:0001934(positive regulation of protein phosphorylation);GO:0006468(protein phosphorylation);GO:0050821(protein stabilization);GO:0000422(autophagy of mitochondrion);GO:0000287(magnesium ion binding);GO:0016567(protein ubiquitination);GO:0005524(ATP binding);GO:0004674(protein serine/threonine kinase activity);GO:0035556(intracellular signal transduction);GO:0031625(ubiquitin protein ligase bin…	04137(Mitophagy - animal)	K05688	EC:2.7.11.1	PTEN induced putative kinase 1 [Source:HGNC Symbol;Acc:HGNC:14581]	NA	15.0594	13.1828	15.0896	15.8768	12.9782	50.8735	46.7136	52.1406	45.9325	66.695	78.4485	63.9291	78.4452	63.897	75.0271	81.9662	68.3728	75.122	68.7571	63.692	49.9092	14.4275	14.4439
14550	0	chr21	+	5657941	5663660	ENSGALT00000067924	10	1466	ENSGALG00000004640	MAD2L2	GO:0016035(zeta DNA polymerase complex);GO:1904667(negative regulation of ubiquitin protein ligase activity);GO:0042772(DNA damage response, signal transduction resulting in transcription);GO:0033138(positive regulation of peptidyl-serine phosphorylation);GO:0042177(negative regulation of protein catabolic process);GO:0005680(anaphase-promoting complex);GO:0005819(spindle);GO:0001558(regulation o…	04110(Cell cycle);04114(Oocyte meiosis);04914(Progesterone-mediated oocyte maturation)	NA	NA	mitotic arrest deficient 2 like 2 [Source:HGNC Symbol;Acc:HGNC:6764]	NA	0.055472	0.0001	0.06376	0.150255	0.165882	0.218072	0.463966	3.35353	1.56324	1.0235	0.079916	0.203203	0.885135	3.12765	2.33652	3.18418	0.044412	1.85504	1.40533	0.888884	1.34519	0.158069	0.0397773
14553	0	chr21	+	5657950	5663660	ENSGALT00000087131	10	1446	ENSGALG00000004640	MAD2L2	GO:0016035(zeta DNA polymerase complex);GO:1904667(negative regulation of ubiquitin protein ligase activity);GO:0042772(DNA damage response, signal transduction resulting in transcription);GO:0033138(positive regulation of peptidyl-serine phosphorylation);GO:0042177(negative regulation of protein catabolic process);GO:0005680(anaphase-promoting complex);GO:0005819(spindle);GO:0001558(regulation o…	04110(Cell cycle);04114(Oocyte meiosis);04914(Progesterone-mediated oocyte maturation)	K13728	NA	mitotic arrest deficient 2 like 2 [Source:HGNC Symbol;Acc:HGNC:6764]	NA	0.0001	0.0001	0.0001	0.0001	0.0001	0.0001	0.0001	1.38192	0.0001	3.84709	0.0001	0.0001	0.0001	3.42595	1.93622	2.43309	0.0001	1.45647	1.14205	1.28243	0.460708	0.0001	0.0001
14568	0	chr21	-	6088915	6090874	ENSGALT00000007608	3	1200	ENSGALG00000021569	C1QA	GO:0070062(extracellular exosome);GO:0005581(collagen trimer);GO:0005615(extracellular space);GO:0005576(extracellular region);GO:0006958(complement activation, classical pathway);GO:0006956(complement activation)	NA	NA	NA	complement C1q A chain [Source:HGNC Symbol;Acc:HGNC:1241]	NA	4.64174	0.933166	0.741179	1.1774	2.89657	1.50368	1.32369	0.905134	3.74442	4.66062	5.22932	4.72781	1.52895	35.0874	5.35318	11.1512	17.6435	11.3826	13.7814	4.54479	1.24417	2.03699	2.10536
14693	0	chr22	-	1264837	1273235	ENSGALT00000000557	10	3020	ENSGALG00000000409	CHMP7	GO:0005829(cytosol);GO:0005635(nuclear envelope);GO:0005634(nucleus);GO:0000815(ESCRT III complex);GO:0045324(late endosome to vacuole transport);GO:0031468(nuclear envelope reassembly);GO:0010458(exit from mitosis);GO:0007080(mitotic metaphase plate congression);GO:0006997(nucleus organization);GO:0000920(cell separation after cytokinesis);GO:0008565(protein transporter activity);GO:0007034(vacu…	04144(Endocytosis);04217(Necroptosis)	NA	NA	charged multivesicular body protein 7 [Source:HGNC Symbol;Acc:HGNC:28439]	NA	21.4873	26.8004	36.889	24.2781	24.4268	27.0842	39.0117	25.5954	33.0424	50.9325	51.1266	55.9773	65.4444	36.2618	63.1344	61.0141	52.2062	58.7849	52.5612	45.0339	30.5638	24.3524	28.3922
14830	0	chr22	+	4625761	4643626	ENSGALT00000071498	23	3048	ENSGALG00000014155	OGDH	GO:0005739(mitochondrion);GO:0061034(olfactory bulb mitral cell layer development);GO:0022028(tangential migration from the subventricular zone to the olfactory bulb);GO:0021860(pyramidal neuron development);GO:0021794(thalamus development);GO:0021766(hippocampus development);GO:0021756(striatum development);GO:0021695(cerebellar cortex development);GO:0034602(oxoglutarate dehydrogenase (NAD+) ac…	01200(Carbon metabolism);00020(Citrate cycle (TCA cycle));00310(Lysine degradation);00380(Tryptophan metabolism)	K00164	EC:1.2.4.2	oxoglutarate dehydrogenase [Source:HGNC Symbol;Acc:HGNC:8124]	NA	0.119358	0.256738	0.043558	0.333601	0.553604	1.61915	1.03389	4.15161	0.320391	4.79214	2.03386	1.86777	1.56443	0.467463	0.378305	0.163788	5.04314	1.86175	1.29989	2.38213	2.26822	0.443603	0.139885
14843	0	chr22	-	4711547	4713024	ENSGALT00000078625	4	904	ENSGALG00000042227	ENSGALG00000042227	GO:0006629(lipid metabolic process)	NA	NA	NA	NA	NA	1.79837	0.529094	0.708705	1.06924	0.590885	1.0273	1.97076	0.841064	2.54781	1.75175	1.30393	2.34851	2.83204	26.9549	5.65815	15.6475	8.61423	9.97329	10.7118	1.86783	1.27971	0.830064	1.01206
14867	0	chr23	-	203466	205360	ENSGALT00000059177	2	436	ENSGALG00000041611	ENSGALG00000041611	NA	NA	NA	NA	NA	NA	0.0001	0.0001	0.0001	0.0001	0.0001	0.0001	0.0001	0.0001	1.02212	0.131635	0.570546	0.90709	0.308608	23.2156	4.29621	3.22143	3.00882	3.50882	8.14375	0.574767	0.0001	0.0001	0.0001
14896	0	chr23	+	953066	958386	ENSGALT00000000942	5	2694	ENSGALG00000000667	EDN2	GO:0005615(extracellular space);GO:0097009(energy homeostasis);GO:0060585(positive regulation of prostaglandin-endoperoxide synthase activity);GO:0048286(lung alveolus development);GO:0048246(macrophage chemotaxis);GO:0048016(inositol phosphate-mediated signaling);GO:0045987(positive regulation of smooth muscle contraction);GO:0042310(vasoconstriction);GO:0042116(macrophage activation);GO:0030593…	04080(Neuroactive ligand-receptor interaction);04270(Vascular smooth muscle contraction)	K16367	NA	endothelin 2 [Source:HGNC Symbol;Acc:HGNC:3177]	NA	0.0001	0.062172	0.0001	0.312736	0.228205	0.813529	1.0254	0.78487	0.442999	0.401811	0.401953	0.523681	0.287687	0.400179	0.476678	0.536445	0.863918	0.62568	0.403849	0.415588	0.874601	0.270471	0.0207907
14912	0	chr23	-	1283300	1296867	ENSGALT00000053228	18	2128	ENSGALG00000042967	CTPS1	GO:0003883(CTP synthase activity);GO:0042802(identical protein binding);GO:0042100(B cell proliferation);GO:0016020(membrane);GO:0006241(CTP biosynthetic process);GO:0042098(T cell proliferation)	00240(Pyrimidine metabolism)	NA	NA	CTP synthase 1 [Source:HGNC Symbol;Acc:HGNC:2519]	NA	3.74179	1.43061	4.11518	2.50059	1.50557	2.20082	2.39046	1.3536	4.89334	2.40876	5.95755	3.74682	6.9179	0.897172	3.07893	16.8914	4.91073	8.29369	3.85396	4.41988	1.98163	2.00308	3.09586
14914	0	chr23	+	1432743	1440630	ENSGALT00000001016	15	6601	ENSGALG00000000720	ENSGALG00000000720	GO:0005525(GTP binding);GO:0003924(GTPase activity);GO:0000166(nucleotide binding)	04621(NOD-like receptor signaling pathway)	K20899	NA	NA	NA	0.928412	0.662023	0.471485	0.559417	0.646957	2.03534	1.77828	1.96512	2.69052	3.68599	3.3497	3.51861	2.71714	12.9747	3.61801	5.76539	4.12493	4.50278	6.40347	3.24207	1.92625	0.603187	0.687307
14932	0	chr23	+	1578985	1600788	ENSGALT00000069141	11	2675	ENSGALG00000000814	HNRNPR	GO:0071013(catalytic step 2 spliceosome);GO:0030529(intracellular ribonucleoprotein complex);GO:0005654(nucleoplasm);GO:0005634(nucleus);GO:0003723(RNA binding);GO:0003676(nucleic acid binding)	NA	NA	NA	heterogeneous nuclear ribonucleoprotein R [Source:HGNC Symbol;Acc:HGNC:5047]	NA	0.180298	0.221691	0.370419	0.089584	0.033911	0.027582	4.21546	0.104793	0.117189	0.367106	1.57225	2.05926	1.64084	0.206971	0.139767	1.72917	14.8421	5.57034	1.30236	0.685517	1.44928	0.0617475	0.257469
14961	0	chr23	-	1915797	1916952	ENSGALT00000074469	2	895	ENSGALG00000036006	ENSGALG00000036006	NA	NA	NA	NA	NA	NA	0.144135	0.360447	0.35958	0.320157	0.496556	1.12185	0.749092	0.626587	1.9255	1.94756	1.22784	1.55025	2.29103	1.47848	1.76117	1.70549	1.34021	1.60229	1.77325	1.7003	0.832509	0.408357	0.288054
14962	0	chr23	+	1922623	1937829	ENSGALT00000001392	15	2116	ENSGALG00000000943	WDTC1	GO:0005829(cytosol);GO:0005634(nucleus);GO:0055082(cellular chemical homeostasis);GO:0045717(negative regulation of fatty acid biosynthetic process);GO:0035264(multicellular organism growth);GO:0032869(cellular response to insulin stimulus);GO:0008361(regulation of cell size);GO:0006006(glucose metabolic process);GO:0000122(negative regulation of transcription from RNA polymerase II promoter);GO:…	NA	NA	NA	WD and tetratricopeptide repeats 1 [Source:HGNC Symbol;Acc:HGNC:29175]	NA	45.6298	48.5727	50.797	61.0413	54.4613	83.8641	86.3173	77.6029	80.5633	93.4099	101.417	99.4596	116.832	107.155	145.923	132.269	126.129	134.774	107.816	91.7967	82.5948	57.7513	48.3332
14966	0	chr23	-	1963495	1966045	ENSGALT00000049608	11	1422	ENSGALG00000030706	ENSGALG00000030706	NA	NA	NA	NA	NA	NA	0.0001	0.0001	0.0001	0.0001	0.065794	0.132478	0.224849	0.0001	0.014794	0.353409	0.182816	0.023644	0.710143	1.02627	1.01523	0.558132	0.374151	0.64917	0.586686	0.183673	0.119142	0.032947	0.0001
14975	0	chr23	+	2099731	2105548	ENSGALT00000080306	8	942	ENSGALG00000037603	SESN2	GO:0071230(cellular response to amino acid stimulus);GO:1904262(negative regulation of TORC1 signaling);GO:0034198(cellular response to amino acid starvation);GO:0030308(negative regulation of cell growth);GO:0001932(regulation of protein phosphorylation);GO:0042149(cellular response to glucose starvation);GO:0043491(protein kinase B signaling);GO:0032868(response to insulin);GO:0042593(glucose h…	NA	NA	NA	sestrin 2 [Source:HGNC Symbol;Acc:HGNC:20746]	NA	3.05633	3.09419	4.4073	8.97329	8.72314	13.9127	23.5084	25.4791	18.1168	19.1158	18.5992	13.7501	19.049	11.386	25.9763	23.2573	15.4403	21.558	14.7284	18.6106	20.9668	8.84821	3.51927
15011	0	chr23	+	2399479	2404284	ENSGALT00000068027	6	1538	ENSGALG00000038748	ENSGALG00000038748	NA	NA	NA	NA	NA	NA	5.01608	3.67364	4.7166	20.9063	19.4647	132.97	74.3149	101.429	39.8452	57.5743	33.553	127.831	96.0761	103.929	101.012	119.409	71.4177	97.2797	109.278	43.6575	102.905	20.1855	4.46877
15043	0	chr23	+	3220329	3225445	ENSGALT00000072202	10	1616	ENSGALG00000034107	TRIM63	NA	NA	NA	NA	tripartite motif containing 63 [Source:HGNC Symbol;Acc:HGNC:16007]	NA	7.22993	8.59625	8.00989	33.9042	39.181	96.3911	80.731	132.542	296.475	499.759	270.952	61.4789	91.072	60.123	626.105	374.523	349.32	449.983	70.8913	355.729	103.222	36.5426	7.94536
15046	0	chr23	-	3229056	3234549	ENSGALT00000053717	11	2449	ENSGALG00000043829	EXTL1	NA	00534(Glycosaminoglycan biosynthesis - heparan sulfate / heparin)	K02366	EC:2.4.1.224;EC:2.4.1.225	exostosin like glycosyltransferase 1 [Source:HGNC Symbol;Acc:HGNC:3515]	NA	0.595076	0.903243	1.76222	7.64014	8.50246	12.6744	13.9349	10.3984	6.29127	8.04628	12.837	12.7826	7.81029	8.66953	10.6652	7.8377	10.0051	9.50267	9.75414	9.05817	12.3359	8.0713	1.08685
15056	0	chr23	+	3254354	3257700	ENSGALT00000059891	3	1429	ENSGALG00000009680	PAQR7	GO:0048545(response to steroid hormone);GO:0043401(steroid hormone mediated signaling pathway);GO:0005496(steroid binding);GO:0003707(steroid hormone receptor activity);GO:0005886(plasma membrane);GO:0016021(integral component of membrane);GO:0016020(membrane)	NA	NA	NA	progestin and adipoQ receptor family member 7 [Source:HGNC Symbol;Acc:HGNC:23146]	NA	0.0001	0.782961	1.4228	0.508617	0.652767	1.64383	0.934536	1.39311	1.98271	2.02795	3.30734	1.97545	4.23692	1.10687	4.46182	3.28	2.36052	3.36745	2.43975	2.43933	1.32383	0.580692	0.735287
15065	0	chr23	+	3268576	3274332	ENSGALT00000062821	7	1316	ENSGALG00000033079	RRAGC	GO:0019003(GDP binding);GO:0034198(cellular response to amino acid starvation);GO:0003924(GTPase activity);GO:0005764(lysosome);GO:0032006(regulation of TOR signaling);GO:0005737(cytoplasm);GO:0005634(nucleus);GO:0046982(protein heterodimerization activity);GO:0043231(intracellular membrane-bounded organelle);GO:0051020(GTPase binding);GO:0005525(GTP binding);GO:0043200(response to amino acid);GO…	04150(mTOR signaling pathway);04140(Autophagy - animal)	K16186	NA	ras-related GTP-binding protein C [Source:RefSeq peptide;Acc:NP_001026067]	NA	0.107782	0.193337	0.080104	0.261525	0.204227	0.886551	1.13978	0.530974	0.025327	0.594806	0.353854	0.319534	0.553335	0.559453	0.61928	0.650493	0.489774	0.586516	0.477441	0.324662	0.852434	0.232876	0.127074
15076	0	chr23	+	3552052	3564494	ENSGALT00000002504	11	2511	ENSGALG00000001639	MTF1	GO:0003676(nucleic acid binding);GO:0006366(transcription from RNA polymerase II promoter);GO:0000978(RNA polymerase II core promoter proximal region sequence-specific DNA binding);GO:0000979(RNA polymerase II core promoter sequence-specific DNA binding);GO:0001047(core promoter binding);GO:0001077(transcriptional activator activity, RNA polymerase II core promoter proximal region sequence-specif…	NA	NA	NA	metal regulatory transcription factor 1 [Source:HGNC Symbol;Acc:HGNC:7428]	NA	18.2301	17.3176	14.1856	11.3271	10.6071	23.5062	17.9774	18.0614	15.3103	18.8683	15.1279	24.2513	23.0798	29.0945	40.838	27.8427	19.816	29.4989	25.4752	16.4355	19.8484	10.9671	16.5778
15098	0	chr23	-	3785583	3788457	ENSGALT00000069195	3	2202	ENSGALG00000002021	ZC3H12A	GO:0004532(exoribonuclease activity);GO:0043022(ribosome binding);GO:0016579(protein deubiquitination);GO:0010595(positive regulation of endothelial cell migration);GO:0045766(positive regulation of angiogenesis);GO:0003730(mRNA 3'-UTR binding);GO:0035198(miRNA binding);GO:0090502(RNA phosphodiester bond hydrolysis, endonucleolytic);GO:0000932(P-body);GO:0004843(thiol-dependent ubiquitin-specific…	NA	NA	NA	zinc finger CCCH-type containing 12A [Source:HGNC Symbol;Acc:HGNC:26259]	NA	5.38127	8.4258	7.12167	7.62785	2.57588	14.423	2.59006	10.0732	11.6696	14.6852	14.157	38.6422	36.274	53.311	32.8154	27.4481	23.2292	27.8309	42.7424	13.5039	9.02875	5.10187	6.97625
15112	0	chr23	-	4072481	4084878	ENSGALT00000003362	10	3436	ENSGALG00000002144	THRAP3	GO:0070062(extracellular exosome);GO:0035145(exon-exon junction complex);GO:0016607(nuclear speck);GO:0016592(mediator complex);GO:0005654(nucleoplasm);GO:0005634(nucleus);GO:0048255(mRNA stabilization);GO:0048026(positive regulation of mRNA splicing, via spliceosome);GO:0045944(positive regulation of transcription from RNA polymerase II promoter);GO:0045893(positive regulation of transcription, …	NA	NA	NA	thyroid hormone receptor associated protein 3 [Source:HGNC Symbol;Acc:HGNC:22964]	NA	0.489917	0.343423	0.240206	0.014822	0.40409	0.089909	1.16143	0.834	0.165769	20.5248	15.9913	0.251139	0.059348	28.5748	0.065784	0.013548	9.97114	3.35016	9.62843	12.2273	0.695112	0.209456	0.357849
15162	0	chr23	+	4454405	4455544	ENSGALT00000071944	1	1140	ENSGALG00000030261	SMIM12	NA	NA	NA	NA	small integral membrane protein 12 [Source:HGNC Symbol;Acc:HGNC:25154]	NA	31.325	36.2712	40.2071	31.3192	39.4777	50.6474	56.0232	44.1053	51.3476	78.5513	90.4216	66.4273	77.4192	77.9944	65.0401	80.7526	70.5241	72.1056	73.9469	73.4401	50.2587	35.3984	35.9344
15196	0	chr23	-	5077325	5094760	ENSGALT00000005168	6	1463	ENSGALG00000003265	PTP4A2	GO:0005737(cytoplasm);GO:0070062(extracellular exosome);GO:0004725(protein tyrosine phosphatase activity);GO:0006470(protein dephosphorylation);GO:0005634(nucleus);GO:0016311(dephosphorylation);GO:0035335(peptidyl-tyrosine dephosphorylation);GO:0016791(phosphatase activity);GO:0008138(protein tyrosine/serine/threonine phosphatase activity)	NA	NA	NA	protein tyrosine phosphatase type IVA, member 2 [Source:HGNC Symbol;Acc:HGNC:9635]	NA	33.3586	36.1124	34.1197	30.2876	35.9062	41.1776	57.1555	43.6848	68.3163	83.7986	83.4337	70.2447	70.9062	69.9336	61.8438	87.9547	60.7061	70.1682	70.3615	78.5162	47.3393	33.0969	34.5302
15270	0	chr23	-	5511936	5518527	ENSGALT00000006051	6	1701	ENSGALG00000003816	NT5C1A	GO:0009128(purine nucleoside monophosphate catabolic process);GO:0016311(dephosphorylation);GO:0008253(5'-nucleotidase activity);GO:0009117(nucleotide metabolic process);GO:0000287(magnesium ion binding);GO:0000166(nucleotide binding);GO:0005737(cytoplasm)	00230(Purine metabolism);00240(Pyrimidine metabolism);00760(Nicotinate and nicotinamide metabolism)	K01081	EC:3.1.3.5	5'-nucleotidase, cytosolic IA [Source:HGNC Symbol;Acc:HGNC:17819]	NA	4.12009	2.3088	2.66544	27.7504	35.4775	4.56853	10.3758	11.8688	25.4756	31.6612	28.0715	66.9258	57.3984	50.8441	36.8139	36.8511	26.0702	33.245	58.3894	28.4027	8.93772	31.6139	3.03144
15351	0	chr24	+	59373	97543	ENSGALT00000078547	15	2733	ENSGALG00000036873	SIK2	GO:0046777(protein autophosphorylation);GO:0006468(protein phosphorylation);GO:0000287(magnesium ion binding);GO:0005524(ATP binding);GO:0004674(protein serine/threonine kinase activity);GO:0035556(intracellular signal transduction)	NA	NA	NA	salt inducible kinase 2 [Source:HGNC Symbol;Acc:HGNC:21680]	NA	8.10396	8.97836	8.88962	10.9409	11.8234	18.9896	15.7049	15.69	15.4588	27.0381	16.4706	15.3889	20.0921	14.7119	23.5088	25.6241	10.9589	20.0306	16.731	19.6559	16.7948	11.3822	8.65731
15367	0	chr24	-	296326	299853	ENSGALT00000029889	3	659	ENSGALG00000018942	NRGN	GO:0005516(calmodulin binding)	NA	NA	NA	neurogranin [Source:HGNC Symbol;Acc:HGNC:8000]	NA	0.122813	1.48961	1.09723	3.26365	2.84343	1.69334	2.7798	1.67415	10.2574	17.8856	17.6853	13.0037	22.2164	15.0861	32.281	22.0434	46.1075	33.4773	16.7688	15.2761	2.0491	3.05354	0.903216
15389	0	chr24	-	407252	415301	ENSGALT00000085184	9	1536	ENSGALG00000037407	FAM118B	NA	NA	NA	NA	family with sequence similarity 118 member B [Source:HGNC Symbol;Acc:HGNC:26110]	NA	0.0001	0.0001	0.0001	0.0001	0.0001	0.0001	0.0001	0.0001	3.43581	0.0001	0.015598	2.22278	0.0001	0.0001	4.19833	0.0001	1.9393	2.04591	0.740992	1.1505	0.0001	0.0001	0.0001
15467	0	chr24	+	2568408	2587817	ENSGALT00000047451	20	2050	ENSGALG00000001604	ENSGALG00000001604	GO:0004565(beta-galactosidase activity);GO:0005773(vacuole);GO:0004553(hydrolase activity, hydrolyzing O-glycosyl compounds);GO:0005975(carbohydrate metabolic process);GO:0016798(hydrolase activity, acting on glycosyl bonds);GO:0016787(hydrolase activity);GO:0008152(metabolic process)	NA	NA	NA	NA	NA	0.0001	0.0001	0.0001	0.0001	0.0001	5.1e-05	0.013841	0.188846	4.1e-05	3.6284	1.84353	1.85061	0.219165	5.1e-05	4.41024	3.22236	1.59313	3.07524	0.689941	1.82399	0.0675793	0.0001	0.0001
15489	0	chr24	+	3076351	3078527	ENSGALT00000086458	4	1069	ENSGALG00000006512	HSPA8	GO:0009792(embryo development ending in birth or egg hatching);GO:0051219(phosphoprotein binding);GO:0005524(ATP binding);GO:0000166(nucleotide binding);GO:0031072(heat shock protein binding);GO:0048568(embryonic organ development);GO:0007369(gastrulation);GO:0045892(negative regulation of transcription, DNA-templated);GO:0043209(myelin sheath);GO:0045296(cadherin binding);GO:0005925(focal adhesi…	03040(Spliceosome);04141(Protein processing in endoplasmic reticulum);04010(MAPK signaling pathway);04144(Endocytosis);05164(Influenza A)	NA	NA	heat shock protein family A (Hsp70) member 8 [Source:HGNC Symbol;Acc:HGNC:5241]	NA	41.0868	25.57	69.864	16.7343	26.3727	85.6443	124.936	21.5256	48.1916	34.6144	12.3205	320.879	62.5398	229.292	511.523	161.442	642.711	438.559	204.237	31.7088	77.3685	21.5535	45.507
15491	0	chr24	+	3076651	3076747	ENSGALT00000041931	1	97	ENSGALG00000028661	SNORD14	NA	NA	NA	NA	Small nucleolar RNA SNORD14 [Source:RFAM;Acc:RF00016]	NA	2.6219	0.674674	1.13673	1.19689	1.91335	9.49238	9.4704	3.39177	3.70129	2.0023	2.92967	8.2012	8.12371	15.3657	5.47427	2.43889	12.4308	6.78132	10.5636	2.87775	7.45152	1.55512	1.47777
15494	0	chr24	-	3121834	3134300	ENSGALT00000010551	12	2116	ENSGALG00000006527	CRTAM	GO:0005886(plasma membrane);GO:0070669(response to interleukin-2);GO:0051606(detection of stimulus);GO:0050715(positive regulation of cytokine secretion);GO:0045954(positive regulation of natural killer cell mediated cytotoxicity);GO:0008037(cell recognition);GO:0002860(positive regulation of natural killer cell mediated cytotoxicity directed against tumor cell target);GO:0002355(detection of tum…	NA	NA	NA	cytotoxic and regulatory T-cell molecule [Source:HGNC Symbol;Acc:HGNC:24313]	NA	0.0001	0.0001	0.0001	0.0001	0.0001	0.0001	0.0001	0.0001	0.062185	0.027123	0.0463	0.175498	0.024359	2.6039	0.582911	0.953287	0.745257	0.760485	0.934584	0.0452027	0.0001	0.0001	0.0001
15529	0	chr24	+	4178981	4186097	ENSGALT00000063235	11	1463	ENSGALG00000006755	USP2	GO:0036459(thiol-dependent ubiquitinyl hydrolase activity);GO:0016579(protein deubiquitination);GO:0006511(ubiquitin-dependent protein catabolic process);GO:0004843(thiol-dependent ubiquitin-specific protease activity);GO:0030332(cyclin binding);GO:0031625(ubiquitin protein ligase binding);GO:0042802(identical protein binding);GO:0000122(negative regulation of transcription from RNA polymerase II…	NA	NA	NA	ubiquitin specific peptidase 2 [Source:HGNC Symbol;Acc:HGNC:12618]	NA	6.91024	7.49204	6.77751	10.3993	11.482	30.85	14.142	23.6026	19.2079	17.4878	33.8593	26.3599	31.2483	34.2805	41.6721	42.2521	36.2756	40.0666	30.6296	23.5183	22.8649	10.9406	7.05993
15530	0	chr24	+	4179196	4187152	ENSGALT00000084322	12	2215	ENSGALG00000006755	USP2	GO:0036459(thiol-dependent ubiquitinyl hydrolase activity);GO:0016579(protein deubiquitination);GO:0006511(ubiquitin-dependent protein catabolic process);GO:0004843(thiol-dependent ubiquitin-specific protease activity);GO:0030332(cyclin binding);GO:0031625(ubiquitin protein ligase binding);GO:0042802(identical protein binding);GO:0000122(negative regulation of transcription from RNA polymerase II…	NA	NA	NA	ubiquitin specific peptidase 2 [Source:HGNC Symbol;Acc:HGNC:12618]	NA	4.67285	5.66139	5.53103	5.83571	14.4641	70.8799	62.3578	50.3103	45.7295	71.4865	72.3355	57.4434	66.836	68.4391	92.6984	88.2531	82.5603	87.8372	64.2395	63.1839	61.1827	10.1499	5.28842
15568	0	chr24	-	4467296	4538656	ENSGALT00000048122	7	2241	ENSGALG00000038540	ZBTB16	NA	NA	NA	NA	zinc finger and BTB domain containing 16 [Source:HGNC Symbol;Acc:HGNC:12930]	NA	0.0001	0.074739	0.0001	17.8987	19.0804	68.9286	35.5709	54.809	11.2369	13.803	17.5624	0.794422	2.7297	9.35905	49.8255	24.1113	40.6724	38.2031	4.29439	14.2008	53.1028	18.4896	0.0249797
15573	0	chr24	+	4565032	4570770	ENSGALT00000085081	6	926	ENSGALG00000035980	REXO2	GO:0005739(mitochondrion);GO:0005730(nucleolus);GO:0005634(nucleus);GO:0006139(nucleobase-containing compound metabolic process);GO:0005925(focal adhesion);GO:0008408(3'-5' exonuclease activity)	03008(Ribosome biogenesis in eukaryotes)	K13288	EC:3.1.-.-	oligoribonuclease, mitochondrial [Source:RefSeq peptide;Acc:NP_001265049]	NA	4.70668	24.5423	6.66914	2.74739	22.1744	5.00192	0.82505	28.8112	35.9958	39.404	39.787	44.5515	64.7775	49.7933	55.0007	50.8949	6.59262	37.4961	53.0408	38.3956	11.5461	12.4609	11.9727
15597	0	chr24	-	5110448	5112102	ENSGALT00000011524	4	1148	ENSGALG00000007114	APOA1	GO:0070653(high-density lipoprotein particle receptor binding);GO:0034364(high-density lipoprotein particle);GO:0051726(regulation of cell cycle);GO:0005515(protein binding);GO:0072562(blood microparticle);GO:0042627(chylomicron);GO:0070328(triglyceride homeostasis);GO:0051006(positive regulation of lipoprotein lipase activity);GO:0046470(phosphatidylcholine metabolic process);GO:0045723(positive…	03320(PPAR signaling pathway)	NA	NA	apolipoprotein A1 [Source:HGNC Symbol;Acc:HGNC:600]	NA	3.97441	4.24903	4.15418	33.015	22.5017	105.302	90.8261	152.372	13.4336	22.7664	35.4923	25.9989	19.6473	117.756	37.0594	58.103	67.9137	54.3587	54.4675	23.8974	116.167	27.7584	4.12587
15598	0	chr24	-	5110450	5111924	ENSGALT00000084883	3	1080	ENSGALG00000007114	APOA1	GO:0070653(high-density lipoprotein particle receptor binding);GO:0034364(high-density lipoprotein particle);GO:0051726(regulation of cell cycle);GO:0005515(protein binding);GO:0072562(blood microparticle);GO:0042627(chylomicron);GO:0070328(triglyceride homeostasis);GO:0051006(positive regulation of lipoprotein lipase activity);GO:0046470(phosphatidylcholine metabolic process);GO:0045723(positive…	03320(PPAR signaling pathway)	NA	NA	apolipoprotein A1 [Source:HGNC Symbol;Acc:HGNC:600]	NA	0.017077	0.402551	0.185583	25.2242	5.90839	24.2	90.0553	31.1043	9.4742	1.55856	8.54986	14.0718	0.239718	56.2872	23.8154	26.7423	41.7299	30.7626	23.5329	6.52754	48.4532	15.5663	0.201737
15600	0	chr24	-	5110450	5111959	ENSGALT00000052540	3	1224	ENSGALG00000007114	APOA1	GO:0070653(high-density lipoprotein particle receptor binding);GO:0034364(high-density lipoprotein particle);GO:0051726(regulation of cell cycle);GO:0005515(protein binding);GO:0072562(blood microparticle);GO:0042627(chylomicron);GO:0070328(triglyceride homeostasis);GO:0051006(positive regulation of lipoprotein lipase activity);GO:0046470(phosphatidylcholine metabolic process);GO:0045723(positive…	03320(PPAR signaling pathway)	NA	NA	apolipoprotein A1 [Source:HGNC Symbol;Acc:HGNC:600]	NA	0.0001	0.0001	0.0001	0.0001	0.011912	8.52611	4.19074	7.71903	0.868842	0.216531	1.66406	3.51994	1.22442	7.96438	5.92358	4.54543	7.36575	5.94492	4.23625	0.916478	6.81196	0.006006	0.0001
15601	0	chr24	-	5110455	5111948	ENSGALT00000089703	4	1017	ENSGALG00000007114	APOA1	GO:0070653(high-density lipoprotein particle receptor binding);GO:0034364(high-density lipoprotein particle);GO:0051726(regulation of cell cycle);GO:0005515(protein binding);GO:0072562(blood microparticle);GO:0042627(chylomicron);GO:0070328(triglyceride homeostasis);GO:0051006(positive regulation of lipoprotein lipase activity);GO:0046470(phosphatidylcholine metabolic process);GO:0045723(positive…	03320(PPAR signaling pathway)	NA	NA	apolipoprotein A1 [Source:HGNC Symbol;Acc:HGNC:600]	NA	0.0001	0.0001	0.0001	15.2528	4.36669	27.891	36.2522	43.1776	3.38985	11.1587	8.19597	6.95709	3.06421	31.8132	15.7232	19.7191	26.9521	20.7982	13.9448	7.58151	35.7736	9.80973	0.0001
15611	0	chr24	+	5197792	5202789	ENSGALT00000054882	18	2430	ENSGALG00000030139	ENSGALG00000030139	NA	NA	NA	NA	NA	NA	1.52998	1.26151	2.53521	1.16562	1.94208	6.18253	11.4293	7.14289	4.49298	4.58612	5.76943	4.32349	12.4928	6.4818	5.23258	4.11835	12.831	7.39399	7.76604	4.94951	8.25158	1.55385	1.77557
15626	0	chr24	+	5401364	5404954	ENSGALT00000060855	7	2187	ENSGALG00000032260	IL10RA	NA	04060(Cytokine-cytokine receptor interaction)	NA	NA	interleukin 10 receptor subunit alpha [Source:HGNC Symbol;Acc:HGNC:5964]	NA	0.050286	0.132375	0.15088	0.03677	0.222864	0.276486	0.0001	0.052671	0.322987	0.30031	0.290806	0.712894	0.216717	5.125	2.05522	1.03981	1.53727	1.5441	2.0182	0.304701	0.109752	0.129817	0.11118
15637	0	chr24	+	5450666	5455569	ENSGALT00000011996	7	1861	ENSGALG00000007416	CD3E	GO:0042105(alpha-beta T cell receptor complex);GO:0042101(T cell receptor complex);GO:0009897(external side of plasma membrane);GO:0005911(cell-cell junction);GO:0005886(plasma membrane);GO:0001772(immunological synapse);GO:0097190(apoptotic signaling pathway);GO:0050870(positive regulation of T cell activation);GO:0050852(T cell receptor signaling pathway);GO:0050850(positive regulation of calci…	NA	NA	NA	CD3e molecule [Source:HGNC Symbol;Acc:HGNC:1674]	NA	0.0001	0.0001	0.219818	0.129634	0.050875	0.454313	0.168928	0.432563	2.62184	1.43639	0.675652	2.61952	1.87961	51.8001	10.7499	10.8671	4.86872	8.82858	18.7664	1.57796	0.351935	0.0902545	0.0733393
15663	0	chr24	-	5639319	5645750	ENSGALT00000012507	9	1356	ENSGALG00000007716	SLC37A4	GO:0005623(cell);GO:0006810(transport);GO:0005215(transporter activity);GO:0055085(transmembrane transport);GO:0016021(integral component of membrane);GO:0016020(membrane);GO:0001780(neutrophil homeostasis);GO:0001816(cytokine production);GO:0002318(myeloid progenitor cell differentiation);GO:0005977(glycogen metabolic process);GO:0006089(lactate metabolic process);GO:0006641(triglyceride metabol…	NA	NA	NA	solute carrier family 37 member 4 [Source:HGNC Symbol;Acc:HGNC:4061]	NA	2.65189	4.03184	2.37824	18.7649	22.7612	56.2282	44.6284	38.5813	207.869	191.578	235.996	211.107	242.614	168.625	141.877	167.435	157.009	155.44	207.449	211.814	46.4793	20.763	3.02066
15739	0	chr25	+	920724	921947	ENSGALT00000077945	2	650	ENSGALG00000043651	ENSGALG00000043651	NA	NA	NA	NA	NA	NA	9.25155	8.77513	6.49911	8.99248	5.8054	7.98261	11.5641	6.76183	5.81921	9.71757	6.62657	7.70334	10.7086	7.9018	28.5691	15.8934	21.7894	22.0839	8.77124	7.38778	8.7695	7.39894	8.17526
15797	0	chr25	-	1267434	1272776	ENSGALT00000080116	9	1475	ENSGALG00000006229	ENSGALG00000006229	GO:0016021(integral component of membrane);GO:0016020(membrane)	NA	NA	NA	NA	NA	0.05487	0.153928	0.164818	0.13128	0.192566	0.44868	0.258081	0.622742	0.410729	0.492285	0.284046	1.99202	0.860753	14.2163	4.30246	2.83555	2.5792	3.23907	5.6897	0.395687	0.443168	0.161923	0.124539
15798	0	chr25	-	1269035	1272747	ENSGALT00000010070	7	1280	ENSGALG00000006229	ENSGALG00000006229	GO:0016021(integral component of membrane);GO:0016020(membrane)	NA	NA	NA	NA	NA	0.0001	0.21934	0.028715	0.133108	0.0001	0.050389	0.587473	0.014825	0.297009	0.21288	0.0001	0.415938	0.165316	4.62514	1.37594	1.15965	0.48973	1.00844	1.73546	0.169996	0.217562	0.066604	0.0827183
15802	0	chr25	-	1286131	1289702	ENSGALT00000073756	9	1152	ENSGALG00000040002	ENSGALG00000040002	NA	NA	NA	NA	NA	NA	0.0001	0.0001	0.0001	0.0001	0.082186	0.0001	0.0001	0.0001	0.135705	0.153322	0.063782	0.33323	0.10193	7.12524	1.65665	0.89055	1.75513	1.43411	2.52013	0.117603	0.0001	0.041143	0.0001
15813	0	chr25	+	1357719	1378793	ENSGALT00000059522	41	5535	ENSGALG00000039163	ARHGEF11	GO:0045893(positive regulation of transcription, DNA-templated);GO:0005737(cytoplasm);GO:0007266(Rho protein signal transduction);GO:0007186(G-protein coupled receptor signaling pathway);GO:0001664(G-protein coupled receptor binding)	04270(Vascular smooth muscle contraction)	NA	NA	Rho guanine nucleotide exchange factor 11 [Source:HGNC Symbol;Acc:HGNC:14580]	NA	0.0001	0.0001	0.0001	0.0001	0.0001	0.0001	0.0001	0.0001	2.03483	2.10448	0.0001	3.35613	0.0001	0.0001	0.675199	0.0001	0.0001	0.225133	1.11878	1.3798	0.0001	0.0001	0.0001
15841	0	chr25	+	1490967	1495432	ENSGALT00000021610	10	1947	ENSGALG00000013232	ENSGALG00000013232	GO:0072488(ammonium transmembrane transport);GO:0015695(organic cation transport);GO:0015696(ammonium transport);GO:0008519(ammonium transmembrane transporter activity);GO:0006810(transport);GO:0005887(integral component of plasma membrane);GO:0016021(integral component of membrane);GO:0016020(membrane)	NA	NA	NA	NA	NA	0.322494	0.688998	0.677764	0.83016	1.08563	1.45023	0.886401	0.978598	1.01423	0.482288	0.726118	0.730743	1.09259	3.6483	1.40739	1.92628	1.5182	1.61729	1.82388	0.740878	1.10508	0.957897	0.563085
15910	0	chr25	+	1872862	1873615	ENSGALT00000044368	3	431	ENSGALG00000026613	ENSGALG00000026613	GO:0046914(transition metal ion binding);GO:0046872(metal ion binding);GO:0005509(calcium ion binding)	NA	NA	NA	NA	NA	0.751124	0.85314	0.378278	0.0001	0.438616	0.0001	1.78761	0.842718	0.0001	0.264651	1.07558	8.54098	2.82158	5.98834	7.20094	1.58243	1.91383	3.56574	5.78363	0.446776	0.876808	0.219358	0.660847
15913	0	chr25	+	1889768	1890103	ENSGALT00000046815	1	336	ENSGALG00000032403	ENSGALG00000032403	NA	NA	NA	NA	NA	NA	0.0001	1.32627	0.487002	1.32332	1.82785	6.34399	24.9873	6.1252	29.0992	0.662318	7.93484	35.8334	34.1565	47.6072	93.1019	405.597	71.562	190.087	39.199	12.5654	12.4855	1.57558	0.604456
15965	0	chr25	-	2105075	2117519	ENSGALT00000067435	10	936	ENSGALG00000013537	TPM3	GO:0008017(microtubule binding);GO:0070062(extracellular exosome);GO:0015629(actin cytoskeleton);GO:0005829(cytosol);GO:0001725(stress fiber);GO:0005884(actin filament);GO:0005862(muscle thin filament tropomyosin);GO:0006936(muscle contraction);GO:0007015(actin filament organization);GO:0008307(structural constituent of muscle);GO:0051015(actin filament binding)	04260(Cardiac muscle contraction);04261(Adrenergic signaling in cardiomyocytes)	NA	NA	tropomyosin 3 [Source:HGNC Symbol;Acc:HGNC:12012]	NA	0.863767	0.0001	0.918474	2.00868	1.68491	6.87361	1.04425	8.94714	0.914051	3.29968	2.06538	5.1609	3.54162	8.47583	4.63029	5.05548	4.18556	4.62378	5.72612	2.09304	5.62167	1.84679	0.594114
15969	0	chr25	-	2122986	2126150	ENSGALT00000082653	7	975	ENSGALG00000034258	C25H1ORF43	NA	NA	NA	NA	uncharacterized protein LOC430589 isoform 1 [Source:RefSeq peptide;Acc:NP_001292725]	NA	5.36639	3.11278	6.35928	3.27524	3.30947	14.2925	8.99305	9.32765	13.0333	15.8578	16.459	10.8714	13.8316	18.3607	14.8316	17.1445	15.7395	15.9052	14.3545	15.1167	10.8711	3.29235	4.94615
15970	0	chr25	-	2122989	2126135	ENSGALT00000090237	6	897	ENSGALG00000034258	C25H1ORF43	NA	NA	NA	NA	uncharacterized protein LOC430589 isoform 1 [Source:RefSeq peptide;Acc:NP_001292725]	NA	0.300462	0.985011	0.1856	0.160077	0.134543	1.03021	0.525815	0.745464	0.492589	0.0001	1.75283	1.65753	3.64689	4.10545	3.10656	5.78836	5.04122	4.64538	3.13662	0.748507	0.767162	0.14731	0.490358
15978	0	chr25	+	2150356	2150832	ENSGALT00000082013	2	402	ENSGALG00000039865	ENSGALG00000039865	NA	NA	NA	NA	NA	NA	0.399769	1.20854	1.15105	0.931318	1.17525	4.06557	5.51268	5.70163	8.1003	7.03533	6.97428	5.19388	9.85746	10.773	9.8295	13.0678	6.69027	9.86252	8.60811	7.36997	5.09329	1.05329	0.919788
16010	0	chr25	+	2331569	2336795	ENSGALT00000086530	3	2839	ENSGALG00000044383	ENSGALG00000044383	NA	04210(Apoptosis)	K02539	NA	NA	NA	10.6937	12.0694	10.8197	12.0711	13.1081	37.9922	32.3676	35.2789	33.78	62.8394	42.3803	20.5993	28.5817	49.6748	243.851	101.236	132.862	159.316	32.9519	46.3332	35.2129	12.5896	11.1943
16011	0	chr25	+	2331569	2336801	ENSGALT00000089951	4	2629	ENSGALG00000044383	ENSGALG00000044383	NA	04210(Apoptosis)	NA	NA	NA	NA	0.002643	0.0001	0.0001	0.0001	0.000984	1.88911	0.952832	1.763	2.03199	2.28165	1.53209	1.82743	1.11654	3.01322	22.5883	9.89915	17.79	16.7591	1.98573	1.94858	1.53498	0.000542	0.000947667
16044	0	chr25	-	2553451	2560918	ENSGALT00000077338	9	2934	ENSGALG00000030502	ENSGALG00000030502	NA	NA	NA	NA	NA	NA	0.489144	0.606192	0.564095	0.054176	0.212992	0.891724	0.255193	0.342836	0.267641	0.371873	0.291952	0.226867	0.216402	2.06876	3.70011	0.769948	5.79782	3.42263	0.837342	0.310489	0.496584	0.133584	0.553144
16077	0	chr25	-	2669483	2672989	ENSGALT00000059548	10	1207	ENSGALG00000030247	TMOD4	GO:0005865(striated muscle thin filament);GO:0051694(pointed-end actin filament capping);GO:0051015(actin filament binding);GO:0005523(tropomyosin binding);GO:0016020(membrane);GO:0005623(cell)	NA	NA	NA	tropomodulin 4 [Source:HGNC Symbol;Acc:HGNC:11874]	NA	0.670949	1.45433	0.974543	6.55486	9.05942	42.6337	63.6764	55.413	213.49	217.389	248.65	369.911	256.059	275.128	219.604	245.993	276.206	247.268	300.366	226.51	53.9077	7.80714	1.03327
16081	0	chr25	+	2694151	2698197	ENSGALT00000042974	10	1235	ENSGALG00000028505	PSMD4	GO:0008540(proteasome regulatory particle, base subcomplex);GO:0043248(proteasome assembly);GO:0043161(proteasome-mediated ubiquitin-dependent protein catabolic process);GO:0005829(cytosol);GO:0031593(polyubiquitin modification-dependent protein binding);GO:0005634(nucleus);GO:0006511(ubiquitin-dependent protein catabolic process);GO:0005654(nucleoplasm);GO:0022624(proteasome accessory complex)	03050(Proteasome)	K03029	NA	proteasome 26S subunit, non-ATPase 4 [Source:HGNC Symbol;Acc:HGNC:9561]	NA	22.0506	24.2104	26.7135	16.198	18.6582	32.7426	38.8143	26.7827	44.826	42.3672	45.835	44.5742	48.2047	46.7966	42.0324	48.8201	40.2311	43.6945	46.5252	44.3427	32.7799	17.4281	24.3248
16113	0	chr25	-	2863621	2867426	ENSGALT00000059186	13	2032	ENSGALG00000031812	TDRKH	GO:0009566(fertilization);GO:0034587(piRNA metabolic process);GO:0007283(spermatogenesis);GO:0005737(cytoplasm);GO:0005739(mitochondrion);GO:0043046(DNA methylation involved in gamete generation);GO:0007140(male meiotic nuclear division);GO:0071546(pi-body);GO:0071547(piP-body)	NA	NA	NA	tudor and KH domain containing [Source:HGNC Symbol;Acc:HGNC:11713]	NA	0.0001	0.0001	0.0001	0.0001	0.0001	0.0001	0.0001	0.0001	0.0001	0.026675	0.137863	0.0001	0.102573	0.883324	1.19902	0.0001	1.33911	0.846076	0.328666	0.0548793	0.0001	0.0001	0.0001
16137	0	chr26	-	60002	63740	ENSGALT00000074604	8	1634	ENSGALG00000031301	TULP1	NA	NA	NA	NA	tubby like protein 1 [Source:HGNC Symbol;Acc:HGNC:12423]	NA	0.0001	0.0001	0.0001	0.624807	0.437065	5.23628	3.78316	2.9911	0.595339	0.25182	0.517415	0.159665	0.017436	0.633402	1.93391	1.34982	0.543124	1.27562	0.270168	0.454858	4.00352	0.530936	0.0001
16159	0	chr26	-	357269	366141	ENSGALT00000050074	10	2409	ENSGALG00000036093	PTPN7	NA	04010(MAPK signaling pathway)	K18019	EC:3.1.3.48	protein tyrosine phosphatase, non-receptor type 7 [Source:HGNC Symbol;Acc:HGNC:9659]	NA	0.167982	0.0001	0.190564	0.112626	0.062469	0.218602	0.0001	0.100238	0.260118	0.210553	0.079654	0.433659	0.219219	14.3559	1.56459	1.8538	1.19175	1.53671	5.00293	0.183442	0.106313	0.0875475	0.119549
16202	0	chr26	-	867137	875006	ENSGALT00000053002	5	5330	ENSGALG00000000295	ENSGALG00000000295	NA	NA	NA	NA	NA	NA	0.195318	0.523925	0.228239	2.00421	1.62621	0.612493	0.169746	0.77849	36.9691	53.5299	32.4016	76.6533	50.3132	32.4991	59.0085	39.8563	27.8883	42.251	53.1552	40.9669	0.520243	1.81521	0.315827
16203	0	chr26	-	868679	873305	ENSGALT00000000386	2	4481	ENSGALG00000000295	ENSGALG00000000295	NA	NA	NA	NA	NA	NA	0.523419	0.579062	0.345087	1.33664	1.18051	0.542297	0.47023	0.211003	32.115	48.131	20.3493	70.7301	51.7174	29.4408	68.7804	25.3206	36.9003	43.6671	50.6294	33.5318	0.407843	1.25858	0.482523
16207	0	chr26	-	913438	925067	ENSGALT00000040724	9	1554	ENSGALG00000000223	TMEM183A	NA	NA	NA	NA	transmembrane protein 183 [Source:RefSeq peptide;Acc:NP_001265085]	NA	4.13614	7.00893	5.21546	8.26039	4.17117	4.54236	4.34701	3.437	7.2531	7.45112	9.19302	11.0918	14.0552	8.91308	14.9658	15.2811	10.2213	13.4894	11.3534	7.96575	4.10879	6.21578	5.45351
16217	0	chr26	-	1001411	1010920	ENSGALT00000040700	11	2025	ENSGALG00000000164	MYBPH	GO:0032982(myosin filament);GO:0005859(muscle myosin complex);GO:0031430(M band);GO:0071688(striated muscle myosin thick filament assembly);GO:0045214(sarcomere organization);GO:0007015(actin filament organization);GO:0006941(striated muscle contraction);GO:0097493(structural molecule activity conferring elasticity);GO:0051371(muscle alpha-actinin binding);GO:0008307(structural constituent of mus…	NA	NA	NA	Myosin-binding protein H [Source:UniProtKB/Swiss-Prot;Acc:Q05623]	NA	76.2876	88.8931	124.249	113.714	92.3009	251.255	164.622	158.536	796.032	1012.75	1415.07	869.044	477.491	582.441	698.424	495.791	883.402	692.539	642.992	1074.62	191.471	103.007	96.4766
16233	0	chr26	+	1096733	1102409	ENSGALT00000000132	7	1253	ENSGALG00000000094	ENSGALG00000000094	GO:0033211(adiponectin-activated signaling pathway);GO:0042562(hormone binding);GO:0007186(G-protein coupled receptor signaling pathway);GO:0004872(receptor activity);GO:0005886(plasma membrane);GO:0016021(integral component of membrane);GO:0016020(membrane)	04920(Adipocytokine signaling pathway)	K07297	NA	NA	NA	19.2552	14.9549	17.095	12.6517	10.4775	26.1864	20.7973	19.2128	23.6722	27.8061	28.673	29.4871	30.1439	31.0143	31.8016	31.1367	25.4564	29.4649	30.2151	26.7171	22.0655	11.5646	17.1017
16244	0	chr26	+	1149271	1154383	ENSGALT00000088382	11	1868	ENSGALG00000026809	SARS	GO:0006418(tRNA aminoacylation for protein translation);GO:0004812(aminoacyl-tRNA ligase activity);GO:0005737(cytoplasm);GO:0000166(nucleotide binding);GO:0005524(ATP binding);GO:0004828(serine-tRNA ligase activity);GO:0006434(seryl-tRNA aminoacylation);GO:0005829(cytosol)	NA	NA	NA	seryl-tRNA synthetase [Source:HGNC Symbol;Acc:HGNC:10537]	NA	0.0001	0.0001	0.0001	0.0001	0.0001	0.0001	0.0001	0.0001	1.37831	1.59567	0.0001	0.0001	4.66929	1.20359	1.31926	0.0001	0.860277	0.726544	1.95766	0.99136	0.0001	0.0001	0.0001
16250	0	chr26	+	1179069	1180779	ENSGALT00000085050	4	564	ENSGALG00000034630	PPIL1	GO:0097718(disordered domain specific binding);GO:0070062(extracellular exosome);GO:0071013(catalytic step 2 spliceosome)	03040(Spliceosome)	K12733	EC:5.2.1.8	peptidylprolyl isomerase like 1 [Source:HGNC Symbol;Acc:HGNC:9260]	NA	0.0001	0.051342	0.072127	0.026929	1.80177	2.31316	0.033999	1.29764	0.021166	1.30388	0.0001	0.0001	0.0001	1.26216	2.43084	2.71482	0.0001	1.71525	0.420786	0.441715	1.21494	0.91435	0.0411897
16252	0	chr26	-	1190495	1200874	ENSGALT00000048558	20	2349	ENSGALG00000033572	SORT1	GO:0005886(plasma membrane);GO:0005829(cytosol);GO:0009986(cell surface);GO:0048471(perinuclear region of cytoplasm);GO:0019899(enzyme binding);GO:0031410(cytoplasmic vesicle);GO:0005794(Golgi apparatus);GO:0048406(nerve growth factor binding);GO:0016021(integral component of membrane);GO:0007186(G-protein coupled receptor signaling pathway);GO:0030140(trans-Golgi network transport vesicle);GO:00…	04142(Lysosome)	K12388	NA	sortilin 1 [Source:HGNC Symbol;Acc:HGNC:11186]	NA	18.8422	20.0492	19.0583	24.6921	43.0143	25.2531	47.4535	34.5358	65.6933	90.0813	91.5615	78.4389	74.8317	72.8577	55.0278	68.0395	80.1824	67.7499	75.3761	82.4454	35.7475	33.8532	19.3166
16290	0	chr26	-	1481250	1482992	ENSGALT00000076429	1	1743	ENSGALG00000036942	KCNA3	GO:0030424(axon)	NA	NA	NA	potassium voltage-gated channel subfamily A member 3 [Source:HGNC Symbol;Acc:HGNC:6221]	NA	0.0001	0.024023	0.04694	0.230684	0.105401	0.046255	0.221911	0.152569	0.175484	0.196366	0.028104	0.188299	0.029572	9.97719	0.707525	1.98923	0.180692	0.959149	3.39835	0.133318	0.140245	0.168042	0.0236877
16299	0	chr26	+	1533760	1550279	ENSGALT00000071836	9	1531	ENSGALG00000000511	KCTD20	GO:0005737(cytoplasm);GO:0042327(positive regulation of phosphorylation)	NA	NA	NA	potassium channel tetramerization domain containing 20 [Source:HGNC Symbol;Acc:HGNC:21052]	NA	9.09153	12.2991	10.8809	11.5776	15.3613	70.1369	56.8506	60.9902	50.6399	88.29	54.8572	39.2077	34.6305	26.2813	95.5575	46.6036	44.6254	62.2622	33.3732	64.5957	62.6592	13.4694	10.7572
16300	0	chr26	+	1535962	1550279	ENSGALT00000090124	8	1462	ENSGALG00000000511	KCTD20	GO:0005737(cytoplasm);GO:0042327(positive regulation of phosphorylation)	NA	NA	NA	potassium channel tetramerization domain containing 20 [Source:HGNC Symbol;Acc:HGNC:21052]	NA	3.5469	5.4604	4.75363	2.89535	2.41412	16.0641	10.2357	17.4558	52.9999	62.5168	36.921	12.1479	25.5512	5.59171	243.5	54.4131	58.9216	118.945	14.4303	50.8126	14.5852	2.65473	4.58698
16301	0	chr26	+	1541534	1550279	ENSGALT00000000700	8	1532	ENSGALG00000000511	KCTD20	GO:0005737(cytoplasm);GO:0042327(positive regulation of phosphorylation)	NA	NA	NA	potassium channel tetramerization domain containing 20 [Source:HGNC Symbol;Acc:HGNC:21052]	NA	3.58489	4.97806	8.2749	1.41843	2.08499	23.2621	2.46634	41.8763	218.906	218.395	141.084	7.43331	39.7616	2.69483	259.577	156.785	234.619	216.994	16.6299	192.795	22.5349	1.75171	5.61261
16303	0	chr26	-	1556222	1564276	ENSGALT00000047800	13	1395	ENSGALG00000000523	STK38	GO:0005829(cytosol);GO:0005737(cytoplasm);GO:0005634(nucleus);GO:0043407(negative regulation of MAP kinase activity);GO:0035556(intracellular signal transduction);GO:0006468(protein phosphorylation);GO:0006464(cellular protein modification process);GO:0045296(cadherin binding);GO:0031435(mitogen-activated protein kinase kinase kinase binding);GO:0005524(ATP binding);GO:0004674(protein serine/thre…	NA	NA	NA	serine/threonine kinase 38 [Source:HGNC Symbol;Acc:HGNC:17847]	NA	0.121502	0.262379	0.147757	0.246343	0.323647	0.271189	0.583227	1.31455	3.45946	3.61304	3.93698	0.159037	0.566844	0.825123	5.4311	0.825882	1.60905	2.62201	0.517001	3.66983	0.722989	0.284995	0.177213
16307	0	chr26	+	1588453	1591609	ENSGALT00000044994	3	1532	ENSGALG00000028318	CDKN1A	GO:0007346(regulation of mitotic cell cycle);GO:0007050(cell cycle arrest);GO:0005634(nucleus);GO:0004861(cyclin-dependent protein serine/threonine kinase inhibitor activity);GO:0019912(cyclin-dependent protein kinase activating kinase activity);GO:0030332(cyclin binding);GO:0031625(ubiquitin protein ligase binding);GO:0000079(regulation of cyclin-dependent protein serine/threonine kinase activit…	04012(ErbB signaling pathway);04068(FoxO signaling pathway);04110(Cell cycle);04115(p53 signaling pathway);04218(Cellular senescence)	K06625	NA	cyclin-dependent kinase inhibitor 1A (p21, Cip1) [Source:RefSeq peptide;Acc:NP_989727]	NA	1.02211	0.819237	0.612919	10.0904	8.04973	2.26955	2.42586	1.76722	6.3369	13.1213	9.46689	40.7106	47.341	27.832	39.5051	79.3862	37.8803	52.2572	38.6278	9.64171	2.15421	9.07006	0.81809
16327	0	chr26	+	1889290	1965785	ENSGALT00000046955	31	8330	ENSGALG00000031776	NFASC	GO:0043209(myelin sheath);GO:0005925(focal adhesion);GO:0070062(extracellular exosome);GO:0005886(plasma membrane);GO:0007411(axon guidance);GO:0019226(transmission of nerve impulse);GO:0030424(axon);GO:0086080(protein binding involved in heterotypic cell-cell adhesion);GO:0002175(protein localization to paranode region of axon);GO:0030913(paranodal junction assembly);GO:0045162(clustering of vol…	04514(Cell adhesion molecules (CAMs))	NA	NA	neurofascin [Source:HGNC Symbol;Acc:HGNC:29866]	NA	0.0001	0.002356	0.0001	0.001565	0.046744	0.0001	0.108085	0.696361	0.0001	0.449183	0.132883	0.323834	0.148324	0.002005	0.294683	0.266406	0.054522	0.205204	0.158054	0.194055	0.268182	0.0241545	0.000852
16336	0	chr26	+	2046833	2055562	ENSGALT00000050468	5	1614	ENSGALG00000034281	TMCC2	GO:0042982(amyloid precursor protein metabolic process);GO:0005783(endoplasmic reticulum)	NA	NA	NA	transmembrane and coiled-coil domain family 2 [Source:HGNC Symbol;Acc:HGNC:24239]	NA	0.0001	1.51685	0.001048	0.004227	1.40518	0.0001	0.281082	1.66178	0.866727	5.09646	3.65039	1.9471	0.689163	6.01603	3.24754	4.39311	7.52402	5.05489	2.8841	3.20453	0.647653	0.704703	0.505999
16337	0	chr26	+	2046833	2055562	ENSGALT00000057466	4	1502	ENSGALG00000034281	TMCC2	GO:0042982(amyloid precursor protein metabolic process);GO:0005783(endoplasmic reticulum)	NA	NA	NA	transmembrane and coiled-coil domain family 2 [Source:HGNC Symbol;Acc:HGNC:24239]	NA	0.0001	3.46744	2.43426	12.0238	14.6619	12.8506	22.062	16.701	19.7656	25.536	26.447	30.0979	33.6275	37.8496	18.7292	32.4638	28.5301	26.5744	33.8583	23.9162	17.2046	13.3428	1.96727
16358	0	chr26	-	2287191	2302856	ENSGALT00000001018	10	2382	ENSGALG00000000721	SLC41A1	GO:0043234(protein complex);GO:0016323(basolateral plasma membrane);GO:0005886(plasma membrane);GO:1903830(magnesium ion transmembrane transport);GO:0071286(cellular response to magnesium ion);GO:0070838(divalent metal ion transport);GO:0015693(magnesium ion transport);GO:0010961(cellular magnesium ion homeostasis);GO:0072509(divalent inorganic cation transmembrane transporter activity);GO:006176…	NA	NA	NA	solute carrier family 41 member 1 [Source:HGNC Symbol;Acc:HGNC:19429]	NA	17.1414	15.8148	16.0421	13.575	18.7128	28.6018	28.4181	24.9426	27.0657	25.5921	35.5365	29.4002	31.3544	38.0899	25.3123	25.2846	44.5715	31.7228	32.9482	29.3981	27.3209	16.1439	16.3328
16371	0	chr26	+	2496281	2506102	ENSGALT00000080978	5	3517	ENSGALG00000038943	RASSF5	GO:0017016(Ras GTPase binding);GO:0042981(regulation of apoptotic process);GO:0007165(signal transduction);GO:0008285(negative regulation of cell proliferation);GO:0031398(positive regulation of protein ubiquitination);GO:1900180(regulation of protein localization to nucleus);GO:0005634(nucleus)	04218(Cellular senescence)	K08015	NA	Ras association domain family member 5 [Source:HGNC Symbol;Acc:HGNC:17609]	NA	0.680462	0.324232	0.621105	0.28699	0.534937	0.275543	0.452966	0.485665	0.276473	0.398153	0.405803	1.04662	0.398982	11.3056	2.55369	2.70846	1.2796	2.18058	4.25041	0.360143	0.404725	0.410964	0.541933
16390	0	chr26	+	2669661	2686305	ENSGALT00000085675	15	2334	ENSGALG00000030007	ENSGALG00000030007	NA	NA	NA	NA	NA	NA	0.0001	0.0001	0.034938	0.0001	0.208582	0.177388	0.2699	0.229361	0.098525	0.15247	0.04728	1.53019	0.065831	42.1938	2.57663	1.41728	0.249009	1.41431	14.5966	0.099425	0.22555	0.104341	0.0117127
16434	0	chr26	-	3550497	3556153	ENSGALT00000002385	5	1327	ENSGALG00000001569	RHOC	GO:0032154(cleavage furrow);GO:0000281(mitotic cytokinesis);GO:1902766(skeletal muscle satellite cell migration);GO:0044319(wound healing, spreading of cells);GO:0007264(small GTPase mediated signal transduction);GO:0005525(GTP binding);GO:0003924(GTPase activity);GO:0005886(plasma membrane);GO:0005622(intracellular);GO:0000166(nucleotide binding);GO:0016020(membrane);GO:0004871(signal transducer…	NA	NA	NA	ras homolog family member C [Source:HGNC Symbol;Acc:HGNC:669]	NA	1.67601	1.33354	1.63825	4.68779	3.91586	9.58025	11.2695	10.1692	7.34448	5.80072	5.04134	6.04708	5.61634	10.59	7.02315	7.54206	15.2929	9.95271	7.41781	6.06218	10.3397	4.30183	1.54927
16435	0	chr26	-	3558025	3564463	ENSGALT00000002440	10	1488	ENSGALG00000001605	PPM1J	GO:0006470(protein dephosphorylation);GO:0004722(protein serine/threonine phosphatase activity);GO:0003824(catalytic activity)	NA	NA	NA	protein phosphatase, Mg2+/Mn2+ dependent 1J [Source:HGNC Symbol;Acc:HGNC:20785]	NA	0.566028	0.0001	0.246573	0.453642	0.481541	0.58542	0.989369	0.881969	6.31756	7.80257	9.36144	8.18186	11.302	12.3515	12.5611	12.2359	20.3219	15.0396	10.6118	7.82719	0.818919	0.467591	0.2709
16437	0	chr26	-	3611038	3625979	ENSGALT00000002634	5	4034	ENSGALG00000001717	SLC16A1	GO:0016021(integral component of membrane);GO:0005887(integral component of plasma membrane);GO:0055085(transmembrane transport);GO:0035873(lactate transmembrane transport);GO:0015718(monocarboxylic acid transport);GO:0015129(lactate transmembrane transporter activity);GO:0008028(monocarboxylic acid transmembrane transporter activity);GO:0016020(membrane);GO:0006629(lipid metabolic process);GO:00…	NA	NA	NA	solute carrier family 16 member 1 [Source:HGNC Symbol;Acc:HGNC:10922]	NA	17.3917	14.4104	15.4301	9.34553	11.4868	20.4386	19.8302	23.3407	14.1925	16.1998	20.9184	10.2369	14.6017	22.1071	15.0361	29.3561	52.4391	32.2771	15.6486	17.1036	21.2032	10.4162	15.7441
16460	0	chr26	-	3892415	3899100	ENSGALT00000003247	15	2229	ENSGALG00000002082	AMPD1	GO:0032264(IMP salvage);GO:0009168(purine ribonucleoside monophosphate biosynthetic process);GO:0019239(deaminase activity);GO:0003876(AMP deaminase activity);GO:0016787(hydrolase activity);GO:0046872(metal ion binding)	00230(Purine metabolism)	K01490	EC:3.5.4.6	adenosine monophosphate deaminase 1 [Source:HGNC Symbol;Acc:HGNC:468]	NA	48.5229	51.3327	41.4389	106.12	107.985	39.1509	65.7257	44.5525	507.913	512.748	623.501	417.328	461.922	189.084	214.098	251.317	267.511	244.309	356.111	548.054	49.8097	107.053	47.0982
16491	0	chr26	+	4312154	4343994	ENSGALT00000074053	5	4561	ENSGALG00000041792	C6orf106	GO:0016236(macroautophagy);GO:0005776(autophagosome);GO:0043130(ubiquitin binding);GO:0000407(pre-autophagosomal structure)	NA	NA	NA	chromosome 6 open reading frame 106 [Source:HGNC Symbol;Acc:HGNC:21215]	NA	19.1717	13.3026	18.1194	12.5721	17.619	31.6554	22.4254	31.0173	28.6119	29.8512	34.3168	42.0357	47.9244	28.3865	41.6106	38.8367	26.722	35.7231	39.4489	30.9266	28.366	15.0956	16.8646
16492	0	chr26	+	4312216	4331724	ENSGALT00000083846	4	1021	ENSGALG00000041792	C6orf106	GO:0016236(macroautophagy);GO:0005776(autophagosome);GO:0043130(ubiquitin binding);GO:0000407(pre-autophagosomal structure)	NA	NA	NA	chromosome 6 open reading frame 106 [Source:HGNC Symbol;Acc:HGNC:21215]	NA	58.6932	67.5114	60.6524	61.5659	55.9841	68.9613	70.2282	57.1361	100.471	124.043	129.202	145.156	183.715	147.707	158.388	160.088	99.6301	139.369	158.859	117.905	65.4419	58.775	62.2857
16500	0	chr26	+	4413434	4414468	ENSGALT00000046175	3	288	ENSGALG00000025773	ENSGALG00000025773	GO:0016021(integral component of membrane);GO:0016020(membrane)	NA	NA	NA	NA	NA	0.938903	1.98252	1.3367	1.09101	3.48284	4.88508	4.85876	3.96627	3.4406	2.92189	5.21806	7.09914	3.47096	5.02616	3.38629	3.5352	3.36822	3.4299	5.19875	3.86018	4.57004	2.28693	1.41938
16518	0	chr26	-	4713181	4714977	ENSGALT00000065541	2	453	ENSGALG00000035376	ENSGALG00000035376	NA	NA	NA	NA	NA	NA	2.19171	2.6607	0.911878	3.94862	2.61608	3.5664	11.8631	8.21185	8.59856	4.23517	2.74618	6.64731	4.48776	6.95202	8.4962	5.89574	4.64673	6.34622	6.02903	5.1933	7.88044	3.28235	1.92143
16519	0	chr26	-	4719296	4722726	ENSGALT00000087126	6	1760	ENSGALG00000003228	OARD1	GO:0042278(purine nucleoside metabolic process);GO:0019213(deacetylase activity);GO:0001883(purine nucleoside binding)	NA	NA	NA	O-acyl-ADP-ribose deacylase 1 [Source:HGNC Symbol;Acc:HGNC:21257]	NA	1.38729	1.27804	0.746802	3.76674	3.256	1.82098	7.32729	1.25261	9.76577	9.43761	4.33152	3.43222	6.38819	13.6194	11.7154	13.694	3.11517	9.50818	7.81327	7.84497	3.46696	3.51137	1.13738
16520	0	chr26	-	4719325	4722726	ENSGALT00000005111	6	1836	ENSGALG00000003228	OARD1	GO:0042278(purine nucleoside metabolic process);GO:0019213(deacetylase activity);GO:0001883(purine nucleoside binding)	NA	NA	NA	O-acyl-ADP-ribose deacylase 1 [Source:HGNC Symbol;Acc:HGNC:21257]	NA	2.09079	1.49405	2.8903	6.2719	7.64643	3.30049	12.4839	2.94204	16.5781	13.2825	6.07464	5.10411	14.589	17.6509	19.2352	30.5684	5.19208	18.3319	12.448	11.9784	6.24213	6.95916	2.15838
16521	0	chr26	-	4719398	4722411	ENSGALT00000086825	5	1737	ENSGALG00000003228	OARD1	GO:0042278(purine nucleoside metabolic process);GO:0019213(deacetylase activity);GO:0001883(purine nucleoside binding)	NA	NA	NA	O-acyl-ADP-ribose deacylase 1 [Source:HGNC Symbol;Acc:HGNC:21257]	NA	4.17996	3.53118	1.94485	9.22746	4.27134	5.78156	16.0327	15.6287	5.91874	16.1977	14.4763	16.1536	28.3481	16.0556	25.6683	16.331	17.875	19.9581	20.1858	12.1976	12.481	6.7494	3.21866
16536	0	chr26	-	4925991	4940293	ENSGALT00000075702	9	3253	ENSGALG00000039878	TFEB	NA	04137(Mitophagy - animal)	NA	NA	transcription factor EB [Source:HGNC Symbol;Acc:HGNC:11753]	NA	7.89962	9.01624	7.98545	24.1785	21.5376	27.2684	40.5854	31.7259	22.0473	31.0519	27.4138	27.0293	33.7698	25.857	37.8677	34.3225	23.8015	31.9972	28.8854	26.8377	33.1932	22.858	8.30044
16549	0	chr26	-	5021882	5026712	ENSGALT00000078052	5	1279	ENSGALG00000003474	MED20	GO:0016592(mediator complex);GO:0001104(RNA polymerase II transcription cofactor activity);GO:0006357(regulation of transcription from RNA polymerase II promoter);GO:0003713(transcription coactivator activity);GO:0006355(regulation of transcription, DNA-templated);GO:0006351(transcription, DNA-templated);GO:0005634(nucleus)	NA	NA	NA	mediator complex subunit 20 [Source:HGNC Symbol;Acc:HGNC:16840]	NA	0.0001	0.0001	0.0001	0.0001	0.0001	0.0001	4.09407	0.0001	0.0001	0.0001	3.02557	5.25378	4.21618	0.0001	0.0001	3.58166	0.0001	1.19395	3.15668	1.00859	1.36476	0.0001	0.0001
16554	0	chr26	-	5031084	5043504	ENSGALT00000005513	5	2230	ENSGALG00000003485	CCND3	GO:0005925(focal adhesion);GO:0005886(plasma membrane);GO:0005737(cytoplasm);GO:0005829(cytosol);GO:0005634(nucleus);GO:0000307(cyclin-dependent protein kinase holoenzyme complex);GO:0051726(regulation of cell cycle);GO:0046626(regulation of insulin receptor signaling pathway);GO:0045737(positive regulation of cyclin-dependent protein serine/threonine kinase activity);GO:0042127(regulation of cel…	04310(Wnt signaling pathway);04110(Cell cycle);04115(p53 signaling pathway);04218(Cellular senescence);04510(Focal adhesion)	K10152	NA	cyclin D3 [Source:HGNC Symbol;Acc:HGNC:1585]	NA	7.65022	7.41393	6.68936	3.67455	3.8637	10.7872	9.28992	9.92998	11.3225	14.1277	14.7267	17.136	17.7218	36.0959	17.5207	17.2802	16.5469	17.1159	23.6512	13.3923	10.0024	3.76912	7.25117
[truncated: 504 more rows]

## Sheet: profile16_circRNA
Table S6. The circRNAs identified in profile 16
[truncated: 70 more rows]
