# Supplementary material for: Integrative analysis of circRNA, miRNA, and mRNA profiles to reveal ceRNA regulation in chicken muscle development from the embryonic to post-hatching periods
Source: BMC Genomics. 2022 May 3;23:342. doi: 10.1186/s12864-022-08525-5 (PMC9063329; doi:10.1186/s12864-022-08525-5)
Supplement: Supplementary file 7 — Additional file 7: Table S7. The circRNAs and mRNAs identified in profile 14. [file 12864_2022_8525_MOESM7_ESM.xlsx]

## Sheet: profile14_mRNA
Table S7. The mRNAs identified in profile 14
t_id	class_code	chr	strand	start	end	t_name	num_exons	length	gene_id	gene_name	GO	KEGG	KO_ENTRY	EC	Description	trans_type	FPKM.E12_1	FPKM.E12_2	FPKM.E12_3	FPKM.E17_1	FPKM.E17_2	FPKM.D1_1	FPKM.D1_2	FPKM.D1_3	FPKM.D14_1	FPKM.D14_2	FPKM.D14_3	FPKM.D56_1	FPKM.D56_2	FPKM.D56_3	FPKM.D98_1	FPKM.D98_2	FPKM.D98_3
94	0	chr1	+	2317554	2737972	ENSGALT00000010457	31	5760	ENSGALG00000006473	PLXNA4	GO:1902287(semaphorin-plexin signaling pathway involved in axon guidance);GO:0071526(semaphorin-plexin signaling pathway);GO:0050923(regulation of negative chemotaxis);GO:0048841(regulation of axon extension involved in axon guidance);GO:0048812(neuron projection morphogenesis);GO:0048485(sympathetic nervous system development);GO:0021960(anterior commissure morphogenesis);GO:0021793(chemorepulsi…	NA	NA	NA	plexin A4 [Source:HGNC Symbol;Acc:HGNC:9102]	NA	14.0913	14.6878	11.6645	30.1711	23.2022	30.9559	19.1721	22.692	1.51702	0.881656	1.64134	1.86439	1.2002	0.899665	3.16267	1.42433	0.946569
149	0	chr1	-	6218145	6266504	ENSGALT00000067264	22	3900	ENSGALG00000033772	UPF2	NA	03013(RNA transport);03015(mRNA surveillance pathway)	NA	NA	UPF2, regulator of nonsense mediated mRNA decay [Source:HGNC Symbol;Acc:HGNC:17854]	NA	11.232	10.4512	11.2062	9.10134	7.66264	7.0994	2.2784	6.0722	0.015092	0.019353	0.086135	0.487309	0.345931	3.08196	0.01967	3.78678	0.004194
161	0	chr1	+	6522549	6602832	ENSGALT00000072279	9	891	ENSGALG00000033051	CAMK1D	GO:0005737(cytoplasm);GO:0005634(nucleus);GO:0010976(positive regulation of neuron projection development);GO:0043066(negative regulation of apoptotic process);GO:0050766(positive regulation of phagocytosis);GO:0043065(positive regulation of apoptotic process);GO:0032793(positive regulation of CREB transcription factor activity);GO:0050773(regulation of dendrite development);GO:0060267(positive r…	NA	NA	NA	calcium/calmodulin dependent protein kinase ID [Source:HGNC Symbol;Acc:HGNC:19341]	NA	20.7595	23.1005	19.4621	20.4826	19.1001	10.6808	18.7851	24.3876	2.07419	1.66025	3.92124	5.54073	3.7735	9.31106	3.98132	5.64478	7.70589
171	0	chr1	-	6874125	6904492	ENSGALT00000059565	11	2165	ENSGALG00000034992	FRMD4A	GO:0005923(bicellular tight junction);GO:0030674(protein binding, bridging);GO:0090162(establishment of epithelial cell polarity)	NA	NA	NA	FERM domain containing 4A [Source:HGNC Symbol;Acc:HGNC:25491]	NA	4.79867	4.47192	4.57373	3.40708	2.6486	0.461244	0.447678	2.48556	0.1585	0.090722	0.894903	0.106642	0.077956	0.095619	0.828558	0.825276	0.054794
214	0	chr1	-	12517000	12549696	ENSGALT00000083648	8	2043	ENSGALG00000008328	RSBN1L	GO:0005634(nucleus)	NA	NA	NA	round spermatid basic protein 1 like [Source:HGNC Symbol;Acc:HGNC:24765]	NA	3.88282	0.0001	0.044088	0.665133	1.79835	1.16318	0.18443	0.089866	0.113787	0.668491	0.111767	0.017493	0.186355	0.159636	0.13001	0.573288	0.777289
217	0	chr1	-	12571738	12579735	ENSGALT00000013546	6	2191	ENSGALG00000008322	ENSGALG00000008322	NA	NA	NA	NA	NA	NA	20.0143	16.378	16.8526	18.4545	22.1973	17.1118	21.04	18.1181	6.82607	6.0106	3.93745	7.74495	5.02369	7.36069	6.93554	6.35877	9.30314
322	0	chr1	+	17084630	17419065	ENSGALT00000061566	4	558	ENSGALG00000023584	FAM19A5	GO:0016021(integral component of membrane);GO:0016020(membrane)	NA	NA	NA	family with sequence similarity 19 member A5, C-C motif chemokine like [Source:HGNC Symbol;Acc:HGNC:21592]	NA	1.99533	1.3511	1.6092	5.71126	5.96875	0.685224	0.294486	1.4884	0.068158	0.0001	0.0001	0.0001	0.0001	0.0001	0.038043	0.0001	0.0001
334	0	chr1	-	18749123	18805419	ENSGALT00000056505	12	3522	ENSGALG00000029379	BRD1	GO:0070776(MOZ/MORF histone acetyltransferase complex);GO:0005634(nucleus);GO:0042393(histone binding);GO:0016607(nuclear speck);GO:0043966(histone H3 acetylation)	NA	NA	NA	bromodomain containing 1 [Source:HGNC Symbol;Acc:HGNC:1102]	NA	4.03567	2.98835	2.62074	0.0001	2.87462	8.2326	0.0001	2.80046	0.0001	0.0001	0.0001	0.0001	0.0001	0.0001	1.52442	0.0001	1.2199
401	0	chr1	+	22528298	22829235	ENSGALT00000082219	29	3879	ENSGALG00000008926	CADPS2	GO:0005654(nucleoplasm);GO:0043231(intracellular membrane-bounded organelle);GO:0009267(cellular response to starvation);GO:0016082(synaptic vesicle priming);GO:0045921(positive regulation of exocytosis);GO:0031410(cytoplasmic vesicle);GO:0042734(presynaptic membrane);GO:0045211(postsynaptic membrane);GO:1990504(dense core granule exocytosis);GO:0016079(synaptic vesicle exocytosis);GO:0045202(syn…	NA	NA	NA	calcium dependent secretion activator 2 [Source:HGNC Symbol;Acc:HGNC:16018]	NA	0.009106	0.382503	0.474237	0.0001	4.79246	0.0001	0.0001	1.72375	0.0001	0.0001	0.018515	0.0001	0.0001	0.0001	0.040826	0.0001	0.782365
445	0	chr1	-	24918557	25006337	ENSGALT00000051026	21	6413	ENSGALG00000036883	MET	GO:0009986(cell surface);GO:0009925(basal plasma membrane);GO:2001028(positive regulation of endothelial cell chemotaxis);GO:1901299(negative regulation of hydrogen peroxide-mediated programmed cell death);GO:0071526(semaphorin-plexin signaling pathway);GO:0050918(positive chemotaxis);GO:0048754(branching morphogenesis of an epithelial tube);GO:0045944(positive regulation of transcription from RN…	04060(Cytokine-cytokine receptor interaction);04510(Focal adhesion);04520(Adherens junction)	K05099	EC:2.7.10.1	MET proto-oncogene, receptor tyrosine kinase [Source:HGNC Symbol;Acc:HGNC:7029]	NA	2.99836	2.96534	3.42873	6.27242	6.73907	5.88353	6.33266	5.74513	3.30239	2.89118	1.68256	1.93906	2.67516	1.75153	2.65431	2.61355	3.74734
460	0	chr1	+	26678474	26679586	ENSGALT00000015369	1	1113	ENSGALG00000009439	GPR85	GO:0005886(plasma membrane);GO:0005783(endoplasmic reticulum);GO:0004930(G-protein coupled receptor activity);GO:0007186(G-protein coupled receptor signaling pathway);GO:0016021(integral component of membrane);GO:0016020(membrane)	NA	NA	NA	G protein-coupled receptor 85 [Source:HGNC Symbol;Acc:HGNC:4536]	NA	0.907755	0.511253	0.398219	0.494759	1.44274	1.70085	1.14528	0.698296	0.0001	0.0001	0.10726	0.045367	0.0001	0.169481	0.103932	0.117208	0.0001
512	0	chr1	-	29925304	30007946	ENSGALT00000078782	39	5721	ENSGALG00000009572	ADAMTS20	GO:0005615(extracellular space);GO:0048070(regulation of developmental pigmentation);GO:0045636(positive regulation of melanocyte differentiation);GO:0043066(negative regulation of apoptotic process);GO:0030198(extracellular matrix organization);GO:0009967(positive regulation of signal transduction);GO:0006508(proteolysis);GO:0004222(metalloendopeptidase activity);GO:0004175(endopeptidase activit…	NA	NA	NA	ADAM metallopeptidase with thrombospondin type 1 motif 20 [Source:HGNC Symbol;Acc:HGNC:17178]	NA	14.9914	15.9301	14.7653	14.6214	20.0231	15.9971	14.1309	18.6106	15.0797	11.5805	4.5914	2.73414	1.89568	3.85623	11.8716	5.36641	6.61871
628	0	chr1	+	35386258	35411006	ENSGALT00000090224	10	1761	ENSGALG00000019355	CPSF6	GO:0042382(paraspeckles);GO:0016607(nuclear speck);GO:0030529(intracellular ribonucleoprotein complex);GO:0016020(membrane);GO:0005849(mRNA cleavage factor complex);GO:0005654(nucleoplasm);GO:0005634(nucleus);GO:0051262(protein tetramerization);GO:0006397(mRNA processing);GO:0006378(mRNA polyadenylation);GO:0003729(mRNA binding);GO:0003723(RNA binding);GO:0003676(nucleic acid binding)	03015(mRNA surveillance pathway)	NA	NA	cleavage and polyadenylation specific factor 6 [Source:HGNC Symbol;Acc:HGNC:13871]	NA	34.0703	5.08822	28.3014	12.4013	0.0001	10.8251	0.0001	13.2825	0.0001	0.0001	1.72376	0.0001	1.65241	2.06428	2.93894	7.01668	2.42986
629	0	chr1	+	35386307	35411271	ENSGALT00000087754	10	2056	ENSGALG00000019355	CPSF6	GO:0042382(paraspeckles);GO:0016607(nuclear speck);GO:0030529(intracellular ribonucleoprotein complex);GO:0016020(membrane);GO:0005849(mRNA cleavage factor complex);GO:0005654(nucleoplasm);GO:0005634(nucleus);GO:0051262(protein tetramerization);GO:0006397(mRNA processing);GO:0006378(mRNA polyadenylation);GO:0003729(mRNA binding);GO:0003723(RNA binding);GO:0003676(nucleic acid binding)	03015(mRNA surveillance pathway)	NA	NA	cleavage and polyadenylation specific factor 6 [Source:HGNC Symbol;Acc:HGNC:13871]	NA	6.77306	1.81293	7.22205	2.14051	0.917526	0.301324	0.541793	0.960345	0.138727	0.060026	0.092583	0.050863	0.195226	0.762763	0.199522	1.06752	0.283013
646	0	chr1	+	35775089	35813479	ENSGALT00000073696	15	1623	ENSGALG00000010042	CNOT2	GO:2000036(regulation of stem cell population maintenance);GO:0030015(CCR4-NOT core complex);GO:0000932(P-body);GO:0017148(negative regulation of translation);GO:0000288(nuclear-transcribed mRNA catabolic process, deadenylation-dependent decay);GO:0006355(regulation of transcription, DNA-templated);GO:0005634(nucleus);GO:0030014(CCR4-NOT complex);GO:0004535(poly(A)-specific ribonuclease activity)…	03018(RNA degradation)	NA	NA	CCR4-NOT transcription complex subunit 2 [Source:HGNC Symbol;Acc:HGNC:7878]	NA	1.04384	1.19894	0.216086	0.582676	1.22042	0.301124	0.168326	0.153504	0.10927	0.109131	0.064547	0.063805	0.040188	0.456359	0.387474	0.185176	0.022489
672	0	chr1	-	37738301	37770744	ENSGALT00000016598	17	1811	ENSGALG00000010208	CAPS2	GO:0055074(calcium ion homeostasis);GO:0005432(calcium:sodium antiporter activity);GO:0005509(calcium ion binding);GO:0035725(sodium ion transmembrane transport)	NA	NA	NA	calcyphosine 2 [Source:HGNC Symbol;Acc:HGNC:16471]	NA	1.00344	1.02299	0.503885	0.286441	0.32972	0.288964	0.218653	0.0001	0.0001	0.0001	0.0001	0.05567	0.026566	0.003104	0.381097	0.071632	0.012072
684	0	chr1	-	38034647	38089440	ENSGALT00000016660	22	6616	ENSGALG00000010246	OSBPL8	GO:0006869(lipid transport);GO:0006810(transport);GO:0016021(integral component of membrane);GO:0016020(membrane);GO:0070273(phosphatidylinositol-4-phosphate binding);GO:0001786(phosphatidylserine binding);GO:0045444(fat cell differentiation);GO:0015485(cholesterol binding);GO:0030336(negative regulation of cell migration);GO:0051897(positive regulation of protein kinase B signaling);GO:0032148(a…	NA	NA	NA	oxysterol binding protein like 8 [Source:HGNC Symbol;Acc:HGNC:16396]	NA	18.0813	33.2063	12.8718	25.4676	23.9119	5.32315	14.0063	10.0493	5.10863	5.45193	3.88499	4.11295	6.33209	11.1406	10.6263	8.72482	5.68938
708	0	chr1	+	39870775	39980929	ENSGALT00000017794	53	8289	ENSGALG00000010935	PTPRQ	GO:0032421(stereocilium bundle);GO:0060116(vestibular receptor cell morphogenesis);GO:0050910(detection of mechanical stimulus involved in sensory perception of sound);GO:0050885(neuromuscular process controlling balance);GO:0042472(inner ear morphogenesis);GO:0002244(hematopoietic progenitor cell differentiation);GO:0004721(phosphoprotein phosphatase activity);GO:0016787(hydrolase activity);GO:0…	NA	NA	NA	protein tyrosine phosphatase, receptor type Q [Source:HGNC Symbol;Acc:HGNC:9679]	NA	1.09179	1.01249	0.708746	0.371998	0.517961	0.380527	0.138931	0.339127	0.031584	0.02765	0.011819	0.046255	0.012437	0.017068	0.205622	0.034647	0.362917
710	0	chr1	+	40002758	40003972	ENSGALT00000044184	3	777	ENSGALG00000028091	MYF5	GO:0007517(muscle organ development);GO:0006355(regulation of transcription, DNA-templated);GO:0006366(transcription from RNA polymerase II promoter);GO:0046983(protein dimerization activity);GO:0005634(nucleus);GO:0003677(DNA binding);GO:0001228(transcriptional activator activity, RNA polymerase II transcription regulatory region sequence-specific binding);GO:0043565(sequence-specific DNA bindin…	NA	NA	NA	myogenic factor 5 [Source:HGNC Symbol;Acc:HGNC:7565]	NA	13.6121	13.6262	9.25714	60.5772	38.2539	30.5807	33.4237	27.5715	8.93312	11.3428	10.4724	6.94841	7.65198	7.80944	5.86258	11.0365	14.9055
715	0	chr1	-	40204801	40505266	ENSGALT00000072352	30	5187	ENSGALG00000010958	PPFIA2	GO:0070062(extracellular exosome);GO:0045202(synapse)	NA	NA	NA	PTPRF interacting protein alpha 2 [Source:HGNC Symbol;Acc:HGNC:9246]	NA	0.257504	0.005313	0.920781	0.048158	0.028408	0.104791	0.0001	0.028688	0.0001	0.0001	0.0001	0.0001	0.0001	0.0001	0.014629	0.0001	0.0001
782	0	chr1	+	44838809	44840240	ENSGALT00000079822	2	1306	ENSGALG00000033904	ENSGALG00000033904	NA	NA	NA	NA	NA	NA	63.4699	69.4949	72.7401	124.423	105.634	147.153	132.331	170.637	60.041	40.9116	30.0884	43.1589	41.4219	28.786	148.598	87.9605	85.846
860	0	chr1	+	47551024	47555189	ENSGALT00000082264	2	772	ENSGALG00000043091	ENSGALG00000043091	NA	NA	NA	NA	NA	NA	1.87776	3.43021	0.349523	0.27331	1.25277	0.625494	0.0001	0.390121	0.0001	0.162067	0.034294	0.0001	0.0001	0.0001	0.434824	0.199705	0.0001
941	0	chr1	+	48216410	48217150	ENSGALT00000019230	1	741	ENSGALG00000011784	APOLD1	GO:0005829(cytosol);GO:0005654(nucleoplasm);GO:0042157(lipoprotein metabolic process);GO:0006869(lipid transport);GO:0008289(lipid binding);GO:0005576(extracellular region);GO:0016021(integral component of membrane);GO:0016020(membrane)	NA	NA	NA	apolipoprotein L domain containing 1 [Source:HGNC Symbol;Acc:HGNC:25268]	NA	1.68426	1.21399	1.37432	2.11946	0.808513	3.10234	3.27277	2.5226	0.376557	0.612699	0.351109	0.125679	0.407221	0.499435	0.986888	0.908231	1.70683
950	0	chr1	+	48351489	48365693	ENSGALT00000030620	5	2157	ENSGALG00000011803	EMP1	GO:0005886(plasma membrane);GO:0032060(bleb assembly);GO:0008219(cell death);GO:0016049(cell growth);GO:0016021(integral component of membrane);GO:0016020(membrane)	NA	NA	NA	epithelial membrane protein 1 [Source:HGNC Symbol;Acc:HGNC:3333]	NA	12.269	10.6467	12.7939	14.6972	13.0175	5.69178	7.25385	6.62596	2.18319	3.01873	2.78356	9.84826	2.7773	11.0106	6.99223	2.49439	13.6079
1000	0	chr1	-	49592237	49606037	ENSGALT00000053871	13	1869	ENSGALG00000011932	XRCC6	GO:0043564(Ku70:Ku80 complex);GO:0006303(double-strand break repair via nonhomologous end joining);GO:0042162(telomeric DNA binding);GO:0000723(telomere maintenance);GO:0004003(ATP-dependent DNA helicase activity);GO:0032508(DNA duplex unwinding);GO:0003684(damaged DNA binding);GO:0005634(nucleus);GO:0003677(DNA binding);GO:0008022(protein C-terminus binding);GO:0045893(positive regulation of tra…	03450(Non-homologous end-joining)	K10884	NA	X-ray repair cross-complementing protein 5 precursor [Source:RefSeq peptide;Acc:NP_990258]	NA	0.598987	0.614043	0.028994	0.075134	0.771032	0.010043	0.024678	0.139312	0.007572	0.006428	0.031737	0.003004	0.01663	0.006058	0.164028	0.000863	0.0001
1073	0	chr1	-	50853337	50868379	ENSGALT00000059122	13	2049	ENSGALG00000030783	GTPBP1	GO:0003723(RNA binding);GO:0016020(membrane)	NA	NA	NA	GTP binding protein 1 [Source:HGNC Symbol;Acc:HGNC:4669]	NA	2.95101	4.07631	5.49412	2.58108	3.40053	2.93506	1.7282	3.04854	0.059428	0.575961	0.813572	0.722326	0.7919	1.25286	0.872515	1.23108	11.74
1111	0	chr1	-	51163992	51164879	ENSGALT00000085633	1	888	ENSGALG00000044240	H1F0	GO:0016604(nuclear body);GO:0015629(actin cytoskeleton);GO:0005794(Golgi apparatus);GO:0005719(nuclear euchromatin);GO:0005634(nucleus);GO:0000790(nuclear chromatin);GO:0003723(RNA binding);GO:0031490(chromatin DNA binding);GO:0030261(chromosome condensation);GO:0000786(nucleosome);GO:0006334(nucleosome assembly);GO:0005694(chromosome);GO:0003677(DNA binding);GO:0003680(AT DNA binding);GO:0003690…	NA	NA	NA	H1 histone family member 0 [Source:HGNC Symbol;Acc:HGNC:4714]	NA	1.36592	0.936521	1.46227	5.02813	2.29868	3.37223	3.75563	4.35478	1.18152	1.06385	1.00189	0.676502	0.894691	1.03026	2.11752	1.12807	2.27679
1158	0	chr1	+	51802991	51870983	ENSGALT00000046939	41	7005	ENSGALG00000043092	MYH9	GO:0008360(regulation of cell shape);GO:0032154(cleavage furrow);GO:0008180(COP9 signalosome);GO:0001725(stress fiber);GO:0045296(cadherin binding);GO:0001726(ruffle);GO:0031532(actin cytoskeleton reorganization);GO:0016887(ATPase activity);GO:0005925(focal adhesion);GO:0005903(brush border);GO:0030048(actin filament-based movement);GO:0000146(microfilament motor activity);GO:0042803(protein homo…	04530(Tight junction)	K10352	NA	myosin heavy chain 9 [Source:HGNC Symbol;Acc:HGNC:7579]	NA	82.6243	84.8468	83.0595	72.4459	78.3092	65.0726	63.3821	53.4931	28.6687	24.8342	26.5537	29.7402	25.4796	86.8696	37.9584	54.316	70.9487
1161	0	chr1	-	52085845	52093273	ENSGALT00000020485	3	2244	ENSGALG00000012542	RASD2	GO:0007626(locomotory behavior);GO:0001963(synaptic transmission, dopaminergic);GO:0031681(G-protein beta-subunit binding);GO:0005525(GTP binding);GO:0003924(GTPase activity);GO:0000166(nucleotide binding);GO:0007165(signal transduction);GO:0016020(membrane)	NA	NA	NA	RASD family member 2 [Source:HGNC Symbol;Acc:HGNC:18229]	NA	2.7439	2.65242	1.6929	6.81921	5.92823	2.90544	3.07493	2.65476	0.879497	0.924803	1.33405	0.719969	1.38661	1.46424	1.68063	1.70479	1.26676
1164	0	chr1	-	52144449	52165309	ENSGALT00000054416	15	1986	ENSGALG00000012546	MCM5	GO:0042555(MCM complex);GO:0003678(DNA helicase activity);GO:0006260(DNA replication);GO:0003682(chromatin binding);GO:0006270(DNA replication initiation);GO:0032508(DNA duplex unwinding);GO:0004386(helicase activity);GO:0016787(hydrolase activity);GO:0005634(nucleus);GO:0003677(DNA binding);GO:0005524(ATP binding);GO:0000166(nucleotide binding);GO:0003688(DNA replication origin binding);GO:00007…	03030(DNA replication);04110(Cell cycle)	K02209	EC:3.6.4.12	minichromosome maintenance complex component 5 [Source:HGNC Symbol;Acc:HGNC:6948]	NA	4.90239	1.56514	6.33374	1.63623	9.68475	7.09792	0.009413	1.1486	0.68582	0.005167	0.0001	0.0001	0.0001	0.639394	0.652832	1.08542	0.008699
1180	0	chr1	-	53145365	53177923	ENSGALT00000046125	5	976	ENSGALG00000028627	TIMP3	GO:0070062(extracellular exosome);GO:0031012(extracellular matrix);GO:0005634(nucleus);GO:0005615(extracellular space);GO:0005604(basement membrane);GO:1904684(negative regulation of metalloendopeptidase activity);GO:1903984(positive regulation of TRAIL-activated apoptotic signaling pathway);GO:0071310(cellular response to organic substance);GO:0070373(negative regulation of ERK1 and ERK2 cascade…	NA	NA	NA	Metalloproteinase inhibitor 3 [Source:UniProtKB/Swiss-Prot;Acc:P26652]	NA	39.8098	38.5077	36.3417	100.6	85.8978	46.1171	34.3462	38.2676	10.7455	14.7048	12.9126	20.8431	17.72	44.7172	37.8254	27.1992	64.983
1263	0	chr1	-	55654040	55723269	ENSGALT00000054243	34	3732	ENSGALG00000012783	MYBPC1	GO:1903955(positive regulation of protein targeting to mitochondrion);GO:0006936(muscle contraction);GO:0005859(muscle myosin complex);GO:0031430(M band);GO:0071688(striated muscle myosin thick filament assembly);GO:0045214(sarcomere organization);GO:0007015(actin filament organization);GO:0006941(striated muscle contraction);GO:0097493(structural molecule activity conferring elasticity);GO:00513…	NA	NA	NA	myosin binding protein C, slow type [Source:HGNC Symbol;Acc:HGNC:7549]	NA	0.303742	0.2919	0.222774	48.0254	92.5769	5.86131	8.00168	22.62	0.108357	0.284197	0.114806	0.0001	0.041434	0.0001	0.23059	0.131017	0.031493
1286	0	chr1	-	56693093	56705912	ENSGALT00000020949	12	1425	ENSGALG00000012847	ENSGALG00000012847	GO:0015179(L-amino acid transmembrane transporter activity);GO:0015297(antiporter activity);GO:0005887(integral component of plasma membrane);GO:1902475(L-alpha-amino acid transmembrane transport);GO:0003333(amino acid transmembrane transport);GO:0015171(amino acid transmembrane transporter activity);GO:0016021(integral component of membrane);GO:0016020(membrane)	04216(Ferroptosis)	K13869	NA	NA	NA	7.62392	10.1781	4.77201	79.9415	77.1171	64.0333	88.9555	112.921	3.15001	3.57345	1.04048	0.267053	0.062837	0.424851	1.60604	1.74961	1.128
1355	0	chr1	-	59980841	59982553	ENSGALT00000085176	3	789	ENSGALG00000044625	ENSGALG00000044625	NA	NA	NA	NA	NA	NA	1.13382	1.27899	2.34022	1.05774	0.281497	0.62219	0.206933	0.321492	0.0001	0.0001	0.0001	0.0001	0.028794	0.0001	0.0001	0.0001	0.027795
1387	0	chr1	+	61471636	61671542	ENSGALT00000021261	49	6246	ENSGALG00000013022	CACNA1C	GO:1990454(L-type voltage-gated calcium channel complex);GO:0016021(integral component of membrane);GO:0014069(postsynaptic density);GO:0005891(voltage-gated calcium channel complex);GO:0005886(plasma membrane);GO:0005737(cytoplasm);GO:0098912(membrane depolarization during atrial cardiac muscle cell action potential);GO:0086091(regulation of heart rate by cardiac conduction);GO:0098911(regulatio…	NA	NA	NA	calcium voltage-gated channel subunit alpha1 C [Source:HGNC Symbol;Acc:HGNC:1390]	NA	7.82619	7.98353	9.23663	99.3913	84.1778	22.5405	23.0706	32.0254	1.58366	2.09619	2.2985	0.88322	0.797465	2.01224	0.754335	1.90225	2.27799
1490	0	chr1	+	65653394	65655431	ENSGALT00000073770	2	1369	ENSGALG00000039016	ENSGALG00000039016	NA	NA	NA	NA	NA	NA	2.94868	2.69605	2.57779	1.84739	1.40447	1.68081	0.863282	1.37555	0.211697	0.251399	0.261715	0.367863	0.09424	0.6305	0.752599	0.925389	0.269842
1519	0	chr1	+	67084457	67094047	ENSGALT00000087941	8	1267	ENSGALG00000035836	LDHB	NA	00010(Glycolysis / Gluconeogenesis);00620(Pyruvate metabolism);00640(Propanoate metabolism);00270(Cysteine and methionine metabolism)	NA	NA	L-lactate dehydrogenase B chain [Source:RefSeq peptide;Acc:NP_989508]	NA	11.4726	12.5065	13.0547	9.84089	6.37567	16.5153	11.7753	13.887	1.32815	0.963325	1.76472	1.03901	1.51702	4.68965	1.10823	2.69307	4.44531
1564	0	chr1	-	68467319	68530302	ENSGALT00000030521	11	2956	ENSGALG00000014159	PACSIN2	GO:0070062(extracellular exosome);GO:0055038(recycling endosome membrane);GO:0043231(intracellular membrane-bounded organelle);GO:0019898(extrinsic component of membrane);GO:0005925(focal adhesion);GO:0016607(nuclear speck);GO:0005911(cell-cell junction);GO:0005901(caveola);GO:0005886(plasma membrane);GO:0005829(cytosol);GO:0005737(cytoplasm);GO:0097320(plasma membrane tubulation);GO:0072584(cave…	NA	NA	NA	protein kinase C and casein kinase substrate in neurons 2 [Source:HGNC Symbol;Acc:HGNC:8571]	NA	1.66213	0.766714	1.82327	1.42626	2.17972	0.553381	0.396043	0.162252	0.834952	0.127234	0.016754	0.532641	0.284844	0.141272	0.548036	0.139912	0.861057
1636	0	chr1	+	72050793	72060661	ENSGALT00000088485	4	1585	ENSGALG00000037030	CREBL2	NA	NA	NA	NA	cAMP responsive element binding protein like 2 [Source:HGNC Symbol;Acc:HGNC:2350]	NA	0.840412	0.594009	1.03853	1.00201	0.992743	1.34376	0.0001	1.11698	0.566892	0.0001	0.0001	0.0001	0.0001	0.0001	0.320088	0.0001	0.404452
1638	0	chr1	-	72114118	72122785	ENSGALT00000043173	3	1586	ENSGALG00000026896	ENSGALG00000026896	GO:0071901(negative regulation of protein serine/threonine kinase activity);GO:0007346(regulation of mitotic cell cycle);GO:0007050(cell cycle arrest);GO:0005634(nucleus);GO:0016310(phosphorylation);GO:0016301(kinase activity);GO:0004861(cyclin-dependent protein serine/threonine kinase inhibitor activity);GO:0072331(signal transduction by p53 class mediator)	NA	NA	NA	NA	NA	5.66434	3.49998	5.73261	8.04565	7.81726	8.25267	14.9553	9.82726	2.27066	3.17265	3.25427	8.31203	3.25636	3.36023	6.7168	7.39559	6.41246
1711	0	chr1	-	75541955	75609006	ENSGALT00000087584	12	1412	ENSGALG00000014342	TEAD4	GO:0005654(nucleoplasm);GO:0003700(transcription factor activity, sequence-specific DNA binding);GO:0035329(hippo signaling);GO:0006355(regulation of transcription, DNA-templated);GO:0006351(transcription, DNA-templated);GO:0005634(nucleus);GO:0003677(DNA binding)	NA	NA	NA	transcriptional enhancer factor TEF-3 isoform 2 [Source:RefSeq peptide;Acc:NP_001293081]	NA	5.68923	7.06776	10.092	3.9763	6.78421	0.710369	0.0001	4.30978	3.15237	0.680602	3.07133	0.234993	0.0001	0.0001	0.0001	2.89212	2.6281
1806	0	chr1	-	77133751	77135313	ENSGALT00000075517	2	457	ENSGALG00000038075	ENSGALG00000038075	NA	NA	NA	NA	NA	NA	3.0996	1.88671	2.44964	0.333763	0.355108	0.66839	0.0001	0.647851	0.087077	0.0001	0.0001	0.406383	0.0001	0.0001	0.251459	0.310936	0.066008
1873	0	chr1	+	77862437	77876315	ENSGALT00000023764	12	2508	ENSGALG00000014736	KEL	GO:0016020(membrane);GO:1901380(negative regulation of potassium ion transmembrane transport);GO:0048741(skeletal muscle fiber development);GO:0042552(myelination);GO:0031133(regulation of axon diameter);GO:0010961(cellular magnesium ion homeostasis);GO:0008361(regulation of cell size);GO:0006874(cellular calcium ion homeostasis);GO:0008237(metallopeptidase activity);GO:0004222(metalloendopeptida…	NA	NA	NA	Kell blood group, metallo-endopeptidase [Source:HGNC Symbol;Acc:HGNC:6308]	NA	0.881271	0.807258	0.949163	1.05624	1.00061	1.35617	0.860228	1.2013	0.582158	0.630518	0.161163	0.111865	0.073805	0.267421	0.929084	0.35686	0.351143
1940	0	chr1	+	79396754	79409687	ENSGALT00000048874	10	2710	ENSGALG00000039461	TNFRSF1A	GO:0043120(tumor necrosis factor binding);GO:0097190(apoptotic signaling pathway);GO:0033209(tumor necrosis factor-mediated signaling pathway);GO:0032496(response to lipopolysaccharide);GO:0005031(tumor necrosis factor-activated receptor activity);GO:0006955(immune response);GO:0042981(regulation of apoptotic process);GO:0007275(multicellular organism development);GO:0042127(regulation of cell pr…	04010(MAPK signaling pathway);04150(mTOR signaling pathway);04060(Cytokine-cytokine receptor interaction);04210(Apoptosis);04217(Necroptosis);04920(Adipocytokine signaling pathway);05164(Influenza A);05168(Herpes simplex infection)	K03158	NA	NA	NA	25.8383	26.1141	26.591	31.4014	31.8765	15.272	13.093	17.5158	10.4062	7.04249	9.54091	9.3479	5.57722	15.4227	13.5337	10.8901	22.3674
1944	0	chr1	-	79487334	79673494	ENSGALT00000080961	27	3555	ENSGALG00000032361	STXBP5L	GO:0005886(plasma membrane);GO:0019905(syntaxin binding);GO:0042593(glucose homeostasis);GO:0046676(negative regulation of insulin secretion);GO:0017157(regulation of exocytosis);GO:0050714(positive regulation of protein secretion)	NA	NA	NA	syntaxin binding protein 5 like [Source:HGNC Symbol;Acc:HGNC:30757]	NA	3.99962	2.8183	2.39347	2.48834	3.90672	0.0001	1.42619	0.0001	0.16512	0.0001	0.0001	0.0001	0.0001	0.804456	0.642426	0.136944	1.00536
1957	0	chr1	+	79909273	79920291	ENSGALT00000077174	4	1110	ENSGALG00000033186	LRRC58	NA	NA	NA	NA	leucine rich repeat containing 58 [Source:HGNC Symbol;Acc:HGNC:26968]	NA	14.8849	11.9464	17.1997	31.0599	23.7465	21.979	21.8628	13.487	4.57268	5.26818	5.57032	3.08875	4.04689	5.28105	4.88478	5.625	7.31873
1983	0	chr1	+	80596007	80621096	ENSGALT00000024311	8	2135	ENSGALG00000015069	B4GALT4	GO:0005794(Golgi apparatus);GO:0005975(carbohydrate metabolic process);GO:0016757(transferase activity, transferring glycosyl groups)	00533(Glycosaminoglycan biosynthesis - keratan sulfate);00601(Glycosphingolipid biosynthesis - lacto and neolacto series)	NA	NA	beta-1,4-galactosyltransferase 4 [Source:HGNC Symbol;Acc:HGNC:927]	NA	2.25114	1.62338	2.61428	1.84661	1.11269	1.55117	2.31326	0.829996	0.090875	0.330595	0.17814	1.22739	0.580221	1.01135	0.400519	1.16034	0.585563
2033	0	chr1	+	83255170	83428864	ENSGALT00000082456	5	2803	ENSGALG00000035338	ENSGALG00000035338	NA	NA	NA	NA	NA	NA	0.22914	0.268893	0.30482	0.138421	0.370721	0.241916	0.28365	0.083431	0.074302	0.020475	0.017476	0.073763	0.018389	0.057814	0.445409	0.270202	2.14979
2092	0	chr1	+	84962574	84981080	ENSGALT00000089316	9	1784	ENSGALG00000015299	TFG	GO:0048208(COPII vesicle coating);GO:0070062(extracellular exosome);GO:0043123(positive regulation of I-kappaB kinase/NF-kappaB signaling);GO:0042802(identical protein binding);GO:0004871(signal transducer activity);GO:0000139(Golgi membrane);GO:0006888(ER to Golgi vesicle-mediated transport);GO:0007165(signal transduction);GO:0070971(endoplasmic reticulum exit site)	NA	NA	NA	TRK-fused gene [Source:HGNC Symbol;Acc:HGNC:11758]	NA	1.34095	0.449662	0.598381	0.093735	1.13583	0.0001	0.214941	0.824515	0.062722	0.055704	0.03238	0.0296	0.021331	0.09123	0.596734	0.041402	0.083728
2275	0	chr1	+	96539172	96587790	ENSGALT00000072564	17	2547	ENSGALG00000015511	ROBO1	GO:0035385(Roundabout signaling pathway);GO:0007507(heart development);GO:0007411(axon guidance);GO:0005623(cell);GO:0016021(integral component of membrane);GO:0016020(membrane);GO:0030275(LRR domain binding);GO:0042802(identical protein binding);GO:0002042(cell migration involved in sprouting angiogenesis);GO:0006919(activation of cysteine-type endopeptidase activity involved in apoptotic proces…	NA	NA	NA	roundabout guidance receptor 1 [Source:HGNC Symbol;Acc:HGNC:10249]	NA	2.62276	3.20195	4.17525	2.96518	2.45925	0.876177	2.79948	1.22379	0.664811	0.097295	0.99177	0.036744	0.0001	0.532232	0.567766	0.920477	1.25424
2330	0	chr1	+	102510531	102543340	ENSGALT00000065660	9	888	ENSGALG00000015746	JAM2	GO:0016021(integral component of membrane);GO:0016020(membrane);GO:0046982(protein heterodimerization activity);GO:0007162(negative regulation of cell adhesion)	04514(Cell adhesion molecules (CAMs));04530(Tight junction)	K06735	NA	junctional adhesion molecule 2 [Source:HGNC Symbol;Acc:HGNC:14686]	NA	2.1565	2.15835	3.61066	2.99329	0.0001	4.42387	0.0001	0.0001	0.0001	0.0001	0.0001	0.0001	0.0001	0.0001	0.0001	0.0001	1.90984
2340	0	chr1	-	103028117	103033674	ENSGALT00000072097	10	2676	ENSGALG00000040342	ADAMTS1	GO:0005829(cytosol);GO:0001822(kidney development);GO:0005578(proteinaceous extracellular matrix);GO:0031410(cytoplasmic vesicle);GO:0004222(metalloendopeptidase activity);GO:0008201(heparin binding);GO:0001542(ovulation from ovarian follicle);GO:0060347(heart trabecula formation);GO:0005604(basement membrane)	NA	NA	NA	ADAM metallopeptidase with thrombospondin type 1 motif 1 [Source:HGNC Symbol;Acc:HGNC:217]	NA	3.82618	6.01908	6.08364	10.2573	5.41065	10.8931	12.0114	6.21732	0.0001	5.01464	4.43422	3.2078	2.14298	6.26768	9.5041	9.03762	8.69504
2356	0	chr1	-	104009946	104017010	ENSGALT00000087365	12	1490	ENSGALG00000015821	CCT8	GO:0051082(unfolded protein binding);GO:0006457(protein folding);GO:0005737(cytoplasm);GO:0005524(ATP binding);GO:0000166(nucleotide binding);GO:0045296(cadherin binding);GO:0005874(microtubule);GO:0005829(cytosol);GO:0005654(nucleoplasm);GO:0070062(extracellular exosome);GO:0005813(centrosome);GO:0007339(binding of sperm to zona pellucida);GO:0032212(positive regulation of telomere maintenance v…	NA	NA	NA	chaperonin containing TCP1 subunit 8 [Source:HGNC Symbol;Acc:HGNC:1623]	NA	1.3767	23.6741	27.6564	17.3639	0.654699	0.820908	12.868	0.904021	0.513809	0.362226	0.320251	0.311419	0.274489	0.394514	0.256217	18.4323	0.414009
2359	0	chr1	+	104036135	104064217	ENSGALT00000025511	5	528	ENSGALG00000015822	MAP3K7CL	GO:0005829(cytosol);GO:0000186(activation of MAPKK activity);GO:0005634(nucleus);GO:0004709(MAP kinase kinase kinase activity);GO:0000165(MAPK cascade);GO:0005622(intracellular)	NA	NA	NA	MAP3K7 C-terminal like [Source:HGNC Symbol;Acc:HGNC:16457]	NA	15.0372	11.7472	10.9725	5.77557	7.38562	1.90861	2.99838	5.97247	0.0001	0.0001	0.972009	0.121633	0.0001	1.57319	1.61477	1.03692	1.6884
2361	0	chr1	-	104059709	104068257	ENSGALT00000066314	5	1088	ENSGALG00000039894	ENSGALG00000039894	NA	NA	NA	NA	NA	NA	2.07084	2.53512	1.95664	2.37214	1.7242	1.12847	1.42009	1.51615	0.189787	0.251504	0.020382	0.535606	0.321492	0.51235	0.573487	0.301851	0.248549
2376	0	chr1	-	104661130	104693209	ENSGALT00000068388	19	3327	ENSGALG00000033965	SCAF4	GO:0003723(RNA binding);GO:0005654(nucleoplasm)	NA	NA	NA	splicing factor, arginine/serine-rich 15 [Source:RefSeq peptide;Acc:NP_001012840]	NA	9.42751	23.4028	22.6421	6.88675	14.8554	15.2123	12.6965	12.8266	5.19584	2.87397	2.43923	2.85569	3.72899	4.29239	8.16915	5.79016	9.54687
2418	0	chr1	+	105492244	105556289	ENSGALT00000075068	24	3384	ENSGALG00000036677	ITSN1	GO:0032947(protein complex scaffold activity);GO:0005905(clathrin-coated pit);GO:0005886(plasma membrane);GO:0007264(small GTPase mediated signal transduction);GO:0043524(negative regulation of neuron apoptotic process);GO:0070064(proline-rich region binding);GO:0030027(lamellipodium);GO:0019209(kinase activator activity);GO:0051897(positive regulation of protein kinase B signaling);GO:0030139(en…	NA	NA	NA	intersectin 1 [Source:HGNC Symbol;Acc:HGNC:6183]	NA	1.00528	1.67888	1.80006	1.44941	1.58069	8.03747	5.20789	1.82657	0.197528	0.381963	0.349581	0.906964	0.500694	0.284768	0.918568	0.238391	0.929047
2426	0	chr1	+	105596154	105597343	ENSGALT00000057076	2	1112	ENSGALG00000029644	ENSGALG00000029644	NA	NA	NA	NA	NA	NA	0.809118	0.522685	1.41654	3.4262	1.46575	1.40204	1.05803	0.697517	0.188142	0.073871	0.214567	0.287727	0.213485	0.105898	0.320657	0.392822	0.028173
2461	0	chr1	-	107579608	107693888	ENSGALT00000051538	10	1458	ENSGALG00000016058	ENSGALG00000016058	GO:0043565(sequence-specific DNA binding);GO:0003700(transcription factor activity, sequence-specific DNA binding);GO:0006355(regulation of transcription, DNA-templated);GO:0005634(nucleus);GO:0003677(DNA binding);GO:0000981(RNA polymerase II transcription factor activity, sequence-specific DNA binding);GO:0030154(cell differentiation);GO:0006357(regulation of transcription from RNA polymerase II…	NA	NA	NA	NA	NA	0.0001	3.97527	0.0001	7.09617	8.48722	0.034666	2.39673	5.3415	0.0001	0.0001	0.0001	0.0001	0.0001	0.0001	0.005265	0.0001	0.0001
2462	0	chr1	+	107802243	107815381	ENSGALT00000025873	10	1916	ENSGALG00000016059	ETS2	GO:0005886(plasma membrane);GO:0005829(cytosol);GO:0005654(nucleoplasm);GO:0005634(nucleus);GO:0090009(primitive streak formation);GO:0060982(coronary artery morphogenesis);GO:0045893(positive regulation of transcription, DNA-templated);GO:0007498(mesoderm development);GO:0001712(ectodermal cell fate commitment);GO:0001569(branching involved in blood vessel morphogenesis);GO:0000122(negative regu…	NA	NA	NA	ETS proto-oncogene 2, transcription factor [Source:HGNC Symbol;Acc:HGNC:3489]	NA	18.4259	17.1762	15.503	25.9631	24.6661	31.2986	22.3286	34.7686	5.65122	6.81681	5.93214	9.38028	7.59066	12.4054	18.3101	10.757	21.9473
2486	0	chr1	-	109072306	109103107	ENSGALT00000070953	25	3858	ENSGALG00000019178	PRDM15	GO:0003676(nucleic acid binding);GO:0005634(nucleus);GO:0005654(nucleoplasm);GO:0016604(nuclear body)	NA	NA	NA	PR/SET domain 15 [Source:HGNC Symbol;Acc:HGNC:13999]	NA	1.08801	1.4515	1.1209	5.03706	0.942314	0.527702	2.08951	2.79057	0.331707	0.262619	0.473412	0.54589	0.172236	0.477596	0.332857	0.644554	0.31508
2629	0	chr1	-	115734786	115768467	ENSGALT00000026256	19	1581	ENSGALG00000016285	ENSGALG00000016285	GO:0006641(triglyceride metabolic process);GO:0046167(glycerol-3-phosphate biosynthetic process);GO:0006071(glycerol metabolic process);GO:0004370(glycerol kinase activity);GO:0006072(glycerol-3-phosphate metabolic process);GO:0016773(phosphotransferase activity, alcohol group as acceptor);GO:0005975(carbohydrate metabolic process);GO:0005739(mitochondrion);GO:0016740(transferase activity);GO:001…	00561(Glycerolipid metabolism);03320(PPAR signaling pathway)	NA	NA	NA	NA	1.54018	2.49338	1.65632	0.108223	3.88927	1.37706	2.35593	2.10938	0.254822	0.0001	0.004896	0.593774	0.0001	1.07857	0.365075	0.034639	2.26144
2636	0	chr1	-	116055337	116671490	ENSGALT00000026261	11	2157	ENSGALG00000016288	IL1RAPL1	GO:0005886(plasma membrane);GO:0045920(negative regulation of exocytosis);GO:0004908(interleukin-1 receptor activity);GO:0019221(cytokine-mediated signaling pathway);GO:0007165(signal transduction);GO:0016021(integral component of membrane);GO:0016020(membrane)	NA	NA	NA	interleukin 1 receptor accessory protein like 1 [Source:HGNC Symbol;Acc:HGNC:5996]	NA	2.33326	1.87605	1.70377	1.10158	1.81078	0.477492	0.0001	0.274854	0.0001	0.0001	0.0001	0.010113	0.0001	0.031071	0.021537	0.0001	0.043573
2844	0	chr1	-	128574593	128598310	ENSGALT00000042795	10	2330	ENSGALG00000029002	ENSGALG00000029002	GO:0016021(integral component of membrane);GO:0016020(membrane)	NA	NA	NA	NA	NA	0.824377	1.2477	0.673238	0.630728	1.39034	0.167003	0.22082	0.780582	0.0001	0.0001	0.0001	0.058673	0.0001	0.099133	0.095177	0.0001	0.0001
2880	0	chr1	-	130364434	130365888	ENSGALT00000050048	2	870	ENSGALG00000031375	CHST7	GO:0006044(N-acetylglucosamine metabolic process);GO:0006790(sulfur compound metabolic process);GO:0030206(chondroitin sulfate biosynthetic process);GO:0001517(N-acetylglucosamine 6-O-sulfotransferase activity);GO:0008459(chondroitin 6-sulfotransferase activity)	NA	NA	NA	carbohydrate sulfotransferase 7 [Source:HGNC Symbol;Acc:HGNC:13817]	NA	1.96491	1.97454	1.76806	3.59614	4.02618	2.51152	3.47918	3.23474	0.0001	0.128614	0.318556	0.608503	0.325134	1.24675	0.809563	0.582826	0.651716
2925	0	chr1	-	132561119	132564698	ENSGALT00000087499	5	804	ENSGALG00000044778	ENSGALG00000044778	NA	NA	NA	NA	NA	NA	4.57992	3.43279	0.511939	2.64329	0.05014	1.61861	1.43984	0.810354	0.094346	0.206285	0.255887	0.42578	0.268501	2.0154	0.981718	0.838256	0.458006
2937	0	chr1	-	133106432	133137510	ENSGALT00000027073	12	2429	ENSGALG00000016768	LONRF2	GO:0032436(positive regulation of proteasomal ubiquitin-dependent protein catabolic process);GO:0000209(protein polyubiquitination);GO:0031624(ubiquitin conjugating enzyme binding);GO:0061630(ubiquitin protein ligase activity);GO:0005622(intracellular)	NA	NA	NA	LON peptidase N-terminal domain and ring finger 2 [Source:HGNC Symbol;Acc:HGNC:24788]	NA	26.3488	28.1277	27.1205	100.304	89.9234	19.7864	19.5371	18.2948	10.8141	13.3555	12.8352	13.0081	13.0576	17.2017	32.9551	17.3492	32.182
2975	0	chr1	+	133879807	133899318	ENSGALT00000079162	13	1914	ENSGALG00000043044	ENSGALG00000043044	GO:0070498(interleukin-1-mediated signaling pathway);GO:0004909(interleukin-1, Type I, activating receptor activity);GO:0004908(interleukin-1 receptor activity);GO:0019221(cytokine-mediated signaling pathway);GO:0007165(signal transduction);GO:0016021(integral component of membrane);GO:0016020(membrane)	04010(MAPK signaling pathway);04060(Cytokine-cytokine receptor interaction)	NA	NA	NA	NA	10.2595	10.3063	11.484	12.0042	12.338	7.60872	3.92362	6.77549	2.11138	2.16245	0.806997	1.27648	1.08373	1.38473	4.18696	1.60731	1.9633
3010	0	chr1	+	135670906	135744664	ENSGALT00000027125	4	1122	ENSGALG00000016802	tmtops2	GO:0009584(detection of visible light);GO:0001750(photoreceptor outer segment);GO:0050896(response to stimulus);GO:0018298(protein-chromophore linkage);GO:0007602(phototransduction);GO:0007601(visual perception);GO:0009881(photoreceptor activity);GO:0007186(G-protein coupled receptor signaling pathway);GO:0007165(signal transduction);GO:0004930(G-protein coupled receptor activity);GO:0004871(sign…	NA	NA	NA	NA	NA	3.92124	1.41151	1.65543	0.096293	0.517479	0.039726	0.0001	0.0001	0.0001	0.0001	0.0001	0.0001	0.0001	0.0001	0.0001	0.056186	0.0001
3193	0	chr1	+	146485483	146506238	ENSGALT00000036519	8	2944	ENSGALG00000016899	DCT	GO:0042470(melanosome);GO:0005829(cytosol);GO:0005737(cytoplasm);GO:0048468(cell development);GO:0048066(developmental pigmentation);GO:0043473(pigmentation);GO:0042438(melanin biosynthetic process);GO:0021847(ventricular zone neuroblast division);GO:0006583(melanin biosynthetic process from tyrosine);GO:0002052(positive regulation of neuroblast proliferation);GO:0004167(dopachrome isomerase acti…	00350(Tyrosine metabolism);04916(Melanogenesis)	K01827	EC:5.3.3.12	dopachrome tautomerase [Source:HGNC Symbol;Acc:HGNC:2709]	NA	0.500028	0.331544	0.075232	0.244934	0.03216	0.131669	0.4413	0.268353	0.0001	0.0001	0.0001	0.043048	0.0001	0.0001	0.039449	0.0001	0.0001
3198	0	chr1	-	147664506	147991730	ENSGALT00000067569	6	1410	ENSGALG00000016902	GPC5	GO:0043395(heparan sulfate proteoglycan binding);GO:0005578(proteinaceous extracellular matrix);GO:0031225(anchored component of membrane);GO:0005886(plasma membrane);GO:0016020(membrane)	NA	NA	NA	glypican 5 [Source:HGNC Symbol;Acc:HGNC:4453]	NA	0.0001	2.93583	4.29257	1.97325	1.29797	1.04457	0.350802	0.854903	0.0001	0.0001	0.0001	0.0001	0.0001	0.0001	0.0001	0.01246	0.0001
3241	0	chr1	+	152670026	152675345	ENSGALT00000027327	2	1854	ENSGALG00000016906	SPRY2	GO:0016020(membrane);GO:0015630(microtubule cytoskeleton);GO:0005856(cytoskeleton);GO:0005829(cytosol);GO:0005634(nucleus);GO:0070374(positive regulation of ERK1 and ERK2 cascade);GO:0070373(negative regulation of ERK1 and ERK2 cascade);GO:0060541(respiratory system development);GO:0060449(bud elongation involved in lung branching);GO:0060437(lung growth);GO:0060425(lung morphogenesis);GO:0051897…	NA	NA	NA	sprouty RTK signaling antagonist 2 [Source:HGNC Symbol;Acc:HGNC:11270]	NA	109.471	104.777	110.646	74.5579	65.3783	32.4746	34.2605	38.765	19.6359	28.8037	15.9482	14.3083	13.4925	9.58132	77.9021	44.5137	50.7229
3256	0	chr1	-	153991261	154045059	ENSGALT00000027341	7	1617	ENSGALG00000016913	SLAIN1	NA	NA	NA	NA	SLAIN motif family member 1 [Source:HGNC Symbol;Acc:HGNC:26387]	NA	0.762258	0.0001	1.1574	0.737415	0.723689	0.075259	0.441196	0.44333	0.0001	0.0001	0.017311	0.0001	0.0001	0.0001	0.0001	0.0001	0.029062
3260	0	chr1	+	154217226	154420307	ENSGALT00000070907	84	14181	ENSGALG00000016915	MYCBP2	GO:0016020(membrane)	NA	NA	NA	MYC binding protein 2, E3 ubiquitin protein ligase [Source:HGNC Symbol;Acc:HGNC:23386]	NA	2.26664	5.22957	2.45689	11.3414	7.11322	0.506771	10.3834	2.20395	0.771016	0.0001	2.27473	1.95881	0.0001	0.515718	4.86933	0.684721	1.97008
3305	0	chr1	-	156077321	156094516	ENSGALT00000027364	4	1579	ENSGALG00000016927	ENSGALG00000016927	GO:0003676(nucleic acid binding);GO:0003700(transcription factor activity, sequence-specific DNA binding);GO:0006355(regulation of transcription, DNA-templated);GO:0006366(transcription from RNA polymerase II promoter)	NA	NA	NA	NA	NA	16.6088	32.9934	27.745	70.9496	44.8298	31.7577	44.4384	44.4236	7.18289	6.98196	4.71315	6.90034	3.35516	9.02209	9.67184	5.61922	27.2132
3315	0	chr1	+	156676089	157009667	ENSGALT00000047645	11	2012	ENSGALG00000037015	DACH1	GO:0005634(nucleus);GO:0005737(cytoplasm);GO:0000122(negative regulation of transcription from RNA polymerase II promoter);GO:0006355(regulation of transcription, DNA-templated);GO:0005667(transcription factor complex);GO:0003700(transcription factor activity, sequence-specific DNA binding);GO:0001967(suckling behavior);GO:0010944(negative regulation of transcription by competitive promoter bindi…	NA	NA	NA	dachshund family transcription factor 1 [Source:HGNC Symbol;Acc:HGNC:2663]	NA	6.50614	3.99131	2.11307	6.27216	10.1789	3.91265	6.6881	4.44703	0.756429	0.118288	0.59231	0.012229	0.010163	0.967727	0.044115	0.751593	0.973464
3325	0	chr1	+	159096610	159285693	ENSGALT00000073892	3	3938	ENSGALG00000016908	PCDH9	GO:0044291(cell-cell contact zone);GO:0030426(growth cone);GO:0005886(plasma membrane);GO:0007156(homophilic cell adhesion via plasma membrane adhesion molecules);GO:0007155(cell adhesion);GO:0005509(calcium ion binding);GO:0016021(integral component of membrane);GO:0016020(membrane)	NA	NA	NA	protocadherin 9 [Source:HGNC Symbol;Acc:HGNC:8661]	NA	3.03955	2.69451	2.4895	2.6376	0.0001	1.936	1.61556	1.68976	0.345859	0.438959	0.037152	1.01234	0.81333	0.702869	1.67297	1.37348	0.894951
3550	0	chr1	+	172618672	172629426	ENSGALT00000027550	7	3340	ENSGALG00000017053	SPART	GO:0045202(synapse);GO:0030496(midbody);GO:0005886(plasma membrane);GO:0005829(cytosol);GO:0005811(lipid droplet);GO:0005741(mitochondrial outer membrane);GO:0005737(cytoplasm);GO:0005654(nucleoplasm);GO:0060612(adipose tissue development);GO:0051881(regulation of mitochondrial membrane potential);GO:0051301(cell division);GO:0050905(neuromuscular process);GO:0048698(negative regulation of collat…	04144(Endocytosis)	K19366	NA	spartin [Source:HGNC Symbol;Acc:HGNC:18514]	NA	13.1139	12.081	10.8166	11.1543	12.4396	20.6368	11.5617	13.8622	6.29186	7.19212	6.65435	9.12719	6.42509	7.26799	22.6184	18.5539	16.3357
3630	0	chr1	+	176511056	176577941	ENSGALT00000054551	2	1693	ENSGALG00000039931	ENSGALG00000039931	NA	NA	NA	NA	NA	NA	0.312159	0.048483	0.098253	0.203912	0.055924	0.367014	0.760407	0.609505	0.0001	0.033675	0.0001	0.0001	0.0001	0.0001	0.0001	0.02611	0.0001
3667	0	chr1	+	178578859	178620929	ENSGALT00000046844	13	2446	ENSGALG00000017126	ZDHHC20	GO:0005886(plasma membrane);GO:0016020(membrane);GO:0016409(palmitoyltransferase activity);GO:0018345(protein palmitoylation);GO:0019706(protein-cysteine S-palmitoyltransferase activity);GO:0016746(transferase activity, transferring acyl groups);GO:0016740(transferase activity);GO:0016021(integral component of membrane)	NA	NA	NA	zinc finger DHHC-type containing 20 [Source:HGNC Symbol;Acc:HGNC:20749]	NA	17.6432	18.4771	18.6391	12.5699	15.1182	9.78983	7.66809	8.29186	2.66644	2.46391	2.03105	4.70598	1.61376	9.50001	9.06235	3.296	3.30936
3725	0	chr1	-	180387461	180409508	ENSGALT00000068701	19	2352	ENSGALG00000017165	CUL5	GO:0031625(ubiquitin protein ligase binding);GO:0031466(Cul5-RING ubiquitin ligase complex)	04120(Ubiquitin mediated proteolysis)	NA	NA	cullin 5 [Source:HGNC Symbol;Acc:HGNC:2556]	NA	0.245288	36.4726	3.81453	29.6732	0.174571	28.5613	0.0001	28.0027	0.075828	0.186794	0.460241	0.145482	0.784054	0.416433	55.5435	0.051075	10.433
3799	0	chr1	+	185466218	185503920	ENSGALT00000027810	10	2009	ENSGALG00000017204	ENSGALG00000017204	GO:1901031(regulation of response to reactive oxygen species);GO:0005634(nucleus)	04115(p53 signaling pathway)	K10141	NA	NA	NA	65.5631	58.7758	69.4351	103.452	100.837	36.5668	46.5703	43.58	7.44678	9.6095	9.69796	8.46198	8.98795	24.9812	10.1515	22.8417	14.1027
3800	0	chr1	-	185517114	185523746	ENSGALT00000027811	2	1443	ENSGALG00000017205	ENDOD1	GO:0070062(extracellular exosome);GO:0016020(membrane);GO:0016787(hydrolase activity);GO:0003676(nucleic acid binding);GO:0046872(metal ion binding);GO:0016021(integral component of membrane)	NA	NA	NA	endonuclease domain containing 1 [Source:HGNC Symbol;Acc:HGNC:29129]	NA	11.589	8.10279	7.95605	22.7827	19.3899	26.4401	28.9633	25.2513	3.22329	3.30137	3.91488	2.37353	4.60949	3.40922	3.92328	5.45014	5.3856
3845	0	chr1	-	186427685	186756127	ENSGALT00000056674	28	13814	ENSGALG00000017229	FAT3	GO:0005886(plasma membrane);GO:0007156(homophilic cell adhesion via plasma membrane adhesion molecules);GO:0007155(cell adhesion);GO:0005509(calcium ion binding);GO:0016021(integral component of membrane);GO:0016020(membrane)	NA	NA	NA	FAT atypical cadherin 3 [Source:HGNC Symbol;Acc:HGNC:23112]	NA	6.11056	7.06949	7.36449	0.008844	4.20093	0.0001	0.001704	0.002703	0.0001	0.0001	0.0001	0.0001	0.0001	0.000775	0.105613	0.0001	0.0001
3874	0	chr1	+	188780367	188784802	ENSGALT00000027873	2	3757	ENSGALG00000017242	FZD4	GO:0010812(negative regulation of cell-substrate adhesion);GO:0005911(cell-cell junction);GO:0016055(Wnt signaling pathway);GO:0070062(extracellular exosome);GO:0060070(canonical Wnt signaling pathway);GO:0051091(positive regulation of sequence-specific DNA binding transcription factor activity);GO:0030165(PDZ domain binding);GO:0042813(Wnt-activated receptor activity);GO:0017147(Wnt-protein bind…	04310(Wnt signaling pathway);04150(mTOR signaling pathway);04916(Melanogenesis)	K02354	NA	frizzled class receptor 4 [Source:HGNC Symbol;Acc:HGNC:4042]	NA	30.0699	27.8808	28.7793	31.7357	24.2257	16.9985	20.5195	20.3811	7.86709	5.90814	8.61118	7.03902	5.51375	6.35367	14.8779	8.89469	11.4273
3877	0	chr1	+	189039276	189040017	ENSGALT00000077294	2	399	ENSGALG00000029470	ENSGALG00000029470	NA	NA	NA	NA	NA	NA	2.01306	2.32045	1.73078	3.22802	4.25295	5.86439	7.92552	3.34733	0.8058	0.736785	0.862641	1.04854	1.71766	0.719074	0.900427	1.14229	2.64432
3890	0	chr1	-	189328172	189396599	ENSGALT00000077007	5	435	ENSGALG00000041225	ENSGALG00000041225	NA	NA	NA	NA	NA	NA	2.86993	1.71027	7.42695	2.76372	0.254609	0.899587	0.0001	0.837862	0.0001	0.212552	0.0001	0.0001	0.0001	0.0001	0.0001	0.0001	0.170272
3932	0	chr1	+	192940017	192941458	ENSGALT00000068577	2	805	ENSGALG00000035803	ENSGALG00000035803	NA	NA	NA	NA	NA	NA	2.6726	2.53775	1.21929	0.182261	0.291696	1.59118	0.901178	0.050133	0.0001	0.0001	0.030426	0.125449	0.0001	0.080737	0.173125	0.161159	0.175129
3979	0	chr1	+	194255739	194257541	ENSGALT00000080742	3	956	ENSGALG00000035375	LRTOMT	NA	NA	NA	NA	Gallus gallus leucine rich transmembrane and O-methyltransferase domain containing (LRTOMT), mRNA. [Source:RefSeq mRNA;Acc:NM_001282081]	NA	1.9139	2.12062	1.85292	0.989635	0.593537	0.678967	0.400997	1.09404	0.0001	0.0001	0.0001	0.10769	0.042561	0.122831	0.333057	0.077115	0.0001
4033	0	chr1	-	194657147	194671227	ENSGALT00000078377	2	1380	ENSGALG00000030774	ENSGALG00000030774	NA	NA	NA	NA	NA	NA	0.101042	0.090272	0.3968	0.743863	0.878361	0.327628	0.48283	1.094	0.076281	0.16429	0.142324	0.0001	0.222123	0.06275	0.0001	0.225579	0.136099
4044	0	chr1	-	194766325	194780532	ENSGALT00000070368	6	1284	ENSGALG00000027762	PGAP2	GO:0005634(nucleus);GO:0006974(cellular response to DNA damage stimulus);GO:0042770(signal transduction in response to DNA damage);GO:0042771(intrinsic apoptotic signaling pathway in response to DNA damage by p53 class mediator);GO:0008630(intrinsic apoptotic signaling pathway in response to DNA damage);GO:1902230(negative regulation of intrinsic apoptotic signaling pathway in response to DNA dam…	NA	NA	NA	post-GPI attachment to proteins 2 [Source:HGNC Symbol;Acc:HGNC:17893]	NA	2.67465	0.006721	2.45103	9.38098	5.5931	3.43335	0.0001	5.88783	2.46985	0.405704	0.153482	0.024919	0.577909	1.82184	0.0001	2.85113	0.397645
4180	0	chr10	-	1075446	1103540	ENSGALT00000050706	8	5389	ENSGALG00000040087	ZNF609	GO:0045944(positive regulation of transcription from RNA polymerase II promoter);GO:0005634(nucleus);GO:0006357(regulation of transcription from RNA polymerase II promoter);GO:2000291(regulation of myoblast proliferation);GO:2001224(positive regulation of neuron migration);GO:0032039(integrator complex)	NA	NA	NA	zinc finger protein 609 [Source:HGNC Symbol;Acc:HGNC:29003]	NA	31.0946	37.9038	38.0773	23.9756	21.4087	27.9413	33.3733	22.7988	10.7192	13.5378	16.0186	16.223	16.1145	17.85	24.9801	25.6502	34.6499
4252	0	chr10	+	2257373	2265204	ENSGALT00000044585	7	1226	ENSGALG00000028247	LOXL1	GO:0055114(oxidation-reduction process);GO:0016641(oxidoreductase activity, acting on the CH-NH2 group of donors, oxygen as acceptor);GO:0005507(copper ion binding);GO:0031012(extracellular matrix)	NA	NA	NA	lysyl oxidase like 1 [Source:HGNC Symbol;Acc:HGNC:6665]	NA	30.652	27.3014	33.3647	47.4422	45.4681	25.485	36.1519	19.73	6.56939	7.60152	10.6406	8.63076	5.57397	15.6194	7.02413	13.7434	20.3249
4296	0	chr10	-	2531907	2533175	ENSGALT00000034796	1	1269	ENSGALG00000021525	ENSGALG00000021525	NA	NA	NA	NA	NA	NA	12.8854	11.2459	9.70812	40.3831	36.7547	9.6953	16.7833	12.1592	2.80351	3.18758	5.59513	4.60005	3.42235	7.33589	2.84413	5.30577	6.961
4313	0	chr10	-	2637608	2655172	ENSGALT00000004220	10	7038	ENSGALG00000002678	CSPG4	GO:0070062(extracellular exosome);GO:0042995(cell projection);GO:0009986(cell surface);GO:0005925(focal adhesion);GO:0005886(plasma membrane);GO:0050731(positive regulation of peptidyl-tyrosine phosphorylation);GO:0035556(intracellular signal transduction);GO:0008347(glial cell migration);GO:0008283(cell proliferation);GO:0007169(transmembrane receptor protein tyrosine kinase signaling pathway);G…	NA	NA	NA	chondroitin sulfate proteoglycan 4 [Source:HGNC Symbol;Acc:HGNC:2466]	NA	17.626	17.8241	16.196	34.437	32.8637	21.5337	25.3331	19.446	6.36352	6.57683	10.1747	6.14553	8.67485	8.74197	6.65059	10.0252	22.639
4332	0	chr10	+	3304008	3326770	ENSGALT00000004630	11	1047	ENSGALG00000002925	ETFA	GO:0070062(extracellular exosome);GO:0033539(fatty acid beta-oxidation using acyl-CoA dehydrogenase);GO:0050660(flavin adenine dinucleotide binding);GO:0016491(oxidoreductase activity);GO:0009055(electron carrier activity);GO:0022900(electron transport chain)	NA	NA	NA	electron-transfer-flavoprotein, alpha polypeptide [Source:RefSeq peptide;Acc:NP_001292399]	NA	0.0001	0.0001	0.309659	1.35885	0.55474	1.78329	0.523455	0.919827	0.173127	0.113075	0.134168	0.0001	0.046876	0.088379	0.200494	0.0001	0.131323
4348	0	chr10	-	3636152	3649050	ENSGALT00000034639	4	824	ENSGALG00000003193	CRABP-I	GO:0019841(retinol binding);GO:0016918(retinal binding);GO:0070852(cell body fiber);GO:0043005(neuron projection);GO:0005829(cytosol);GO:0030424(axon);GO:0005737(cytoplasm);GO:0034653(retinoic acid catabolic process);GO:0005501(retinoid binding);GO:0001972(retinoic acid binding);GO:0006810(transport);GO:0008289(lipid binding);GO:0005623(cell)	NA	NA	NA	Cellular retinoic acid-binding protein 1 [Source:UniProtKB/Swiss-Prot;Acc:P40220]	NA	3.29563	4.55205	5.66733	0.0001	0.229041	0.0001	0.0001	0.273408	0.0001	0.0001	0.0001	0.0001	0.0001	0.0001	1.81157	0.0001	0.0001
4358	0	chr10	+	3686193	3715339	ENSGALT00000005199	14	2560	ENSGALG00000003286	ACSBG1	GO:0005737(cytoplasm);GO:0051384(response to glucocorticoid);GO:0001676(long-chain fatty acid metabolic process);GO:0000038(very long-chain fatty acid metabolic process);GO:0031957(very long-chain fatty acid-CoA ligase activity);GO:0004467(long-chain fatty acid-CoA ligase activity);GO:0008152(metabolic process);GO:0003824(catalytic activity)	01212(Fatty acid metabolism);00061(Fatty acid biosynthesis);00071(Fatty acid degradation);04920(Adipocytokine signaling pathway);03320(PPAR signaling pathway)	K15013	EC:6.2.1.3	acyl-CoA synthetase bubblegum family member 1 [Source:HGNC Symbol;Acc:HGNC:29567]	NA	4.87566	4.9166	5.36485	4.37246	3.93544	3.04574	3.54569	4.27782	2.51884	1.62415	0.903393	1.3279	1.63996	0.381643	4.10174	1.51636	8.08941
4367	0	chr10	+	3869332	3870632	ENSGALT00000060294	2	981	ENSGALG00000032395	ENSGALG00000032395	NA	NA	NA	NA	NA	NA	1.1406	1.24314	1.02229	0.512411	0.314016	0.18641	0.742072	0.0001	0.0001	0.106973	0.0001	0.0001	0.0001	0.0001	0.115722	0.219382	0.766146
4401	0	chr10	+	4872253	4975286	ENSGALT00000005967	10	4373	ENSGALG00000003759	RORA	GO:0005634(nucleus);GO:2000188(regulation of cholesterol homeostasis);GO:0072539(T-helper 17 cell differentiation);GO:0071456(cellular response to hypoxia);GO:0071356(cellular response to tumor necrosis factor);GO:0071347(cellular response to interleukin-1);GO:0070328(triglyceride homeostasis);GO:0060850(regulation of transcription involved in cell fate commitment);GO:0050728(negative regulation …	NA	NA	NA	RAR related orphan receptor A [Source:HGNC Symbol;Acc:HGNC:10258]	NA	8.5039	7.63504	7.85685	18.8669	17.3547	9.60242	7.58848	12.4988	8.53218	8.32229	4.0924	6.42117	6.45607	3.0747	12.0152	7.00503	2.74511
4407	0	chr10	+	5024501	5033507	ENSGALT00000080041	5	799	ENSGALG00000003770	ANXA2	GO:0031902(late endosome membrane);GO:0005886(plasma membrane);GO:0009986(cell surface);GO:0044548(S100 protein binding);GO:0005811(lipid droplet);GO:0042802(identical protein binding);GO:0005768(endosome);GO:0045121(membrane raft);GO:0005546(phosphatidylinositol-4,5-bisphosphate binding);GO:0005544(calcium-dependent phospholipid binding);GO:0005765(lysosomal membrane);GO:0030496(midbody);GO:0001…	NA	NA	NA	annexin A2 [Source:HGNC Symbol;Acc:HGNC:537]	NA	4.34467	3.65502	2.43826	4.13197	4.01976	1.11478	1.04696	1.07263	0.452605	0.37088	0.580971	1.04139	0.635502	1.8056	0.975364	0.701932	5.18064
4409	0	chr10	+	5025281	5044352	ENSGALT00000089656	12	1635	ENSGALG00000003770	ANXA2	GO:0031902(late endosome membrane);GO:0005886(plasma membrane);GO:0009986(cell surface);GO:0044548(S100 protein binding);GO:0005811(lipid droplet);GO:0042802(identical protein binding);GO:0005768(endosome);GO:0045121(membrane raft);GO:0005546(phosphatidylinositol-4,5-bisphosphate binding);GO:0005544(calcium-dependent phospholipid binding);GO:0005765(lysosomal membrane);GO:0030496(midbody);GO:0001…	NA	NA	NA	annexin A2 [Source:HGNC Symbol;Acc:HGNC:537]	NA	11.0214	11.5562	20.3034	13.1542	15.2706	5.19283	28.3207	5.16062	1.19948	1.17156	0.663351	1.45064	2.80638	3.83179	5.09465	21.2347	16.0282
4439	0	chr10	-	5963381	6032457	ENSGALT00000071337	29	5160	ENSGALG00000042552	TJP1	GO:0005634(nucleus);GO:0005737(cytoplasm);GO:0071253(connexin binding);GO:0043234(protein complex);GO:0005829(cytosol);GO:0005886(plasma membrane);GO:0030054(cell junction);GO:0019904(protein domain specific binding);GO:0007605(sensory perception of sound);GO:0016324(apical plasma membrane);GO:0016020(membrane);GO:0045177(apical part of cell);GO:0005911(cell-cell junction);GO:0005923(bicellular t…	04520(Adherens junction);04530(Tight junction);04540(Gap junction);05132(Salmonella infection)	K05701	NA	tight junction protein 1 [Source:HGNC Symbol;Acc:HGNC:11827]	NA	8.26998	5.12455	0.0001	1.92709	1.75708	0.0001	2.20906	1.63646	1.40997	0.0001	0.0001	0.0001	0.0001	0.0001	0.0001	0.0001	1.63897
4447	0	chr10	-	6186127	6188605	ENSGALT00000076815	3	1296	ENSGALG00000004046	LARP6	GO:0006417(regulation of translation);GO:0030529(intracellular ribonucleoprotein complex);GO:0006396(RNA processing);GO:0003723(RNA binding);GO:0005634(nucleus);GO:0048027(mRNA 5'-UTR binding);GO:1990825(sequence-specific mRNA binding);GO:1902416(positive regulation of mRNA binding);GO:0005844(polysome)	NA	NA	NA	La ribonucleoprotein domain family member 6 [Source:HGNC Symbol;Acc:HGNC:24012]	NA	3.71967	0.0001	3.81779	0.98191	3.52741	2.92591	0.020621	0.349263	0.046674	0.0001	0.03543	0.009778	0.010869	0.556119	0.058697	0.051755	2.76748
4451	0	chr10	-	6654750	6665773	ENSGALT00000006527	8	1170	ENSGALG00000004103	FAM81A	NA	NA	NA	NA	family with sequence similarity 81 member A [Source:HGNC Symbol;Acc:HGNC:28379]	NA	0.385955	0.215199	0.577952	15.659	13.4984	0.0001	0.165295	0.087261	0.0001	0.0001	0.0001	0.0001	0.0001	0.0001	0.0001	0.037166	0.192612
4500	0	chr10	+	7914587	7922518	ENSGALT00000006970	3	1798	ENSGALG00000004369	PYGO1	GO:0005634(nucleus);GO:0045944(positive regulation of transcription from RNA polymerase II promoter);GO:0034504(protein localization to nucleus);GO:0016055(Wnt signaling pathway);GO:0009791(post-embryonic development);GO:0007289(spermatid nucleus differentiation);GO:0007286(spermatid development);GO:0002244(hematopoietic progenitor cell differentiation);GO:0001822(kidney development);GO:0046872(m…	NA	NA	NA	pygopus family PHD finger 1 [Source:HGNC Symbol;Acc:HGNC:30256]	NA	14.4366	15.0582	14.3138	11.8047	12.7364	6.04026	8.99046	13.3061	9.56565	4.99705	9.10261	4.46146	5.73845	6.1266	11.9764	12.7441	12.8144
4506	0	chr10	+	7968909	7999976	ENSGALT00000062010	8	1399	ENSGALG00000004435	RAB27A	GO:0070382(exocytic vesicle);GO:0070062(extracellular exosome);GO:0042470(melanosome);GO:0032585(multivesicular body membrane);GO:0030425(dendrite);GO:0030141(secretory granule);GO:0005794(Golgi apparatus);GO:0005770(late endosome);GO:0005764(lysosome);GO:0001750(photoreceptor outer segment);GO:1990182(exosomal secretion);GO:1903435(positive regulation of constitutive secretory pathway);GO:190342…	NA	NA	NA	RAB27A, member RAS oncogene family [Source:HGNC Symbol;Acc:HGNC:9766]	NA	0.876588	6.15642	5.9216	0.317439	8.27186	0.667331	5.51159	0.209083	5.97866	0.0001	0.312605	0.0001	0.267018	0.470101	4.96861	0.054043	0.071545
4619	0	chr10	+	11480809	11655680	ENSGALT00000048789	30	5331	ENSGALG00000006104	ADAMTSL3	GO:0043231(intracellular membrane-bounded organelle)	NA	NA	NA	ADAMTS like 3 [Source:HGNC Symbol;Acc:HGNC:14633]	NA	48.1747	46.9621	43.1492	37.2279	39.4038	12.1	12.3201	14.9975	6.85773	5.42146	4.63995	6.6767	4.83441	3.81053	12.244	7.98779	10.2588
4640	0	chr10	-	12303445	12344757	ENSGALT00000081024	21	3324	ENSGALG00000021171	ENSGALG00000021171	NA	NA	NA	NA	NA	NA	0.336109	0.0001	0.033871	6.48869	0.983043	0.988508	0.0001	0.32768	0.0001	0.0001	0.212276	0.0001	0.077638	0.000122	0.128242	0.225236	0.0001
4655	0	chr10	-	12580933	12608811	ENSGALT00000075541	7	1580	ENSGALG00000006505	ZFAND6	GO:0043066(negative regulation of apoptotic process);GO:0031593(polyubiquitin modification-dependent protein binding);GO:0071356(cellular response to tumor necrosis factor);GO:0006625(protein targeting to peroxisome);GO:0043122(regulation of I-kappaB kinase/NF-kappaB signaling);GO:0046872(metal ion binding);GO:0008270(zinc ion binding);GO:0003677(DNA binding)	NA	NA	NA	zinc finger AN1-type containing 6 [Source:HGNC Symbol;Acc:HGNC:30164]	NA	23.2397	24.6485	21.3644	18.0455	17.1418	11.6328	7.84176	0.243704	0.452552	0.52995	0.240584	5.95596	0.435793	9.92247	12.2171	9.72473	0.669725
4681	0	chr10	+	13042973	13046863	ENSGALT00000076594	5	1703	ENSGALG00000021135	HAPLN3	GO:0007417(central nervous system development);GO:0001501(skeletal system development);GO:0005540(hyaluronic acid binding);GO:0005201(extracellular matrix structural constituent);GO:0005578(proteinaceous extracellular matrix);GO:0007155(cell adhesion)	NA	NA	NA	hyaluronan and proteoglycan link protein 3 [Source:HGNC Symbol;Acc:HGNC:21446]	NA	7.45673	5.67225	7.02558	2.09553	2.87033	1.44409	1.98884	0.0001	0.0001	0.0001	0.0001	0.0001	0.0001	1.56153	0.0001	1.73525	1.10669
4718	0	chr10	-	14838194	14843687	ENSGALT00000055104	2	1246	ENSGALG00000033949	ENSGALG00000033949	NA	NA	NA	NA	NA	NA	0.552397	0.795569	0.831692	0.516515	0.61312	0.113102	0.138297	0.266597	0.0001	0.0001	0.032192	0.0001	0.035916	0.056771	0.03716	0.12262	0.0001
4736	0	chr10	-	16697772	16838212	ENSGALT00000074990	21	4676	ENSGALG00000040651	IGF1R	GO:0042802(identical protein binding);GO:0046777(protein autophosphorylation);GO:0043066(negative regulation of apoptotic process);GO:0004713(protein tyrosine kinase activity);GO:0031994(insulin-like growth factor I binding);GO:0043235(receptor complex);GO:0043231(intracellular membrane-bounded organelle);GO:0030335(positive regulation of cell migration);GO:0016020(membrane);GO:0051262(protein te…	04068(FoxO signaling pathway);04150(mTOR signaling pathway);04144(Endocytosis);04140(Autophagy - animal);04114(Oocyte meiosis);04510(Focal adhesion);04520(Adherens junction);04914(Progesterone-mediated oocyte maturation)	K05087	EC:2.7.10.1	insulin like growth factor 1 receptor [Source:HGNC Symbol;Acc:HGNC:5465]	NA	44.1112	49.0932	45.3333	46.8876	48.2005	41.165	35.2201	36.4848	16.3575	16.6021	16.1363	13.4658	11.9511	12.3627	25.23	16.9658	17.6891
4763	0	chr10	+	17449825	17484802	ENSGALT00000078438	13	4204	ENSGALG00000033365	ALDH6	GO:0006081(cellular aldehyde metabolic process);GO:0004030(aldehyde dehydrogenase [NAD(P)+] activity);GO:0004029(aldehyde dehydrogenase (NAD) activity);GO:0016491(oxidoreductase activity);GO:0055114(oxidation-reduction process);GO:0008152(metabolic process);GO:0001758(retinal dehydrogenase activity);GO:0042803(protein homodimerization activity);GO:0070324(thyroid hormone binding);GO:0070403(NAD+ …	00010(Glycolysis / Gluconeogenesis);00340(Histidine metabolism);00350(Tyrosine metabolism);00360(Phenylalanine metabolism);00410(beta-Alanine metabolism);00980(Metabolism of xenobiotics by cytochrome P450);00982(Drug metabolism - cytochrome P450)	K00129	EC:1.2.1.5	aldehyde dehydrogenase 1 family member A3 [Source:HGNC Symbol;Acc:HGNC:409]	NA	45.3162	40.6169	45.0572	32.2684	39.0718	17.7952	19.6642	18.5123	13.1408	11.6157	11.3476	11.087	9.17176	12.0096	17.1855	9.96387	40.6907
4835	0	chr10	-	18529055	18534373	ENSGALT00000085792	10	1396	ENSGALG00000007711	RPL4	GO:0005925(focal adhesion);GO:0005730(nucleolus);GO:0003723(RNA binding);GO:0005737(cytoplasm);GO:0005634(nucleus);GO:0016020(membrane);GO:0005791(rough endoplasmic reticulum);GO:0070062(extracellular exosome);GO:0030529(intracellular ribonucleoprotein complex);GO:0022625(cytosolic large ribosomal subunit);GO:0002181(cytoplasmic translation);GO:0003735(structural constituent of ribosome);GO:00058…	03010(Ribosome)	NA	NA	ribosomal protein L4 [Source:HGNC Symbol;Acc:HGNC:10353]	NA	0.0001	0.0001	51.6501	0.0001	123.532	0.0001	5.17848	0.0001	0.0001	0.0001	0.0001	3.74099	0.0001	0.0001	0.0001	22.5735	3.08333
4836	0	chr10	-	18529055	18534373	ENSGALT00000089065	10	1357	ENSGALG00000007711	RPL4	GO:0005925(focal adhesion);GO:0005730(nucleolus);GO:0003723(RNA binding);GO:0005737(cytoplasm);GO:0005634(nucleus);GO:0016020(membrane);GO:0005791(rough endoplasmic reticulum);GO:0070062(extracellular exosome);GO:0030529(intracellular ribonucleoprotein complex);GO:0022625(cytosolic large ribosomal subunit);GO:0002181(cytoplasmic translation);GO:0003735(structural constituent of ribosome);GO:00058…	03010(Ribosome)	NA	NA	ribosomal protein L4 [Source:HGNC Symbol;Acc:HGNC:10353]	NA	47.9777	50.0091	100.178	4.00537	131.677	3.76658	134.581	2.59962	2.03403	13.7244	1.33037	12.7259	1.52045	38.7734	11.3459	60.5469	12.0242
4838	0	chr10	-	18529057	18534373	ENSGALT00000060334	9	1161	ENSGALG00000007711	RPL4	GO:0005925(focal adhesion);GO:0005730(nucleolus);GO:0003723(RNA binding);GO:0005737(cytoplasm);GO:0005634(nucleus);GO:0016020(membrane);GO:0005791(rough endoplasmic reticulum);GO:0070062(extracellular exosome);GO:0030529(intracellular ribonucleoprotein complex);GO:0022625(cytosolic large ribosomal subunit);GO:0002181(cytoplasmic translation);GO:0003735(structural constituent of ribosome);GO:00058…	03010(Ribosome)	NA	NA	ribosomal protein L4 [Source:HGNC Symbol;Acc:HGNC:10353]	NA	10.6449	31.5429	21.1415	3.00456	70.6919	4.14656	0.0001	4.39712	2.6403	2.05542	1.50022	2.63811	1.47429	2.44421	0.643043	21.3251	2.72943
4856	0	chr10	+	18896476	18898239	ENSGALT00000057982	4	387	ENSGALG00000007909	IQCH	NA	NA	NA	NA	IQ motif containing H [Source:HGNC Symbol;Acc:HGNC:25721]	NA	2.36687	1.38259	2.65401	0.0001	1.71624	0.473714	0.0001	0.0001	0.0001	0.0001	0.0001	0.0001	0.0001	0.0001	0.139118	0.0001	0.0001
4857	0	chr10	+	18909477	18955238	ENSGALT00000075614	16	2724	ENSGALG00000007909	IQCH	NA	NA	NA	NA	IQ motif containing H [Source:HGNC Symbol;Acc:HGNC:25721]	NA	2.80921	1.71819	1.56079	0.66477	0.944274	0.0001	0.535846	0.466234	0.0001	0.0001	0.013275	0.234371	0.0001	0.092274	0.128751	0.178725	0.081346
4892	0	chr10	-	19501916	19520583	ENSGALT00000013179	18	2235	ENSGALG00000008120	TLE3	GO:0006355(regulation of transcription, DNA-templated);GO:0005634(nucleus);GO:0005654(nucleoplasm)	NA	NA	NA	transducin like enhancer of split 3 [Source:HGNC Symbol;Acc:HGNC:11839]	NA	12.7202	10.8706	12.0594	15.8418	13.4822	5.57679	11.6266	8.80721	2.72049	1.81678	2.12968	5.36193	3.45017	7.15755	5.22869	3.80032	5.44557
4906	0	chr10	-	19799316	19835061	ENSGALT00000013352	14	3612	ENSGALG00000008199	CTDSPL2	GO:0005654(nucleoplasm);GO:0005634(nucleus);GO:0046827(positive regulation of protein export from nucleus);GO:0030514(negative regulation of BMP signaling pathway);GO:0006470(protein dephosphorylation);GO:0004721(phosphoprotein phosphatase activity);GO:0016791(phosphatase activity)	NA	NA	NA	CTD small phosphatase like 2 [Source:HGNC Symbol;Acc:HGNC:26936]	NA	23.0601	14.0154	8.72141	27.8842	26.603	16.8731	15.1781	7.38712	11.6108	12.6724	1.50118	2.18879	0.456261	0.657394	15.988	12.9012	8.35151
4932	0	chr10	-	20022608	20028017	ENSGALT00000064511	20	3199	ENSGALG00000027501	ANPEP	GO:0005793(endoplasmic reticulum-Golgi intermediate compartment);GO:0005765(lysosomal membrane);GO:0005615(extracellular space);GO:0005886(plasma membrane);GO:0070062(extracellular exosome);GO:0005634(nucleus);GO:0009897(external side of plasma membrane);GO:0004177(aminopeptidase activity);GO:0008237(metallopeptidase activity);GO:0008270(zinc ion binding);GO:0006508(proteolysis);GO:0016787(hydrol…	00480(Glutathione metabolism)	NA	NA	alanyl aminopeptidase, membrane [Source:HGNC Symbol;Acc:HGNC:500]	NA	15.9551	12.4209	14.9957	31.4363	31.0414	23.4953	29.5666	23.1493	7.10998	5.9985	9.34127	6.6716	8.23603	13.7276	1.54234	18.4245	17.0736
5020	0	chr11	-	578267	583409	ENSGALT00000056909	13	2052	ENSGALG00000037939	ADGRG1	GO:0016477(cell migration);GO:0008285(negative regulation of cell proliferation);GO:0005518(collagen binding);GO:0008201(heparin binding);GO:0045785(positive regulation of cell adhesion);GO:0007155(cell adhesion);GO:0001525(angiogenesis);GO:0004930(G-protein coupled receptor activity);GO:0070062(extracellular exosome);GO:0007266(Rho protein signal transduction);GO:2000179(positive regulation of n…	NA	NA	NA	adhesion G protein-coupled receptor G1 [Source:HGNC Symbol;Acc:HGNC:4512]	NA	10.3634	9.19417	9.54613	10.05	7.0255	10.4832	14.0024	9.25221	3.61226	5.65175	6.40745	4.44665	5.22998	6.20177	8.72308	13.3777	28.8002
5099	0	chr11	+	1167098	1197584	ENSGALT00000002811	11	4252	ENSGALG00000001817	CTCF	GO:0003676(nucleic acid binding);GO:0005634(nucleus);GO:0043565(sequence-specific DNA binding);GO:0000793(condensed chromosome);GO:0045893(positive regulation of transcription, DNA-templated);GO:0045892(negative regulation of transcription, DNA-templated);GO:0044212(transcription regulatory region DNA binding);GO:0008285(negative regulation of cell proliferation);GO:0003700(transcription factor a…	NA	NA	NA	CCCTC-binding factor [Source:HGNC Symbol;Acc:HGNC:13723]	NA	27.8234	38.1851	43.2831	25.4586	25.6216	23.1346	24.7384	20.6368	1.75966	5.4872	6.86295	7.97892	16.7147	9.61112	14.0226	7.75582	11.2823
5172	0	chr11	-	2033491	2038419	ENSGALT00000061497	6	3466	ENSGALG00000042895	BCAR1	GO:0019901(protein kinase binding);GO:0016477(cell migration);GO:0005886(plasma membrane);GO:0030335(positive regulation of cell migration);GO:0001726(ruffle);GO:0050853(B cell receptor signaling pathway);GO:0007229(integrin-mediated signaling pathway);GO:0005737(cytoplasm);GO:0007186(G-protein coupled receptor signaling pathway);GO:0060326(cell chemotaxis);GO:0015629(actin cytoskeleton);GO:00059…	04510(Focal adhesion);04810(Regulation of actin cytoskeleton)	K05726	NA	BCAR1, Cas family scaffolding protein [Source:HGNC Symbol;Acc:HGNC:971]	NA	43.471	48.8552	44.5	37.9035	40.0387	36.4286	51.8351	34.8841	9.16916	9.68761	16.1331	9.32092	10.8438	12.3522	14.0005	13.8992	22.1395
5194	0	chr11	+	2404978	2447419	ENSGALT00000086307	6	2634	ENSGALG00000003169	CBFB	GO:1903506(regulation of nucleic acid-templated transcription);GO:0003713(transcription coactivator activity);GO:0005634(nucleus);GO:0016020(membrane);GO:0060216(definitive hemopoiesis);GO:0048469(cell maturation);GO:0045944(positive regulation of transcription from RNA polymerase II promoter);GO:0030099(myeloid cell differentiation);GO:0030098(lymphocyte differentiation);GO:0001649(osteoblast di…	NA	NA	NA	core-binding factor beta subunit [Source:HGNC Symbol;Acc:HGNC:1539]	NA	23.7866	22.9148	31.8957	16.0553	17.3593	46.1383	21.8201	49.1404	8.11504	6.96122	3.56409	5.56026	2.48093	7.21065	25.8727	9.90428	9.50174
5195	0	chr11	+	2405120	2446586	ENSGALT00000005022	6	1889	ENSGALG00000003169	CBFB	GO:1903506(regulation of nucleic acid-templated transcription);GO:0003713(transcription coactivator activity);GO:0005634(nucleus);GO:0016020(membrane);GO:0060216(definitive hemopoiesis);GO:0048469(cell maturation);GO:0045944(positive regulation of transcription from RNA polymerase II promoter);GO:0030099(myeloid cell differentiation);GO:0030098(lymphocyte differentiation);GO:0001649(osteoblast di…	NA	NA	NA	core-binding factor beta subunit [Source:HGNC Symbol;Acc:HGNC:1539]	NA	27.1699	21.1728	21.0668	22.6849	23.1339	51.3029	24.8937	58.1854	4.82412	10.5066	3.90993	4.79641	3.85836	10.2213	23.5586	8.48376	12.524
5270	0	chr11	+	6043786	6062292	ENSGALT00000060419	4	6859	ENSGALG00000039238	SALL1	GO:0045893(positive regulation of transcription, DNA-templated);GO:0045892(negative regulation of transcription, DNA-templated);GO:0001822(kidney development);GO:0007507(heart development);GO:0045944(positive regulation of transcription from RNA polymerase II promoter);GO:0000122(negative regulation of transcription from RNA polymerase II promoter);GO:0005737(cytoplasm);GO:0005634(nucleus);GO:003…	NA	NA	NA	sal-like protein 1 [Source:RefSeq peptide;Acc:NP_990038]	NA	0.688012	0.0001	0.317008	0.004519	0.115959	0.093101	0.042231	0.040407	0.007674	0.0001	0.007142	0.007288	0.007515	0.0001	0.060956	0.025359	0.013702
5334	0	chr11	-	8458045	8482575	ENSGALT00000064855	5	1114	ENSGALG00000030532	ENSGALG00000030532	NA	NA	NA	NA	NA	NA	1.21198	1.27992	0.361442	0.518533	0.651193	0.364558	0.227615	0.871939	0.203713	0.033761	0.0001	0.0001	0.136815	0.0001	0.334768	0.039034	0.087755
5505	0	chr11	+	16955001	16967358	ENSGALT00000008832	7	3101	ENSGALG00000005503	WFDC1	GO:0004867(serine-type endopeptidase inhibitor activity);GO:0030414(peptidase inhibitor activity);GO:0001558(regulation of cell growth);GO:0010466(negative regulation of peptidase activity);GO:0005615(extracellular space);GO:0010951(negative regulation of endopeptidase activity);GO:0005576(extracellular region);GO:0050728(negative regulation of inflammatory response);GO:0061045(negative regulatio…	NA	NA	NA	WAP four-disulfide core domain 1 [Source:HGNC Symbol;Acc:HGNC:15466]	NA	55.3034	59.4508	41.0064	52.1627	57.1428	27.1037	21.6534	25.3876	11.3961	13.3501	15.2644	11.2059	14.209	16.0173	13.375	21.4063	27.1248
5600	0	chr11	-	18990712	18992892	ENSGALT00000060482	5	1106	ENSGALG00000023472	ENSGALG00000023472	GO:0008146(sulfotransferase activity);GO:0016740(transferase activity)	NA	NA	NA	NA	NA	0.987352	3.89426	1.69297	2.71357	3.07599	0.438186	0.753916	0.742465	0.341624	0.085312	0.555684	0.0001	0.078844	0.17472	0.418638	0.654108	0.307437
5611	0	chr11	-	19022765	19054617	ENSGALT00000072318	43	4242	ENSGALG00000000516	FANCA	GO:0043240(Fanconi anaemia nuclear complex);GO:0005634(nucleus);GO:2000348(regulation of CD40 signaling pathway);GO:0051090(regulation of sequence-specific DNA binding transcription factor activity);GO:0050727(regulation of inflammatory response);GO:0045589(regulation of regulatory T cell differentiation);GO:0042127(regulation of cell proliferation);GO:0008585(female gonad development);GO:0008584…	03460(Fanconi anemia pathway)	K10888	NA	Fanconi anemia, complementation group A [Source:RefSeq peptide;Acc:NP_001127831]	NA	0.622494	0.648865	0.378664	0.01472	0.125969	0.034453	0.0001	0.004645	0.0001	0.0001	0.000862	0.0001	0.0001	0.0001	0.0001	0.031938	0.0001
5659	0	chr11	-	19622611	19624851	ENSGALT00000063663	2	2005	ENSGALG00000030014	ENSGALG00000030014	NA	NA	NA	NA	NA	NA	2.11253	1.89477	2.03589	4.77843	3.74266	1.8484	1.87553	2.08942	0.62259	0.376169	0.436532	0.368699	0.502054	0.739651	0.529599	0.302124	0.939243
5774	0	chr12	-	1397553	1434258	ENSGALT00000059925	15	2017	ENSGALG00000002099	PFKFB4	GO:0046835(carbohydrate phosphorylation);GO:0006000(fructose metabolic process);GO:0006003(fructose 2,6-bisphosphate metabolic process);GO:0003873(6-phosphofructo-2-kinase activity);GO:0008152(metabolic process);GO:0003824(catalytic activity);GO:0005524(ATP binding)	00051(Fructose and mannose metabolism)	NA	NA	6-phosphofructo-2-kinase/fructose-2,6-biphosphatase 4 [Source:HGNC Symbol;Acc:HGNC:8875]	NA	3.46293	9.0236	0.782703	15.1294	6.82677	1.92227	0.566229	1.24623	0.454429	0.613031	0.228672	0.4233	0.114137	0.305053	2.07134	0.578517	0.258979
5800	0	chr12	+	1967650	2179125	ENSGALT00000059778	54	6144	ENSGALG00000002335	DOCK3	GO:0005829(cytosol);GO:0005085(guanyl-nucleotide exchange factor activity);GO:0007264(small GTPase mediated signal transduction);GO:0005622(intracellular);GO:0065009(regulation of molecular function)	NA	NA	NA	dedicator of cytokinesis 3 [Source:HGNC Symbol;Acc:HGNC:2989]	NA	0.769766	1.31299	0.837329	3.31506	3.93022	1.35625	1.44369	1.24915	0.208909	0.132151	0.111916	0.178749	0.142477	0.137241	0.449506	0.341095	0.176281
5817	0	chr12	-	2360218	2360678	ENSGALT00000086352	2	294	ENSGALG00000002500	GMPPB	GO:0070062(extracellular exosome);GO:0005739(mitochondrion);GO:0005737(cytoplasm);GO:0016779(nucleotidyltransferase activity);GO:0016740(transferase activity);GO:0009058(biosynthetic process);GO:0009298(GDP-mannose biosynthetic process)	00051(Fructose and mannose metabolism);00520(Amino sugar and nucleotide sugar metabolism)	K00966	EC:2.7.7.13	GDP-mannose pyrophosphorylase B [Source:HGNC Symbol;Acc:HGNC:22932]	NA	13.1965	21.5206	17.8946	7.31269	9.72698	10.4484	9.21758	5.82505	0.086352	0.055983	0.108528	0.078647	1.00853	4.68375	0.112766	0.095133	4.30197
5884	0	chr12	+	2954266	2960956	ENSGALT00000069748	10	2456	ENSGALG00000033277	PPM1M	NA	NA	NA	NA	protein phosphatase, Mg2+/Mn2+ dependent 1M [Source:HGNC Symbol;Acc:HGNC:26506]	NA	12.6339	13.3071	15.0693	32.4302	24.9467	13.5223	12.1568	12.2365	6.5519	6.77593	6.06695	6.51638	7.03827	7.23242	7.17062	6.48497	7.02436
5896	0	chr12	-	3114601	3121990	ENSGALT00000007127	16	2345	ENSGALG00000004476	SEMA3G	GO:0070062(extracellular exosome);GO:0005615(extracellular space);GO:0005102(receptor binding);GO:0030517(negative regulation of axon extension);GO:0050919(negative chemotaxis);GO:0038191(neuropilin binding)	NA	NA	NA	semaphorin 3G [Source:HGNC Symbol;Acc:HGNC:30400]	NA	5.49167	7.36584	7.00885	11.3019	12.4873	10.3567	13.0809	16.302	4.95189	3.33019	6.42648	3.83819	5.04237	4.1501	2.95839	7.68883	4.83277
5951	0	chr12	+	3838566	4001595	ENSGALT00000046962	22	4055	ENSGALG00000030908	ATP2B2	GO:0007605(sensory perception of sound);GO:0005737(cytoplasm);GO:0030182(neuron differentiation);GO:0070062(extracellular exosome);GO:0006816(calcium ion transport);GO:0051480(regulation of cytosolic calcium ion concentration)	04020(Calcium signaling pathway);04261(Adrenergic signaling in cardiomyocytes)	K05850	EC:3.6.3.8	ATPase plasma membrane Ca2+ transporting 2 [Source:HGNC Symbol;Acc:HGNC:815]	NA	1.28156	0.27441	1.01549	5.47463	5.29585	0.046492	1.41401	0.260354	0.094177	0.195998	0.020586	0.246568	0.115323	0.003701	0.046048	0.571621	0.438564
6016	0	chr12	-	6472848	6578709	ENSGALT00000047415	29	7426	ENSGALG00000038850	WNK2	GO:0008285(negative regulation of cell proliferation);GO:0046777(protein autophosphorylation);GO:0006468(protein phosphorylation);GO:0070373(negative regulation of ERK1 and ERK2 cascade);GO:0005737(cytoplasm);GO:0005829(cytosol);GO:2000021(regulation of ion homeostasis);GO:2000651(positive regulation of sodium ion transmembrane transporter activity)	NA	NA	NA	WNK lysine deficient protein kinase 2 [Source:HGNC Symbol;Acc:HGNC:14542]	NA	1.93788	2.50203	1.00831	3.06991	1.44542	4.57891	3.89505	1.23235	1.74526	0.444039	0.44472	0.512541	0.74107	0.734435	1.57063	1.37837	0.322711
6022	0	chr12	+	6615332	6631686	ENSGALT00000083802	4	1812	ENSGALG00000026891	NINJ1	GO:0042246(tissue regeneration);GO:0007155(cell adhesion);GO:0016021(integral component of membrane);GO:0016020(membrane);GO:0001954(positive regulation of cell-matrix adhesion);GO:1990384(hyaloid vascular plexus regression)	NA	NA	NA	ninjurin 1 [Source:HGNC Symbol;Acc:HGNC:7824]	NA	3.36091	0.652384	1.48897	2.14813	1.99754	0.82849	0.857849	0.643053	0.0001	0.05166	0.244159	0.127224	0.182958	0.24276	0.351959	0.131505	0.342946
6223	0	chr12	+	11628438	11649761	ENSGALT00000057807	10	2491	ENSGALG00000006867	QRICH1	GO:0022604(regulation of cell morphogenesis);GO:0007010(cytoskeleton organization);GO:0005654(nucleoplasm);GO:0007275(multicellular organism development);GO:0006357(regulation of transcription from RNA polymerase II promoter);GO:0003677(DNA binding);GO:0000981(RNA polymerase II transcription factor activity, sequence-specific DNA binding);GO:0005737(cytoplasm)	NA	NA	NA	glutamine rich 1 [Source:HGNC Symbol;Acc:HGNC:24713]	NA	4.72857	18.655	14.8487	3.52119	8.51906	3.77778	8.56474	3.9166	0.861731	0.488169	0.0001	1.0992	1.78841	3.49627	2.50342	0.0001	3.017
6281	0	chr12	-	14025129	14316669	ENSGALT00000012029	25	4281	ENSGALG00000007431	MAGI1	GO:0042995(cell projection);GO:0030054(cell junction);GO:0016020(membrane);GO:0005912(adherens junction);GO:0005737(cytoplasm);GO:0005654(nucleoplasm);GO:0005634(nucleus);GO:0070997(neuron death);GO:0051393(alpha-actinin binding);GO:0032947(protein complex scaffold activity);GO:0005923(bicellular tight junction)	04530(Tight junction)	NA	NA	membrane associated guanylate kinase, WW and PDZ domain containing 1 [Source:HGNC Symbol;Acc:HGNC:946]	NA	13.0388	11.0471	12.1839	9.38311	9.238	6.18221	7.20763	7.83297	2.79029	2.34626	2.32715	2.39133	1.92797	1.8944	4.33566	5.37694	2.97076
6282	0	chr12	-	14044842	14316669	ENSGALT00000074697	13	2919	ENSGALG00000007431	MAGI1	GO:0042995(cell projection);GO:0030054(cell junction);GO:0016020(membrane);GO:0005912(adherens junction);GO:0005737(cytoplasm);GO:0005654(nucleoplasm);GO:0005634(nucleus);GO:0070997(neuron death);GO:0051393(alpha-actinin binding);GO:0032947(protein complex scaffold activity);GO:0005923(bicellular tight junction)	04530(Tight junction)	K05631	NA	membrane associated guanylate kinase, WW and PDZ domain containing 1 [Source:HGNC Symbol;Acc:HGNC:946]	NA	1.62049	2.51465	2.1886	2.22273	2.47514	3.89334	2.18952	3.82618	0.525063	1.52713	1.17785	0.531134	0.563359	1.49031	2.64097	3.08403	2.11685
6311	0	chr12	-	15937309	16100554	ENSGALT00000076006	17	2136	ENSGALG00000007769	FOXP1	GO:0008045(motor neuron axon guidance);GO:0021517(ventral spinal cord development);GO:0005634(nucleus);GO:0045893(positive regulation of transcription, DNA-templated);GO:0005654(nucleoplasm);GO:0000978(RNA polymerase II core promoter proximal region sequence-specific DNA binding);GO:0003677(DNA binding);GO:0045944(positive regulation of transcription from RNA polymerase II promoter);GO:0002053(po…	NA	NA	NA	forkhead box P1 [Source:HGNC Symbol;Acc:HGNC:3823]	NA	2.59027	3.82427	13.1449	1.72283	10.5882	1.81059	0.024922	0.056519	0.0001	0.011819	0.010053	0.004758	0.703853	0.808101	0.008642	2.367	0.010903
6334	0	chr12	+	17898685	18121966	ENSGALT00000013444	23	3219	ENSGALG00000008263	CNTN4	GO:0045665(negative regulation of neuron differentiation);GO:0007399(nervous system development);GO:0007411(axon guidance);GO:0007155(cell adhesion)	NA	NA	NA	contactin 4 [Source:HGNC Symbol;Acc:HGNC:2174]	NA	5.19028	3.65368	4.46703	5.04518	4.41795	1.28393	0.918002	2.03043	0.900223	0.201731	0.22618	1.09308	1.38808	0.124476	0.783007	1.11516	0.864049
6477	0	chr13	+	1731057	1733612	ENSGALT00000059569	2	2253	ENSGALG00000042230	ENSGALG00000042230	NA	NA	NA	NA	NA	NA	0.698673	1.09591	1.89481	0.822702	1.10481	0.559981	0.50829	0.585913	0.0001	0.0001	0.388646	0.052441	0.108593	0.040118	0.20199	0.154677	0.279652
6488	0	chr13	+	1828640	1876333	ENSGALT00000080490	5	3937	ENSGALG00000028565	PCDHGC3	GO:0007155(cell adhesion);GO:0007399(nervous system development);GO:0005886(plasma membrane);GO:0007156(homophilic cell adhesion via plasma membrane adhesion molecules);GO:0007267(cell-cell signaling);GO:0005887(integral component of plasma membrane);GO:0005509(calcium ion binding);GO:0016021(integral component of membrane);GO:0016020(membrane);GO:0070062(extracellular exosome);GO:0050808(synapse…	NA	NA	NA	protocadherin gamma subfamily C, 3 [Source:HGNC Symbol;Acc:HGNC:8716]	NA	0.0001	9.7621	9.43357	3.66759	3.79456	2.70471	4.93715	4.39043	0.323811	0.05882	0.707017	0.981122	1.35575	1.10583	0.747388	0.726891	2.02494
6505	0	chr13	+	2037709	2061000	ENSGALT00000041241	4	3474	ENSGALG00000002553	ENSGALG00000002553	GO:0005886(plasma membrane);GO:0007156(homophilic cell adhesion via plasma membrane adhesion molecules);GO:0007155(cell adhesion);GO:0005509(calcium ion binding);GO:0016021(integral component of membrane);GO:0016020(membrane)	NA	NA	NA	NA	NA	20.827	18.3557	17.7281	34.9419	31.1174	18.7605	24.5973	17.881	4.34962	5.05121	6.13281	4.11848	5.00569	5.70431	3.82986	8.95359	9.95292
6511	0	chr13	-	2380544	2389689	ENSGALT00000004015	4	3360	ENSGALG00000002544	PCDH12	GO:0070062(extracellular exosome);GO:0005911(cell-cell junction);GO:0016339(calcium-dependent cell-cell adhesion via plasma membrane cell adhesion molecules);GO:0007156(homophilic cell adhesion via plasma membrane adhesion molecules);GO:0005977(glycogen metabolic process);GO:0007155(cell adhesion);GO:0007399(nervous system development);GO:0005886(plasma membrane);GO:0007267(cell-cell signaling);G…	NA	NA	NA	protocadherin 12 [Source:HGNC Symbol;Acc:HGNC:8657]	NA	9.05678	6.69975	5.66858	12.033	11.5091	6.17249	9.21852	5.19526	2.1896	2.96663	3.93733	3.02281	2.65928	2.91062	1.35817	4.46945	4.16097
6549	0	chr13	-	3456831	3457844	ENSGALT00000064390	2	855	ENSGALG00000043032	ENSGALG00000043032	NA	NA	NA	NA	NA	NA	1.46682	0.530273	1.11498	0.472141	0.244158	0.0001	0.0001	0.0001	0.0001	0.0001	0.0001	0.0001	0.0001	0.0001	0.0001	0.019244	0.0001
6553	0	chr13	-	3521778	3558785	ENSGALT00000074043	8	1142	ENSGALG00000002132	KCNIP1	GO:0005509(calcium ion binding);GO:0005737(cytoplasm);GO:0015459(potassium channel regulator activity);GO:1901379(regulation of potassium ion transmembrane transport);GO:0031234(extrinsic component of cytoplasmic side of plasma membrane);GO:0008076(voltage-gated potassium channel complex)	NA	NA	NA	potassium voltage-gated channel interacting protein 1 [Source:HGNC Symbol;Acc:HGNC:15521]	NA	1.07214	1.27915	1.26347	28.4084	35.4175	0.493487	0.068176	0.061843	0.092178	0.0001	0.042894	0.066322	0.038935	0.060996	0.208512	0.076029	0.045374
6554	0	chr13	-	3522016	3533656	ENSGALT00000003332	8	627	ENSGALG00000002132	KCNIP1	GO:0005509(calcium ion binding);GO:0005737(cytoplasm);GO:0015459(potassium channel regulator activity);GO:1901379(regulation of potassium ion transmembrane transport);GO:0031234(extrinsic component of cytoplasmic side of plasma membrane);GO:0008076(voltage-gated potassium channel complex)	NA	NA	NA	potassium voltage-gated channel interacting protein 1 [Source:HGNC Symbol;Acc:HGNC:15521]	NA	0.386412	0.0001	0.0001	2.10044	4.88208	0.0001	0.0001	0.0001	0.0001	0.0001	0.0001	0.0001	0.0001	0.0001	0.049634	0.0001	0.0001
6577	0	chr13	-	4752416	4816029	ENSGALT00000002822	23	4159	ENSGALG00000001826	WWC1	GO:0048471(perinuclear region of cytoplasm);GO:0032587(ruffle membrane);GO:0005829(cytosol);GO:0005737(cytoplasm);GO:0005634(nucleus);GO:0046621(negative regulation of organ growth);GO:0035331(negative regulation of hippo signaling);GO:0043410(positive regulation of MAPK cascade);GO:0035330(regulation of hippo signaling);GO:0016477(cell migration);GO:0000122(negative regulation of transcription f…	NA	NA	NA	WW and C2 domain containing 1 [Source:HGNC Symbol;Acc:HGNC:29435]	NA	5.66487	9.2673	7.26425	12.3103	10.9916	3.80533	4.67888	3.32801	3.45318	2.68879	1.95172	2.38943	2.35661	1.40128	4.85165	2.45374	2.70546
6603	0	chr13	+	7821296	7831548	ENSGALT00000047574	15	2016	ENSGALG00000034414	SLU7	GO:0034605(cellular response to heat);GO:0006886(intracellular protein transport);GO:0005737(cytoplasm);GO:0005634(nucleus);GO:0016020(membrane);GO:0005654(nucleoplasm);GO:0005829(cytosol);GO:0043231(intracellular membrane-bounded organelle);GO:0071013(catalytic step 2 spliceosome);GO:0005681(spliceosomal complex);GO:0000386(second spliceosomal transesterification activity);GO:0008270(zinc ion bi…	03040(Spliceosome)	NA	NA	SLU7 homolog, splicing factor [Source:HGNC Symbol;Acc:HGNC:16939]	NA	5.57132	2.60492	4.03393	6.63021	6.6428	2.47196	6.27221	2.5279	0.386565	0.296149	0.385176	0.152911	0.262701	2.36718	0.73558	0.264373	1.2624
6807	0	chr13	+	11459253	11468309	ENSGALT00000074019	7	3665	ENSGALG00000017362	ENSGALG00000017362	NA	NA	NA	NA	NA	NA	0.506777	0.0001	0.0001	0.38932	0.533788	0.0001	0.0001	0.0001	0.0001	0.0001	0.0001	0.0001	0.0001	0.0001	0.0001	0.0001	0.170043
6856	0	chr13	+	13034940	13043069	ENSGALT00000074699	24	2016	ENSGALG00000004357	ANXA6	GO:0005544(calcium-dependent phospholipid binding);GO:0005509(calcium ion binding);GO:0070062(extracellular exosome);GO:0048471(perinuclear region of cytoplasm);GO:0031902(late endosome membrane);GO:0016020(membrane);GO:0005925(focal adhesion);GO:0005765(lysosomal membrane);GO:0005739(mitochondrion);GO:0097190(apoptotic signaling pathway);GO:0051560(mitochondrial calcium ion homeostasis);GO:00512…	NA	NA	NA	annexin A6 [Source:HGNC Symbol;Acc:HGNC:544]	NA	0.57934	2.95818	2.20499	5.03733	6.24725	0.865567	3.31626	1.24003	0.170284	0.772579	2.0799	0.878672	0.816278	1.9058	0.664732	1.34469	2.24648
6882	0	chr13	+	13192146	13211893	ENSGALT00000060281	15	1362	ENSGALG00000005621	CAMK2A	GO:0014069(postsynaptic density);GO:0005634(nucleus);GO:1902108(regulation of mitochondrial membrane permeability involved in apoptotic process);GO:0051928(positive regulation of calcium ion transport);GO:0051092(positive regulation of NF-kappaB transcription factor activity);GO:0048813(dendrite morphogenesis);GO:0048168(regulation of neuronal synaptic plasticity);GO:0046928(regulation of neurotr…	04012(ErbB signaling pathway);04310(Wnt signaling pathway);04020(Calcium signaling pathway);04114(Oocyte meiosis);04217(Necroptosis);04912(GnRH signaling pathway);04916(Melanogenesis);04261(Adrenergic signaling in cardiomyocytes)	K04515	EC:2.7.11.17	calcium/calmodulin dependent protein kinase II alpha [Source:HGNC Symbol;Acc:HGNC:1460]	NA	0.0001	0.897103	0.931956	0.0001	0.090179	0.202562	0.0001	0.033011	0.0001	0.0001	0.0001	0.0001	0.0001	0.0001	0.0001	0.341801	0.0001
6888	0	chr13	+	13256919	13269462	ENSGALT00000067683	22	3273	ENSGALG00000030613	PDGFRB	GO:0019901(protein kinase binding);GO:0016477(cell migration);GO:0008284(positive regulation of cell proliferation);GO:0005925(focal adhesion);GO:0048015(phosphatidylinositol-mediated signaling);GO:0007165(signal transduction);GO:0004713(protein tyrosine kinase activity);GO:0048661(positive regulation of smooth muscle cell proliferation);GO:0070374(positive regulation of ERK1 and ERK2 cascade);GO…	04010(MAPK signaling pathway);04020(Calcium signaling pathway);04060(Cytokine-cytokine receptor interaction);04510(Focal adhesion);04540(Gap junction);04810(Regulation of actin cytoskeleton)	K05089	EC:2.7.10.1	platelet derived growth factor receptor beta [Source:HGNC Symbol;Acc:HGNC:8804]	NA	55.9678	61.2311	53.4252	65.4127	55.2475	42.6892	47.1842	49.1675	16.0194	18.2679	29.6763	21.8029	29.1857	35.308	29.0085	42.8392	72.5493
6894	0	chr13	+	13348919	13395196	ENSGALT00000009188	30	7894	ENSGALG00000005802	FLT4	GO:0043235(receptor complex);GO:0005886(plasma membrane);GO:0090037(positive regulation of protein kinase C signaling);GO:0070374(positive regulation of ERK1 and ERK2 cascade);GO:0060312(regulation of blood vessel remodeling);GO:0048514(blood vessel morphogenesis);GO:0048286(lung alveolus development);GO:0048010(vascular endothelial growth factor receptor signaling pathway);GO:0046777(protein aut…	04060(Cytokine-cytokine receptor interaction);04510(Focal adhesion)	K05097	EC:2.7.10.1	fms related tyrosine kinase 4 [Source:HGNC Symbol;Acc:HGNC:3767]	NA	8.2427	9.053	8.32286	10.9607	10.4893	9.32606	10.6985	10.0805	2.25094	1.89755	2.82817	3.00675	2.72634	2.89505	3.02076	5.04152	6.48511
6966	0	chr13	-	15233049	15253728	ENSGALT00000069857	17	3040	ENSGALG00000029429	TGFBI	GO:0001525(angiogenesis);GO:0070062(extracellular exosome);GO:0005615(extracellular space);GO:0005578(proteinaceous extracellular matrix);GO:0031012(extracellular matrix);GO:0005518(collagen binding);GO:0050840(extracellular matrix binding);GO:0007155(cell adhesion);GO:0030198(extracellular matrix organization);GO:0005802(trans-Golgi network);GO:0005576(extracellular region)	NA	NA	NA	transforming growth factor beta induced [Source:HGNC Symbol;Acc:HGNC:11771]	NA	66.6577	49.771	51.1184	121.442	117.696	60.7451	61.4865	55.9007	13.6042	16.9986	28.5536	17.119	11.7737	32.9342	17.0521	18.8436	40.6829
7024	0	chr13	-	16565634	16667942	ENSGALT00000049635	28	4623	ENSGALG00000029896	ENSGALG00000029896	NA	04530(Tight junction)	NA	NA	NA	NA	3.06891	3.27767	3.45733	7.87951	5.51171	3.60601	3.72684	5.96889	0.0001	2.86448	1.74506	1.38962	0.0001	6.43404	5.60391	2.7116	4.57355
7058	0	chr13	-	17126956	17144545	ENSGALT00000011470	7	4157	ENSGALG00000007080	ENSGALG00000007080	GO:0051015(actin filament binding);GO:0003779(actin binding)	NA	NA	NA	NA	NA	2.00185	1.0208	1.3537	0.280885	0.552156	0.058184	0.0001	0.038833	0.0001	0.0001	0.011784	0.048465	0.0001	0.05634	0.05484	0.073224	0.055191
7078	0	chr13	-	17327573	17344325	ENSGALT00000062994	2	1439	ENSGALG00000032622	ENSGALG00000032622	NA	NA	NA	NA	NA	NA	1.5277	1.37188	0.59981	0.441724	0.921393	0.210566	0.609687	0.234032	0.0001	0.0001	0.050611	0.130121	0.122012	0.153889	0.130686	0.065047	0.119995
7102	0	chr13	-	17988210	18027702	ENSGALT00000072122	9	1494	ENSGALG00000007565	PPP2R2B	GO:0000159(protein phosphatase type 2A complex);GO:0000278(mitotic cell cycle);GO:0070262(peptidyl-serine dephosphorylation);GO:0019888(protein phosphatase regulator activity);GO:0004722(protein serine/threonine phosphatase activity);GO:0050790(regulation of catalytic activity);GO:0005829(cytosol);GO:0032502(developmental process)	03015(mRNA surveillance pathway);04530(Tight junction);04261(Adrenergic signaling in cardiomyocytes)	NA	NA	protein phosphatase 2 regulatory subunit Bbeta [Source:HGNC Symbol;Acc:HGNC:9305]	NA	1.05512	1.55515	1.20294	0.131032	0.915607	0.078264	0.6965	0.612821	0.041692	0.110964	0.035032	0.228183	0.163242	0.086603	0.066095	0.041205	0.518981
7131	0	chr14	-	75228	82387	ENSGALT00000060771	10	1266	ENSGALG00000040905	NTAN1	GO:0005634(nucleus);GO:0006511(ubiquitin-dependent protein catabolic process);GO:0005737(cytoplasm);GO:0007613(memory);GO:0008344(adult locomotory behavior);GO:0008418(protein-N-terminal asparagine amidohydrolase activity)	NA	NA	NA	N-terminal asparagine amidase [Source:HGNC Symbol;Acc:HGNC:29909]	NA	2.32757	1.37512	1.71634	1.71202	1.02586	3.39049	2.31755	0.934553	0.133404	0.370808	0.120554	0.173165	0.514033	0.323525	0.797005	0.363454	0.334454
7170	0	chr14	-	909966	914567	ENSGALT00000046099	2	1976	ENSGALG00000028876	SNN	GO:0016021(integral component of membrane);GO:0016020(membrane);GO:0046872(metal ion binding);GO:0005737(cytoplasm)	NA	NA	NA	stannin [Source:HGNC Symbol;Acc:HGNC:11149]	NA	8.65218	9.1006	9.04509	4.18649	6.03767	8.54165	4.06931	6.17723	3.58742	2.82966	2.89764	3.28003	3.38359	3.95293	11.564	6.34115	7.9281
7193	0	chr14	+	1225962	1235848	ENSGALT00000005641	5	2229	ENSGALG00000003562	NPTX2	GO:0008306(associative learning);GO:0008150(biological_process);GO:0005575(cellular_component);GO:0003674(molecular_function)	NA	NA	NA	neuronal pentraxin 2 [Source:HGNC Symbol;Acc:HGNC:7953]	NA	2.98783	12.1298	3.51521	18.4151	2.73406	2.97601	2.26973	2.29039	0.856251	0.614513	1.01287	0.525722	0.875612	2.18281	3.48197	4.09933	2.86506
7203	0	chr14	-	1992075	2013199	ENSGALT00000034276	7	791	ENSGALG00000003642	PDGF-A	GO:0008083(growth factor activity);GO:0016020(membrane);GO:0005161(platelet-derived growth factor receptor binding);GO:0005518(collagen binding);GO:0042803(protein homodimerization activity);GO:0046982(protein heterodimerization activity);GO:0048407(platelet-derived growth factor binding);GO:0008284(positive regulation of cell proliferation);GO:0009611(response to wounding);GO:0010512(negative re…	04010(MAPK signaling pathway);04060(Cytokine-cytokine receptor interaction);04510(Focal adhesion);04540(Gap junction);04810(Regulation of actin cytoskeleton)	NA	NA	platelet derived growth factor subunit A [Source:HGNC Symbol;Acc:HGNC:8799]	NA	13.7399	13.6557	11.0942	13.845	8.40698	2.6383	2.93429	2.93191	1.28615	1.40887	1.5	2.04456	3.14196	0.583621	5.98609	3.46066	0.0001
7220	0	chr14	+	2300790	2333438	ENSGALT00000060524	3	2443	ENSGALG00000004058	GPR146	GO:0007186(G-protein coupled receptor signaling pathway);GO:0004930(G-protein coupled receptor activity);GO:0016021(integral component of membrane);GO:0016020(membrane)	NA	NA	NA	G protein-coupled receptor 146 [Source:HGNC Symbol;Acc:HGNC:21718]	NA	3.23917	2.35386	1.2337	4.86367	2.78077	5.18909	5.88833	9.64605	0.18024	1.37055	1.91306	1.24576	0.636449	1.53622	1.88928	1.07786	1.23983
7237	0	chr14	+	2744879	2747269	ENSGALT00000006695	1	2391	ENSGALG00000004209	ELFN1	GO:0070062(extracellular exosome);GO:0060076(excitatory synapse);GO:0030425(dendrite);GO:0050808(synapse organization);GO:0010923(negative regulation of phosphatase activity);GO:0019902(phosphatase binding);GO:0016021(integral component of membrane);GO:0016020(membrane)	NA	NA	NA	extracellular leucine rich repeat and fibronectin type III domain containing 1 [Source:HGNC Symbol;Acc:HGNC:33154]	NA	1.44846	2.3794	1.99827	9.45378	10.9885	0.699624	2.5849	1.07252	0.248342	0.26404	0.139951	0.698921	0.240699	0.6139	0.284039	0.637377	0.767096
7251	0	chr14	+	3231456	3241840	ENSGALT00000073543	8	2736	ENSGALG00000038515	LFNG	GO:0030173(integral component of Golgi membrane);GO:0005794(Golgi apparatus);GO:0000139(Golgi membrane);GO:0007389(pattern specification process);GO:0033829(O-fucosylpeptide 3-beta-N-acetylglucosaminyltransferase activity);GO:0016757(transferase activity, transferring glycosyl groups);GO:0007275(multicellular organism development);GO:0046872(metal ion binding);GO:0016740(transferase activity);GO:…	00514(Other types of O-glycan biosynthesis);04330(Notch signaling pathway)	K05948	EC:2.4.1.222	Beta-1,3-N-acetylglucosaminyltransferase lunatic fringe [Source:UniProtKB/Swiss-Prot;Acc:O12971]	NA	44.1223	32.1276	35.3116	45.28	40.208	17.9127	24.6674	15.0854	5.51211	7.46286	10.0984	9.51484	7.28036	26.8302	10.4962	14.9791	16.6357
7276	0	chr14	+	4061533	4082360	ENSGALT00000007252	12	2071	ENSGALG00000004557	WIPI2	GO:0043234(protein complex);GO:0034045(pre-autophagosomal structure membrane);GO:0016020(membrane);GO:0005829(cytosol);GO:0000407(pre-autophagosomal structure);GO:0000045(autophagosome assembly);GO:0080025(phosphatidylinositol-3,5-bisphosphate binding);GO:0032266(phosphatidylinositol-3-phosphate binding);GO:0034497(protein localization to pre-autophagosomal structure);GO:0044804(autophagy of nucl…	04140(Autophagy - animal);04136(Autophagy - other eukaryotes)	NA	NA	WD repeat domain, phosphoinositide interacting 2 [Source:HGNC Symbol;Acc:HGNC:32225]	NA	0.131005	2.00483	0.064217	0.039197	1.69472	0.054426	0.016428	1.91769	0.314017	0.874276	0.040772	0.379535	0.11095	0.294222	3.1165	0.634882	0.32267
7332	0	chr14	+	4691169	4749364	ENSGALT00000066117	25	4617	ENSGALG00000004798	MPRIP	GO:0015629(actin cytoskeleton);GO:0005925(focal adhesion);GO:0005829(cytosol);GO:0045296(cadherin binding)	NA	NA	NA	myosin phosphatase Rho interacting protein [Source:HGNC Symbol;Acc:HGNC:30321]	NA	59.2307	66.1693	66.3372	42.9556	54.2588	12.2646	55.2066	38.798	16.0662	23.7031	5.22201	33.9606	32.8063	26.9313	26.5545	30.7678	34.1018
7341	0	chr14	-	4811826	4813672	ENSGALT00000007764	2	1638	ENSGALG00000004860	RASD1	GO:0016529(sarcoplasmic reticulum);GO:0005525(GTP binding);GO:0003924(GTPase activity);GO:0000166(nucleotide binding);GO:0007165(signal transduction);GO:0016020(membrane)	NA	NA	NA	ras related dexamethasone induced 1 [Source:HGNC Symbol;Acc:HGNC:15828]	NA	0.564125	1.29746	0.361271	1.68953	1.62265	3.03815	3.6079	3.0223	0.402619	0.227749	0.463533	0.246404	0.720934	0.586382	1.11697	0.478729	1.10824
7345	0	chr14	+	4926676	4933844	ENSGALT00000007807	4	5793	ENSGALG00000004888	RAI1	GO:0005739(mitochondrion);GO:0005634(nucleus);GO:0005654(nucleoplasm);GO:0045893(positive regulation of transcription, DNA-templated);GO:0040015(negative regulation of multicellular organism growth);GO:0032922(circadian regulation of gene expression);GO:0006357(regulation of transcription from RNA polymerase II promoter);GO:0001501(skeletal system development);GO:0035326(enhancer binding);GO:0044…	NA	NA	NA	retinoic acid induced 1 [Source:HGNC Symbol;Acc:HGNC:9834]	NA	6.53001	6.6847	7.52782	10.338	10.5753	2.84579	4.59896	3.684	1.6968	1.78939	2.21685	3.66346	2.92869	6.69393	4.44675	5.40291	4.10855
7438	0	chr14	+	6306530	6335008	ENSGALT00000009056	41	5502	ENSGALG00000005646	TSC2	GO:0048471(perinuclear region of cytoplasm);GO:0033596(TSC1-TSC2 complex);GO:0016020(membrane);GO:0005829(cytosol);GO:0005794(Golgi apparatus);GO:0005764(lysosome);GO:0005737(cytoplasm);GO:0005634(nucleus);GO:0051898(negative regulation of protein kinase B signaling);GO:0043276(anoikis);GO:0032007(negative regulation of TOR signaling);GO:0016239(positive regulation of macroautophagy);GO:0042803(p…	04150(mTOR signaling pathway);04140(Autophagy - animal);04115(p53 signaling pathway);04218(Cellular senescence);04910(Insulin signaling pathway)	NA	NA	TSC complex subunit 2 [Source:HGNC Symbol;Acc:HGNC:12363]	NA	3.87587	5.50959	8.45432	6.26566	6.15493	8.53894	13.0637	8.07009	3.451	3.24777	2.958	2.12332	2.10055	3.8502	4.08096	2.93938	3.15737
7442	0	chr14	-	6339857	6422473	ENSGALT00000009168	46	13149	ENSGALG00000005714	PKD1	GO:0070062(extracellular exosome);GO:0031514(motile cilium);GO:0016323(basolateral plasma membrane);GO:0009986(cell surface);GO:0005929(cilium);GO:0005886(plasma membrane);GO:0005737(cytoplasm);GO:0005634(nucleus);GO:0002133(polycystin complex);GO:0072287(metanephric distal tubule morphogenesis);GO:0072237(metanephric proximal tubule development);GO:0072218(metanephric ascending thin limb develop…	NA	NA	NA	polycystin 1, transient receptor potential channel interacting [Source:HGNC Symbol;Acc:HGNC:9008]	NA	22.695	20.9082	19.112	45.0439	39.689	32.347	32.4933	33.399	11.1514	14.1812	14.7507	14.2028	10.776	10.1588	13.524	15.4356	14.2249
7465	0	chr14	+	6596806	6600097	ENSGALT00000009556	7	1006	ENSGALG00000005938	ENSGALG00000005938	NA	NA	NA	NA	NA	NA	1.48154	2.10664	1.76747	1.55242	1.82961	0.080143	0.128161	0.641182	0.024606	0.0001	0.0001	0.0001	0.0001	0.0001	0.0001	0.0001	0.041832
7540	0	chr14	+	7446808	7459718	ENSGALT00000076663	7	1169	ENSGALG00000006428	UBE2I	GO:1990234(transferase complex);GO:0016605(PML body);GO:0016604(nuclear body);GO:0005829(cytosol);GO:0005737(cytoplasm);GO:0005634(nucleus);GO:1903755(positive regulation of SUMO transferase activity);GO:0045892(negative regulation of transcription, DNA-templated);GO:0043123(positive regulation of I-kappaB kinase/NF-kappaB signaling);GO:0016925(protein sumoylation);GO:0007059(chromosome segregati…	03013(RNA transport);04120(Ubiquitin mediated proteolysis)	NA	NA	ubiquitin conjugating enzyme E2 I [Source:HGNC Symbol;Acc:HGNC:12485]	NA	62.9623	10.5525	65.838	39.0895	34.7533	48.4708	45.7026	39.1637	5.35976	4.37054	4.34687	20.8796	14.3012	27.064	18.9427	22.1544	14.4117
7594	0	chr14	+	8573049	8587904	ENSGALT00000065941	14	3253	ENSGALG00000006925	CCP110	GO:0043234(protein complex);GO:0005815(microtubule organizing center);GO:0005814(centriole);GO:0005813(centrosome);GO:1902018(negative regulation of cilium assembly);GO:0051298(centrosome duplication);GO:0045724(positive regulation of cilium assembly);GO:0032465(regulation of cytokinesis);GO:0032053(ciliary basal body organization);GO:0007099(centriole replication)	NA	NA	NA	centriolar coiled-coil protein 110 [Source:HGNC Symbol;Acc:HGNC:24342]	NA	2.24776	1.40871	2.45452	3.22367	1.78238	4.18334	2.30902	5.94283	0.287304	1.63925	0.0001	1.26579	2.27112	0.955304	4.00816	1.67734	1.52777
7636	0	chr14	+	9241264	9262130	ENSGALT00000042714	5	1981	ENSGALG00000027058	EMP2	GO:0005829(cytosol);GO:0016021(integral component of membrane);GO:0016020(membrane);GO:0005178(integrin binding);GO:0019900(kinase binding);GO:0019901(protein kinase binding);GO:0001765(membrane raft assembly);GO:0001913(T cell mediated cytotoxicity);GO:0001952(regulation of cell-matrix adhesion);GO:0001954(positive regulation of cell-matrix adhesion);GO:0003093(regulation of glomerular filtratio…	NA	NA	NA	epithelial membrane protein 2 [Source:HGNC Symbol;Acc:HGNC:3334]	NA	18.5358	15.0328	17.115	28.3202	27.7351	27.4471	22.2407	28.8617	11.7062	8.81757	7.67308	8.77507	6.26098	5.75336	15.326	11.5503	11.9095
7638	0	chr14	+	9303507	9451101	ENSGALT00000011793	12	4377	ENSGALG00000007278	GRIN2A	GO:0019722(calcium-mediated signaling);GO:0099061(integral component of postsynaptic density membrane);GO:0098839(postsynaptic density membrane);GO:0045211(postsynaptic membrane);GO:0045202(synapse);GO:0043005(neuron projection);GO:0042734(presynaptic membrane);GO:0017146(NMDA selective glutamate receptor complex);GO:0016020(membrane);GO:0014069(postsynaptic density);GO:0009986(cell surface);GO:0…	04020(Calcium signaling pathway);04080(Neuroactive ligand-receptor interaction)	NA	NA	glutamate ionotropic receptor NMDA type subunit 2A [Source:HGNC Symbol;Acc:HGNC:4585]	NA	5.43069	2.62753	5.04285	2.48452	2.79304	0.995758	1.71295	3.67699	0.288124	0.15852	0.118745	0.193228	0.170537	0.733082	0.652623	0.708771	1.1391
7836	0	chr14	-	14084509	14085132	ENSGALT00000081657	1	624	ENSGALG00000039817	ENSGALG00000039817	NA	04350(TGF-beta signaling pathway)	K04658	NA	NA	NA	1.68912	1.57627	1.43967	7.35641	5.74006	4.47551	2.65058	1.94709	0.849634	0.667583	2.19206	1.08889	1.47616	1.49021	3.50889	1.81116	3.32158
7948	0	chr15	-	699279	700582	ENSGALT00000049341	2	1004	ENSGALG00000036726	ENSGALG00000036726	NA	NA	NA	NA	NA	NA	30.6119	32.8855	26.1359	47.4625	48.3658	16.0785	15.4711	18.4028	3.4686	2.55515	4.94438	4.38672	3.22113	12.3987	11.6796	8.20926	7.94891
7949	0	chr15	-	701150	702907	ENSGALT00000002477	1	1758	ENSGALG00000001621	CLDN5	GO:0005923(bicellular tight junction);GO:0045177(apical part of cell);GO:0030054(cell junction);GO:0005737(cytoplasm);GO:0005198(structural molecule activity);GO:0005886(plasma membrane);GO:0016021(integral component of membrane);GO:0016020(membrane)	04514(Cell adhesion molecules (CAMs));04530(Tight junction)	K06087	NA	claudin 5 [Source:HGNC Symbol;Acc:HGNC:2047]	NA	19.8959	19.0443	14.2295	35.9805	30.7657	9.63107	13.6316	10.8234	2.68108	4.11184	5.73233	4.4965	3.5924	15.4631	13.3453	8.8186	10.7092
7951	0	chr15	+	711081	740520	ENSGALT00000054542	12	2034	ENSGALG00000001652	ENSGALG00000001652	GO:0032154(cleavage furrow);GO:0005819(spindle);GO:0005938(cell cortex);GO:0060170(ciliary membrane);GO:0060271(cilium assembly);GO:0007224(smoothened signaling pathway);GO:0007049(cell cycle);GO:0051301(cell division);GO:0030496(midbody);GO:0042995(cell projection);GO:0005525(GTP binding);GO:0005856(cytoskeleton);GO:0005737(cytoplasm);GO:0005886(plasma membrane);GO:0000166(nucleotide binding);GO…	NA	NA	NA	Septin-2 [Source:UniProtKB/Swiss-Prot;Acc:Q5ZMH1]	NA	4.82635	4.36203	5.55915	3.64397	3.73841	10.7936	3.72721	3.21709	1.69081	1.38334	2.08378	0.534279	1.27201	1.0536	2.59667	1.2141	2.33504
7960	0	chr15	+	782851	785096	ENSGALT00000034813	2	1539	ENSGALG00000021529	GP1BB	GO:0042802(identical protein binding);GO:0016021(integral component of membrane);GO:0016020(membrane)	04512(ECM-receptor interaction)	K06262	NA	glycoprotein Ib platelet beta subunit [Source:HGNC Symbol;Acc:HGNC:4440]	NA	3.6737	2.18563	2.23994	7.71018	10.6386	4.09537	1.34585	2.03531	0.724654	0.599212	0.634685	0.78557	0.323479	1.56254	0.807007	1.35128	1.35869
7980	0	chr15	+	1269773	1285111	ENSGALT00000072615	5	1610	ENSGALG00000002056	TANGO2	GO:0005794(Golgi apparatus)	NA	NA	NA	transport and golgi organization 2 homolog [Source:HGNC Symbol;Acc:HGNC:25439]	NA	0.080706	0.731154	2.18421	2.87407	0.011294	1.53204	0.16571	1.2772	0.018162	0.449105	0.0001	0.0001	0.0001	0.014004	0.540718	1.66367	0.045636
8083	0	chr15	+	5083280	5097253	ENSGALT00000084096	4	1241	ENSGALG00000034919	CDK2AP1	NA	NA	NA	NA	cyclin dependent kinase 2 associated protein 1 [Source:HGNC Symbol;Acc:HGNC:14002]	NA	35.2884	0.069148	0.046019	22.0713	0.095181	0.05532	16.2765	0.425032	0.078247	0.033665	0.088687	0.201669	2.92908	2.92106	0.08522	4.27473	1.44689
8141	0	chr15	+	5796666	5813999	ENSGALT00000007010	17	2445	ENSGALG00000004397	MLXIP	GO:1900402(regulation of carbohydrate metabolic process by regulation of transcription from RNA polymerase II promoter);GO:0000989(transcription factor activity, transcription factor binding);GO:0006357(regulation of transcription from RNA polymerase II promoter);GO:0003700(transcription factor activity, sequence-specific DNA binding);GO:0005634(nucleus);GO:0006355(regulation of transcription, DN…	NA	NA	NA	MLX interacting protein [Source:HGNC Symbol;Acc:HGNC:17055]	NA	97.5538	114.878	120.703	255.139	242.427	163.361	140.011	244.083	82.1208	89.0016	72.27	69.5184	85.0614	86.0678	128.178	89.4528	93.3322
8190	0	chr15	+	6296115	6299070	ENSGALT00000034585	2	2214	ENSGALG00000028177	ENSGALG00000028177	GO:0008237(metallopeptidase activity);GO:0004222(metalloendopeptidase activity);GO:0006508(proteolysis);GO:0016021(integral component of membrane);GO:0016020(membrane)	NA	NA	NA	NA	NA	0.218122	0.509516	0.317694	1.66492	1.571	2.16309	1.17729	2.39774	0.626131	0.398177	0.154876	0.181468	0.16298	0.166752	0.227979	0.185545	0.183832
8246	0	chr15	-	6703735	6705666	ENSGALT00000047301	2	1115	ENSGALG00000035152	ALKBH2	NA	NA	NA	NA	alpha-ketoglutarate-dependent dioxygenase alkB homolog 2 isoform 1 [Source:RefSeq peptide;Acc:NP_001264426]	NA	2.17106	1.30681	1.89804	0.979834	1.12911	1.14583	0.0001	0.0001	0.299948	0.0001	0.0001	0.0001	0.0001	0.0001	0.988759	0.0001	0.0001
8273	0	chr15	+	6959394	6984189	ENSGALT00000008642	25	3333	ENSGALG00000005379	SGSM1	GO:0030659(cytoplasmic vesicle membrane);GO:0005829(cytosol);GO:0017137(Rab GTPase binding);GO:0005096(GTPase activator activity);GO:0012505(endomembrane system);GO:0090630(activation of GTPase activity);GO:0031338(regulation of vesicle fusion);GO:0006886(intracellular protein transport);GO:0005622(intracellular)	NA	NA	NA	small G protein signaling modulator 1 [Source:HGNC Symbol;Acc:HGNC:29410]	NA	3.35852	2.94005	2.54698	3.85112	4.01799	1.86924	1.74929	1.42767	0.74972	0.46555	0.661156	0.875908	0.679281	0.62122	1.00916	1.3971	0.894427
8276	0	chr15	+	7015758	7039441	ENSGALT00000008845	8	3214	ENSGALG00000005512	ENSGALG00000005512	NA	NA	NA	NA	NA	NA	5.50492	9.29481	7.24058	12.1938	10.3181	20.1089	10.6401	8.67019	2.2956	2.58608	2.30858	3.19082	2.51959	4.14817	22.7063	7.62129	6.55018
8453	0	chr15	+	9358431	9366570	ENSGALT00000075576	4	1571	ENSGALG00000041755	ENSGALG00000041755	NA	NA	NA	NA	NA	NA	0.609045	0.502872	0.270951	2.79641	1.43341	1.67953	0.83331	1.09754	0.252525	0.504802	0.305971	0.159853	0.065619	0.222838	0.291074	0.314035	0.130224
8491	0	chr15	+	9939434	9946436	ENSGALT00000055855	8	1829	ENSGALG00000039903	VSIG10	NA	NA	NA	NA	V-set and immunoglobulin domain containing 10 [Source:HGNC Symbol;Acc:HGNC:26078]	NA	3.33011	3.15685	6.25841	16.0723	1.8754	1.04605	9.5674	0.595659	0.0001	0.773189	0.037768	0.01277	0.0001	0.012764	0.005046	0.7596	0.0001
8607	0	chr15	+	11625300	11802311	ENSGALT00000013406	31	6651	ENSGALG00000008238	MED13L	GO:0016592(mediator complex);GO:0001104(RNA polymerase II transcription cofactor activity);GO:0006357(regulation of transcription from RNA polymerase II promoter)	NA	NA	NA	mediator complex subunit 13 like [Source:HGNC Symbol;Acc:HGNC:22962]	NA	64.3817	63.1297	65.9616	84.4071	79.1741	52.7891	55.6737	58.4691	26.5339	29.9142	21.1417	20.8363	20.6952	24.8829	35.2157	30.1553	22.8658
8715	0	chr16	-	260094	262411	ENSGALT00000089731	4	603	ENSGALG00000044802	ENSGALG00000044802	NA	NA	NA	NA	NA	NA	0.0001	4.32906	2.04988	2.86275	5.83603	2.91318	0.0001	0.0001	0.502842	0.0001	0.313361	0.667082	0.403438	0.330075	0.627587	0.0001	0.721183
8786	0	chr17	-	551488	554106	ENSGALT00000051833	6	717	ENSGALG00000038845	ENSGALG00000038845	NA	NA	NA	NA	NA	NA	0.0001	7.13425	0.0001	4.78303	4.31043	0.0001	4.22049	3.87725	0.0001	0.0001	1.01309	0.0001	0.0001	0.0001	1.73374	0.0001	0.0001
8806	0	chr17	+	892660	900269	ENSGALT00000086529	9	2329	ENSGALG00000039696	ENSGALG00000039696	NA	00230(Purine metabolism)	K01509	EC:3.6.1.3	NA	NA	21.4709	22.5757	21.0574	108.006	78.7636	18.2428	22.0016	16.1325	12.3956	8.4715	12.5983	13.3697	11.8165	9.58729	7.38709	14.4982	10.4614
8861	0	chr17	-	1878307	1913106	ENSGALT00000085260	11	1575	ENSGALG00000008881	RGS3	GO:0005634(nucleus);GO:0005096(GTPase activator activity);GO:0043547(positive regulation of GTPase activity);GO:0005737(cytoplasm);GO:0005886(plasma membrane);GO:0005654(nucleoplasm);GO:0005829(cytosol)	NA	NA	NA	regulator of G protein signaling 3 [Source:HGNC Symbol;Acc:HGNC:9999]	NA	0.592586	1.21475	0.222351	3.25612	1.88319	0.578516	0.758826	0.974917	0.227633	0.496883	0.892521	0.38765	0.851538	0.263506	0.494437	0.373912	0.798625
8881	0	chr17	-	2026958	2051534	ENSGALT00000014334	25	2423	ENSGALG00000008819	LRSAM1	GO:1904417(positive regulation of xenophagy);GO:2000786(positive regulation of autophagosome assembly);GO:0070086(ubiquitin-dependent endocytosis);GO:0007165(signal transduction);GO:0061630(ubiquitin protein ligase activity);GO:0016567(protein ubiquitination);GO:0005737(cytoplasm);GO:0005886(plasma membrane);GO:0051865(protein autoubiquitination);GO:0000209(protein polyubiquitination);GO:0004842(…	NA	NA	NA	leucine rich repeat and sterile alpha motif containing 1 [Source:HGNC Symbol;Acc:HGNC:25135]	NA	1.02093	1.20534	0.696111	0.988117	1.27122	0.703367	0.0001	3.20808	0.132645	0.345073	0.370079	0.001372	0.00912	0.002465	0.073434	0.543634	0.387097
9130	0	chr17	-	7209219	7217145	ENSGALT00000005537	11	1251	ENSGALG00000003500	ENSGALG00000003500	GO:0033596(TSC1-TSC2 complex);GO:0051726(regulation of cell cycle);GO:0032007(negative regulation of TOR signaling);GO:0032956(regulation of actin cytoskeleton organization);GO:0043087(regulation of GTPase activity);GO:0046627(negative regulation of insulin receptor signaling pathway)	NA	NA	NA	NA	NA	47.3396	49.3295	49.7195	59.8296	60.6305	63.402	47.1306	51.2774	19.2418	18.6154	12.6391	11.663	12.8499	11.0035	29.0644	13.4685	12.9411
9192	0	chr17	+	8076099	8093908	ENSGALT00000073894	4	1339	ENSGALG00000002515	OLFM1	GO:0043204(perikaryon);GO:0043025(neuronal cell body);GO:0044295(axonal growth cone);GO:0030424(axon);GO:0060317(cardiac epithelial to mesenchymal transition);GO:0010718(positive regulation of epithelial to mesenchymal transition);GO:0022900(electron transport chain);GO:0009055(electron carrier activity);GO:0020037(heme binding);GO:0045202(synapse);GO:0030054(cell junction);GO:0010629(negative re…	NA	NA	NA	olfactomedin 1 [Source:HGNC Symbol;Acc:HGNC:17187]	NA	2.13342	0.989511	4.2153	1.29947	1.38397	0.217649	0.960777	0.851576	0.0001	0.0001	0.0001	0.0001	0.0001	0.01436	0.0001	0.06495	0.025799
9206	0	chr17	-	8212605	8217599	ENSGALT00000066275	5	1696	ENSGALG00000002437	FAM69B	GO:0016021(integral component of membrane);GO:0016020(membrane)	NA	NA	NA	family with sequence similarity 69 member B [Source:HGNC Symbol;Acc:HGNC:28290]	NA	3.54778	0.436724	4.64991	1.50637	1.18607	0.742834	0.440145	0.264427	0.020505	0.004845	0.0001	0.007073	0.251117	0.459465	0.0001	0.095745	2.404
9222	0	chr17	-	8406843	8408455	ENSGALT00000054490	2	921	ENSGALG00000041477	ENSGALG00000041477	NA	NA	NA	NA	NA	NA	17.9968	16.135	16.3708	24.521	24.0453	0.0001	10.0655	9.22121	0.0001	0.0001	0.0001	0.0001	0.0001	0.0001	0.0001	0.0001	1.47254
9263	0	chr17	+	8976004	9094680	ENSGALT00000002162	16	3570	ENSGALG00000001419	DAB2IP	GO:1990597(AIP1-IRE1 complex);GO:1990032(parallel fiber);GO:0070062(extracellular exosome);GO:0044301(climbing fiber);GO:0044300(cerebellar mossy fiber);GO:0043025(neuronal cell body);GO:0032809(neuronal cell body membrane);GO:0031235(intrinsic component of the cytoplasmic side of the plasma membrane);GO:0030424(axon);GO:0030139(endocytic vesicle);GO:0005886(plasma membrane);GO:0005737(cytoplasm)…	04210(Apoptosis)	K19901	NA	DAB2 interacting protein [Source:HGNC Symbol;Acc:HGNC:17294]	NA	33.0909	42.4037	35.2304	52.281	47.2514	29.7946	28.4985	28.987	9.2446	6.91944	8.0549	13.746	11.1275	15.9351	24.7262	21.8496	19.7183
9305	0	chr17	-	9508469	9683636	ENSGALT00000001740	23	3213	ENSGALG00000001157	DENND1A	GO:0032456(endocytic recycling);GO:0032266(phosphatidylinositol-3-phosphate binding);GO:0043547(positive regulation of GTPase activity);GO:0006897(endocytosis);GO:0017137(Rab GTPase binding);GO:0005654(nucleoplasm);GO:0005829(cytosol);GO:0043231(intracellular membrane-bounded organelle);GO:0030425(dendrite);GO:0030136(clathrin-coated vesicle);GO:0017112(Rab guanyl-nucleotide exchange factor activ…	NA	NA	NA	DENN domain containing 1A [Source:HGNC Symbol;Acc:HGNC:29324]	NA	25.1556	20.0332	24.1446	20.9434	24.0307	16.0156	11.9629	15.9051	4.90051	5.21396	4.90212	5.59833	5.64525	8.13677	9.89054	7.21861	6.41977
9402	0	chr18	-	588388	611012	ENSGALT00000054979	39	5472	ENSGALG00000029606	ENSGALG00000029606	NA	04530(Tight junction)	K10352	NA	NA	NA	1.39974	6.72364	2.81422	4.42921	3.13587	4.27471	18.8744	2.98743	1.54458	1.72301	0.787937	1.72392	2.13196	0.766706	3.35217	1.11488	0.740439
9409	0	chr18	-	669084	688349	ENSGALT00000001424	41	6016	ENSGALG00000028612	ENSGALG00000028612	GO:0016459(myosin complex);GO:0003774(motor activity);GO:0051015(actin filament binding);GO:0003779(actin binding);GO:0005524(ATP binding);GO:0000166(nucleotide binding)	04530(Tight junction)	NA	NA	NA	NA	113.429	94.1254	83.9577	334.38	370.228	52.503	93.2077	91.7527	24.5859	76.3291	89.3932	96.0488	28.1273	50.6018	53.3621	44.4934	155.94
9444	0	chr18	-	1764652	1855756	ENSGALT00000049815	42	7565	ENSGALG00000001183	ENSGALG00000001183	GO:0016459(myosin complex);GO:0003774(motor activity);GO:0051015(actin filament binding);GO:0003779(actin binding);GO:0005524(ATP binding);GO:0000166(nucleotide binding);GO:0000281(mitotic cytokinesis);GO:0001764(neuron migration);GO:0001778(plasma membrane repair);GO:0003279(cardiac septum development);GO:0006887(exocytosis);GO:0006930(substrate-dependent cell migration, cell extension);GO:00070…	04530(Tight junction)	K10352	NA	NA	NA	2.20495	1.28827	2.02629	0.943127	0.16712	0.081282	0.02855	0.250008	0.006634	0.061385	0.002377	0.005225	0.0001	0.033077	0.058832	0.405267	0.135309
9461	0	chr18	+	2245184	2248321	ENSGALT00000047369	7	1602	ENSGALG00000037812	ENSGALG00000037812	NA	NA	NA	NA	NA	NA	1.68969	2.13881	1.46862	11.8126	7.01453	4.43033	5.15265	4.88566	0.780461	0.273104	0.751829	0.339505	0.366707	0.348663	0.232178	0.465224	0.929069
9462	0	chr18	-	2251578	2261226	ENSGALT00000001996	14	3246	ENSGALG00000001311	ENSGALG00000001311	GO:0005096(GTPase activator activity);GO:0043547(positive regulation of GTPase activity);GO:0005737(cytoplasm);GO:0007165(signal transduction)	NA	NA	NA	NA	NA	0.592918	0.789993	0.254306	5.74732	3.22137	0.813643	0.813129	0.583568	0.01855	0.037908	0.087302	0.0001	0.047585	0.0001	0.050488	0.040189	0.122673
9497	0	chr18	-	3697635	3702015	ENSGALT00000002482	2	1935	ENSGALG00000001626	UTS2R	GO:0008217(regulation of blood pressure);GO:0001604(urotensin II receptor activity);GO:0007200(phospholipase C-activating G-protein coupled receptor signaling pathway);GO:0007218(neuropeptide signaling pathway);GO:0005887(integral component of plasma membrane);GO:0007186(G-protein coupled receptor signaling pathway);GO:0007165(signal transduction);GO:0004930(G-protein coupled receptor activity);G…	04080(Neuroactive ligand-receptor interaction)	K04241	NA	urotensin 2 receptor [Source:HGNC Symbol;Acc:HGNC:4468]	NA	9.34109	9.83887	8.2074	8.97763	5.53632	8.32695	3.90622	4.48092	4.62704	1.91849	1.82865	0.375607	0.139935	0.495649	38.8246	17.174	27.505
9527	0	chr18	+	4381355	4382371	ENSGALT00000088317	1	1017	ENSGALG00000044416	ENSGALG00000044416	NA	NA	NA	NA	NA	NA	3.67288	3.9943	4.0243	1.22375	1.44545	1.80733	1.30536	1.1161	0.302983	0.279177	0.131739	0.0001	0.071324	0.09274	0.091357	0.186887	7.07152
9627	0	chr18	-	5218244	5378213	ENSGALT00000004742	10	2776	ENSGALG00000002993	CA10	NA	NA	NA	NA	carbonic anhydrase 10 [Source:HGNC Symbol;Acc:HGNC:1369]	NA	11.0263	9.30679	7.79089	2.82261	3.60705	0.414714	0.232223	0.399505	0.0001	0.0001	0.0001	0.018189	0.0001	0.0001	0.033469	0.040765	0.0001
9634	0	chr18	+	5980976	6011456	ENSGALT00000004832	4	1890	ENSGALG00000003059	HLF	GO:0005634(nucleus);GO:0045944(positive regulation of transcription from RNA polymerase II promoter);GO:0035914(skeletal muscle cell differentiation);GO:0043565(sequence-specific DNA binding);GO:0001228(transcriptional activator activity, RNA polymerase II transcription regulatory region sequence-specific binding);GO:0000977(RNA polymerase II regulatory region sequence-specific DNA binding);GO:00…	NA	NA	NA	HLF, PAR bZIP transcription factor [Source:HGNC Symbol;Acc:HGNC:4977]	NA	11.1897	13.7878	13.1747	27.4672	27.7663	33.8958	24.6864	21.0686	8.11011	9.59525	9.09953	10.7869	6.00455	5.13321	8.13678	11.4825	6.61221
9684	0	chr18	+	6806550	6817707	ENSGALT00000089530	11	1627	ENSGALG00000003454	ZNF207	GO:1990047(spindle matrix);GO:0005730(nucleolus);GO:0005654(nucleoplasm);GO:0005634(nucleus);GO:0000776(kinetochore);GO:0090307(mitotic spindle assembly);GO:0051983(regulation of chromosome segregation);GO:0050821(protein stabilization);GO:0008608(attachment of spindle microtubules to kinetochore);GO:0007094(mitotic spindle assembly checkpoint);GO:0000070(mitotic sister chromatid segregation);GO:…	NA	NA	NA	zinc finger protein 207 [Source:HGNC Symbol;Acc:HGNC:12998]	NA	19.5494	0.35295	7.63064	8.46767	0.06698	2.85973	2.30132	3.08853	0.084824	0.171135	0.045835	1.03448	0.941891	0.326747	0.485018	1.00278	0.754294
9687	0	chr18	+	6806566	6818201	ENSGALT00000088642	12	1830	ENSGALG00000003454	ZNF207	GO:1990047(spindle matrix);GO:0005730(nucleolus);GO:0005654(nucleoplasm);GO:0005634(nucleus);GO:0000776(kinetochore);GO:0090307(mitotic spindle assembly);GO:0051983(regulation of chromosome segregation);GO:0050821(protein stabilization);GO:0008608(attachment of spindle microtubules to kinetochore);GO:0007094(mitotic spindle assembly checkpoint);GO:0000070(mitotic sister chromatid segregation);GO:…	NA	NA	NA	zinc finger protein 207 [Source:HGNC Symbol;Acc:HGNC:12998]	NA	32.1221	27.1557	43.1493	18.249	0.0001	21.5237	27.2445	26.91	2.89967	0.0001	0.0001	4.86039	4.03073	14.5607	9.20313	9.91637	8.41384
9695	0	chr18	-	6914271	6930205	ENSGALT00000086383	4	407	ENSGALG00000046125	ENSGALG00000046125	NA	NA	NA	NA	NA	NA	36.4995	20.607	32.4156	63.4279	70.9534	101.267	52.971	89.4215	21.3103	21.7347	12.0798	25.6864	17.3358	20.2753	31.844	27.9169	28.2597
9791	0	chr18	+	9072711	9079279	ENSGALT00000085864	10	2029	ENSGALG00000029893	COG1	GO:0005794(Golgi apparatus);GO:0017119(Golgi transport complex)	NA	NA	NA	component of oligomeric golgi complex 1 [Source:HGNC Symbol;Acc:HGNC:6545]	NA	11.1133	15.2282	19.6081	12.9638	22.0511	21.7146	18.4147	21.9912	6.71572	3.95319	2.22227	2.52569	0.0001	12.0667	0.648707	7.38312	10.4251
9811	0	chr18	+	9226556	9229211	ENSGALT00000034466	6	1278	ENSGALG00000021362	GPRC5C	GO:0007186(G-protein coupled receptor signaling pathway);GO:0004930(G-protein coupled receptor activity);GO:0016021(integral component of membrane);GO:0016020(membrane)	NA	NA	NA	G protein-coupled receptor class C group 5 member C [Source:HGNC Symbol;Acc:HGNC:13309]	NA	2.92925	2.60008	1.57508	5.0725	5.59157	2.89347	5.11056	4.09549	0.142885	0.336811	0.299526	0.388886	0.080663	0.583774	0.512105	0.193529	0.407756
9835	0	chr18	-	9287316	9295387	ENSGALT00000070695	15	4128	ENSGALG00000040308	BAHCC1	NA	NA	NA	NA	BAH domain and coiled-coil containing 1 [Source:HGNC Symbol;Acc:HGNC:29279]	NA	17.1091	13.912	16.9421	23.0405	27.3635	18.7553	21.6694	21.6873	4.67546	4.01643	4.8502	4.17774	2.87902	4.9907	4.84272	6.11828	4.89528
9836	0	chr18	-	9287316	9295387	ENSGALT00000078395	14	4203	ENSGALG00000040308	BAHCC1	NA	NA	NA	NA	BAH domain and coiled-coil containing 1 [Source:HGNC Symbol;Acc:HGNC:29279]	NA	0.008777	4.7961	0.0141	11.2866	1.57227	0.014709	0.793243	0.043753	0.0001	0.0001	0.0001	0.0001	0.0001	0.0001	0.016632	0.0001	0.0001
9849	0	chr18	+	9371749	9389026	ENSGALT00000048653	14	4635	ENSGALG00000006901	AATK	GO:0006468(protein phosphorylation);GO:0005524(ATP binding);GO:0004672(protein kinase activity)	NA	NA	NA	apoptosis associated tyrosine kinase [Source:HGNC Symbol;Acc:HGNC:21]	NA	1.79871	0.0001	0.145055	7.19354	4.22058	3.21298	5.82993	5.27742	1.96386	0.0001	2.28369	0.0001	0.0001	1.88197	1.97471	0.775753	1.64798
9861	0	chr18	-	9438233	9553969	ENSGALT00000061021	34	4113	ENSGALG00000034210	RPTOR	GO:0010494(cytoplasmic stress granule);GO:0071230(cellular response to amino acid stimulus);GO:0019901(protein kinase binding);GO:0001558(regulation of cell growth);GO:0005764(lysosome);GO:0005765(lysosomal membrane);GO:0032008(positive regulation of TOR signaling);GO:0031929(TOR signaling);GO:0032403(protein complex binding);GO:0005737(cytoplasm);GO:0071889(14-3-3 protein binding);GO:0005654(nuc…	04150(mTOR signaling pathway);04140(Autophagy - animal);04136(Autophagy - other eukaryotes);04910(Insulin signaling pathway)	NA	NA	regulatory associated protein of MTOR complex 1 [Source:HGNC Symbol;Acc:HGNC:30287]	NA	6.1154	18.5787	8.52193	7.28209	5.44299	13.8151	17.0753	7.78046	2.03243	3.33796	4.47608	5.41895	1.7225	3.06445	7.26137	9.031	2.63077
9910	0	chr18	+	9959993	9965098	ENSGALT00000056355	19	2397	ENSGALG00000038875	TMC6	GO:0031965(nuclear membrane);GO:0005783(endoplasmic reticulum);GO:0005737(cytoplasm);GO:0005794(Golgi apparatus);GO:0070062(extracellular exosome)	NA	NA	NA	transmembrane channel like 6 [Source:HGNC Symbol;Acc:HGNC:18021]	NA	7.95921	6.85708	7.95125	6.80475	7.34526	15.5669	14.6824	13.9541	1.34683	1.75687	1.7013	2.04576	1.68345	4.76379	5.64661	2.08749	2.27842
9980	0	chr18	+	10471029	10475321	ENSGALT00000012441	8	1590	ENSGALG00000007673	LRRC59	GO:0042645(mitochondrial nucleoid);GO:0016020(membrane);GO:0005783(endoplasmic reticulum);GO:0045296(cadherin binding);GO:0003723(RNA binding)	NA	NA	NA	leucine rich repeat containing 59 [Source:HGNC Symbol;Acc:HGNC:28817]	NA	10.2193	10.1611	10.2932	0.767289	0.717846	2.29966	0.495633	0.199497	0.116246	0.03041	0.051514	0.088847	0.141114	0.184469	1.30322	1.44712	0.060664
10075	0	chr19	-	94035	138747	ENSGALT00000058335	10	1082	ENSGALG00000041722	STX1A	GO:0031201(SNARE complex);GO:0005886(plasma membrane);GO:0008021(synaptic vesicle);GO:0019900(kinase binding);GO:0016020(membrane);GO:0019869(chloride channel inhibitor activity);GO:0070044(synaptobrevin 2-SNAP-25-syntaxin-1a complex);GO:0043005(neuron projection);GO:0000149(SNARE binding);GO:0031965(nuclear membrane);GO:0017156(calcium ion regulated exocytosis);GO:0019855(calcium channel inhibit…	04130(SNARE interactions in vesicular transport)	NA	NA	syntaxin 1A [Source:HGNC Symbol;Acc:HGNC:11433]	NA	0.45543	1.4459	3.4181	7.77464	9.62963	0.709906	2.07307	0.863781	0.237345	1.09287	0.133145	0.574532	0.529815	0.645058	0.404556	0.539145	0.483834
10110	0	chr19	-	328871	345898	ENSGALT00000081683	29	5493	ENSGALG00000040908	HIP1	GO:0006897(endocytosis);GO:0035091(phosphatidylinositol binding);GO:0005737(cytoplasm);GO:0043231(intracellular membrane-bounded organelle);GO:0097190(apoptotic signaling pathway);GO:0005794(Golgi apparatus);GO:0030136(clathrin-coated vesicle);GO:0046982(protein heterodimerization activity);GO:0006919(activation of cysteine-type endopeptidase activity involved in apoptotic process);GO:0042981(reg…	NA	NA	NA	huntingtin interacting protein 1 [Source:HGNC Symbol;Acc:HGNC:4913]	NA	19.346	19.7318	18.241	20.148	19.788	13.0421	15.1086	18.1588	5.24316	4.53416	5.81832	4.6627	4.68111	6.71062	6.34037	9.87385	11.1596
10119	0	chr19	-	429267	440219	ENSGALT00000073811	13	2826	ENSGALG00000043254	ENSGALG00000043254	NA	NA	NA	NA	NA	NA	0.296059	0.499424	0.819322	0.055958	0.123851	0.099852	0.08937	0.195187	0.0001	0.020242	0.0001	0.0001	0.046841	0.033153	0.211196	0.0001	0.0001
10158	0	chr19	-	1327382	1987436	ENSGALT00000044891	18	3711	ENSGALG00000001153	AUTS2	GO:0005634(nucleus);GO:2000620(positive regulation of histone H4-K16 acetylation);GO:0098582(innate vocalization behavior);GO:0060013(righting reflex);GO:0051571(positive regulation of histone H3-K4 methylation);GO:0045944(positive regulation of transcription from RNA polymerase II promoter);GO:0003682(chromatin binding);GO:0001764(neuron migration);GO:0010592(positive regulation of lamellipodium…	NA	NA	NA	AUTS2, activator of transcription and developmental regulator [Source:HGNC Symbol;Acc:HGNC:14262]	NA	8.78944	16.669	19.7207	9.21556	10.269	0.474491	0.0001	2.92444	4.05923	0.0001	0.0001	0.0001	0.0001	0.0001	0.0001	0.0001	0.954138
10163	0	chr19	+	2528084	2605834	ENSGALT00000068322	9	1451	ENSGALG00000036742	ENSGALG00000036742	NA	NA	NA	NA	NA	NA	0.17669	3.40446	2.53509	4.29375	7.31678	6.36175	5.87886	10.8906	0.359106	2.51056	0.304153	1.11352	1.7876	1.14642	2.84327	1.78022	1.60925
10164	0	chr19	+	2545877	2605830	ENSGALT00000064978	9	1574	ENSGALG00000036742	ENSGALG00000036742	NA	NA	NA	NA	NA	NA	0.030324	1.32341	2.2998	4.99599	5.30616	5.09313	3.489	8.81935	0.494442	1.95554	0.450567	0.8878	1.60935	0.221224	1.51698	1.32571	0.617629
10171	0	chr19	-	2751696	2795240	ENSGALT00000058529	16	3232	ENSGALG00000030450	CLIP2	GO:0008017(microtubule binding);GO:0005881(cytoplasmic microtubule);GO:0035371(microtubule plus-end);GO:0051010(microtubule plus-end binding)	NA	NA	NA	CAP-Gly domain containing linker protein 2 [Source:HGNC Symbol;Acc:HGNC:2586]	NA	1.61591	3.47056	4.48621	0.673536	2.45766	1.93343	0.149594	2.05483	0.17948	0.023353	0.344746	0.009764	0.014172	0.046962	0.000658	0.829666	0.644783
10201	0	chr19	+	3384391	3386645	ENSGALT00000052729	2	1304	ENSGALG00000035616	ENSGALG00000035616	NA	NA	NA	NA	NA	NA	0.523093	0.912642	1.09189	0.752237	0.386184	1.70818	1.41373	1.235	0.052939	0.031807	0.249821	0.307642	0.148613	0.13714	0.184492	0.695387	0.36018
10270	0	chr19	-	4359581	4361499	ENSGALT00000003254	3	627	ENSGALG00000002086	RASL10B	GO:0090277(positive regulation of peptide hormone secretion);GO:0003050(regulation of systemic arterial blood pressure by atrial natriuretic peptide);GO:0005525(GTP binding);GO:0003924(GTPase activity);GO:0007165(signal transduction);GO:0016020(membrane)	NA	NA	NA	RAS like family 10 member B [Source:HGNC Symbol;Acc:HGNC:30295]	NA	11.8883	12.0961	18.0126	7.27621	7.45312	0.676767	2.13049	0.590274	0.069472	0.0001	0.067108	0.217511	0.337782	3.09743	0.98816	1.66998	0.527439
10281	0	chr19	-	4477475	4491833	ENSGALT00000069941	18	2634	ENSGALG00000002288	LIG3	GO:0005654(nucleoplasm);GO:0090298(negative regulation of mitochondrial DNA replication);GO:0006302(double-strand break repair);GO:0006288(base-excision repair, DNA ligation);GO:0003909(DNA ligase activity);GO:0003910(DNA ligase (ATP) activity);GO:0006310(DNA recombination);GO:0051103(DNA ligation involved in DNA repair);GO:0005739(mitochondrion);GO:0005634(nucleus);GO:0006281(DNA repair);GO:0008…	03410(Base excision repair)	K10776	EC:6.5.1.1	DNA ligase 3 [Source:HGNC Symbol;Acc:HGNC:6600]	NA	0.573136	0.466612	0.396625	0.509954	3.44219	0.845128	0.532969	0.107334	0.172642	0.099823	0.08391	0.042306	0.088509	0.438425	0.303161	0.112417	0.11609
10344	0	chr19	+	4980962	5005595	ENSGALT00000004087	6	1888	ENSGALG00000002598	TPST1	GO:0006478(peptidyl-tyrosine sulfation);GO:0008476(protein-tyrosine sulfotransferase activity);GO:0005794(Golgi apparatus);GO:0042803(protein homodimerization activity);GO:0030173(integral component of Golgi membrane)	NA	NA	NA	tyrosylprotein sulfotransferase 1 [Source:HGNC Symbol;Acc:HGNC:12020]	NA	19.3966	17.2397	15.9437	18.2022	24.8281	12.5561	14.5061	13.5039	5.02408	4.58365	1.98261	4.64267	3.59118	5.77193	7.153	5.68253	5.64717
10422	0	chr19	-	5722923	5726777	ENSGALT00000005793	5	1449	ENSGALG00000003657	UNC119	GO:0061098(positive regulation of protein tyrosine kinase activity);GO:0042953(lipoprotein transport);GO:0005622(intracellular);GO:0030182(neuron differentiation);GO:0007399(nervous system development);GO:0008289(lipid binding);GO:0000281(mitotic cytokinesis);GO:0000922(spindle pole);GO:0005813(centrosome);GO:0045171(intercellular bridge);GO:0051233(spindle midzone)	NA	NA	NA	unc-119 lipid binding chaperone [Source:HGNC Symbol;Acc:HGNC:12565]	NA	3.24689	2.50376	2.48825	0.388351	0.315186	0.052884	0.230603	0.0001	0.0001	0.039477	0.0001	0.0001	0.0001	0.0001	0.061696	0.0001	0.047311
10458	0	chr19	-	5866353	5868925	ENSGALT00000089369	7	1248	ENSGALG00000031216	FLOT2	GO:0045661(regulation of myoblast differentiation);GO:0031410(cytoplasmic vesicle);GO:0005794(Golgi apparatus);GO:0016323(basolateral plasma membrane);GO:0046982(protein heterodimerization activity);GO:0030139(endocytic vesicle);GO:0005768(endosome);GO:0030027(lamellipodium);GO:0005925(focal adhesion);GO:0050821(protein stabilization);GO:0048471(perinuclear region of cytoplasm);GO:0010629(negativ…	04910(Insulin signaling pathway)	NA	NA	flotillin 2 [Source:HGNC Symbol;Acc:HGNC:3758]	NA	6.67911	9.34385	8.89562	13.3842	20.9684	5.82977	8.65201	6.80652	5.30486	5.87887	6.09527	4.61895	4.89017	6.82756	4.40496	6.8255	6.64965
10459	0	chr19	-	5866366	5879077	ENSGALT00000062968	11	1556	ENSGALG00000031216	FLOT2	GO:0045661(regulation of myoblast differentiation);GO:0031410(cytoplasmic vesicle);GO:0005794(Golgi apparatus);GO:0016323(basolateral plasma membrane);GO:0046982(protein heterodimerization activity);GO:0030139(endocytic vesicle);GO:0005768(endosome);GO:0030027(lamellipodium);GO:0005925(focal adhesion);GO:0050821(protein stabilization);GO:0048471(perinuclear region of cytoplasm);GO:0010629(negativ…	04910(Insulin signaling pathway)	K07192	NA	flotillin 2 [Source:HGNC Symbol;Acc:HGNC:3758]	NA	20.2112	21.6227	17.2468	36.5712	43.868	19.2721	13.8827	16.2387	11.7026	12.1742	11.3411	10.9628	11.3864	17.2087	10.5818	13.3649	13.8746
10498	0	chr19	+	6365263	6425046	ENSGALT00000007018	15	3210	ENSGALG00000004400	SPECC1	NA	NA	NA	NA	sperm antigen with calponin homology and coiled-coil domains 1 [Source:HGNC Symbol;Acc:HGNC:30615]	NA	24.0233	22.2274	21.5487	39.8998	35.5566	18.8292	21.0672	26.6917	9.96314	9.04787	7.19682	8.93315	5.369	7.87255	22.9514	10.339	8.28729
10501	0	chr19	-	6449660	6458856	ENSGALT00000086763	5	864	ENSGALG00000023686	ZSWIM7	GO:0097196(Shu complex);GO:0050821(protein stabilization);GO:0000724(double-strand break repair via homologous recombination);GO:0008270(zinc ion binding)	NA	NA	NA	zinc finger SWIM-type containing 7 [Source:HGNC Symbol;Acc:HGNC:26993]	NA	4.28498	10.0979	8.48764	9.07973	7.00619	3.30537	4.69467	4.91277	4.84914	4.67522	4.19301	1.84882	2.67235	3.38613	18.4165	6.21327	6.94286
10524	0	chr19	+	6641025	6644584	ENSGALT00000007351	4	1789	ENSGALG00000004618	TAX1BP3	GO:0070062(extracellular exosome);GO:0043231(intracellular membrane-bounded organelle);GO:0015629(actin cytoskeleton);GO:0005737(cytoplasm);GO:0005634(nucleus);GO:0001650(fibrillar center);GO:2000009(negative regulation of protein localization to cell surface);GO:0090630(activation of GTPase activity);GO:0030178(negative regulation of Wnt signaling pathway);GO:0008285(negative regulation of cell …	NA	NA	NA	Tax1 binding protein 3 [Source:HGNC Symbol;Acc:HGNC:30684]	NA	61.1257	57.6719	66.7883	34.7518	34.2032	28.0617	24.3373	29.8334	11.9751	11.0352	8.01789	12.7428	12.7604	15.8724	25.5033	13.7839	21.1787
10566	0	chr19	-	7197773	7205143	ENSGALT00000080269	6	1265	ENSGALG00000005090	SKA2	GO:0005876(spindle microtubule);GO:0000940(condensed chromosome outer kinetochore);GO:0007059(chromosome segregation);GO:0051301(cell division);GO:0008017(microtubule binding)	NA	NA	NA	spindle and kinetochore associated complex subunit 2 [Source:HGNC Symbol;Acc:HGNC:28006]	NA	7.06302	8.3178	7.68479	4.56452	3.62595	0.925977	4.46076	1.25955	1.1451	1.11246	0.887284	0.174395	1.86813	1.43516	1.034	4.01899	2.77971
10595	0	chr19	-	7640741	7649750	ENSGALT00000078840	7	3359	ENSGALG00000034297	TBX2	GO:0005634(nucleus);GO:0043565(sequence-specific DNA binding);GO:0045892(negative regulation of transcription, DNA-templated);GO:0008284(positive regulation of cell proliferation);GO:0000978(RNA polymerase II core promoter proximal region sequence-specific DNA binding);GO:0003677(DNA binding);GO:0001078(transcriptional repressor activity, RNA polymerase II core promoter proximal region sequence-s…	NA	NA	NA	T-box 2 [Source:HGNC Symbol;Acc:HGNC:11597]	NA	3.64057	2.76184	2.43481	3.11704	3.47282	3.44201	4.56496	3.25885	0.572633	0.801582	0.845198	0.822638	0.998077	0.691018	0.977464	1.34352	1.14793
10776	0	chr2	+	841404	846278	ENSGALT00000080954	4	2031	ENSGALG00000032184	CSPG5	GO:0030660(Golgi-associated vesicle membrane);GO:0005794(Golgi apparatus);GO:0050804(modulation of chemical synaptic transmission)	NA	NA	NA	chondroitin sulfate proteoglycan 5 [Source:HGNC Symbol;Acc:HGNC:2467]	NA	1.65156	1.13743	2.68702	0.450355	0.349471	0.233654	0.069829	0.328981	0.0001	0.0001	0.0001	0.0001	0.050757	0.057971	0.0001	0.02141	0.0001
10892	0	chr2	-	4966626	4972133	ENSGALT00000089390	10	1356	ENSGALG00000044347	ENSGALG00000044347	NA	NA	NA	NA	NA	NA	0.438529	0.461957	0.408772	0.739276	0.792443	0.0001	0.062928	0.0001	0.0001	0.0001	0.0001	0.0001	0.0001	0.0001	0.075986	0.0001	0.128234
10895	0	chr2	-	4992188	5013715	ENSGALT00000038916	4	9034	ENSGALG00000006025	XIRP1	GO:0007507(heart development);GO:0030054(cell junction);GO:0030036(actin cytoskeleton organization);GO:0003779(actin binding)	NA	NA	NA	xin actin binding repeat containing 1 [Source:HGNC Symbol;Acc:HGNC:14301]	NA	2.2815	2.28491	1.67336	2.04273	3.54903	1.38386	0.764246	0.664241	0.140714	0.339132	0.22136	0.934665	0.597016	0.559202	5.57984	2.05694	7.69753
10898	0	chr2	+	5277138	5282741	ENSGALT00000044280	4	1713	ENSGALG00000027905	CSRNP1	GO:0006366(transcription from RNA polymerase II promoter);GO:0001228(transcriptional activator activity, RNA polymerase II transcription regulatory region sequence-specific binding);GO:0003700(transcription factor activity, sequence-specific DNA binding);GO:0043565(sequence-specific DNA binding);GO:0006355(regulation of transcription, DNA-templated);GO:0009791(post-embryonic development);GO:00459…	NA	NA	NA	cysteine and serine rich nuclear protein 1 [Source:HGNC Symbol;Acc:HGNC:14300]	NA	44.8252	42.1176	40.79	40.6821	47.8844	23.6902	29.3814	19.9738	8.35108	8.41875	13.198	6.62258	7.29662	16.9535	25.0538	9.00122	30.716
10996	0	chr2	-	11799038	11807999	ENSGALT00000073174	4	4014	ENSGALG00000033178	KLF6	GO:0005829(cytosol);GO:0043231(intracellular membrane-bounded organelle);GO:0005730(nucleolus);GO:0005634(nucleus);GO:0001650(fibrillar center);GO:0045944(positive regulation of transcription from RNA polymerase II promoter);GO:0001077(transcriptional activator activity, RNA polymerase II core promoter proximal region sequence-specific binding);GO:0000978(RNA polymerase II core promoter proximal …	NA	NA	NA	Kruppel like factor 6 [Source:HGNC Symbol;Acc:HGNC:2235]	NA	13.9431	15.9044	16.7961	24.4409	20.7912	20.2075	15.3614	17.928	6.27596	9.53346	6.68953	8.0167	6.54329	12.3521	31.7135	11.2262	50.0076
11017	0	chr2	+	13886401	13992667	ENSGALT00000086700	17	3812	ENSGALG00000007140	NRP1	GO:0005886(plasma membrane);GO:0019838(growth factor binding);GO:0005925(focal adhesion);GO:0005615(extracellular space);GO:0070374(positive regulation of ERK1 and ERK2 cascade);GO:0007411(axon guidance);GO:0038085(vascular endothelial growth factor binding);GO:0048008(platelet-derived growth factor receptor signaling pathway);GO:1901998(toxin transport);GO:0005829(cytosol);GO:0001525(angiogenesi…	NA	NA	NA	neuropilin 1 [Source:HGNC Symbol;Acc:HGNC:8004]	NA	53.0015	50.7124	54.8524	85.3742	89.8062	75.4372	75.9811	66.578	26.725	22.4126	30.4291	29.7024	26.9584	41.6793	16.8655	42.3647	31.9309
11036	0	chr2	-	14907168	14932071	ENSGALT00000011883	4	4147	ENSGALG00000007346	JCAD	GO:0030054(cell junction);GO:0005911(cell-cell junction);GO:0043410(positive regulation of MAPK cascade);GO:0090050(positive regulation of cell migration involved in sprouting angiogenesis);GO:1900748(positive regulation of vascular endothelial growth factor signaling pathway);GO:1903589(positive regulation of blood vessel endothelial cell proliferation involved in sprouting angiogenesis);GO:1903…	NA	NA	NA	junctional cadherin 5 associated [Source:HGNC Symbol;Acc:HGNC:29283]	NA	29.9415	31.3045	31.7324	56.1028	51.6257	33.0561	48.9151	40.2406	17.1917	17.6271	18.4619	17.1485	14.4684	9.92297	19.4112	28.4246	15.9312
11040	0	chr2	+	15018703	15034648	ENSGALT00000078860	9	1996	ENSGALG00000007356	MAP3K8	GO:0007346(regulation of mitotic cell cycle);GO:0042981(regulation of apoptotic process);GO:0004674(protein serine/threonine kinase activity);GO:0005737(cytoplasm);GO:0006468(protein phosphorylation);GO:0005524(ATP binding);GO:0004672(protein kinase activity);GO:0031098(stress-activated protein kinase signaling cascade);GO:0023014(signal transduction by protein phosphorylation);GO:0032147(activat…	04010(MAPK signaling pathway);04620(Toll-like receptor signaling pathway)	K04415	EC:2.7.11.25	mitogen-activated protein kinase kinase kinase 8 [Source:HGNC Symbol;Acc:HGNC:6860]	NA	0.260665	2.48296	1.14947	0.453102	0.612302	0.147524	0.246127	2.70747	0.248719	0.234696	0.0001	0.024537	0.061135	0.261694	0.924128	0.024842	0.698179
11097	0	chr2	-	17452004	17513814	ENSGALT00000012763	17	2553	ENSGALG00000007864	ARMC3	GO:0070062(extracellular exosome);GO:0005634(nucleus);GO:0005737(cytoplasm)	NA	NA	NA	armadillo repeat containing 3 [Source:HGNC Symbol;Acc:HGNC:30964]	NA	0.022187	0.087256	0.173462	0.399096	1.25407	0.123291	0.031648	0.01889	0.0001	0.044961	0.0001	0.0001	0.0001	0.048292	0.072665	0.017033	0.0001
11152	0	chr2	+	20027822	20125210	ENSGALT00000074157	9	1344	ENSGALG00000040891	RSU1	NA	NA	NA	NA	Ras suppressor protein 1 [Source:HGNC Symbol;Acc:HGNC:10464]	NA	9.02661	14.2021	10.7025	4.89426	12.1708	5.79786	16.2285	7.18721	6.53842	5.2477	3.54822	4.04089	3.65569	4.78381	3.13345	17.7526	14.6017
11245	0	chr2	+	24125797	24151767	ENSGALT00000088230	3	1245	ENSGALG00000009722	DYNC1I1	GO:0045504(dynein heavy chain binding);GO:0055037(recycling endosome);GO:0036464(cytoplasmic ribonucleoprotein granule);GO:0005868(cytoplasmic dynein complex);GO:0031982(vesicle);GO:0005737(cytoplasm);GO:0005634(nucleus);GO:0000922(spindle pole);GO:0000776(kinetochore);GO:0047496(vesicle transport along microtubule);GO:0045503(dynein light chain binding);GO:0030507(spectrin binding);GO:0008574(AT…	04145(Phagosome);05132(Salmonella infection)	K10415	NA	dynein cytoplasmic 1 intermediate chain 1 [Source:HGNC Symbol;Acc:HGNC:2963]	NA	2.15412	1.03037	1.22662	1.39814	1.16325	1.14286	0.078334	0.181347	0.0001	0.0001	0.0001	0.0001	0.152075	0.031432	0.167787	0.174405	0.0001
11282	0	chr2	+	26115977	26248502	ENSGALT00000060207	15	1965	ENSGALG00000038041	PHF14	GO:0005634(nucleus);GO:0008285(negative regulation of cell proliferation);GO:0000122(negative regulation of transcription from RNA polymerase II promoter);GO:0048286(lung alveolus development);GO:0072201(negative regulation of mesenchymal cell proliferation);GO:2000584(negative regulation of platelet-derived growth factor receptor-alpha signaling pathway);GO:2000791(negative regulation of mesench…	NA	NA	NA	PHD finger protein 14 [Source:HGNC Symbol;Acc:HGNC:22203]	NA	6.9509	7.59715	3.41774	0.577441	1.82415	1.07113	0.0001	0.0001	0.0001	0.290481	0.0001	0.0001	0.0001	0.0001	0.622048	0.0001	0.042164
11351	0	chr2	+	30066616	30116384	ENSGALT00000056201	15	2767	ENSGALG00000010875	ITGB8	GO:0009986(cell surface);GO:0051216(cartilage development);GO:0010628(positive regulation of gene expression);GO:0010629(negative regulation of gene expression);GO:0070062(extracellular exosome);GO:1990430(extracellular matrix protein binding);GO:0001573(ganglioside metabolic process);GO:0034686(integrin alphav-beta8 complex);GO:0007229(integrin-mediated signaling pathway);GO:0007160(cell-matrix …	04512(ECM-receptor interaction);04514(Cell adhesion molecules (CAMs));04510(Focal adhesion);04810(Regulation of actin cytoskeleton)	NA	NA	integrin subunit beta 8 [Source:HGNC Symbol;Acc:HGNC:6163]	NA	0.029831	1.61992	0.375935	1.61813	2.08379	0.093889	1.84059	1.02681	0.0001	0.038108	0.0001	0.121034	0.00498	0.0001	0.089669	0.0001	0.0001
11406	0	chr2	-	32241186	32252396	ENSGALT00000076280	11	1202	ENSGALG00000011036	HNRNPA2B1	GO:0006406(mRNA export from nucleus);GO:0006397(mRNA processing);GO:0003723(RNA binding);GO:0003676(nucleic acid binding);GO:0003730(mRNA 3'-UTR binding);GO:0035198(miRNA binding);GO:0043047(single-stranded telomeric DNA binding);GO:0097157(pre-mRNA intronic binding);GO:1990247(N6-methyladenosine-containing RNA binding);GO:0000122(negative regulation of transcription from RNA polymerase II promot…	NA	NA	NA	heterogeneous nuclear ribonucleoprotein A2/B1 [Source:HGNC Symbol;Acc:HGNC:5033]	NA	1.93609	2.57903	1.74001	22.2302	1.93033	3.64822	3.17435	3.01755	2.21968	1.61104	1.68489	1.90253	2.88381	1.51607	1.65134	1.67862	39.7594
11454	0	chr2	+	33305812	33547933	ENSGALT00000047778	11	1527	ENSGALG00000038265	CREB5	GO:0045893(positive regulation of transcription, DNA-templated);GO:0003700(transcription factor activity, sequence-specific DNA binding);GO:0070062(extracellular exosome)	04261(Adrenergic signaling in cardiomyocytes)	NA	NA	cAMP responsive element binding protein 5 [Source:HGNC Symbol;Acc:HGNC:16844]	NA	2.578	1.1763	2.80444	5.77811	2.2014	6.08044	2.65043	7.9489	0.615582	0.664385	0.29367	1.60226	0.723936	0.092882	1.88042	1.47838	4.04842
11455	0	chr2	+	33333551	33547933	ENSGALT00000057414	11	1578	ENSGALG00000038265	CREB5	GO:0045893(positive regulation of transcription, DNA-templated);GO:0003700(transcription factor activity, sequence-specific DNA binding);GO:0070062(extracellular exosome)	04261(Adrenergic signaling in cardiomyocytes)	K09047	NA	cAMP responsive element binding protein 5 [Source:HGNC Symbol;Acc:HGNC:16844]	NA	4.14364	0.571606	3.03243	3.77541	5.31716	4.677	6.90639	7.8328	1.24423	0.885822	0.819525	4.72831	1.21417	0.653799	4.4924	3.89963	8.07595
11657	0	chr2	-	42989178	43003705	ENSGALT00000081800	17	1455	ENSGALG00000040902	SACM1L	GO:0046856(phosphatidylinositol dephosphorylation);GO:0043812(phosphatidylinositol-4-phosphate phosphatase activity);GO:0005794(Golgi apparatus);GO:0032281(AMPA glutamate receptor complex)	NA	NA	NA	SAC1 like phosphatidylinositide phosphatase [Source:HGNC Symbol;Acc:HGNC:17059]	NA	20.9352	21.5731	22.6623	12.6413	14.3309	29.3057	15.7438	20.7561	6.30471	6.94123	6.07861	5.97285	4.52842	7.8417	11.8376	6.93096	9.08693
11685	0	chr2	-	44126530	44135560	ENSGALT00000079561	5	1410	ENSGALG00000038646	EIF1B	NA	03013(RNA transport)	NA	NA	eukaryotic translation initiation factor 1B [Source:HGNC Symbol;Acc:HGNC:30792]	NA	7.19916	7.71076	1.11566	8.00974	7.50157	11.9072	0.973993	4.97126	1.06983	0.898321	0.647235	4.49056	2.66151	1.00967	3.90033	3.13135	4.97245
11760	0	chr2	-	46965662	47025197	ENSGALT00000055028	7	1978	ENSGALG00000039983	EEPD1	NA	NA	NA	NA	endonuclease/exonuclease/phosphatase family domain containing 1 [Source:HGNC Symbol;Acc:HGNC:22223]	NA	56.3452	66.4432	57.7018	76.1708	75.6844	50.7931	52.1339	53.743	42.5184	52.4647	43.1316	15.3425	22.9749	19.4982	38.3733	49.9657	74.5747
11795	0	chr2	-	48878104	49109647	ENSGALT00000080409	29	3012	ENSGALG00000029378	ITGA9	NA	04512(ECM-receptor interaction);04514(Cell adhesion molecules (CAMs));04510(Focal adhesion);04810(Regulation of actin cytoskeleton)	K06585	NA	integrin subunit alpha 9 [Source:HGNC Symbol;Acc:HGNC:6145]	NA	1.29905	0.485372	0.98274	1.55604	1.31343	0.237808	0.660409	0.429712	0.175534	0.240362	0.131605	0.209866	0.12718	0.169713	0.203934	0.218784	0.358947
11800	0	chr2	+	49216004	49256499	ENSGALT00000083057	13	1278	ENSGALG00000033102	LRRFIP2	GO:0030275(LRR domain binding)	NA	NA	NA	LRR binding FLII interacting protein 2 [Source:HGNC Symbol;Acc:HGNC:6703]	NA	29.0922	35.5218	34.8954	23.2822	29.8679	29.4473	27.1701	34.012	11.6383	9.74564	2.47307	12.7635	5.69356	5.34217	15.7936	15.4068	6.46517
11827	0	chr2	+	51082318	51100619	ENSGALT00000074127	4	947	ENSGALG00000039754	ENSGALG00000039754	NA	NA	NA	NA	NA	NA	1.56672	2.51124	0.949931	1.13766	1.75821	0.291054	0.317901	0.246728	0.0001	0.0001	0.072612	0.0001	0.03478	0.092078	0.08586	0.207355	0.0835
12080	0	chr2	-	65431440	65669949	ENSGALT00000078693	8	1678	ENSGALG00000042481	FARS2	NA	00970(Aminoacyl-tRNA biosynthesis)	NA	NA	phenylalanyl-tRNA synthetase 2, mitochondrial [Source:HGNC Symbol;Acc:HGNC:21062]	NA	0.919391	14.3577	0.419144	0.609413	11.1464	9.5024	0.0001	6.1356	0.0001	0.0001	0.105301	6.03618	0.0001	0.0001	0.0001	8.97246	0.0001
12162	0	chr2	-	68849329	68961557	ENSGALT00000021043	13	3170	ENSGALG00000012906	CDH20	GO:0007155(cell adhesion);GO:0005886(plasma membrane);GO:0007156(homophilic cell adhesion via plasma membrane adhesion molecules);GO:0046872(metal ion binding);GO:0005509(calcium ion binding);GO:0016021(integral component of membrane);GO:0016020(membrane)	NA	NA	NA	Cadherin-20 [Source:UniProtKB/Swiss-Prot;Acc:Q8QGH3]	NA	4.96772	4.99481	4.75988	20.6249	24.2262	5.06774	5.06173	6.85526	2.94844	2.06339	4.4153	2.12783	2.50454	1.15563	1.75254	3.28949	1.72266
12302	0	chr2	+	83340744	83708432	ENSGALT00000046804	29	9157	ENSGALG00000013124	FHOD3	GO:0030017(sarcomere);GO:0055003(cardiac myofibril assembly);GO:0051639(actin filament network formation);GO:0045214(sarcomere organization);GO:0030837(negative regulation of actin filament polymerization);GO:0007015(actin filament organization)	NA	NA	NA	formin homology 2 domain containing 3 [Source:HGNC Symbol;Acc:HGNC:26178]	NA	0.012301	1.99999	0.108733	4.08091	4.44219	0.0001	0.642625	1.41555	0.0001	1.56974	0.000283	0.003909	0.002633	0.000648	0.00392	0.300136	0.0001
12305	0	chr2	-	83693786	83693944	ENSGALT00000044031	1	159	ENSGALG00000027289	uc_338	NA	NA	NA	NA	TUC338 [Source:RFAM;Acc:RF02271]	NA	5.66155	2.24284	4.59193	8.60637	8.4252	0.152791	1.03793	0.289116	0.01973	0.035857	0.0001	0.467937	0.727778	0.027499	2.19709	0.020828	0.171264
12365	0	chr2	-	88862596	88873438	ENSGALT00000021578	8	1416	ENSGALG00000013209	SLC39A6	GO:0071578(zinc II ion transmembrane import);GO:0006882(cellular zinc ion homeostasis);GO:0005385(zinc ion transmembrane transporter activity);GO:0005887(integral component of plasma membrane);GO:0030001(metal ion transport);GO:0046873(metal ion transmembrane transporter activity);GO:0055085(transmembrane transport);GO:0016021(integral component of membrane);GO:0016020(membrane);GO:0071577(zinc I…	NA	NA	NA	solute carrier family 39 member 6 [Source:HGNC Symbol;Acc:HGNC:18607]	NA	24.5822	28.986	25.2092	11.5261	13.912	12.8639	11.3948	12.0269	7.2622	7.12502	4.29818	4.10509	4.62481	9.94149	20.8178	6.53345	19.0125
12399	0	chr2	-	90220685	90394880	ENSGALT00000022135	36	4894	ENSGALG00000013605	LRRC16A	GO:0030027(lamellipodium);GO:2000813(negative regulation of barbed-end actin filament capping);GO:1902745(positive regulation of lamellipodium organization);GO:0051638(barbed-end actin filament uncapping);GO:0030335(positive regulation of cell migration);GO:0051496(positive regulation of stress fiber assembly);GO:0032403(protein complex binding);GO:0005886(plasma membrane);GO:0016477(cell migrati…	NA	NA	NA	leucine-rich repeat-containing protein 16A [Source:RefSeq peptide;Acc:NP_001152842]	NA	9.49732	11.5071	7.92781	9.72346	6.26075	3.2314	0.08614	5.55533	1.76344	3.82544	1.9275	1.61681	4.00471	2.41241	8.6217	4.3487	4.25459
12402	0	chr2	-	90221598	90394871	ENSGALT00000058440	38	4143	ENSGALG00000013605	LRRC16A	GO:0030027(lamellipodium);GO:2000813(negative regulation of barbed-end actin filament capping);GO:1902745(positive regulation of lamellipodium organization);GO:0051638(barbed-end actin filament uncapping);GO:0030335(positive regulation of cell migration);GO:0051496(positive regulation of stress fiber assembly);GO:0032403(protein complex binding);GO:0005886(plasma membrane);GO:0016477(cell migrati…	NA	NA	NA	leucine-rich repeat-containing protein 16A [Source:RefSeq peptide;Acc:NP_001152842]	NA	6.31095	0.010904	1.63349	0.011298	1.33141	0.182232	2.39442	0.018229	0.157546	0.003736	0.246628	0.126725	0.003598	0.447696	3.19163	0.09863	0.615164
12413	0	chr2	+	90537420	90543245	ENSGALT00000030973	5	2317	ENSGALG00000013628	C6orf62	GO:0005622(intracellular)	NA	NA	NA	chromosome 6 open reading frame 62 [Source:HGNC Symbol;Acc:HGNC:20998]	NA	46.7288	42.5715	35.5853	97.3395	101.866	77.8571	65.2643	80.7272	63.2286	63.8493	31.0677	28.5023	33.415	36.7146	80.3375	45.5806	39.2876
12445	0	chr2	+	92301222	92334345	ENSGALT00000078677	10	1557	ENSGALG00000013720	FBXO15	GO:0043161(proteasome-mediated ubiquitin-dependent protein catabolic process);GO:0000151(ubiquitin ligase complex)	NA	NA	NA	F-box protein 15 [Source:HGNC Symbol;Acc:HGNC:13617]	NA	0.399028	0.165424	0.375703	0.619798	0.734135	0.155172	0.372631	0.247021	0.016226	0.167028	0.041051	0.042686	0.101132	0.055087	0.0001	0.28141	0.011068
12550	0	chr2	-	99160698	99619495	ENSGALT00000071946	31	4353	ENSGALG00000031284	PTPRM	GO:0031290(retinal ganglion cell axon guidance);GO:0005911(cell-cell junction);GO:0042802(identical protein binding);GO:0031175(neuron projection development);GO:0010842(retina layer formation);GO:0007156(homophilic cell adhesion via plasma membrane adhesion molecules);GO:0004725(protein tyrosine phosphatase activity);GO:0048471(perinuclear region of cytoplasm);GO:0005737(cytoplasm);GO:0007165(si…	04514(Cell adhesion molecules (CAMs));04520(Adherens junction)	NA	NA	protein tyrosine phosphatase, receptor type M [Source:HGNC Symbol;Acc:HGNC:9675]	NA	9.19102	5.17855	8.54185	11.031	13.9791	19.6008	16.2647	20.6223	4.76242	6.14182	5.06546	6.24875	4.33357	5.72133	5.52357	5.40749	5.61928
12583	0	chr2	-	101147492	101156171	ENSGALT00000030933	4	2452	ENSGALG00000014854	ENSGALG00000014854	GO:0016459(myosin complex);GO:0046872(metal ion binding);GO:0005509(calcium ion binding)	04510(Focal adhesion);04530(Tight junction);04810(Regulation of actin cytoskeleton)	NA	NA	Myosin regulatory light chain 2, smooth muscle minor isoform [Source:UniProtKB/Swiss-Prot;Acc:P24032]	NA	12.7147	19.584	19.7793	9.82272	26.9189	15.9957	13.3882	57.2662	8.8509	2.84308	5.73606	10.3852	6.02752	10.7939	10.922	4.03378	8.69863
12627	0	chr2	+	102634399	102697199	ENSGALT00000063542	25	4505	ENSGALG00000014935	GREB1L	NA	NA	NA	NA	growth regulation by estrogen in breast cancer 1 like [Source:HGNC Symbol;Acc:HGNC:31042]	NA	1.76548	2.79825	2.75593	0.011435	1.35722	1.21732	0.763452	0.624799	0.0001	0.005386	0.0001	0.0001	0.032707	0.76748	0.583222	0.003548	0.002618
12795	0	chr2	-	111538767	111558006	ENSGALT00000036752	18	2456	ENSGALG00000015404	ENSGALG00000015404	GO:0005871(kinesin complex);GO:0007018(microtubule-based movement);GO:0016887(ATPase activity);GO:0003777(microtubule motor activity);GO:0005874(microtubule);GO:0008017(microtubule binding);GO:0003774(motor activity);GO:0005524(ATP binding);GO:0000166(nucleotide binding)	NA	NA	NA	NA	NA	2.80739	4.07324	5.0812	3.50128	3.17038	1.30316	1.02143	2.84501	2.87348	2.92532	0.806116	0.801679	0.517347	0.670329	5.75999	0.385838	0.612394
12915	0	chr2	+	118162623	118187363	ENSGALT00000054535	6	2527	ENSGALG00000034346	RDH10	NA	00830(Retinol metabolism)	K11151	EC:1.1.1.-	retinol dehydrogenase 10 [Source:HGNC Symbol;Acc:HGNC:19975]	NA	30.6936	33.4382	30.5997	13.0047	10.4907	6.48089	4.57098	4.43968	2.55436	2.80411	2.25696	2.56861	2.44762	3.67116	3.91003	3.16409	14.908
12953	0	chr2	-	121292339	121293944	ENSGALT00000083298	2	877	ENSGALG00000035031	HEY1	GO:0045892(negative regulation of transcription, DNA-templated);GO:0007219(Notch signaling pathway);GO:0003700(transcription factor activity, sequence-specific DNA binding);GO:0001525(angiogenesis);GO:0000122(negative regulation of transcription from RNA polymerase II promoter);GO:2000678(negative regulation of transcription regulatory region DNA binding);GO:0000988(transcription factor activity,…	NA	NA	NA	hes related family bHLH transcription factor with YRPW motif 1 [Source:HGNC Symbol;Acc:HGNC:4880]	NA	9.65594	27.5831	14.1356	72.3075	32.9705	7.48801	8.30443	7.65386	0.097625	0.085076	0.125262	0.114736	0.079793	0.144936	2.23726	0.101371	4.82446
12962	0	chr2	-	121632123	121708511	ENSGALT00000083374	9	1590	ENSGALG00000030011	ZNF704	GO:0005634(nucleus);GO:0006357(regulation of transcription from RNA polymerase II promoter);GO:0001158(enhancer sequence-specific DNA binding)	NA	NA	NA	zinc finger protein 704 [Source:HGNC Symbol;Acc:HGNC:32291]	NA	22.6886	24.4494	20.6455	2.20772	20.5486	1.42183	14.4346	13.8596	5.16054	4.68067	1.77761	5.5033	1.45178	8.78685	9.78353	7.74633	8.05411
13018	0	chr2	+	124817922	124835494	ENSGALT00000083860	11	1796	ENSGALG00000043535	RIPK2	NA	04621(NOD-like receptor signaling pathway)	NA	NA	receptor interacting serine/threonine kinase 2 [Source:HGNC Symbol;Acc:HGNC:10020]	NA	0.327263	0.22433	0.262939	1.67738	0.121643	0.152917	0.874427	0.914297	0.08177	0.031587	0.022678	0.040451	0.031082	0.11544	0.017235	0.110073	0.166687
13077	0	chr2	+	127477270	127534478	ENSGALT00000055168	5	2966	ENSGALG00000031424	SDC2	GO:0016021(integral component of membrane);GO:0016020(membrane);GO:0030165(PDZ domain binding);GO:0048814(regulation of dendrite morphogenesis);GO:0042802(identical protein binding);GO:0031012(extracellular matrix)	04514(Cell adhesion molecules (CAMs))	K16336	NA	syndecan 2 [Source:HGNC Symbol;Acc:HGNC:10659]	NA	53.2027	49.2356	48.6122	75.8854	84.5405	60.1182	38.6007	47.1586	22.5246	25.8092	18.9794	30.9442	17.9186	12.8162	33.5499	22.3782	16.617
13086	0	chr2	-	128052264	128052398	ENSGALT00000035479	1	135	ENSGALG00000021938	SNORA72	NA	NA	NA	NA	Small nucleolar RNA SNORA72 [Source:RFAM;Acc:RF00139]	NA	5.51865	3.69326	4.13196	7.89569	16.3301	8.81972	3.80106	7.80609	1.04183	1.46262	0.859069	0.162242	0.834404	1.36373	1.77639	0.867127	1.95256
13105	0	chr2	-	129040782	129061227	ENSGALT00000073948	10	2394	ENSGALG00000038772	RNF19A	NA	NA	NA	NA	ring finger protein 19A, RBR E3 ubiquitin protein ligase [Source:HGNC Symbol;Acc:HGNC:13432]	NA	47.1594	44.4341	53.2674	43.6215	43.8228	22.3306	19.5159	23.6286	15.5963	21.4394	17.3142	21.8066	19.1172	27.4988	27.3661	25.0485	27.7452
13109	0	chr2	-	129199347	129213966	ENSGALT00000068341	15	2834	ENSGALG00000030280	PABPC1	NA	03013(RNA transport);03015(mRNA surveillance pathway);03018(RNA degradation)	NA	NA	polyadenylate-binding protein 1 [Source:RefSeq peptide;Acc:NP_001026768]	NA	53.5804	87.3749	108.556	71.64	162.613	113.772	51.9917	51.4004	30.5461	21.8935	27.3208	23.1661	17.5693	39.8272	30.8024	45.6195	24.1532
13139	0	chr2	+	129934284	129955820	ENSGALT00000086980	3	1962	ENSGALG00000045617	BAALC	GO:0005737(cytoplasm);GO:0005829(cytosol);GO:0005634(nucleus)	NA	NA	NA	BAALC, MAP3K1 and KLF4 binding [Source:HGNC Symbol;Acc:HGNC:14333]	NA	0.143967	0.470371	0.107054	0.524281	0.239203	0.534238	0.942773	0.983509	0.185743	0.0001	0.024967	0.128337	0.040779	0.0001	0.228386	0.124751	0.49217
13193	0	chr2	-	134923027	135090061	ENSGALT00000048562	7	3306	ENSGALG00000031700	TRPS1	NA	NA	NA	NA	transcriptional repressor GATA binding 1 [Source:HGNC Symbol;Acc:HGNC:12340]	NA	16.9479	17.3088	14.4428	21.5367	20.1743	11.267	12.3797	14.3015	5.35316	6.87542	6.00943	4.77069	6.20795	6.3749	10.8601	11.4742	13.3869
13196	0	chr2	-	135502009	135582973	ENSGALT00000088046	8	1236	ENSGALG00000040522	EIF3H	GO:0003743(translation initiation factor activity);GO:0005852(eukaryotic translation initiation factor 3 complex);GO:0006413(translational initiation);GO:0006412(translation);GO:0005737(cytoplasm);GO:0003723(RNA binding);GO:0016020(membrane);GO:0070062(extracellular exosome);GO:0071541(eukaryotic translation initiation factor 3 complex, eIF3m)	03013(RNA transport)	NA	NA	Eukaryotic translation initiation factor 3 subunit H [Source:UniProtKB/Swiss-Prot;Acc:Q5ZLE6]	NA	25.1878	46.7918	0.271574	33.0145	0.077877	28.01	0.993887	0.091261	3.98845	5.54543	11.6559	0.0001	0.068214	0.225926	19.6709	11.3403	5.22889
13297	0	chr2	-	140681764	140794785	ENSGALT00000065342	28	3256	ENSGALG00000037618	ASAP1	NA	04144(Endocytosis)	K12488	NA	ArfGAP with SH3 domain, ankyrin repeat and PH domain 1 [Source:HGNC Symbol;Acc:HGNC:2720]	NA	4.63926	3.7773	4.23859	4.69565	3.80215	0.836755	0.0001	0.320778	0.0001	0.0001	0.0001	0.0001	0.0001	0.0001	1.10462	0.0001	0.109267
13333	0	chr2	-	145106627	145199529	ENSGALT00000075688	2	1125	ENSGALG00000037285	KCNK9	GO:0005249(voltage-gated potassium channel activity);GO:0071804(cellular potassium ion transport)	NA	NA	NA	potassium two pore domain channel subfamily K member 9 [Source:HGNC Symbol;Acc:HGNC:6283]	NA	1.66632	1.12794	0.815636	0.818486	1.05065	0.0001	0.0001	0.071745	0.0001	0.0001	0.0001	0.067324	0.0001	0.0001	0.0001	0.038653	0.0001
13460	0	chr20	+	497168	500245	ENSGALT00000086439	4	924	ENSGALG00000001054	ENSGALG00000001054	GO:0005739(mitochondrion);GO:0016021(integral component of membrane);GO:0016020(membrane)	NA	NA	NA	NA	NA	66.7565	67.5812	62.314	31.9144	1.19326	0.679515	42.4307	47.3092	0.189609	0.290214	0.1969	0.356023	0.343222	0.351029	0.205856	0.311382	43.1798
13569	0	chr20	+	2675951	2684090	ENSGALT00000051337	10	1779	ENSGALG00000003128	EDEM2	GO:0044322(endoplasmic reticulum quality control compartment);GO:0005783(endoplasmic reticulum);GO:1904382(mannose trimming involved in glycoprotein ERAD pathway);GO:1904154(positive regulation of retrograde protein transport, ER to cytosol);GO:0097466(ubiquitin-dependent glycoprotein ERAD pathway);GO:0036509(trimming of terminal mannose on B branch);GO:0004571(mannosyl-oligosaccharide 1,2-alpha-…	04141(Protein processing in endoplasmic reticulum)	NA	NA	ER degradation enhancing alpha-mannosidase like protein 2 [Source:HGNC Symbol;Acc:HGNC:15877]	NA	3.07415	1.0873	3.53927	2.79547	2.56527	3.02184	0.025294	2.81025	0.243015	0.012015	0.029887	0.032055	0.001576	0.23787	0.396283	1.88122	0.003552
13599	0	chr20	-	3848326	3870707	ENSGALT00000069973	15	1992	ENSGALG00000003550	ARHGAP40	GO:0007165(signal transduction)	NA	NA	NA	Rho GTPase activating protein 40 [Source:HGNC Symbol;Acc:HGNC:16226]	NA	11.6488	9.89661	11.0817	12.8936	15.0018	4.69669	4.00933	2.00843	0.965336	1.28654	1.26605	2.40895	2.14977	1.24988	0.922351	12.5178	1.04143
13641	0	chr20	+	5273295	5288746	ENSGALT00000006265	5	1500	ENSGALG00000003932	SDC4	GO:0070062(extracellular exosome);GO:0009986(cell surface);GO:1903553(positive regulation of extracellular exosome assembly);GO:1903543(positive regulation of exosomal secretion);GO:0090630(activation of GTPase activity);GO:0061098(positive regulation of protein tyrosine kinase activity);GO:0060122(inner ear receptor stereocilium organization);GO:0042130(negative regulation of T cell proliferatio…	04512(ECM-receptor interaction);04514(Cell adhesion molecules (CAMs))	K16338	NA	syndecan 4 [Source:HGNC Symbol;Acc:HGNC:10661]	NA	43.6626	47.8456	49.8205	49.3827	54.9908	30.3923	27.3218	37.2828	11.7987	10.9502	12.2766	4.0614	3.52583	25.6727	12.0961	7.87863	30.004
13665	0	chr20	+	5541891	5549112	ENSGALT00000087571	9	2386	ENSGALG00000004220	SERINC3	GO:0005886(plasma membrane);GO:0005794(Golgi apparatus);GO:1902237(positive regulation of endoplasmic reticulum stress-induced intrinsic apoptotic signaling pathway);GO:0051607(defense response to virus);GO:0045087(innate immune response);GO:0009597(detection of virus);GO:0006658(phosphatidylserine metabolic process);GO:0015194(L-serine transmembrane transporter activity);GO:0006665(sphingolipid …	NA	NA	NA	serine incorporator 3 [Source:HGNC Symbol;Acc:HGNC:11699]	NA	1.68374	1.15979	2.07386	0.336771	0.830066	0.683347	0.994894	0.742039	0.255723	0.06958	0.134563	0.107304	0.465309	0.640732	0.306017	1.21365	0.165412
13669	0	chr20	+	5612207	5614716	ENSGALT00000044383	2	816	ENSGALG00000026285	FITM2	GO:0019915(lipid storage);GO:0030176(integral component of endoplasmic reticulum membrane);GO:0003674(molecular_function);GO:0005789(endoplasmic reticulum membrane);GO:0016021(integral component of membrane);GO:0016020(membrane);GO:0034389(lipid particle organization);GO:0007010(cytoskeleton organization);GO:0008654(phospholipid biosynthetic process);GO:0010866(regulation of triglyceride biosynth…	NA	NA	NA	fat storage inducing transmembrane protein 2 [Source:HGNC Symbol;Acc:HGNC:16135]	NA	34.5286	22.4326	32.6194	29.2996	35.5974	59.3813	84.3759	77.3426	7.36414	7.05204	7.97433	6.28152	5.75521	7.71922	11.938	5.83539	11.9933
13670	0	chr20	+	5618439	5619319	ENSGALT00000049377	2	533	ENSGALG00000034791	ENSGALG00000034791	NA	NA	NA	NA	NA	NA	4.7238	0.288478	5.50844	1.07207	2.2596	5.33721	6.75144	5.95343	0.0001	0.169649	0.819226	0.458768	0.46511	0.77813	1.06826	0.315396	0.934516
13721	0	chr20	-	6899683	6906498	ENSGALT00000076899	10	1306	ENSGALG00000004837	CCNDBP1	GO:0005654(nucleoplasm);GO:0005634(nucleus);GO:0051726(regulation of cell cycle)	NA	NA	NA	cyclin D1 binding protein 1 [Source:HGNC Symbol;Acc:HGNC:1587]	NA	4.65906	3.89362	8.76282	4.75058	4.6048	0.0001	0.0001	4.47479	0.0001	1.82173	0.240719	0.178739	0.0001	0.459979	2.9104	3.10284	0.62225
13736	0	chr20	+	7913338	7924297	ENSGALT00000008232	9	1295	ENSGALG00000005125	LSM14B	GO:0003723(RNA binding)	NA	NA	NA	LSM family member 14B [Source:HGNC Symbol;Acc:HGNC:15887]	NA	35.6409	35.8329	43.8985	42.99	49.9844	28.1952	30.7935	22.9444	9.022	10.7047	8.8546	14.321	13.4517	16.5224	16.8754	26.8514	14.0981
13804	0	chr20	-	9123858	9132031	ENSGALT00000062060	2	456	ENSGALG00000037346	ENSGALG00000037346	NA	NA	NA	NA	NA	NA	7.10478	2.96556	4.17076	3.50198	1.59931	1.13293	0.607596	1.06842	0.060955	0.0001	0.0001	0.325021	0.391292	0.432654	0.281395	0.283166	0.313305
13813	0	chr20	-	9283304	9289786	ENSGALT00000060546	3	639	ENSGALG00000005901	PCMTD2	GO:0006479(protein methylation);GO:0004719(protein-L-isoaspartate (D-aspartate) O-methyltransferase activity);GO:0032259(methylation);GO:0006464(cellular protein modification process);GO:0005737(cytoplasm)	NA	NA	NA	protein-L-isoaspartate (D-aspartate) O-methyltransferase domain containing 2 [Source:HGNC Symbol;Acc:HGNC:15882]	NA	3.02678	0.375205	1.00017	5.36509	4.33902	1.17403	1.22778	0.349254	0.63692	0.245123	0.579045	0.674225	0.539685	0.202654	0.686977	0.371989	0.955061
13832	0	chr20	+	9580877	9584407	ENSGALT00000066385	2	1585	ENSGALG00000034118	SOX18	GO:0005634(nucleus);GO:0044212(transcription regulatory region DNA binding);GO:0045944(positive regulation of transcription from RNA polymerase II promoter);GO:0001525(angiogenesis);GO:0003677(DNA binding);GO:0001942(hair follicle development);GO:0000122(negative regulation of transcription from RNA polymerase II promoter);GO:0006355(regulation of transcription, DNA-templated);GO:0001701(in utero…	NA	NA	NA	transcription factor SOX-18 [Source:RefSeq peptide;Acc:NP_989640]	NA	10.2711	8.27796	8.69595	19.2639	16.7312	10.9137	27.4232	10.312	1.44254	3.62482	2.93662	4.00035	2.87862	4.64497	1.84017	3.74214	4.46122
13885	0	chr20	+	10008311	10014862	ENSGALT00000086660	9	1589	ENSGALG00000006182	NSFL1C	GO:0045111(intermediate filament cytoskeleton);GO:0005886(plasma membrane);GO:0005795(Golgi stack);GO:0005829(cytosol);GO:0005654(nucleoplasm);GO:0061025(membrane fusion);GO:0007030(Golgi organization);GO:0031468(nuclear envelope reassembly);GO:0019888(protein phosphatase regulator activity);GO:0043161(proteasome-mediated ubiquitin-dependent protein catabolic process);GO:0043130(ubiquitin binding…	04141(Protein processing in endoplasmic reticulum)	K14012	NA	NSFL1 cofactor [Source:HGNC Symbol;Acc:HGNC:15912]	NA	0.403746	0.79994	1.33726	3.00045	1.88321	0.760583	0.14543	0.183543	0.325331	0.417978	0.203725	0.502915	0.591635	0.254645	0.494495	3.83146	0.619795
13913	0	chr20	+	10184335	10187067	ENSGALT00000084904	7	1083	ENSGALG00000045602	REM1	NA	NA	NA	NA	RRAD and GEM like GTPase 1 [Source:HGNC Symbol;Acc:HGNC:15922]	NA	4.09818	2.81893	1.94367	9.22515	7.66396	2.45743	4.54162	3.05002	0.504034	0.81382	1.47231	0.703219	0.750767	1.3737	0.600228	2.23391	1.48974
13953	0	chr20	-	10379727	10396401	ENSGALT00000066218	8	1812	ENSGALG00000041732	ENSGALG00000041732	NA	NA	NA	NA	NA	NA	5.97111	6.90583	4.67949	8.99062	8.04792	4.43841	4.48967	4.24997	1.156	0.853871	1.06709	1.27062	1.03154	2.22125	1.3767	1.70155	1.84228
14091	0	chr20	+	12593355	12627734	ENSGALT00000082313	11	1752	ENSGALG00000007796	BCAS1	GO:0070062(extracellular exosome)	NA	NA	NA	breast carcinoma amplified sequence 1 [Source:HGNC Symbol;Acc:HGNC:974]	NA	0.558426	0.940199	0.817718	3.48245	1.38471	1.41725	2.53114	3.41754	0.176503	0.234902	0.340501	0.290593	0.165858	0.137201	0.177563	0.13142	0.404658
14156	0	chr21	+	192680	196195	ENSGALT00000051315	3	1115	ENSGALG00000041401	SDHB	GO:0005654(nucleoplasm);GO:0005886(plasma membrane);GO:0070062(extracellular exosome);GO:0005739(mitochondrion);GO:0005743(mitochondrial inner membrane);GO:0005749(mitochondrial respiratory chain complex II, succinate dehydrogenase complex (ubiquinone));GO:0045273(respiratory chain complex II);GO:0005763(mitochondrial small ribosomal subunit);GO:0032543(mitochondrial translation);GO:0003735(struc…	01200(Carbon metabolism);00020(Citrate cycle (TCA cycle));00190(Oxidative phosphorylation);03010(Ribosome)	NA	NA	succinate dehydrogenase complex iron sulfur subunit B [Source:HGNC Symbol;Acc:HGNC:10681]	NA	2.73699	0.904316	1.3478	0.098362	0.790271	1.41174	0.0001	0.88193	0.0001	0.0001	0.0001	0.405694	0.0001	0.0001	0.416916	0.388516	0.0001
14211	0	chr21	+	637294	654242	ENSGALT00000059482	33	4707	ENSGALG00000000747	CHD5	GO:0046872(metal ion binding);GO:0005634(nucleus);GO:0005524(ATP binding);GO:0016020(membrane);GO:0005654(nucleoplasm);GO:0005829(cytosol);GO:0016607(nuclear speck);GO:0061628(H3K27me3 modified histone binding);GO:0060850(regulation of transcription involved in cell fate commitment);GO:0098532(histone H3-K27 trimethylation)	NA	NA	NA	chromodomain helicase DNA binding protein 5 [Source:HGNC Symbol;Acc:HGNC:16816]	NA	4.36641	1.86177	1.59689	3.99153	4.92027	7.08441	5.25037	3.69132	1.78582	1.73921	0.133062	1.7774	0.30101	3.75501	3.09967	1.96753	1.87769
14275	0	chr21	+	1923159	1956963	ENSGALT00000040376	11	3073	ENSGALG00000001334	GNB1	GO:0043209(myelin sheath);GO:0005765(lysosomal membrane);GO:0070062(extracellular exosome);GO:0032403(protein complex binding);GO:0051020(GTPase binding);GO:0008283(cell proliferation);GO:0060041(retina development in camera-type eye);GO:0050909(sensory perception of taste);GO:1903561(extracellular vesicle);GO:0007186(G-protein coupled receptor signaling pathway);GO:0001750(photoreceptor outer se…	04371(Apelin signaling pathway);04744(Phototransduction)	NA	NA	G protein subunit beta 1 [Source:HGNC Symbol;Acc:HGNC:4396]	NA	26.6773	28.4473	29.9113	18.8901	19.1651	37.435	32.345	30.2649	5.77318	6.5774	3.63569	25.3342	9.35079	10.0661	33.4698	9.42827	23.3191
14298	0	chr21	-	2171724	2181323	ENSGALT00000002321	6	1500	ENSGALG00000001527	VWA1	GO:0070062(extracellular exosome);GO:0005615(extracellular space);GO:0005614(interstitial matrix);GO:0005604(basement membrane);GO:0005578(proteinaceous extracellular matrix);GO:0005576(extracellular region);GO:0048266(behavioral response to pain);GO:0030198(extracellular matrix organization);GO:0042802(identical protein binding);GO:0031012(extracellular matrix)	NA	NA	NA	von Willebrand factor A domain containing 1 [Source:HGNC Symbol;Acc:HGNC:30910]	NA	27.2069	21.8127	20.8959	51.1166	46.9299	36.5523	36.4033	36.4953	17.5617	15.6017	16.5411	7.86967	7.57444	13.3528	41.7158	21.9094	64.3356
14322	0	chr21	+	2461050	2466039	ENSGALT00000080264	6	1219	ENSGALG00000001848	UBE2J2	GO:0000151(ubiquitin ligase complex);GO:1903955(positive regulation of protein targeting to mitochondrion);GO:0030433(ubiquitin-dependent ERAD pathway);GO:0061631(ubiquitin conjugating enzyme activity);GO:0031625(ubiquitin protein ligase binding);GO:0000209(protein polyubiquitination);GO:0061630(ubiquitin protein ligase activity);GO:0005783(endoplasmic reticulum);GO:0016021(integral component of …	04141(Protein processing in endoplasmic reticulum);04120(Ubiquitin mediated proteolysis)	NA	NA	ubiquitin conjugating enzyme E2 J2 [Source:HGNC Symbol;Acc:HGNC:19268]	NA	1.36306	1.50238	2.52436	2.65063	1.71665	2.32995	0.0001	2.81795	0.172643	0.114956	0.005165	0.547793	0.42113	0.332618	1.14974	0.487366	1.04878
14340	0	chr21	-	2702980	2761305	ENSGALT00000049023	38	8040	ENSGALG00000039193	AGRN	GO:0031012(extracellular matrix);GO:0005829(cytosol);GO:0005886(plasma membrane);GO:0070062(extracellular exosome);GO:0043113(receptor clustering);GO:0005605(basal lamina)	04512(ECM-receptor interaction)	NA	NA	agrin [Source:HGNC Symbol;Acc:HGNC:329]	NA	0.116112	0.0001	0.133109	0.068979	0.902155	0.055401	0.040847	5.36785	0.023946	0.0001	0.0001	0.033703	0.016751	0.0001	0.0001	0.06933	0.045273
14425	0	chr21	-	4129577	4190653	ENSGALT00000060068	58	7569	ENSGALG00000003339	MTOR	GO:0043022(ribosome binding);GO:0001558(regulation of cell growth);GO:0032956(regulation of actin cytoskeleton organization);GO:0005634(nucleus);GO:0042802(identical protein binding);GO:0016605(PML body);GO:0012505(endomembrane system);GO:0010628(positive regulation of gene expression);GO:0005764(lysosome);GO:0005765(lysosomal membrane);GO:0031929(TOR signaling);GO:0001934(positive regulation of …	04012(ErbB signaling pathway);04371(Apelin signaling pathway);04150(mTOR signaling pathway);04140(Autophagy - animal);04136(Autophagy - other eukaryotes);04218(Cellular senescence);04910(Insulin signaling pathway);04920(Adipocytokine signaling pathway)	NA	NA	mechanistic target of rapamycin kinase [Source:HGNC Symbol;Acc:HGNC:3942]	NA	1.15154	3.34139	2.25528	1.5891	0.968176	2.0394	1.50961	1.59597	0.015239	0.251451	0.0802	0.093109	0.191529	0.332084	0.416286	0.350348	0.187607
14426	0	chr21	+	4165638	4170019	ENSGALT00000035033	5	1047	ENSGALG00000003179	ANGPTL7	GO:0016021(integral component of membrane);GO:0016020(membrane)	NA	NA	NA	angiopoietin like 7 [Source:HGNC Symbol;Acc:HGNC:24078]	NA	3.47996	4.06729	3.72784	5.33664	3.54233	5.19787	4.2607	7.0091	0.947767	0.718583	0.445401	0.898705	0.871785	1.13446	1.3855	1.01965	0.812638
14471	0	chr21	-	4679440	4732261	ENSGALT00000006424	9	1342	ENSGALG00000004034	CAPZB	GO:0031674(I band);GO:0008290(F-actin capping protein complex);GO:0051490(negative regulation of filopodium assembly);GO:0051016(barbed-end actin filament capping);GO:0022604(regulation of cell morphogenesis);GO:0007010(cytoskeleton organization);GO:0030018(Z disc);GO:0005884(actin filament);GO:0010591(regulation of lamellipodium assembly);GO:0000902(cell morphogenesis);GO:0030036(actin cytoskele…	04144(Endocytosis)	NA	NA	capping actin protein of muscle Z-line beta subunit [Source:HGNC Symbol;Acc:HGNC:1491]	NA	18.3015	12.5769	15.3099	10.1926	3.99455	13.4322	12.6613	6.24981	2.8346	1.11837	2.16993	6.30058	2.03447	2.41448	7.17208	5.54963	7.58855
14513	0	chr21	-	5126489	5169160	ENSGALT00000078834	8	5063	ENSGALG00000038780	PRDM2	NA	00310(Lysine degradation)	K11432	EC:2.1.1.43	PR/SET domain 2 [Source:HGNC Symbol;Acc:HGNC:9347]	NA	6.28301	21.8729	15.7083	23.6744	24.5396	13.2284	0.008598	12.0769	3.56746	0.727228	0.014936	6.19228	0.004067	0.005201	9.58251	2.22854	3.35899
14525	0	chr21	+	5329024	5339864	ENSGALT00000067652	6	1769	ENSGALG00000030376	DHRS3	NA	00830(Retinol metabolism)	K11146	EC:1.1.1.300	dehydrogenase/reductase 3 [Source:HGNC Symbol;Acc:HGNC:17693]	NA	5.89338	4.71723	6.01286	1.95565	3.17113	1.88726	0.211868	1.49872	0.428917	0.079365	0.143225	0.050707	0.085386	0.081911	2.34064	0.054887	0.016328
14551	0	chr21	+	5657942	5662141	ENSGALT00000007392	8	1519	ENSGALG00000004640	MAD2L2	GO:0016035(zeta DNA polymerase complex);GO:1904667(negative regulation of ubiquitin protein ligase activity);GO:0042772(DNA damage response, signal transduction resulting in transcription);GO:0033138(positive regulation of peptidyl-serine phosphorylation);GO:0042177(negative regulation of protein catabolic process);GO:0005680(anaphase-promoting complex);GO:0005819(spindle);GO:0001558(regulation o…	04110(Cell cycle);04114(Oocyte meiosis);04914(Progesterone-mediated oocyte maturation)	NA	NA	mitotic arrest deficient 2 like 2 [Source:HGNC Symbol;Acc:HGNC:6764]	NA	11.2964	10.3612	13.7537	9.04507	4.69125	6.08915	2.64032	7.09622	1.63499	2.0176	0.278494	5.30779	0.180911	3.99095	4.93549	4.16489	4.63576
14581	0	chr21	-	6406970	6414364	ENSGALT00000088284	7	1331	ENSGALG00000004848	YBX1	GO:0010494(cytoplasmic stress granule);GO:0005634(nucleus);GO:0070937(CRD-mediated mRNA stability complex);GO:0030529(intracellular ribonucleoprotein complex);GO:0003723(RNA binding);GO:0005737(cytoplasm);GO:0006355(regulation of transcription, DNA-templated);GO:0003677(DNA binding);GO:0005829(cytosol);GO:0070062(extracellular exosome);GO:0043231(intracellular membrane-bounded organelle);GO:00009…	NA	NA	NA	nuclease-sensitive element-binding protein 1 [Source:RefSeq peptide;Acc:NP_989745]	NA	0.886669	3.04418	1.37163	1.45621	1.95389	0.133576	0.000939	0.760901	0.390154	0.0001	0.002	0.132824	0.15	0.200157	3.39289	0.301729	0.871766
14582	0	chr21	-	6406973	6414976	ENSGALT00000076455	8	1553	ENSGALG00000004848	YBX1	GO:0010494(cytoplasmic stress granule);GO:0005634(nucleus);GO:0070937(CRD-mediated mRNA stability complex);GO:0030529(intracellular ribonucleoprotein complex);GO:0003723(RNA binding);GO:0005737(cytoplasm);GO:0006355(regulation of transcription, DNA-templated);GO:0003677(DNA binding);GO:0005829(cytosol);GO:0070062(extracellular exosome);GO:0043231(intracellular membrane-bounded organelle);GO:00009…	NA	NA	NA	nuclease-sensitive element-binding protein 1 [Source:RefSeq peptide;Acc:NP_989745]	NA	37.7954	35.1631	42.7249	31.7308	29.5525	24.6263	52.1921	21.9229	0.019645	5.16712	2.58655	16.9516	12.2105	16.8791	46.6494	0.498623	1.33811
14627	0	chr21	+	6786831	6792463	ENSGALT00000085497	11	1669	ENSGALG00000010073	DDOST	GO:0018279(protein N-linked glycosylation via asparagine);GO:0005789(endoplasmic reticulum membrane);GO:0005783(endoplasmic reticulum);GO:0006486(protein glycosylation);GO:0016757(transferase activity, transferring glycosyl groups);GO:0016740(transferase activity);GO:0016021(integral component of membrane);GO:0016020(membrane);GO:0006487(protein N-linked glycosylation);GO:0004579(dolichyl-diphosp…	00510(N-Glycan biosynthesis);04141(Protein processing in endoplasmic reticulum)	NA	NA	dolichyl-diphosphooligosaccharide--protein glycosyltransferase non-catalytic subunit [Source:HGNC Symbol;Acc:HGNC:2728]	NA	0.335819	0.463956	31.2728	18.638	0.400806	0.284982	0.571686	0.169402	0.052424	0.082048	0.085513	0.069809	0.103515	0.321272	0.19389	0.004057	1.3002
14629	0	chr21	+	6789361	6792464	ENSGALT00000085097	7	1201	ENSGALG00000010073	DDOST	GO:0018279(protein N-linked glycosylation via asparagine);GO:0005789(endoplasmic reticulum membrane);GO:0005783(endoplasmic reticulum);GO:0006486(protein glycosylation);GO:0016757(transferase activity, transferring glycosyl groups);GO:0016740(transferase activity);GO:0016021(integral component of membrane);GO:0016020(membrane);GO:0006487(protein N-linked glycosylation);GO:0004579(dolichyl-diphosp…	00510(N-Glycan biosynthesis);04141(Protein processing in endoplasmic reticulum)	K12670	NA	dolichyl-diphosphooligosaccharide--protein glycosyltransferase non-catalytic subunit [Source:HGNC Symbol;Acc:HGNC:2728]	NA	0.163866	0.190858	13.0305	12.1592	0.229338	1.32337	0.107175	0.1548	0.092544	0.118836	0.090574	0.105005	0.254832	0.171073	0.169552	0.204169	1.94421
14715	0	chr22	-	1636348	1640580	ENSGALT00000002495	4	1576	ENSGALG00000001633	DUSP26	GO:0070062(extracellular exosome);GO:0005794(Golgi apparatus);GO:0005739(mitochondrion);GO:0005737(cytoplasm);GO:0005634(nucleus);GO:1902310(positive regulation of peptidyl-serine dephosphorylation);GO:0070373(negative regulation of ERK1 and ERK2 cascade);GO:0045785(positive regulation of cell adhesion);GO:0044387(negative regulation of protein kinase activity by regulation of protein phosphoryla…	NA	NA	NA	dual specificity phosphatase 26 [Source:HGNC Symbol;Acc:HGNC:28161]	NA	16.8252	20.4071	14.8492	70.3375	65.017	28.4778	44.9799	45.7719	4.94144	4.76937	4.56929	7.93617	8.26511	8.56863	8.3636	11.3547	8.42108
14789	0	chr22	+	2844726	2847392	ENSGALT00000065171	9	1327	ENSGALG00000041634	ACTG2	GO:0072562(blood microparticle);GO:0071944(cell periphery);GO:0070062(extracellular exosome);GO:0005615(extracellular space);GO:0005856(cytoskeleton);GO:0005737(cytoplasm);GO:0005524(ATP binding);GO:0000166(nucleotide binding)	04270(Vascular smooth muscle contraction)	K12315	NA	Actin, gamma-enteric smooth muscle [Source:UniProtKB/Swiss-Prot;Acc:P63270]	NA	5.11855	8.51767	4.89028	6.59563	9.77914	18.2179	25.9009	7.16695	1.46887	2.94414	2.44232	0.84442	2.66197	4.66969	2.99107	2.16524	2.71079
14797	0	chr22	-	2922444	2956816	ENSGALT00000029344	8	1359	ENSGALG00000013528	ENSGALG00000013528	GO:0007166(cell surface receptor signaling pathway);GO:0005887(integral component of plasma membrane);GO:0016021(integral component of membrane);GO:0016020(membrane)	NA	NA	NA	NA	NA	1.2066	1.23873	0.510935	0.280814	0.0001	0.26337	0.0001	0.0001	0.0001	0.0001	0.0001	0.0001	0.0001	0.181753	0.062141	0.031997	0.0001
14846	0	chr22	-	4713252	4725845	ENSGALT00000075992	18	6869	ENSGALG00000041834	AEBP1	GO:0070062(extracellular exosome);GO:0000122(negative regulation of transcription from RNA polymerase II promoter);GO:0006355(regulation of transcription, DNA-templated);GO:0031012(extracellular matrix);GO:0005615(extracellular space);GO:0001227(transcriptional repressor activity, RNA polymerase II transcription regulatory region sequence-specific binding);GO:0003714(transcription corepressor act…	NA	NA	NA	AE binding protein 1 [Source:HGNC Symbol;Acc:HGNC:303]	NA	2.95635	0.163876	1.12752	5.17895	0.385947	0.337062	0.853524	0.111062	0.088673	0.09653	0.101698	0.370411	0.128429	1.52754	0.331905	1.48945	1.06903
14879	0	chr23	-	439987	458290	ENSGALT00000062640	5	1372	ENSGALG00000035184	SDC3	NA	04514(Cell adhesion molecules (CAMs))	K16337	NA	syndecan 3 [Source:HGNC Symbol;Acc:HGNC:10660]	NA	13.1131	11.3442	11.0105	10.5629	10.9914	17.1308	14.4603	11.2465	1.68352	4.11236	4.34262	2.41843	2.14375	2.80358	3.52979	4.59533	6.41454
14900	0	chr23	-	1195139	1234686	ENSGALT00000042834	2	1596	ENSGALG00000026153	FOXO6	GO:0043565(sequence-specific DNA binding);GO:0003700(transcription factor activity, sequence-specific DNA binding);GO:0006355(regulation of transcription, DNA-templated);GO:0006351(transcription, DNA-templated);GO:0005634(nucleus);GO:0003677(DNA binding);GO:0000981(RNA polymerase II transcription factor activity, sequence-specific DNA binding);GO:0006357(regulation of transcription from RNA polym…	NA	NA	NA	forkhead box O6 [Source:HGNC Symbol;Acc:HGNC:24814]	NA	2.74247	2.69603	1.6853	16.9771	12.5486	11.0679	15.594	12.6391	1.95414	1.9908	2.85718	1.166	1.95679	1.52423	3.41254	4.63972	6.32522
14934	0	chr23	+	1579011	1604412	ENSGALT00000001185	12	2004	ENSGALG00000000814	HNRNPR	GO:0071013(catalytic step 2 spliceosome);GO:0030529(intracellular ribonucleoprotein complex);GO:0005654(nucleoplasm);GO:0005634(nucleus);GO:0003723(RNA binding);GO:0003676(nucleic acid binding)	NA	NA	NA	heterogeneous nuclear ribonucleoprotein R [Source:HGNC Symbol;Acc:HGNC:5047]	NA	0.608068	16.5997	11.6349	5.76637	7.53762	2.2384	0.0001	1.36978	0.913416	0.0001	0.0001	0.0001	2.62651	0.837094	3.55232	0.0001	0.133693
15021	0	chr23	-	2534012	2549808	ENSGALT00000068463	18	2709	ENSGALG00000001283	SRRM1	GO:0006397(mRNA processing);GO:0003723(RNA binding);GO:0016607(nuclear speck);GO:0071013(catalytic step 2 spliceosome)	03013(RNA transport);03015(mRNA surveillance pathway)	NA	NA	serine and arginine repetitive matrix 1 [Source:HGNC Symbol;Acc:HGNC:16638]	NA	2.4295	2.90277	4.17276	1.695	3.53347	1.91692	0.087541	3.58298	0.110655	0.009108	0.002945	0.010846	0.012818	0.030228	0.111083	0.164559	0.016552
15028	0	chr23	+	2588773	2595216	ENSGALT00000050161	5	1143	ENSGALG00000034756	ENSGALG00000034756	NA	NA	NA	NA	NA	NA	9.1067	9.29995	11.8501	33.1516	26.7432	17.6276	32.5478	27.179	9.6739	16.1667	19.6516	11.4936	11.975	7.47661	15.7703	22.6642	23.6292
15302	0	chr23	+	5625579	5627723	ENSGALT00000084270	3	735	ENSGALG00000004122	PNRC2	GO:0005794(Golgi apparatus);GO:0005654(nucleoplasm);GO:0005634(nucleus);GO:0000932(P-body);GO:0000184(nuclear-transcribed mRNA catabolic process, nonsense-mediated decay)	NA	NA	NA	proline rich nuclear receptor coactivator 2 [Source:HGNC Symbol;Acc:HGNC:23158]	NA	0.628447	0.400258	13.645	9.14319	0.945943	5.11355	0.191862	2.4534	3.67917	0.269739	1.90034	0.002461	0.251253	0.210014	14.2178	1.72186	2.11692
15317	0	chr24	-	4954	28102	ENSGALT00000073910	15	3906	ENSGALG00000034014	C2CD2L	GO:0035091(phosphatidylinositol binding);GO:0032541(cortical endoplasmic reticulum);GO:0098592(cytoplasmic side of apical plasma membrane);GO:0035774(positive regulation of insulin secretion involved in cellular response to glucose stimulus);GO:0005548(phospholipid transporter activity);GO:0016021(integral component of membrane);GO:0008526(phosphatidylinositol transporter activity);GO:0043559(ins…	NA	NA	NA	C2CD2 like [Source:HGNC Symbol;Acc:HGNC:29000]	NA	1.49771	3.26612	0.158685	6.06543	2.15466	2.84759	2.97492	3.9096	0.877528	0.536528	1.86084	0.371211	1.24221	1.47345	1.84475	3.92999	5.8986
15355	0	chr24	+	126350	134392	ENSGALT00000083290	9	1295	ENSGALG00000038885	FEZ1	GO:1902902(negative regulation of autophagosome assembly);GO:0005794(Golgi apparatus);GO:0005737(cytoplasm);GO:0005813(centrosome);GO:0043015(gamma-tubulin binding)	NA	NA	NA	fasciculation and elongation protein zeta 1 [Source:HGNC Symbol;Acc:HGNC:3659]	NA	34.0562	29.2681	27.7131	14.7726	10.7288	3.68684	8.10317	5.44089	0.0001	0.0001	0.0001	0.0001	0.773721	1.38834	0.711143	0.437395	0.0001
15387	0	chr24	-	407251	415088	ENSGALT00000064284	7	1548	ENSGALG00000037407	FAM118B	NA	NA	NA	NA	family with sequence similarity 118 member B [Source:HGNC Symbol;Acc:HGNC:26110]	NA	3.12144	6.91343	3.494	4.24068	5.13633	0.0001	1.45876	4.3691	0.010699	0.414055	0.001781	0.0001	0.0001	0.052254	0.009916	0.126958	0.718004
15403	0	chr24	-	454235	690429	ENSGALT00000073846	16	2265	ENSGALG00000029197	KIRREL3	NA	NA	NA	NA	kirre like nephrin family adhesion molecule 3 [Source:HGNC Symbol;Acc:HGNC:23204]	NA	3.18385	9.93646	4.48763	1.0753	3.3968	0.0001	0.0001	0.0001	0.0001	0.0001	0.0001	0.0001	0.0001	0.0001	0.0001	0.0001	0.02062
15415	0	chr24	+	1094566	1112534	ENSGALT00000082490	3	1990	ENSGALG00000001181	KCNJ5	GO:0008076(voltage-gated potassium channel complex);GO:1990573(potassium ion import across plasma membrane);GO:0098914(membrane repolarization during atrial cardiac muscle cell action potential);GO:0086091(regulation of heart rate by cardiac conduction);GO:0010107(potassium ion import);GO:0086089(voltage-gated potassium channel activity involved in atrial cardiac muscle cell action potential repo…	NA	NA	NA	potassium voltage-gated channel subfamily J member 5 [Source:HGNC Symbol;Acc:HGNC:6266]	NA	11.4543	13.6012	8.54278	20.3263	14.4935	9.12797	9.73166	13.6367	1.31738	0.191904	0.039321	0.029356	0.0001	0.536606	1.69258	0.709939	2.89518
15422	0	chr24	-	1440224	1481454	ENSGALT00000001898	18	3796	ENSGALG00000001250	ENSGALG00000001250	GO:0008201(heparin binding);GO:0004867(serine-type endopeptidase inhibitor activity);GO:0046914(transition metal ion binding);GO:0010951(negative regulation of endopeptidase activity);GO:0016021(integral component of membrane);GO:0016020(membrane)	NA	NA	NA	NA	NA	87.2934	93.1031	85.4596	166.695	178.363	92.3985	108.291	84.6754	55.4358	31.9237	31.987	48.2515	47.4214	57.1627	44.9866	66.9375	50.3245
15433	0	chr24	-	1654821	1656469	ENSGALT00000088209	2	462	ENSGALG00000043880	ENSGALG00000043880	NA	NA	NA	NA	NA	NA	7.66094	8.94816	10.1915	6.61368	7.44831	6.53831	5.6929	4.09208	3.40809	1.8291	1.35174	0.678164	1.64088	1.00297	2.32236	1.3638	13.1312
15434	0	chr24	-	1657703	1664080	ENSGALT00000002090	9	2265	ENSGALG00000001370	ADAMTS8	GO:0005578(proteinaceous extracellular matrix);GO:0008237(metallopeptidase activity);GO:0004222(metalloendopeptidase activity);GO:0006508(proteolysis);GO:0046872(metal ion binding);GO:0008270(zinc ion binding)	NA	NA	NA	ADAM metallopeptidase with thrombospondin type 1 motif 8 [Source:HGNC Symbol;Acc:HGNC:224]	NA	5.97153	3.48185	3.09963	2.6063	4.16149	2.10303	3.42823	1.22271	2.49095	1.99727	1.86013	1.24912	1.33479	0.771082	3.12707	1.15449	6.82527
15435	0	chr24	-	1657703	1668923	ENSGALT00000079283	9	2688	ENSGALG00000001370	ADAMTS8	GO:0005578(proteinaceous extracellular matrix);GO:0008237(metallopeptidase activity);GO:0004222(metalloendopeptidase activity);GO:0006508(proteolysis);GO:0046872(metal ion binding);GO:0008270(zinc ion binding)	NA	NA	NA	ADAM metallopeptidase with thrombospondin type 1 motif 8 [Source:HGNC Symbol;Acc:HGNC:224]	NA	10.8775	10.1535	9.45328	7.26779	6.44433	5.59967	7.9115	5.84532	1.59123	1.39078	1.33427	0.702923	1.43664	1.49812	1.49466	1.70756	11.0893
15436	0	chr24	+	1676278	1685806	ENSGALT00000002140	8	2805	ENSGALG00000001407	ADAMTS15	GO:0009986(cell surface);GO:0005615(extracellular space);GO:0050840(extracellular matrix binding);GO:0008201(heparin binding);GO:0004175(endopeptidase activity);GO:0005578(proteinaceous extracellular matrix);GO:0008237(metallopeptidase activity);GO:0004222(metalloendopeptidase activity);GO:0006508(proteolysis);GO:0046872(metal ion binding);GO:0008270(zinc ion binding)	NA	NA	NA	ADAM metallopeptidase with thrombospondin type 1 motif 15 [Source:HGNC Symbol;Acc:HGNC:16305]	NA	39.5198	32.3725	36.0127	35.324	31.234	13.6458	23.8036	17.1824	4.30158	2.53406	6.81008	5.81525	7.67185	12.1517	6.61072	8.19484	18.6201
15447	0	chr24	-	2114867	2367108	ENSGALT00000089972	8	1532	ENSGALG00000001442	OPCML	GO:0070062(extracellular exosome)	NA	NA	NA	opioid binding protein/cell adhesion molecule like [Source:HGNC Symbol;Acc:HGNC:8143]	NA	11.9968	16.2522	14.8097	7.26657	5.85322	2.56539	0.880296	3.73733	0.274381	0.133814	0.049311	0.49683	0.003788	0.03387	0.109745	1.88889	0.015038
15452	0	chr24	-	2430483	2445194	ENSGALT00000002205	7	2352	ENSGALG00000001450	ENSGALG00000001450	GO:0016021(integral component of membrane);GO:0016020(membrane)	NA	NA	NA	NA	NA	1.92107	1.98403	1.29917	1.63402	1.66656	3.92286	3.00426	2.33015	0.197617	0.158611	0.230137	0.064823	0.062466	0.186763	0.564287	0.147692	0.651831
15478	0	chr24	+	2887643	2893626	ENSGALT00000010490	6	1088	ENSGALG00000006490	SCN3B	GO:0030018(Z disc);GO:0005886(plasma membrane);GO:0001518(voltage-gated sodium channel complex);GO:2000649(regulation of sodium ion transmembrane transporter activity);GO:0086091(regulation of heart rate by cardiac conduction);GO:0086015(SA node cell action potential);GO:0086014(atrial cardiac muscle cell action potential);GO:0086012(membrane depolarization during cardiac muscle cell action poten…	NA	NA	NA	sodium voltage-gated channel beta subunit 3 [Source:HGNC Symbol;Acc:HGNC:20665]	NA	1.59955	1.73442	0.972169	1.88995	1.72629	1.9827	0.30924	1.36606	0.082845	0.0001	0.045023	0.281057	0.450338	0.135453	0.494511	0.059951	0.051498
15517	0	chr24	-	3833146	3843905	ENSGALT00000010862	4	1956	ENSGALG00000006715	OAF	GO:0008150(biological_process);GO:0005575(cellular_component);GO:0003674(molecular_function);GO:0070062(extracellular exosome)	NA	NA	NA	out at first homolog [Source:HGNC Symbol;Acc:HGNC:28752]	NA	26.359	29.603	28.5395	34.7588	28.8626	10.5208	15.3615	13.4641	3.38326	1.98699	5.01396	5.3615	5.59288	16.4168	14.1809	8.04426	32.191
15567	0	chr24	+	4454788	4459904	ENSGALT00000057561	9	1446	ENSGALG00000007004	HTR3A	GO:0022850(serotonin-gated cation-selective channel activity);GO:0051378(serotonin binding);GO:0032154(cleavage furrow);GO:1904602(serotonin-activated cation-selective channel complex)	NA	NA	NA	5-hydroxytryptamine receptor 3A [Source:HGNC Symbol;Acc:HGNC:5297]	NA	1.99944	1.04831	0.670982	0.554948	0.831187	0.485683	0.477019	0.284354	0.082686	0.039691	0.056055	0.0001	0.0001	0.0001	0.965947	0.282483	0.200921
15572	0	chr24	+	4564870	4570772	ENSGALT00000087425	7	986	ENSGALG00000035980	REXO2	GO:0005739(mitochondrion);GO:0005730(nucleolus);GO:0005634(nucleus);GO:0006139(nucleobase-containing compound metabolic process);GO:0005925(focal adhesion);GO:0008408(3'-5' exonuclease activity)	03008(Ribosome biogenesis in eukaryotes)	NA	NA	oligoribonuclease, mitochondrial [Source:RefSeq peptide;Acc:NP_001265049]	NA	16.3632	0.009857	19.8972	16.1333	0.009684	26.7351	25.5624	0.006302	0.004199	0.05533	0.004688	0.00605	0.007147	0.012022	0.007073	0.004789	23.7398
15577	0	chr24	-	4670668	4826288	ENSGALT00000063063	11	1525	ENSGALG00000014582	CADM1	GO:0070062(extracellular exosome);GO:0005886(plasma membrane);GO:0051606(detection of stimulus);GO:0050715(positive regulation of cytokine secretion);GO:0045954(positive regulation of natural killer cell mediated cytotoxicity);GO:0042271(susceptibility to natural killer cell mediated cytotoxicity);GO:0008037(cell recognition);GO:0034987(immunoglobulin receptor binding);GO:0005102(receptor binding…	04514(Cell adhesion molecules (CAMs))	NA	NA	cell adhesion molecule 1 [Source:HGNC Symbol;Acc:HGNC:5951]	NA	4.37554	4.83311	3.3428	3.03612	2.28046	0.0001	1.46109	1.60147	0.0001	0.0001	0.0001	0.0001	0.0001	0.0001	0.348065	0.630393	0.0001
15605	0	chr24	-	5115506	5186106	ENSGALT00000055865	24	4047	ENSGALG00000007144	SIK3	GO:0006468(protein phosphorylation);GO:0005524(ATP binding);GO:0004672(protein kinase activity)	NA	NA	NA	SIK family kinase 3 [Source:HGNC Symbol;Acc:HGNC:29165]	NA	11.7533	16.049	17.5953	19.6363	19.1865	23.5494	23.6656	24.108	14.5536	12.9037	10.1838	6.40167	6.85113	9.27712	20.9656	6.82503	9.65827
15675	0	chr24	-	5780707	5826389	ENSGALT00000077661	17	7063	ENSGALG00000007839	NCAM1	GO:0007155(cell adhesion);GO:0016021(integral component of membrane);GO:0016020(membrane);GO:0005886(plasma membrane);GO:0005829(cytosol)	04514(Cell adhesion molecules (CAMs))	NA	NA	neural cell adhesion molecule 1 [Source:HGNC Symbol;Acc:HGNC:7656]	NA	3.06276	2.2613	3.64306	1.35057	1.04933	0.221363	0.554108	0.003943	0.000927	0.077641	0.068074	0.031999	0.225427	0.036921	0.001085	0.044808	0.765079
15838	0	chr25	+	1478428	1486301	ENSGALT00000089881	13	2907	ENSGALG00000045469	BCAN	NA	NA	NA	NA	brevican [Source:HGNC Symbol;Acc:HGNC:23059]	NA	1.00528	1.13973	1.87287	5.8152	7.21779	0.294607	0.039851	0.083296	0.087112	0.0001	0.07061	0.028071	0.0001	0.221273	0.1026	0.074	0.129323
15853	0	chr25	-	1660833	1674343	ENSGALT00000058485	14	2525	ENSGALG00000027046	ENSGALG00000027046	NA	NA	NA	NA	NA	NA	1.83248	3.05302	1.88129	5.35879	1.1442	4.75251	1.73159	3.16971	0.169363	1.34075	0.4526	0.200589	0.301093	0.50873	0.500044	1.26325	0.432885
15856	0	chr25	-	1686534	1700288	ENSGALT00000052260	21	3199	ENSGALG00000037869	ENSGALG00000037869	NA	NA	NA	NA	NA	NA	7.31109	6.19192	6.39008	25.388	26.4471	15.3984	13.8873	18.015	3.88819	4.14262	7.90152	3.88365	4.36522	4.61199	4.21044	8.25599	16.8505
15857	0	chr25	-	1686592	1700288	ENSGALT00000066380	20	3241	ENSGALG00000037869	ENSGALG00000037869	NA	NA	NA	NA	NA	NA	0.0001	0.0001	0.0001	0.96488	0.0001	0.014695	2.12603	0.0001	0.0001	0.0001	0.0001	0.0001	0.005824	0.0001	1.16556	2.12191	0.009433
15858	0	chr25	+	1693843	1700288	ENSGALT00000077745	3	4377	ENSGALG00000037379	ENSGALG00000037379	NA	NA	NA	NA	NA	NA	0.179508	0.261857	0.38799	0.998773	0.625942	0.431742	0.524696	0.40333	0.132048	0.0001	0.110497	0.0001	0.250064	0.0001	0.133263	0.159204	0.0001
16046	0	chr25	+	2560964	2568103	ENSGALT00000052791	13	3935	ENSGALG00000041418	NDUFS2	GO:0005747(mitochondrial respiratory chain complex I);GO:0005739(mitochondrion);GO:0003954(NADH dehydrogenase activity);GO:0005654(nucleoplasm);GO:0031625(ubiquitin protein ligase binding);GO:0006979(response to oxidative stress);GO:0042775(mitochondrial ATP synthesis coupled electron transport)	00190(Oxidative phosphorylation)	NA	NA	NADH:ubiquinone oxidoreductase core subunit S2 [Source:HGNC Symbol;Acc:HGNC:7708]	NA	8.82367	4.99054	4.50967	3.76586	1.14081	9.78093	5.30172	5.52037	0.461209	1.17883	0.0001	1.04862	1.40846	1.56708	1.91782	2.01848	1.8574
16057	0	chr25	+	2577485	2580230	ENSGALT00000069236	6	1019	ENSGALG00000000764	SSR2	GO:0006613(cotranslational protein targeting to membrane);GO:0005783(endoplasmic reticulum);GO:0005789(endoplasmic reticulum membrane);GO:0016021(integral component of membrane);GO:0016020(membrane)	04141(Protein processing in endoplasmic reticulum)	K13250	NA	signal sequence receptor subunit 2 [Source:HGNC Symbol;Acc:HGNC:11324]	NA	106.535	28.7057	78.819	35.2158	73.1389	38.4267	67.3289	68.4432	47.1768	11.8978	50.0127	12.2305	15.8299	19.2557	17.5556	50.0013	50.9322
16060	0	chr25	-	2586099	2589028	ENSGALT00000069344	8	1279	ENSGALG00000028147	CTSK	GO:0008234(cysteine-type peptidase activity);GO:0006508(proteolysis);GO:0016787(hydrolase activity);GO:0008233(peptidase activity);GO:0001968(fibronectin binding);GO:0004197(cysteine-type endopeptidase activity);GO:0005518(collagen binding);GO:0043394(proteoglycan binding);GO:0030574(collagen catabolic process);GO:0051603(proteolysis involved in cellular protein catabolic process);GO:1903146(regu…	04142(Lysosome);04210(Apoptosis);04620(Toll-like receptor signaling pathway)	NA	NA	cathepsin K [Source:HGNC Symbol;Acc:HGNC:2536]	NA	27.228	20.669	28.5284	34.9206	31.3274	15.5648	20.082	18.0276	6.64608	5.2331	8.17853	17.7556	7.29239	14.6778	16.539	11.7755	14.3944
16062	0	chr25	-	2589841	2591009	ENSGALT00000087572	2	591	ENSGALG00000000751	ARNT	GO:0005634(nucleus);GO:0030522(intracellular receptor signaling pathway);GO:0034751(aryl hydrocarbon receptor complex);GO:0005667(transcription factor complex);GO:0014070(response to organic cyclic compound);GO:0009410(response to xenobiotic stimulus);GO:0070491(repressing transcription factor binding);GO:0017162(aryl hydrocarbon receptor binding);GO:0046982(protein heterodimerization activity);G…	NA	NA	NA	aryl hydrocarbon receptor nuclear translocator [Source:HGNC Symbol;Acc:HGNC:700]	NA	3.0699	1.28621	2.88318	1.7736	3.05731	0.823956	3.23985	1.10036	0.442458	0.183484	0.126579	0.877773	0.556206	0.390498	1.24562	0.124268	1.17183
16223	0	chr26	+	1057415	1065658	ENSGALT00000054807	8	1311	ENSGALG00000036491	DRAM2	GO:0007601(visual perception);GO:0010506(regulation of autophagy);GO:0005764(lysosome);GO:0005737(cytoplasm);GO:0005794(Golgi apparatus);GO:0043231(intracellular membrane-bounded organelle);GO:0001917(photoreceptor inner segment);GO:0016324(apical plasma membrane);GO:0045494(photoreceptor cell maintenance)	NA	NA	NA	DNA damage regulated autophagy modulator 2 [Source:HGNC Symbol;Acc:HGNC:28769]	NA	0.678021	2.88	3.58456	2.88884	0.835308	3.81522	6.3306	3.50157	0.434909	0.690769	0.902437	1.19867	0.528709	1.43627	2.44339	1.02687	1.1312
16228	0	chr26	-	1069630	1080947	ENSGALT00000000145	5	3655	ENSGALG00000000106	ENSGALG00000000106	GO:0042974(retinoic acid receptor binding);GO:0006355(regulation of transcription, DNA-templated)	NA	NA	NA	NA	NA	22.4867	19.6267	20.994	20.9282	21.356	21.6324	14.8655	19.3613	10.3451	9.60984	7.0924	7.25357	7.28108	9.11977	29.98	10.5844	13.6968
16266	0	chr26	+	1276273	1282868	ENSGALT00000075881	9	2698	ENSGALG00000033854	ENSGALG00000033854	NA	04060(Cytokine-cytokine receptor interaction)	K05453	NA	colony-stimulating factor 1 precursor [Source:RefSeq peptide;Acc:NP_001180224]	NA	5.27144	4.69056	5.04888	4.8714	2.95819	2.88145	3.856	2.48641	0.753335	0.6778	1.53965	1.5729	1.49814	4.21091	2.37337	1.70018	5.58145
16306	0	chr26	+	1573440	1579356	ENSGALT00000044272	7	904	ENSGALG00000000533	SRSF3	GO:0016607(nuclear speck);GO:0048024(regulation of mRNA splicing, via spliceosome);GO:0043274(phospholipase binding);GO:0003723(RNA binding);GO:0003676(nucleic acid binding);GO:1990830(cellular response to leukemia inhibitory factor)	03040(Spliceosome);05168(Herpes simplex infection)	K12892	NA	serine and arginine rich splicing factor 3 [Source:HGNC Symbol;Acc:HGNC:10785]	NA	1.04716	1.11306	0.7302	0.745631	0.731026	0.834841	0.0001	0.76563	0.0001	0.0001	0.0001	0.0001	0.0001	0.0001	0.0001	0.0001	0.597129
16514	0	chr26	+	4699001	4703279	ENSGALT00000088805	4	1022	ENSGALG00000003212	TSPO2	GO:0005783(endoplasmic reticulum);GO:0015485(cholesterol binding);GO:0016021(integral component of membrane);GO:0016020(membrane)	NA	NA	NA	translocator protein 2 [Source:HGNC Symbol;Acc:HGNC:21256]	NA	0.863738	0.0001	0.0001	0.628629	1.69166	1.38218	0.0001	1.63556	0.0001	0.062359	0.0001	0.0001	0.0001	0.0001	0.0001	0.0001	0.503886
16555	0	chr26	+	5069094	5076463	ENSGALT00000005533	8	2445	ENSGALG00000003498	TAF8	GO:0005669(transcription factor TFIID complex);GO:0030154(cell differentiation);GO:0005737(cytoplasm);GO:0007275(multicellular organism development);GO:0006355(regulation of transcription, DNA-templated);GO:0006351(transcription, DNA-templated);GO:0005634(nucleus);GO:0046982(protein heterodimerization activity);GO:0045598(regulation of fat cell differentiation);GO:0045893(positive regulation of t…	03022(Basal transcription factors)	NA	NA	TATA-box binding protein associated factor 8 [Source:HGNC Symbol;Acc:HGNC:17300]	NA	0.0001	11.0968	0.074378	0.0001	22.8678	26.0852	0.0001	34.0236	0.0001	0.0001	0.0001	0.020335	0.040112	0.580861	0.0001	15.3349	8.99378
16702	0	chr27	+	1411872	1419458	ENSGALT00000065739	23	1989	ENSGALG00000035673	ADAM11	NA	NA	NA	NA	ADAM metallopeptidase domain 11 [Source:HGNC Symbol;Acc:HGNC:189]	NA	0.953608	0.827575	0.506263	5.13476	4.63256	1.1341	0.841317	0.548321	0.015043	0.05771	0.203999	0.136415	0.309941	0.023709	0.197253	0.032512	0.117741
16720	0	chr27	-	1507914	1513516	ENSGALT00000084901	13	2205	ENSGALG00000045212	PLCD3	NA	NA	NA	NA	phospholipase C delta 3 [Source:HGNC Symbol;Acc:HGNC:9061]	NA	4.30015	3.63194	2.75216	8.2699	10.4035	3.37586	7.28237	8.98613	1.26407	2.26421	2.18583	1.54829	2.02444	1.26571	2.2013	1.45388	1.97526
16909	0	chr27	-	4285319	4294323	ENSGALT00000074556	16	4023	ENSGALG00000032628	SRCIN1	GO:0019901(protein kinase binding);GO:0030334(regulation of cell migration);GO:0005737(cytoplasm);GO:0034446(substrate adhesion-dependent cell spreading);GO:0061098(positive regulation of protein tyrosine kinase activity);GO:0015629(actin cytoskeleton);GO:0061001(regulation of dendritic spine morphogenesis);GO:0061099(negative regulation of protein tyrosine kinase activity)	NA	NA	NA	SRC kinase signaling inhibitor 1 [Source:HGNC Symbol;Acc:HGNC:29506]	NA	4.40853	4.99993	4.7551	3.56303	2.51239	0.25099	0.393831	0.226759	0.0001	0.0001	0.0001	0.012551	0.0001	0.0001	0.011547	0.0001	0.04657
16939	0	chr27	-	4507019	4518037	ENSGALT00000040133	14	2184	ENSGALG00000023881	PLXDC1	GO:0043235(receptor complex);GO:0005886(plasma membrane);GO:0005737(cytoplasm);GO:0001525(angiogenesis);GO:0016021(integral component of membrane);GO:0016020(membrane)	NA	NA	NA	plexin domain containing 1 [Source:HGNC Symbol;Acc:HGNC:20945]	NA	6.95467	9.08147	5.56697	16.5058	15.3163	7.42587	9.92592	9.21978	4.27447	4.31527	5.63867	6.63018	4.44799	5.22353	2.10369	6.43736	8.53523
16974	0	chr27	+	4726168	4730946	ENSGALT00000021983	10	1582	ENSGALG00000013495	ENSGALG00000013495	NA	NA	NA	NA	NA	NA	0.687528	1.94524	0.493065	0.833399	0.83429	0.381658	0.82158	0.028317	0.00539	0.029111	0.156436	0.389884	0.473514	0.480749	0.607351	0.626953	0.05519
17014	0	chr27	-	4933245	4937613	ENSGALT00000006107	8	1530	ENSGALG00000019715	KRT12	GO:0070062(extracellular exosome);GO:0005882(intermediate filament);GO:0005198(structural molecule activity)	NA	NA	NA	keratin 12 [Source:HGNC Symbol;Acc:HGNC:6414]	NA	1.08202	0.6321	0.322589	1.16361	1.39399	0.653394	1.32706	0.5827	0.043002	0.112535	0.023285	0.0001	0.042736	0.048774	0.024243	0.179911	0.054577
17030	0	chr27	-	4992064	4994538	ENSGALT00000074657	8	1383	ENSGALG00000041858	ENSGALG00000041858	NA	NA	NA	NA	NA	NA	0.502614	0.651818	0.253948	0.652207	0.838815	0.323346	0.593211	0.308926	0.063057	0.0001	0.0001	0.112789	0.009361	0.046587	0.378912	0.383753	0.051569
17031	0	chr27	-	4997791	5002403	ENSGALT00000006128	8	1815	ENSGALG00000034349	ENSGALG00000034349	GO:0005882(intermediate filament);GO:0005198(structural molecule activity)	NA	NA	NA	NA	NA	0.833061	0.638429	0.380079	0.917931	0.990437	0.471128	0.747679	0.431575	0.118296	0.098208	0.052255	0.070146	0.120908	0.322699	0.398589	0.13107	0.349552
17032	0	chr27	-	5008680	5012885	ENSGALT00000006106	8	1804	ENSGALG00000036846	ENSGALG00000036846	GO:0005882(intermediate filament);GO:0005198(structural molecule activity)	NA	NA	NA	NA	NA	0.766075	0.604624	0.51151	0.894766	0.984804	0.606507	0.442731	0.906078	0.185538	0.013961	0.027064	0.014438	0.113909	0.081399	0.112785	0.146725	0.169148
17035	0	chr27	-	5025846	5030284	ENSGALT00000070986	9	1500	ENSGALG00000034054	ENSGALG00000034054	NA	NA	NA	NA	NA	NA	1.62242	3.75834	0.890665	0.330801	1.35504	0.0001	0.410138	0.0001	0.0001	0.0001	0.0001	0.0001	0.010497	0.0001	0.0001	0.0001	0.031225
17050	0	chr27	-	5081253	5088427	ENSGALT00000028102	14	3079	ENSGALG00000017414	JUP	GO:0016342(catenin complex);GO:0005913(cell-cell adherens junction);GO:0002159(desmosome assembly);GO:0034333(adherens junction assembly);GO:0045296(cadherin binding);GO:0045294(alpha-catenin binding);GO:0019903(protein phosphatase binding);GO:0007165(signal transduction);GO:0004871(signal transducer activity);GO:0005634(nucleus);GO:0005737(cytoplasm);GO:0005198(structural molecule activity);GO:0…	NA	NA	NA	junction plakoglobin [Source:HGNC Symbol;Acc:HGNC:6207]	NA	28.3352	41.9151	44.0151	43.9724	28.7351	16.6057	38.7995	24.2453	6.97777	5.65318	8.11763	9.03994	11.05	7.11271	4.76877	12.1807	19.2213
17051	0	chr27	-	5081813	5088427	ENSGALT00000087821	14	2519	ENSGALG00000017414	JUP	GO:0016342(catenin complex);GO:0005913(cell-cell adherens junction);GO:0002159(desmosome assembly);GO:0034333(adherens junction assembly);GO:0045296(cadherin binding);GO:0045294(alpha-catenin binding);GO:0019903(protein phosphatase binding);GO:0007165(signal transduction);GO:0004871(signal transducer activity);GO:0005634(nucleus);GO:0005737(cytoplasm);GO:0005198(structural molecule activity);GO:0…	NA	NA	NA	junction plakoglobin [Source:HGNC Symbol;Acc:HGNC:6207]	NA	19.3173	9.38396	9.63984	9.88218	17.4205	14.896	12.1784	11.8034	2.86142	3.88099	4.4943	2.49759	3.24912	3.4719	4.70079	5.44252	6.06992
17104	0	chr27	-	5394153	5396839	ENSGALT00000046721	9	929	ENSGALG00000019741	PSMC3IP	GO:0030374(ligand-dependent nuclear receptor transcription coactivator activity);GO:0005654(nucleoplasm);GO:0007131(reciprocal meiotic recombination)	NA	NA	NA	PSMC3 interacting protein [Source:HGNC Symbol;Acc:HGNC:17928]	NA	2.86758	1.07321	2.05547	0.0001	1.02665	0.0001	0.772625	0.49609	0.0001	0.0001	0.0001	0.057592	0.171941	0.254925	0.233059	0.035486	0.094842
17253	0	chr28	+	1156670	1183647	ENSGALT00000076306	43	5217	ENSGALG00000041371	UNC13A	GO:0035249(synaptic transmission, glutamatergic);GO:0019992(diacylglycerol binding);GO:0001956(positive regulation of neurotransmitter secretion);GO:0007528(neuromuscular junction development);GO:0016081(synaptic vesicle docking);GO:0016082(synaptic vesicle priming);GO:0016188(synaptic vesicle maturation);GO:0031915(positive regulation of synaptic plasticity);GO:0048172(regulation of short-term n…	NA	NA	NA	unc-13 homolog A [Source:HGNC Symbol;Acc:HGNC:23150]	NA	0.091985	0.0001	0.0001	0.130735	0.054444	0.177311	0.061619	0.287506	0.0001	0.010965	0.0001	0.0001	0.0001	0.009039	0.070034	0.0001	0.017986
17256	0	chr28	+	1198413	1202238	ENSGALT00000045342	6	1608	ENSGALG00000026834	PLPP2	GO:0046839(phospholipid dephosphorylation);GO:0006644(phospholipid metabolic process);GO:0042577(lipid phosphatase activity);GO:0008195(phosphatidate phosphatase activity);GO:0007165(signal transduction);GO:0005887(integral component of plasma membrane);GO:0016021(integral component of membrane);GO:0016020(membrane)	NA	NA	NA	phospholipid phosphatase 2 [Source:HGNC Symbol;Acc:HGNC:9230]	NA	13.9553	15.0337	12.3893	22.8864	19.79	16.0152	23.5138	18.5968	4.73563	3.79369	7.64049	4.36175	4.67224	7.12533	5.17658	10.2106	13.311
17282	0	chr28	-	1400380	1402967	ENSGALT00000075985	7	816	ENSGALG00000041520	CCDC94	NA	NA	NA	NA	coiled-coil domain containing 94 [Source:HGNC Symbol;Acc:HGNC:25518]	NA	0.873126	0.246566	0.307393	1.47185	0.723679	1.75863	3.02218	1.01595	0.092753	0.063726	0.100927	0.631476	0.0462	0.193519	1.12779	1.38254	0.023649
17368	0	chr28	+	2418277	2440470	ENSGALT00000041183	17	1916	ENSGALG00000001093	TCF3	GO:0090575(RNA polymerase II transcription factor complex);GO:0005667(transcription factor complex);GO:0070888(E-box binding);GO:0046982(protein heterodimerization activity);GO:0042803(protein homodimerization activity);GO:0045666(positive regulation of neuron differentiation);GO:0000978(RNA polymerase II core promoter proximal region sequence-specific DNA binding);GO:0045944(positive regulation …	NA	NA	NA	transcription factor 3 [Source:HGNC Symbol;Acc:HGNC:11633]	NA	0.0001	1.05994	0.010603	3.23563	5.02323	0.847772	0.050185	6.96098	0.0001	0.020945	0.028118	0.0001	0.025031	0.041347	0.012123	2.59871	0.019924
17383	0	chr28	-	2564782	2567387	ENSGALT00000089714	8	1653	ENSGALG00000021972	ENSGALG00000021972	NA	NA	NA	NA	NA	NA	29.981	2.88519	5.6854	6.43402	38.4726	19.4919	72.0418	14.3409	2.43478	3.2027	3.63609	1.88241	0.969542	4.57485	3.24738	12.4383	13.9213
17410	0	chr28	+	2698127	2707740	ENSGALT00000081458	7	1158	ENSGALG00000001328	BSG	GO:0070062(extracellular exosome);GO:0016020(membrane);GO:0043231(intracellular membrane-bounded organelle);GO:0005886(plasma membrane);GO:0005925(focal adhesion);GO:0005739(mitochondrion);GO:0002080(acrosomal membrane);GO:0045296(cadherin binding);GO:0042470(melanosome);GO:0016021(integral component of membrane)	NA	NA	NA	basigin (Ok blood group) [Source:HGNC Symbol;Acc:HGNC:1116]	NA	1.36027	1.92922	2.25791	3.47165	5.38521	4.50621	12.3987	0.38049	0.000753	1.17617	1.03025	0.824789	0.432581	0.0001	2.3955	1.3979	0.701658
17421	0	chr28	+	2775252	2789928	ENSGALT00000087515	9	3046	ENSGALG00000026055	PALM	GO:0031527(filopodium membrane);GO:0030175(filopodium);GO:0005886(plasma membrane);GO:0005737(cytoplasm);GO:0043231(intracellular membrane-bounded organelle);GO:0005634(nucleus);GO:0051491(positive regulation of filopodium assembly);GO:0008104(protein localization);GO:0008360(regulation of cell shape);GO:0014069(postsynaptic density);GO:0071257(cellular response to electrical stimulus);GO:0072659…	NA	NA	NA	paralemmin [Source:HGNC Symbol;Acc:HGNC:8594]	NA	4.85282	3.55846	5.13554	6.22603	5.57408	7.60238	7.39853	6.91556	0.905297	0.68037	1.34535	0.8565	0.881104	0.930549	0.5792	1.69081	1.79038
17430	0	chr28	-	2848507	2852387	ENSGALT00000048555	3	3732	ENSGALG00000038529	PLPPR3	NA	NA	NA	NA	phospholipid phosphatase related 3 [Source:HGNC Symbol;Acc:HGNC:23497]	NA	0.95959	0.363528	0.388405	0.266897	1.16035	0.07041	0.434877	0.074536	0.090644	0.015175	0.025213	0.02354	0.013811	0.116656	0.079798	0.051738	0.142472
17462	0	chr28	-	2964719	3005729	ENSGALT00000058343	31	4410	ENSGALG00000037522	SBNO2	GO:0045892(negative regulation of transcription, DNA-templated);GO:0002281(macrophage activation involved in immune response);GO:0050727(regulation of inflammatory response);GO:0045944(positive regulation of transcription from RNA polymerase II promoter);GO:0030282(bone mineralization);GO:0030316(osteoclast differentiation);GO:0071222(cellular response to lipopolysaccharide);GO:0061430(bone trabe…	NA	NA	NA	strawberry notch homolog 2 [Source:HGNC Symbol;Acc:HGNC:29158]	NA	11.8207	14.1203	10.6099	6.61566	7.10897	9.04448	6.46941	8.68673	3.17248	3.82756	3.5883	3.9398	2.93378	9.16768	7.80393	6.18006	10.2551
17512	0	chr28	+	3330990	3337768	ENSGALT00000065525	6	5225	ENSGALG00000039108	MAP1S	GO:0045202(synapse);GO:0042995(cell projection);GO:0003677(DNA binding);GO:0030054(cell junction);GO:0005634(nucleus);GO:0005730(nucleolus);GO:0008017(microtubule binding);GO:0015631(tubulin binding);GO:0048487(beta-tubulin binding);GO:0051015(actin filament binding);GO:0001578(microtubule bundle formation);GO:0010848(regulation of chromatin disassembly);GO:0048812(neuron projection morphogenesis…	NA	NA	NA	microtubule associated protein 1S [Source:HGNC Symbol;Acc:HGNC:15715]	NA	36.7253	36.6549	38.5395	24.0547	24.3209	22.8365	27.0169	21.3818	8.37447	10.9399	13.7744	8.68809	8.25954	12.2588	14.865	12.8768	21.4102
17519	0	chr28	+	3378955	3384106	ENSGALT00000071898	7	1967	ENSGALG00000037316	ENSGALG00000037316	GO:0030139(endocytic vesicle);GO:0016324(apical plasma membrane);GO:0005886(plasma membrane);GO:0005911(cell-cell junction);GO:0005923(bicellular tight junction);GO:0016327(apicolateral plasma membrane)	04514(Cell adhesion molecules (CAMs));04530(Tight junction)	K06088	NA	NA	NA	2.39354	2.72679	1.4786	2.7156	3.4366	2.64461	2.55075	3.1378	1.12961	1.63159	2.55474	0.534737	2.68835	2.13096	6.04747	4.81188	6.7552
17531	0	chr28	+	3417152	3424401	ENSGALT00000070894	5	2558	ENSGALG00000037091	DDA1	GO:0032434(regulation of proteasomal ubiquitin-dependent protein catabolic process);GO:0080008(Cul4-RING E3 ubiquitin ligase complex)	NA	NA	NA	DET1- and DDB1-associated protein 1 [Source:UniProtKB/Swiss-Prot;Acc:Q5ZK14]	NA	36.0145	37.8317	36.0855	27.0002	28.081	22.7787	26.8173	21.1912	11.0318	13.419	11.24	16.4566	14.1027	22.2228	24.2909	21.609	25.5812
17539	0	chr28	-	3455934	3458135	ENSGALT00000058548	1	2202	ENSGALG00000037011	CILP2	GO:0070062(extracellular exosome)	NA	NA	NA	cartilage intermediate layer protein 2 [Source:HGNC Symbol;Acc:HGNC:24213]	NA	0.384585	0.50864	0.018578	1.76613	1.81426	4.52822	6.78172	3.73101	0.083659	0.026064	0.195791	0.018299	0.0001	0.423569	0.352708	0.255216	1.56842
17591	0	chr28	-	3825550	3857837	ENSGALT00000066211	13	1946	ENSGALG00000003304	CRTC1	GO:0016604(nuclear body);GO:0005886(plasma membrane);GO:0005829(cytosol);GO:0005737(cytoplasm);GO:0005654(nucleoplasm);GO:0005634(nucleus);GO:0097009(energy homeostasis);GO:0051289(protein homotetramerization);GO:0045944(positive regulation of transcription from RNA polymerase II promoter);GO:0043153(entrainment of circadian clock by photoperiod);GO:0032793(positive regulation of CREB transcripti…	NA	NA	NA	CREB regulated transcription coactivator 1 [Source:HGNC Symbol;Acc:HGNC:16062]	NA	19.6254	17.3384	16.9409	21.0354	9.88453	18.7008	22.8806	25.0094	6.75206	7.71714	5.15319	7.14801	4.99494	10.8075	9.35142	9.6282	8.89146
17598	0	chr28	+	3894656	3898468	ENSGALT00000043136	8	1131	ENSGALG00000026146	CRLF1	GO:0005125(cytokine activity);GO:0005127(ciliary neurotrophic factor receptor binding);GO:0019955(cytokine binding);GO:0046982(protein heterodimerization activity);GO:0001657(ureteric bud development);GO:0008284(positive regulation of cell proliferation);GO:0043524(negative regulation of neuron apoptotic process);GO:2000672(negative regulation of motor neuron apoptotic process);GO:0005615(extrace…	NA	NA	NA	cytokine receptor like factor 1 [Source:HGNC Symbol;Acc:HGNC:2364]	NA	5.7526	4.14357	2.17111	4.30368	3.33779	4.23931	3.4143	5.36963	0.6142	1.28837	0.867109	1.30895	1.15865	1.84928	1.26901	3.32639	7.68105
17606	0	chr28	+	3946510	3950202	ENSGALT00000046828	11	2417	ENSGALG00000030344	ISYNA1	GO:0004512(inositol-3-phosphate synthase activity)	00562(Inositol phosphate metabolism)	K01858	EC:5.5.1.4	inositol-3-phosphate synthase 1 [Source:HGNC Symbol;Acc:HGNC:29821]	NA	13.4581	14.0416	14.568	14.9385	15.8196	11.0306	11.9517	10.5399	2.43721	3.12767	3.7945	3.40133	2.73374	4.6639	2.84662	9.23158	14.15
17625	0	chr28	+	4073831	4075976	ENSGALT00000055230	5	1619	ENSGALG00000043756	PEX11G	GO:0043234(protein complex);GO:0031231(intrinsic component of peroxisomal membrane);GO:0005777(peroxisome);GO:0044375(regulation of peroxisome size);GO:0016559(peroxisome fission);GO:0005779(integral component of peroxisomal membrane)	04146(Peroxisome)	K13353	NA	peroxisomal biogenesis factor 11 gamma [Source:HGNC Symbol;Acc:HGNC:20208]	NA	2.76947	3.22589	3.85423	2.04587	2.56497	2.16045	1.08836	1.55852	0.617906	0.558262	0.526881	0.40193	0.031837	0.375459	2.09855	0.956146	0.946994
17634	0	chr28	-	4177071	4208740	ENSGALT00000040896	40	7385	ENSGALG00000003717	MYO9B	GO:0016459(myosin complex);GO:0003774(motor activity);GO:0043547(positive regulation of GTPase activity);GO:0005096(GTPase activator activity);GO:0046872(metal ion binding);GO:0035556(intracellular signal transduction);GO:0005524(ATP binding);GO:0000166(nucleotide binding);GO:0007165(signal transduction);GO:0005938(cell cortex);GO:0016887(ATPase activity);GO:0030048(actin filament-based movement)…	NA	NA	NA	myosin-IXb [Source:RefSeq peptide;Acc:NP_001273098]	NA	4.41237	5.00196	4.96509	4.70535	3.62226	2.40723	0.324745	2.76799	0.74156	0.230174	0.654053	1.61264	0.857214	2.70814	2.25813	1.54525	0.761259
17726	0	chr3	-	242964	294071	ENSGALT00000053212	10	1356	ENSGALG00000037901	EFEMP1	NA	NA	NA	NA	EGF containing fibulin like extracellular matrix protein 1 [Source:HGNC Symbol;Acc:HGNC:3218]	NA	46.4432	50.7495	50.8862	106.003	90.4924	27.2823	30.9789	30.1439	6.05341	9.64504	10.5547	19.9821	15.2262	17.2562	14.0022	18.8229	17.4097
17782	0	chr3	-	2562859	2575154	ENSGALT00000069676	13	2563	ENSGALG00000008139	ENSGALG00000008139	GO:0015630(microtubule cytoskeleton);GO:0008017(microtubule binding)	NA	NA	NA	NA	NA	1.17429	0.0272	0.350878	0.786299	0.96889	0.029552	0.083625	0.773949	0.046104	0.0001	0.019682	0.053546	0.165725	0.079118	0.126126	0.053664	0.050844
17795	0	chr3	+	3016356	3017966	ENSGALT00000013274	1	1611	ENSGALG00000008165	GPR75	GO:1901214(regulation of neuron death);GO:0070098(chemokine-mediated signaling pathway);GO:0007186(G-protein coupled receptor signaling pathway);GO:0016493(C-C chemokine receptor activity);GO:0004930(G-protein coupled receptor activity);GO:0016021(integral component of membrane);GO:0016020(membrane)	NA	NA	NA	G protein-coupled receptor 75 [Source:HGNC Symbol;Acc:HGNC:4526]	NA	5.33606	6.17037	5.00344	3.5623	4.30305	1.57842	2.68757	2.26502	0.897167	0.758634	0.625426	0.832657	0.694348	1.78882	2.0489	1.39823	1.23751
17820	0	chr3	+	3328455	3330821	ENSGALT00000013613	1	2367	ENSGALG00000008359	CD93	GO:0031410(cytoplasmic vesicle);GO:0031012(extracellular matrix);GO:0009986(cell surface);GO:0005886(plasma membrane);GO:0001849(complement component C1q binding);GO:0005509(calcium ion binding);GO:0016021(integral component of membrane);GO:0016020(membrane);GO:0098609(cell-cell adhesion)	NA	NA	NA	CD93 molecule [Source:HGNC Symbol;Acc:HGNC:15855]	NA	23.3896	20.2639	22.5816	33.2662	28.254	29.9771	32.7185	26.389	7.0145	11.8312	16.4645	5.99234	11.691	9.86196	6.86013	20.137	32.5992
17821	0	chr3	+	3336992	3338641	ENSGALT00000086586	1	1650	ENSGALG00000044442	THBD	NA	04933(AGE-RAGE signaling pathway in diabetic complications)	K03907	NA	thrombomodulin [Source:HGNC Symbol;Acc:HGNC:11784]	NA	41.4258	30.2162	45.5949	47.7133	48.0339	18.0128	21.5469	16.2626	8.36035	8.02495	12.2207	4.97929	8.9944	15.848	6.0416	10.0243	30.3176
17850	0	chr3	-	4209262	4237075	ENSGALT00000013893	13	3147	ENSGALG00000008525	ABHD12	GO:0032281(AMPA glutamate receptor complex);GO:0016021(integral component of membrane);GO:0052651(monoacylglycerol catabolic process);GO:0046475(glycerophospholipid catabolic process);GO:0046464(acylglycerol catabolic process);GO:0010996(response to auditory stimulus);GO:0007628(adult walking behavior);GO:0006660(phosphatidylserine catabolic process);GO:0047372(acylglycerol lipase activity);GO:00…	NA	NA	NA	abhydrolase domain containing 12 [Source:HGNC Symbol;Acc:HGNC:15868]	NA	18.2292	20.8597	21.1819	28.0343	26.6901	13.2438	13.9139	12.5061	3.13176	6.50232	5.25235	5.67172	3.30557	12.192	8.45107	9.16841	8.85001
17893	0	chr3	+	6563215	7210883	ENSGALT00000014832	21	5381	ENSGALG00000009107	NRXN1	GO:0050839(cell adhesion molecule binding);GO:0009986(cell surface);GO:0043025(neuronal cell body);GO:0007269(neurotransmitter secretion);GO:0005783(endoplasmic reticulum);GO:0051965(positive regulation of synapse assembly);GO:0007268(chemical synaptic transmission);GO:0042734(presynaptic membrane);GO:0043234(protein complex);GO:0031982(vesicle);GO:0007416(synapse assembly);GO:0031965(nuclear mem…	04514(Cell adhesion molecules (CAMs))	NA	NA	Neurexin-1-beta [Source:UniProtKB/Swiss-Prot;Acc:D0PRN2]	NA	42.1206	11.9548	26.2739	29.6983	32.368	23.0902	14.9597	21.8149	13.4923	13.7945	10.4999	9.49429	10.5473	6.62122	10.2562	17.5138	16.5685
17905	0	chr3	+	7621411	7640925	ENSGALT00000014806	11	2344	ENSGALG00000009095	ENSGALG00000009095	GO:0005887(integral component of plasma membrane);GO:0005886(plasma membrane);GO:0090030(regulation of steroid hormone biosynthetic process);GO:0072520(seminiferous tubule development);GO:0071371(cellular response to gonadotropin stimulus);GO:0060065(uterus development);GO:0046544(development of secondary male sexual characteristics);GO:0043950(positive regulation of cAMP-mediated signaling);GO:0…	04020(Calcium signaling pathway);04080(Neuroactive ligand-receptor interaction)	K04248	NA	NA	NA	0.137655	0.089319	0.118822	0.45412	0.738901	0.702718	0.0001	0.325395	0.0001	0.0001	0.041104	0.0001	0.0001	0.019852	0.039572	0.018551	0.0001
17989	0	chr3	-	9822328	9840651	ENSGALT00000044202	2	4405	ENSGALG00000026298	SERTAD2	GO:0003713(transcription coactivator activity);GO:0030308(negative regulation of cell growth);GO:0045893(positive regulation of transcription, DNA-templated);GO:0005634(nucleus);GO:0005654(nucleoplasm);GO:0005737(cytoplasm);GO:0005829(cytosol)	NA	NA	NA	SERTA domain containing 2 [Source:HGNC Symbol;Acc:HGNC:30784]	NA	9.89067	13.1568	11.8841	25.2388	25.554	20.2437	16.0297	24.8623	4.62336	5.67408	4.02833	5.58024	3.27039	9.46492	10.3388	8.97939	16.583
18022	0	chr3	+	12273215	12439182	ENSGALT00000014921	36	5765	ENSGALG00000009158	CDC42BPA	GO:0070062(extracellular exosome);GO:0042641(actomyosin);GO:0031532(actin cytoskeleton reorganization);GO:0031032(actomyosin structure organization);GO:0016477(cell migration);GO:0006468(protein phosphorylation);GO:0042802(identical protein binding);GO:0005524(ATP binding);GO:0004674(protein serine/threonine kinase activity);GO:0000287(magnesium ion binding);GO:0030036(actin cytoskeleton organiza…	NA	NA	NA	CDC42 binding protein kinase alpha [Source:HGNC Symbol;Acc:HGNC:1737]	NA	25.3573	27.6556	13.1394	47.4455	45.8736	19.3696	20.2163	24.1484	8.96674	8.0563	5.50341	7.70929	1.13333	4.82652	8.96834	7.00999	5.25909
18032	0	chr3	-	12714885	12753773	ENSGALT00000014720	6	1663	ENSGALG00000009042	ISM1	NA	NA	NA	NA	isthmin 1 [Source:HGNC Symbol;Acc:HGNC:16213]	NA	3.10004	2.66472	1.66329	9.64428	18.7137	7.94192	4.66103	10.3044	1.71444	2.09583	2.32179	0.554087	0.328306	0.852032	1.59024	0.619763	4.19223
18047	0	chr3	-	13942840	13952475	ENSGALT00000014499	6	2019	ENSGALG00000008918	LAMP5	GO:0055038(recycling endosome membrane);GO:0033116(endoplasmic reticulum-Golgi intermediate compartment membrane);GO:0032590(dendrite membrane);GO:0032584(growth cone membrane);GO:0031901(early endosome membrane);GO:0030659(cytoplasmic vesicle membrane);GO:0010008(endosome membrane);GO:0005886(plasma membrane);GO:0016021(integral component of membrane);GO:0016020(membrane)	NA	NA	NA	lysosomal associated membrane protein family member 5 [Source:HGNC Symbol;Acc:HGNC:16097]	NA	11.1073	8.91138	9.06754	1.97824	2.15463	2.38496	1.87684	2.29064	0.816476	0.139881	0.421934	0.584564	0.320068	2.31576	2.27492	1.28206	1.91027
18188	0	chr3	+	17305522	17391324	ENSGALT00000038756	13	1931	ENSGALG00000009303	avenaII	GO:0050699(WW domain binding);GO:0005829(cytosol);GO:0005886(plasma membrane);GO:0005925(focal adhesion);GO:0030054(cell junction)	04810(Regulation of actin cytoskeleton)	NA	NA	enabled homolog (Drosophila) [Source:HGNC Symbol;Acc:HGNC:18271]	NA	3.08328	26.711	23.5449	8.63178	2.05648	2.44537	2.77336	11.6259	1.16207	2.00515	2.72249	2.0961	1.99004	2.27347	4.68772	4.45484	5.8067
18189	0	chr3	+	17305548	17391881	ENSGALT00000015142	15	3275	ENSGALG00000009303	avenaII	GO:0050699(WW domain binding);GO:0005829(cytosol);GO:0005886(plasma membrane);GO:0005925(focal adhesion);GO:0030054(cell junction)	04810(Regulation of actin cytoskeleton)	NA	NA	enabled homolog (Drosophila) [Source:HGNC Symbol;Acc:HGNC:18271]	NA	87.7582	83.8675	80.2572	33.616	44.5891	30.6293	45.092	45.9158	7.47169	5.45614	4.24545	7.58792	4.62866	9.16446	26.1772	12.6227	28.2662
18190	0	chr3	+	17350186	17389777	ENSGALT00000015141	12	2322	ENSGALG00000009303	avenaII	GO:0050699(WW domain binding);GO:0005829(cytosol);GO:0005886(plasma membrane);GO:0005925(focal adhesion);GO:0030054(cell junction)	04810(Regulation of actin cytoskeleton)	NA	NA	enabled homolog (Drosophila) [Source:HGNC Symbol;Acc:HGNC:18271]	NA	1.18916	6.65833	7.79428	3.90625	0.168333	0.593598	0.327553	0.951811	0.067936	0.686524	0.009983	0.561707	0.205949	0.029174	0.899878	0.724088	0.87413
18191	0	chr3	+	17375282	17391324	ENSGALT00000068430	10	1758	ENSGALG00000009303	avenaII	GO:0050699(WW domain binding);GO:0005829(cytosol);GO:0005886(plasma membrane);GO:0005925(focal adhesion);GO:0030054(cell junction)	04810(Regulation of actin cytoskeleton)	K05746	NA	enabled homolog (Drosophila) [Source:HGNC Symbol;Acc:HGNC:18271]	NA	30.7831	35.6149	38.4248	19.9393	22.1829	20.8848	48.3182	34.0729	1.37699	1.64123	1.28764	2.59808	0.962204	1.82017	5.81379	2.0462	7.44301
18265	0	chr3	-	21199123	21226151	ENSGALT00000051983	12	1801	ENSGALG00000009788	SMYD2	GO:0000993(RNA polymerase II core binding);GO:0002039(p53 binding);GO:0008285(negative regulation of cell proliferation);GO:0000122(negative regulation of transcription from RNA polymerase II promoter);GO:0005829(cytosol);GO:0005737(cytoplasm);GO:0005634(nucleus);GO:0016279(protein-lysine N-methyltransferase activity);GO:0018026(peptidyl-lysine monomethylation);GO:0018027(peptidyl-lysine dimethyl…	NA	NA	NA	SET and MYND domain containing 2 [Source:HGNC Symbol;Acc:HGNC:20982]	NA	1.57705	4.27387	12.8622	7.59849	3.1089	2.9079	0.36634	2.94	1.58817	0.112103	0.218423	1.21575	1.30432	0.580059	0.447309	5.38855	0.297336
18285	0	chr3	+	21959316	21979128	ENSGALT00000087739	8	1660	ENSGALG00000009822	TMEM206	GO:0009986(cell surface);GO:0016021(integral component of membrane);GO:0016020(membrane)	NA	NA	NA	transmembrane protein 206 [Source:HGNC Symbol;Acc:HGNC:25593]	NA	0.831701	2.1951	2.1258	0.802974	1.36099	0.710902	1.33904	1.71611	0.0001	0.071294	0.087085	0.47585	0.101524	1.03413	0.136919	1.32777	0.0001
18314	0	chr3	-	22749013	22752923	ENSGALT00000043743	3	933	ENSGALG00000026359	SERTAD4	GO:0005634(nucleus)	NA	NA	NA	SERTA domain containing 4 [Source:HGNC Symbol;Acc:HGNC:25236]	NA	64.8013	11.6365	77.9795	38.8702	52.4269	0.0001	22.2361	7.82466	0.0001	0.0001	0.0001	0.0001	0.0001	0.0001	0.0001	0.0001	3.55141
18332	0	chr3	+	23659164	23804078	ENSGALT00000052372	24	3036	ENSGALG00000009915	EML4	GO:0015630(microtubule cytoskeleton);GO:0008017(microtubule binding);GO:0016020(membrane)	NA	NA	NA	echinoderm microtubule associated protein like 4 [Source:HGNC Symbol;Acc:HGNC:1316]	NA	1.61834	1.60666	1.20885	1.06661	0.029647	1.40472	0.041968	1.11543	0.048425	0.013847	0.033906	0.025826	0.032043	0.900833	0.860531	1.26736	1.00888
18344	0	chr3	-	25046738	25048946	ENSGALT00000069966	2	2065	ENSGALG00000033129	ZFP36L2	GO:1900153(positive regulation of nuclear-transcribed mRNA catabolic process, deadenylation-dependent decay);GO:0005634(nucleus);GO:0045599(negative regulation of fat cell differentiation);GO:0071364(cellular response to epidermal growth factor stimulus);GO:0003723(RNA binding);GO:0000165(MAPK cascade);GO:0006402(mRNA catabolic process);GO:0005737(cytoplasm);GO:0009611(response to wounding);GO:00…	04218(Cellular senescence)	NA	NA	ZFP36 ring finger protein like 2 [Source:HGNC Symbol;Acc:HGNC:1108]	NA	25.561	16.0497	33.7967	52.3519	46.7303	25.8545	53.7836	37.1779	12.0087	16.6472	7.61349	7.02105	6.43107	12.3294	15.6306	19.0404	51.1307
18375	0	chr3	-	26150381	26263149	ENSGALT00000047497	18	2474	ENSGALG00000009990	SRBD1	GO:0006139(nucleobase-containing compound metabolic process);GO:0003676(nucleic acid binding)	NA	NA	NA	S1 RNA binding domain 1 [Source:HGNC Symbol;Acc:HGNC:25521]	NA	0.100872	6.39485	6.25443	0.0001	4.13131	3.32401	0.0001	0.011372	0.010177	0.046579	0.0001	2.03918	0.022984	1.28111	1.91668	2.20355	0.0001
18484	0	chr3	-	30421241	30457897	ENSGALT00000016725	24	2660	ENSGALG00000010282	TMEM63B	GO:0015629(actin cytoskeleton);GO:0005886(plasma membrane);GO:0016021(integral component of membrane);GO:0016020(membrane)	NA	NA	NA	transmembrane protein 63B [Source:HGNC Symbol;Acc:HGNC:17735]	NA	23.6753	27.4416	23.372	12.8024	11.1097	19.9551	16.2244	20.521	6.71914	8.97636	10.6893	8.071	8.68036	8.14689	17.4886	12.5235	27.6492
18493	0	chr3	-	30739147	30759022	ENSGALT00000065872	7	1167	ENSGALG00000010290	VEGFA	GO:0051894(positive regulation of focal adhesion assembly);GO:0050731(positive regulation of peptidyl-tyrosine phosphorylation);GO:0045766(positive regulation of angiogenesis);GO:0043117(positive regulation of vascular permeability);GO:0031334(positive regulation of protein complex assembly);GO:0001955(blood vessel maturation);GO:0001938(positive regulation of endothelial cell proliferation);GO:0…	04370(VEGF signaling pathway);04060(Cytokine-cytokine receptor interaction);04510(Focal adhesion);04933(AGE-RAGE signaling pathway in diabetic complications)	NA	NA	Vascular endothelial growth factor A [Source:UniProtKB/Swiss-Prot;Acc:P67964]	NA	11.2808	7.34661	10.5766	28.0977	27.7009	38.4184	26.1088	25.4146	4.1971	5.54648	0.733708	3.4228	2.47763	3.07324	1.75757	6.02604	3.17237
18533	0	chr3	-	31572475	31748573	ENSGALT00000046963	73	14439	ENSGALG00000010541	BIRC6	GO:0043231(intracellular membrane-bounded organelle);GO:0030496(midbody);GO:0016020(membrane);GO:0005815(microtubule organizing center);GO:0005802(trans-Golgi network);GO:0005794(Golgi apparatus);GO:0005768(endosome);GO:0000922(spindle pole);GO:2001237(negative regulation of extrinsic apoptotic signaling pathway);GO:0043066(negative regulation of apoptotic process);GO:0042127(regulation of cell p…	04120(Ubiquitin mediated proteolysis)	K10586	EC:2.3.2.23	baculoviral IAP repeat containing 6 [Source:HGNC Symbol;Acc:HGNC:13516]	NA	18.5578	15.0685	17.3428	5.81639	16.4003	16.7327	17.3342	13.0476	7.69516	5.6104	4.96985	3.61293	5.82247	7.17925	12.8744	7.15178	6.75728
18609	0	chr3	+	35081760	35226507	ENSGALT00000078278	14	2049	ENSGALG00000034081	AKT3	NA	04010(MAPK signaling pathway);04012(ErbB signaling pathway);04370(VEGF signaling pathway);04371(Apelin signaling pathway);04068(FoxO signaling pathway);04150(mTOR signaling pathway);04140(Autophagy - animal);04210(Apoptosis);04218(Cellular senescence);04510(Focal adhesion);04620(Toll-like receptor signaling pathway);04910(Insulin signaling pathway);04920(Adipocytokine signaling pathway);04914(Pro…	NA	NA	AKT serine/threonine kinase 3 [Source:HGNC Symbol;Acc:HGNC:393]	NA	14.6012	16.7943	15.5372	14.7173	18.207	18.5168	17.1275	20.5683	5.78876	4.97036	4.62746	5.38751	4.64942	4.40508	8.31103	5.75886	7.85816
18611	0	chr3	+	35230991	35233702	ENSGALT00000061102	2	1568	ENSGALG00000034893	ENSGALG00000034893	NA	NA	NA	NA	NA	NA	8.73497	8.90776	9.15004	9.85507	10.578	8.5009	5.23783	7.38339	2.71788	2.5876	1.75269	2.13713	1.89944	1.25819	3.91303	2.54066	2.36604
18651	0	chr3	+	37985677	38021480	ENSGALT00000061955	21	3714	ENSGALG00000042079	NID1	GO:0031012(extracellular matrix);GO:0071944(cell periphery);GO:0070062(extracellular exosome);GO:0005578(proteinaceous extracellular matrix);GO:0005615(extracellular space);GO:0007160(cell-matrix adhesion);GO:0005518(collagen binding);GO:0005604(basement membrane);GO:0050840(extracellular matrix binding);GO:0030198(extracellular matrix organization);GO:0010811(positive regulation of cell-substrat…	NA	NA	NA	nidogen 1 [Source:HGNC Symbol;Acc:HGNC:7821]	NA	197.752	194.251	187.836	286.089	306.063	213.687	240.921	249.536	134.379	117.824	166.38	81.2432	73.2544	74.9354	82.7553	115.524	145.524
18672	0	chr3	+	38511653	38513601	ENSGALT00000051783	4	1680	ENSGALG00000010996	IRF2BP2	GO:0005654(nucleoplasm);GO:0005634(nucleus)	NA	NA	NA	interferon regulatory factor 2 binding protein 2 [Source:HGNC Symbol;Acc:HGNC:21729]	NA	35.3985	47.2144	40.6974	94.6638	94.4345	44.454	70.6371	56.9737	34.1698	49.5695	42.901	32.3773	45.6466	38.3924	44.5027	56.444	43.1002
18686	0	chr3	+	39308418	39412374	ENSGALT00000075800	21	5414	ENSGALG00000037506	SIPA1L2	NA	NA	NA	NA	signal induced proliferation associated 1 like 2 [Source:HGNC Symbol;Acc:HGNC:23800]	NA	6.48527	9.26154	10.9134	58.6894	42.8123	7.22023	9.88895	8.02137	2.65636	2.03508	2.72134	1.7678	1.93234	2.81263	3.44465	3.43786	0.875811
18735	0	chr3	-	40844979	40855356	ENSGALT00000037720	7	1601	ENSGALG00000011171	TBP	GO:0005634(nucleus);GO:0000987(core promoter proximal region sequence-specific DNA binding);GO:0005737(cytoplasm);GO:0043234(protein complex);GO:0005654(nucleoplasm);GO:0003677(DNA binding);GO:0019899(enzyme binding);GO:0000790(nuclear chromatin);GO:0008134(transcription factor binding);GO:0006366(transcription from RNA polymerase II promoter);GO:0000979(RNA polymerase II core promoter sequence-s…	03022(Basal transcription factors);05168(Herpes simplex infection)	NA	NA	TATA-box binding protein [Source:HGNC Symbol;Acc:HGNC:11588]	NA	23.411	25.772	23.9523	9.02945	12.1441	3.71843	0.0001	1.52947	0.0001	0.0001	0.0001	0.0001	0.491227	0.652132	0.0001	0.0001	1.82496
18774	0	chr3	-	42235566	42314293	ENSGALT00000069813	31	5739	ENSGALG00000011329	AFDN	GO:0005737(cytoplasm);GO:0050839(cell adhesion molecule binding);GO:0005654(nucleoplasm);GO:0005829(cytosol);GO:0005886(plasma membrane);GO:0030054(cell junction);GO:0016607(nuclear speck);GO:0045177(apical part of cell);GO:0048854(brain morphogenesis);GO:0005911(cell-cell junction);GO:0021987(cerebral cortex development);GO:0021537(telencephalon development);GO:0005912(adherens junction);GO:0005…	04520(Adherens junction);04530(Tight junction)	NA	NA	afadin, adherens junction formation factor [Source:HGNC Symbol;Acc:HGNC:7137]	NA	2.79952	0.007269	1.15444	0.0001	0.788405	1.1882	0.423243	0.002339	0.016374	0.028185	0.003606	0.002516	0.000672	0.004132	0.726661	0.013475	0.005878
18799	0	chr3	-	44139897	44186298	ENSGALT00000051200	6	1175	ENSGALG00000032541	ENSGALG00000032541	NA	NA	NA	NA	NA	NA	0.682326	0.280629	0.415126	2.49456	3.33425	2.91097	3.95649	7.3606	0.256182	0.0001	0.211204	0.143608	0.0001	0.0001	0.0001	0.14711	0.13339
18883	0	chr3	+	48368563	48395635	ENSGALT00000057142	6	678	ENSGALG00000012388	PCMT1	GO:0005829(cytosol);GO:0004719(protein-L-isoaspartate (D-aspartate) O-methyltransferase activity);GO:0006479(protein methylation);GO:0006464(cellular protein modification process);GO:0032259(methylation);GO:0008168(methyltransferase activity);GO:0016740(transferase activity);GO:0005737(cytoplasm)	NA	NA	NA	Protein-L-isoaspartate(D-aspartate) O-methyltransferase [Source:UniProtKB/Swiss-Prot;Acc:Q5F3N1]	NA	3.23756	1.96754	3.79974	2.54784	2.56064	9.82147	4.90611	7.93412	0.412554	1.34353	0.002392	0.021871	0.0001	2.37005	2.71433	3.8263	2.91113
18893	0	chr3	-	49010467	49018512	ENSGALT00000021152	3	3449	ENSGALG00000012966	ZBTB2	GO:0003676(nucleic acid binding);GO:0000978(RNA polymerase II core promoter proximal region sequence-specific DNA binding);GO:0000122(negative regulation of transcription from RNA polymerase II promoter)	NA	NA	NA	zinc finger and BTB domain containing 2 [Source:HGNC Symbol;Acc:HGNC:20868]	NA	27.7587	27.2984	31.1683	17.2514	16.894	15.9279	14.4618	17.4532	8.83592	13.5027	5.36735	7.64945	5.71621	8.54909	22.3285	16.1779	13.5641
18924	0	chr3	-	50738394	50765171	ENSGALT00000053734	7	1568	ENSGALG00000013647	TFB1M	GO:0042645(mitochondrial nucleoid);GO:0005739(mitochondrion);GO:0031167(rRNA methylation);GO:0000154(rRNA modification);GO:0008649(rRNA methyltransferase activity);GO:0003723(RNA binding);GO:0000179(rRNA (adenine-N6,N6-)-dimethyltransferase activity);GO:0006364(rRNA processing);GO:0005737(cytoplasm);GO:0032259(methylation);GO:0008168(methyltransferase activity);GO:0016740(transferase activity)	NA	NA	NA	transcription factor B1, mitochondrial [Source:HGNC Symbol;Acc:HGNC:17037]	NA	1.7301	1.26903	0.822195	0.74249	0.0001	0.0001	1.37986	0.618437	0.0001	0.440962	0.0001	0.0001	0.0001	0.0001	0.0001	0.275447	0.0001
18950	0	chr3	+	52062386	52170275	ENSGALT00000068607	16	4554	ENSGALG00000037377	TULP4	GO:0005737(cytoplasm)	NA	NA	NA	tubby like protein 4 [Source:HGNC Symbol;Acc:HGNC:15530]	NA	24.0765	26.6898	25.8524	25.3685	22.5945	32.1891	28.0707	20.1381	9.19288	7.43891	9.91631	9.52726	9.02428	8.92389	12.5881	14.0093	14.1183
18979	0	chr3	+	54137560	54139018	ENSGALT00000022425	2	902	ENSGALG00000013818	CITED2	GO:0003713(transcription coactivator activity);GO:0048538(thymus development);GO:0046332(SMAD binding);GO:0002089(lens morphogenesis in camera-type eye);GO:0045893(positive regulation of transcription, DNA-templated);GO:0030851(granulocyte differentiation);GO:0001889(liver development);GO:0045944(positive regulation of transcription from RNA polymerase II promoter);GO:0006357(regulation of transc…	04137(Mitophagy - animal)	K21361	NA	Cbp/p300 interacting transactivator with Glu/Asp rich carboxy-terminal domain 2 [Source:HGNC Symbol;Acc:HGNC:1987]	NA	7.9955	8.35658	8.91843	9.56025	8.7559	10.0581	11.0289	10.4427	1.12607	2.0163	1.89985	1.65027	1.49294	3.48712	3.52698	4.1284	1.37879
19083	0	chr3	+	57349231	57352201	ENSGALT00000059653	5	2272	ENSGALG00000037402	CTGF	GO:0060548(negative regulation of cell death);GO:0005178(integrin binding);GO:0008201(heparin binding);GO:0007155(cell adhesion);GO:0007165(signal transduction);GO:0001558(regulation of cell growth);GO:0005520(insulin-like growth factor binding);GO:0005578(proteinaceous extracellular matrix);GO:0007267(cell-cell signaling);GO:0005576(extracellular region);GO:0005615(extracellular space);GO:000802…	04371(Apelin signaling pathway)	K06827	NA	connective tissue growth factor [Source:HGNC Symbol;Acc:HGNC:2500]	NA	11.1733	18.6948	11.286	19.9011	15.5658	19.3621	22.6498	16.2996	5.74842	5.58499	4.31627	2.79632	5.718	4.86228	14.7461	3.43357	32.1446
19098	0	chr3	-	57945699	57947168	ENSGALT00000003584	1	1470	ENSGALG00000002282	TMEM200A	NA	NA	NA	NA	transmembrane protein 200A [Source:HGNC Symbol;Acc:HGNC:21075]	NA	25.3003	28.0194	25.0514	11.3039	11.4702	3.65179	4.76516	5.546	1.64127	1.48667	1.50219	2.86348	3.13656	2.69029	7.23511	3.53766	3.55522
19106	0	chr3	-	58293669	58629545	ENSGALT00000052602	63	9504	ENSGALG00000042388	LAMA2	GO:0005604(basement membrane);GO:0070062(extracellular exosome);GO:0007411(axon guidance);GO:0031012(extracellular matrix);GO:0005615(extracellular space);GO:0005605(basal lamina);GO:0042383(sarcolemma);GO:0032224(positive regulation of synaptic transmission, cholinergic)	04512(ECM-receptor interaction);04510(Focal adhesion)	K05637	NA	laminin subunit alpha 2 [Source:HGNC Symbol;Acc:HGNC:6482]	NA	70.6658	65.1528	60.2822	158.662	168.497	91.5244	108.633	119.916	40.5969	44.3698	43.0713	26.2632	22.708	16.1679	35.6192	32.15	47.8292
19263	0	chr3	-	67310247	67367181	ENSGALT00000024677	17	2598	ENSGALG00000015289	ARMC2	NA	NA	NA	NA	armadillo repeat containing 2 [Source:HGNC Symbol;Acc:HGNC:23045]	NA	3.11146	3.43821	3.91638	3.0362	3.64234	0.691431	0.542112	0.666677	0.680304	0.208329	0.197727	0.64045	0.686262	0.617862	0.740565	1.01554	0.759412
19303	0	chr3	-	69096720	69172791	ENSGALT00000044077	4	1311	ENSGALG00000026761	LIN28B	GO:0031123(RNA 3'-end processing);GO:0031054(pre-miRNA processing);GO:0010587(miRNA catabolic process);GO:0005730(nucleolus);GO:0031047(gene silencing by RNA);GO:0003723(RNA binding);GO:0003676(nucleic acid binding);GO:0006355(regulation of transcription, DNA-templated);GO:0046872(metal ion binding);GO:0008270(zinc ion binding);GO:0005634(nucleus);GO:0003677(DNA binding);GO:0005829(cytosol)	NA	NA	NA	lin-28 homolog B [Source:HGNC Symbol;Acc:HGNC:32207]	NA	1.35042	0.984285	0.427631	0.421972	0.496965	0.0001	0.19669	0.0001	0.0001	0.0001	0.0001	0.0001	0.077851	0.0001	0.042428	0.099507	0.023591
19388	0	chr3	-	76102961	76105220	ENSGALT00000025447	2	1721	ENSGALG00000015780	PNRC1	GO:0031087(deadenylation-independent decapping of nuclear-transcribed mRNA);GO:0000184(nuclear-transcribed mRNA catabolic process, nonsense-mediated decay);GO:0000932(P-body);GO:0005634(nucleus)	NA	NA	NA	proline rich nuclear receptor coactivator 1 [Source:HGNC Symbol;Acc:HGNC:17278]	NA	110.723	133.874	136.56	247.192	204.418	127.144	133.441	166.541	98.7558	108.824	108.228	80.5925	123.15	126.694	236.448	183.608	253.748
19407	0	chr3	-	76724817	76740637	ENSGALT00000075637	8	1554	ENSGALG00000015808	SLC35A1	GO:0008643(carbohydrate transport);GO:0005351(sugar:proton symporter activity);GO:0015992(proton transport);GO:0000139(Golgi membrane);GO:0016021(integral component of membrane);GO:0016020(membrane)	NA	NA	NA	solute carrier family 35 member A1 [Source:HGNC Symbol;Acc:HGNC:11021]	NA	8.96582	6.44567	7.99175	7.46585	5.97261	9.00546	7.02257	5.42411	0.044724	0.0001	0.037498	0.0001	2.10098	0.0001	1.40288	1.90736	0.005871
19498	0	chr3	+	81110590	81188721	ENSGALT00000084967	54	7138	ENSGALG00000015908	COL12A1	GO:0031012(extracellular matrix);GO:0070062(extracellular exosome);GO:0005615(extracellular space);GO:0005576(extracellular region);GO:1903561(extracellular vesicle);GO:0035987(endodermal cell differentiation)	NA	NA	NA	collagen type XII alpha 1 chain [Source:HGNC Symbol;Acc:HGNC:2188]	NA	0.197387	0.0001	0.0001	6.64796	0.0001	0.007113	0.017626	0.005892	0.0001	0.0001	0.0001	0.0001	0.0001	0.0001	0.0001	0.0001	2.28107
19535	0	chr3	-	82215093	82512310	ENSGALT00000025694	31	4677	ENSGALG00000015944	RIMS1	GO:1903861(positive regulation of dendrite extension);GO:0006461(protein complex assembly);GO:0003723(RNA binding);GO:0048786(presynaptic active zone);GO:2000300(regulation of synaptic vesicle exocytosis);GO:0044325(ion channel binding);GO:0048791(calcium ion-regulated exocytosis of neurotransmitter);GO:0006887(exocytosis);GO:0017137(Rab GTPase binding);GO:0006886(intracellular protein transport)…	NA	NA	NA	regulating synaptic membrane exocytosis 1 [Source:HGNC Symbol;Acc:HGNC:17282]	NA	2.23264	1.70623	1.64935	0.034388	0.203794	0.016782	0.036756	0.120689	0.006566	0.0001	0.0001	0.0001	0.005709	0.007071	0.029798	0.058876	0.058838
19606	0	chr3	+	88537101	88568136	ENSGALT00000026320	16	1911	ENSGALG00000016313	GCLC	GO:0017109(glutamate-cysteine ligase complex);GO:0005829(cytosol);GO:2001237(negative regulation of extrinsic apoptotic signaling pathway);GO:0051900(regulation of mitochondrial depolarization);GO:0050880(regulation of blood vessel size);GO:0046685(response to arsenic-containing substance);GO:0045892(negative regulation of transcription, DNA-templated);GO:0045454(cell redox homeostasis);GO:004306…	00270(Cysteine and methionine metabolism);00480(Glutathione metabolism);04216(Ferroptosis)	K11204	EC:6.3.2.2	glutamate-cysteine ligase catalytic subunit [Source:HGNC Symbol;Acc:HGNC:4311]	NA	19.2978	25.078	23.2054	48.3398	32.1254	26.3306	20.7296	27.8717	11.0576	11.7149	6.41436	19.1443	11.5129	12.9998	21.1989	31.2226	15.7499
19644	0	chr3	-	91198903	91200687	ENSGALT00000036946	1	1785	ENSGALG00000022887	KBTBD11	GO:0031463(Cul3-RING ubiquitin ligase complex);GO:0004842(ubiquitin-protein transferase activity);GO:0016567(protein ubiquitination)	NA	NA	NA	kelch repeat and BTB domain containing 11 [Source:HGNC Symbol;Acc:HGNC:29104]	NA	9.16909	9.84852	8.00665	7.20821	7.4623	11.6516	12.7293	8.71565	1.93714	2.62907	2.96034	2.24258	1.06363	2.12341	10.9679	4.75692	6.7362
19646	0	chr3	-	91225080	91324009	ENSGALT00000056051	27	3981	ENSGALG00000016350	ARHGEF10	GO:0005813(centrosome);GO:0090630(activation of GTPase activity);GO:0090307(mitotic spindle assembly);GO:0051496(positive regulation of stress fiber assembly);GO:0051298(centrosome duplication);GO:0022011(myelination in peripheral nervous system);GO:0019894(kinesin binding);GO:0005089(Rho guanyl-nucleotide exchange factor activity);GO:0035023(regulation of Rho protein signal transduction);GO:0005…	NA	NA	NA	Rho guanine nucleotide exchange factor 10 [Source:HGNC Symbol;Acc:HGNC:14103]	NA	10.2023	12.029	8.35307	15.2217	19.0616	15.6309	9.63593	12.3112	3.55887	2.15341	2.11043	4.95212	1.23548	2.4436	6.19475	2.48371	2.25225
19648	0	chr3	-	91341697	91348290	ENSGALT00000083985	3	4731	ENSGALG00000039606	ENSGALG00000039606	NA	NA	NA	NA	NA	NA	4.99805	14.9684	17.4105	16.3186	18.1354	9.22822	7.15709	7.23431	4.44027	4.48344	3.71111	5.59917	4.95737	6.64665	9.67436	7.84177	7.43843
19656	0	chr3	-	92151998	92153098	ENSGALT00000026392	1	1101	ENSGALG00000016361	FAM110C	GO:0005938(cell cortex);GO:0060491(regulation of cell projection assembly);GO:0051897(positive regulation of protein kinase B signaling);GO:0030335(positive regulation of cell migration);GO:0043014(alpha-tubulin binding)	NA	NA	NA	family with sequence similarity 110 member C [Source:HGNC Symbol;Acc:HGNC:33340]	NA	0.509696	0.113156	0.382349	1.35523	1.19821	0.901521	0.843141	0.847671	0.190588	0.248038	0.711272	0.366737	0.2781	0.518948	0.20999	0.573205	2.56813
19732	0	chr3	+	96902538	96910173	ENSGALT00000026523	4	2884	ENSGALG00000016440	KLF11	GO:0016604(nuclear body);GO:0005925(focal adhesion);GO:0005829(cytosol);GO:0005654(nucleoplasm);GO:0045892(negative regulation of transcription, DNA-templated);GO:0043065(positive regulation of apoptotic process);GO:0008285(negative regulation of cell proliferation);GO:0000122(negative regulation of transcription from RNA polymerase II promoter);GO:0000083(regulation of transcription involved in …	NA	NA	NA	Kruppel like factor 11 [Source:HGNC Symbol;Acc:HGNC:11811]	NA	19.1951	24.4275	23.1226	48.3923	46.1801	23.8066	25.3527	36.5415	9.66593	5.9423	11.4393	4.26691	6.64938	8.84298	17.9099	9.6426	20.9551
19762	0	chr3	-	99229770	99382383	ENSGALT00000071540	47	7530	ENSGALG00000042614	NBAS	GO:0006890(retrograde vesicle-mediated transport, Golgi to ER);GO:0005783(endoplasmic reticulum);GO:0016020(membrane);GO:0000149(SNARE binding);GO:0000956(nuclear-transcribed mRNA catabolic process);GO:2000623(negative regulation of nuclear-transcribed mRNA catabolic process, nonsense-mediated decay);GO:0070939(Dsl1/NZR complex)	NA	NA	NA	neuroblastoma amplified sequence [Source:HGNC Symbol;Acc:HGNC:15625]	NA	10.7419	13.0604	11.6079	2.16277	7.3649	0.175958	0.031648	6.71202	0.13372	0.162917	0.071118	0.05795	0.050741	3.13697	4.40907	2.31827	4.25734
19803	0	chr3	+	102140473	102142807	ENSGALT00000026595	1	2335	ENSGALG00000016485	RHOB	GO:0070062(extracellular exosome);GO:0032154(cleavage furrow);GO:0016020(membrane);GO:0010008(endosome membrane);GO:0005925(focal adhesion);GO:0005886(plasma membrane);GO:0005770(late endosome);GO:0005769(early endosome);GO:0005634(nucleus);GO:0071479(cellular response to ionizing radiation);GO:0070301(cellular response to hydrogen peroxide);GO:0061154(endothelial tube morphogenesis);GO:0045786(n…	NA	NA	NA	ras homolog family member B [Source:HGNC Symbol;Acc:HGNC:668]	NA	25.149	25.1319	25.1451	35.4454	31.8932	16.4345	25.6841	14.4241	6.11904	5.22879	8.45598	10.9072	9.5027	13.7722	8.42658	6.7257	17.1738
19836	0	chr3	-	104694953	104737279	ENSGALT00000026624	37	4947	ENSGALG00000016504	ITSN2	GO:0070062(extracellular exosome);GO:0005813(centrosome);GO:1903861(positive regulation of dendrite extension);GO:0006897(endocytosis);GO:0035023(regulation of Rho protein signal transduction);GO:0005089(Rho guanyl-nucleotide exchange factor activity);GO:0005509(calcium ion binding);GO:0065009(regulation of molecular function)	NA	NA	NA	intersectin 2 [Source:HGNC Symbol;Acc:HGNC:6184]	NA	11.7552	12.2633	10.6273	29.3213	28.4928	23.5006	19.9224	21.9997	10.1524	8.89975	6.4779	9.80373	8.06861	10.4317	22.9955	11.6124	8.83472
19839	0	chr3	-	104801655	104806273	ENSGALT00000058498	2	510	ENSGALG00000029475	ENSGALG00000029475	NA	NA	NA	NA	NA	NA	4.02095	2.74953	2.11208	2.76544	2.46529	0.551536	1.32308	0.318234	0.393426	0.058503	0.219014	0.583284	0.38085	0.683322	0.853698	0.345898	0.692086
19841	0	chr3	-	104813251	104821524	ENSGALT00000089534	9	1431	ENSGALG00000016508	ENSGALG00000016508	NA	04144(Endocytosis)	NA	NA	NA	NA	2.99707	1.67375	2.27415	0.672887	2.50222	3.44726	0.944764	3.14648	0.262834	0.363258	0.353123	0.472472	0.281166	1.05	0.647753	0.48623	0.891386
19847	0	chr3	-	104858039	104883038	ENSGALT00000026641	17	2781	ENSGALG00000016512	NRBP1	GO:0006468(protein phosphorylation);GO:0005524(ATP binding);GO:0004672(protein kinase activity)	NA	NA	NA	nuclear receptor binding protein 1 [Source:HGNC Symbol;Acc:HGNC:7993]	NA	40.3817	33.949	36.1072	34.3138	28.3958	37.719	37.0618	30.9117	18.2301	23.2579	21.4292	19.9273	17.5759	22.8557	49.8451	33.7756	90.2478
19865	0	chr3	-	104943109	104952013	ENSGALT00000065038	18	6366	ENSGALG00000042543	ENSGALG00000042543	NA	NA	NA	NA	NA	NA	6.38842	6.79866	7.26888	5.31954	5.65553	1.93797	2.43502	1.58428	0.308537	0.20241	0.308902	0.343255	0.356329	1.05118	0.563211	0.464513	1.22333
20062	0	chr3	+	110170213	110176738	ENSGALT00000076315	4	1597	ENSGALG00000016708	ENPP4	GO:0070062(extracellular exosome);GO:0016020(membrane);GO:0046130(purine ribonucleoside catabolic process);GO:0030194(positive regulation of blood coagulation);GO:0047710(bis(5'-adenosyl)-triphosphatase activity);GO:0008152(metabolic process);GO:0003824(catalytic activity);GO:0016021(integral component of membrane)	00230(Purine metabolism)	K18424	EC:3.6.1.29	ectonucleotide pyrophosphatase/phosphodiesterase 4 [Source:HGNC Symbol;Acc:HGNC:3359]	NA	5.48097	6.13187	7.708	7.27017	6.59504	7.47726	0.634901	0.642182	5.29678	0.308867	0.13336	0.130521	0.186091	0.0001	0.084558	5.78334	0.196806
20078	0	chr3	+	110468638	110535055	ENSGALT00000036677	18	3008	ENSGALG00000016720	CD2AP	GO:0017124(SH3 domain binding);GO:0045296(cadherin binding);GO:0032911(negative regulation of transforming growth factor beta1 production);GO:1900182(positive regulation of protein localization to nucleus);GO:2000249(regulation of actin cytoskeleton reorganization);GO:0001726(ruffle);GO:0005737(cytoplasm);GO:0005886(plasma membrane);GO:0005911(cell-cell junction);GO:0031941(filamentous actin);GO:…	NA	NA	NA	CD2 associated protein [Source:HGNC Symbol;Acc:HGNC:14258]	NA	9.74147	16.2042	14.836	13.8623	13.67	14.6439	11.9726	16.2982	3.17566	6.08363	2.15504	2.89696	4.16168	7.37768	10.4197	4.29304	8.20791
20114	0	chr32	+	4853	7187	ENSGALT00000068703	8	891	ENSGALG00000029343	EIF3K	GO:0005852(eukaryotic translation initiation factor 3 complex);GO:0006413(translational initiation);GO:0003743(translation initiation factor activity);GO:0016020(membrane);GO:0005829(cytosol);GO:0070062(extracellular exosome)	NA	NA	NA	eukaryotic translation initiation factor 3 subunit K [Source:HGNC Symbol;Acc:HGNC:24656]	NA	24.8322	8.92058	4.13021	8.34773	24.1667	16.1471	4.23138	3.86045	0.306467	0.009242	1.50598	0.31319	0.220015	3.75644	4.45897	2.76988	2.02578
20126	0	chr32	+	63585	65399	ENSGALT00000087785	7	1122	ENSGALG00000044705	ENSGALG00000044705	NA	NA	NA	NA	NA	NA	3.87759	3.31923	6.30626	2.14872	1.5228	3.45771	11.6262	3.50047	0.246809	0.091193	0.900725	0.615914	2.2218	0.76499	1.72063	1.82011	0.511291
20140	0	chr33	-	90520	113298	ENSGALT00000071415	18	3642	ENSGALG00000043728	SCN8A	GO:0005248(voltage-gated sodium channel activity)	NA	NA	NA	sodium voltage-gated channel alpha subunit 8 [Source:HGNC Symbol;Acc:HGNC:10596]	NA	0.483144	0.591926	0.809695	0.393459	1.70041	0.341327	0.045431	0.213756	0.0001	0.0001	0.035111	0.0654	0.0001	0.22978	0.124623	0.017643	0.0001
20173	0	chr33	-	542155	556967	ENSGALT00000068615	28	10245	ENSGALG00000031702	ENSGALG00000031702	NA	NA	NA	NA	NA	NA	6.0503	1.56737	3.13923	11.632	2.53533	5.23674	4.9965	3.94331	3.12328	2.11333	1.48294	2.19434	1.09178	1.74066	2.18607	2.84355	3.64082
20177	0	chr33	-	572817	577717	ENSGALT00000071330	18	1464	ENSGALG00000037665	LMBR1L	GO:0005887(integral component of plasma membrane);GO:0004872(receptor activity);GO:0005886(plasma membrane);GO:0006898(receptor-mediated endocytosis)	NA	NA	NA	limb development membrane protein 1 like [Source:HGNC Symbol;Acc:HGNC:18268]	NA	1.063	0.955027	0.868103	0.219535	0.463512	0.486791	0.232861	0.868973	0.102142	0.0001	0.0001	0.068329	0.0001	0.352881	0.046868	0.220774	0.294471
20227	0	chr33	-	767595	775109	ENSGALT00000080680	21	5545	ENSGALG00000030661	STAT2	GO:0090140(regulation of mitochondrial fission);GO:0042802(identical protein binding);GO:0001932(regulation of protein phosphorylation);GO:0051607(defense response to virus);GO:0005829(cytosol);GO:0005886(plasma membrane);GO:0060337(type I interferon signaling pathway);GO:0044389(ubiquitin-like protein ligase binding)	04217(Necroptosis);04621(NOD-like receptor signaling pathway);05164(Influenza A);05168(Herpes simplex infection)	NA	NA	signal transducer and activator of transcription 2 [Source:HGNC Symbol;Acc:HGNC:11363]	NA	2.43045	2.15499	1.46815	1.54259	1.69358	1.15565	1.74184	1.70138	0.374648	0.080375	0.17682	1.07198	0.809332	0.270721	0.256184	0.988058	0.296008
20240	0	chr33	+	810188	827749	ENSGALT00000070674	6	6702	ENSGALG00000035487	SP1	GO:0006357(regulation of transcription from RNA polymerase II promoter);GO:0003676(nucleic acid binding);GO:0003700(transcription factor activity, sequence-specific DNA binding);GO:0006366(transcription from RNA polymerase II promoter);GO:0005634(nucleus)	04350(TGF-beta signaling pathway);04137(Mitophagy - animal)	NA	NA	Sp1 transcription factor [Source:HGNC Symbol;Acc:HGNC:11205]	NA	7.77373	12.5145	8.04492	7.63692	8.76047	11.111	12.4215	11.3307	1.70829	2.25188	2.67927	3.09599	1.86282	4.61554	3.66322	4.85442	4.00087
20328	0	chr33	+	1582460	1590372	ENSGALT00000072492	28	3470	ENSGALG00000032598	MYO1A	GO:0016323(basolateral plasma membrane);GO:0007605(sensory perception of sound);GO:0005903(brush border);GO:0005737(cytoplasm);GO:0016328(lateral plasma membrane);GO:0051015(actin filament binding);GO:0030030(cell projection organization);GO:0016324(apical plasma membrane);GO:0005902(microvillus);GO:0031941(filamentous actin);GO:0030033(microvillus assembly);GO:0051648(vesicle localization);GO:00…	NA	NA	NA	myosin IA [Source:HGNC Symbol;Acc:HGNC:7595]	NA	3.29419	3.61135	3.39429	6.97161	5.00001	2.91155	3.92279	0.38405	0.607468	0.57185	1.29731	0.161024	0.907571	1.24497	0.700344	0.984254	2.80213
20329	0	chr33	+	1583331	1588439	ENSGALT00000058712	21	2402	ENSGALG00000032598	MYO1A	GO:0016323(basolateral plasma membrane);GO:0007605(sensory perception of sound);GO:0005903(brush border);GO:0005737(cytoplasm);GO:0016328(lateral plasma membrane);GO:0051015(actin filament binding);GO:0030030(cell projection organization);GO:0016324(apical plasma membrane);GO:0005902(microvillus);GO:0031941(filamentous actin);GO:0030033(microvillus assembly);GO:0051648(vesicle localization);GO:00…	NA	NA	NA	myosin IA [Source:HGNC Symbol;Acc:HGNC:7595]	NA	7.96712	5.94777	4.3934	3.25203	4.94781	0.797922	0.168514	2.20333	0.03352	0.059102	0.0001	1.10738	0.0001	0.0001	0.26568	1.40264	0.842489
20358	0	chr4	+	72832	79863	ENSGALT00000048648	6	1352	ENSGALG00000039391	ZC3H12B	NA	NA	NA	NA	zinc finger CCCH-type containing 12B [Source:HGNC Symbol;Acc:HGNC:17407]	NA	2.20622	3.13101	0.0001	0.0001	1.21501	0.991777	0.751819	0.919954	0.0001	0.0001	0.0001	0.0001	0.0001	0.514634	0.0001	0.173452	0.528296
20366	0	chr4	+	132836	169547	ENSGALT00000052240	13	1743	ENSGALG00000039615	MSN	GO:0005856(cytoskeleton);GO:0008092(cytoskeletal protein binding);GO:0008360(regulation of cell shape);GO:0019901(protein kinase binding);GO:0043209(myelin sheath);GO:0071944(cell periphery);GO:2000401(regulation of lymphocyte migration);GO:0048471(perinuclear region of cytoplasm);GO:0010628(positive regulation of gene expression);GO:0005615(extracellular space);GO:0005737(cytoplasm);GO:0005634(n…	NA	NA	NA	moesin [Source:HGNC Symbol;Acc:HGNC:7373]	NA	32.1169	12.4841	32.2422	19.6399	26.3387	15.9865	12.3587	14.1473	5.49088	4.75914	4.70178	8.96923	5.57989	11.8802	8.7128	9.62874	8.94702
20392	0	chr4	+	1118722	1134255	ENSGALT00000054616	3	1344	ENSGALG00000041437	FAM155B	NA	NA	NA	NA	family with sequence similarity 155 member B [Source:HGNC Symbol;Acc:HGNC:30701]	NA	7.49441	5.9846	5.99007	5.77544	5.64461	2.96958	5.60937	3.10356	0.342473	0.888276	0.825009	1.11426	1.05465	1.64036	1.5616	1.31839	1.44063
20458	0	chr4	-	1692334	1710105	ENSGALT00000043597	8	3414	ENSGALG00000028506	NHSL2	GO:0030154(cell differentiation)	NA	NA	NA	NHS like 2 [Source:HGNC Symbol;Acc:HGNC:33737]	NA	1.85498	0.765382	0.819839	2.79919	2.99667	1.79577	1.08649	1.44709	0.872848	0.215886	1.90189	0.460554	0.734239	1.661	0.524452	1.18346	1.51296
20461	0	chr4	-	1738814	1777456	ENSGALT00000006133	11	2202	ENSGALG00000003860	MID2	GO:0070062(extracellular exosome);GO:0005874(microtubule);GO:1902187(negative regulation of viral release from host cell);GO:0051092(positive regulation of NF-kappaB transcription factor activity);GO:0051091(positive regulation of sequence-specific DNA binding transcription factor activity);GO:0046597(negative regulation of viral entry into host cell);GO:0045087(innate immune response);GO:0043123…	NA	NA	NA	midline 2 [Source:HGNC Symbol;Acc:HGNC:7096]	NA	6.28697	6.13701	6.4903	11.9667	11.1218	11.5881	14.5677	9.91293	3.23179	3.01465	4.28988	2.96847	1.92397	3.93885	2.54425	3.31783	4.49444
20504	0	chr4	+	1976126	1980330	ENSGALT00000044546	2	3672	ENSGALG00000028975	FRMPD3	NA	NA	NA	NA	FERM and PDZ domain containing 3 [Source:HGNC Symbol;Acc:HGNC:29382]	NA	5.11448	5.83498	5.78321	16.8969	16.4706	4.41299	5.41894	4.57144	2.48103	1.55403	4.00016	1.97598	2.79673	1.19904	1.95951	2.84294	3.86353
20610	0	chr4	+	3030738	3031856	ENSGALT00000009554	1	1119	ENSGALG00000005936	AGTR2	GO:2001238(positive regulation of extrinsic apoptotic signaling pathway);GO:0090190(positive regulation of branching involved in ureteric bud morphogenesis);GO:0072300(positive regulation of metanephric glomerulus development);GO:0051387(negative regulation of neurotrophin TRK receptor signaling pathway);GO:0051000(positive regulation of nitric-oxide synthase activity);GO:0045893(positive regulat…	04080(Neuroactive ligand-receptor interaction);04261(Adrenergic signaling in cardiomyocytes)	K04167	NA	angiotensin II receptor type 2 [Source:HGNC Symbol;Acc:HGNC:338]	NA	6.38966	6.92612	7.74784	13.9898	20.0436	18.1445	19.3217	21.875	5.61696	4.10891	6.28804	4.85316	5.75349	5.16015	6.17596	7.03212	5.89842
20611	0	chr4	+	3062274	3075508	ENSGALT00000009580	14	1923	ENSGALG00000005957	SLC6A14	GO:0070062(extracellular exosome);GO:0009636(response to toxic substance);GO:0031982(vesicle);GO:0006520(cellular amino acid metabolic process);GO:0006810(transport);GO:0006836(neurotransmitter transport);GO:0015293(symporter activity);GO:0005215(transporter activity);GO:0005328(neurotransmitter:sodium symporter activity);GO:0055085(transmembrane transport);GO:0005887(integral component of plasma…	NA	NA	NA	solute carrier family 6 member 14 [Source:HGNC Symbol;Acc:HGNC:11047]	NA	1.22188	3.64807	6.13321	2.27811	5.692	4.20537	4.55544	5.49462	0.218331	1.36429	0.289062	0.164988	0.93075	0.085669	1.16117	0.626505	0.748575
20616	0	chr4	+	3310661	3331202	ENSGALT00000032393	20	3816	ENSGALG00000005997	WDR44	GO:0005794(Golgi apparatus)	NA	NA	NA	WD repeat domain 44 [Source:HGNC Symbol;Acc:HGNC:30512]	NA	0.005645	0.00621	12.2218	4.73946	7.88259	7.30841	0.020771	5.86846	4.04376	0.09225	0.003109	0.007119	0.005737	0.004105	0.02551	3.21134	0.002276
20628	0	chr4	-	3509587	3568511	ENSGALT00000070754	8	9195	ENSGALG00000032045	MBNL3	GO:0046872(metal ion binding)	NA	NA	NA	muscleblind-like 3 isoform 6 [Source:RefSeq peptide;Acc:NP_001156814]	NA	7.62276	12.5088	7.26423	6.27637	6.23598	9.10172	4.08388	7.7168	1.48572	3.61422	2.81125	6.28734	4.18409	6.72391	7.38048	3.78832	3.04665
20664	0	chr4	+	4248504	4258576	ENSGALT00000009988	6	1825	ENSGALG00000006190	FHL1	GO:0005925(focal adhesion);GO:0005886(plasma membrane);GO:0005829(cytosol);GO:0005737(cytoplasm);GO:0005634(nucleus);GO:2000134(negative regulation of G1/S transition of mitotic cell cycle);GO:1901016(regulation of potassium ion transmembrane transporter activity);GO:0043268(positive regulation of potassium ion transport);GO:0030308(negative regulation of cell growth);GO:0010972(negative regulati…	NA	NA	NA	four and a half LIM domains 1 [Source:HGNC Symbol;Acc:HGNC:3702]	NA	83.3512	77.0799	63.0088	629.728	628.091	261.927	488.96	648.369	8.66071	7.85846	8.98327	20.8105	10.4418	7.51171	5.00932	10.3386	10.8426
20697	0	chr4	-	5116599	5171239	ENSGALT00000052828	2	1489	ENSGALG00000039706	ENSGALG00000039706	NA	NA	NA	NA	NA	NA	38.3962	25.2973	27.301	18.2272	16.5529	6.17242	9.4591	15.364	1.6501	1.24214	1.78834	1.51432	2.98241	12.5755	8.22933	2.38893	4.53807
20714	0	chr4	+	5247920	5296040	ENSGALT00000039757	5	3295	ENSGALG00000006822	PCDH19	GO:0007420(brain development);GO:0007155(cell adhesion);GO:0007399(nervous system development);GO:0005886(plasma membrane);GO:0007156(homophilic cell adhesion via plasma membrane adhesion molecules);GO:0007267(cell-cell signaling);GO:0005887(integral component of plasma membrane);GO:0005509(calcium ion binding);GO:0016021(integral component of membrane);GO:0016020(membrane)	NA	NA	NA	protocadherin-19 precursor [Source:RefSeq peptide;Acc:NP_001092077]	NA	15.9404	17.2459	15.6482	21.6879	19.9656	18.0632	22.5157	12.5617	3.54973	2.99663	5.82179	4.8167	3.37084	8.65194	2.82623	5.70712	10.3233
20743	0	chr4	+	8966507	9003532	ENSGALT00000011407	11	2633	ENSGALG00000007041	HDX	GO:0005634(nucleus);GO:0003677(DNA binding)	NA	NA	NA	highly divergent homeobox [Source:HGNC Symbol;Acc:HGNC:26411]	NA	12.6767	10.8273	12.0808	8.58124	8.9343	6.02795	4.15055	6.65116	4.04778	3.58573	2.15892	6.02761	3.72354	4.24584	11.0722	5.86951	5.57226
20825	0	chr4	+	11976831	12094695	ENSGALT00000012370	30	3951	ENSGALG00000007646	ENSGALG00000007646	GO:0048010(vascular endothelial growth factor receptor signaling pathway);GO:0038084(vascular endothelial growth factor signaling pathway);GO:0018108(peptidyl-tyrosine phosphorylation);GO:0004714(transmembrane receptor protein tyrosine kinase activity);GO:0005021(vascular endothelial growth factor-activated receptor activity);GO:0007169(transmembrane receptor protein tyrosine kinase signaling pat…	04060(Cytokine-cytokine receptor interaction);04510(Focal adhesion)	K05096	EC:2.7.10.1	NA	NA	47.6597	48.5296	42.8054	109.974	96.7688	92.3696	78.1636	86.0848	30.6925	32.2431	43.5703	23.967	24.944	25.7098	29.0593	33.4365	33.4624
20888	0	chr4	-	13955889	14009116	ENSGALT00000013221	52	5007	ENSGALG00000008141	COL4A5	GO:0031594(neuromuscular junction);GO:0005605(basal lamina);GO:0005604(basement membrane);GO:0005587(collagen type IV trimer);GO:0005581(collagen trimer);GO:0038063(collagen-activated tyrosine kinase receptor signaling pathway);GO:0007528(neuromuscular junction development);GO:0005201(extracellular matrix structural constituent);GO:0005578(proteinaceous extracellular matrix);GO:0005576(extracellu…	04512(ECM-receptor interaction);04510(Focal adhesion);04933(AGE-RAGE signaling pathway in diabetic complications)	K06237	NA	collagen type IV alpha 5 chain [Source:HGNC Symbol;Acc:HGNC:2207]	NA	7.83321	6.38389	7.22984	69.5474	73.9865	53.2799	74.2728	64.8494	12.5788	11.8761	11.5627	2.27131	3.7261	4.89193	2.75421	3.85175	9.91615
20970	0	chr4	+	17177697	17180298	ENSGALT00000060322	2	1136	ENSGALG00000036507	ENSGALG00000036507	NA	NA	NA	NA	NA	NA	0.325232	0.487989	0.724957	1.52084	1.43872	0.490116	0.0001	0.177162	0.113377	0.0001	0.23261	0.057798	0.044968	0.083025	0.185208	0.307721	0.139336
21008	0	chr4	-	18731395	18741506	ENSGALT00000083568	4	429	ENSGALG00000044816	ENSGALG00000044816	NA	NA	NA	NA	NA	NA	3.14671	1.45433	2.8544	2.11344	5.6029	1.81872	2.95094	1.43772	0.828061	0.204413	0.136144	1.42759	0.442152	0.530209	1.18578	1.09485	0.127101
21039	0	chr4	+	20472456	20478595	ENSGALT00000038895	8	1839	ENSGALG00000009262	FGB	GO:1903561(extracellular vesicle);GO:0072562(blood microparticle);GO:0070062(extracellular exosome);GO:0031091(platelet alpha granule);GO:0009986(cell surface);GO:0009897(external side of plasma membrane);GO:0005938(cell cortex);GO:0005615(extracellular space);GO:0005577(fibrinogen complex);GO:2000352(negative regulation of endothelial cell apoptotic process);GO:1902042(negative regulation of ext…	NA	NA	NA	fibrinogen beta chain [Source:HGNC Symbol;Acc:HGNC:3662]	NA	1.10024	0.805056	0.572325	0.806659	0.411869	0.15634	0.384781	0.181466	0.097116	0.050414	0.053273	0.0001	0.140094	0.0001	0.100961	0.446918	0.025554
21083	0	chr4	-	22094647	22103005	ENSGALT00000072797	8	1572	ENSGALG00000009451	PPID	GO:0003755(peptidyl-prolyl cis-trans isomerase activity);GO:0005829(cytosol);GO:0005737(cytoplasm);GO:0005730(nucleolus);GO:0005634(nucleus);GO:0071492(cellular response to UV-A);GO:0061077(chaperone-mediated protein folding);GO:0050714(positive regulation of protein secretion);GO:0045070(positive regulation of viral genome replication);GO:0043065(positive regulation of apoptotic process);GO:0034…	04217(Necroptosis);04218(Cellular senescence)	K05864	EC:5.2.1.8	peptidylprolyl isomerase D [Source:HGNC Symbol;Acc:HGNC:9257]	NA	0.865364	4.22263	1.07561	5.25996	1.26914	6.06553	3.34129	6.01938	0.386355	1.79109	0.174354	0.526768	0.419256	0.100138	1.32311	0.350312	0.471869
21084	0	chr4	+	22123132	22155070	ENSGALT00000015418	17	3411	ENSGALG00000020251	FNIP2	GO:0005737(cytoplasm);GO:0033138(positive regulation of peptidyl-serine phosphorylation);GO:0031334(positive regulation of protein complex assembly);GO:0008630(intrinsic apoptotic signaling pathway in response to DNA damage);GO:0006468(protein phosphorylation);GO:0001932(regulation of protein phosphorylation);GO:0000122(negative regulation of transcription from RNA polymerase II promoter);GO:0051…	04150(mTOR signaling pathway)	K20401	NA	folliculin interacting protein 2 [Source:HGNC Symbol;Acc:HGNC:29280]	NA	8.77273	9.89898	9.53571	19.7975	15.4636	14.4745	6.94925	13.1602	3.91515	7.58408	3.30519	4.86289	3.68227	4.82746	7.35157	6.11955	5.8406
21085	0	chr4	-	22161538	22193169	ENSGALT00000086472	5	726	ENSGALG00000045983	C4orf45	NA	NA	NA	NA	chromosome 4 open reading frame 45 [Source:HGNC Symbol;Acc:HGNC:26342]	NA	0.242674	0.612111	0.871138	1.30117	1.47047	0.0001	0.479258	1.14412	0.54567	0.230722	0.336447	0.038749	0.278701	0.0001	0.0001	0.35288	0.596817
21289	0	chr4	-	34292490	34326591	ENSGALT00000016460	13	2580	ENSGALG00000010119	CDKL2	GO:0005634(nucleus);GO:0005813(centrosome);GO:0051726(regulation of cell cycle);GO:0004693(cyclin-dependent protein serine/threonine kinase activity);GO:0006468(protein phosphorylation);GO:0005524(ATP binding);GO:0004672(protein kinase activity)	NA	NA	NA	cyclin dependent kinase like 2 [Source:HGNC Symbol;Acc:HGNC:1782]	NA	0.916575	0.721478	1.07035	0.337711	0.686343	0.399046	0.202965	0.0001	0.0001	0.022601	0.080462	0.0001	0.0001	0.350166	0.34188	0.081892	0.072804
21353	0	chr4	-	35356333	35390332	ENSGALT00000062336	14	2043	ENSGALG00000010371	FAM13A	GO:0007165(signal transduction)	NA	NA	NA	family with sequence similarity 13 member A [Source:HGNC Symbol;Acc:HGNC:19367]	NA	3.74066	7.48675	2.09709	4.26625	6.03403	1.81333	5.65398	1.19342	1.18388	0.834024	2.09647	0.414142	0.445269	0.0001	5.58097	2.23438	4.33608
21374	0	chr4	+	37840437	37922607	ENSGALT00000054213	21	1422	ENSGALG00000039411	COL25A1	GO:0008201(heparin binding);GO:0005615(extracellular space);GO:0005576(extracellular region);GO:0005887(integral component of plasma membrane);GO:0001540(amyloid-beta binding);GO:0060385(axonogenesis involved in innervation)	NA	NA	NA	collagen type XXV alpha 1 chain [Source:HGNC Symbol;Acc:HGNC:18603]	NA	5.39268	5.53709	5.22811	4.80007	4.42803	0.791112	0.494373	1.25654	0.100329	0.034793	0.079548	0.089836	0.076714	0.111731	0.270917	0.091973	0.340479
21404	0	chr4	+	38954559	38970574	ENSGALT00000085356	7	1825	ENSGALG00000010575	INTS12	GO:0032039(integrator complex);GO:0016180(snRNA processing);GO:0046872(metal ion binding);GO:0005634(nucleus)	NA	NA	NA	integrator complex subunit 12 [Source:HGNC Symbol;Acc:HGNC:25067]	NA	0.846622	1.86207	0.368211	0.0001	0.268175	0.028426	0.612953	0.451116	0.0001	0.0001	0.082227	0.123899	0.0001	0.0001	0.055428	0.299679	0.006572
21413	0	chr4	-	39085986	39107244	ENSGALT00000017236	9	5868	ENSGALG00000010592	TET2	GO:0080182(histone H3-K4 trimethylation);GO:0080111(DNA demethylation);GO:0045944(positive regulation of transcription from RNA polymerase II promoter);GO:0030099(myeloid cell differentiation);GO:0006493(protein O-linked glycosylation);GO:0006211(5-methylcytosine catabolic process);GO:0070579(methylcytosine dioxygenase activity);GO:0008270(zinc ion binding);GO:0008198(ferrous iron binding);GO:005…	NA	NA	NA	tet methylcytosine dioxygenase 2 [Source:HGNC Symbol;Acc:HGNC:25941]	NA	14.6355	14.7401	12.6247	23.574	21.8223	31.5312	19.1967	25.1594	6.31944	9.92708	3.82042	8.71824	2.86229	7.99611	25.0859	16.8889	15.9325
21518	0	chr4	+	45634033	45635898	ENSGALT00000080491	5	774	ENSGALG00000038372	PRDM8	GO:0005634(nucleus)	NA	NA	NA	PR/SET domain 8 [Source:HGNC Symbol;Acc:HGNC:13993]	NA	0.328915	0.463558	0.618014	0.924746	1.20671	0.892492	1.59112	1.44066	0.068002	0.178747	0.033257	0.239457	0.0001	0.0001	0.183269	0.222499	0.606715
21522	0	chr4	+	45935473	45954816	ENSGALT00000017742	18	2334	ENSGALG00000010909	PRKG2	GO:0030553(cGMP binding);GO:0004692(cGMP-dependent protein kinase activity);GO:0006468(protein phosphorylation);GO:0016740(transferase activity);GO:0005524(ATP binding);GO:0004674(protein serine/threonine kinase activity);GO:0004672(protein kinase activity);GO:0000166(nucleotide binding);GO:0016310(phosphorylation);GO:0016301(kinase activity)	04540(Gap junction)	K19477	EC:2.7.11.12	protein kinase, cGMP-dependent, type II [Source:HGNC Symbol;Acc:HGNC:9416]	NA	0.176595	0.097228	0.335602	1.15752	1.59755	0.426842	0.168606	0.252886	0.427944	0.07438	0.0001	0.19317	0.044094	0.176005	0.409646	0.153992	0.049429
21541	0	chr4	-	46127455	46159442	ENSGALT00000018050	31	5702	ENSGALG00000011078	PTPN13	GO:0016311(dephosphorylation);GO:0035335(peptidyl-tyrosine dephosphorylation);GO:0006470(protein dephosphorylation);GO:0016791(phosphatase activity);GO:0004725(protein tyrosine phosphatase activity);GO:0036312(phosphatidylinositol 3-kinase regulatory subunit binding);GO:0014066(regulation of phosphatidylinositol 3-kinase signaling);GO:0005634(nucleus);GO:0005737(cytoplasm);GO:0005886(plasma membr…	NA	NA	NA	protein tyrosine phosphatase, non-receptor type 13 [Source:HGNC Symbol;Acc:HGNC:9646]	NA	9.48012	8.94799	8.8945	14.7567	13.3369	11.3432	11.0758	13.5509	3.44746	4.25879	3.85047	3.65194	2.21936	3.04481	4.98975	3.24407	5.30678
21587	0	chr4	+	46825116	46842745	ENSGALT00000018298	12	2385	ENSGALG00000011221	ENSGALG00000011221	GO:0019432(triglyceride biosynthetic process);GO:0016024(CDP-diacylglycerol biosynthetic process);GO:0004366(glycerol-3-phosphate O-acyltransferase activity);GO:0008654(phospholipid biosynthetic process);GO:0003841(1-acylglycerol-3-phosphate O-acyltransferase activity);GO:0016746(transferase activity, transferring acyl groups);GO:0006629(lipid metabolic process);GO:0005789(endoplasmic reticulum m…	00561(Glycerolipid metabolism);00564(Glycerophospholipid metabolism)	K13506	EC:2.3.1.15	NA	NA	11.9042	10.8636	11.2664	13.4636	15.724	19.5401	16.5384	19.4768	5.49776	8.97392	6.00698	7.45321	8.31803	11.1039	19.4079	8.49827	14.7726
21689	0	chr4	-	51398618	51596974	ENSGALT00000019091	18	4125	ENSGALG00000011680	EPHA5	GO:0071944(cell periphery);GO:0005912(adherens junction);GO:1904322(cellular response to forskolin);GO:0071372(cellular response to follicle-stimulating hormone stimulus);GO:0061178(regulation of insulin secretion involved in cellular response to glucose stimulus);GO:0043087(regulation of GTPase activity);GO:0048013(ephrin receptor signaling pathway);GO:0032956(regulation of actin cytoskeleton or…	NA	NA	NA	EPH receptor A5 [Source:HGNC Symbol;Acc:HGNC:3389]	NA	1.99289	2.23434	1.70347	4.16421	4.04261	1.37664	1.73408	1.89496	0.695346	0.663036	0.614795	0.718857	0.346341	1.14799	0.629439	0.825676	0.969266
21712	0	chr4	-	52140111	52141780	ENSGALT00000019284	7	1097	ENSGALG00000011812	ENSGALG00000011812	GO:0008146(sulfotransferase activity);GO:0016740(transferase activity)	NA	NA	NA	NA	NA	13.5855	11.287	9.87877	31.8293	24.9912	28.1238	28.3716	27.2027	5.16783	7.16806	6.02409	3.45494	3.36711	12.9476	6.37308	7.23346	9.46245
21747	0	chr4	-	54694735	54754695	ENSGALT00000082943	2	1082	ENSGALG00000032956	ENSGALG00000032956	NA	NA	NA	NA	NA	NA	2.10037	1.19994	1.30946	1.55532	0.860979	0.03813	0.104249	0.148946	0.0001	0.0001	0.0001	0.046512	0.044616	0.081375	0.0001	0.080378	0.075196
21749	0	chr4	+	54891142	54894585	ENSGALT00000019519	5	1332	ENSGALG00000011967	MAD2L1	GO:0072686(mitotic spindle);GO:0048471(perinuclear region of cytoplasm);GO:0005829(cytosol);GO:0005737(cytoplasm);GO:0005694(chromosome);GO:0005654(nucleoplasm);GO:0005643(nuclear pore);GO:0005634(nucleus);GO:0000922(spindle pole);GO:0000776(kinetochore);GO:0000775(chromosome, centromeric region);GO:1904667(negative regulation of ubiquitin protein ligase activity);GO:0090267(positive regulation o…	04110(Cell cycle);04114(Oocyte meiosis);04914(Progesterone-mediated oocyte maturation)	NA	NA	mitotic arrest deficient 2 like 1 [Source:HGNC Symbol;Acc:HGNC:6763]	NA	1.11728	5.76703	0.036828	6.08134	4.17246	3.44764	1.9483	3.60921	0.241655	0.0001	0.0001	0.0001	0.0001	0.0001	0.0001	1.85269	1.31455
21923	0	chr4	-	63632952	63673835	ENSGALT00000022219	14	1596	ENSGALG00000013661	MICU3	GO:0005509(calcium ion binding)	NA	NA	NA	mitochondrial calcium uptake family member 3 [Source:HGNC Symbol;Acc:HGNC:27820]	NA	2.46041	4.68608	4.52383	0.284917	4.38541	0.0001	0.0001	5.5676	0.321257	1.43247	0.28768	0.160828	0.231588	0.600944	5.03397	3.23827	0.11274
22001	0	chr4	-	66884633	66910624	ENSGALT00000087693	7	1739	ENSGALG00000014115	SLAIN2	GO:0015630(microtubule cytoskeleton);GO:0035371(microtubule plus-end);GO:0005829(cytosol);GO:0005813(centrosome);GO:0031122(cytoplasmic microtubule organization);GO:0031116(positive regulation of microtubule polymerization);GO:0031113(regulation of microtubule polymerization);GO:0007020(microtubule nucleation)	NA	NA	NA	SLAIN motif family member 2 [Source:HGNC Symbol;Acc:HGNC:29282]	NA	1.55424	4.26212	4.074	2.35126	1.95151	0.0001	0.0001	1.19636	0.0001	0.0001	0.0001	0.0001	1.66163	0.0001	1.87329	0.0001	1.3351
22060	0	chr4	+	69684903	69698651	ENSGALT00000090339	12	2007	ENSGALG00000041993	UGDH	GO:0005654(nucleoplasm);GO:0070062(extracellular exosome);GO:0001702(gastrulation with mouth forming second);GO:0003979(UDP-glucose 6-dehydrogenase activity);GO:0006065(UDP-glucuronate biosynthetic process);GO:0051287(NAD binding);GO:0005829(cytosol);GO:0016616(oxidoreductase activity, acting on the CH-OH group of donors, NAD or NADP as acceptor);GO:0005634(nucleus);GO:0055114(oxidation-reduction…	00040(Pentose and glucuronate interconversions);00053(Ascorbate and aldarate metabolism);00520(Amino sugar and nucleotide sugar metabolism)	NA	NA	UDP-glucose 6-dehydrogenase [Source:UniProtKB/Swiss-Prot;Acc:Q5F3T9]	NA	17.2857	20.2885	13.3121	8.54139	10.9964	7.8284	7.77855	9.87968	2.94803	3.31165	2.44032	2.7429	1.31165	3.47429	5.26141	4.61265	8.18102
22168	0	chr4	+	76744861	76951561	ENSGALT00000023380	8	1250	ENSGALG00000014485	LDB2	GO:0031252(cell leading edge);GO:0005886(plasma membrane);GO:0005730(nucleolus);GO:0005667(transcription factor complex);GO:0005634(nucleus);GO:0045944(positive regulation of transcription from RNA polymerase II promoter);GO:0044089(positive regulation of cellular component biogenesis);GO:0043549(regulation of kinase activity);GO:0035019(somatic stem cell population maintenance);GO:0030334(regula…	NA	NA	NA	LIM domain binding 2 [Source:HGNC Symbol;Acc:HGNC:6533]	NA	6.33331	7.48032	8.69504	11.572	14.3642	11.8544	9.61621	15.2105	2.22212	2.36335	2.04368	2.95265	1.5748	3.52703	2.95674	3.48006	4.50278
22192	0	chr4	-	77403388	77451937	ENSGALT00000023429	14	1704	ENSGALG00000014516	CPEB2	GO:0006417(regulation of translation);GO:0003730(mRNA 3'-UTR binding);GO:1990124(messenger ribonucleoprotein complex);GO:2000766(negative regulation of cytoplasmic translation);GO:0006412(translation);GO:0043022(ribosome binding);GO:0008135(translation factor activity, RNA binding);GO:0000900(translation repressor activity, nucleic acid binding);GO:0045202(synapse);GO:0043005(neuron projection);G…	04114(Oocyte meiosis);04914(Progesterone-mediated oocyte maturation)	NA	NA	cytoplasmic polyadenylation element binding protein 2 [Source:HGNC Symbol;Acc:HGNC:21745]	NA	1.18104	0.0001	0.0001	1.33741	0.729364	0.192538	0.0001	0.228131	0.0001	0.0001	0.0001	0.318613	0.0001	0.0001	0.0001	0.0001	2.20502
22238	0	chr4	-	79799418	79843362	ENSGALT00000074566	14	2809	ENSGALG00000041203	CRMP1A	GO:0016810(hydrolase activity, acting on carbon-nitrogen (but not peptide) bonds);GO:0000226(microtubule cytoskeleton organization);GO:0007411(axon guidance);GO:0016787(hydrolase activity);GO:0007399(nervous system development);GO:0005737(cytoplasm);GO:0031005(filamin binding);GO:0010977(negative regulation of neuron projection development);GO:1904530(negative regulation of actin filament binding…	NA	NA	NA	collapsin response mediator protein 1 [Source:HGNC Symbol;Acc:HGNC:2365]	NA	2.49044	2.3108	1.34716	3.14536	2.27014	0.475852	0.56711	0.028734	0.067061	0.0001	0.069754	0.071902	0.035484	0.0001	0.0001	0.418947	0.424069
22240	0	chr4	-	79893106	79894712	ENSGALT00000089425	2	477	ENSGALG00000045849	ENSGALG00000045849	NA	NA	NA	NA	NA	NA	7.95774	7.87028	6.94668	3.14512	2.54025	0.694731	0.345076	0.319932	0.0001	0.0001	0.0001	0.0001	0.127704	0.395128	0.181559	0.115219	0.0001
22271	0	chr4	+	81448020	81470785	ENSGALT00000077090	11	1383	ENSGALG00000034673	HTRA3	GO:0008236(serine-type peptidase activity);GO:0006508(proteolysis);GO:0030514(negative regulation of BMP signaling pathway);GO:0004175(endopeptidase activity);GO:0030512(negative regulation of transforming growth factor beta receptor signaling pathway)	NA	NA	NA	HtrA serine peptidase 3 [Source:HGNC Symbol;Acc:HGNC:30406]	NA	8.27289	6.15319	6.50007	24.2968	19.614	26.7111	21.3969	25.4202	5.54963	7.89816	5.36841	4.29738	2.04602	8.40936	5.81985	4.93093	10.3221
22290	0	chr4	-	82653009	82668929	ENSGALT00000037207	4	1464	ENSGALG00000015628	MSANTD1	NA	NA	NA	NA	Myb/SANT DNA binding domain containing 1 [Source:HGNC Symbol;Acc:HGNC:33741]	NA	3.79717	4.8856	4.89978	3.11876	2.61862	0.055071	0.0001	0.275662	0.035952	0.020792	0.0001	0.0001	0.0001	0.0001	0.0001	0.0001	0.089336
22332	0	chr4	-	83993011	84044572	ENSGALT00000001712	17	5346	ENSGALG00000015708	FGFR3	GO:0030133(transport vesicle);GO:0005887(integral component of plasma membrane);GO:0005886(plasma membrane);GO:0005794(Golgi apparatus);GO:0005783(endoplasmic reticulum);GO:1902178(fibroblast growth factor receptor apoptotic signaling pathway);GO:0070374(positive regulation of ERK1 and ERK2 cascade);GO:0046777(protein autophosphorylation);GO:0043552(positive regulation of phosphatidylinositol 3-k…	04010(MAPK signaling pathway);04144(Endocytosis);04810(Regulation of actin cytoskeleton)	K05094	EC:2.7.10.1	fibroblast growth factor receptor 3 [Source:HGNC Symbol;Acc:HGNC:3690]	NA	2.90728	2.09422	1.4275	3.02022	2.82363	1.76322	2.12934	2.23491	0.441086	0.09596	0.314162	0.619507	0.224649	0.393911	0.522884	1.08824	0.173627
22419	0	chr4	+	86477984	86480165	ENSGALT00000072061	2	1038	ENSGALG00000037561	ENSGALG00000037561	NA	NA	NA	NA	NA	NA	3.83664	2.2058	2.4205	2.38192	2.01117	0.0001	0.0001	0.0001	0.0001	0.0001	0.0001	0.0001	0.0001	0.0001	0.0001	0.125677	0.0001
22453	0	chr4	+	89114207	89212205	ENSGALT00000086688	23	3219	ENSGALG00000015995	PTPRA	GO:0070062(extracellular exosome);GO:0043235(receptor complex);GO:0006468(protein phosphorylation);GO:0008286(insulin receptor signaling pathway);GO:0004725(protein tyrosine phosphatase activity);GO:0005515(protein binding);GO:0004721(phosphoprotein phosphatase activity);GO:0016787(hydrolase activity);GO:0016311(dephosphorylation);GO:0035335(peptidyl-tyrosine dephosphorylation);GO:0006470(protein…	NA	NA	NA	protein tyrosine phosphatase, receptor type A [Source:HGNC Symbol;Acc:HGNC:9664]	NA	22.0888	30.1552	31.2951	18.066	18.2188	13.1703	10.8499	1.92869	3.87832	4.93208	0.0001	5.59936	4.11609	0.530736	4.87036	5.75204	7.94208
22464	0	chr4	-	89251924	89258225	ENSGALT00000025781	4	1821	ENSGALG00000016001	LZTS3	GO:0014069(postsynaptic density)	NA	NA	NA	leucine zipper tumor suppressor family member 3 [Source:HGNC Symbol;Acc:HGNC:30139]	NA	4.46778	7.66237	7.35619	10.8631	14.4198	4.42067	7.18907	4.79634	3.11196	2.81616	2.62007	3.41379	3.08139	2.47412	9.14875	5.10249	9.51047
22465	0	chr4	-	89251924	89258225	ENSGALT00000077018	3	1986	ENSGALG00000016001	LZTS3	GO:0014069(postsynaptic density)	NA	NA	NA	leucine zipper tumor suppressor family member 3 [Source:HGNC Symbol;Acc:HGNC:30139]	NA	6.42029	3.10768	2.47846	4.1894	4.7773	1.42396	2.29118	2.67068	1.09659	0.603024	3.16145	2.13029	0.94489	0.393425	12.0548	1.08689	2.23008
22673	0	chr5	+	1554590	1556262	ENSGALT00000090145	2	770	ENSGALG00000045199	ENSGALG00000045199	NA	NA	NA	NA	NA	NA	64.1067	71.3397	75.1846	109.15	114.009	121.922	152.474	133.288	32.6005	27.6053	38.6401	25.1619	21.3226	120.757	45.4318	53.1565	112.494
22692	0	chr5	-	1655609	1665618	ENSGALT00000006436	6	1236	ENSGALG00000004044	CSRP3	GO:0030018(Z disc);GO:0060048(cardiac muscle contraction);GO:0055003(cardiac myofibril assembly);GO:0048738(cardiac muscle tissue development);GO:0045944(positive regulation of transcription from RNA polymerase II promoter);GO:0035995(detection of muscle stretch);GO:0033365(protein localization to organelle);GO:0006874(cellular calcium ion homeostasis);GO:0003300(cardiac muscle hypertrophy);GO:00…	NA	NA	NA	cysteine and glycine rich protein 3 [Source:HGNC Symbol;Acc:HGNC:2472]	NA	6.23299	5.43903	7.11788	47.3574	75.6958	19.4661	33.9306	49.3565	0.303382	0.026024	0.219504	0.216465	0.0001	0.479916	0.353947	0.261623	0.35983
22755	0	chr5	+	3929439	3933286	ENSGALT00000081317	2	851	ENSGALG00000029231	ENSGALG00000029231	NA	NA	NA	NA	NA	NA	1.28844	1.71834	0.506784	0.292012	0.284379	0.0001	0.0001	0.284537	0.0001	0.193189	0.261061	0.059334	0.0001	0.0001	0.615801	0.309126	0.060743
22757	0	chr5	-	4465495	4469937	ENSGALT00000065057	2	3640	ENSGALG00000012142	KCNA4	GO:0030955(potassium ion binding);GO:0016021(integral component of membrane);GO:0071805(potassium ion transmembrane transport);GO:0051260(protein homooligomerization);GO:0005249(voltage-gated potassium channel activity);GO:0034765(regulation of ion transmembrane transport);GO:0005244(voltage-gated ion channel activity);GO:0008076(voltage-gated potassium channel complex);GO:0006813(potassium ion t…	NA	NA	NA	potassium voltage-gated channel subfamily A member 4 [Source:HGNC Symbol;Acc:HGNC:6222]	NA	0.248542	0.315089	0.475814	0.368549	0.220659	0.044299	0.03542	0.054995	0.0001	0.0001	0.0001	0.0001	0.01416	0.0001	0.0001	0.0001	0.088704
22779	0	chr5	-	5440929	5471308	ENSGALT00000019788	9	1254	ENSGALG00000012115	WT1	GO:0016607(nuclear speck);GO:0005654(nucleoplasm);GO:0005829(cytosol);GO:0072284(metanephric S-shaped body morphogenesis);GO:0072207(metanephric epithelium development);GO:0072112(glomerular visceral epithelial cell differentiation);GO:0071371(cellular response to gonadotropin stimulus);GO:0071320(cellular response to cAMP);GO:0061032(visceral serous pericardium development);GO:0043065(positive r…	NA	NA	NA	Wilms tumor 1 [Source:HGNC Symbol;Acc:HGNC:12796]	NA	0.0001	0.623045	0.708422	0.85274	0.308466	0.910628	0.584676	1.12403	0.042807	0.0001	0.0001	0.02329	0.0001	0.0001	0.0001	0.11975	0.0001
22853	0	chr5	-	8920344	8945952	ENSGALT00000009084	15	2495	ENSGALG00000005662	AMPD3	GO:0097009(energy homeostasis);GO:0046039(GTP metabolic process);GO:0046034(ATP metabolic process);GO:0046033(AMP metabolic process);GO:0046031(ADP metabolic process);GO:0034101(erythrocyte homeostasis);GO:0032264(IMP salvage);GO:0009168(purine ribonucleoside monophosphate biosynthetic process);GO:0006188(IMP biosynthetic process);GO:0019239(deaminase activity);GO:0003876(AMP deaminase activity);…	00230(Purine metabolism)	K01490	EC:3.5.4.6	adenosine monophosphate deaminase 3 [Source:HGNC Symbol;Acc:HGNC:470]	NA	74.3785	92.2338	75.9528	135.069	136.066	72.9274	55.7892	68.7154	59.4489	58.3967	41.8644	39.0205	53.8272	30.118	173.36	113.248	183.872
22874	0	chr5	+	9485917	9520172	ENSGALT00000070644	22	2880	ENSGALG00000032161	SCUBE2	NA	NA	NA	NA	signal peptide, CUB domain and EGF like domain containing 2 [Source:HGNC Symbol;Acc:HGNC:30425]	NA	3.60605	5.22783	3.74674	5.61893	5.20263	1.63914	1.17285	2.82897	0.608649	1.23215	0.72928	0.90133	1.38724	0.434543	1.25897	1.51536	1.53089
22878	0	chr5	+	9571335	9574683	ENSGALT00000087983	5	1206	ENSGALG00000044914	C11orf16	NA	NA	NA	NA	chromosome 11 open reading frame 16 [Source:HGNC Symbol;Acc:HGNC:1169]	NA	1.30225	0.660117	1.00812	0.271368	0.331519	0.160425	1.0354	0.419262	0.0001	0.036624	0.102546	0.080067	0.148633	0.224804	0.194923	0.15277	0.155105
22895	0	chr5	-	10199239	10319919	ENSGALT00000063633	12	1521	ENSGALG00000005986	TUB	GO:0007605(sensory perception of sound);GO:0032403(protein complex binding);GO:0005829(cytosol);GO:0050766(positive regulation of phagocytosis);GO:0005576(extracellular region);GO:0060041(retina development in camera-type eye);GO:0097500(receptor localization to non-motile cilium);GO:0006910(phagocytosis, recognition);GO:0045494(photoreceptor cell maintenance);GO:1903546(protein localization to p…	NA	NA	NA	tubby bipartite transcription factor [Source:HGNC Symbol;Acc:HGNC:12406]	NA	0.0001	4.73417	5.89924	2.9892	3.17585	0.380027	0.313536	0.584774	0.0001	0.0001	0.022691	0.0001	0.0001	0.0001	0.214296	0.015798	0.0001
22913	0	chr5	+	10595547	10677542	ENSGALT00000054570	13	1653	ENSGALG00000032558	INSC	NA	NA	NA	NA	INSC, spindle orientation adaptor protein [Source:HGNC Symbol;Acc:HGNC:33116]	NA	10.5263	9.25183	10.9662	0.0001	3.759	1.40598	0.0001	0.0001	0.0001	0.0001	0.0001	0.0001	0.0001	0.0001	0.0001	0.179667	0.0001
22931	0	chr5	-	11859274	11923748	ENSGALT00000009964	39	4647	ENSGALG00000006172	ABCC8	GO:0005267(potassium channel activity);GO:0005886(plasma membrane);GO:0044325(ion channel binding);GO:0008076(voltage-gated potassium channel complex);GO:0042383(sarcolemma);GO:0008282(ATP-sensitive potassium channel complex);GO:0006813(potassium ion transport);GO:0008281(sulfonylurea receptor activity);GO:0042626(ATPase activity, coupled to transmembrane movement of substances);GO:0071805(potass…	02010(ABC transporters)	NA	NA	ATP binding cassette subfamily C member 8 [Source:HGNC Symbol;Acc:HGNC:59]	NA	8.92759	6.27803	8.7243	17.9436	19.96	7.72013	5.34849	6.27622	4.00669	2.03361	2.28293	2.7855	2.66209	1.23489	2.45724	3.95011	2.08514
22934	0	chr5	-	11938573	11982935	ENSGALT00000009990	20	1814	ENSGALG00000006192	USH1C	GO:0051015(actin filament binding);GO:0007605(sensory perception of sound);GO:0030507(spectrin binding);GO:0000086(G2/M transition of mitotic cell cycle);GO:0043623(cellular protein complex assembly);GO:0045494(photoreceptor cell maintenance);GO:0050953(sensory perception of light stimulus);GO:0050957(equilibrioception);GO:1904106(protein localization to microvillus);GO:1904970(brush border assem…	NA	NA	NA	USH1 protein network component harmonin [Source:HGNC Symbol;Acc:HGNC:12597]	NA	0.590544	0.893182	0.594702	0.157677	0.318532	0.018102	0.03367	0.210397	0.0001	0.0001	0.0001	0.0001	0.0001	0.034133	0.024931	0.022207	0.0001
22975	0	chr5	+	13148444	13149910	ENSGALT00000067796	2	991	ENSGALG00000032687	PHLDA2	NA	NA	NA	NA	pleckstrin homology like domain family A member 2 [Source:HGNC Symbol;Acc:HGNC:12385]	NA	2.59528	4.70631	5.67036	1.51008	1.72855	2.65214	1.77673	1.46671	0.291939	0.201548	0.779747	0.780809	0.342036	1.33651	0.576029	0.64148	2.06511
23102	0	chr5	-	17023170	17024801	ENSGALT00000088649	6	644	ENSGALG00000043860	ENSGALG00000043860	NA	NA	NA	NA	NA	NA	1.72039	1.52459	0.660982	0.233249	0.609502	0.349132	1.19888	0.383725	0.0001	0.042887	0.091359	0.175385	0.218907	0.285246	1.2853	0.044914	0.493458
23118	0	chr5	+	17525970	17539505	ENSGALT00000084122	5	1563	ENSGALG00000007555	CCND1	GO:0017053(transcriptional repressor complex);GO:0005923(bicellular tight junction);GO:0005737(cytoplasm);GO:0005654(nucleoplasm);GO:0005634(nucleus);GO:0005622(intracellular);GO:0000307(cyclin-dependent protein kinase holoenzyme complex);GO:2000045(regulation of G1/S transition of mitotic cell cycle);GO:0097421(liver regeneration);GO:0071310(cellular response to organic substance);GO:0071157(neg…	04310(Wnt signaling pathway);04340(Hedgehog signaling pathway);04371(Apelin signaling pathway);04068(FoxO signaling pathway);04110(Cell cycle);04115(p53 signaling pathway);04218(Cellular senescence);04510(Focal adhesion);04530(Tight junction);04933(AGE-RAGE signaling pathway in diabetic complications)	NA	NA	cyclin D1 [Source:HGNC Symbol;Acc:HGNC:1582]	NA	39.2709	25.8543	10.5312	17.1452	13.2016	12.9634	18.4441	16.6217	0.496772	0.328014	0.167116	4.08512	0.27942	2.38819	3.50253	0.373327	2.49498
23120	0	chr5	+	17526319	17539506	ENSGALT00000050052	4	1064	ENSGALG00000007555	CCND1	GO:0017053(transcriptional repressor complex);GO:0005923(bicellular tight junction);GO:0005737(cytoplasm);GO:0005654(nucleoplasm);GO:0005634(nucleus);GO:0005622(intracellular);GO:0000307(cyclin-dependent protein kinase holoenzyme complex);GO:2000045(regulation of G1/S transition of mitotic cell cycle);GO:0097421(liver regeneration);GO:0071310(cellular response to organic substance);GO:0071157(neg…	04310(Wnt signaling pathway);04340(Hedgehog signaling pathway);04371(Apelin signaling pathway);04068(FoxO signaling pathway);04110(Cell cycle);04115(p53 signaling pathway);04218(Cellular senescence);04510(Focal adhesion);04530(Tight junction);04933(AGE-RAGE signaling pathway in diabetic complications)	NA	NA	cyclin D1 [Source:HGNC Symbol;Acc:HGNC:1582]	NA	65.7064	69.3025	19.9957	30.8906	19.0674	20.4651	19.5095	23.7836	0.0001	0.0001	0.0001	3.78078	0.0001	3.17174	3.77297	0.0001	3.94455
23121	0	chr5	+	17526406	17539517	ENSGALT00000088287	5	1138	ENSGALG00000007555	CCND1	GO:0017053(transcriptional repressor complex);GO:0005923(bicellular tight junction);GO:0005737(cytoplasm);GO:0005654(nucleoplasm);GO:0005634(nucleus);GO:0005622(intracellular);GO:0000307(cyclin-dependent protein kinase holoenzyme complex);GO:2000045(regulation of G1/S transition of mitotic cell cycle);GO:0097421(liver regeneration);GO:0071310(cellular response to organic substance);GO:0071157(neg…	04310(Wnt signaling pathway);04340(Hedgehog signaling pathway);04371(Apelin signaling pathway);04068(FoxO signaling pathway);04110(Cell cycle);04115(p53 signaling pathway);04218(Cellular senescence);04510(Focal adhesion);04530(Tight junction);04933(AGE-RAGE signaling pathway in diabetic complications)	K04503	NA	cyclin D1 [Source:HGNC Symbol;Acc:HGNC:1582]	NA	2.32036	10.0658	4.11014	19.9184	5.43477	2.08519	7.98818	1.28228	0.0001	0.0001	0.064597	0.0001	0.253474	0.417208	0.0001	0.000131	1.59539
23170	0	chr5	-	19027052	19102516	ENSGALT00000064627	11	1796	ENSGALG00000037556	SLC1A2	GO:0070207(protein homotrimerization);GO:0009986(cell surface);GO:0005887(integral component of plasma membrane);GO:0046326(positive regulation of glucose import);GO:0005886(plasma membrane);GO:0007399(nervous system development);GO:0009611(response to wounding);GO:0030424(axon);GO:0035264(multicellular organism growth);GO:0009416(response to light stimulus);GO:0031668(cellular response to extrac…	NA	NA	NA	solute carrier family 1 member 2 [Source:HGNC Symbol;Acc:HGNC:10940]	NA	4.65662	1.13269	1.21229	0.642827	0.0001	0.575711	0.0001	0.00621	0.0001	0.0001	0.0001	0.0001	0.0001	0.385955	0.0001	0.0001	0.536368
23171	0	chr5	-	19028204	19101484	ENSGALT00000073006	11	3918	ENSGALG00000037556	SLC1A2	GO:0070207(protein homotrimerization);GO:0009986(cell surface);GO:0005887(integral component of plasma membrane);GO:0046326(positive regulation of glucose import);GO:0005886(plasma membrane);GO:0007399(nervous system development);GO:0009611(response to wounding);GO:0030424(axon);GO:0035264(multicellular organism growth);GO:0009416(response to light stimulus);GO:0031668(cellular response to extrac…	NA	NA	NA	solute carrier family 1 member 2 [Source:HGNC Symbol;Acc:HGNC:10940]	NA	2.86937	4.034	3.55936	1.56979	3.19371	1.03857	2.01919	2.21516	0.258478	0.175164	0.02659	0.335061	0.158862	1.07811	0.0001	0.405525	1.16934
23205	0	chr5	+	22127305	22175544	ENSGALT00000047652	9	935	ENSGALG00000036901	TSPAN18	NA	NA	NA	NA	tetraspanin 18 [Source:HGNC Symbol;Acc:HGNC:20660]	NA	12.54	14.8852	15.4462	34.4259	32.5567	15.65	16.0678	14.3542	5.47401	5.96538	6.54116	6.24596	3.79954	5.73717	9.16493	9.29908	11.1728
23206	0	chr5	-	22179397	22198849	ENSGALT00000068249	7	1556	ENSGALG00000014069	TP53I11	GO:0016021(integral component of membrane);GO:0016020(membrane)	NA	NA	NA	tumor protein p53 inducible protein 11 [Source:HGNC Symbol;Acc:HGNC:16842]	NA	28.1278	17.0402	28.9972	18.6056	16.9813	8.77717	9.79793	13.1504	3.31267	2.40941	3.5482	3.48092	3.73628	1.82104	7.97168	4.98704	7.40925
23381	0	chr5	+	26257224	26292702	ENSGALT00000065678	9	1863	ENSGALG00000009300	ENSGALG00000009300	GO:0005737(cytoplasm);GO:0007399(nervous system development);GO:0007405(neuroblast proliferation);GO:0007409(axonogenesis);GO:0021670(lateral ventricle development);GO:0021849(neuroblast division in subventricular zone);GO:0030900(forebrain development);GO:0034332(adherens junction organization);GO:0050769(positive regulation of neurogenesis)	04330(Notch signaling pathway)	K06057	NA	NA	NA	19.3213	9.45427	23.3272	25.7065	36.5715	14.2813	3.83624	4.52334	1.72033	1.49217	1.71896	2.1557	0.542516	3.64522	5.4085	3.06419	5.31719
23422	0	chr5	-	27987462	28003889	ENSGALT00000015356	14	1497	ENSGALG00000009431	PLEKHD1	NA	NA	NA	NA	pleckstrin homology and coiled-coil domain containing D1 [Source:HGNC Symbol;Acc:HGNC:20148]	NA	2.56348	1.25738	2.85518	0.920723	1.22778	1.36741	1.02228	1.02593	0.098106	0.214845	0.181774	0.533881	0.29361	1.07881	1.12067	0.67554	0.627009
23438	0	chr5	+	28356160	28358209	ENSGALT00000060504	2	1623	ENSGALG00000039228	Zfp36l1	GO:0046872(metal ion binding);GO:0003723(RNA binding);GO:0003729(mRNA binding);GO:0035925(mRNA 3'-UTR AU-rich region binding);GO:0071889(14-3-3 protein binding);GO:0000165(MAPK cascade);GO:0000288(nuclear-transcribed mRNA catabolic process, deadenylation-dependent decay);GO:0001570(vasculogenesis);GO:0003342(proepicardium development);GO:0006417(regulation of translation);GO:0006915(apoptotic pro…	04218(Cellular senescence)	K18753	NA	ZFP36 ring finger protein like 1 [Source:HGNC Symbol;Acc:HGNC:1107]	NA	48.8768	64.6411	67.8158	55.2437	46.0038	28.1843	43.5659	30.178	12.9903	11.6079	17.3391	23.6449	14.0008	51.3947	43.081	38.706	69.7688
23554	0	chr5	-	33851319	33962481	ENSGALT00000057736	16	4939	ENSGALG00000009900	PRKD1	GO:0005938(cell cortex);GO:0005911(cell-cell junction);GO:0005886(plasma membrane);GO:0005829(cytosol);GO:0005802(trans-Golgi network);GO:0005737(cytoplasm);GO:0005634(nucleus);GO:0051279(regulation of release of sequestered calcium ion into cytosol);GO:0050829(defense response to Gram-negative bacterium);GO:0048193(Golgi vesicle transport);GO:0045669(positive regulation of osteoblast differentia…	NA	NA	NA	protein kinase D1 [Source:HGNC Symbol;Acc:HGNC:9407]	NA	9.48435	7.31607	6.53408	3.63233	7.62562	5.51345	5.21277	9.56478	2.3542	2.90674	1.65583	1.60878	1.87093	2.03967	4.51479	3.81818	3.24594
23612	0	chr5	-	36236931	36240449	ENSGALT00000045536	6	1728	ENSGALG00000027864	NFKBIA	GO:0008139(nuclear localization sequence binding);GO:0019899(enzyme binding);GO:0031625(ubiquitin protein ligase binding);GO:0042802(identical protein binding);GO:0051059(NF-kappaB binding);GO:0000060(protein import into nucleus, translocation);GO:0007253(cytoplasmic sequestering of NF-kappaB);GO:0010468(regulation of gene expression);GO:0010745(negative regulation of macrophage derived foam cell…	04210(Apoptosis);04620(Toll-like receptor signaling pathway);04621(NOD-like receptor signaling pathway);04622(RIG-I-like receptor signaling pathway);04623(Cytosolic DNA-sensing pathway);04920(Adipocytokine signaling pathway);05164(Influenza A);05168(Herpes simplex infection)	K04734	NA	NFKB inhibitor alpha [Source:HGNC Symbol;Acc:HGNC:7797]	NA	29.9731	40.747	36.0037	108.043	111.232	35.996	33.6352	38.244	21.8535	21.5122	34.6953	13.9875	22.9722	52.0372	33.7582	37.7177	51.2467
23669	0	chr5	-	37905667	37911272	ENSGALT00000054865	8	1091	ENSGALG00000010229	ABCD4	GO:0005789(endoplasmic reticulum membrane);GO:0005777(peroxisome);GO:0009235(cobalamin metabolic process);GO:0042626(ATPase activity, coupled to transmembrane movement of substances);GO:0016887(ATPase activity);GO:0055085(transmembrane transport);GO:0005524(ATP binding);GO:0000166(nucleotide binding);GO:0016021(integral component of membrane);GO:0016020(membrane);GO:1990830(cellular response to l…	02010(ABC transporters);04146(Peroxisome)	NA	NA	ATP binding cassette subfamily D member 4 [Source:HGNC Symbol;Acc:HGNC:68]	NA	2.63121	5.89383	2.33048	2.93258	2.37821	1.07172	0.728367	1.95596	0.402064	0.211902	0.187744	0.301656	0.255979	0.167125	0.777762	0.566394	0.271742
23673	0	chr5	-	37928770	37933727	ENSGALT00000016634	3	2211	ENSGALG00000010233	SYNDIG1L	GO:0005794(Golgi apparatus);GO:0009607(response to biotic stimulus);GO:0016021(integral component of membrane);GO:0016020(membrane)	NA	NA	NA	synapse differentiation inducing 1 like [Source:HGNC Symbol;Acc:HGNC:32388]	NA	1.75704	1.21695	1.19798	0.570256	0.449838	0.255252	0.787843	0.569214	0.213066	0.103745	0.143715	0.161919	0.17463	0.567404	0.356177	0.156317	1.22134
23677	0	chr5	-	37973837	38033648	ENSGALT00000080003	36	5761	ENSGALG00000010258	LTBP2	GO:0070062(extracellular exosome);GO:0031012(extracellular matrix);GO:0005615(extracellular space);GO:0005576(extracellular region);GO:0097435(supramolecular fiber organization);GO:0005509(calcium ion binding)	NA	NA	NA	latent transforming growth factor beta binding protein 2 [Source:HGNC Symbol;Acc:HGNC:6715]	NA	89.0271	90.9183	88.2744	151.041	173.243	57.9111	57.6021	61.1856	14.1713	14.7581	17.0525	13.568	21.4153	9.1386	11.8133	24.6422	26.4357
23735	0	chr5	+	39170119	39179894	ENSGALT00000016945	23	2629	ENSGALG00000010406	TMEM63C	GO:0006812(cation transport);GO:0005227(calcium activated cation channel activity);GO:0098655(cation transmembrane transport);GO:0016021(integral component of membrane);GO:0016020(membrane)	NA	NA	NA	transmembrane protein 63C [Source:HGNC Symbol;Acc:HGNC:23787]	NA	12.2736	12.6831	11.1353	8.33071	7.18048	3.35524	5.58467	3.99436	1.81906	2.05027	1.76094	2.57943	2.00904	5.35831	3.73761	5.23523	5.94183
23808	0	chr5	-	43435163	43478488	ENSGALT00000055358	4	958	ENSGALG00000010665	FOXN3	GO:0045892(negative regulation of transcription, DNA-templated);GO:0007095(mitotic G2 DNA damage checkpoint);GO:0008022(protein C-terminus binding);GO:0043565(sequence-specific DNA binding);GO:0045893(positive regulation of transcription, DNA-templated);GO:0030154(cell differentiation);GO:0003700(transcription factor activity, sequence-specific DNA binding);GO:0005634(nucleus);GO:0006355(regulati…	NA	NA	NA	forkhead box N3 [Source:HGNC Symbol;Acc:HGNC:1928]	NA	11.613	12.2556	15.1566	13.185	17.5701	6.70741	3.12897	6.09846	1.10895	3.97271	2.13852	1.60767	0.476154	2.79765	7.55643	7.72702	0.999711
23811	0	chr5	-	43435163	43550813	ENSGALT00000061528	8	1881	ENSGALG00000010665	FOXN3	GO:0045892(negative regulation of transcription, DNA-templated);GO:0007095(mitotic G2 DNA damage checkpoint);GO:0008022(protein C-terminus binding);GO:0043565(sequence-specific DNA binding);GO:0045893(positive regulation of transcription, DNA-templated);GO:0030154(cell differentiation);GO:0003700(transcription factor activity, sequence-specific DNA binding);GO:0005634(nucleus);GO:0006355(regulati…	NA	NA	NA	forkhead box N3 [Source:HGNC Symbol;Acc:HGNC:1928]	NA	8.38644	11.2945	12.3932	7.98234	9.27251	9.60997	18.5211	13.2959	2.90184	2.73102	2.32773	2.63777	4.69627	3.46414	3.97432	5.3141	3.05193
23934	0	chr5	-	48617965	48625370	ENSGALT00000018296	4	1118	ENSGALG00000011220	SLC25A29	GO:1903826(arginine transmembrane transport);GO:0005739(mitochondrion);GO:1902616(acyl carnitine transmembrane transport);GO:0006865(amino acid transport);GO:0006844(acyl carnitine transport);GO:0015227(acyl carnitine transmembrane transporter activity);GO:0015171(amino acid transmembrane transporter activity);GO:0005743(mitochondrial inner membrane);GO:0006839(mitochondrial transport);GO:0016021…	NA	NA	NA	solute carrier family 25 member 29 [Source:HGNC Symbol;Acc:HGNC:20116]	NA	17.4123	12.2266	13.7773	22.9677	19.7508	22.2684	12.6134	18.6351	8.52526	11.9599	6.5271	12.0742	10.556	13.3544	67.4951	26.4081	58.5903
23935	0	chr5	+	48638645	48642763	ENSGALT00000032511	6	921	ENSGALG00000011225	SLC25A47	GO:0005739(mitochondrion);GO:0022857(transmembrane transporter activity);GO:0005743(mitochondrial inner membrane);GO:0006839(mitochondrial transport);GO:0016021(integral component of membrane);GO:0055085(transmembrane transport);GO:0006810(transport);GO:0016020(membrane)	NA	NA	NA	solute carrier family 25 member 47 [Source:HGNC Symbol;Acc:HGNC:20115]	NA	0.103006	0.669583	0.624797	1.75339	2.15089	2.25226	1.68489	0.813545	0.050554	0.290348	0.030891	0.0001	0.055965	0.618444	4.62622	1.64002	1.36816
23977	0	chr5	+	50296341	50303640	ENSGALT00000066670	11	1727	ENSGALG00000011464	EIF5	GO:0005886(plasma membrane);GO:0005829(cytosol);GO:0005737(cytoplasm);GO:0006446(regulation of translational initiation);GO:0045296(cadherin binding);GO:0003723(RNA binding);GO:0006413(translational initiation);GO:0003743(translation initiation factor activity)	03013(RNA transport)	NA	NA	eukaryotic translation initiation factor 5 [Source:HGNC Symbol;Acc:HGNC:3299]	NA	3.48012	3.91169	5.22458	2.26128	3.62328	1.97938	1.32923	1.82044	0.0001	0.0001	0.214435	1.28414	1.36697	1.04341	1.15838	1.35828	1.20294
23979	0	chr5	+	50298770	50303647	ENSGALT00000088251	10	1716	ENSGALG00000011464	EIF5	GO:0005886(plasma membrane);GO:0005829(cytosol);GO:0005737(cytoplasm);GO:0006446(regulation of translational initiation);GO:0045296(cadherin binding);GO:0003723(RNA binding);GO:0006413(translational initiation);GO:0003743(translation initiation factor activity)	03013(RNA transport)	NA	NA	eukaryotic translation initiation factor 5 [Source:HGNC Symbol;Acc:HGNC:3299]	NA	0.176284	0.196141	0.182394	4.4599	0.204466	0.20483	3.06964	3.36582	0.080179	0.072141	0.088716	0.141929	0.12959	0.113522	2.39765	0.100244	0.103214
24066	0	chr5	+	53326815	53340864	ENSGALT00000056229	3	1779	ENSGALG00000041183	SGPP1	GO:0005783(endoplasmic reticulum);GO:0016020(membrane);GO:0042392(sphingosine-1-phosphate phosphatase activity);GO:0006665(sphingolipid metabolic process);GO:0006668(sphinganine-1-phosphate metabolic process);GO:0006670(sphingosine metabolic process);GO:0097191(extrinsic apoptotic signaling pathway);GO:0097193(intrinsic apoptotic signaling pathway)	NA	NA	NA	sphingosine-1-phosphate phosphatase 1 [Source:HGNC Symbol;Acc:HGNC:17720]	NA	13.6596	12.01	11.9268	14.6649	13.2435	5.50609	4.26144	5.66623	2.85281	2.36505	3.51287	3.17385	3.60807	5.044	5.65837	4.94286	6.50526
24206	0	chr5	+	57766706	57794466	ENSGALT00000019990	14	1766	ENSGALG00000012241	KLHDC1	GO:0005829(cytosol)	NA	NA	NA	kelch domain containing 1 [Source:HGNC Symbol;Acc:HGNC:19836]	NA	0.0001	7.3607	6.70588	20.5648	14.7443	9.58429	10.8188	20.5636	2.86469	4.05536	1.21844	1.90813	2.37411	1.37778	3.32908	2.74272	2.55582
24244	0	chr5	+	58190951	58203141	ENSGALT00000020205	13	6579	ENSGALG00000012374	FRMD6	GO:0043296(apical junction complex);GO:0034613(cellular protein localization);GO:0032970(regulation of actin filament-based process);GO:0003383(apical constriction);GO:0005856(cytoskeleton);GO:0031032(actomyosin structure organization);GO:0005200(structural constituent of cytoskeleton)	NA	NA	NA	FERM domain containing 6 [Source:HGNC Symbol;Acc:HGNC:19839]	NA	7.82618	10.471	8.75637	11.1845	12.0972	5.37232	7.66932	5.82279	1.77813	1.71726	2.2454	2.68858	2.44524	3.0389	1.6736	2.61851	4.17251
24274	0	chr5	+	58927535	58931703	ENSGALT00000020373	6	764	ENSGALG00000012466	FKBP3	GO:0000413(protein peptidyl-prolyl isomerization);GO:0005528(FK506 binding);GO:0003755(peptidyl-prolyl cis-trans isomerase activity);GO:0061077(chaperone-mediated protein folding);GO:0016853(isomerase activity);GO:0005737(cytoplasm);GO:0005634(nucleus);GO:0003723(RNA binding)	NA	NA	NA	FK506 binding protein 3 [Source:HGNC Symbol;Acc:HGNC:3719]	NA	1.86184	15.1701	0.242392	0.033709	3.02347	4.99743	0.301571	2.59951	2.48301	0.250309	0.049058	0.048826	0.233976	0.877817	15.0904	0.212791	0.131464
24373	0	chr6	-	4809011	4885036	ENSGALT00000041122	19	3339	ENSGALG00000002555	RET	GO:0045121(membrane raft);GO:0043235(receptor complex);GO:0043231(intracellular membrane-bounded organelle);GO:0010008(endosome membrane);GO:0005887(integral component of plasma membrane);GO:0005886(plasma membrane);GO:0005829(cytosol);GO:0072300(positive regulation of metanephric glomerulus development);GO:0071300(cellular response to retinoic acid);GO:0061146(Peyer's patch morphogenesis);GO:005…	NA	NA	NA	ret proto-oncogene [Source:HGNC Symbol;Acc:HGNC:9967]	NA	6.46082	2.70708	4.13813	7.40552	9.80903	5.21105	2.81924	4.86293	1.9455	0.784896	1.75907	1.10591	0.733282	0.442198	1.85083	2.48597	1.63899
24386	0	chr6	-	5216878	5221687	ENSGALT00000084218	6	1232	ENSGALG00000002703	TFAM	GO:0042645(mitochondrial nucleoid);GO:0005739(mitochondrion);GO:0005634(nucleus);GO:0045944(positive regulation of transcription from RNA polymerase II promoter);GO:0045893(positive regulation of transcription, DNA-templated);GO:0033108(mitochondrial respiratory chain complex assembly);GO:0006391(transcription initiation from mitochondrial promoter);GO:0006390(transcription from mitochondrial pro…	04371(Apelin signaling pathway)	K11830	NA	transcription factor A, mitochondrial [Source:HGNC Symbol;Acc:HGNC:11741]	NA	0.708398	3.07515	1.14803	0.0001	0.942692	0.0001	0.58812	0.271844	0.0001	0.0001	0.0001	0.0001	0.0001	0.0001	0.0001	0.181114	0.0001
24399	0	chr6	+	6330204	6628545	ENSGALT00000004324	36	6679	ENSGALG00000002744	PCDH15	GO:0032421(stereocilium bundle);GO:0032420(stereocilium);GO:0005886(plasma membrane);GO:0005737(cytoplasm);GO:0001750(photoreceptor outer segment);GO:1905515(non-motile cilium assembly);GO:0060122(inner ear receptor stereocilium organization);GO:0060088(auditory receptor cell stereocilium organization);GO:0060013(righting reflex);GO:0051017(actin filament bundle assembly);GO:0050973(detection of …	NA	NA	NA	protocadherin related 15 [Source:HGNC Symbol;Acc:HGNC:14674]	NA	0.419273	1.52936	1.3178	1.57833	0.898561	0.370838	0.386953	0.372441	0.015761	0.042951	0.030551	0.07595	0.023075	0.915925	0.864185	0.117092	0.197943
24426	0	chr6	-	8297642	8403485	ENSGALT00000053154	10	4354	ENSGALG00000031534	ARID5B	GO:0044212(transcription regulatory region DNA binding);GO:0003713(transcription coactivator activity);GO:0000122(negative regulation of transcription from RNA polymerase II promoter);GO:0001822(kidney development);GO:0009791(post-embryonic development);GO:1990830(cellular response to leukemia inhibitory factor);GO:0060612(adipose tissue development);GO:0001227(transcriptional repressor activity,…	NA	NA	NA	AT-rich interaction domain 5B [Source:HGNC Symbol;Acc:HGNC:17362]	NA	13.0671	11.1557	15.2108	12.2538	12.081	9.87515	13.0615	11.7918	4.25316	4.73326	2.63936	2.20724	1.81273	4.38091	3.9889	2.78619	8.38297
24482	0	chr6	+	9714901	9791882	ENSGALT00000040944	8	3270	ENSGALG00000003701	SGMS1	GO:2001237(negative regulation of extrinsic apoptotic signaling pathway);GO:0046513(ceramide biosynthetic process);GO:0033188(sphingomyelin synthase activity);GO:0002950(ceramide phosphoethanolamine synthase activity);GO:0016021(integral component of membrane);GO:0016020(membrane)	00600(Sphingolipid metabolism)	NA	NA	sphingomyelin synthase 1 [Source:HGNC Symbol;Acc:HGNC:29799]	NA	8.83052	7.98692	8.21283	14.2384	12.1295	9.47085	7.74127	8.29657	5.11958	6.45397	5.45175	2.33761	1.90693	3.45922	21.7539	6.53286	10.9136
24488	0	chr6	+	9868124	10254176	ENSGALT00000006037	18	2229	ENSGALG00000003805	PRKG1	GO:0005886(plasma membrane);GO:0005794(Golgi apparatus);GO:0005737(cytoplasm);GO:0090331(negative regulation of platelet aggregation);GO:0060087(relaxation of vascular smooth muscle);GO:0045986(negative regulation of smooth muscle contraction);GO:0043087(regulation of GTPase activity);GO:0030900(forebrain development);GO:0019934(cGMP-mediated signaling);GO:0016358(dendrite development);GO:0007165…	04540(Gap junction);04270(Vascular smooth muscle contraction)	NA	NA	protein kinase, cGMP-dependent, type I [Source:HGNC Symbol;Acc:HGNC:9414]	NA	27.891	22.4583	23.6551	49.4161	40.4305	15.424	20.6662	18.6565	4.80458	3.97748	4.17512	2.26032	2.62863	3.23794	6.95287	3.51448	19.7339
24490	0	chr6	+	10257158	10258080	ENSGALT00000079592	2	645	ENSGALG00000038293	ENSGALG00000038293	NA	NA	NA	NA	NA	NA	27.9681	18.2408	31.5561	74.9046	44.9124	17.071	15.4553	18.1061	4.95047	3.01979	2.43422	0.792437	1.44108	1.10685	3.98806	1.66029	9.10881
24495	0	chr6	-	10419368	10437738	ENSGALT00000084242	18	2487	ENSGALG00000003861	HERC4	GO:0007283(spermatogenesis);GO:0005829(cytosol);GO:0001650(fibrillar center);GO:0061630(ubiquitin protein ligase activity);GO:0016567(protein ubiquitination);GO:0005737(cytoplasm);GO:0004842(ubiquitin-protein transferase activity);GO:0016740(transferase activity)	04120(Ubiquitin mediated proteolysis)	NA	NA	HECT and RLD domain containing E3 ubiquitin protein ligase 4 [Source:HGNC Symbol;Acc:HGNC:24521]	NA	4.37053	4.49538	5.21137	4.53202	5.89792	7.37877	3.32449	4.85983	3.37884	3.14974	0.863517	5.56351	2.56394	0.854155	12.4407	2.35896	6.92096
24512	0	chr6	+	10643054	10718538	ENSGALT00000067102	18	5040	ENSGALG00000031604	TET1	GO:0008284(positive regulation of cell proliferation);GO:0005506(iron ion binding);GO:0003677(DNA binding);GO:0031062(positive regulation of histone methylation);GO:0070579(methylcytosine dioxygenase activity);GO:0080111(DNA demethylation);GO:0090310(negative regulation of methylation-dependent chromatin silencing)	NA	NA	NA	tet methylcytosine dioxygenase 1 [Source:HGNC Symbol;Acc:HGNC:29484]	NA	16.0023	0.354618	0.608566	4.46028	0.420506	0.33573	0.232821	1.81697	0.126514	0.134155	0.119288	0.240277	0.529725	0.243715	1.02137	2.5687	0.677111
24585	0	chr6	+	11813371	11905029	ENSGALT00000063543	32	4161	ENSGALG00000036824	CDH23	NA	NA	NA	NA	cadherin related 23 [Source:HGNC Symbol;Acc:HGNC:13733]	NA	1.0539	0.035642	0.196048	1.53623	0.0001	0.148204	0.277266	0.0001	0.028414	0.0001	0.0001	0.0001	0.0001	0.0001	0.508309	0.312462	0.0001
24620	0	chr6	+	13237756	13296880	ENSGALT00000051363	33	5808	ENSGALG00000043018	DLG5	GO:0060999(positive regulation of dendritic spine development);GO:0014069(postsynaptic density);GO:0036064(ciliary basal body);GO:0030336(negative regulation of cell migration);GO:0030054(cell junction);GO:0045176(apical protein localization);GO:0030901(midbrain development);GO:0008013(beta-catenin binding);GO:0051965(positive regulation of synapse assembly);GO:0008092(cytoskeletal protein bindin…	NA	NA	NA	discs large MAGUK scaffold protein 5 [Source:HGNC Symbol;Acc:HGNC:2904]	NA	22.2659	0.035299	12.844	16.7314	14.9168	7.86999	9.85675	8.13585	5.11457	2.59204	1.08588	0.012254	3.66247	0.510269	19.1071	1.65521	10.2824
24621	0	chr6	+	13251837	13264358	ENSGALT00000061170	6	1131	ENSGALG00000043018	DLG5	GO:0060999(positive regulation of dendritic spine development);GO:0014069(postsynaptic density);GO:0036064(ciliary basal body);GO:0030336(negative regulation of cell migration);GO:0030054(cell junction);GO:0045176(apical protein localization);GO:0030901(midbrain development);GO:0008013(beta-catenin binding);GO:0051965(positive regulation of synapse assembly);GO:0008092(cytoskeletal protein bindin…	NA	NA	NA	discs large MAGUK scaffold protein 5 [Source:HGNC Symbol;Acc:HGNC:2904]	NA	2.85773	4.49563	6.56246	1.47707	3.06991	0.0001	0.951007	0.85008	0.268301	0.306777	0.522311	0.446683	0.343089	0.0001	1.67965	0.767083	1.30497
24624	0	chr6	+	13362771	13792901	ENSGALT00000040502	28	3967	ENSGALG00000004980	kcnma1	GO:0034765(regulation of ion transmembrane transport);GO:0008076(voltage-gated potassium channel complex);GO:0005515(protein binding);GO:0005249(voltage-gated potassium channel activity);GO:0005244(voltage-gated ion channel activity);GO:0071805(potassium ion transmembrane transport);GO:0006813(potassium ion transport);GO:0006811(ion transport);GO:0060072(large conductance calcium-activated potass…	04270(Vascular smooth muscle contraction)	NA	NA	Calcium-activated potassium channel subunit alpha-1 [Source:UniProtKB/Swiss-Prot;Acc:Q8AYS8]	NA	8.20697	15.9639	21.0735	31.0197	31.7733	73.3718	63.8386	64.1209	11.8829	4.18313	3.86302	6.8575	5.45391	5.32984	7.92664	7.0848	3.86262
24667	0	chr6	-	15927126	15933426	ENSGALT00000008299	3	1866	ENSGALG00000005169	FUT11	GO:0070062(extracellular exosome);GO:0032580(Golgi cisterna membrane);GO:0036065(fucosylation);GO:0046920(alpha-(1->3)-fucosyltransferase activity);GO:0008417(fucosyltransferase activity);GO:0000139(Golgi membrane);GO:0006486(protein glycosylation);GO:0005794(Golgi apparatus);GO:0016757(transferase activity, transferring glycosyl groups);GO:0016740(transferase activity);GO:0016021(integral compon…	NA	NA	NA	fucosyltransferase 11 [Source:HGNC Symbol;Acc:HGNC:19233]	NA	22.927	21.1472	18.1651	21.0722	21.0797	13.8541	15.1091	12.0973	8.10023	12.7183	11.2996	6.69078	7.23072	11.9457	15.8761	15.8036	21.4802
24679	0	chr6	+	16425555	16427345	ENSGALT00000008603	2	1752	ENSGALG00000005359	ENSGALG00000005359	GO:0007015(actin filament organization);GO:0016021(integral component of membrane);GO:0016020(membrane)	NA	NA	NA	NA	NA	6.01426	4.84558	4.3704	9.05456	8.71243	11.6491	8.76569	10.7973	3.85353	6.55924	1.42789	2.24793	2.86025	3.52082	3.70436	5.45135	4.6489
24684	0	chr6	+	16538881	16556264	ENSGALT00000033528	7	1152	ENSGALG00000020899	ENSGALG00000020899	NA	NA	NA	NA	NA	NA	19.5005	18.7026	16.3776	26.1575	24.6446	20.1417	24.3108	26.9658	4.39621	4.41583	5.89946	4.55405	6.02684	5.12836	4.4881	8.00195	8.45944
24790	0	chr6	-	19364025	19372255	ENSGALT00000010362	6	1458	ENSGALG00000006421	SLC16A12	GO:0005887(integral component of plasma membrane);GO:0055085(transmembrane transport);GO:0016021(integral component of membrane);GO:0016020(membrane);GO:0008028(monocarboxylic acid transmembrane transporter activity);GO:0015718(monocarboxylic acid transport)	NA	NA	NA	solute carrier family 16 member 12 [Source:HGNC Symbol;Acc:HGNC:23094]	NA	0.135458	0.0001	0.182829	3.3537	2.5289	0.689201	0.399575	0.414369	0.05415	0.084488	0.031468	0.040325	0.0001	0.0001	0.0001	0.0001	0.092744
24806	0	chr6	+	19958572	19959798	ENSGALT00000089421	2	1149	ENSGALG00000044927	ENSGALG00000044927	NA	NA	NA	NA	NA	NA	0.89118	0.465793	1.84271	0.532823	0.972999	1.55057	0.550368	1.01672	0.0001	0.0001	0.0001	0.0001	0.0001	0.073877	0.131683	0.197392	0.0001
24897	0	chr6	+	22270053	22279635	ENSGALT00000028063	15	2064	ENSGALG00000017378	CRTAC1	GO:0070062(extracellular exosome);GO:0030426(growth cone);GO:1900121(negative regulation of receptor binding);GO:0021772(olfactory bulb development);GO:0007413(axonal fasciculation);GO:0005509(calcium ion binding)	NA	NA	NA	cartilage acidic protein 1 [Source:HGNC Symbol;Acc:HGNC:14882]	NA	3.52328	2.2205	3.39097	5.42128	6.69107	1.89417	4.28831	3.60194	0.75055	0.606705	0.52307	0.485016	0.739335	0.658504	0.226795	0.863568	2.1069
24906	0	chr6	+	22308673	22311167	ENSGALT00000009932	5	1666	ENSGALG00000006149	MORN4	GO:0048678(response to axon injury);GO:0005737(cytoplasm);GO:0032426(stereocilium tip);GO:0032433(filopodium tip)	NA	NA	NA	MORN repeat containing 4 [Source:HGNC Symbol;Acc:HGNC:24001]	NA	19.7464	21.3454	17.8154	12.3804	10.141	15.4799	13.6204	11.7862	3.73581	4.55051	5.34604	7.09608	6.59639	8.73194	17.9997	9.35636	11.9246
24936	0	chr6	+	22530257	22534464	ENSGALT00000039399	18	1722	ENSGALG00000007645	ENSGALG00000007645	GO:0016021(integral component of membrane);GO:0016020(membrane)	NA	NA	NA	NA	NA	2.73876	2.70389	2.29903	6.45497	6.42705	9.19524	7.87568	8.51458	1.7246	1.94968	2.06605	1.95256	2.42921	2.20587	3.71123	4.37594	2.78273
25005	0	chr6	-	23506830	23561965	ENSGALT00000013309	18	3171	ENSGALG00000008179	NT5C2	GO:0046872(metal ion binding)	00230(Purine metabolism);00240(Pyrimidine metabolism);00760(Nicotinate and nicotinamide metabolism)	NA	NA	cytosolic purine 5'-nucleotidase [Source:RefSeq peptide;Acc:NP_001026405]	NA	94.8417	128.123	106.802	146.448	149.803	83.1001	96.865	113.491	14.1242	10.4517	11.2029	12.3637	10.2767	21.8614	21.8368	16.0645	18.6665
25008	0	chr6	+	23565911	23569213	ENSGALT00000046176	3	1453	ENSGALG00000028238	ENSGALG00000028238	GO:0005883(neurofilament);GO:0061564(axon development);GO:0005882(intermediate filament);GO:0005198(structural molecule activity)	NA	NA	NA	NA	NA	7.212	6.54161	8.03134	7.8143	5.51482	2.48536	2.9748	3.21158	0.036224	0.217247	0.252847	0.283991	0.23058	0.263514	0.900718	0.565745	1.15596
25037	0	chr6	+	24430441	24693839	ENSGALT00000013741	27	3639	ENSGALG00000008434	SORCS3	GO:0014069(postsynaptic density);GO:1900452(regulation of long term synaptic depression);GO:0007613(memory);GO:0007612(learning);GO:0016021(integral component of membrane);GO:0016020(membrane)	NA	NA	NA	sortilin related VPS10 domain containing receptor 3 [Source:HGNC Symbol;Acc:HGNC:16699]	NA	0.433744	0.517037	0.578117	0.539951	0.619386	0.499816	0.053145	0.086503	0.0001	0.235208	0.135555	0.017027	0.0001	0.106883	0.301859	0.169591	0.278102
25071	0	chr6	+	27067529	27232031	ENSGALT00000069455	12	1341	ENSGALG00000008883	TCF7L2	GO:0070369(beta-catenin-TCF7L2 complex);GO:0032993(protein-DNA complex);GO:0005654(nucleoplasm);GO:0005634(nucleus);GO:0000790(nuclear chromatin);GO:0090090(negative regulation of canonical Wnt signaling pathway);GO:0060070(canonical Wnt signaling pathway);GO:0051897(positive regulation of protein kinase B signaling);GO:0048660(regulation of smooth muscle cell proliferation);GO:0048625(myoblast f…	04310(Wnt signaling pathway);04520(Adherens junction);04916(Melanogenesis)	K04491	NA	transcription factor 7 like 2 [Source:HGNC Symbol;Acc:HGNC:11641]	NA	1.6431	1.71746	1.57014	3.11343	3.35072	0.349234	5.05757	0.61125	0.233191	0.133679	0.111601	0.111328	0.177458	0.1166	1.16798	0.092648	0.100369
25173	0	chr6	+	31212555	31243841	ENSGALT00000082993	13	1728	ENSGALG00000032373	ENSGALG00000032373	NA	NA	NA	NA	NA	NA	15.4044	23.7024	23.8147	32.8696	29.4889	27.407	44.5013	41.9246	13.1728	7.81184	8.586	20.6782	14.4084	8.60192	17.9041	19.1232	12.6941
25188	0	chr6	+	31536692	31548248	ENSGALT00000086766	9	1459	ENSGALG00000009681	BUB3	GO:0005654(nucleoplasm);GO:0000776(kinetochore);GO:0051983(regulation of chromosome segregation);GO:0008608(attachment of spindle microtubules to kinetochore);GO:0007059(chromosome segregation);GO:0000070(mitotic sister chromatid segregation)	04110(Cell cycle)	NA	NA	BUB3, mitotic checkpoint protein [Source:HGNC Symbol;Acc:HGNC:1151]	NA	47.1422	17.9304	15.0626	16.1137	26.0145	21.4285	23.64	17.9261	4.12681	5.20214	8.75012	12.5053	8.23851	3.4258	13.951	14.8005	18.4154
25332	0	chr7	+	2312749	2327985	ENSGALT00000087888	6	1843	ENSGALG00000002763	FRZB	GO:0005615(extracellular space);GO:0090103(cochlea morphogenesis);GO:0090090(negative regulation of canonical Wnt signaling pathway);GO:0070367(negative regulation of hepatocyte differentiation);GO:0061053(somite development);GO:0061037(negative regulation of cartilage development);GO:0060029(convergent extension involved in organogenesis);GO:0045600(positive regulation of fat cell differentiatio…	NA	NA	NA	frizzled-related protein [Source:HGNC Symbol;Acc:HGNC:3959]	NA	27.4817	29.4064	26.9327	41.588	41.6042	34.574	43.1872	42.9929	21.2731	14.0045	11.0145	11.0711	11.832	6.45871	20.3061	18.1351	24.9379
25336	0	chr7	+	2562997	2593595	ENSGALT00000079203	13	2358	ENSGALG00000039730	ENSGALG00000039730	NA	NA	NA	NA	NA	NA	0.451939	0.399489	0.462021	0.285252	0.177212	0.0001	0.0001	0.171149	0.0001	0.0001	0.041548	0.0001	0.042053	0.0001	0.096416	0.018526	0.039858
25375	0	chr7	+	4369491	4387209	ENSGALT00000050011	13	1532	ENSGALG00000003570	ATIC	GO:0070062(extracellular exosome);GO:0016020(membrane);GO:0005739(mitochondrion);GO:0045296(cadherin binding);GO:0042803(protein homodimerization activity);GO:0004643(phosphoribosylaminoimidazolecarboxamide formyltransferase activity);GO:0003937(IMP cyclohydrolase activity);GO:0006164(purine nucleotide biosynthetic process);GO:0016787(hydrolase activity);GO:0003824(catalytic activity)	00230(Purine metabolism);00670(One carbon pool by folate)	NA	NA	5-aminoimidazole-4-carboxamide ribonucleotide formyltransferase/IMP cyclohydrolase [Source:HGNC Symbol;Acc:HGNC:794]	NA	0.181095	0.711315	0.277646	2.28779	0.597237	0.318873	0.933463	0.364021	0.605121	0.185411	0.202857	0.204593	0.187289	0.347762	0.046561	0.399393	0.370494
25418	0	chr7	+	5172877	5182959	ENSGALT00000086953	5	1302	ENSGALG00000046564	ASB18	NA	NA	NA	NA	ankyrin repeat and SOCS box containing 18 [Source:HGNC Symbol;Acc:HGNC:19770]	NA	0.0001	0.0001	0.2087	7.14794	11.3726	7.96516	2.86231	6.38488	0.0001	0.0001	0.0001	0.0001	0.0001	0.0001	0.0001	0.0001	0.0001
25461	0	chr7	+	6723159	6742696	ENSGALT00000081036	28	2991	ENSGALG00000005974	COL6A1	GO:0070062(extracellular exosome);GO:0043234(protein complex);GO:0042383(sarcolemma);GO:0031012(extracellular matrix);GO:0016020(membrane);GO:0005765(lysosomal membrane);GO:0005615(extracellular space);GO:0005578(proteinaceous extracellular matrix);GO:0005576(extracellular region);GO:0071230(cellular response to amino acid stimulus);GO:0070208(protein heterotrimerization);GO:0035987(endodermal ce…	04512(ECM-receptor interaction);04510(Focal adhesion)	K06238	NA	collagen alpha-1(VI) chain precursor [Source:RefSeq peptide;Acc:NP_990438]	NA	0.269421	0.36848	0.340067	1.13903	1.46213	0.34752	0.589222	0.526306	0.256131	0.168132	0.220902	0.187879	0.141341	0.201629	0.151596	0.104169	0.308068
25509	0	chr7	+	9564789	9679908	ENSGALT00000012618	10	2682	ENSGALG00000007777	SLC39A10	GO:0005886(plasma membrane);GO:1903615(positive regulation of protein tyrosine phosphatase activity);GO:0071578(zinc II ion transmembrane import);GO:0050861(positive regulation of B cell receptor signaling pathway);GO:0030890(positive regulation of B cell proliferation);GO:0006882(cellular zinc ion homeostasis);GO:0002903(negative regulation of B cell apoptotic process);GO:0005385(zinc ion transm…	NA	NA	NA	solute carrier family 39 member 10 [Source:HGNC Symbol;Acc:HGNC:20861]	NA	19.8055	19.7162	21.3161	10.6289	9.59839	4.33016	5.10057	3.89655	1.9207	1.63201	1.44742	2.58474	1.66782	6.97671	6.22304	4.91177	6.97513
25533	0	chr7	-	10271793	10296410	ENSGALT00000080890	10	1804	ENSGALG00000036471	RFTN2	GO:0033227(dsRNA transport);GO:0043330(response to exogenous dsRNA)	NA	NA	NA	raftlin family member 2 [Source:HGNC Symbol;Acc:HGNC:26402]	NA	2.24116	2.13181	1.10674	0.902165	0.947279	0.74399	0.0001	1.72153	0.0001	0.024479	0.013126	0.544616	0.022462	0.469779	0.394788	0.518588	0.0001
25619	0	chr7	-	12510329	12568588	ENSGALT00000061918	25	2277	ENSGALG00000008582	ADAM23	GO:0008237(metallopeptidase activity);GO:0004222(metalloendopeptidase activity);GO:0006508(proteolysis);GO:0016021(integral component of membrane);GO:0016020(membrane);GO:1990830(cellular response to leukemia inhibitory factor)	NA	NA	NA	ADAM metallopeptidase domain 23 [Source:HGNC Symbol;Acc:HGNC:202]	NA	0.0001	2.28325	3.21632	3.19032	0.0001	0.0001	0.0001	0.0001	0.0001	0.0001	0.001303	0.0001	0.0001	0.0001	0.0001	0.192844	0.0001
25621	0	chr7	+	12620689	12621741	ENSGALT00000013983	1	1053	ENSGALG00000008589	GPR1	GO:0043231(intracellular membrane-bounded organelle);GO:0005886(plasma membrane);GO:0004930(G-protein coupled receptor activity);GO:0007268(chemical synaptic transmission);GO:0007218(neuropeptide signaling pathway);GO:0043005(neuron projection);GO:0007187(G-protein coupled receptor signaling pathway, coupled to cyclic nucleotide second messenger);GO:0042923(neuropeptide binding);GO:0005887(integr…	NA	NA	NA	G protein-coupled receptor 1 [Source:HGNC Symbol;Acc:HGNC:4463]	NA	11.3974	10.4011	12.981	20.7162	16.9486	16.0817	12.4082	16.2054	9.50054	11.3516	11.0088	6.7126	7.1811	5.92179	13.6352	12.8803	20.0983
25633	0	chr7	-	12719089	12797247	ENSGALT00000075635	18	3284	ENSGALG00000008621	NRP2	GO:0007411(axon guidance);GO:1990830(cellular response to leukemia inhibitory factor);GO:0007507(heart development);GO:0030424(axon);GO:0003148(outflow tract septum morphogenesis);GO:0017154(semaphorin receptor activity);GO:0001755(neural crest cell migration);GO:0001764(neuron migration);GO:0021612(facial nerve structural organization);GO:0021649(vestibulocochlear nerve structural organization);…	NA	NA	NA	neuropilin 2 [Source:HGNC Symbol;Acc:HGNC:8005]	NA	7.46787	6.22293	9.75328	18.8499	12.0359	3.11604	5.97612	5.57989	0.249956	0.403444	1.00991	0.53517	0.311817	3.06126	1.11202	1.16214	3.47676
25655	0	chr7	+	13734335	13740222	ENSGALT00000076492	7	1084	ENSGALG00000008738	ENSGALG00000008738	GO:0008233(peptidase activity);GO:0008236(serine-type peptidase activity);GO:0006508(proteolysis)	NA	NA	NA	NA	NA	1.19126	0.897665	0.0001	1.01259	0.0001	0.0001	0.0001	0.328638	0.0001	0.0001	0.0001	0.0001	0.0001	0.0001	0.439372	0.0001	0.0001
25656	0	chr7	-	13740109	13819369	ENSGALT00000055133	55	8351	ENSGALG00000008786	NBEAL1	NA	NA	NA	NA	neurobeachin like 1 [Source:HGNC Symbol;Acc:HGNC:20681]	NA	0.0001	0.344064	0.0001	0.788208	0.234215	0.78827	0.0001	0.0001	0.0001	0.0001	0.008126	0.0001	0.0001	0.018341	0.0001	0.038318	0.038044
25816	0	chr7	-	18254468	18268116	ENSGALT00000087024	10	2115	ENSGALG00000009583	GORASP2	GO:0005794(Golgi apparatus);GO:0006996(organelle organization)	NA	NA	NA	golgi reassembly stacking protein 2 [Source:HGNC Symbol;Acc:HGNC:17500]	NA	0.15045	0.186881	0.805091	0.458039	0.481765	0.36181	0.24256	0.89927	0.000579	0.023071	0.001345	0.025248	0.035228	0.409772	0.101425	1.21695	0.053511
25842	0	chr7	-	18755968	18766236	ENSGALT00000061174	6	2990	ENSGALG00000038813	KLHL41	GO:0045661(regulation of myoblast differentiation);GO:0031463(Cul3-RING ubiquitin ligase complex);GO:0031430(M band);GO:0016567(protein ubiquitination);GO:0005856(cytoskeleton);GO:0005789(endoplasmic reticulum membrane);GO:0005737(cytoplasm);GO:0033017(sarcoplasmic reticulum membrane);GO:0005829(cytosol);GO:0005886(plasma membrane);GO:0005634(nucleus);GO:0030239(myofibril assembly);GO:0035914(ske…	NA	NA	NA	kelch like family member 41 [Source:HGNC Symbol;Acc:HGNC:16905]	NA	150.511	172.632	145.724	389.776	386.687	338.582	364.333	424.343	201.193	215.107	102.542	278.257	214.283	109.784	554.137	228.601	309.811
25843	0	chr7	-	18767424	18778329	ENSGALT00000016007	12	2375	ENSGALG00000009846	ENSGALG00000009846	GO:0036064(ciliary basal body);GO:0034464(BBSome);GO:0005930(axoneme);GO:0032266(phosphatidylinositol-3-phosphate binding);GO:0046907(intracellular transport);GO:0060271(cilium assembly)	NA	NA	NA	NA	NA	6.35051	6.75462	6.21593	8.11369	5.99296	9.30673	10.9219	10.6837	2.5634	3.42041	1.03584	5.39116	1.72327	1.821	36.6251	5.99387	17.3675
25867	0	chr7	-	19815163	19910444	ENSGALT00000089030	6	2115	ENSGALG00000010971	CSRNP3	GO:0005634(nucleus);GO:0045944(positive regulation of transcription from RNA polymerase II promoter);GO:0043065(positive regulation of apoptotic process);GO:0010923(negative regulation of phosphatase activity);GO:0043565(sequence-specific DNA binding);GO:0003700(transcription factor activity, sequence-specific DNA binding);GO:0001228(transcriptional activator activity, RNA polymerase II transcrip…	NA	NA	NA	cysteine and serine rich nuclear protein 3 [Source:HGNC Symbol;Acc:HGNC:30729]	NA	3.98895	2.98793	3.72416	1.90906	1.9413	1.04038	0.963083	0.475467	0.0001	0.0001	0.0001	0.0001	0.0001	0.070931	0.0001	0.082036	0.0001
25903	0	chr7	+	21907409	21935081	ENSGALT00000018170	15	2403	ENSGALG00000011141	ITGB6	GO:0070062(extracellular exosome);GO:0043235(receptor complex);GO:0009897(external side of plasma membrane);GO:0005925(focal adhesion);GO:0033627(cell adhesion mediated by integrin);GO:0007229(integrin-mediated signaling pathway);GO:0007160(cell-matrix adhesion);GO:0006954(inflammatory response);GO:0005178(integrin binding);GO:0008305(integrin complex);GO:0004872(receptor activity);GO:0007155(cel…	04512(ECM-receptor interaction);04510(Focal adhesion);04810(Regulation of actin cytoskeleton)	K06589	NA	integrin subunit beta 6 [Source:HGNC Symbol;Acc:HGNC:6161]	NA	0.973846	0.638037	0.615285	1.07185	1.16357	1.43216	1.6901	1.85799	0.392277	0.357646	0.266981	0.339159	0.201677	0.155631	0.334881	0.462813	0.378221
25911	0	chr7	+	22164891	22168726	ENSGALT00000055660	3	3531	ENSGALG00000042929	ENSGALG00000042929	NA	NA	NA	NA	NA	NA	6.05105	5.93173	7.12269	1.88895	3.21983	1.74347	1.62836	1.36255	0.0001	0.419113	0.433832	0.0001	0.389006	0.706075	1.0748	0.782777	1.75341
25914	0	chr7	+	22173058	22174678	ENSGALT00000018322	2	963	ENSGALG00000011233	ENSGALG00000011233	GO:0005922(connexin complex);GO:0005921(gap junction);GO:0007154(cell communication);GO:0030054(cell junction);GO:0005886(plasma membrane);GO:0016021(integral component of membrane);GO:0016020(membrane)	NA	NA	NA	NA	NA	6.42642	6.87855	6.6247	3.81491	4.12193	2.25748	2.8458	0.123313	0.0001	0.388893	0.729867	0.0001	0.470726	0.08438	0.932281	1.25409	2.55443
25923	0	chr7	+	22249638	22253208	ENSGALT00000018359	15	1707	ENSGALG00000011252	ENSGALG00000011252	GO:0043087(regulation of GTPase activity);GO:0005737(cytoplasm);GO:0007165(signal transduction)	NA	NA	NA	NA	NA	3.13281	4.9312	2.49914	4.74154	4.78085	0.395283	1.12873	1.00188	0.0001	0.033622	0.0001	0.0001	0.0001	0.011639	0.0001	0.034121	0.119815
25937	0	chr7	+	22306432	22318047	ENSGALT00000050677	21	7597	ENSGALG00000033811	PTPRN	GO:0008134(transcription factor binding);GO:0045944(positive regulation of transcription from RNA polymerase II promoter);GO:0005634(nucleus);GO:0030073(insulin secretion);GO:1990502(dense core granule maturation);GO:0000302(response to reactive oxygen species);GO:0030507(spectrin binding);GO:0044389(ubiquitin-like protein ligase binding);GO:1904692(positive regulation of type B pancreatic cell p…	NA	NA	NA	protein tyrosine phosphatase, receptor type N [Source:HGNC Symbol;Acc:HGNC:9676]	NA	1.37455	1.23449	1.35187	0.778861	0.565684	1.33423	0.294411	1.59425	0.026934	0.088484	0.135162	0.116888	0.180379	0.13417	9.77673	0.1644	0.153205
25979	0	chr7	-	22592427	22597653	ENSGALT00000046573	6	1496	ENSGALG00000011386	BCS1L	GO:0005739(mitochondrion);GO:0034551(mitochondrial respiratory chain complex III assembly);GO:0033617(mitochondrial respiratory chain complex IV assembly);GO:0032981(mitochondrial respiratory chain complex I assembly);GO:0007005(mitochondrion organization);GO:0005524(ATP binding);GO:0000166(nucleotide binding)	NA	NA	NA	BCS1 homolog, ubiquinol-cytochrome c reductase complex chaperone [Source:HGNC Symbol;Acc:HGNC:1020]	NA	0.89517	3.92614	3.88142	0.5773	2.22922	0.503093	1.77717	0.134858	0.059893	0.0001	0.06368	0.120762	0.107577	0.106682	0.096057	0.437779	0.029221
25989	0	chr7	-	22660693	22665961	ENSGALT00000076802	19	2579	ENSGALG00000037286	VIL1	GO:0008360(regulation of cell shape);GO:0043027(cysteine-type endopeptidase inhibitor activity involved in apoptotic process);GO:0030335(positive regulation of cell migration);GO:0001726(ruffle);GO:0042802(identical protein binding);GO:0030027(lamellipodium);GO:0030175(filopodium);GO:0005903(brush border);GO:0042803(protein homodimerization activity);GO:0005509(calcium ion binding);GO:0005546(pho…	NA	NA	NA	villin 1 [Source:HGNC Symbol;Acc:HGNC:12690]	NA	0.029853	0.398837	0.550729	0.527864	0.434768	0.588111	0.448767	0.678835	0.090924	0.02226	0.027043	0.056733	0.135909	0.114681	0.136561	0.121935	0.184823
26005	0	chr7	+	22734389	22773149	ENSGALT00000088127	31	6360	ENSGALG00000041013	TNS1	GO:0003723(RNA binding);GO:0005925(focal adhesion);GO:0007044(cell-substrate junction assembly);GO:0010761(fibroblast migration);GO:0030055(cell-substrate junction)	NA	NA	NA	tensin 1 [Source:HGNC Symbol;Acc:HGNC:11973]	NA	9.7292	18.9463	19.3817	43.9255	39.1828	42.8848	30.3577	25.3774	8.99754	8.95653	10.5403	10.6639	9.95933	13.9872	19.6991	17.096	37.5308
26008	0	chr7	+	22737540	22772222	ENSGALT00000051348	29	6105	ENSGALG00000041013	TNS1	GO:0003723(RNA binding);GO:0005925(focal adhesion);GO:0007044(cell-substrate junction assembly);GO:0010761(fibroblast migration);GO:0030055(cell-substrate junction)	NA	NA	NA	tensin 1 [Source:HGNC Symbol;Acc:HGNC:11973]	NA	7.58458	4.6523	6.2938	6.72758	8.59083	5.41879	14.0586	7.73347	2.16044	2.03186	4.15513	2.55044	2.7969	3.97111	4.98894	6.29403	6.6994
26059	0	chr7	+	25979074	26089292	ENSGALT00000085622	7	1156	ENSGALG00000011630	GLI2	GO:0003676(nucleic acid binding);GO:0006366(transcription from RNA polymerase II promoter);GO:0000978(RNA polymerase II core promoter proximal region sequence-specific DNA binding);GO:0001077(transcriptional activator activity, RNA polymerase II core promoter proximal region sequence-specific binding);GO:0003677(DNA binding);GO:0003682(chromatin binding);GO:0003700(transcription factor activity, …	04340(Hedgehog signaling pathway)	NA	NA	GLI family zinc finger 2 [Source:HGNC Symbol;Acc:HGNC:4318]	NA	0.417024	2.77523	1.45211	0.465057	0.522053	0.325741	0.811906	0.0001	0.0001	0.0001	0.0001	0.0001	0.184549	0.0001	0.0001	0.774539	0.119655
26086	0	chr7	+	27016018	27065265	ENSGALT00000065738	10	1445	ENSGALG00000011689	PDIA5	GO:0034976(response to endoplasmic reticulum stress);GO:0006457(protein folding);GO:0003756(protein disulfide isomerase activity);GO:0045454(cell redox homeostasis);GO:0005783(endoplasmic reticulum);GO:0055114(oxidation-reduction process);GO:0015037(peptide disulfide oxidoreductase activity)	NA	NA	NA	protein disulfide isomerase family A member 5 [Source:HGNC Symbol;Acc:HGNC:24811]	NA	3.14693	0.215532	0.21325	0.358741	0.17443	0.701099	0.087264	3.435	0.0001	0.094978	0.070975	0.080938	0.109849	0.212669	0.838434	0.110437	0.046809
26094	0	chr7	-	27099958	27295391	ENSGALT00000057284	21	4260	ENSGALG00000031244	ADCY5	NA	00230(Purine metabolism);04371(Apelin signaling pathway);04114(Oocyte meiosis);04540(Gap junction);04912(GnRH signaling pathway);04914(Progesterone-mediated oocyte maturation);04916(Melanogenesis);04261(Adrenergic signaling in cardiomyocytes);04270(Vascular smooth muscle contraction)	NA	NA	adenylate cyclase 5 [Source:HGNC Symbol;Acc:HGNC:236]	NA	16.0046	14.237	15.4725	25.849	26.6274	18.0548	16.9243	17.9079	7.02115	5.84363	7.70004	5.69407	7.77921	5.42909	6.57535	8.59089	6.78459
26122	0	chr7	+	28273616	28297845	ENSGALT00000019692	7	2004	ENSGALG00000012055	ENSGALG00000012055	GO:0043235(receptor complex);GO:0040008(regulation of growth);GO:0023014(signal transduction by protein phosphorylation);GO:0007179(transforming growth factor beta receptor signaling pathway);GO:0007178(transmembrane receptor protein serine/threonine kinase signaling pathway);GO:0006915(apoptotic process);GO:0005026(transforming growth factor beta receptor activity, type II);GO:0004872(receptor a…	NA	NA	NA	NA	NA	7.9503	8.06133	8.98554	12.9831	10.8191	3.4279	3.36234	4.75502	0.214133	0.953244	1.78674	1.16729	0.76896	1.09862	2.39779	1.62254	2.46595
26243	0	chr7	-	35198328	35212195	ENSGALT00000045484	5	2610	ENSGALG00000026313	RND3	GO:0007264(small GTPase mediated signal transduction);GO:0005525(GTP binding);GO:0003924(GTPase activity);GO:0005622(intracellular);GO:0000166(nucleotide binding);GO:0016020(membrane);GO:0005925(focal adhesion);GO:0070062(extracellular exosome)	NA	NA	NA	Rho family GTPase 3 [Source:HGNC Symbol;Acc:HGNC:671]	NA	20.6023	24.2506	25.9269	20.6016	15.3368	8.11502	5.91568	5.30337	4.01654	3.17015	3.07334	4.13217	3.11398	5.05542	6.45714	5.03151	11.966
26244	0	chr7	-	35199477	35212362	ENSGALT00000083355	5	1627	ENSGALG00000026313	RND3	GO:0007264(small GTPase mediated signal transduction);GO:0005525(GTP binding);GO:0003924(GTPase activity);GO:0005622(intracellular);GO:0000166(nucleotide binding);GO:0016020(membrane);GO:0005925(focal adhesion);GO:0070062(extracellular exosome)	NA	NA	NA	Rho family GTPase 3 [Source:HGNC Symbol;Acc:HGNC:671]	NA	3.51283	7.04305	2.65369	2.01189	3.18301	0.723928	1.71598	1.83411	0.0001	0.054123	0.344228	0.024439	0.0001	0.139249	0.527436	0.230257	0.607686
26261	0	chr7	+	35631158	35735887	ENSGALT00000063335	27	3294	ENSGALG00000012525	FMNL2	GO:0022604(regulation of cell morphogenesis);GO:0007010(cytoskeleton organization);GO:0045296(cadherin binding);GO:0030866(cortical actin cytoskeleton organization);GO:0016043(cellular component organization);GO:0017048(Rho GTPase binding);GO:0030036(actin cytoskeleton organization);GO:0003779(actin binding)	NA	NA	NA	formin like 2 [Source:HGNC Symbol;Acc:HGNC:18267]	NA	5.94469	4.82124	4.00783	2.38797	0.234133	3.16797	0.072502	0.091619	0.07814	2.92847	0.043651	0.007464	0.017433	0.04705	0.010734	0.0001	3.27483
26391	0	chr8	-	3792799	3798695	ENSGALT00000004201	6	1815	ENSGALG00000002667	OLFML2B	GO:0005615(extracellular space);GO:0005578(proteinaceous extracellular matrix);GO:0030198(extracellular matrix organization);GO:0050840(extracellular matrix binding)	NA	NA	NA	olfactomedin like 2B [Source:HGNC Symbol;Acc:HGNC:24558]	NA	37.1354	29.4047	30.6236	76.4006	77.4278	32.6572	49.7144	33.631	7.65303	11.2837	12.7721	20.0196	18.55	16.8152	9.3893	19.8346	25.6431
26403	0	chr8	-	3842495	3871870	ENSGALT00000059623	11	1488	ENSGALG00000036871	ENSGALG00000036871	NA	NA	NA	NA	NA	NA	27.6154	28.9038	19.1918	104.175	87.156	33.1913	38.6042	33.9774	10.0455	14.9202	13.6029	7.63751	21.6545	10.4033	14.7285	21.9855	14.8657
26405	0	chr8	-	3845086	3848370	ENSGALT00000046868	2	848	ENSGALG00000040927	ENSGALG00000040927	NA	NA	NA	NA	NA	NA	10.5365	21.5102	12.4199	89.2704	40.295	19.1661	33.683	26.2038	7.48496	9.09825	8.23098	8.56404	19.1899	4.49668	11.0233	16.5752	13.6205
26423	0	chr8	+	4258298	4259712	ENSGALT00000004627	6	621	ENSGALG00000002931	REG4	GO:0005737(cytoplasm);GO:2001065(mannan binding);GO:0008201(heparin binding)	NA	NA	NA	regenerating family member 4 [Source:HGNC Symbol;Acc:HGNC:22977]	NA	1.33631	2.29302	1.57255	2.21821	2.99389	0.432669	0.283051	0.3182	0.0001	0.0001	0.082599	0.0001	0.153998	0.220343	0.0001	0.450054	0.18521
26424	0	chr8	+	4260456	4264048	ENSGALT00000004681	9	1509	ENSGALG00000002960	HMGCS2	GO:0005743(mitochondrial inner membrane);GO:0005739(mitochondrion);GO:0004421(hydroxymethylglutaryl-CoA synthase activity);GO:0016126(sterol biosynthetic process);GO:0008299(isoprenoid biosynthetic process);GO:0006694(steroid biosynthetic process);GO:0008202(steroid metabolic process);GO:0006629(lipid metabolic process);GO:0008152(metabolic process);GO:0003824(catalytic activity);GO:0016740(trans…	00650(Butanoate metabolism);00072(Synthesis and degradation of ketone bodies);00280(Valine, leucine and isoleucine degradation);00900(Terpenoid backbone biosynthesis)	K01641	EC:2.3.3.10	3-hydroxy-3-methylglutaryl-CoA synthase 2 [Source:HGNC Symbol;Acc:HGNC:5008]	NA	0.672006	0.21372	0.786694	0.564699	0.511421	0.428738	0.249121	0.509504	0.0001	0.0001	0.0001	0.100384	0.081613	0.079218	0.18087	0.186354	0.127974
26545	0	chr8	-	6158567	6177748	ENSGALT00000006634	25	3144	ENSGALG00000004173	AXDND1	NA	NA	NA	NA	axonemal dynein light chain domain containing 1 [Source:HGNC Symbol;Acc:HGNC:26564]	NA	0.518112	0.188977	0.153067	0.432113	0.620407	0.98779	0.836267	1.11566	0.138323	0.035524	0.013661	0.024254	0.072988	0.204806	0.088915	0.114318	0.068427
26547	0	chr8	-	6182937	6205009	ENSGALT00000060114	16	2211	ENSGALG00000004205	SOAT1	GO:0016020(membrane);GO:0005789(endoplasmic reticulum membrane);GO:0005783(endoplasmic reticulum);GO:0042986(positive regulation of amyloid precursor protein biosynthetic process);GO:0034435(cholesterol esterification);GO:0034379(very-low-density lipoprotein particle assembly);GO:0033344(cholesterol efflux);GO:0010878(cholesterol storage);GO:0010742(macrophage derived foam cell differentiation);G…	00100(Steroid biosynthesis)	NA	NA	sterol O-acyltransferase 1 [Source:HGNC Symbol;Acc:HGNC:11177]	NA	32.6169	25.8791	32.0124	39.3587	37.8108	48.1606	34.278	33.1995	6.15231	5.32076	5.90252	5.99199	4.20846	14.6482	13.5469	10.1262	7.95973
26550	0	chr8	+	6236315	6252663	ENSGALT00000062566	11	3306	ENSGALG00000030357	ENSGALG00000030357	NA	04012(ErbB signaling pathway)	NA	NA	NA	NA	0.003758	1.69836	1.50906	2.24359	0.002845	2.24978	1.992	0.749984	0.002371	1.06772	0.001584	0.001032	0.002214	0.001405	0.002064	0.000436	0.89869
26556	0	chr8	-	6290642	6302150	ENSGALT00000033698	6	1206	ENSGALG00000020976	ENSGALG00000020976	NA	NA	NA	NA	NA	NA	2.82444	3.4189	1.85954	2.11827	2.30683	4.17583	3.58175	7.03252	0.419169	0.285547	0.593974	0.095636	0.265793	0.248848	0.91777	0.717664	0.67132
26613	0	chr8	+	7492312	7541469	ENSGALT00000039414	28	4892	ENSGALG00000004620	LAMC1	GO:0070062(extracellular exosome);GO:0031012(extracellular matrix);GO:0005604(basement membrane);GO:0031581(hemidesmosome assembly);GO:0034446(substrate adhesion-dependent cell spreading);GO:0022617(extracellular matrix disassembly);GO:0016477(cell migration);GO:0007155(cell adhesion);GO:0006461(protein complex assembly);GO:0005201(extracellular matrix structural constituent);GO:0005623(cell)	04512(ECM-receptor interaction);04510(Focal adhesion)	K05635	NA	laminin subunit gamma 1 [Source:HGNC Symbol;Acc:HGNC:6492]	NA	170.418	203.167	167.527	533.167	546.534	252.896	338.324	297.593	124.092	123.602	153.229	90.9558	89.1535	78.2934	93.1425	114.006	202.207
26696	0	chr8	-	11727627	11742907	ENSGALT00000086275	7	1741	ENSGALG00000020879	SLC30A7	GO:0070062(extracellular exosome);GO:0048471(perinuclear region of cytoplasm);GO:0031982(vesicle);GO:0031410(cytoplasmic vesicle);GO:0005794(Golgi apparatus);GO:0005737(cytoplasm);GO:0032119(sequestering of zinc ion);GO:0006829(zinc II ion transport);GO:0008324(cation transmembrane transporter activity);GO:0098655(cation transmembrane transport);GO:0006812(cation transport);GO:0055085(transmembra…	NA	NA	NA	solute carrier family 30 member 7 [Source:HGNC Symbol;Acc:HGNC:19306]	NA	6.38639	1.09967	0.114556	1.25354	2.68594	0.884165	0.137891	0.007941	0.012127	0.02153	0.006802	0.039628	0.004601	0.030825	1.04998	0.016859	1.2551
26697	0	chr8	-	11727627	11750310	ENSGALT00000088011	11	2177	ENSGALG00000020879	SLC30A7	GO:0070062(extracellular exosome);GO:0048471(perinuclear region of cytoplasm);GO:0031982(vesicle);GO:0031410(cytoplasmic vesicle);GO:0005794(Golgi apparatus);GO:0005737(cytoplasm);GO:0032119(sequestering of zinc ion);GO:0006829(zinc II ion transport);GO:0008324(cation transmembrane transporter activity);GO:0098655(cation transmembrane transport);GO:0006812(cation transport);GO:0055085(transmembra…	NA	NA	NA	solute carrier family 30 member 7 [Source:HGNC Symbol;Acc:HGNC:19306]	NA	10.5949	10.9945	0.293394	6.92713	7.98562	7.26855	0.423618	0.127996	0.068463	0.111967	0.152164	0.112633	0.342232	0.108527	4.99108	0.757981	3.25308
26700	0	chr8	-	11741216	11750397	ENSGALT00000061844	7	855	ENSGALG00000020879	SLC30A7	GO:0070062(extracellular exosome);GO:0048471(perinuclear region of cytoplasm);GO:0031982(vesicle);GO:0031410(cytoplasmic vesicle);GO:0005794(Golgi apparatus);GO:0005737(cytoplasm);GO:0032119(sequestering of zinc ion);GO:0006829(zinc II ion transport);GO:0008324(cation transmembrane transporter activity);GO:0098655(cation transmembrane transport);GO:0006812(cation transport);GO:0055085(transmembra…	NA	NA	NA	solute carrier family 30 member 7 [Source:HGNC Symbol;Acc:HGNC:19306]	NA	3.50195	2.46691	1.88215	2.58226	2.34805	1.21934	0.476931	0.394946	0.332324	0.197335	0.140669	0.187101	0.295017	0.75629	1.07979	0.243718	0.856303
26703	0	chr8	+	11770672	11818064	ENSGALT00000076224	15	1641	ENSGALG00000005248	CDC14A	GO:0016604(nuclear body);GO:0005829(cytosol);GO:0005813(centrosome);GO:0071850(mitotic cell cycle arrest);GO:0005654(nucleoplasm);GO:0051256(mitotic spindle midzone assembly);GO:0007096(regulation of exit from mitosis);GO:0004725(protein tyrosine phosphatase activity);GO:0000922(spindle pole);GO:0004722(protein serine/threonine phosphatase activity);GO:0072686(mitotic spindle);GO:0060271(cilium a…	04110(Cell cycle)	K06639	EC:3.1.3.16;EC:3.1.3.48	cell division cycle 14A [Source:HGNC Symbol;Acc:HGNC:1718]	NA	2.53144	1.70522	1.75906	2.32133	1.08686	0.031793	1.70424	1.46192	0.031606	0.918103	0.206703	0.011061	0.007688	0.023711	0.041988	0.43762	0.371348
26797	0	chr8	+	14249846	14266934	ENSGALT00000083083	17	1923	ENSGALG00000005959	GLMN	GO:0031464(Cul4A-RING E3 ubiquitin ligase complex);GO:0031463(Cul3-RING ubiquitin ligase complex);GO:0031462(Cul2-RING ubiquitin ligase complex);GO:0031461(cullin-RING ubiquitin ligase complex);GO:0072359(circulatory system development);GO:0050715(positive regulation of cytokine secretion);GO:0042692(muscle cell differentiation);GO:0045086(positive regulation of interleukin-2 biosynthetic process…	NA	NA	NA	glomulin, FKBP associated protein [Source:HGNC Symbol;Acc:HGNC:14373]	NA	0.890958	1.64191	1.53086	0.950503	0.465109	0.821807	1.72304	1.55369	0.221031	0.0001	0.709902	0.0001	0.002972	0.179065	0.956196	0.707703	0.0001
26802	0	chr8	+	14391623	14492301	ENSGALT00000069499	17	2940	ENSGALG00000006038	TGFBR3	GO:0043235(receptor complex);GO:0048762(mesenchymal cell differentiation);GO:0043393(regulation of protein binding);GO:0042118(endothelial cell activation);GO:0006461(protein complex assembly);GO:0001889(liver development);GO:0030511(positive regulation of transforming growth factor beta receptor signaling pathway);GO:0016021(integral component of membrane);GO:0030335(positive regulation of cell …	NA	NA	NA	transforming growth factor beta receptor 3 [Source:HGNC Symbol;Acc:HGNC:11774]	NA	27.1539	19.8901	20.3773	24.1256	18.7089	27.3926	43.576	35.3731	5.33887	7.48017	12.3028	6.94276	5.99986	11.0181	11.4537	13.6424	28.3696
26803	0	chr8	+	14391873	14498728	ENSGALT00000033354	17	3344	ENSGALG00000006038	TGFBR3	GO:0043235(receptor complex);GO:0048762(mesenchymal cell differentiation);GO:0043393(regulation of protein binding);GO:0042118(endothelial cell activation);GO:0006461(protein complex assembly);GO:0001889(liver development);GO:0030511(positive regulation of transforming growth factor beta receptor signaling pathway);GO:0016021(integral component of membrane);GO:0030335(positive regulation of cell …	NA	NA	NA	transforming growth factor beta receptor 3 [Source:HGNC Symbol;Acc:HGNC:11774]	NA	38.7831	32.5505	37.0635	36.9143	46.4004	55.3679	41.1268	55.3804	24.1809	21.0089	22.7889	15.578	13.9907	20.0527	30.7667	29.9665	57.5982
26884	0	chr8	-	17456472	17605244	ENSGALT00000054251	21	7536	ENSGALG00000036789	ADGRL2	NA	NA	NA	NA	adhesion G protein-coupled receptor L2 [Source:HGNC Symbol;Acc:HGNC:18582]	NA	7.54457	5.25988	5.6255	17.8203	5.53442	6.5598	4.92876	5.01545	3.84405	3.55489	1.79483	0.760898	4.28781	1.80987	3.9688	6.08222	0.071524
26911	0	chr8	+	18992146	18993647	ENSGALT00000071039	2	1467	ENSGALG00000037460	ENSGALG00000037460	NA	NA	NA	NA	NA	NA	17.6118	18.8196	12.626	41.1714	44.9485	24.7802	29.3635	29.6924	11.1165	11.2137	5.54904	13.6683	9.04323	6.74277	20.605	7.78261	25.9244
26915	0	chr8	+	19041884	19071668	ENSGALT00000079969	22	3999	ENSGALG00000008974	USP33	GO:0048471(perinuclear region of cytoplasm);GO:0044297(cell body);GO:0005925(focal adhesion);GO:0005813(centrosome);GO:0005794(Golgi apparatus);GO:0005776(autophagosome);GO:0005654(nucleoplasm);GO:0071108(protein K48-linked deubiquitination);GO:0070536(protein K63-linked deubiquitination);GO:0051298(centrosome duplication);GO:0050821(protein stabilization);GO:0032092(positive regulation of protei…	NA	NA	NA	ubiquitin specific peptidase 33 [Source:HGNC Symbol;Acc:HGNC:20059]	NA	5.01027	3.84407	5.87014	5.90292	5.78472	2.682	1.87565	2.68246	1.8236	1.07305	0.491436	1.51465	0.955712	2.17563	1.56966	1.47951	2.78515
26948	0	chr8	+	20004840	20215830	ENSGALT00000077706	28	5133	ENSGALG00000010053	PTPRF	GO:0016477(cell migration);GO:0035335(peptidyl-tyrosine dephosphorylation);GO:0004725(protein tyrosine phosphatase activity);GO:0070062(extracellular exosome);GO:0032403(protein complex binding);GO:0010975(regulation of neuron projection development);GO:0004721(phosphoprotein phosphatase activity);GO:0035373(chondroitin sulfate proteoglycan binding);GO:0031102(neuron projection regeneration);GO:0…	04514(Cell adhesion molecules (CAMs));04520(Adherens junction);04910(Insulin signaling pathway)	K05695	EC:3.1.3.48	protein tyrosine phosphatase, receptor type F [Source:HGNC Symbol;Acc:HGNC:9670]	NA	2.58858	0.443439	1.01585	0.322884	0.513245	0.030656	0.517696	0.000625	0.0001	0.0001	0.0001	0.000527	0.0001	0.0001	0.09907	0.0001	0.0001
26953	0	chr8	+	20256269	20392043	ENSGALT00000068023	13	1469	ENSGALG00000010083	ST3GAL3	GO:0003836(beta-galactoside (CMP) alpha-2,3-sialyltransferase activity);GO:0006486(protein glycosylation);GO:0008118(N-acetyllactosaminide alpha-2,3-sialyltransferase activity);GO:0009311(oligosaccharide metabolic process);GO:0097503(sialylation);GO:0008373(sialyltransferase activity);GO:0018279(protein N-linked glycosylation via asparagine);GO:0000139(Golgi membrane);GO:0005794(Golgi apparatus);…	00515(Mannose type O-glycan biosyntheis);00514(Other types of O-glycan biosynthesis);00533(Glycosaminoglycan biosynthesis - keratan sulfate);00601(Glycosphingolipid biosynthesis - lacto and neolacto series)	NA	NA	ST3 beta-galactoside alpha-2,3-sialyltransferase 3 [Source:HGNC Symbol;Acc:HGNC:10866]	NA	0.013179	0.054366	2.67454	0.035509	2.2987	0.042582	0.0001	0.009039	0.0001	0.01409	0.022603	0.00857	0.0001	0.01514	2.80724	0.0001	2.43424
26961	0	chr8	+	20408737	20432514	ENSGALT00000056745	20	3381	ENSGALG00000010087	IPO13	GO:0006606(protein import into nucleus);GO:0008536(Ran GTPase binding);GO:0006886(intracellular protein transport);GO:0005634(nucleus)	NA	NA	NA	importin-13 [Source:RefSeq peptide;Acc:NP_001006537]	NA	11.2338	14.2801	12.211	16.184	37.6931	18.3646	20.9367	19.0925	7.97625	10.1097	11.2701	7.90387	9.44901	12.2088	12.3605	10.0351	12.0854
27016	0	chr8	+	21009436	21011976	ENSGALT00000068538	8	1118	ENSGALG00000010219	ENSGALG00000010219	GO:0006779(porphyrin-containing compound biosynthetic process);GO:0004853(uroporphyrinogen decarboxylase activity)	00860(Porphyrin and chlorophyll metabolism)	K01599	EC:4.1.1.37	NA	NA	8.35039	7.67627	7.61799	4.13465	2.5583	2.48041	0.0001	4.44311	0.0001	0.0001	0.112773	0.0001	0.571075	0.0001	0.0001	1.0208	0.0001
27059	0	chr8	-	21504570	21529508	ENSGALT00000023866	10	1392	ENSGALG00000010335	ENSGALG00000010335	GO:0005942(phosphatidylinositol 3-kinase complex);GO:0046854(phosphatidylinositol phosphorylation);GO:0043551(regulation of phosphatidylinositol 3-kinase activity);GO:0046935(1-phosphatidylinositol-3-kinase regulator activity);GO:0035014(phosphatidylinositol 3-kinase regulator activity);GO:0008286(insulin receptor signaling pathway)	04012(ErbB signaling pathway);04370(VEGF signaling pathway);04068(FoxO signaling pathway);04070(Phosphatidylinositol signaling system);04150(mTOR signaling pathway);04140(Autophagy - animal);04210(Apoptosis);04218(Cellular senescence);04510(Focal adhesion);04810(Regulation of actin cytoskeleton);04620(Toll-like receptor signaling pathway);04910(Insulin signaling pathway);04914(Progesterone-mediat…	K02649	NA	NA	NA	13.6348	13.8419	14.6657	13.3892	12.6359	4.69365	6.84024	6.27053	1.93828	1.31459	1.87891	4.27994	3.91164	4.06827	5.64224	4.23477	4.64235
27116	0	chr8	+	23643726	23699908	ENSGALT00000067361	6	1961	ENSGALG00000010533	ELAVL4	GO:0003723(RNA binding);GO:0003676(nucleic acid binding);GO:0007626(locomotory behavior);GO:0003729(mRNA binding);GO:0007612(learning);GO:0048813(dendrite morphogenesis)	NA	NA	NA	ELAV like RNA binding protein 4 [Source:HGNC Symbol;Acc:HGNC:3315]	NA	1.27405	1.16899	2.32279	0.232103	0.0001	0.240194	0.0001	0.0001	0.0001	0.0001	0.0001	0.0001	0.0001	0.0001	0.0001	0.07404	0.0001
27150	0	chr8	+	24523497	24531802	ENSGALT00000077831	4	1075	ENSGALG00000010633	GPX7	GO:0005783(endoplasmic reticulum);GO:0006979(response to oxidative stress);GO:0004602(glutathione peroxidase activity);GO:0004601(peroxidase activity);GO:0004096(catalase activity);GO:0098869(cellular oxidant detoxification);GO:0055114(oxidation-reduction process);GO:0016491(oxidoreductase activity);GO:0016021(integral component of membrane);GO:0016020(membrane)	00590(Arachidonic acid metabolism);00480(Glutathione metabolism)	K00432	EC:1.11.1.9	glutathione peroxidase 7 [Source:HGNC Symbol;Acc:HGNC:4559]	NA	1.76154	1.20921	1.82625	1.59267	1.77517	0.153713	0.081159	0.175413	0.0001	0.0001	0.0001	0.048352	0.053135	0.009006	0.045278	0.034562	0.009743
27323	0	chr8	+	28175499	28257343	ENSGALT00000017959	27	3840	ENSGALG00000011024	CACHD1	GO:0016021(integral component of membrane);GO:0016020(membrane)	NA	NA	NA	cache domain containing 1 [Source:HGNC Symbol;Acc:HGNC:29314]	NA	23.6765	20.1938	23.8723	34.976	36.3748	13.3405	13.6895	17.1606	9.56537	8.17086	10.7528	11.0079	14.1246	12.3585	11.237	14.3603	10.3098
27325	0	chr8	-	28300111	28351163	ENSGALT00000017969	25	3721	ENSGALG00000011031	JAK1	GO:0005925(focal adhesion);GO:0005737(cytoplasm);GO:0005634(nucleus);GO:1903672(positive regulation of sprouting angiogenesis);GO:0046677(response to antibiotic);GO:0038110(interleukin-2-mediated signaling pathway);GO:0031625(ubiquitin protein ligase binding);GO:0019903(protein phosphatase binding);GO:0004715(non-membrane spanning protein tyrosine kinase activity);GO:0005856(cytoskeleton);GO:0031…	04217(Necroptosis);04621(NOD-like receptor signaling pathway);05164(Influenza A);05168(Herpes simplex infection)	K11217	EC:2.7.10.2	Janus kinase 1 [Source:HGNC Symbol;Acc:HGNC:6190]	NA	49.3239	49.3571	55.3431	63.5225	64.6336	54.6431	53.919	55.9335	30.6938	28.9982	21.0649	40.7021	25.9599	63.4474	69.2294	50.5966	50.499
27364	0	chr8	+	29007853	29080431	ENSGALT00000018410	24	4362	ENSGALG00000011284	LRRC7	GO:0010976(positive regulation of neuron projection development);GO:0007165(signal transduction);GO:0043005(neuron projection);GO:0005737(cytoplasm);GO:0005886(plasma membrane)	NA	NA	NA	leucine rich repeat containing 7 [Source:HGNC Symbol;Acc:HGNC:18531]	NA	0.844356	0.0001	1.11403	0.0001	0.994904	0.0001	0.0001	0.0001	0.0001	0.0001	0.0001	0.0001	0.0001	0.0001	0.0001	0.016117	0.0001
27374	0	chr8	-	29200002	29207887	ENSGALT00000018504	2	1330	ENSGALG00000023142	PTGER3	GO:0060455(negative regulation of gastric acid secretion);GO:0014827(intestine smooth muscle contraction);GO:0007200(phospholipase C-activating G-protein coupled receptor signaling pathway);GO:0004957(prostaglandin E receptor activity);GO:0004955(prostaglandin receptor activity);GO:0007186(G-protein coupled receptor signaling pathway);GO:0004930(G-protein coupled receptor activity);GO:0016021(int…	04020(Calcium signaling pathway);04080(Neuroactive ligand-receptor interaction)	K04260	NA	prostaglandin E receptor 3 [Source:HGNC Symbol;Acc:HGNC:9595]	NA	5.68285	5.60235	5.99212	12.2508	12.7259	7.87566	7.97106	8.16548	1.23689	0.773242	1.42585	0.621641	0.646763	0.437901	1.01501	1.42039	1.27562
27401	0	chr8	+	29900571	29920276	ENSGALT00000081246	16	2262	ENSGALG00000011392	MSH4	GO:0005713(recombination nodule);GO:0005634(nucleus);GO:0000795(synaptonemal complex);GO:0000794(condensed nuclear chromosome);GO:0000793(condensed chromosome);GO:0007292(female gamete generation);GO:0007283(spermatogenesis);GO:0007129(synapsis);GO:0001541(ovarian follicle development);GO:0006298(mismatch repair);GO:0030983(mismatched DNA binding);GO:0008094(DNA-dependent ATPase activity);GO:0005…	NA	NA	NA	mutS homolog 4 [Source:HGNC Symbol;Acc:HGNC:7327]	NA	9.98015	0.0001	0.0001	0.0001	6.30522	5.29068	4.67117	4.94038	0.0001	0.0001	0.288168	0.0001	0.0001	2.10245	1.27296	0.0001	0.0001
27426	0	chr9	+	709254	737460	ENSGALT00000046631	15	1727	ENSGALG00000037238	PCCB	GO:0005739(mitochondrion)	01200(Carbon metabolism);00630(Glyoxylate and dicarboxylate metabolism);00640(Propanoate metabolism);00280(Valine, leucine and isoleucine degradation)	NA	NA	propionyl-CoA carboxylase beta subunit [Source:HGNC Symbol;Acc:HGNC:8654]	NA	7.55995	0.350555	11.8246	42.3516	0.148523	8.26169	40.5131	0.145722	0.040908	0.147665	0.013567	0.04374	3.81513	2.04273	7.30938	34.912	0.03657
27453	0	chr9	+	970024	1043632	ENSGALT00000063906	29	5882	ENSGALG00000038730	GIGYF2	NA	NA	NA	NA	PERQ amino acid-rich with GYF domain-containing protein 2 [Source:RefSeq peptide;Acc:NP_001239057]	NA	5.28232	6.28112	8.59131	10.7237	0.016754	0.007931	0.004227	0.057956	0.041483	0.095582	0.046756	0.007657	0.009838	0.019525	1.56924	0.893784	1.07832
27455	0	chr9	+	996395	1041795	ENSGALT00000070154	24	3450	ENSGALG00000038730	GIGYF2	NA	NA	NA	NA	PERQ amino acid-rich with GYF domain-containing protein 2 [Source:RefSeq peptide;Acc:NP_001239057]	NA	0.0001	3.98637	0.023203	0.005269	1.85358	0.615537	0.580067	0.0001	0.015775	0.904728	0.0001	0.001051	0.0001	0.010273	0.0001	0.350658	0.710324
27485	0	chr9	-	1459167	1468236	ENSGALT00000077432	7	810	ENSGALG00000026728	AMMECR1L	NA	NA	NA	NA	AMMECR1 like [Source:HGNC Symbol;Acc:HGNC:28658]	NA	3.42868	3.02268	0.924585	0.498996	1.24722	3.02371	1.40961	0.496571	0.99152	0.0001	0.330996	0.0001	0.0001	0.0001	0.504982	0.0001	0.952578
27487	0	chr9	-	1471116	1490604	ENSGALT00000003221	21	3961	ENSGALG00000002070	SAP130	GO:0016607(nuclear speck);GO:0000122(negative regulation of transcription from RNA polymerase II promoter);GO:0006355(regulation of transcription, DNA-templated)	NA	NA	NA	Sin3A associated protein 130 [Source:HGNC Symbol;Acc:HGNC:29813]	NA	20.7983	21.7972	8.96385	6.714	11.6108	3.12397	13.254	3.7835	0.0001	2.31683	2.38574	1.17066	1.49533	2.63123	2.51767	2.23782	6.76192
27593	0	chr9	+	4695496	4700105	ENSGALT00000062542	2	1381	ENSGALG00000006395	WDR53	GO:0005737(cytoplasm)	NA	NA	NA	WD repeat domain 53 [Source:HGNC Symbol;Acc:HGNC:28786]	NA	6.11705	5.87773	5.2834	4.60343	5.30254	8.1518	4.18446	5.17581	1.70088	2.66439	0.448486	1.30976	0.966072	1.08798	3.05759	1.91984	2.04792
27673	0	chr9	-	5502475	5526782	ENSGALT00000054764	23	4235	ENSGALG00000005521	PER2	GO:0005634(nucleus)	05168(Herpes simplex infection)	NA	NA	period circadian protein homolog 2 [Source:RefSeq peptide;Acc:NP_989593]	NA	18.0459	14.9556	19.5968	18.04	15.3948	47.1586	24.4891	29.7423	8.54656	7.78325	4.93289	10.4147	10.2333	7.29316	8.48979	12.3491	8.27512
27715	0	chr9	-	8233484	8235373	ENSGALT00000064960	1	1890	ENSGALG00000029819	SCG2	NA	NA	NA	NA	secretogranin II [Source:HGNC Symbol;Acc:HGNC:10575]	NA	0.909279	0.770578	0.375698	0.827299	0.677291	0.234477	0.089364	0.619091	0.083546	0.030366	0.090713	0.13358	0.081815	0.149708	0.147314	0.230076	0.194054
27719	0	chr9	-	8320170	8343266	ENSGALT00000008246	11	2038	ENSGALG00000005135	SERPINE2	GO:1903561(extracellular vesicle);GO:0031594(neuromuscular junction);GO:0031232(extrinsic component of external side of plasma membrane);GO:0031091(platelet alpha granule);GO:0031012(extracellular matrix);GO:0005829(cytosol);GO:0005615(extracellular space);GO:0005576(extracellular region);GO:0090331(negative regulation of platelet aggregation);GO:0061108(seminal vesicle epithelium development);GO…	NA	NA	NA	serpin family E member 2 [Source:HGNC Symbol;Acc:HGNC:8951]	NA	45.1238	46.1575	49.7245	25.9459	33.9426	11.7042	9.04672	13.8668	7.03683	2.31445	2.96856	3.39299	5.14883	14.213	10.4791	7.73961	14.6546
27758	0	chr9	-	9846033	9924167	ENSGALT00000068898	3	1823	ENSGALG00000002963	PID1	GO:0045944(positive regulation of transcription from RNA polymerase II promoter);GO:0005737(cytoplasm);GO:0071356(cellular response to tumor necrosis factor);GO:0010628(positive regulation of gene expression);GO:0071354(cellular response to interleukin-6);GO:0001933(negative regulation of protein phosphorylation);GO:0044320(cellular response to leptin stimulus);GO:0046325(negative regulation of g…	NA	NA	NA	phosphotyrosine interaction domain containing 1 [Source:HGNC Symbol;Acc:HGNC:26084]	NA	16.6611	15.3034	15.1473	23.7099	24.1959	10.9442	8.57278	11.3875	3.70968	2.84385	2.86232	2.69118	1.87325	6.08413	6.54976	4.55138	8.29921
27760	0	chr9	+	9854015	9876381	ENSGALT00000057447	4	1171	ENSGALG00000037810	ENSGALG00000037810	NA	NA	NA	NA	NA	NA	1.78731	2.03147	1.33673	3.49308	3.16436	2.89926	1.1145	1.21571	0.520089	0.263548	0.66037	0.318716	0.176	0.764772	0.44555	0.566948	0.886626
27761	0	chr9	+	9855349	9856384	ENSGALT00000070768	2	944	ENSGALG00000038711	ENSGALG00000038711	NA	NA	NA	NA	NA	NA	2.89466	2.76005	2.32845	4.48778	4.27036	2.69284	1.25173	2.14339	1.02747	0.630184	0.857061	0.318168	0.451343	1.03178	0.676025	0.676011	1.51677
27843	0	chr9	-	12842558	12843646	ENSGALT00000082189	1	1089	ENSGALG00000041898	FAM43A	NA	NA	NA	NA	family with sequence similarity 43 member A [Source:HGNC Symbol;Acc:HGNC:26888]	NA	13.597	15.3629	7.87147	29.2177	20.0997	31.6303	29.5861	33.6421	7.44956	8.28209	9.16433	4.35599	5.5313	8.49203	8.45162	17.2611	15.7723
27894	0	chr9	+	14830574	14846807	ENSGALT00000011898	11	2619	ENSGALG00000007357	BCL6	GO:0005794(Golgi apparatus);GO:0005654(nucleoplasm);GO:0005657(replication fork);GO:0005634(nucleus);GO:2000773(negative regulation of cellular senescence);GO:0051272(positive regulation of cellular component movement);GO:0050727(regulation of inflammatory response);GO:0048821(erythrocyte development);GO:0048294(negative regulation of isotype switching to IgE isotypes);GO:0045892(negative regulat…	04068(FoxO signaling pathway)	K15618	NA	B-cell CLL/lymphoma 6 [Source:HGNC Symbol;Acc:HGNC:1001]	NA	11.9566	13.0325	12.8943	31.1736	27.4572	7.23052	12.0024	7.00642	1.71895	1.83362	1.18598	3.64576	2.23896	14.2508	17.7721	17.2808	8.69403
27937	0	chr9	-	15341444	15343883	ENSGALT00000066351	2	1477	ENSGALG00000039107	ENSGALG00000039107	NA	NA	NA	NA	NA	NA	0.577888	1.97548	0.733324	0.739638	0.329359	0.318742	1.08839	0.150061	0.0001	0.0001	0.050352	0.085466	0.104692	0.031928	0.125393	0.134264	0.018957
27958	0	chr9	-	15660339	15678778	ENSGALT00000012860	7	1201	ENSGALG00000007919	EIF4E2	GO:0006413(translational initiation);GO:0003743(translation initiation factor activity);GO:0006412(translation);GO:0003723(RNA binding);GO:0005737(cytoplasm);GO:0005845(mRNA cap binding complex);GO:0031625(ubiquitin protein ligase binding);GO:0001701(in utero embryonic development);GO:0017148(negative regulation of translation)	03013(RNA transport);04150(mTOR signaling pathway);04910(Insulin signaling pathway)	NA	NA	eukaryotic translation initiation factor 4E family member 2 [Source:HGNC Symbol;Acc:HGNC:3293]	NA	0.0001	17.6674	10.056	3.79448	7.80833	3.31787	0.75881	2.85436	2.79213	0.752191	0.940986	0.007608	0.114332	0.068425	5.20728	0.117326	1.9051
27966	0	chr9	+	15737984	15742734	ENSGALT00000013480	8	1359	ENSGALG00000008283	ENSGALG00000008283	GO:0020037(heme binding);GO:0016705(oxidoreductase activity, acting on paired donors, with incorporation or reduction of molecular oxygen);GO:0005506(iron ion binding);GO:0055114(oxidation-reduction process);GO:0008395(steroid hydroxylase activity)	NA	NA	NA	NA	NA	0.827218	0.277059	0.172189	0.737635	0.751264	0.164116	0.280668	0.0001	0.120673	0.091707	0.02398	0.043616	0.012159	0.183848	0.100475	0.223977	0.033434
28005	0	chr9	+	15993560	15995728	ENSGALT00000046199	5	901	ENSGALG00000025876	ENSGALG00000025876	GO:0008283(cell proliferation);GO:0005125(cytokine activity);GO:0005576(extracellular region);GO:0005179(hormone activity);GO:0010469(regulation of receptor activity)	04060(Cytokine-cytokine receptor interaction)	K06854	NA	NA	NA	1.97429	1.78184	2.74466	1.1548	0.71113	0.594016	1.21151	0.509018	0.13858	0.202511	0.126839	0.206619	0.38714	0.422351	0.381591	0.66113	0.510812
28017	0	chr9	+	16183794	16229520	ENSGALT00000014007	8	1256	ENSGALG00000008601	AHSG	GO:0072562(blood microparticle);GO:0070062(extracellular exosome);GO:0005794(Golgi apparatus);GO:0005615(extracellular space);GO:0070168(negative regulation of biomineral tissue development);GO:0050766(positive regulation of phagocytosis);GO:0050727(regulation of inflammatory response);GO:0030502(negative regulation of bone mineralization);GO:0006953(acute-phase response);GO:0001503(ossification)…	NA	NA	NA	alpha 2-HS glycoprotein [Source:HGNC Symbol;Acc:HGNC:349]	NA	1.54394	2.58437	1.91192	44.0215	61.1917	9.66376	13.3115	17.5132	0.36171	1.46012	0.459102	0.231067	0.383325	0.149324	0.664926	0.70127	0.930852
28051	0	chr9	-	16491718	16537560	ENSGALT00000064751	31	3426	ENSGALG00000008839	ATP11B	GO:0055037(recycling endosome);GO:0045332(phospholipid translocation);GO:0015914(phospholipid transport);GO:0004012(phospholipid-translocating ATPase activity);GO:0000287(magnesium ion binding);GO:0016787(hydrolase activity);GO:0005886(plasma membrane);GO:0000166(nucleotide binding);GO:0005524(ATP binding);GO:0016021(integral component of membrane);GO:0016020(membrane);GO:0005783(endoplasmic reti…	NA	NA	NA	ATPase phospholipid transporting 11B (putative) [Source:HGNC Symbol;Acc:HGNC:13553]	NA	0.789532	0.405314	0.233222	2.24356	1.01662	0.543628	0.561816	0.088393	0.078731	0.058376	0.057974	0.127152	0.047155	0.050941	0.063216	0.189034	0.030584
28121	0	chr9	+	19600701	19636193	ENSGALT00000015057	26	3204	ENSGALG00000009252	ENSGALG00000009252	GO:0016042(lipid catabolic process);GO:0048870(cell motility);GO:0048017(inositol lipid-mediated signaling);GO:0032534(regulation of microvillus assembly);GO:0006654(phosphatidic acid biosynthetic process);GO:0004630(phospholipase D activity);GO:0005794(Golgi apparatus);GO:0035091(phosphatidylinositol binding);GO:0016787(hydrolase activity);GO:0003824(catalytic activity);GO:0070290(N-acylphosphat…	00564(Glycerophospholipid metabolism);00565(Ether lipid metabolism);04144(Endocytosis);04912(GnRH signaling pathway)	K01115	EC:3.1.4.4	NA	NA	34.6017	33.4542	32.8907	52.8496	59.611	19.161	17.3679	17.8203	7.57085	6.77027	9.79789	7.32031	8.20557	12.4104	9.10127	11.4736	18.6782
28154	0	chr9	+	20063010	20363223	ENSGALT00000080985	17	3738	ENSGALG00000032577	MECOM	GO:0051726(regulation of cell cycle);GO:0016607(nuclear speck);GO:0045893(positive regulation of transcription, DNA-templated);GO:0045892(negative regulation of transcription, DNA-templated);GO:0003700(transcription factor activity, sequence-specific DNA binding);GO:0000118(histone deacetylase complex);GO:0005634(nucleus);GO:0043069(negative regulation of programmed cell death);GO:0046329(negativ…	04010(MAPK signaling pathway)	NA	NA	MDS1 and EVI1 complex locus [Source:HGNC Symbol;Acc:HGNC:3498]	NA	4.455	4.76003	3.38748	8.50164	8.47963	3.54687	5.04265	3.23385	0.15658	0.451096	0.9845	0.676929	1.05649	2.28711	0.623988	1.49739	1.00486
28285	0	chr9	-	23859935	23888136	ENSGALT00000085254	10	2295	ENSGALG00000010411	RNF13	GO:0051865(protein autoubiquitination);GO:0004842(ubiquitin-protein transferase activity);GO:0046872(metal ion binding);GO:0005634(nucleus);GO:0016740(transferase activity);GO:0016021(integral component of membrane);GO:0016020(membrane);GO:0061630(ubiquitin protein ligase activity);GO:0005654(nucleoplasm);GO:0005765(lysosomal membrane);GO:0005829(cytosol);GO:0031902(late endosome membrane);GO:004…	NA	NA	NA	ring finger protein 13 [Source:HGNC Symbol;Acc:HGNC:10057]	NA	12.2467	11.6838	2.7286	13.6836	15.5096	10.5268	12.3846	9.88386	3.32597	0.89426	0.61468	3.24924	0.772304	1.07497	3.75509	2.57504	3.20547
28348	0	chrMT	+	2346	3966	ENSGALT00000082552	1	1621	ENSGALG00000043598	ENSGALG00000043598	NA	NA	NA	NA	NA	NA	3852.63	5694.19	5871.39	4329.84	4596.22	4406	7188.85	6900.14	1144.6	1453.94	2042.06	2148.77	2025.12	1676.79	2201.23	2466.54	2595.54
28359	0	chrMT	-	6573	6643	ENSGALT00000067615	1	71	ENSGALG00000037641	ENSGALG00000037641	NA	NA	NA	NA	NA	NA	163.751	188.78	232.404	479.598	317.741	398.786	606.506	715.606	203.825	90.5516	200.314	142.564	69.0825	167.994	70.0909	140.82	188.684
28613	0	chrZ	+	854007	890244	ENSGALT00000070070	9	4145	ENSGALG00000041052	ENSGALG00000041052	NA	NA	NA	NA	NA	NA	11.7385	3.83106	1.25609	9.79047	13.3761	3.4036	0.0001	0.0001	0.0001	0.0001	0.0001	0.0001	0.0001	0.0001	0.71928	0.0001	0.0001
28682	0	chrZ	-	4020536	4061554	ENSGALT00000057312	22	6297	ENSGALG00000035773	PIK3C3	GO:0045022(early endosome to late endosome transport);GO:0005770(late endosome);GO:0000910(cytokinesis);GO:0032465(regulation of cytokinesis);GO:0030496(midbody);GO:0016020(membrane);GO:0016236(macroautophagy);GO:0004672(protein kinase activity);GO:0016301(kinase activity);GO:0016303(1-phosphatidylinositol-3-kinase activity);GO:0000045(autophagosome assembly);GO:0006468(protein phosphorylation);G…	00562(Inositol phosphate metabolism);04371(Apelin signaling pathway);04070(Phosphatidylinositol signaling system);04145(Phagosome);04140(Autophagy - animal);04136(Autophagy - other eukaryotes)	K00914	EC:2.7.1.137	phosphatidylinositol 3-kinase catalytic subunit type 3 [Source:HGNC Symbol;Acc:HGNC:8974]	NA	1.08556	3.1598	4.72592	3.86373	2.70432	1.86438	0.769472	1.3568	0.788343	0.275123	0.575441	0.447984	0.563873	1.54475	2.00891	0.76372	0.469726
28721	0	chrZ	-	7583409	7608241	ENSGALT00000044796	15	3945	ENSGALG00000005806	KIF24	GO:0043234(protein complex);GO:0005814(centriole);GO:0060271(cilium assembly);GO:0007019(microtubule depolymerization);GO:0042802(identical protein binding);GO:0003777(microtubule motor activity);GO:0005871(kinesin complex);GO:0007018(microtubule-based movement);GO:0016887(ATPase activity);GO:0008017(microtubule binding);GO:0003774(motor activity);GO:0005524(ATP binding);GO:0000166(nucleotide bin…	NA	NA	NA	kinesin family member 24 [Source:HGNC Symbol;Acc:HGNC:19916]	NA	0.980265	1.63636	0.538804	0.042118	0.287641	0.025559	0.0001	0.021849	0.0001	0.0001	0.0001	0.034181	0.0001	0.0001	0.012693	0.0001	0.026481
28743	0	chrZ	+	8328609	8349153	ENSGALT00000009397	13	1812	ENSGALG00000005848	IL11RA	GO:0019221(cytokine-mediated signaling pathway);GO:0004896(cytokine receptor activity);GO:0016021(integral component of membrane);GO:0016020(membrane);GO:0060322(head development);GO:0032502(developmental process)	04060(Cytokine-cytokine receptor interaction)	NA	NA	interleukin 11 receptor subunit alpha [Source:HGNC Symbol;Acc:HGNC:5967]	NA	11.8461	15.1367	9.15335	8.20415	7.63398	5.93755	9.9893	4.92601	2.25392	3.53252	3.93104	3.84233	6.99332	3.2899	8.04576	10.3593	8.95835
28746	0	chrZ	+	8340884	8349152	ENSGALT00000052166	13	1800	ENSGALG00000005848	IL11RA	GO:0019221(cytokine-mediated signaling pathway);GO:0004896(cytokine receptor activity);GO:0016021(integral component of membrane);GO:0016020(membrane);GO:0060322(head development);GO:0032502(developmental process)	04060(Cytokine-cytokine receptor interaction)	K05056	NA	interleukin 11 receptor subunit alpha [Source:HGNC Symbol;Acc:HGNC:5967]	NA	1.93627	0.642545	1.4743	0.495113	0.428939	0.394417	0.17561	0.816372	0.005451	0.0001	0.120073	0.232114	0.161179	0.105542	0.387498	0.439864	0.601891
28767	0	chrZ	+	8966840	8999279	ENSGALT00000076048	11	4851	ENSGALG00000002371	RUSC2	GO:0070062(extracellular exosome);GO:0031410(cytoplasmic vesicle);GO:0017137(Rab GTPase binding)	NA	NA	NA	RUN and SH3 domain containing 2 [Source:HGNC Symbol;Acc:HGNC:23625]	NA	0.0001	5.19918	3.80653	6.95743	2.91794	8.98229	3.06644	9.95592	1.01806	1.81556	1.09316	2.76668	1.58959	0.695869	2.60727	1.26434	3.00711
28784	0	chrZ	-	9095088	9106955	ENSGALT00000046104	22	6003	ENSGALG00000027630	NPR2	GO:0006182(cGMP biosynthetic process);GO:0004383(guanylate cyclase activity);GO:0008074(guanylate cyclase complex, soluble);GO:0009190(cyclic nucleotide biosynthetic process);GO:0016849(phosphorus-oxygen lyase activity);GO:0016829(lyase activity);GO:0005886(plasma membrane);GO:0035556(intracellular signal transduction);GO:0006468(protein phosphorylation);GO:0005524(ATP binding);GO:0004672(protein…	00230(Purine metabolism);04270(Vascular smooth muscle contraction)	K12324	EC:4.6.1.2	natriuretic peptide receptor 2 [Source:HGNC Symbol;Acc:HGNC:7944]	NA	8.39151	12.0339	11.4885	24.0344	29.9286	14.8434	17.3422	17.3635	1.92575	2.37475	2.64046	1.73131	2.08392	3.02515	2.06398	1.84993	5.17385
28824	0	chrZ	-	9459677	9469737	ENSGALT00000004498	4	3975	ENSGALG00000002854	ENSGALG00000002854	NA	NA	NA	NA	NA	NA	1.62912	2.04963	1.26741	3.90537	4.25617	2.83352	3.40284	2.93311	1.64204	1.60443	1.72773	2.38873	2.31369	1.62803	5.32877	3.45111	4.62204
28842	0	chrZ	+	10315101	10316441	ENSGALT00000028099	1	1341	ENSGALG00000017411	RXFP3	NA	04080(Neuroactive ligand-receptor interaction)	K08397	NA	relaxin/insulin like family peptide receptor 3 [Source:HGNC Symbol;Acc:HGNC:24883]	NA	0.938073	2.19299	2.02894	3.61196	2.6109	1.31651	1.28466	2.41893	1.61053	1.93854	1.75519	0.489244	0.544985	0.720328	2.60872	2.40774	1.74462
28879	0	chrZ	+	11920915	11948644	ENSGALT00000073200	5	597	ENSGALG00000032030	ENSGALG00000032030	NA	NA	NA	NA	NA	NA	5.77918	7.36616	2.8398	10.2281	11.074	4.3562	2.85997	4.81344	0.66298	0.554343	0.702959	1.0212	0.845867	0.9326	1.16705	1.99174	1.14897
28881	0	chrZ	-	12007504	12048425	ENSGALT00000005924	20	4101	ENSGALG00000003733	LIFR	GO:0070062(extracellular exosome);GO:0043235(receptor complex);GO:0005615(extracellular space);GO:0070120(ciliary neurotrophic factor-mediated signaling pathway);GO:0048861(leukemia inhibitory factor signaling pathway);GO:0038165(oncostatin-M-mediated signaling pathway);GO:0034097(response to cytokine);GO:0019221(cytokine-mediated signaling pathway);GO:0008284(positive regulation of cell prolifer…	04060(Cytokine-cytokine receptor interaction)	K05058	NA	LIF receptor alpha [Source:HGNC Symbol;Acc:HGNC:6597]	NA	53.6021	45.819	45.0219	52.7912	48.259	49.2697	45.9467	43.2739	13.0941	14.1543	14.4117	17.8505	13.6317	15.1555	54.0666	18.7019	25.6354
28896	0	chrZ	-	12918472	12920951	ENSGALT00000090031	4	359	ENSGALG00000014833	RPL37	GO:0022625(cytosolic large ribosomal subunit);GO:0019843(rRNA binding);GO:0003735(structural constituent of ribosome);GO:0030529(intracellular ribonucleoprotein complex);GO:0005840(ribosome);GO:0003723(RNA binding);GO:0006412(translation);GO:0005622(intracellular);GO:0046872(metal ion binding)	03010(Ribosome)	K02922	NA	ribosomal protein L37 [Source:HGNC Symbol;Acc:HGNC:10347]	NA	15.2322	9.2927	17.1803	47.3637	12.7765	12.2967	37.1594	40.9094	6.32945	5.06062	3.54432	4.04441	4.8915	6.82757	8.65272	8.99097	2.73366
28906	0	chrZ	+	13428436	13558478	ENSGALT00000067348	11	2364	ENSGALG00000014855	ENSGALG00000014855	GO:0019221(cytokine-mediated signaling pathway);GO:0004896(cytokine receptor activity);GO:0016021(integral component of membrane);GO:0016020(membrane)	04080(Neuroactive ligand-receptor interaction);04060(Cytokine-cytokine receptor interaction)	NA	NA	NA	NA	0.792902	5.42347	6.18946	11.9977	9.75344	2.7183	2.87234	2.85961	0.982887	1.18707	1.69041	1.21656	1.05581	1.93127	1.55572	2.47051	1.96021
28907	0	chrZ	+	13428877	13558478	ENSGALT00000074124	10	2025	ENSGALG00000014855	ENSGALG00000014855	GO:0019221(cytokine-mediated signaling pathway);GO:0004896(cytokine receptor activity);GO:0016021(integral component of membrane);GO:0016020(membrane)	04080(Neuroactive ligand-receptor interaction);04060(Cytokine-cytokine receptor interaction)	K05080	NA	NA	NA	8.27131	15.7071	7.00283	18.6288	29.317	13.297	14.0811	16.1218	13.4278	9.0892	6.98711	8.96091	13.847	8.12326	33.4499	19.6703	6.1736
28965	0	chrZ	-	16628134	16634499	ENSGALT00000043287	3	558	ENSGALG00000027707	ESM1	GO:0005178(integrin binding);GO:0001525(angiogenesis);GO:0001558(regulation of cell growth);GO:0005520(insulin-like growth factor binding);GO:0005576(extracellular region);GO:0005171(hepatocyte growth factor receptor binding);GO:0002040(sprouting angiogenesis);GO:0008284(positive regulation of cell proliferation);GO:1902204(positive regulation of hepatocyte growth factor receptor signaling pathwa…	NA	NA	NA	endothelial cell specific molecule 1 [Source:HGNC Symbol;Acc:HGNC:3466]	NA	1.74291	2.71886	1.28418	1.54137	2.6353	1.17407	1.292	0.719507	0.0001	0.205708	0.129202	0.900699	0.0001	0.0001	0.184149	1.18854	0.319577
29010	0	chrZ	-	18878165	18908770	ENSGALT00000023753	8	969	ENSGALG00000014730	ELOVL7	GO:0035338(long-chain fatty-acyl-CoA biosynthetic process);GO:0034625(fatty acid elongation, monounsaturated fatty acid);GO:0019367(fatty acid elongation, saturated fatty acid);GO:0006636(unsaturated fatty acid biosynthetic process);GO:0042761(very long-chain fatty acid biosynthetic process);GO:0034626(fatty acid elongation, polyunsaturated fatty acid);GO:0006631(fatty acid metabolic process);GO:…	00062(Fatty acid elongation)	NA	NA	ELOVL fatty acid elongase 7 [Source:HGNC Symbol;Acc:HGNC:26292]	NA	1.24654	0.521167	2.03874	1.9132	0.78934	2.07231	2.95559	2.8633	0.573874	0.431303	0.080497	0.13529	0.664352	0.792935	0.473775	0.876514	0.698382
29063	0	chrZ	+	21007930	21294179	ENSGALT00000023851	30	8208	ENSGALG00000014784	MAST4	GO:0000287(magnesium ion binding);GO:0004674(protein serine/threonine kinase activity);GO:0005622(intracellular);GO:0035556(intracellular signal transduction);GO:0018105(peptidyl-serine phosphorylation);GO:0006468(protein phosphorylation);GO:0016740(transferase activity);GO:0005524(ATP binding);GO:0004672(protein kinase activity);GO:0000166(nucleotide binding);GO:0016310(phosphorylation);GO:00163…	NA	NA	NA	microtubule associated serine/threonine kinase family member 4 [Source:HGNC Symbol;Acc:HGNC:19037]	NA	0.0001	0.0001	0.010392	13.7076	8.28127	2.04697	2.57995	4.00718	0.0001	0.0001	0.0001	0.007109	0.0001	0.0001	0.0001	0.155504	0.0001
29179	0	chrZ	+	25845898	25933149	ENSGALT00000082050	13	4424	ENSGALG00000010158	KANK1	GO:2000114(regulation of establishment of cell polarity);GO:0010977(negative regulation of neuron projection development);GO:0035024(negative regulation of Rho protein signal transduction);GO:0030336(negative regulation of cell migration);GO:0030177(positive regulation of Wnt signaling pathway);GO:0005886(plasma membrane);GO:0008013(beta-catenin binding);GO:0032587(ruffle membrane);GO:0046627(neg…	NA	NA	NA	KN motif and ankyrin repeat domains 1 [Source:HGNC Symbol;Acc:HGNC:19309]	NA	3.27372	1.56743	3.45295	0.432247	6.48568	2.57153	0.006219	2.84437	0.08685	0.0001	0.0001	0.004361	0.0001	0.0001	0.799197	0.004195	0.741352
29224	0	chrZ	+	27444609	27453075	ENSGALT00000061954	7	1141	ENSGALG00000014448	CDC37L1	GO:0005829(cytosol);GO:0005737(cytoplasm);GO:0050821(protein stabilization);GO:0031072(heat shock protein binding);GO:0051087(chaperone binding);GO:0051082(unfolded protein binding);GO:0006457(protein folding)	NA	NA	NA	cell division cycle 37 like 1 [Source:HGNC Symbol;Acc:HGNC:17179]	NA	1.29139	0.750664	0.742075	0.694147	1.93719	0.667621	0.170088	0.865195	0.380809	0.14199	0.137155	1.31883	0.339803	0.160462	1.57375	1.1898	0.846429
29365	0	chrZ	+	35808066	35866858	ENSGALT00000024440	19	2566	ENSGALG00000015145	TMC1	GO:0016021(integral component of membrane);GO:0016020(membrane);GO:0032426(stereocilium tip);GO:0009897(external side of plasma membrane);GO:1903169(regulation of calcium ion transmembrane transport);GO:0070588(calcium ion transmembrane transport);GO:0060117(auditory receptor cell development);GO:0060005(vestibular reflex);GO:0050910(detection of mechanical stimulus involved in sensory perception…	NA	NA	NA	transmembrane channel like 1 [Source:HGNC Symbol;Acc:HGNC:16513]	NA	1.09566	0.902692	1.36938	1.50513	1.38329	0.701036	0.091575	0.596396	0.0001	0.022367	0.0001	0.0001	0.039642	0.055152	0.035789	0.101561	0.0001
29377	0	chrZ	-	36834493	36842715	ENSGALT00000077373	9	2677	ENSGALG00000015156	NMRK1	NA	00760(Nicotinate and nicotinamide metabolism)	NA	NA	nicotinamide riboside kinase 1 [Source:HGNC Symbol;Acc:HGNC:26057]	NA	3.18805	3.45469	2.20259	3.53827	3.81014	3.85433	3.25059	4.3151	0.643879	0.044535	0.155051	0.534034	2.67209	1.00998	2.343	1.45567	1.04236
29429	0	chrZ	+	40289872	40383025	ENSGALT00000086171	14	1914	ENSGALG00000012594	NTRK2	GO:0043087(regulation of GTPase activity);GO:0008284(positive regulation of cell proliferation);GO:0043121(neurotrophin binding);GO:0010008(endosome membrane);GO:0005768(endosome);GO:0005030(neurotrophin receptor activity);GO:0001764(neuron migration);GO:0005887(integral component of plasma membrane);GO:0046777(protein autophosphorylation);GO:0048013(ephrin receptor signaling pathway);GO:0034765(…	04010(MAPK signaling pathway)	K04360	EC:2.7.10.1	neurotrophic receptor tyrosine kinase 2 [Source:HGNC Symbol;Acc:HGNC:8032]	NA	0.452778	0.318381	3.97463	17.245	21.5669	4.8304	4.72578	3.45872	1.19638	0.28566	0.259345	0.172101	0.09052	0.849273	1.18101	0.960973	2.68901
29479	0	chrZ	-	42215456	42261147	ENSGALT00000064410	14	1500	ENSGALG00000012627	CDC14B	GO:0051301(cell division);GO:0016311(dephosphorylation);GO:0035335(peptidyl-tyrosine dephosphorylation);GO:0006470(protein dephosphorylation);GO:0016791(phosphatase activity);GO:0008138(protein tyrosine/serine/threonine phosphatase activity);GO:0004725(protein tyrosine phosphatase activity);GO:0031572(G2 DNA damage checkpoint);GO:0005654(nucleoplasm);GO:0005730(nucleolus);GO:0005634(nucleus);GO:0…	04110(Cell cycle)	NA	NA	cell division cycle 14B [Source:HGNC Symbol;Acc:HGNC:1719]	NA	4.42342	4.06902	2.6387	3.23114	7.24037	2.71137	2.74433	1.5396	1.22683	0.240964	0.695154	1.47608	0.406367	0.563266	1.35682	1.62614	0.871894
29498	0	chrZ	+	43435397	43441708	ENSGALT00000082122	2	675	ENSGALG00000030905	ENSGALG00000030905	NA	NA	NA	NA	NA	NA	15.8008	16.6838	18.0369	11.5731	13.7645	6.43286	5.55101	8.10701	2.13892	1.91478	1.55738	1.52705	1.71988	2.26201	3.18612	3.22512	4.58288
29595	0	chrZ	-	49972661	50015273	ENSGALT00000070293	29	3828	ENSGALG00000015264	PPIP5K2	GO:0033857(diphosphoinositol-pentakisphosphate kinase activity);GO:0000828(inositol hexakisphosphate kinase activity);GO:0032958(inositol phosphate biosynthetic process);GO:0006020(inositol metabolic process);GO:0000829(inositol heptakisphosphate kinase activity);GO:0016310(phosphorylation);GO:0005829(cytosol)	04070(Phosphatidylinositol signaling system)	NA	NA	diphosphoinositol pentakisphosphate kinase 2 [Source:HGNC Symbol;Acc:HGNC:29035]	NA	3.08428	1.61587	3.5899	0.606582	0.658628	1.93236	2.7985	2.74056	0.050673	0.0001	0.0001	0.717855	0.054591	0.09724	0.711187	1.71403	0.295234
29605	0	chrZ	+	51276120	51321528	ENSGALT00000024661	35	5308	ENSGALG00000014642	ENSGALG00000014642	GO:0005634(nucleus);GO:0005524(ATP binding)	NA	NA	NA	NA	NA	1.52825	1.56926	1.61305	0.766945	1.19336	1.74891	0.889455	1.72731	0.674989	0.816533	0.0001	1.45398	0.119479	0.0001	1.75207	3.52918	2.49071
29659	0	chrZ	-	54528388	54543657	ENSGALT00000037774	10	2323	ENSGALG00000015425	LPL	GO:0042627(chylomicron);GO:0070062(extracellular exosome);GO:0009986(cell surface);GO:0005615(extracellular space);GO:0090197(positive regulation of chemokine secretion);GO:0070328(triglyceride homeostasis);GO:0055096(low-density lipoprotein particle mediated signaling);GO:0042632(cholesterol homeostasis);GO:0034372(very-low-density lipoprotein particle remodeling);GO:0019433(triglyceride catabol…	00561(Glycerolipid metabolism);03320(PPAR signaling pathway)	K01059	EC:3.1.1.34	lipoprotein lipase [Source:HGNC Symbol;Acc:HGNC:6677]	NA	29.0611	22.185	18.7761	29.4183	32.499	46.4602	24.3477	39.0763	10.2194	11.4965	7.88613	11.9246	9.13989	6.7232	24.6467	17.3458	17.5047
29669	0	chrZ	-	54725868	54817218	ENSGALT00000024891	50	7074	ENSGALG00000015433	ABCA1	GO:0048471(perinuclear region of cytoplasm);GO:0045335(phagocytic vesicle);GO:0045121(membrane raft);GO:0043231(intracellular membrane-bounded organelle);GO:0030139(endocytic vesicle);GO:0009897(external side of plasma membrane);GO:0005887(integral component of plasma membrane);GO:0005886(plasma membrane);GO:0005794(Golgi apparatus);GO:0098656(anion transmembrane transport);GO:0071300(cellular re…	02010(ABC transporters)	K05641	NA	ATP binding cassette subfamily A member 1 [Source:HGNC Symbol;Acc:HGNC:29]	NA	24.838	35.7041	33.7759	33.4425	29.9361	37.8676	33.3847	32.5768	7.83716	6.6938	10.3487	12.1688	8.23558	39.266	16.4332	35.6727	10.4391
29709	0	chrZ	-	57020390	57079595	ENSGALT00000053381	29	2489	ENSGALG00000014682	CAST	GO:0016020(membrane);GO:0005829(cytosol);GO:0005783(endoplasmic reticulum);GO:2000675(negative regulation of type B pancreatic cell apoptotic process);GO:0045296(cadherin binding);GO:0003723(RNA binding);GO:0010859(calcium-dependent cysteine-type endopeptidase inhibitor activity);GO:0097340(inhibition of cysteine-type endopeptidase activity)	NA	NA	NA	calpastatin [Source:HGNC Symbol;Acc:HGNC:1515]	NA	7.74273	0.0001	2.97519	7.89515	3.77592	3.45603	1.72028	3.45408	0.695505	0.967785	1.02987	2.50362	1.8543	2.42469	4.02937	2.33096	1.17618
29712	0	chrZ	-	57020390	57079744	ENSGALT00000037690	29	2323	ENSGALG00000014682	CAST	GO:0016020(membrane);GO:0005829(cytosol);GO:0005783(endoplasmic reticulum);GO:2000675(negative regulation of type B pancreatic cell apoptotic process);GO:0045296(cadherin binding);GO:0003723(RNA binding);GO:0010859(calcium-dependent cysteine-type endopeptidase inhibitor activity);GO:0097340(inhibition of cysteine-type endopeptidase activity)	NA	NA	NA	calpastatin [Source:HGNC Symbol;Acc:HGNC:1515]	NA	12.8173	20.1171	11.4866	16.7306	11.0398	7.48773	15.6063	9.2528	0.306879	2.15739	2.28244	6.46165	1.5699	3.91474	2.96565	4.2137	3.20589
29715	0	chrZ	+	57131263	57158645	ENSGALT00000058372	13	2703	ENSGALG00000014681	PCSK1	GO:0005615(extracellular space);GO:0043043(peptide biosynthetic process);GO:0016485(protein processing);GO:0016486(peptide hormone processing);GO:0004252(serine-type endopeptidase activity);GO:0004175(endopeptidase activity);GO:0006508(proteolysis);GO:0008236(serine-type peptidase activity);GO:0016787(hydrolase activity);GO:0008233(peptidase activity);GO:0042802(identical protein binding)	NA	NA	NA	proprotein convertase subtilisin/kexin type 1 [Source:HGNC Symbol;Acc:HGNC:8743]	NA	0.405729	0.287356	0.844217	3.35066	2.60842	1.31644	0.0001	0.679213	0.0001	0.095478	0.053107	0.151222	0.095345	0.080001	0.165388	0.052338	0.29871
29716	0	chrZ	+	57266068	57319138	ENSGALT00000023651	12	1911	ENSGALG00000014678	ELL2	GO:0005654(nucleoplasm);GO:0042795(snRNA transcription from RNA polymerase II promoter);GO:0008023(transcription elongation factor complex);GO:0006368(transcription elongation from RNA polymerase II promoter)	NA	NA	NA	elongation factor for RNA polymerase II 2 [Source:HGNC Symbol;Acc:HGNC:17064]	NA	2.87028	2.57103	0.715533	0.777996	1.18431	0.516643	0.420242	0.697318	0.038295	0.0001	0.0001	0.238986	0.380921	0.416126	0.634635	0.359425	0.817219
29849	0	chrZ	+	65006350	65073206	ENSGALT00000025070	9	2993	ENSGALG00000015551	GRIN3A	GO:0045211(postsynaptic membrane);GO:0043025(neuronal cell body);GO:0045202(synapse);GO:0043005(neuron projection);GO:0017146(NMDA selective glutamate receptor complex);GO:0016020(membrane);GO:0060134(prepulse inhibition);GO:0045471(response to ethanol);GO:0034765(regulation of ion transmembrane transport);GO:0016358(dendrite development);GO:0006816(calcium ion transport);GO:0042802(identical pro…	NA	NA	NA	glutamate ionotropic receptor NMDA type subunit 3A [Source:HGNC Symbol;Acc:HGNC:16767]	NA	0.254707	0.767701	0.621032	0.22838	0.346186	0.791172	0.531285	0.430894	0.0001	0.153087	0.0001	0.084352	0.0001	0.0001	0.171988	0.04349	0.125556
29856	0	chrZ	-	65137559	65264849	ENSGALT00000061657	9	2650	ENSGALG00000015542	PLPPR1	GO:0005654(nucleoplasm);GO:0046839(phospholipid dephosphorylation);GO:0006644(phospholipid metabolic process);GO:0042577(lipid phosphatase activity);GO:0008195(phosphatidate phosphatase activity);GO:0007165(signal transduction);GO:0005887(integral component of plasma membrane);GO:0007399(nervous system development);GO:0016021(integral component of membrane);GO:0016020(membrane)	NA	NA	NA	phospholipid phosphatase related 1 [Source:HGNC Symbol;Acc:HGNC:25993]	NA	1.78806	0.473273	1.46317	0.151227	0.500188	0.091272	0.0001	0.20546	0.0001	0.0001	0.0001	0.0001	0.01945	0.0001	0.035061	0.0001	0.0001
29881	0	chrZ	-	65959646	65980352	ENSGALT00000037626	2	2314	ENSGALG00000023083	KIAA1958	GO:0005654(nucleoplasm);GO:0006357(regulation of transcription from RNA polymerase II promoter);GO:0003677(DNA binding);GO:0000981(RNA polymerase II transcription factor activity, sequence-specific DNA binding);GO:0005737(cytoplasm)	NA	NA	NA	KIAA1958 [Source:HGNC Symbol;Acc:HGNC:23427]	NA	1.18826	0.793997	1.55794	4.76928	4.38202	1.93267	1.988	3.07215	0.854699	0.916918	1.14879	0.70974	0.261286	0.933539	1.10769	0.93057	0.842248
29896	0	chrZ	+	66156522	66193789	ENSGALT00000063566	15	2204	ENSGALG00000015677	SUSD1	GO:0016021(integral component of membrane);GO:0016020(membrane)	NA	NA	NA	sushi domain containing 1 [Source:HGNC Symbol;Acc:HGNC:25413]	NA	0.501235	1.02938	0.278898	0.768865	0.323655	0.384572	0.016536	0.300336	0.306405	0.355114	0.020582	0.006896	0.0001	0.158618	0.794182	0.464318	0.28888
29909	0	chrZ	+	66499216	66508364	ENSGALT00000085913	10	2019	ENSGALG00000015702	ENSGALG00000015702	GO:0016491(oxidoreductase activity);GO:0005737(cytoplasm);GO:0055114(oxidation-reduction process);GO:0032440(2-alkenal reductase [NAD(P)] activity);GO:0047522(15-oxoprostaglandin 13-oxidase activity)	NA	NA	NA	NA	NA	15.0032	12.4007	12.6779	0.204762	7.07612	0.580132	4.05603	3.87299	0.200112	0.071056	0.348071	0.118486	3.51214	0.53519	0.336288	4.54487	0.23847
29920	0	chrZ	-	67086117	67086824	ENSGALT00000025406	1	708	ENSGALG00000015754	TMEM215	GO:0016021(integral component of membrane);GO:0016020(membrane)	NA	NA	NA	transmembrane protein 215 [Source:HGNC Symbol;Acc:HGNC:33816]	NA	3.00583	2.66179	1.6121	0.450946	0.755866	0.070889	0.455262	0.528866	0.0001	0.161858	0.0001	0.190339	0.0001	0.265327	0.23291	0.474875	0.329673
30038	0	chrZ	-	72837940	72873809	ENSGALT00000003649	20	5669	ENSGALG00000002318	LVRN	GO:0004177(aminopeptidase activity);GO:0008217(regulation of blood pressure);GO:0043171(peptide catabolic process);GO:0070006(metalloaminopeptidase activity);GO:0008237(metallopeptidase activity);GO:0008270(zinc ion binding);GO:0006508(proteolysis);GO:0007165(signal transduction);GO:0042277(peptide binding);GO:0005737(cytoplasm);GO:0016787(hydrolase activity);GO:0008233(peptidase activity);GO:000…	NA	NA	NA	laeverin [Source:HGNC Symbol;Acc:HGNC:26904]	NA	1.20934	1.06196	1.82448	0.855352	1.81497	2.43953	2.50969	2.93712	0.45113	0.358528	0.315231	1.04597	0.093601	0.23887	3.44515	0.393522	0.863037
30044	0	chrZ	+	72942623	72952484	ENSGALT00000003718	5	1395	ENSGALG00000002358	CDO1	GO:0005829(cytosol);GO:0016702(oxidoreductase activity, acting on single donors with incorporation of molecular oxygen, incorporation of two atoms of oxygen);GO:0005506(iron ion binding);GO:0046872(metal ion binding);GO:0055114(oxidation-reduction process)	00270(Cysteine and methionine metabolism);00430(Taurine and hypotaurine metabolism)	K00456	EC:1.13.11.20	cysteine dioxygenase type 1 [Source:HGNC Symbol;Acc:HGNC:1795]	NA	7.56555	7.45457	7.76798	16.5497	16.9996	19.1062	15.8016	22.0012	3.21451	3.56931	2.24205	1.45089	1.09977	0.838914	8.01164	3.77197	3.11641
30225	0	chrZ	+	77384746	77386461	ENSGALT00000088925	1	1716	ENSGALG00000046435	ENSGALG00000046435	NA	NA	NA	NA	NA	NA	0.362498	0.330862	1.06083	0.843079	0.931638	0.43886	0.673149	0.325087	0.203091	0.063105	0.087257	0.039513	0.16533	0.1186	0.0001	0.51314	0.592684
30271	0	chrZ	-	78770561	78774767	ENSGALT00000049295	3	1532	ENSGALG00000008188	TRIM36	GO:0070062(extracellular exosome);GO:0001669(acrosomal vesicle);GO:0007340(acrosome reaction);GO:0016567(protein ubiquitination);GO:0051726(regulation of cell cycle);GO:0005622(intracellular);GO:0046872(metal ion binding);GO:0008270(zinc ion binding);GO:0004842(ubiquitin-protein transferase activity);GO:0043014(alpha-tubulin binding);GO:0000281(mitotic cytokinesis);GO:0007051(spindle organization…	NA	NA	NA	tripartite motif containing 36 [Source:HGNC Symbol;Acc:HGNC:16280]	NA	5.34319	4.39795	3.93441	7.32081	6.62596	0.816708	0.32065	0.576453	0.0001	0.0001	0.026296	0.0001	0.0001	0.122897	0.17406	0.098733	0.0001
30318	0	chrZ	-	80980936	80988177	ENSGALT00000069909	6	1270	ENSGALG00000028063	LOX	GO:0055114(oxidation-reduction process);GO:0016641(oxidoreductase activity, acting on the CH-NH2 group of donors, oxygen as acceptor);GO:0005507(copper ion binding);GO:0048514(blood vessel morphogenesis);GO:0005576(extracellular region);GO:0030324(lung development);GO:0005578(proteinaceous extracellular matrix);GO:0005615(extracellular space);GO:0007507(heart development);GO:0030199(collagen fibr…	NA	NA	NA	protein-lysine 6-oxidase precursor [Source:RefSeq peptide;Acc:NP_990812]	NA	59.0878	53.0028	51.9113	146.369	129.932	83.0824	107.658	92.7742	15.9247	17.3027	19.8366	16.1176	6.62875	17.5876	13.3825	18.1047	16.6303

## Sheet: Profile14_circRNA
Table S7. The circRNAs identified in profile 14
Accession	E12_1_srpbm	E12_2_srpbm	E12_3_srpbm	E17_1_srpbm	E17_2_srpbm	E17_3_srpbm	D1_1_srpbm	D1_2_srpbm	D1_3_srpbm	D14_1_srpbm	D14_2_srpbm	D14_3_srpbm	D56_1_srpbm	D56_2_srpbm	D56_3_srpbm	D98_1_srpbm	D98_2_srpbm	D98_3_srpbm	chr	start	end	strand	exon Count	circType	isoformName	geneName	hosting gene type	flankIntron	gene Discription	GO	KEGG	EC
circRNA479	48.0628	51.9954	43.1983	87.7486	79.1161	111.559	30.5034	81.4018	29.0674	0	31.7013	53.4209	25.957	0	9.6136	1.86792	0	221.499	chrZ	28161822	28179362	+	3	circRNA	ENSGALT00000032836	KDM4C	mRNA	chrZ:28146983-28161821|chrZ:28179362-28260107	lysine demethylase 4C [Source:HGNC Symbol;Acc:HGNC:17071]	GO:0000790(nuclear chromatin);GO:0005721(pericentric heterochromatin);GO:2000736(regulation of stem cell differentiation);GO:2000036(regulation of stem cell population maintenance);GO:1900113(negative regulation of histone H3-K9 trimethylation);GO:0033169(histone H3-K9 demethylation);GO:0010468(regulation of gene expression);GO:0008284(positive regulation of cell proliferation);GO:0006357(regulat…	NA	NA
circRNA265	27.1098	28.2999	30.0944	32.0014	26.166	64.1143	28.3552	28.7106	22.608	20.5224	0	10.8538	0	0	1.8607	0	0	161.55	chr5	34718309	34732321	+	4	circRNA	ENSGALT00000016236	ARHGAP5	mRNA	chr5:34707825-34718308|chr5:34732321-34738678	Rho GTPase activating protein 5 [Source:HGNC Symbol;Acc:HGNC:675]	GO:0005829(cytosol);GO:0042169(SH2 domain binding);GO:0005783(endoplasmic reticulum);GO:0005525(GTP binding);GO:0003924(GTPase activity);GO:0007165(signal transduction)	04510(Focal adhesion)	NA
