# Supplementary material for: Integrative analysis of circRNA, miRNA, and mRNA profiles to reveal ceRNA regulation in chicken muscle development from the embryonic to post-hatching periods
Source: BMC Genomics. 2022 May 3;23:342. doi: 10.1186/s12864-022-08525-5 (PMC9063329; doi:10.1186/s12864-022-08525-5)
Supplement: Supplementary file 8 — Additional file 8: Table S8. The miRNAs identified in our previous study. [file 12864_2022_8525_MOESM8_ESM.xlsx]

## Sheet: Sheet1
Table S8. The miRNAs identified in our previous study
Pre-miRNA Index	miRNA_Index	miR_name	miR_seq	len	genomeID	strand	start	end	pre-miRNA_seq	#mir/MIR	mirIDs,	rep_mirID	rep_mirSeq	rep_miRID	rep_miRSeq	type	Sequence in miRbase	group	SS	hairpinLen	CG%	dG	E12_1(raw)	E12_2(raw)	E12_3(raw)	E17_1(raw)	E17_2(raw)	E17_3(raw)	D1_1(raw)	D1_2(raw)	D1_3(raw)	D14_1(raw)	D14_2(raw)	D14_3(raw)	D56_1(raw)	D56_2(raw)	D56_3(raw)	D98_1(raw)	D98_2(raw)	D98_3(raw)	E12_1(norm)	E12_2(norm)	E12_3(norm)	E17_1(norm)	E17_2(norm)	E17_3(norm)	D1_1(norm)	D1_2(norm)	D1_3(norm)
1	1	gga-miR-1a-2-5p_R-1	ACATACTTCTTTATGTACCCAT	22	chr2	-	102815858	102815944	acctgctcagagcACATACTTCTTTATGTACCCATatgaacatacaatgctaTGGAATGTAAAGAAGTATGTATttttggcaggcgc	21	gga-mir-1a-2,tgu-mir-1-2,hsa-mir-1-2,bta-mir-1-2,ppa-mir-1,mmu-mir-1a-2,eca-mir-1-1,ptr-mir-1-2,mml-mir-1-2,cfa-mir-1-2,cfa-mir-1-1,efu-mir-1-1,rno-mir-1,mdo-mir-1-1,mdo-mir-1-2,oan-mir-1a,ssa-mir-1-1,ssa-mir-1-2,oha-mir-1a,xla-mir-1a,ocu-mir-1-2,	gga-mir-1a-2	acctgctcagagcACATACTTCTTTATGTACCCATAtgaacatacaatgctaTGGAATGTAAAGAAGTATGTAtttttggcaggc	gga-miR-1a-2-5p	ACATACTTCTTTATGTACCCATA	5'	Diff	gp1a	.(((((.(((((.(((((((((((((..(..(((((..............))))).)..)))))))))))))..))))))))))...	83	39.1	-32.2	28	39	31	47	19	34	75	46	94	98	61	7	539	124	39	61	10	27	23.8279	23.1735	34.4626	28.0738	14.1065	15.9494	45.3115	38.4675	48.1949
1	2	gga-miR-1a-3p_R+1	TGGAATGTAAAGAAGTATGTAT	22	chr2	-	102815858	102815944	acctgctcagagcACATACTTCTTTATGTACCCATatgaacatacaatgctaTGGAATGTAAAGAAGTATGTATttttggcaggcgc	21	gga-mir-1a-2,tgu-mir-1-2,hsa-mir-1-2,bta-mir-1-2,ppa-mir-1,mmu-mir-1a-2,eca-mir-1-1,ptr-mir-1-2,mml-mir-1-2,cfa-mir-1-2,cfa-mir-1-1,efu-mir-1-1,rno-mir-1,mdo-mir-1-1,mdo-mir-1-2,oan-mir-1a,ssa-mir-1-1,ssa-mir-1-2,oha-mir-1a,xla-mir-1a,ocu-mir-1-2,	gga-mir-1a-2	acctgctcagagcACATACTTCTTTATGTACCCATAtgaacatacaatgctaTGGAATGTAAAGAAGTATGTAtttttggcaggc	gga-miR-1a-3p	TGGAATGTAAAGAAGTATGTA	3'	Diff	gp1a	.(((((.(((((.(((((((((((((..(..(((((..............))))).)..)))))))))))))..))))))))))...	83	39.1	-32.2	157272	331554	115483	989082	841302	1232556	1875466	1.05253e+06	1.66916e+06	4.06188e+06	4713982	3.90662e+06	3561976	3.49227e+06	3.87798e+06	2.23628e+06	2.54044e+06	2.6582e+06	133838	197007	128382	590794	624624	578193	1.13307e+06	880176	855796
2	3	gga-miR-1b-5p	ACATACTTCTTCATATGCCCATA	23	chr23	+	4357023	4357088	ctACATACTTCTTCATATGCCCATAtggagtcggccggcgttaTGGAATGTTAAGAAGTATGTATc	2	gga-mir-1b,oha-mir-1d,	gga-mir-1b	ACATACTTCTTCATATGCCCATAtggagtcggccggcgttaTGGAATGTTAAGAAGTATGTAtc	gga-miR-1b-5p	ACATACTTCTTCATATGCCCATA	5'	Yes	gp1a	.((((((((((((.((((..(((((....(((....)))..))))).)))).))))))))))))..	63	42.4	-25.6	0	0	0	0	0	0	0	0	7	0	0	0	0	0	0	0	0	0	0	0	0	0	0	0	0	0	3.58898
2	4	gga-miR-1b-3p_R+1	TGGAATGTTAAGAAGTATGTAT	22	chr23	+	4357023	4357088	ctACATACTTCTTCATATGCCCATAtggagtcggccggcgttaTGGAATGTTAAGAAGTATGTATc	2	gga-mir-1b,oha-mir-1d,	gga-mir-1b	ACATACTTCTTCATATGCCCATAtggagtcggccggcgttaTGGAATGTTAAGAAGTATGTAtc	gga-miR-1b-3p	TGGAATGTTAAGAAGTATGTA	3'	Diff	gp1a	.((((((((((((.((((..(((((....(((....)))..))))).)))).))))))))))))..	63	42.4	-25.6	1330.5	2251.83	706.667	2449.17	2648	2977.5	4707.17	2224.67	3937.5	18898.5	22192	20339	20395.7	17283.8	15258.3	8577.67	9507.33	7969.5	1132.25	1338.02	785.599	1462.92	1966.01	1396.75	2843.85	1860.38	2018.8
3	5	gga-miR-1c_1ss8GT	TGGAATGTAAAGCAGTATGTAT	22	chr7	+	35184305	35184378	ggctcagtggcTGGAATGGAAAGCAGTATGTATtttatgtaaaatagatttgcattattatttattcatgagct	1	gga-mir-1c,	gga-mir-1c	ggctcagtggcTGGAATGGAAAGCAGTATGTATtttatgtaaaatagatttgcattattatttattcatgagct	gga-miR-1c	TGGAATGGAAAGCAGTATGTAT	5'	Diff	gp1a	((((((.(((...(((((..((((((.((.((((((....)))))).)))))).))..)))))..)))))))))	74	32.4	-16.2	17.3333	29.3333	13.3333	128.333	68.3333	131.667	153.333	769.333	300	326.333	448	334.667	384.667	458.333	472.667	148.667	238.333	257.333	14.7506	17.4296	14.8226	76.6554	50.734	61.765	92.6368	643.355	153.814
4	6	gga-miR-1a-1-5p	ACATACTTCTTTATATGCCCATA	23	chr20	+	8315732	8315822	tacctgcttgagagACATACTTCTTTATATGCCCATAtgaacctggcaatctaTGGAATGTAAAGAAGTATGTATttcaggtgggaactct	16	gga-mir-1a-1,tgu-mir-1-1,mmu-mir-1a-1,bta-mir-1-1,eca-mir-1-2,efu-mir-1-2,rno-mir-1b,ssa-mir-1-4,pol-mir-1,aca-mir-1a-2,aca-mir-1a-2,aca-mir-1a-2,aca-mir-1a-2,ipu-mir-1-1,chi-mir-1,oha-mir-1b,	gga-mir-1a-1	tgagagACATACTTCTTTATATGCCCATAtgaacctggcaatctaTGGAATGTAAAGAAGTATGTAtttca	gga-miR-1a-1-5p	ACATACTTCTTTATATGCCCATA	5'	Yes	gp1a	..((..(((((((.((((((((((((((((..(((((.((.........))))))).)))))))))))))))).)))))))..))......	83	38.5	-40.2	90	177	92	64	33	71	74	69	72	0	7	0	96	23	0	0	5	0	76.5897	105.172	102.276	38.2282	24.5008	33.3062	44.7073	57.7012	36.9152
4	7	gga-miR-1a-3p_R+1	TGGAATGTAAAGAAGTATGTAT	22	chr20	+	8315732	8315822	tacctgcttgagagACATACTTCTTTATATGCCCATAtgaacctggcaatctaTGGAATGTAAAGAAGTATGTATttcaggtgggaactct	16	gga-mir-1a-1,tgu-mir-1-1,mmu-mir-1a-1,bta-mir-1-1,eca-mir-1-2,efu-mir-1-2,rno-mir-1b,ssa-mir-1-4,pol-mir-1,aca-mir-1a-2,aca-mir-1a-2,aca-mir-1a-2,aca-mir-1a-2,ipu-mir-1-1,chi-mir-1,oha-mir-1b,	gga-mir-1a-1	tgagagACATACTTCTTTATATGCCCATAtgaacctggcaatctaTGGAATGTAAAGAAGTATGTAtttca	gga-miR-1a-3p	TGGAATGTAAAGAAGTATGTA	3'	Diff	gp1a	..((..(((((((.((((((((((((((((..(((((.((.........))))))).)))))))))))))))).)))))))..))......	83	38.5	-40.2	157272	331554	115483	989082	841302	1232556	1875466	1.05253e+06	1.66916e+06	4.06188e+06	4713982	3.90662e+06	3561976	3.49227e+06	3.87798e+06	2.23628e+06	2.54044e+06	2.6582e+06	133838	197007	128382	590794	624624	578193	1.13307e+06	880176	855796
5	8	gga-miR-7_R+2	TGGAAGACTAGTGATTTTGTTGTT	24	chrZ	-	40078114	40078257	atagagcctgtagaaaatgtagaagatttcagtggatgttggtctagttctgtgTGGAAGACTAGTGATTTTGTTGTTtttagataattaaattgaCAACAAATCACAGTCTGCCATAtggcacagatcatgcctctacaggac	32	gga-mir-7-1,tgu-mir-7-1,hsa-mir-7-1,ppy-mir-7-1,ggo-mir-7-1,ppa-mir-7-1,lla-mir-7,mmu-mir-7a-1,bta-mir-7-2,eca-mir-7-3,ptr-mir-7-1,mml-mir-7-1,mne-mir-7-1,cfa-mir-7-1,tch-mir-7-3,tch-mir-7-4,ocu-mir-7a,efu-mir-7b,rno-mir-7a-1,mdo-mir-7,oan-mir-7-1,ssc-mir-7-2,aja-mir-7,ssa-mir-7a-3,aca-mir-7-2,aca-mir-7-2,aca-mir-7-2,aca-mir-7-2,chi-mir-7,xtr-mir-7-1,sha-mir-7,sla-mir-7,	gga-mir-7-1	tggatgttggtctagttctgtgTGGAAGACTAGTGATTTTGTTGtttttagataattaaattgacaacaaatcacagtctgccatatggcacagatcatgcctctacag	gga-miR-7	TGGAAGACTAGTGATTTTGTTG	5'	Diff	gp1a	......((((((((.......(((...)))...((....((((((.((.(..(((((.(((((.((((.((((((((((((((....)))))..)))))))))))))))))).)))))..).))))))))..))))))))))..	101	37.5	-49.2	227.333	521.583	211.667	192.333	196	315	376	210.667	277.667	324.333	406.5	319.833	459.5	368.417	833.417	290.5	203.917	177.917	193.46	309.921	235.309	114.884	145.52	147.767	227.162	176.17	142.363
6	10	gga-let-7d_R+1	AGAGGTAGTGGGTTGCATAGTT	22	chr12	-	6091056	6091160	attgggctcctaggaAGAGGTAGTGGGTTGCATAGTTttagggcagggattttgctcacaaggaggtaaCTATACAACCTGCTGCCTTTCTtagggctttattat	19	gga-let-7d,tgu-let-7d,hsa-let-7d,ppy-let-7d,mml-let-7d,oar-let-7d,eca-let-7d,ptr-let-7d,efu-let-7d,mdo-let-7d,oan-let-7d,aca-let-7d,aca-let-7d,aca-let-7d,aca-let-7d,chi-let-7d,cgr-let-7d,oha-let-7d,ocu-let-7d,	gga-let-7d	attgggctcctaggaAGAGGTAGTGGGTTGCATAGTtttagggcagggattttgctcacaaggaggtaactatacaacctgctgcctttcttagggctttatt	gga-let-7d	AGAGGTAGTGGGTTGCATAGT	5'	Diff	gp1a	....(((.((((((.((((((((..(((((.((((((...((((((.....))))))..........)))))).)))))..))))))))))))))))).......	94	44.8	-44.2	1879	2872	1237	1967	1324	2031	1604	1138	1822	412	498	481	247	235	498	142	244	287	1599.02	1706.52	1375.17	1174.92	983.003	952.744	969.062	951.652	934.161
7	12	gga-let-7i_R+1	TGAGGTAGTAGTTTGTGCTGTT	22	chr1	+	33060796	33060895	cctggcTGAGGTAGTAGTTTGTGCTGTTggtcgggttgtgacattgcccgctgtggagataaCTGCGCAAGCTACTGCCTTGCTagtgctggtgatgatc	30	gga-let-7i,hsa-let-7i,bta-let-7i,ppy-let-7i,mdo-let-7i,oar-let-7i,tgu-let-7i,mmu-let-7i,mml-let-7i,rno-let-7i,ssc-let-7i,aja-let-7i,ptr-let-7i,ssa-let-7i-1,ggo-let-7i,chi-let-7i,dre-let-7i,aca-let-7i,aca-let-7i,aca-let-7i,aca-let-7i,cgr-let-7i,oha-let-7i,xtr-let-7i,tch-let-7i,ppa-let-7i,ocu-let-7i,tni-let-7i,fru-let-7i,xla-let-7i,	gga-let-7i	ctggcTGAGGTAGTAGTTTGTGCTGTtggtcgggttgtgacattgcccgctgtggagataactgcgcaagctactgccttgcta	gga-let-7i	TGAGGTAGTAGTTTGTGCTGT	5'	Diff	gp1a	.(((((.(((((((((((((((((.(((((.(((((.........)))))))........))).))))))))))))))))))))))..............	85	54	-43.1	23921.5	42050.5	19099.5	36523.5	32277	49646.5	40282	27427.5	39672	24078	30450.5	26560	42070	30999	27840.5	16046.5	13815	12392	20357.1	24986.1	21232.8	21816	23964	23289.2	24336.5	22936.2	20340.3
8	14	gga-let-7f-5p	TGAGGTAGTAGATTGTATAGTT	22	chr12	-	6092097	6092194	ctctgtcagagTGAGGTAGTAGATTGTATAGTTgtagggtagttattttaccctgttcaggagataaCTATACAATCTATTGCCTTCCCtgaggagta	23	gga-let-7f,tgu-let-7f,hsa-let-7f-1,bta-let-7f-1,ppy-let-7f-1,mml-let-7f-1,mdo-let-7f-1,mmu-let-7f-1,rno-let-7f-1,eca-let-7f,ptr-let-7f-1,cfa-let-7f,tch-let-7f,ppa-let-7f,ocu-let-7f-1,efu-let-7f,ssc-let-7f-2,ssa-let-7f,ggo-let-7f,ipu-let-7f,chi-let-7f,cgr-let-7f,oha-let-7f-2,	gga-let-7f	tcagagTGAGGTAGTAGATTGTATAGTTgtagggtagttattttaccctgttcaggagataaCTATACAATCTATTGCCTTCCCtga	gga-let-7f-5p	TGAGGTAGTAGATTGTATAGTT	5'	Yes	gp1a	((((.((((...((((((((((((((((((((((((((((((.....))))))).........)))))))))))))))))))))))..))))))))..	96	39.8	-45.7	38940.7	71495.3	31006.8	106133	89127.3	132174	100665	67430.3	110239	44466.3	54924.1	50194.8	53296.6	48303	55223.2	26650.2	26599.7	26291.7	33138.4	42482	34470.1	63395.1	66172.5	62003	60817.1	56388.5	56520.8
8	15	gga-let-7f-3p_1ss22CT	CTATACAATCTATTGCCTTCCT	22	chr12	-	6092097	6092194	ctctgtcagagTGAGGTAGTAGATTGTATAGTTgtagggtagttattttaccctgttcaggagataaCTATACAATCTATTGCCTTCCCtgaggagta	23	gga-let-7f,tgu-let-7f,hsa-let-7f-1,bta-let-7f-1,ppy-let-7f-1,mml-let-7f-1,mdo-let-7f-1,mmu-let-7f-1,rno-let-7f-1,eca-let-7f,ptr-let-7f-1,cfa-let-7f,tch-let-7f,ppa-let-7f,ocu-let-7f-1,efu-let-7f,ssc-let-7f-2,ssa-let-7f,ggo-let-7f,ipu-let-7f,chi-let-7f,cgr-let-7f,oha-let-7f-2,	gga-let-7f	tcagagTGAGGTAGTAGATTGTATAGTTgtagggtagttattttaccctgttcaggagataaCTATACAATCTATTGCCTTCCCtga	gga-let-7f-3p	CTATACAATCTATTGCCTTCCC	3'	Diff	gp1a	((((.((((...((((((((((((((((((((((((((((((.....))))))).........)))))))))))))))))))))))..))))))))..	96	39.8	-45.7	47	91	34	15.5	4	15.5	29.5	19.5	34	18	21	6.5	30	7.5	5.5	26.5	7	7.5	39.9968	54.0715	37.7977	9.25838	2.9698	7.27107	17.8225	16.3069	17.4322
9	16	gga-let-7a-5p	TGAGGTAGTAGGTTGTATAGTT	22	chr12	-	6092507	6092607	ctgcactgtgggaTGAGGTAGTAGGTTGTATAGTTttagggtcatacccgcaactgggagataaCTATACAATCTACTGTCTTTCCtaaagcagcagaaaa	26	gga-let-7a-1,tgu-let-7a-3,hsa-let-7a-1,bta-let-7a-1,ppy-let-7a-1,mml-let-7a-1,mmu-let-7a-1,rno-let-7a-1,ptr-let-7a-1,mdo-let-7a-1,ssc-let-7a-2,dre-let-7a-1,aca-let-7a,aca-let-7a,aca-let-7f-1,aca-let-7f-1,aca-let-7a,aca-let-7a,aca-let-7f-1,aca-let-7f-1,ipu-let-7a-1,cgr-let-7a-1,oha-let-7a-1,oha-let-7f-1,oar-let-7a,ocu-let-7a-1,	gga-let-7a-1	tgcactgtgggaTGAGGTAGTAGGTTGTATAGTTttagggtcatacccgcaactgggagataaCTATACAATCTACTGTCTTTCCtaaag	gga-let-7a-5p	TGAGGTAGTAGGTTGTATAGTT	5'	Yes	gp1a	((((.((.(((((.(((..((((((((((((((((.....(((...((((....)))).)))))))))))))))))))..)))))))).))..))))....	97	42.6	-41.6	64922.1	100349	45694.4	136572	109220	170779	122721	83851.5	127441	20410.7	24282.6	21238.6	22445	19954.8	25393.8	12538.3	16405.4	17576.2	55248.5	59626.6	50798.3	81576.4	81090	80112.7	74142.3	70120.7	65340.5
9	17	gga-let-7a-3p_1ss22CT	CTATACAATCTACTGTCTTTCT	22	chr12	-	6092507	6092607	ctgcactgtgggaTGAGGTAGTAGGTTGTATAGTTttagggtcatacccgcaactgggagataaCTATACAATCTACTGTCTTTCCtaaagcagcagaaaa	26	gga-let-7a-1,tgu-let-7a-3,hsa-let-7a-1,bta-let-7a-1,ppy-let-7a-1,mml-let-7a-1,mmu-let-7a-1,rno-let-7a-1,ptr-let-7a-1,mdo-let-7a-1,ssc-let-7a-2,dre-let-7a-1,aca-let-7a,aca-let-7a,aca-let-7f-1,aca-let-7f-1,aca-let-7a,aca-let-7a,aca-let-7f-1,aca-let-7f-1,ipu-let-7a-1,cgr-let-7a-1,oha-let-7a-1,oha-let-7f-1,oar-let-7a,ocu-let-7a-1,	gga-let-7a-1	tgcactgtgggaTGAGGTAGTAGGTTGTATAGTTttagggtcatacccgcaactgggagataaCTATACAATCTACTGTCTTTCCtaaag	gga-let-7a-3p	CTATACAATCTACTGTCTTTCC	3'	Diff	gp1a	((((.((.(((((.(((..((((((((((((((((.....(((...((((....)))).)))))))))))))))))))..)))))))).))..))))....	97	42.6	-41.6	131.833	191.667	84.3333	88.6667	76.8333	123.833	156.667	102.5	147.5	181.667	192.333	123.667	535	223.667	131	136.333	75.5	55	112.19	113.887	93.7531	52.9619	57.0449	58.0904	94.6507	85.7156	75.625
10	18	gga-miR-7_R+2	TGGAAGACTAGTGATTTTGTTGTT	24	chr28	-	4892799	4892893	ctgtggtctggctctgtgTGGAAGACTAGTGATTTTGTTGTTatgatttataaaggtgaCAACAAATCATAGCCTGCCATAcagcacagatcttc	1	gga-mir-7-3,	gga-mir-7-3	ctgtggtctggctctgtgTGGAAGACTAGTGATTTTGTTGttatgatttataaaggtgacaacaaatcatagcctgccatacagcacagatcttc	gga-miR-7	TGGAAGACTAGTGATTTTGTTG	5'	Diff	gp1a	....((((((...((((((((.((.((.((((.(((((((((((...........))))))))))))))))).)).))))))))..))))))...	88	41.1	-35.5	227.333	521.583	211.667	192.333	196	315	376	210.667	277.667	324.333	406.5	319.833	459.5	368.417	833.417	290.5	203.917	177.917	193.46	309.921	235.309	114.884	145.52	147.767	227.162	176.17	142.363
10	19	gga-mir-7-3-p3	CAACAAATCATAGCCTGCCATA	22	chr28	-	4892799	4892893	ctgtggtctggctctgtgTGGAAGACTAGTGATTTTGTTGTTatgatttataaaggtgaCAACAAATCATAGCCTGCCATAcagcacagatcttc	1	gga-mir-7-3,	gga-mir-7-3	ctgtggtctggctctgtgTGGAAGACTAGTGATTTTGTTGttatgatttataaaggtgacaacaaatcatagcctgccatacagcacagatcttc	gga-mir-7-3-p3	caacaaatcatagcctgccata	3'	New	gp1a	....((((((...((((((((.((.((.((((.(((((((((((...........))))))))))))))))).)).))))))))..))))))...	88	41.1	-35.5	26	34	12	9	8	26	0	9	7	0	0	0	0	0	0	0	0	0	22.1259	20.2025	13.3404	5.37583	5.93959	12.1966	0	7.52624	3.58898
11	20	gga-let-7c-5p	TGAGGTAGTAGGTTGTATGGTT	22	chr1	+	99018784	99018891	gaagctgtgtgcatccgggtTGAGGTAGTAGGTTGTATGGTTtagagttacaccctgggagttaaCTGTACAACCTTCTAGCTTTCCttggagcacacttgagccatc	36	gga-let-7c,hsa-let-7c,bta-let-7c,ppy-let-7c,mml-let-7c,oar-let-7c,tgu-let-7c-1,tgu-let-7c-2,mmu-let-7c-1,rno-let-7c-1,eca-let-7c,ptr-let-7c,cfa-let-7c,ppa-let-7c,ocu-let-7c,efu-let-7c,oan-let-7c-2,oan-let-7c-1,ssc-let-7c,ssa-let-7c-2,ssa-let-7c-1,ggo-let-7c,chi-let-7c,dre-let-7c-2,aca-let-7c-1,aca-let-7c-1,aca-let-7c-1,aca-let-7c-1,ipu-let-7c-1,ipu-let-7c-2,cgr-let-7c-1,oha-let-7c-3,xtr-let-7c,ol…	gga-let-7c	gcatccgggtTGAGGTAGTAGGTTGTATGGTTtagagttacaccctgggagttaaCTGTACAACCTTCTAGCTTTCCttggagc	gga-let-7c-5p	TGAGGTAGTAGGTTGTATGGTT	5'	Yes	gp1a	...(((((((((.(((..(..(((.(((.((((((((..(((..((.(..(.....)..).)))))..)))))))).))).)))..)..)))))))))...)))....	101	48.1	-43.4	23232.8	34351.7	15151	28908.6	19420.1	33296.9	25760.6	16655.2	23836	2250.85	2475.24	2612.51	2958	2837.03	3657.71	1999.13	2570.36	3106.03	19771	20411.5	16843.3	17267.6	14418.5	15619.6	15563.4	13927.9	12221
11	21	gga-let-7c-3p	CTGTACAACCTTCTAGCTTTCC	22	chr1	+	99018784	99018891	gaagctgtgtgcatccgggtTGAGGTAGTAGGTTGTATGGTTtagagttacaccctgggagttaaCTGTACAACCTTCTAGCTTTCCttggagcacacttgagccatc	36	gga-let-7c,hsa-let-7c,bta-let-7c,ppy-let-7c,mml-let-7c,oar-let-7c,tgu-let-7c-1,tgu-let-7c-2,mmu-let-7c-1,rno-let-7c-1,eca-let-7c,ptr-let-7c,cfa-let-7c,ppa-let-7c,ocu-let-7c,efu-let-7c,oan-let-7c-2,oan-let-7c-1,ssc-let-7c,ssa-let-7c-2,ssa-let-7c-1,ggo-let-7c,chi-let-7c,dre-let-7c-2,aca-let-7c-1,aca-let-7c-1,aca-let-7c-1,aca-let-7c-1,ipu-let-7c-1,ipu-let-7c-2,cgr-let-7c-1,oha-let-7c-3,xtr-let-7c,ol…	gga-let-7c	gcatccgggtTGAGGTAGTAGGTTGTATGGTTtagagttacaccctgggagttaaCTGTACAACCTTCTAGCTTTCCttggagc	gga-let-7c-3p	CTGTACAACCTTCTAGCTTTCC	3'	Yes	gp1a	...(((((((((.(((..(..(((.(((.((((((((..(((..((.(..(.....)..).)))))..)))))))).))).)))..)..)))))))))...)))....	101	48.1	-43.4	197	258	123	72	56	104	36	37	37	5	6	0	19	0	0	0	0	0	167.646	153.302	136.739	43.0067	41.5772	48.7865	21.7495	30.9412	18.9703
12	22	gga-let-7a-5p	TGAGGTAGTAGGTTGTATAGTT	22	chr1	+	71291469	71291573	gactgtcctttggggTGAGGTAGTAGGTTGTATAGTTttagggttatgccctgcctgtcagataaCTATACAATCTACTGTCTTTCCtgaagtggctgtgatatc	28	gga-let-7a-3,tgu-let-7a-1,hsa-let-7a-3,bta-let-7a-3,ppy-let-7a-3,mml-let-7a-3,mmu-let-7c-2,rno-let-7c-2,eca-let-7a-2,ptr-let-7a-3,mdo-let-7a-3,ssa-let-7a-3,ggo-let-7a,dre-let-7a-3,aca-let-7a-3,aca-let-7a-3,aca-let-7a-3,aca-let-7a-3,ipu-let-7a-7,cgr-let-7c-2,oha-let-7a-2,xtr-let-7e-2,ola-let-7a-1,ola-let-7a-3,tni-let-7a-2,fru-let-7a-2,ppa-let-7a-1,ocu-let-7a-3,	gga-let-7a-3	gggTGAGGTAGTAGGTTGTATAGTTttagggttatgccctgcctgtcagataaCTATACAATCTACTGTCTTTCCt	gga-let-7a-5p	TGAGGTAGTAGGTTGTATAGTT	5'	Yes	gp1a	.((.((((((..(((...(..((((((((((((((((.(((((.....)))))..........))))))))))))))))..)..)))..))).))).))......	98	43.8	-41.2	64922.1	100349	45694.4	136572	109220	170779	122721	83851.5	127441	20410.7	24282.6	21238.6	22445	19954.8	25393.8	12538.3	16405.4	17576.2	55248.5	59626.6	50798.3	81576.4	81090	80112.7	74142.3	70120.7	65340.5
12	23	gga-let-7a-3p	CTATACAATCTACTGTCTTTCC	22	chr1	+	71291469	71291573	gactgtcctttggggTGAGGTAGTAGGTTGTATAGTTttagggttatgccctgcctgtcagataaCTATACAATCTACTGTCTTTCCtgaagtggctgtgatatc	28	gga-let-7a-3,tgu-let-7a-1,hsa-let-7a-3,bta-let-7a-3,ppy-let-7a-3,mml-let-7a-3,mmu-let-7c-2,rno-let-7c-2,eca-let-7a-2,ptr-let-7a-3,mdo-let-7a-3,ssa-let-7a-3,ggo-let-7a,dre-let-7a-3,aca-let-7a-3,aca-let-7a-3,aca-let-7a-3,aca-let-7a-3,ipu-let-7a-7,cgr-let-7c-2,oha-let-7a-2,xtr-let-7e-2,ola-let-7a-1,ola-let-7a-3,tni-let-7a-2,fru-let-7a-2,ppa-let-7a-1,ocu-let-7a-3,	gga-let-7a-3	gggTGAGGTAGTAGGTTGTATAGTTttagggttatgccctgcctgtcagataaCTATACAATCTACTGTCTTTCCt	gga-let-7a-3p	CTATACAATCTACTGTCTTTCC	3'	Yes	gp1a	.((.((((((..(((...(..((((((((((((((((.(((((.....)))))..........))))))))))))))))..)..)))..))).))).))......	98	43.8	-41.2	62.3333	98.6667	42.3333	40.6667	45.8333	65.3333	58.6667	37.5	59	65.1667	69.8333	51.6667	181.5	84.6667	46	43.3333	27.5	18.5	53.0455	58.627	47.0618	24.2908	34.0289	30.6479	35.4437	31.3594	30.25
13	24	gga-let-7a-5p	TGAGGTAGTAGGTTGTATAGTT	22	chr24	+	3343190	3343280	gcatccaggtTGAGGTAGTAGGTTGTATAGTTtagaattacaccaagggagataaCTGTACAACCTCCTAGCTTTCCttgggtcttgcaca	25	gga-let-7a-2,tgu-let-7a-2,hsa-let-7a-2,bta-let-7a-2,eca-let-7a,ppy-let-7a-2,mmu-let-7a-2,ptr-let-7a-2,mml-let-7a-2,cfa-let-7a-2,rno-let-7a-2,mdo-let-7a-2,ssc-let-7a-1,dre-let-7a-2,aca-let-7c-3,aca-let-7c-3,aca-let-7c-3,aca-let-7c-3,ipu-let-7a-2,ipu-let-7a-4,cgr-let-7a-2,oha-let-7c-1,fru-let-7a-1,ppa-let-7a-2,ocu-let-7a-2,	gga-let-7a-2	aggtTGAGGTAGTAGGTTGTATAGTTtagaattacaccaagggagataaCTGTACAACCTCCTAGCTTTCCt	gga-let-7a-5p	TGAGGTAGTAGGTTGTATAGTT	5'	Yes	gp1a	(((((((((..(((.(((.(((((((((((((.....................))))))))))))).))).)))..))))))...)))...	88	44	-34.5	64922.1	100349	45694.4	136572	109220	170779	122721	83851.5	127441	20410.7	24282.6	21238.6	22445	19954.8	25393.8	12538.3	16405.4	17576.2	55248.5	59626.6	50798.3	81576.4	81090	80112.7	74142.3	70120.7	65340.5
13	25	gga-let-7a-2-3p	CTGTACAACCTCCTAGCTTTCC	22	chr24	+	3343190	3343280	gcatccaggtTGAGGTAGTAGGTTGTATAGTTtagaattacaccaagggagataaCTGTACAACCTCCTAGCTTTCCttgggtcttgcaca	25	gga-let-7a-2,tgu-let-7a-2,hsa-let-7a-2,bta-let-7a-2,eca-let-7a,ppy-let-7a-2,mmu-let-7a-2,ptr-let-7a-2,mml-let-7a-2,cfa-let-7a-2,rno-let-7a-2,mdo-let-7a-2,ssc-let-7a-1,dre-let-7a-2,aca-let-7c-3,aca-let-7c-3,aca-let-7c-3,aca-let-7c-3,ipu-let-7a-2,ipu-let-7a-4,cgr-let-7a-2,oha-let-7c-1,fru-let-7a-1,ppa-let-7a-2,ocu-let-7a-2,	gga-let-7a-2	aggtTGAGGTAGTAGGTTGTATAGTTtagaattacaccaagggagataaCTGTACAACCTCCTAGCTTTCCt	gga-let-7a-2-3p	CTGTACAACCTCCTAGCTTTCC	3'	Yes	gp1a	(((((((((..(((.(((.(((((((((((((.....................))))))))))))).))).)))..))))))...)))...	88	44	-34.5	141	150	57	50	31	79	47	25	54	0	0	0	9	8	0	0	0	0	119.991	89.1289	63.3667	29.8657	23.0159	37.059	28.3952	20.9062	27.6864
14	26	gga-let-7k-5p	TGAGGTAGTAGATTGAATAGTT	22	chr26	-	1640124	1640221	gctgtccttgaggcTGAGGTAGTAGATTGAATAGTTgtggagtcctatcctccctttgagctaaCTATACAATCTACTGTCTTTCCtaaggagacagt	13	gga-let-7k,tgu-let-7e,ssa-let-7e-2,ssa-let-7e-1,dre-let-7e,aca-let-7e,aca-let-7e,aca-let-7e,aca-let-7e,ipu-let-7e-2,ipu-let-7e-1,oha-let-7e,tni-let-7e,	gga-let-7k	ggcTGAGGTAGTAGATTGAATAGTTgtggagtcctatcctccctttgagctaaCTATACAATCTACTGTCTTTCCtaaggaga	gga-let-7k-5p	TGAGGTAGTAGATTGAATAGTT	5'	Yes	gp1a	(((((((((.(((..(((..(((((((((.((((((((((((.......))))......)).)))))).)))))))))..))).))).))).))))))	98	43.9	-39.7	5076.5	6415.1	3769.2	16167.9	14933.8	23141.8	14873.2	11475	16812.9	6932.5	8330	9724.5	7534.5	7977.5	9032.5	4212.5	4140	4099	4320.08	3811.8	4190.21	9657.33	11087.6	10855.8	8985.69	9595.96	8620.17
14	27	gga-let-7a-3p_1ss22CT	CTATACAATCTACTGTCTTTCT	22	chr26	-	1640124	1640221	gctgtccttgaggcTGAGGTAGTAGATTGAATAGTTgtggagtcctatcctccctttgagctaaCTATACAATCTACTGTCTTTCCtaaggagacagt	13	gga-let-7k,tgu-let-7e,ssa-let-7e-2,ssa-let-7e-1,dre-let-7e,aca-let-7e,aca-let-7e,aca-let-7e,aca-let-7e,ipu-let-7e-2,ipu-let-7e-1,oha-let-7e,tni-let-7e,	gga-let-7k	ggcTGAGGTAGTAGATTGAATAGTTgtggagtcctatcctccctttgagctaaCTATACAATCTACTGTCTTTCCtaaggaga	gga-let-7a-3p	CTATACAATCTACTGTCTTTCC	3'	Diff	gp1a	(((((((((.(((..(((..(((((((((.((((((((((((.......))))......)).)))))).)))))))))..))).))).))).))))))	98	43.9	-39.7	131.833	191.667	84.3333	88.6667	76.8333	123.833	156.667	102.5	147.5	181.667	192.333	123.667	535	223.667	131	136.333	75.5	55	112.19	113.887	93.7531	52.9619	57.0449	58.0904	94.6507	85.7156	75.625
15	28	gga-miR-7_R+2	TGGAAGACTAGTGATTTTGTTGTT	24	chr10	-	13134720	13134818	ggacggccgcggtgccctcTGGAAGACTAGTGATTTTGTTGTTgtatggctcatcccaccacaacaagtcacagtctgccttagggcgcacggccccgc	3	gga-mir-7-2,tgu-mir-7-3,tgu-mir-7-2,	gga-mir-7-2	ggacggccgcggtgccctcTGGAAGACTAGTGATTTTGTTGttgtatggctcatcccaccacaacaagtcacagtctgccttagggcgcacggccccgc	gga-miR-7	TGGAAGACTAGTGATTTTGTTG	5'	Diff	gp1a	((..(((((..(((((((..((.(((((.((((.((((((((.((..((......)))).))))))))))))))))).))..))))))).)))))))..	97	59.6	-49.1	227.333	521.583	211.667	192.333	196	315	376	210.667	277.667	324.333	406.5	319.833	459.5	368.417	833.417	290.5	203.917	177.917	193.46	309.921	235.309	114.884	145.52	147.767	227.162	176.17	142.363
16	29	gga-miR-7b_R+3	TGGAAGACTAGTGATTTTTGTTGTT	25	chrW	-	3067221	3067339	tcagtggacattggtctagttctgtgTGGAAGACTAGTGATTTTTGTTGTTtttagataactaaattgaCAACAAATCACAGTCTACCATAtggcacagactatgcctctacaggacaa	2	gga-mir-7b,oha-mir-7-1,	gga-mir-7b	tggacattggtctagttctgtgTGGAAGACTAGTGATTTTTGTTgtttttagataactaaattgacaacaaatcacagtctaccatatggcacagactatgcctctacag	gga-miR-7b	TGGAAGACTAGTGATTTTTGTT	5'	Diff	gp1a	...(((((...((((((.((.(..(((((.(((((.(((((..(((((((((((((....)))))..)))))))))))))))))).)))))..).))))))))....))))).......	109	37.8	-44.7	477	1039.25	510	628	554	821	789	545	805	829	1142.5	908.5	1282.5	978.75	2072.75	712.5	708.25	512.25	405.925	617.514	566.965	375.114	411.317	385.132	476.677	455.756	412.733
17	31	gga-let-7b	TGAGGTAGTAGGTTGTGTGGTT	22	chr1	+	71292305	71292396	tctaacaggaTGAGGTAGTAGGTTGTGTGGTTtcagggtagtgattttgccccaatcaggagataaCTATACAACCTACTGCCTTCCCtgat	31	gga-let-7b,tgu-let-7b,hsa-let-7b,mmu-let-7b,bta-let-7b,ppy-let-7b,mml-let-7b,ptr-let-7b,cfa-let-7b,rno-let-7b,mdo-let-7b,oan-let-7b,ssa-let-7b-2,ssa-let-7b-1,dre-let-7b,aca-let-7b,aca-let-7b,aca-let-7b,aca-let-7b,ipu-let-7b-2,ipu-let-7b-1,oha-let-7b,ola-let-7b-1,ola-let-7b-2,ccr-let-7b,tni-let-7b,fru-let-7b,oar-let-7b,ppa-let-7b,pol-let-7b,ocu-let-7b,	gga-let-7b	caggaTGAGGTAGTAGGTTGTGTGGTTtcagggtagtgattttgccccaatcaggagataactatacaacctactgccttccctg	gga-let-7b	TGAGGTAGTAGGTTGTGTGGTT	5'	Yes	gp1a	.....((((..(((((((((((((((((((((...((((((.....))))))..(((....)))))))))))))))))))))))).))))..	85	44.6	-44.2	39562.5	59927.7	28253.9	74801.4	60257.6	99527.2	85228.8	59309.3	89075.6	28652.3	34283.3	31865.5	27174.3	28250.5	34095.9	17195.7	26603	31905.1	33667.6	35608.6	31409.8	44680	44738.2	46688.3	51491.2	49597.4	45670.1
18	33	gga-let-7a-5p	TGAGGTAGTAGGTTGTATAGTT	22	chr26	-	1639928	1640019	tctgtggaggTGAGGTAGTAGGTTGTATAGTTtggtgggagggattctgtcccatttcaggtgataaCTATACAGTCTATTGCCTTCCTtaa	12	gga-let-7j,tgu-let-7a-4,ssa-let-7a-4,ssa-let-7a-5,aca-let-7a-2,aca-let-7a-2,aca-let-7a-2,aca-let-7a-2,ipu-let-7a-5,ipu-let-7a-6,oha-let-7a-3,ola-let-7a-2,	gga-let-7j	gTGAGGTAGTAGGTTGTATAGTTtggtgggagggattctgtcccatttcaggtgataaCTATACAGTCTATTGCCTTCCTtaa	gga-let-7a-5p	TGAGGTAGTAGGTTGTATAGTT	5'	Yes	gp1a	......((((.((((((((((..(((((((((...((..((((((...))))).)..))......)))))))))..))))))))))))))..	84	43.5	-39.4	64922.1	100349	45694.4	136572	109220	170779	122721	83851.5	127441	20410.7	24282.6	21238.6	22445	19954.8	25393.8	12538.3	16405.4	17576.2	55248.5	59626.6	50798.3	81576.4	81090	80112.7	74142.3	70120.7	65340.5
18	34	gga-let-7j-3p	CTATACAGTCTATTGCCTTCCT	22	chr26	-	1639928	1640019	tctgtggaggTGAGGTAGTAGGTTGTATAGTTtggtgggagggattctgtcccatttcaggtgataaCTATACAGTCTATTGCCTTCCTtaa	12	gga-let-7j,tgu-let-7a-4,ssa-let-7a-4,ssa-let-7a-5,aca-let-7a-2,aca-let-7a-2,aca-let-7a-2,aca-let-7a-2,ipu-let-7a-5,ipu-let-7a-6,oha-let-7a-3,ola-let-7a-2,	gga-let-7j	gTGAGGTAGTAGGTTGTATAGTTtggtgggagggattctgtcccatttcaggtgataaCTATACAGTCTATTGCCTTCCTtaa	gga-let-7j-3p	CTATACAGTCTATTGCCTTCCT	3'	Yes	gp1a	......((((.((((((((((..(((((((((...((..((((((...))))).)..))......)))))))))..))))))))))))))..	84	43.5	-39.4	76	144	53	97.5	94	129.5	150.5	121.5	148	96	70	57.5	158	61.5	70.5	82.5	51	33.5	64.6757	85.5637	58.9199	58.2382	69.7902	60.7486	90.9251	101.604	75.8813
19	35	gga-let-7l-5p	TGAGGTAGTCGGTTGTATTGTT	22	AADN04005513.1	-	10244	10320	TGAGGTAGTCGGTTGTATTGTTgggggccgggatggggccccacactcgaggtaaCGATGCAGCCGACTACTTTCCC	1	gga-let-7l-1,	gga-let-7l-1	TGAGGTAGTCGGTTGTATTGTTgggggccgggatggggccccacactcgaggtaaCGATGCAGCCGACTACTTTCCc	gga-let-7l-5p	TGAGGTAGTCGGTTGTATTGTT	5'	Yes	gp1a	.((((((((((((((((((((((((((((.......))))))..........))))))))))))))))))))))...	73	59.7	-43.4	2245.04	3770.87	1697.7	2684.46	2084.46	3447.88	2366.17	1612.54	2374.04	996.417	1466.88	1081.04	1381.5	1139.38	1468.54	775	878.625	786	1910.52	2240.62	1887.33	1603.47	1547.6	1617.4	1429.53	1348.49	1217.2
19	36	gga-let-7l-3p_R+1	CGATGCAGCCGACTACTTTCCT	22	AADN04005513.1	-	10244	10320	TGAGGTAGTCGGTTGTATTGTTgggggccgggatggggccccacactcgaggtaaCGATGCAGCCGACTACTTTCCC	1	gga-let-7l-1,	gga-let-7l-1	TGAGGTAGTCGGTTGTATTGTTgggggccgggatggggccccacactcgaggtaaCGATGCAGCCGACTACTTTCCc	gga-let-7l-3p	CGATGCAGCCGACTACTTTCC	3'	Diff	gp1a	.((((((((((((((((((((((((((((.......))))))..........))))))))))))))))))))))...	73	59.7	-43.4	28.5	39	23	21	14.5	22	21.5	13.5	28.5	13	17	13.5	19	10.5	11	8	10.5	9	24.2534	23.1735	25.569	12.5436	10.7655	10.3202	12.9893	11.2894	14.6123
20	37	gga-let-7l-5p	TGAGGTAGTCGGTTGTATTGTT	22	AADN04020204.1	-	2008	2088	TGAGGTAGTCGGTTGTATTGTTgggggggccgggatgggggcccccacactcgaggtaaCGATGCAGCCGACTACTTTCCC	1	gga-let-7l-2,	gga-let-7l-2	TGAGGTAGTCGGTTGTATTGTTgggggggccgggatgggggcccccacactcgaggtaaCGATGCAGCCGACTACTTTCCc	gga-let-7l-5p	TGAGGTAGTCGGTTGTATTGTT	5'	Yes	gp1a	.(((((((((((((((((((((..(((((((........)))))))..((.....)))))))))))))))))))))))...	77	61.7	-46.9	2245.04	3770.87	1697.7	2684.46	2084.46	3447.88	2366.17	1612.54	2374.04	996.417	1466.88	1081.04	1381.5	1139.38	1468.54	775	878.625	786	1910.52	2240.62	1887.33	1603.47	1547.6	1617.4	1429.53	1348.49	1217.2
20	38	gga-let-7l-3p_R+1	CGATGCAGCCGACTACTTTCCT	22	AADN04020204.1	-	2008	2088	TGAGGTAGTCGGTTGTATTGTTgggggggccgggatgggggcccccacactcgaggtaaCGATGCAGCCGACTACTTTCCC	1	gga-let-7l-2,	gga-let-7l-2	TGAGGTAGTCGGTTGTATTGTTgggggggccgggatgggggcccccacactcgaggtaaCGATGCAGCCGACTACTTTCCc	gga-let-7l-3p	CGATGCAGCCGACTACTTTCC	3'	Diff	gp1a	.(((((((((((((((((((((..(((((((........)))))))..((.....)))))))))))))))))))))))...	77	61.7	-46.9	28.5	39	23	21	14.5	22	21.5	13.5	28.5	13	17	13.5	19	10.5	11	8	10.5	9	24.2534	23.1735	25.569	12.5436	10.7655	10.3202	12.9893	11.2894	14.6123
21	39	gga-let-7g-5p_R+1	TGAGGTAGTAGTTTGTACAGTT	22	chr12	-	2971899	2972005	ttgcctgattccaggcTGAGGTAGTAGTTTGTACAGTTtgagggtctatgataccacccggtacaggagataaCTGTACAGGCCACTGCCTTGCCtgggacagagct	28	gga-let-7g,bta-let-7g,ptr-let-7g,mdo-let-7g,oar-let-7g,tgu-let-7g-2,tgu-let-7g-1,hsa-let-7g,ppy-let-7g,mml-let-7g,mmu-let-7g,eca-let-7g,rno-let-7g,cfa-let-7g,tch-let-7g,ppa-let-7g,ocu-let-7g,oan-let-7g,ssc-let-7g,ggo-let-7g,aca-let-7g,aca-let-7g,aca-let-7g,aca-let-7g,chi-let-7g,cgr-let-7g,oha-let-7g,xtr-let-7g,	gga-let-7g	aggcTGAGGTAGTAGTTTGTACAGTttgagggtctatgataccacccggtacaggagataaCTGTACAGGCCACTGCCTTGCC	gga-let-7g-5p	TGAGGTAGTAGTTTGTACAGT	5'	Diff	gp1a	..(((((.((((((((.((((((((.(..(((((((((.....((((.((.((((....))))))..)))))))))))))..).))))))))))))))))))).)).	104	51.4	-54.5	48687.8	82610	37185.3	92673.3	74237.7	113543	107620	72678	109952	43787.9	50014.7	43799.5	47707.9	41097.1	60604.8	23426.8	24488.3	24041	41433.2	49086.3	41338.8	55355.1	55117.8	53263.3	65019.1	60776.9	56373.7
21	40	gga-let-7g-3p_1ss22CT	CTGTACAGGCCACTGCCTTGCT	22	chr12	-	2971899	2972005	ttgcctgattccaggcTGAGGTAGTAGTTTGTACAGTTtgagggtctatgataccacccggtacaggagataaCTGTACAGGCCACTGCCTTGCCtgggacagagct	28	gga-let-7g,bta-let-7g,ptr-let-7g,mdo-let-7g,oar-let-7g,tgu-let-7g-2,tgu-let-7g-1,hsa-let-7g,ppy-let-7g,mml-let-7g,mmu-let-7g,eca-let-7g,rno-let-7g,cfa-let-7g,tch-let-7g,ppa-let-7g,ocu-let-7g,oan-let-7g,ssc-let-7g,ggo-let-7g,aca-let-7g,aca-let-7g,aca-let-7g,aca-let-7g,chi-let-7g,cgr-let-7g,oha-let-7g,xtr-let-7g,	gga-let-7g	aggcTGAGGTAGTAGTTTGTACAGTttgagggtctatgataccacccggtacaggagataaCTGTACAGGCCACTGCCTTGCC	gga-let-7g-3p	CTGTACAGGCCACTGCCTTGCC	3'	Diff	gp1a	..(((((.((((((((.((((((((.(..(((((((((.....((((.((.((((....))))))..)))))))))))))..).))))))))))))))))))).)).	104	51.4	-54.5	49	78	34	83	67	123	31	48	43	13	6	7	42	6	6	0	0	0	41.6988	46.347	37.7977	49.5771	49.7441	57.6994	18.7288	40.14	22.0466
22	41	gga-miR-9-5p	TCTTTGGTTATCTAGCTGTATGA	23	chr10	-	12934122	12934207	agggatgtttctgTCTTTGGTTATCTAGCTGTATGAgtgttgtggagccatcaTAAAGCTAGATAACCGAAAGTAgaaatgacttc	18	gga-mir-9-3,tgu-mir-9-1,cfa-mir-9-3,tch-mir-9-2,efu-mir-9-2,mdo-mir-9a-1,ssc-mir-9-3,ssa-mir-9a-7,ssa-mir-9a-5,ssa-mir-9a-6,aca-mir-9-2,aca-mir-9-2,aca-mir-9-2,aca-mir-9-2,chi-mir-9,xtr-mir-9-3,tni-mir-9-3,fru-mir-9-3,	gga-mir-9-3	agggatgtttctgTCTTTGGTTATCTAGCTGTATGAgtgttgtggagccatcATAAAGCTAGATAACCGAAAGTAgaaatgacttc	gga-miR-9-5p	TCTTTGGTTATCTAGCTGTATGA	5'	Yes	gp1a	..((..(((((((..(((((((((((((((.(((((..(((....)))..))))).)))))))))))))))..)))))))..))..	82	39.5	-37	106.75	165.5	97	152	170.75	176.25	124.5	127.5	134.5	36.75	49	25.5	56	28.75	40.25	14.75	5.75	5.75	90.8439	98.3388	107.835	90.7919	126.773	82.6791	75.2171	106.622	68.9597
22	42	gga-miR-9-4-3p_L-1	TAAAGCTAGATAACCGAAAGTA	22	chr10	-	12934122	12934207	agggatgtttctgTCTTTGGTTATCTAGCTGTATGAgtgttgtggagccatcaTAAAGCTAGATAACCGAAAGTAgaaatgacttc	18	gga-mir-9-3,tgu-mir-9-1,cfa-mir-9-3,tch-mir-9-2,efu-mir-9-2,mdo-mir-9a-1,ssc-mir-9-3,ssa-mir-9a-7,ssa-mir-9a-5,ssa-mir-9a-6,aca-mir-9-2,aca-mir-9-2,aca-mir-9-2,aca-mir-9-2,chi-mir-9,xtr-mir-9-3,tni-mir-9-3,fru-mir-9-3,	gga-mir-9-3	agggatgtttctgTCTTTGGTTATCTAGCTGTATGAgtgttgtggagccatcATAAAGCTAGATAACCGAAAGTAgaaatgacttc	gga-miR-9-4-3p	ATAAAGCTAGATAACCGAAAGTA	3'	Diff	gp1a	..((..(((((((..(((((((((((((((.(((((..(((....)))..))))).)))))))))))))))..)))))))..))..	82	39.5	-37	117	131.667	86.3333	152	136.333	175.333	79.6667	89	98.6667	23.3333	31.6667	17.6667	0	9.66667	24.3333	1.66667	5.66667	1.66667	99.5666	78.2353	95.9765	90.7919	101.221	82.2491	48.1309	74.4262	50.5876
23	43	gga-miR-9-5p	TCTTTGGTTATCTAGCTGTATGA	23	chr25	-	1538374	1538472	cttcaggggttggttgttaTCTTTGGTTATCTAGCTGTATGAgtggtgtcgattcttcaTAAAGCTAGATAACCGAAAGTAaaaataaccccattacac	24	gga-mir-9-4,hsa-mir-9-1,mmu-mir-9-1,ppy-mir-9-1,mml-mir-9-1,rno-mir-9a-1,ssc-mir-9-1,eca-mir-9a,ptr-mir-9-1,cfa-mir-9-1,ocu-mir-9-1,efu-mir-9-1,mdo-mir-9a-3,ssa-mir-9a-8,ssa-mir-9a-4,dre-mir-9-1,ipu-mir-9-1,xtr-mir-9a-1,tch-mir-9-3,ola-mir-9a-1,ola-mir-9a-5,ccr-mir-9,tni-mir-9-1,fru-mir-9-1,	gga-mir-9-4	gggttggttgttaTCTTTGGTTATCTAGCTGTATGAgtggtgtcgattcttcATAAAGCTAGATAACCGAAAGTAaaaataacccc	gga-miR-9-5p	TCTTTGGTTATCTAGCTGTATGA	5'	Yes	gp1a	.....(((((((....(((..(((((((((((((((.((((((..((....))..)))))).)))))))))))))))..)))...))))))).......	87	38.4	-43.2	106.75	165.5	97	152	170.75	176.25	124.5	127.5	134.5	36.75	49	25.5	56	28.75	40.25	14.75	5.75	5.75	90.8439	98.3388	107.835	90.7919	126.773	82.6791	75.2171	106.622	68.9597
23	44	gga-miR-9-4-3p_L-1	TAAAGCTAGATAACCGAAAGTA	22	chr25	-	1538374	1538472	cttcaggggttggttgttaTCTTTGGTTATCTAGCTGTATGAgtggtgtcgattcttcaTAAAGCTAGATAACCGAAAGTAaaaataaccccattacac	24	gga-mir-9-4,hsa-mir-9-1,mmu-mir-9-1,ppy-mir-9-1,mml-mir-9-1,rno-mir-9a-1,ssc-mir-9-1,eca-mir-9a,ptr-mir-9-1,cfa-mir-9-1,ocu-mir-9-1,efu-mir-9-1,mdo-mir-9a-3,ssa-mir-9a-8,ssa-mir-9a-4,dre-mir-9-1,ipu-mir-9-1,xtr-mir-9a-1,tch-mir-9-3,ola-mir-9a-1,ola-mir-9a-5,ccr-mir-9,tni-mir-9-1,fru-mir-9-1,	gga-mir-9-4	gggttggttgttaTCTTTGGTTATCTAGCTGTATGAgtggtgtcgattcttcATAAAGCTAGATAACCGAAAGTAaaaataacccc	gga-miR-9-4-3p	ATAAAGCTAGATAACCGAAAGTA	3'	Diff	gp1a	.....(((((((....(((..(((((((((((((((.((((((..((....))..)))))).)))))))))))))))..)))...))))))).......	87	38.4	-43.2	117	131.667	86.3333	152	136.333	175.333	79.6667	89	98.6667	23.3333	31.6667	17.6667	0	9.66667	24.3333	1.66667	5.66667	1.66667	99.5666	78.2353	95.9765	90.7919	101.221	82.2491	48.1309	74.4262	50.5876
24	45	gga-miR-9-5p	TCTTTGGTTATCTAGCTGTATGA	23	chrZ	+	60469242	60469328	ggaagcgagttgttaTCTTTGGTTATCTAGCTGTATGAgtgttttggtcttcaTAAAGCTAGATAACCGAAAGTAaaaactccttca	38	gga-mir-9-2,tgu-mir-9-2,hsa-mir-9-2,bta-mir-9-2,ptr-mir-9-2,mml-mir-9-2,rno-mir-9a-2,ssc-mir-9-2,ggo-mir-9,mne-mir-9,age-mir-9,lla-mir-9,mmu-mir-9-2,eca-mir-9a-2,ppy-mir-9-2,mdo-mir-9a-2,cfa-mir-9-2,efu-mir-9-3,oan-mir-9-2,ssa-mir-9a-2,ssa-mir-9a-3,dre-mir-9-5,aca-mir-9-1,aca-mir-9-1,aca-mir-9-1,aca-mir-9-1,ipu-mir-9-5,ipu-mir-9-2,ipu-mir-9-6,ipu-mir-9-3,ipu-mir-9-7,cgr-mir-9,xtr-mir-9a-2,tch-mir…	gga-mir-9-2	ggaagcgagttgttaTCTTTGGTTATCTAGCTGTATGAgtgttttggtcttcATAAAGCTAGATAACCGAAAGTAaaaactccttca	gga-miR-9-5p	TCTTTGGTTATCTAGCTGTATGA	5'	Yes	gp1a	.((((.(((((.(((..(((((((((((((((.((((((..(....)..)))))).)))))))))))))))..))).))))))))).	85	36.8	-40.1	106.75	165.5	97	152	170.75	176.25	124.5	127.5	134.5	36.75	49	25.5	56	28.75	40.25	14.75	5.75	5.75	90.8439	98.3388	107.835	90.7919	126.773	82.6791	75.2171	106.622	68.9597
24	46	gga-miR-9-4-3p_L-1	TAAAGCTAGATAACCGAAAGTA	22	chrZ	+	60469242	60469328	ggaagcgagttgttaTCTTTGGTTATCTAGCTGTATGAgtgttttggtcttcaTAAAGCTAGATAACCGAAAGTAaaaactccttca	38	gga-mir-9-2,tgu-mir-9-2,hsa-mir-9-2,bta-mir-9-2,ptr-mir-9-2,mml-mir-9-2,rno-mir-9a-2,ssc-mir-9-2,ggo-mir-9,mne-mir-9,age-mir-9,lla-mir-9,mmu-mir-9-2,eca-mir-9a-2,ppy-mir-9-2,mdo-mir-9a-2,cfa-mir-9-2,efu-mir-9-3,oan-mir-9-2,ssa-mir-9a-2,ssa-mir-9a-3,dre-mir-9-5,aca-mir-9-1,aca-mir-9-1,aca-mir-9-1,aca-mir-9-1,ipu-mir-9-5,ipu-mir-9-2,ipu-mir-9-6,ipu-mir-9-3,ipu-mir-9-7,cgr-mir-9,xtr-mir-9a-2,tch-mir…	gga-mir-9-2	ggaagcgagttgttaTCTTTGGTTATCTAGCTGTATGAgtgttttggtcttcATAAAGCTAGATAACCGAAAGTAaaaactccttca	gga-miR-9-4-3p	ATAAAGCTAGATAACCGAAAGTA	3'	Diff	gp1a	.((((.(((((.(((..(((((((((((((((.((((((..(....)..)))))).)))))))))))))))..))).))))))))).	85	36.8	-40.1	117	131.667	86.3333	152	136.333	175.333	79.6667	89	98.6667	23.3333	31.6667	17.6667	0	9.66667	24.3333	1.66667	5.66667	1.66667	99.5666	78.2353	95.9765	90.7919	101.221	82.2491	48.1309	74.4262	50.5876
25	47	gga-miR-9-5p	TCTTTGGTTATCTAGCTGTATGA	23	chr28	+	3623171	3623258	ttgggttggtttttcTCTTTGGTTATCTAGCTGTATGAgtgtatgtgatatcaTAAAGCTAGAGAACCGAATGTAaaaacccgctcgc	8	gga-mir-9-1,ssa-mir-9a-1,ssa-mir-9b,dre-mir-9-4,dre-mir-9-7,ipu-mir-9-4,tni-mir-9-4,fru-mir-9-4,	gga-mir-9-1	ttgggttggtttttcTCTTTGGTTATCTAGCTGTATGAgtgtatgtgatatcaTAAAGCTAGAGAACCGAATGTaaaaacccgctcgc	gga-miR-9-5p	TCTTTGGTTATCTAGCTGTATGA	5'	Yes	gp1a	..(((..(((((((...(((((((.(((((((.(((((.(((.....)))))))).))))))).)))))))...)))))))..)))..	84	39.8	-33.3	106.75	165.5	97	152	170.75	176.25	124.5	127.5	134.5	36.75	49	25.5	56	28.75	40.25	14.75	5.75	5.75	90.8439	98.3388	107.835	90.7919	126.773	82.6791	75.2171	106.622	68.9597
25	48	gga-miR-9-3p_R+1	TAAAGCTAGAGAACCGAATGTA	22	chr28	+	3623171	3623258	ttgggttggtttttcTCTTTGGTTATCTAGCTGTATGAgtgtatgtgatatcaTAAAGCTAGAGAACCGAATGTAaaaacccgctcgc	8	gga-mir-9-1,ssa-mir-9a-1,ssa-mir-9b,dre-mir-9-4,dre-mir-9-7,ipu-mir-9-4,tni-mir-9-4,fru-mir-9-4,	gga-mir-9-1	ttgggttggtttttcTCTTTGGTTATCTAGCTGTATGAgtgtatgtgatatcaTAAAGCTAGAGAACCGAATGTaaaaacccgctcgc	gga-miR-9-3p	TAAAGCTAGAGAACCGAATGT	3'	Diff	gp1a	..(((..(((((((...(((((((.(((((((.(((((.(((.....)))))))).))))))).)))))))...)))))))..)))..	84	39.8	-33.3	36	85	37	56	42	97	32	19	54	0	0	0	0	0	0	0	0	0	30.6359	50.5064	41.1328	33.4496	31.1829	45.5028	19.3329	15.8887	27.6864
26	49	gga-miR-10b-5p	TACCCTGTAGAACCGAATTTGT	22	chr7	-	16343589	16343700	acagaacgttattacgttgtctatataTACCCTGTAGAACCGAATTTGTgtgatattcatatagtcACAGATTCGATTCTAGGGGAATatatggtcgatgcaaaaacttcac	37	gga-mir-10b,tgu-mir-10a,hsa-mir-10b,ppa-mir-10b,mmu-mir-10b,bta-mir-10b,eca-mir-10b,ppy-mir-10b,mml-mir-10b,ptr-mir-10b,cfa-mir-10b,efu-mir-10,ssc-mir-10b,rno-mir-10b,mdo-mir-10b,oan-mir-10b,ssa-mir-10b-3,ssa-mir-10b-2,ggo-mir-10b,dre-mir-10b-1,aca-mir-10b,aca-mir-10b,aca-mir-10b,aca-mir-10b,ipu-mir-10b-1,chi-mir-10b,cgr-mir-10b,oha-mir-10c,xtr-mir-10b,tch-mir-10b-1,tch-mir-10b-2,tni-mir-10b-2,fr…	gga-mir-10b	cagaacgttattacgttgtctatataTACCCTGTAGAACCGAATTTGTgtgatattcatatagtcacAGATTCGATTCTAGGGGAATAtatggtcgatgcaaaaacttca	gga-miR-10b-5p	TACCCTGTAGAACCGAATTTGT	5'	Yes	gp1a	...(((.(((.((.(((((.((((((((.((((.(((((.((((((((((...(((....)))..)))))))))).))))))))).)))))))).))))).)).))))))..	107	35.7	-41.2	24857	50710	28205.3	68129	46038.3	78820.7	53053.2	45053	56806.3	28749	29691	27635	51855.7	35337.5	33444	13892	12901	11208	21153.2	30131.5	31355.8	40694.5	34181.1	36974.9	32052.2	37675.5	29125.3
26	50	gga-miR-10b-3p_L+2R-1	ACAGATTCGATTCTAGGGGAAT	22	chr7	-	16343589	16343700	acagaacgttattacgttgtctatataTACCCTGTAGAACCGAATTTGTgtgatattcatatagtcACAGATTCGATTCTAGGGGAATatatggtcgatgcaaaaacttcac	37	gga-mir-10b,tgu-mir-10a,hsa-mir-10b,ppa-mir-10b,mmu-mir-10b,bta-mir-10b,eca-mir-10b,ppy-mir-10b,mml-mir-10b,ptr-mir-10b,cfa-mir-10b,efu-mir-10,ssc-mir-10b,rno-mir-10b,mdo-mir-10b,oan-mir-10b,ssa-mir-10b-3,ssa-mir-10b-2,ggo-mir-10b,dre-mir-10b-1,aca-mir-10b,aca-mir-10b,aca-mir-10b,aca-mir-10b,ipu-mir-10b-1,chi-mir-10b,cgr-mir-10b,oha-mir-10c,xtr-mir-10b,tch-mir-10b-1,tch-mir-10b-2,tni-mir-10b-2,fr…	gga-mir-10b	cagaacgttattacgttgtctatataTACCCTGTAGAACCGAATTTGTgtgatattcatatagtcacAGATTCGATTCTAGGGGAATAtatggtcgatgcaaaaacttca	gga-miR-10b-3p	AGATTCGATTCTAGGGGAATA	3'	Diff	gp1a	...(((.(((.((.(((((.((((((((.((((.(((((.((((((((((...(((....)))..)))))))))).))))))))).)))))))).))))).)).))))))..	107	35.7	-41.2	248	447	166	388	309	554	275	239	258	233	235	253	196	139	205	64	61	73	211.047	265.604	184.542	231.758	229.417	259.882	166.142	199.864	132.28
27	51	gga-miR-10c-5p	TACCCTGTAGACTCGAATTTGT	22	chr33	+	1093263	1093324	TACCCTGTAGACTCGAATTTGTgtgagcgtctccgagtcgCAAATTCGTCTCTAGGGGAATa	1	gga-mir-10c,	gga-mir-10c	TACCCTGTAGACTCGAATTTGTgtgagcgtctccgagtcgCAAATTCGTCTCTAGGGGAATa	gga-miR-10c-5p	TACCCTGTAGACTCGAATTTGT	5'	Yes	gp1a	..((((.((((..((((((((((....((....))...))))))))))..))))))))....	56	48.4	-23.1	2064	3024	1921.33	2408	1941.33	2849.67	2106.67	1455	2675.33	592	801.5	793	1933.17	1296.5	1055	784	521	555	1756.46	1796.84	2135.94	1438.33	1441.34	1336.78	1272.75	1216.74	1371.67
27	52	gga-miR-10c-3p	CAAATTCGTCTCTAGGGGAAT	21	chr33	+	1093263	1093324	TACCCTGTAGACTCGAATTTGTgtgagcgtctccgagtcgCAAATTCGTCTCTAGGGGAATa	1	gga-mir-10c,	gga-mir-10c	TACCCTGTAGACTCGAATTTGTgtgagcgtctccgagtcgCAAATTCGTCTCTAGGGGAATa	gga-miR-10c-3p	CAAATTCGTCTCTAGGGGAAT	3'	Yes	gp1a	..((((.((((..((((((((((....((....))...))))))))))..))))))))....	56	48.4	-23.1	181	200	71	87	86	132	125	67	122	29	49	67	77	37	61	36	19	30	154.03	118.838	78.9304	51.9664	63.8506	61.9213	75.5192	56.0287	62.5508
28	53	gga-miR-10a-5p	TACCCTGTAGATCCGAATTTGT	22	chr27	+	3834162	3834259	tctgtcttctatatgTACCCTGTAGATCCGAATTTGTgtaaaggaagttgggtcaCAAATTCGTATCTAGGGGAATatgtagttgacacaaacactac	24	gga-mir-10a,hsa-mir-10a,ggo-mir-10a,ppa-mir-10a,mmu-mir-10a,rno-mir-10a,bta-mir-10a,oar-mir-10a,eca-mir-10a,ppy-mir-10a,ptr-mir-10a,mml-mir-10a,cfa-mir-10a,ocu-mir-10a,mdo-mir-10a,ssc-mir-10a,aca-mir-10a,aca-mir-10a,aca-mir-10a,aca-mir-10a,cgr-mir-10a,oha-mir-10a,age-mir-10a,sla-mir-10a,	gga-mir-10a	ctatatgTACCCTGTAGATCCGAATTTGTgtaaaggaagttgggtcacAAATTCGTATCTAGGGGAATAtgtag	gga-miR-10a-5p	TACCCTGTAGATCCGAATTTGT	5'	Yes	gp1a	..((((..((((((((.((((.(((((.((((((((((...............)))))))))).))))))))).))))))))..))))..........	86	38.8	-35.4	17312	28506	13768.3	26141	19616.3	33451.7	33577.2	23750	38417.3	19396	23972.5	23328	49789.2	37674	26011	14914	13469	13161	14732.5	16938	15306.2	15614.4	14564.1	15692.2	20285.8	19860.9	19697
28	54	gga-miR-10a-3p_L+1R-1	CAAATTCGTATCTAGGGGAAT	21	chr27	+	3834162	3834259	tctgtcttctatatgTACCCTGTAGATCCGAATTTGTgtaaaggaagttgggtcaCAAATTCGTATCTAGGGGAATatgtagttgacacaaacactac	24	gga-mir-10a,hsa-mir-10a,ggo-mir-10a,ppa-mir-10a,mmu-mir-10a,rno-mir-10a,bta-mir-10a,oar-mir-10a,eca-mir-10a,ppy-mir-10a,ptr-mir-10a,mml-mir-10a,cfa-mir-10a,ocu-mir-10a,mdo-mir-10a,ssc-mir-10a,aca-mir-10a,aca-mir-10a,aca-mir-10a,aca-mir-10a,cgr-mir-10a,oha-mir-10a,age-mir-10a,sla-mir-10a,	gga-mir-10a	ctatatgTACCCTGTAGATCCGAATTTGTgtaaaggaagttgggtcacAAATTCGTATCTAGGGGAATAtgtag	gga-miR-10a-3p	AAATTCGTATCTAGGGGAATA	3'	Diff	gp1a	..((((..((((((((.((((.(((((.((((((((((...............)))))))))).))))))))).))))))))..))))..........	86	38.8	-35.4	300	486	182	423	359	547	598	316	488	375	385	444	357	306	301	119	148	217	255.299	288.778	202.329	252.664	266.539	256.598	361.284	264.255	250.203
29	55	gga-miR-15a_R+1	TAGCAGCACATAATGGTTTGTG	22	chr1	-	169399191	169399280	agacaccttggcataacgTAGCAGCACATAATGGTTTGTGggttttgaaaaggtgCAGGCCATATTGTGCTGCCTCAaaaatacaaggat	25	gga-mir-15a,tgu-mir-15a,hsa-mir-15a,bta-mir-15a,ppy-mir-15a,ptr-mir-15a,mml-mir-15a,ggo-mir-15a,ppa-mir-15a,mne-mir-15a,age-mir-15a,lla-mir-15a,sla-mir-15a,lca-mir-15a,eca-mir-15a,cfa-mir-15a,tch-mir-15a,rno-mir-15a,mdo-mir-15a,oan-mir-15a,ssc-mir-15a,chi-mir-15a,cgr-mir-15a,xla-mir-15a,ocu-mir-15a,	gga-mir-15a	ccttggcataacgTAGCAGCACATAATGGTTTGTgggttttgaaaaggtgcaggccatattgtgctgcctcaaaaatacaagg	gga-miR-15a	TAGCAGCACATAATGGTTTGT	5'	Diff	gp1a	.....(((((..........((((((((..((((..(((...............)))..))))..))))))))..........)))))..	53	43.3	-29.4	5625	7099	5289.5	9954.5	9760	13465	9072.5	6008.5	9142	1153.5	957.5	658	2300	1324.5	1871.5	845.5	459	415	4786.86	4218.17	5880.32	5945.97	7246.31	6316.45	5481.18	5024.6	4687.21
30	57	gga-miR-15c-5p_R-1	TAGCAGCACATCATGGTTTGT	21	chr4	-	4071808	4071889	ctttgaggagatgTAGCAGCACATCATGGTTTGTagggacaaggagataCAGACCATTCTGGGCTGCCTCAttacctcaagg	2	gga-mir-15c,tgu-mir-15c,	gga-mir-15c	tgaggagatgTAGCAGCACATCATGGTTTGTAgggacaaggagataCAGACCATTCTGGGCTGCCTCAttacctca	gga-miR-15c-5p	TAGCAGCACATCATGGTTTGTA	5'	Diff	gp1a	((((((((..(((..(((((.((..((((((((((............))))))))))..)).)))))..)))..))))))))	82	48.8	-37.4	22785	24985	13534.5	21152	17148	29190.5	18115.5	12361	17558.5	845.5	582	446.5	615.5	424	567	273	179	284	19390	14845.9	15046.3	12634.4	12731.5	13693.3	10944.5	10336.9	9002.45
30	58	gga-miR-15c-3p	CAGACCATTCTGGGCTGCCTCA	22	chr4	-	4071808	4071889	ctttgaggagatgTAGCAGCACATCATGGTTTGTagggacaaggagataCAGACCATTCTGGGCTGCCTCAttacctcaagg	2	gga-mir-15c,tgu-mir-15c,	gga-mir-15c	tgaggagatgTAGCAGCACATCATGGTTTGTAgggacaaggagataCAGACCATTCTGGGCTGCCTCAttacctca	gga-miR-15c-3p	CAGACCATTCTGGGCTGCCTCA	3'	Yes	gp1a	((((((((..(((..(((((.((..((((((((((............))))))))))..)).)))))..)))..))))))))	82	48.8	-37.4	146	233	114	91	46	127	21	13	17	11	12	16	14	5	14	0	0	0	124.246	138.447	126.733	54.3557	34.1527	59.5758	12.6872	10.8712	8.7161
31	59	gga-miR-15b-5p_R-1	TAGCAGCACATCATGGTTTGC	21	chr9	-	22277073	22277163	tgaggccttaaagtactcTAGCAGCACATCATGGTTTGCatgctgtagtgaagatgCGAATCATTATTTGCTGCTTTAgaaatttaaggaa	24	gga-mir-15b,hsa-mir-15b,ppy-mir-15b,ptr-mir-15b,ggo-mir-15b,ppa-mir-15b,mmu-mir-15b,eca-mir-15b,bta-mir-15b,mml-mir-15b,chi-mir-15b,mne-mir-15b,age-mir-15b,lla-mir-15b,cfa-mir-15b,tch-mir-15b,efu-mir-15,rno-mir-15b,ssc-mir-15b,aca-mir-15a,aca-mir-15a,aca-mir-15a,aca-mir-15a,cgr-mir-15b,	gga-mir-15b	tgaggccttaaagtactcTAGCAGCACATCATGGTTTGCAtgctgtagtgaagatgcGAATCATTATTTGCTGCTTTAgaaatttaaggaa	gga-miR-15b-5p	TAGCAGCACATCATGGTTTGCA	5'	Diff	gp1a	.....(((((((...((..(((((((.((.(((((((((((.((.......))))))))))))).)).)))))))..))...)))))))..	84	38.5	-35	39742	40813	23053	40830.5	35874	59277.5	36185	24176.5	32738.5	811	688.5	607.5	1024.5	677.5	1287.5	369.5	258	297	33820.3	24250.8	25627.9	24388.7	26634.6	27807.1	21861.3	20217.6	16785.4
31	60	gga-miR-15b-3p_L+1	CGAATCATTATTTGCTGCTTTA	22	chr9	-	22277073	22277163	tgaggccttaaagtactcTAGCAGCACATCATGGTTTGCatgctgtagtgaagatgCGAATCATTATTTGCTGCTTTAgaaatttaaggaa	24	gga-mir-15b,hsa-mir-15b,ppy-mir-15b,ptr-mir-15b,ggo-mir-15b,ppa-mir-15b,mmu-mir-15b,eca-mir-15b,bta-mir-15b,mml-mir-15b,chi-mir-15b,mne-mir-15b,age-mir-15b,lla-mir-15b,cfa-mir-15b,tch-mir-15b,efu-mir-15,rno-mir-15b,ssc-mir-15b,aca-mir-15a,aca-mir-15a,aca-mir-15a,aca-mir-15a,cgr-mir-15b,	gga-mir-15b	tgaggccttaaagtactcTAGCAGCACATCATGGTTTGCAtgctgtagtgaagatgcGAATCATTATTTGCTGCTTTAgaaatttaaggaa	gga-miR-15b-3p	GAATCATTATTTGCTGCTTTA	3'	Diff	gp1a	.....(((((((...((..(((((((.((.(((((((((((.((.......))))))))))))).)).)))))))..))...)))))))..	84	38.5	-35	226	272	222	108	69	166	69	52	73	13	6	0	17	0	14	6	0	0	192.325	161.62	246.797	64.51	51.229	77.8708	41.6866	43.485	37.428
32	61	gga-miR-16c-5p	TAGCAGCACGTAAATACTGGAG	22	chr4	-	4071445	4071521	agcagtgctcTAGCAGCACGTAAATACTGGAGTGGGGGATCGCCTGTTGCTCTccagtattgcattgctgctttagt	2	gga-mir-16c,tgu-mir-16c,	gga-mir-16c	gctcTAGCAGCACGTAAATACTGGAGtgggggatcgcctgttgctctCCAGTATTGCATTGCTGCTTTAgt	gga-miR-16c-5p	TAGCAGCACGTAAATACTGGAG	5'	Yes	gp1a	......(((..(((((((....((((((((((...(((....)))......))))))))))....)))))))..)))	71	50.6	-30	53392.3	84994.2	34792.8	82519	62922.8	109732	55782.7	37915.3	66578.2	21488.3	22342	21307.5	10246	10415	18010.5	5331.5	6457.5	6062.5	45436.7	50502.9	38679.1	49289.8	46717	51475.2	33701.3	31706.7	34135.4
32	62	gga-mir-16c-p3	TGGGGGATCGCCTGTTGCTCT	21	chr4	-	4071445	4071521	agcagtgctcTAGCAGCACGTAAATACTGGAGTGGGGGATCGCCTGTTGCTCTccagtattgcattgctgctttagt	2	gga-mir-16c,tgu-mir-16c,	gga-mir-16c	gctcTAGCAGCACGTAAATACTGGAGtgggggatcgcctgttgctctCCAGTATTGCATTGCTGCTTTAgt	gga-mir-16c-p3	tgggggatcgcctgttgctct	3'	New	gp1a	......(((..(((((((....((((((((((...(((....)))......))))))))))....)))))))..)))	71	50.6	-30	11	10	6	7	0	18	5	0	0	0	0	0	0	0	0	0	0	0	9.36096	5.94192	6.67018	4.1812	0	8.44382	3.02077	0	0
33	63	gga-miR-16-5p	TAGCAGCACGTAAATATTGGTG	22	chr9	-	22276897	22276991	cctacttgttccgcccTAGCAGCACGTAAATATTGGTGtagtaaaataaaccttaaacCCCAATATTATTGTGCTGCTTaagcgtggcagagatt	6	gga-mir-16-2,tgu-mir-16b,aca-mir-16a,aca-mir-16a,aca-mir-16a,aca-mir-16a,	gga-mir-16-2	cctacttgttccgcccTAGCAGCACGTAAATATTGGTGtagtaaaataaaccttaaaccCCAATATTATTGTGCTGCTTAAgcgtggcagagat	gga-miR-16-5p	TAGCAGCACGTAAATATTGGTG	5'	Yes	gp1a	.....((((..(((...(((((((((..((((((((.((..(((........))).)).))))))))..)))))))))...)))..)))).....	85	41.1	-32.9	25933.8	39918.2	26781.3	54137	45005.8	66027.7	40621.2	26480.3	42685.7	7421.33	6843.5	5637	6138.5	5335.5	12254	3383.5	3427	3110.5	22069.6	23719.1	29772.7	32336.8	33414.5	30973.7	24541.4	22144.2	21885.4
33	64	gga-miR-16-2-3p_L+1R-2	CCCAATATTATTGTGCTGCTT	21	chr9	-	22276897	22276991	cctacttgttccgcccTAGCAGCACGTAAATATTGGTGtagtaaaataaaccttaaacCCCAATATTATTGTGCTGCTTaagcgtggcagagatt	6	gga-mir-16-2,tgu-mir-16b,aca-mir-16a,aca-mir-16a,aca-mir-16a,aca-mir-16a,	gga-mir-16-2	cctacttgttccgcccTAGCAGCACGTAAATATTGGTGtagtaaaataaaccttaaaccCCAATATTATTGTGCTGCTTAAgcgtggcagagat	gga-miR-16-2-3p	CCAATATTATTGTGCTGCTTAA	3'	Diff	gp1a	.....((((..(((...(((((((((..((((((((.((..(((........))).)).))))))))..)))))))))...)))..)))).....	85	41.1	-32.9	139	257	145	126	82	160	182	99	159	53	66	30	69	36	39	17	6	11	118.289	152.707	161.196	75.2617	60.8808	75.0562	109.956	82.7887	81.5212
34	65	gga-miR-16-5p	TAGCAGCACGTAAATATTGGTG	22	chr1	-	169399040	169399134	gtctgtcatactcTAGCAGCACGTAAATATTGGTGttaaaactgtaaatatctCCAGTATTAACTGTGCTGCTGAAgtaaggctagccacttctg	6	gga-mir-16-1,tgu-mir-16a,eca-mir-16-2,cfa-mir-16-1,ssc-mir-16-2,ocu-mir-16a,	gga-mir-16-1	gtctgtcatactcTAGCAGCACGTAAATATTGGTGttaaaactgtaaatatctCCAGTATTAACTGTGCTGCTGAAgtaaggct	gga-miR-16-5p	TAGCAGCACGTAAATATTGGTG	5'	Yes	gp1a	((..(((.((((..((((((((((.((((((((....................)))))))).)).))))))))..)))).)))..))........	87	40	-31.8	25933.8	39918.2	26781.3	54137	45005.8	66027.7	40621.2	26480.3	42685.7	7421.33	6843.5	5637	6138.5	5335.5	12254	3383.5	3427	3110.5	22069.6	23719.1	29772.7	32336.8	33414.5	30973.7	24541.4	22144.2	21885.4
34	66	gga-miR-16-1-3p	CCAGTATTAACTGTGCTGCTGAA	23	chr1	-	169399040	169399134	gtctgtcatactcTAGCAGCACGTAAATATTGGTGttaaaactgtaaatatctCCAGTATTAACTGTGCTGCTGAAgtaaggctagccacttctg	6	gga-mir-16-1,tgu-mir-16a,eca-mir-16-2,cfa-mir-16-1,ssc-mir-16-2,ocu-mir-16a,	gga-mir-16-1	gtctgtcatactcTAGCAGCACGTAAATATTGGTGttaaaactgtaaatatctCCAGTATTAACTGTGCTGCTGAAgtaaggct	gga-miR-16-1-3p	CCAGTATTAACTGTGCTGCTGAA	3'	Yes	gp1a	((..(((.((((..((((((((((.((((((((....................)))))))).)).))))))))..)))).)))..))........	87	40	-31.8	25	22	21	22	29	25	15	7	9	5	0	0	0	5	0	6	0	0	21.2749	13.0722	23.3456	13.1409	21.531	11.7275	9.0623	5.85375	4.61441
35	67	gga-miR-17-5p_R-1	CAAAGTGCTTACAGTGCAGGTAG	23	chr1	-	148023973	148024058	gtcagagtaatgtCAAAGTGCTTACAGTGCAGGTAGtgatatatagaacctaCTGCAGTGAAGGCACTTGTAGCattatgttgaca	34	gga-mir-17,tgu-mir-17a,hsa-mir-17,bta-mir-17,ptr-mir-17,mml-mir-17,ggo-mir-17,ppa-mir-17,mne-mir-17,age-mir-17,lla-mir-17,sla-mir-17,lca-mir-17,mmu-mir-17,eca-mir-17,ppy-mir-17,cfa-mir-17,ocu-mir-17,efu-mir-17,mdo-mir-17,oan-mir-17,ssc-mir-17,ssa-mir-17-3,aca-mir-17,aca-mir-17,aca-mir-17,aca-mir-17,chi-mir-17,oar-mir-17,cgr-mir-17,xtr-mir-17,tch-mir-17,xla-mir-17-2,xla-mir-17-1,	gga-mir-17	gtcagagtaatgtCAAAGTGCTTACAGTGCAGGTAGTgatatatagaacctACTGCAGTGAAGGCACTTGTagcattatgttgac	gga-miR-17-5p	CAAAGTGCTTACAGTGCAGGTAGT	5'	Diff	gp1a	(((((..((((((..((((((((.((.(((((...((..........))...))))).)).))))))))...))))))..))))).	85	40.7	-34.1	94305	142952	84067	114298	91686	134742	89537	60175.5	99775	19867.5	15051	13113	7501	6331	13928.5	3795	5303.5	5454	80253.2	84941.3	93457	68271.9	68072.2	63207.6	54094.1	50321.7	51155.8
35	68	gga-miR-17-3p_L-1R+3	CTGCAGTGAAGGCACTTGTAGC	22	chr1	-	148023973	148024058	gtcagagtaatgtCAAAGTGCTTACAGTGCAGGTAGtgatatatagaacctaCTGCAGTGAAGGCACTTGTAGCattatgttgaca	34	gga-mir-17,tgu-mir-17a,hsa-mir-17,bta-mir-17,ptr-mir-17,mml-mir-17,ggo-mir-17,ppa-mir-17,mne-mir-17,age-mir-17,lla-mir-17,sla-mir-17,lca-mir-17,mmu-mir-17,eca-mir-17,ppy-mir-17,cfa-mir-17,ocu-mir-17,efu-mir-17,mdo-mir-17,oan-mir-17,ssc-mir-17,ssa-mir-17-3,aca-mir-17,aca-mir-17,aca-mir-17,aca-mir-17,chi-mir-17,oar-mir-17,cgr-mir-17,xtr-mir-17,tch-mir-17,xla-mir-17-2,xla-mir-17-1,	gga-mir-17	gtcagagtaatgtCAAAGTGCTTACAGTGCAGGTAGTgatatatagaacctACTGCAGTGAAGGCACTTGTagcattatgttgac	gga-miR-17-3p	ACTGCAGTGAAGGCACTTGT	3'	Diff	gp1a	(((((..((((((..((((((((.((.(((((...((..........))...))))).)).))))))))...))))))..))))).	85	40.7	-34.1	673	1112	558	732	644	1115	602	418	748	313	224	171	299	152	155	84	52	49	572.721	660.742	620.327	437.235	478.137	523.048	363.7	349.552	383.508
36	69	gga-miR-18a-5p_R+1	TAAGGTGCATCTAGTGCAGATAG	23	chr1	-	148023819	148023912	agtgctttttgtacTAAGGTGCATCTAGTGCAGATAGtgaagtagattagcatctACTGCCCTAAGTGCTCCTTCTGGcataagaagttatgtc	37	gga-mir-18a,tgu-mir-18a,hsa-mir-18a,bta-mir-18a,ppy-mir-18a,ptr-mir-18a,mml-mir-18a,ggo-mir-18a,ppa-mir-18,mne-mir-18,age-mir-18,lla-mir-18,sla-mir-18,lca-mir-18,mmu-mir-18a,rno-mir-18a,eca-mir-18a,cfa-mir-18a,ssc-mir-18a,efu-mir-18,mdo-mir-18a,ssa-mir-18b,dre-mir-18a,aca-mir-18a,aca-mir-18a,aca-mir-18a,aca-mir-18a,ipu-mir-18a,chi-mir-18a,cgr-mir-18a,oha-mir-18a,xtr-mir-18a,ccr-mir-18a,tni-mir-18…	gga-mir-18a	gtgctttttgtacTAAGGTGCATCTAGTGCAGATAgtgaagtagattagcatctACTGCCCTAAGTGCTCCTTCTGgcataagaagttatgtc	gga-miR-18a-5p	TAAGGTGCATCTAGTGCAGATA	5'	Diff	gp1a	...(((((((((.((((((.(((..(((.((((.(((....((......))..))))))).)))..))).)))..))).)))))))))......	85	41.5	-27.5	11279.5	16138.5	11412.5	7929	6651.5	9687	5606.5	3567	5934	654	454	359	507	277	464	123	90	76	9598.82	9589.37	12687.2	4736.11	4938.4	4544.18	3387.19	2982.9	3042.43
36	70	gga-miR-18a-3p_R+1	ACTGCCCTAAGTGCTCCTTCTGG	23	chr1	-	148023819	148023912	agtgctttttgtacTAAGGTGCATCTAGTGCAGATAGtgaagtagattagcatctACTGCCCTAAGTGCTCCTTCTGGcataagaagttatgtc	37	gga-mir-18a,tgu-mir-18a,hsa-mir-18a,bta-mir-18a,ppy-mir-18a,ptr-mir-18a,mml-mir-18a,ggo-mir-18a,ppa-mir-18,mne-mir-18,age-mir-18,lla-mir-18,sla-mir-18,lca-mir-18,mmu-mir-18a,rno-mir-18a,eca-mir-18a,cfa-mir-18a,ssc-mir-18a,efu-mir-18,mdo-mir-18a,ssa-mir-18b,dre-mir-18a,aca-mir-18a,aca-mir-18a,aca-mir-18a,aca-mir-18a,ipu-mir-18a,chi-mir-18a,cgr-mir-18a,oha-mir-18a,xtr-mir-18a,ccr-mir-18a,tni-mir-18…	gga-mir-18a	gtgctttttgtacTAAGGTGCATCTAGTGCAGATAgtgaagtagattagcatctACTGCCCTAAGTGCTCCTTCTGgcataagaagttatgtc	gga-miR-18a-3p	ACTGCCCTAAGTGCTCCTTCTG	3'	Diff	gp1a	...(((((((((.((((((.(((..(((.((((.(((....((......))..))))))).)))..))).)))..))).)))))))))......	85	41.5	-27.5	324	383	381	164	100	184	78	64	77	0	10	7	0	0	15	0	0	0	275.723	227.576	423.556	97.9596	74.2449	86.3146	47.124	53.52	39.4788
37	71	gga-miR-18b-5p_R+1	TAAGGTGCATCTAGTGCAGTTAG	23	chr4	-	3995016	3995103	cgtggtccttgtgtTAAGGTGCATCTAGTGCAGTTAGtgacgtagcgtagaatcTACTGCCCTAAATGCTCCTTCTggcacaagctgc	17	gga-mir-18b,hsa-mir-18b,ppy-mir-18b,mml-mir-18b,bta-mir-18b,eca-mir-18b,ptr-mir-18b,cfa-mir-18b,mdo-mir-18b,ssc-mir-18b,chi-mir-18b,cgr-mir-18b,oha-mir-18b,xtr-mir-18b,xla-mir-18a-1,xla-mir-18a-2,ocu-mir-18b,	gga-mir-18b	cgtggtccttgtgtTAAGGTGCATCTAGTGCAGTTAgtgacgtagcgtagaatcTACTGCCCTAAATGCTCCTTCTGGCacaag	gga-miR-18b-5p	TAAGGTGCATCTAGTGCAGTTA	5'	Diff	gp1a	.(..(..(((((((.((((.((((.(((.(((((.((..(((...))).....))))))).))).)))).))))...))))))))..)	87	50	-29.8	4938.5	6536.5	4186.5	2761	2297.5	3787	1830.5	1111	1792	197	166	100	133	53	128	22	5	0	4202.65	3883.94	4654.12	1649.19	1705.78	1776.49	1105.9	929.073	918.779
37	72	gga-miR-18b-3p_R-3	TACTGCCCTAAATGCTCCTTCT	22	chr4	-	3995016	3995103	cgtggtccttgtgtTAAGGTGCATCTAGTGCAGTTAGtgacgtagcgtagaatcTACTGCCCTAAATGCTCCTTCTggcacaagctgc	17	gga-mir-18b,hsa-mir-18b,ppy-mir-18b,mml-mir-18b,bta-mir-18b,eca-mir-18b,ptr-mir-18b,cfa-mir-18b,mdo-mir-18b,ssc-mir-18b,chi-mir-18b,cgr-mir-18b,oha-mir-18b,xtr-mir-18b,xla-mir-18a-1,xla-mir-18a-2,ocu-mir-18b,	gga-mir-18b	cgtggtccttgtgtTAAGGTGCATCTAGTGCAGTTAgtgacgtagcgtagaatcTACTGCCCTAAATGCTCCTTCTGGCacaag	gga-miR-18b-3p	TACTGCCCTAAATGCTCCTTCTGGC	3'	Diff	gp1a	.(..(..(((((((.((((.((((.(((.(((((.((..(((...))).....))))))).))).)))).))))...))))))))..)	87	50	-29.8	562	694	461	199	113	286	79	69	77	12	11	10	8	0	6	0	0	0	478.26	412.37	512.492	118.866	83.8968	134.163	47.7281	57.7012	39.4788
38	73	gga-miR-19b-5p	AGTTTTGCAGGTTTGCATCCAGC	23	chr1	-	148023375	148023464	aacactgttctctggttAGTTTTGCAGGTTTGCATCCAGCtgtatgatactctgcTGTGCAAATCCATGCAAAACTGActgtggcagtga	32	gga-mir-19b,tgu-mir-19b-1,hsa-mir-19b-1,bta-mir-19b,ppy-mir-19b-1,ptr-mir-19b-1,mml-mir-19b-1,ggo-mir-19b-1,chi-mir-19b,oar-mir-19b,ppa-mir-19b-1,mne-mir-19b-1,age-mir-19b-1,lla-mir-19b-1,sla-mir-19b-1,mmu-mir-19b-1,rno-mir-19b-1,eca-mir-19b,cfa-mir-19b-1,mdo-mir-19b-1,oan-mir-19b-2,ssc-mir-19b-1,aca-mir-19b,aca-mir-19b,aca-mir-19b,aca-mir-19b,cgr-mir-19b,oha-mir-19b,tch-mir-19b-1,ocu-mir-19b-1,x…	gga-mir-19b	cactgttctctggttAGTTTTGCAGGTTTGCATCCAGCtgtatgatactctgcTGTGCAAATCCATGCAAAACTGActgtggcagtg	gga-miR-19b-5p	AGTTTTGCAGGTTTGCATCCAGC	5'	Yes	gp1a	..(((((.((...(((((((((((((((((((((..((((.............)))))))))).)).)))))))))))))..))))))).	87	44.4	-37.6	72	116	49	55	37	76	31	28	43	16	5	0	11	11	9	0	7	0	61.2718	68.9263	54.4731	32.8523	27.4706	35.6517	18.7288	23.415	22.0466
38	74	gga-miR-19b-3p	TGTGCAAATCCATGCAAAACTGA	23	chr1	-	148023375	148023464	aacactgttctctggttAGTTTTGCAGGTTTGCATCCAGCtgtatgatactctgcTGTGCAAATCCATGCAAAACTGActgtggcagtga	32	gga-mir-19b,tgu-mir-19b-1,hsa-mir-19b-1,bta-mir-19b,ppy-mir-19b-1,ptr-mir-19b-1,mml-mir-19b-1,ggo-mir-19b-1,chi-mir-19b,oar-mir-19b,ppa-mir-19b-1,mne-mir-19b-1,age-mir-19b-1,lla-mir-19b-1,sla-mir-19b-1,mmu-mir-19b-1,rno-mir-19b-1,eca-mir-19b,cfa-mir-19b-1,mdo-mir-19b-1,oan-mir-19b-2,ssc-mir-19b-1,aca-mir-19b,aca-mir-19b,aca-mir-19b,aca-mir-19b,cgr-mir-19b,oha-mir-19b,tch-mir-19b-1,ocu-mir-19b-1,x…	gga-mir-19b	cactgttctctggttAGTTTTGCAGGTTTGCATCCAGCtgtatgatactctgcTGTGCAAATCCATGCAAAACTGActgtggcagtg	gga-miR-19b-3p	TGTGCAAATCCATGCAAAACTGA	3'	Yes	gp1a	..(((((.((...(((((((((((((((((((((..((((.............)))))))))).)).)))))))))))))..))))))).	87	44.4	-37.6	6750.17	12206.7	21170.7	12929.3	8685	10126.2	6578	6345.5	11568.7	3121	1954.67	1250.5	2817.5	1952.33	3078.83	955.667	860.333	701.333	5744.37	7253.11	23535.4	7722.88	6448.17	4750.2	3974.12	5306.42	5931.39
39	76	gga-miR-19b-3p	TGTGCAAATCCATGCAAAACTGA	23	chr4	-	3994707	3994789	gctgctcacagtcAGTTTTGCAGGTTTGCATCCCAGCttgctaaaattgcTGTGCAAATCCATGCAAAACTGActgtggtggt	3	gga-mir-19b-2,tgu-mir-19b-2,fru-mir-19b,	gga-mir-19b-2	gctgctcacagtcagttttgcaggtttgcatcccagcttgctaaaattgcTGTGCAAATCCATGCAAAACTGActgtggtggt	gga-miR-19b-3p	TGTGCAAATCCATGCAAAACTGA	3'	Yes	gp1a	((..(.((((((((((((((((((((((((...((((...........)))))))))).)).)))))))))))))))))..))	83	47	-44.4	6750.17	12206.7	21170.7	12929.3	8685	10126.2	6578	6345.5	11568.7	3121	1954.67	1250.5	2817.5	1952.33	3078.83	955.667	860.333	701.333	5744.37	7253.11	23535.4	7722.88	6448.17	4750.2	3974.12	5306.42	5931.39
40	77	gga-miR-19a-5p_L+3R-2	GTTAGTTTTGCATAGTTGCACT	22	chr1	-	148023681	148023768	tttgcagtcttctGTTAGTTTTGCATAGTTGCACTacaggaagaatgtagtTGTGCAAATCTATGCAAAACTGAtggtggcctgttat	38	gga-mir-19a,tgu-mir-19a,hsa-mir-19a,bta-mir-19a,ppy-mir-19a,ptr-mir-19a,mml-mir-19a,ssc-mir-19a,ggo-mir-19a,chi-mir-19a,ppa-mir-19a,sla-mir-19a,lca-mir-19a,mmu-mir-19a,eca-mir-19a,cfa-mir-19a,ocu-mir-19a,rno-mir-19a,mdo-mir-19a,ssa-mir-19a-1,ssa-mir-19a-2,ssa-mir-19a-3,aca-mir-19a,aca-mir-19a,aca-mir-19a,aca-mir-19a,ipu-mir-19a-1,ipu-mir-19a-2,cgr-mir-19a,oha-mir-19a,xtr-mir-19a,tch-mir-19a,tni-m…	gga-mir-19a	gcagtcttctgttAGTTTTGCATAGTTGCACTACaggaagaatgtagtTGTGCAAATCTATGCAAAACTGAtggtggcctg	gga-miR-19a-5p	AGTTTTGCATAGTTGCACTAC	5'	Diff	gp1a	...((((.(..(..((((((((((((((((((((((((.......))))...))))))..))))))))))))))..)..).))))...	82	38.6	-36.3	52	57	75	32	27	33	27	5	23	0	7	5	7	10	5	0	0	0	44.2518	33.869	83.3772	19.1141	20.0461	15.4803	16.3121	4.18125	11.7924
40	78	gga-miR-19a-3p	TGTGCAAATCTATGCAAAACTGA	23	chr1	-	148023681	148023768	tttgcagtcttctGTTAGTTTTGCATAGTTGCACTacaggaagaatgtagtTGTGCAAATCTATGCAAAACTGAtggtggcctgttat	38	gga-mir-19a,tgu-mir-19a,hsa-mir-19a,bta-mir-19a,ppy-mir-19a,ptr-mir-19a,mml-mir-19a,ssc-mir-19a,ggo-mir-19a,chi-mir-19a,ppa-mir-19a,sla-mir-19a,lca-mir-19a,mmu-mir-19a,eca-mir-19a,cfa-mir-19a,ocu-mir-19a,rno-mir-19a,mdo-mir-19a,ssa-mir-19a-1,ssa-mir-19a-2,ssa-mir-19a-3,aca-mir-19a,aca-mir-19a,aca-mir-19a,aca-mir-19a,ipu-mir-19a-1,ipu-mir-19a-2,cgr-mir-19a,oha-mir-19a,xtr-mir-19a,tch-mir-19a,tni-m…	gga-mir-19a	gcagtcttctgttAGTTTTGCATAGTTGCACTACaggaagaatgtagtTGTGCAAATCTATGCAAAACTGAtggtggcctg	gga-miR-19a-3p	TGTGCAAATCTATGCAAAACTGA	3'	Yes	gp1a	...((((.(..(..((((((((((((((((((((((((.......))))...))))))..))))))))))))))..)..).))))...	82	38.6	-36.3	5167.67	9590.67	17891.7	9216.33	6538	6713.67	5201	5446	9153.67	2279	1459.67	769	2868	1780.33	2115.33	869.667	722.333	556.333	4397.67	5698.7	19890.1	5505.05	4854.13	3149.39	3142.2	4554.21	4693.19
41	79	gga-miR-20b-5p	CAAAGTGCTCATAGTGCAGGTAG	23	chr4	-	3994839	3994923	ctagcagtatCAAAGTGCTCATAGTGCAGGTAGcttggcattggacctACTGTAATGTGGGCACTTACagtactgttagataaag	2	gga-mir-20b,tgu-mir-20b,	gga-mir-20b	ctagcagtatCAAAGTGCTCATAGTGCAGGTAGcttggcattggacctACTGTAATGTGGGCACTTACAGtactgttagataaag	gga-miR-20b-5p	CAAAGTGCTCATAGTGCAGGTAG	5'	Yes	gp1a	((((((((((..(((((((((((.(((((.(((.((.......)).)))))))).)))))))))))...))))))))))......	79	43.5	-34.2	96498	139066	74086.5	87447.5	66208	105662	54716.5	33023.5	55972.5	10097	7297	6492.5	2069.5	1772	5608.5	678	1123	1284	82119.5	82631.7	82361.7	52233.7	49156.1	49566.4	33057.2	27615.9	28697.8
41	80	gga-miR-20b-3p_R-2	ACTGTAATGTGGGCACTTAC	20	chr4	-	3994839	3994923	ctagcagtatCAAAGTGCTCATAGTGCAGGTAGcttggcattggacctACTGTAATGTGGGCACTTACagtactgttagataaag	2	gga-mir-20b,tgu-mir-20b,	gga-mir-20b	ctagcagtatCAAAGTGCTCATAGTGCAGGTAGcttggcattggacctACTGTAATGTGGGCACTTACAGtactgttagataaag	gga-miR-20b-3p	ACTGTAATGTGGGCACTTACAG	3'	Diff	gp1a	((((((((((..(((((((((((.(((((.(((.((.......)).)))))))).)))))))))))...))))))))))......	79	43.5	-34.2	110	174	61	86	68	96	71	31	61	42	25	19	7	12	22	0	0	0	93.6096	103.389	67.8135	51.3691	50.4866	45.0337	42.8949	25.9237	31.2754
42	81	gga-miR-20a-5p	TAAAGTGCTTATAGTGCAGGTAG	23	chr1	-	148023499	148023596	tgacagctcttgtagcacTAAAGTGCTTATAGTGCAGGTAGtgttcactaatctACTGCATTATAAGCACTTAAAGTactgctagctgtagaactaca	28	gga-mir-20a,tgu-mir-20a,hsa-mir-20a,bta-mir-20a,eca-mir-20a,ppy-mir-20a,ptr-mir-20a,mml-mir-20a,ssc-mir-20a,ggo-mir-20a,ppa-mir-20,mne-mir-20,age-mir-20,lla-mir-20,sla-mir-20,cfa-mir-20a,efu-mir-20,rno-mir-20a,mdo-mir-20a,aca-mir-20a,aca-mir-20a,aca-mir-20a,aca-mir-20a,chi-mir-20a,oha-mir-20a,tch-mir-20a,ocu-mir-20a,lca-mir-20,	gga-mir-20a	tgacagctcttgtagcacTAAAGTGCTTATAGTGCAGGTAGtgttcactAATCTACTGCATTATAAGCACTTAAAGTactgctagctgtagaactaca	gga-miR-20a-5p	TAAAGTGCTTATAGTGCAGGTAG	5'	Yes	gp1a	..((((((...((((.(((.(((((((((((((((((.(((...........))))))))))))))))))))..))).)))).)))))).........	87	38.8	-39.8	62657	105444	61451.5	86694.5	76287	106326	72724.5	50349.5	86561.5	20468	14455	11625.5	13135.5	10162	16305.5	5712	5281	5616	53320.9	62653.7	68315.4	51783.9	56639.2	49877.9	43936.8	42104.7	44381.1
42	82	gga-miR-20a-3p_L-5	ACTGCATTATAAGCACTTAAAGT	23	chr1	-	148023499	148023596	tgacagctcttgtagcacTAAAGTGCTTATAGTGCAGGTAGtgttcactaatctACTGCATTATAAGCACTTAAAGTactgctagctgtagaactaca	28	gga-mir-20a,tgu-mir-20a,hsa-mir-20a,bta-mir-20a,eca-mir-20a,ppy-mir-20a,ptr-mir-20a,mml-mir-20a,ssc-mir-20a,ggo-mir-20a,ppa-mir-20,mne-mir-20,age-mir-20,lla-mir-20,sla-mir-20,cfa-mir-20a,efu-mir-20,rno-mir-20a,mdo-mir-20a,aca-mir-20a,aca-mir-20a,aca-mir-20a,aca-mir-20a,chi-mir-20a,oha-mir-20a,tch-mir-20a,ocu-mir-20a,lca-mir-20,	gga-mir-20a	tgacagctcttgtagcacTAAAGTGCTTATAGTGCAGGTAGtgttcactAATCTACTGCATTATAAGCACTTAAAGTactgctagctgtagaactaca	gga-miR-20a-3p	AATCTACTGCATTATAAGCACTTAAAGT	3'	Diff	gp1a	..((((((...((((.(((.(((((((((((((((((.(((...........))))))))))))))))))))..))).)))).)))))).........	87	38.8	-39.8	33	54	42	25	11	25	21	27	42	5	0	0	10	10	10	0	0	0	28.0829	32.0864	46.6913	14.9329	8.16694	11.7275	12.6872	22.5787	21.5339
43	83	gga-miR-21-5p_R+1	TAGCTTATCAGACTGATGTTGAC	23	chr19	+	7376247	7376343	tgtaccatcctgtcggaTAGCTTATCAGACTGATGTTGACtgttggatctcatggcAACAACAGTCGGTAGGCTGTCTgacattttggtatctctca	29	gga-mir-21,tgu-mir-21,hsa-mir-21,ppy-mir-21,ptr-mir-21,mml-mir-21,ggo-mir-21,ppa-mir-21,mne-mir-21,age-mir-21,mmu-mir-21a,bta-mir-21,eca-mir-21,oar-mir-21,cfa-mir-21,tch-mir-21,ocu-mir-21,efu-mir-21,rno-mir-21,ssc-mir-21,chi-mir-21,cgr-mir-21,mdo-mir-21,aca-mir-21,aca-mir-21,aca-mir-21,aca-mir-21,oha-mir-21,aja-mir-21,	gga-mir-21	tgtaccatcctgtcggaTAGCTTATCAGACTGATGTTGActgttggatctcatggCAACAACAGTCGGTAGGCTGTCtgacattttggtatctctca	gga-miR-21-5p	TAGCTTATCAGACTGATGTTGA	5'	Diff	gp1a	.((((((...((((((((((((((((.(((((.(((((.(..(........)..)))))).)))))))))))))))))))))...))))))......	90	45.4	-45.8	63588	104920	53476	62625	72270	87200	80033	46763	85712	58689	52656	44517	121296	46021	424703	55796	58218	31774	54113.2	62342.7	59449.1	37406.8	53656.8	40905.6	48352.2	39105.5	43945.5
43	84	gga-miR-21-3p_L-1R+1	AACAACAGTCGGTAGGCTGTCT	22	chr19	+	7376247	7376343	tgtaccatcctgtcggaTAGCTTATCAGACTGATGTTGACtgttggatctcatggcAACAACAGTCGGTAGGCTGTCTgacattttggtatctctca	29	gga-mir-21,tgu-mir-21,hsa-mir-21,ppy-mir-21,ptr-mir-21,mml-mir-21,ggo-mir-21,ppa-mir-21,mne-mir-21,age-mir-21,mmu-mir-21a,bta-mir-21,eca-mir-21,oar-mir-21,cfa-mir-21,tch-mir-21,ocu-mir-21,efu-mir-21,rno-mir-21,ssc-mir-21,chi-mir-21,cgr-mir-21,mdo-mir-21,aca-mir-21,aca-mir-21,aca-mir-21,aca-mir-21,oha-mir-21,aja-mir-21,	gga-mir-21	tgtaccatcctgtcggaTAGCTTATCAGACTGATGTTGActgttggatctcatggCAACAACAGTCGGTAGGCTGTCtgacattttggtatctctca	gga-miR-21-3p	CAACAACAGTCGGTAGGCTGTC	3'	Diff	gp1a	.((((((...((((((((((((((((.(((((.(((((.(..(........)..)))))).)))))))))))))))))))))...))))))......	90	45.4	-45.8	106	214	95	119	110	138	115	47	89	21	29	25	187	11	133	23	18	0	90.2056	127.157	105.611	71.0805	81.6694	64.736	69.4776	39.3037	45.6313
44	85	gga-miR-22-5p	AGTTCTTCAGTGGCAAGCTTTA	22	chr19	-	5380348	5380447	gctcctggctgcccggcagcAGTTCTTCAGTGGCAAGCTTTAtgtccttctctagtagctaAAGCTGCCAGTTGAAGAACTGTtgaatgtagccacgttc	5	gga-mir-22,cfa-mir-22,tch-mir-22,ocu-mir-22,xla-mir-22,	gga-mir-22	gctcctggctgcccggcagcAGTTCTTCAGTGGCAAGCTTTAtgtccttctctagtagctaAAGCTGCCAGTTGAAGAACTGTtgaatgtagccacgttc	gga-miR-22-5p	AGTTCTTCAGTGGCAAGCTTTA	5'	Yes	gp1a	.....(((((((....(((((((((((((((((((.((((((.((.((.....))..))))))))))))).))))))))))))))...))))))).....	90	51	-46.2	968	1461	649	1341	1240	1824	1172	878	1224	437	610	485	1187	714	823	589	636	734	823.765	868.115	721.491	800.999	920.637	855.64	708.068	734.227	627.559
44	86	gga-miR-22-3p	AAGCTGCCAGTTGAAGAACTGT	22	chr19	-	5380348	5380447	gctcctggctgcccggcagcAGTTCTTCAGTGGCAAGCTTTAtgtccttctctagtagctaAAGCTGCCAGTTGAAGAACTGTtgaatgtagccacgttc	5	gga-mir-22,cfa-mir-22,tch-mir-22,ocu-mir-22,xla-mir-22,	gga-mir-22	gctcctggctgcccggcagcAGTTCTTCAGTGGCAAGCTTTAtgtccttctctagtagctaAAGCTGCCAGTTGAAGAACTGTtgaatgtagccacgttc	gga-miR-22-3p	AAGCTGCCAGTTGAAGAACTGT	3'	Yes	gp1a	.....(((((((....(((((((((((((((((((.((((((.((.((.....))..))))))))))))).))))))))))))))...))))))).....	90	51	-46.2	48918	79045	30675	46067	42933	67488	69504	51471	76200	52833	72518	53899	118795	79554	88873	68801	66277	51704	41629.1	46967.9	34101.3	27516.5	31875.6	31658.7	41991.1	43042.6	39068.6
45	87	gga-miR-23b-5p	GGGTTCCTGGCATGATGATTT	21	chrZ	+	41649166	41649251	tgttgtggctgtttGGGTTCCTGGCATGATGATTTgtgagttaagattaaaATCACATTGCCAGGGATTACCACatagccatgacc	22	gga-mir-23b,tgu-mir-23,mmu-mir-23b,bta-mir-10174,bta-mir-23b,oar-mir-23b,ocu-mir-23b,eca-mir-23b,cfa-mir-23b,efu-mir-23b,ssc-mir-23b,ssa-mir-23b,aca-mir-23b,aca-mir-23b,aca-mir-23b,aca-mir-23b,cgr-mir-23b,xtr-mir-23b,tch-mir-23b,ccr-mir-23b,fru-mir-23b,xla-mir-23b,	gga-mir-23b	tgttgtggctgtttGGGTTCCTGGCATGATGATTTgtgagttaagattaaaATCACATTGCCAGGGATTACCacatagccatgacc	gga-miR-23b-5p	GGGTTCCTGGCATGATGATTT	5'	Yes	gp1a	.((..(((((((.(((((((((((((((.((((((.(((.......))))))))))).))))))))))..))).)))))))..)).	84	43	-39.5	19	37	11	29	13	33	29	28	32	13	8	6	8	0	9	0	0	6	16.1689	21.9851	12.2287	17.3221	9.65184	15.4803	17.5204	23.415	16.4068
45	88	gga-miR-23b-3p_R+2	ATCACATTGCCAGGGATTACCAC	23	chrZ	+	41649166	41649251	tgttgtggctgtttGGGTTCCTGGCATGATGATTTgtgagttaagattaaaATCACATTGCCAGGGATTACCACatagccatgacc	22	gga-mir-23b,tgu-mir-23,mmu-mir-23b,bta-mir-10174,bta-mir-23b,oar-mir-23b,ocu-mir-23b,eca-mir-23b,cfa-mir-23b,efu-mir-23b,ssc-mir-23b,ssa-mir-23b,aca-mir-23b,aca-mir-23b,aca-mir-23b,aca-mir-23b,cgr-mir-23b,xtr-mir-23b,tch-mir-23b,ccr-mir-23b,fru-mir-23b,xla-mir-23b,	gga-mir-23b	tgttgtggctgtttGGGTTCCTGGCATGATGATTTgtgagttaagattaaaATCACATTGCCAGGGATTACCacatagccatgacc	gga-miR-23b-3p	ATCACATTGCCAGGGATTACC	3'	Diff	gp1a	.((..(((((((.(((((((((((((((.((((((.(((.......))))))))))).))))))))))..))).)))))))..)).	84	43	-39.5	2962	4168	2302	6142	4809	8004	10116	6868	12408	3892	3289	2626	2923	2335	3181	1562	1678	1586	2520.65	2476.59	2559.13	3668.71	3570.44	3754.69	6111.62	5743.36	6361.73
46	89	gga-miR-24-5p	GTGCCTACTGAGCTGATATCAGT	23	chrZ	+	41649892	41650012	acttacggctgctgctgttgtcccgagcatggatggacccgtcctccgGTGCCTACTGAGCTGATATCAGTtctgattttacatacTGGCTCAGTTCAGCAGGAACAGGagtcgagcccta	30	gga-mir-24,tgu-mir-24,hsa-mir-24-1,bta-mir-24-1,eca-mir-24-2,ppy-mir-24-1,mml-mir-24-1,ppa-mir-24-1,mne-mir-24-1,mmu-mir-24-1,rno-mir-24-1,cgr-mir-24-1,bta-mir-24-2,eca-mir-24-1,ptr-mir-24-1,cfa-mir-24-1,cfa-mir-24-2,ssc-mir-24-2,chi-mir-24,ssc-mir-24-1,aca-mir-24-2,aca-mir-24-2,aca-mir-24-2,aca-mir-24-2,ipu-mir-24-1,oha-mir-24-1,oha-mir-24-2,xtr-mir-24a,xla-mir-24a-1,ocu-mir-24-1,	gga-mir-24	ctccgGTGCCTACTGAGCTGATATCAGTtctgattttacatacTGGCTCAGTTCAGCAGGAACAGgag	gga-miR-24-5p	GTGCCTACTGAGCTGATATCAGT	5'	Yes	gp1a	......(((((((.(((((...(((.....(((((....)))))..)))..(((.(((((((((..(((((..((......)).))))).))))))))).)))))))).)))..))))...	52	53.7	-43.4	5	6	5	11	5	31	23	5	20	0	0	0	37	11	7	0	0	0	4.25498	3.56515	5.55848	6.57046	3.71225	14.5421	13.8955	4.18125	10.2542
46	90	gga-miR-24-3p_R+1	TGGCTCAGTTCAGCAGGAACAGT	23	chrZ	+	41649892	41650012	acttacggctgctgctgttgtcccgagcatggatggacccgtcctccgGTGCCTACTGAGCTGATATCAGTtctgattttacatacTGGCTCAGTTCAGCAGGAACAGGagtcgagcccta	30	gga-mir-24,tgu-mir-24,hsa-mir-24-1,bta-mir-24-1,eca-mir-24-2,ppy-mir-24-1,mml-mir-24-1,ppa-mir-24-1,mne-mir-24-1,mmu-mir-24-1,rno-mir-24-1,cgr-mir-24-1,bta-mir-24-2,eca-mir-24-1,ptr-mir-24-1,cfa-mir-24-1,cfa-mir-24-2,ssc-mir-24-2,chi-mir-24,ssc-mir-24-1,aca-mir-24-2,aca-mir-24-2,aca-mir-24-2,aca-mir-24-2,ipu-mir-24-1,oha-mir-24-1,oha-mir-24-2,xtr-mir-24a,xla-mir-24a-1,ocu-mir-24-1,	gga-mir-24	ctccgGTGCCTACTGAGCTGATATCAGTtctgattttacatacTGGCTCAGTTCAGCAGGAACAGgag	gga-miR-24-3p	TGGCTCAGTTCAGCAGGAACAG	3'	Diff	gp1a	......(((((((.(((((...(((.....(((((....)))))..)))..(((.(((((((((..(((((..((......)).))))).))))))))).)))))))).)))..))))...	52	53.7	-43.4	11732	17122	7939	26747	22296	34807	49693	41304	61136	24918	25614	22979	23467	15570	22666	7630	8347	8364	9983.89	10173.8	8825.76	15976.4	16553.6	16328	30022.2	34540.4	31345.1
47	91	gga-miR-26a-5p_R+1	TTCAAGTAATCCAGGATAGGCT	22	chr7	-	22670544	22670629	gaggctggcgctgggTTCAAGTAATCCAGGATAGGCTgtggtctggcagtcagCCTGTTCTAGGTTACTTGGCTCcggagcccgcc	1	gga-mir-26a-2,	gga-mir-26a-2	gaggctggcgctgggTTCAAGTAATCCAGGATAGGCtgtggtctggcagtcagcctgttctaggttacttggctccggagcccgcc	gga-miR-26a-5p	TTCAAGTAATCCAGGATAGGC	5'	Diff	gp1a	..(((.(((.((((..((((((((((.(((((((((((..(.....)...))))))))))).))))))))))..)))).))).)))	84	60.5	-49.2	92980	150891	63194	274410	219319	356553	450018	286974	478628	270024	284532	269782	216379	161424	294924	133148	151336	140212	79125.7	89658.3	70252.5	163909	162833	167259	271880	239981	245398
47	92	gga-mir-26a-2-p3	CCTGTTCTAGGTTACTTGGCTC	22	chr7	-	22670544	22670629	gaggctggcgctgggTTCAAGTAATCCAGGATAGGCTgtggtctggcagtcagCCTGTTCTAGGTTACTTGGCTCcggagcccgcc	1	gga-mir-26a-2,	gga-mir-26a-2	gaggctggcgctgggTTCAAGTAATCCAGGATAGGCtgtggtctggcagtcagcctgttctaggttacttggctccggagcccgcc	gga-mir-26a-2-p3	cctgttctaggttacttggctc	3'	New	gp1a	..(((.(((.((((..((((((((((.(((((((((((..(.....)...))))))))))).))))))))))..)))).))).)))	84	60.5	-49.2	2164	3701	1481	2277	1790	3302	1499	1217	1656	1907	1965	1794	2071	1121	1326	631	464	380	1841.56	2199.11	1646.42	1360.09	1328.98	1548.97	905.626	1017.72	849.051
48	93	gga-miR-26a-5p_R+1	TTCAAGTAATCCAGGATAGGCT	22	chr2	+	4575294	4575370	gtcacctggTTCAAGTAATCCAGGATAGGCTgtatccattcctgctggCCTATTCTTGGTTACTTGCACTgggaggc	4	gga-mir-26a,tgu-mir-26-1,tgu-mir-26-2,mdo-mir-26-3,	gga-mir-26a	gtcacctggTTCAAGTAATCCAGGATAGGCtgtatccattcctgctggCCTATTCTTGGTTACTTGCACTGggaggc	gga-miR-26a-5p	TTCAAGTAATCCAGGATAGGC	5'	Diff	gp1a	(((.((..((.(((((((((.(((((((((((((........))).)))))))))).))))))))).))..)).)))	77	50.6	-37.5	92980	150891	63194	274410	219319	356553	450018	286974	478628	270024	284532	269782	216379	161424	294924	133148	151336	140212	79125.7	89658.3	70252.5	163909	162833	167259	271880	239981	245398
48	94	gga-miR-26a-3p_R-1	CCTATTCTTGGTTACTTGCACT	22	chr2	+	4575294	4575370	gtcacctggTTCAAGTAATCCAGGATAGGCTgtatccattcctgctggCCTATTCTTGGTTACTTGCACTgggaggc	4	gga-mir-26a,tgu-mir-26-1,tgu-mir-26-2,mdo-mir-26-3,	gga-mir-26a	gtcacctggTTCAAGTAATCCAGGATAGGCtgtatccattcctgctggCCTATTCTTGGTTACTTGCACTGggaggc	gga-miR-26a-3p	CCTATTCTTGGTTACTTGCACTG	3'	Diff	gp1a	(((.((..((.(((((((((.(((((((((((((........))).)))))))))).))))))))).))..)).)))	77	50.6	-37.5	51	140	47	151	136	188	193	158	222	127	124	89	219	73	68	73	37	46	43.4008	83.1869	52.2497	90.1946	100.973	88.191	116.602	132.127	113.822
49	95	gga-miR-27b-5p_R-1	AGAGCTTAGCTGATTGGTGAAC	22	chrZ	+	41649401	41649499	gacctctctggtgaggtgcAGAGCTTAGCTGATTGGTGAACagtgattgtttccctctttgTTCACAGTGGCTAAGTTCTGCacctgaagagaaggtga	31	gga-mir-27b,tgu-mir-27,hsa-mir-27b,ppy-mir-27b,mml-mir-27b,rno-mir-27b,mmu-mir-27b,bta-mir-27b,eca-mir-27b,ptr-mir-27b,cfa-mir-27b,efu-mir-27b,mdo-mir-27b,ssc-mir-27b,ssa-mir-27b-1,ssa-mir-27b-2,aca-mir-27b,aca-mir-27b,aca-mir-27b,aca-mir-27b,ipu-mir-27b,chi-mir-27b,cgr-mir-27b,oha-mir-27b,xtr-mir-27b,tch-mir-27b,ppa-mir-27b,tni-mir-27b,fru-mir-27b,xla-mir-27b,ocu-mir-27b,	gga-mir-27b	acctctctggtgaggtgcAGAGCTTAGCTGATTGGTGAACAgtgattgtttccctctttgTTCACAGTGGCTAAGTTCTGCacctgaagagaaggtg	gga-miR-27b-5p	AGAGCTTAGCTGATTGGTGAACA	5'	Diff	gp1a	.((((((((....(((((((((((((((((.((((.(((((((...............))))))))))))))))))))))))))))..))))).)))..	96	48.5	-49.1	142	278	103	388	265	556	297	222	427	114	127	130	114	118	135	58	82	57	120.842	165.185	114.505	231.758	196.749	260.82	179.434	185.647	218.928
49	96	gga-miR-27b-3p	TTCACAGTGGCTAAGTTCTGC	21	chrZ	+	41649401	41649499	gacctctctggtgaggtgcAGAGCTTAGCTGATTGGTGAACagtgattgtttccctctttgTTCACAGTGGCTAAGTTCTGCacctgaagagaaggtga	31	gga-mir-27b,tgu-mir-27,hsa-mir-27b,ppy-mir-27b,mml-mir-27b,rno-mir-27b,mmu-mir-27b,bta-mir-27b,eca-mir-27b,ptr-mir-27b,cfa-mir-27b,efu-mir-27b,mdo-mir-27b,ssc-mir-27b,ssa-mir-27b-1,ssa-mir-27b-2,aca-mir-27b,aca-mir-27b,aca-mir-27b,aca-mir-27b,ipu-mir-27b,chi-mir-27b,cgr-mir-27b,oha-mir-27b,xtr-mir-27b,tch-mir-27b,ppa-mir-27b,tni-mir-27b,fru-mir-27b,xla-mir-27b,ocu-mir-27b,	gga-mir-27b	acctctctggtgaggtgcAGAGCTTAGCTGATTGGTGAACAgtgattgtttccctctttgTTCACAGTGGCTAAGTTCTGCacctgaagagaaggtg	gga-miR-27b-3p	TTCACAGTGGCTAAGTTCTGC	3'	Yes	gp1a	.((((((((....(((((((((((((((((.((((.(((((((...............))))))))))))))))))))))))))))..))))).)))..	96	48.5	-49.1	8623	13516	5017	22273	19153	35112	29397	20692	36112	21697	25562	28406	37407	20699	22451	11814	11941	11287	7338.14	8031.11	5577.38	13304	14220.1	16471.1	17760.3	17303.7	18515
50	97	gga-miR-29c-3p_R+1	TAGCACCATTTGAAATCGGTT	21	chr1	+	3434776	3434866	acccctttagaggatgactgatttcttttggtgttcagagtcaataatattttcTAGCACCATTTGAAATCGGTTatagtgattggggaat	32	gga-mir-29a,tgu-mir-29a-1,hsa-mir-29a,bta-mir-29a,ppy-mir-29a,ptr-mir-29a,mml-mir-29a,ggo-mir-29a,oar-mir-29a,ppa-mir-29a,mne-mir-29a,age-mir-29a,lla-mir-29a,sla-mir-29a,mmu-mir-29a,rno-mir-29a,eca-mir-29a,cfa-mir-29a,efu-mir-29a,mdo-mir-29a-1,ssc-mir-29a,aca-mir-29a-1,aca-mir-29a-1,aca-mir-29a-1,aca-mir-29a-1,chi-mir-29a,cgr-mir-29a,oha-mir-29a-1,xtr-mir-29a,tch-mir-29a,fru-mir-29a-1,ocu-mir-29a,	gga-mir-29a	acccctttagaggatgaCTGATTTCTTTTGGTGTTCAGAgtcaataatattttcTAGCACCATTTGAAATCGGTtatagtgattgggga	gga-miR-29c-3p	TAGCACCATTTGAAATCGGT	3'	Diff	gp1a	.((((........((((((((((((...(((((((.((((...........)))))))))))...)))))))))))).......))))...	64	36.3	-34	266	262	286	471.5	287	367	726.5	248	2119	280.5	174.5	123	705.5	353	748.5	815	340	330	226.365	155.678	317.945	281.634	213.083	172.16	438.917	207.39	1086.44
51	98	gga-miR-29b-1-5p_L-2	CTGGTTTCATATGGTGGTTTAGA	23	chr1	+	3433754	3433846	agctccctcaggaagCTGGTTTCATATGGTGGTTTAGAtttaactattcattgtcTAGCACCATTTGAAATCAGTGTTcttggaggaagaatg	28	gga-mir-29b-1,tgu-mir-29b-1,hsa-mir-29b-1,bta-mir-29b-1,eca-mir-29b,ppy-mir-29b-1,ptr-mir-29b-1,mml-mir-29b-1,ggo-mir-29b-1,ppa-mir-29b-1,age-mir-29b,lla-mir-29b,mmu-mir-29b-1,cfa-mir-29b-1,efu-mir-29b,rno-mir-29b-1,mdo-mir-29b-1,ssc-mir-29b-1,ssa-mir-29a,aca-mir-29b-2,aca-mir-29b-2,aca-mir-29b-2,aca-mir-29b-2,cgr-mir-29b,oha-mir-29b-1,tch-mir-29b-2,ocu-mir-29b-1,tni-mir-29b-1,	gga-mir-29b-1	cctcaggaAGCTGGTTTCATATGGTGGTTTAGAtttaactattcattgtcTAGCACCATTTGAAATCAGTGTTcttggagg	gga-miR-29b-1-5p	AGCTGGTTTCATATGGTGGTTTAGA	5'	Diff	gp1a	...(((..((((((((((((((((.((((((..((((((.............)))))))))))).)))))))))).))))))..)))......	84	39.8	-36.3	0	0	0	0	0	0	0	0	7	0	0	0	0	0	0	0	0	6	0	0	0	0	0	0	0	0	3.58898
51	99	gga-miR-29b-3p	TAGCACCATTTGAAATCAGTGTT	23	chr1	+	3433754	3433846	agctccctcaggaagCTGGTTTCATATGGTGGTTTAGAtttaactattcattgtcTAGCACCATTTGAAATCAGTGTTcttggaggaagaatg	28	gga-mir-29b-1,tgu-mir-29b-1,hsa-mir-29b-1,bta-mir-29b-1,eca-mir-29b,ppy-mir-29b-1,ptr-mir-29b-1,mml-mir-29b-1,ggo-mir-29b-1,ppa-mir-29b-1,age-mir-29b,lla-mir-29b,mmu-mir-29b-1,cfa-mir-29b-1,efu-mir-29b,rno-mir-29b-1,mdo-mir-29b-1,ssc-mir-29b-1,ssa-mir-29a,aca-mir-29b-2,aca-mir-29b-2,aca-mir-29b-2,aca-mir-29b-2,cgr-mir-29b,oha-mir-29b-1,tch-mir-29b-2,ocu-mir-29b-1,tni-mir-29b-1,	gga-mir-29b-1	cctcaggaAGCTGGTTTCATATGGTGGTTTAGAtttaactattcattgtcTAGCACCATTTGAAATCAGTGTTcttggagg	gga-miR-29b-3p	TAGCACCATTTGAAATCAGTGTT	3'	Yes	gp1a	...(((..((((((((((((((((.((((((..((((((.............)))))))))))).)))))))))).))))))..)))......	84	39.8	-36.3	13	14.5	7.5	30	19.5	27.5	121.5	67	148.5	45	33.5	11	110.5	72	189	165	96	91.5	11.063	8.61579	8.33772	17.9194	14.4778	12.9003	73.4046	56.0287	76.1377
52	101	gga-miR-29c-3p_R+1	TAGCACCATTTGAAATCGGTT	21	chr26	-	2698805	2698900	gtctcttacacagGCTGACCGATTTCTCTTGGTGTTcagagtctcagtttctgtcTAGCACCATTTGAAATCGGTTatgatgtagggggaaaagca	27	gga-mir-29c,tgu-mir-29a-2,hsa-mir-29c,mmu-mir-29c,bta-mir-29c,eca-mir-29c,ppy-mir-29c,mml-mir-29c,rno-mir-29c-1,rno-mir-29c-2,ssc-mir-29c,aja-mir-29c,eca-mir-29c-2,ptr-mir-29c,cfa-mir-29c-1,cfa-mir-29c-2,ocu-mir-29c,efu-mir-29c,mdo-mir-29a-2,oan-mir-29a-2,aca-mir-29a-2,aca-mir-29a-2,aca-mir-29a-2,aca-mir-29a-2,cgr-mir-29c,oha-mir-29a-2,tch-mir-29c,	gga-mir-29c	tctcttacacaggctgaCCGATTTCTCTTGGTGTTCAGagtctcagtttctgtcTAGCACCATTTGAAATCGGTtatgatgtaggggga	gga-miR-29c-3p	TAGCACCATTTGAAATCGGT	3'	Diff	gp1a	.(((((((((((...(((((((((((...((((((((((((.......)))))...)))))))...))))))))))))).))))))))).......	88	44.8	-38.1	266	262	286	471.5	287	367	726.5	248	2119	280.5	174.5	123	705.5	353	748.5	815	340	330	226.365	155.678	317.945	281.634	213.083	172.16	438.917	207.39	1086.44
53	102	gga-miR-29b-2-5p_L-2	CTGGTTTCACATGGTGGCTTAGA	23	chr26	-	2699711	2699807	tgtcttcctctggaagCTGGTTTCACATGGTGGCTTAGAttttcccactttgtatcTAGCACCATTTGAAATCAGTGTTctaggagcaagaattaca	34	gga-mir-29b-2,tgu-mir-29b-2,hsa-mir-29b-2,mmu-mir-29b-2,bta-mir-29b-2,eca-mir-29b-2,ppy-mir-29b-2,ptr-mir-29b-2,mml-mir-29b-2,rno-mir-29b-3,rno-mir-29b-2,ggo-mir-29b-2,oar-mir-29b-1,oar-mir-29b-2,ppa-mir-29b-2,mne-mir-29b,sla-mir-29b,aja-mir-29b,bta-mir-29e,cfa-mir-29b-2,mdo-mir-29b-2,oan-mir-29b-2,ssc-mir-29b-2,chi-mir-29b,aca-mir-29b-1,aca-mir-29b-1,aca-mir-29b-1,aca-mir-29b-1,cgr-mir-29b-2,oha…	gga-mir-29b-2	cctctggaAGCTGGTTTCACATGGTGGCTTAGAttttcccactttgtatcTAGCACCATTTGAAATCAGTGTTctaggag	gga-miR-29b-2-5p	AGCTGGTTTCACATGGTGGCTTAGA	5'	Diff	gp1a	..((((.((((((((((((((((((.((((((.((.((((.............)))))))))))).)))))))))).)))))).)).))))......	89	41.2	-34.4	0	0	0	0	0	7	5	7	0	0	0	5	8	6	14	11	14	22	0	0	0	0	0	3.28371	3.02077	5.85375	0
53	103	gga-miR-29b-3p	TAGCACCATTTGAAATCAGTGTT	23	chr26	-	2699711	2699807	tgtcttcctctggaagCTGGTTTCACATGGTGGCTTAGAttttcccactttgtatcTAGCACCATTTGAAATCAGTGTTctaggagcaagaattaca	34	gga-mir-29b-2,tgu-mir-29b-2,hsa-mir-29b-2,mmu-mir-29b-2,bta-mir-29b-2,eca-mir-29b-2,ppy-mir-29b-2,ptr-mir-29b-2,mml-mir-29b-2,rno-mir-29b-3,rno-mir-29b-2,ggo-mir-29b-2,oar-mir-29b-1,oar-mir-29b-2,ppa-mir-29b-2,mne-mir-29b,sla-mir-29b,aja-mir-29b,bta-mir-29e,cfa-mir-29b-2,mdo-mir-29b-2,oan-mir-29b-2,ssc-mir-29b-2,chi-mir-29b,aca-mir-29b-1,aca-mir-29b-1,aca-mir-29b-1,aca-mir-29b-1,cgr-mir-29b-2,oha…	gga-mir-29b-2	cctctggaAGCTGGTTTCACATGGTGGCTTAGAttttcccactttgtatcTAGCACCATTTGAAATCAGTGTTctaggag	gga-miR-29b-3p	TAGCACCATTTGAAATCAGTGTT	3'	Yes	gp1a	..((((.((((((((((((((((((.((((((.((.((((.............)))))))))))).)))))))))).)))))).)).))))......	89	41.2	-34.4	13	14.5	7.5	30	19.5	27.5	121.5	67	148.5	45	33.5	11	110.5	72	189	165	96	91.5	11.063	8.61579	8.33772	17.9194	14.4778	12.9003	73.4046	56.0287	76.1377
54	104	gga-miR-30c-5p	TGTAAACATCCTACACTCTCAGCT	24	chr23	+	4947355	4947443	accatgctgtagcacgTGTAAACATCCTACACTCTCAGCTgtgaactcgaggtggcTGGGAGAGGATTGTTTACGCCTtctgccatgga	12	gga-mir-30c-1,hsa-mir-30c-1,eca-mir-30c,ppy-mir-30c-1,mml-mir-30c-1,ptr-mir-30c-1,cfa-mir-30c-1,ocu-mir-30c-1,efu-mir-30c,mdo-mir-30c-2,oan-mir-30c-1,ssc-mir-30c-1,	gga-mir-30c-1	accatgctgtagcacgTGTAAACATCCTACACTCTCAGCTgtgaactcgaggtggcTGGGAGAGGATTGTTTACGCCttctgccatgga	gga-miR-30c-5p	TGTAAACATCCTACACTCTCAGCT	5'	Yes	gp1a	.(((((..((((...(((((((((((((...((((((((..(.........)..)))))))))))).)))))))))...))))))))).	87	51.7	-38.1	76894.7	134348	76899.5	121788	100178	154390	169776	126906	211386	55181	67827	48039.5	50258.3	39005.2	43257.3	26914.7	31371.3	23240.5	65437.1	79828.6	85488.9	72746	74377.1	72424.5	102571	106125	108380
54	105	gga-miR-30c-1-3p_R+1	TGGGAGAGGATTGTTTACGCCT	22	chr23	+	4947355	4947443	accatgctgtagcacgTGTAAACATCCTACACTCTCAGCTgtgaactcgaggtggcTGGGAGAGGATTGTTTACGCCTtctgccatgga	12	gga-mir-30c-1,hsa-mir-30c-1,eca-mir-30c,ppy-mir-30c-1,mml-mir-30c-1,ptr-mir-30c-1,cfa-mir-30c-1,ocu-mir-30c-1,efu-mir-30c,mdo-mir-30c-2,oan-mir-30c-1,ssc-mir-30c-1,	gga-mir-30c-1	accatgctgtagcacgTGTAAACATCCTACACTCTCAGCTgtgaactcgaggtggcTGGGAGAGGATTGTTTACGCCttctgccatgga	gga-miR-30c-1-3p	TGGGAGAGGATTGTTTACGCC	3'	Diff	gp1a	.(((((..((((...(((((((((((((...((((((((..(.........)..)))))))))))).)))))))))...))))))))).	87	51.7	-38.1	1130	1752	685	1430	1374	2077	2765	1771	2626	2420	2948	2726	2777	2301	2819	1429	1676	1420	961.626	1041.03	761.512	854.16	1020.13	974.323	1670.48	1481	1346.38
55	106	gga-miR-30d_R+2	TGTAAACATCCCCGACTGGAAGCT	24	chr2	-	142761250	142761331	agtagtctgttgcTGTAAACATCCCCGACTGGAAGCTgtagcagcttgagCTTTCAGTCAGATGTTTGCTGCacctggctat	17	gga-mir-30d,tgu-mir-30d,hsa-mir-30d,ppy-mir-30d,ptr-mir-30d,ggo-mir-30d,ppa-mir-30d,mne-mir-30d,bta-mir-30d,oar-mir-30d,mml-mir-30d,mdo-mir-30e,aca-mir-30d,aca-mir-30d,aca-mir-30d,aca-mir-30d,ocu-mir-30d,	gga-mir-30d	gttgcTGTAAACATCCCCGACTGGAAGctgtagcagcttgagctttcagtcagatgtttgctgc	gga-miR-30d	TGTAAACATCCCCGACTGGAAG	5'	Diff	gp1a	.((((((...(((.(((((((((...(((((((((((...........))))))))))).))))))))).)))...))))))	81	48.8	-36.3	44477	74445.5	38291	83686	57501.5	87914	115282	98298	137335	106636	143870	111846	138664	110982	133131	65621	76834	59548	37849.8	44235	42568	49986.9	42691.9	41240.6	69648	82201.6	70413.3
56	108	gga-miR-30e-5p_R+5	TGTAAACATCCTTGACTGGAAGCT	24	chr23	+	4946132	4946227	cggggcagtcatcgctgcTGTAAACATCCTTGACTGGAAGCTgtgaggtgtcagcgggggCTTTCAGTCGGATGTTTACAGCtgcaggctgctgca	14	gga-mir-30e,hsa-mir-30e,eca-mir-30e,ppy-mir-30e,mmu-mir-30e,rno-mir-30e,bta-mir-30e,ptr-mir-30e,mml-mir-30e,cfa-mir-30e,efu-mir-30e,ssc-mir-30e,cgr-mir-30e,oha-mir-30e,	gga-mir-30e	cggggcagtcatcgctgcTGTAAACATCCTTGACTGGaagctgtgaggtgtcagcgggggcTTTCAGTCGGATGTTTACAGCtgcaggctgctgca	gga-miR-30e-5p	TGTAAACATCCTTGACTGG	5'	Diff	gp1a	...(((((((...((.(((((((((((((..(((((((((((((((....))).)...)))))))))))))))))))))))).)).)))))))...	90	57.3	-49.4	41189.5	84192	45013.5	68925.5	63061	95037	120065	85435.5	161484	113656	121268	90841.5	177230	101640	100388	66132	53760	34787	35052.1	50026.3	50041.3	41170.2	46819.6	44582	72537.7	71445.4	82795
56	109	gga-miR-30e-3p_L+1	CTTTCAGTCGGATGTTTACAGC	22	chr23	+	4946132	4946227	cggggcagtcatcgctgcTGTAAACATCCTTGACTGGAAGCTgtgaggtgtcagcgggggCTTTCAGTCGGATGTTTACAGCtgcaggctgctgca	14	gga-mir-30e,hsa-mir-30e,eca-mir-30e,ppy-mir-30e,mmu-mir-30e,rno-mir-30e,bta-mir-30e,ptr-mir-30e,mml-mir-30e,cfa-mir-30e,efu-mir-30e,ssc-mir-30e,cgr-mir-30e,oha-mir-30e,	gga-mir-30e	cggggcagtcatcgctgcTGTAAACATCCTTGACTGGaagctgtgaggtgtcagcgggggcTTTCAGTCGGATGTTTACAGCtgcaggctgctgca	gga-miR-30e-3p	TTTCAGTCGGATGTTTACAGC	3'	Diff	gp1a	...(((((((...((.(((((((((((((..(((((((((((((((....))).)...)))))))))))))))))))))))).)).)))))))...	90	57.3	-49.4	4795	8412	3821	6045	5046	8056.5	8873	6328	10000.5	6169	7145	6034	8555	6825	6918.5	4483	3970	3288	4080.53	4998.35	4247.79	3610.77	3746.4	3779.31	5360.65	5291.79	5127.37
57	110	gga-miR-30b-5p	TGTAAACATCCTACACTCAGCT	22	chr2	-	142757715	142757801	ctaacttttagttccTGTAAACATCCTACACTCAGCTataacaagtggtagggctggggggtggatgtttacttcaactgacttgga	2	gga-mir-30b,tgu-mir-30e,	gga-mir-30b	ctaacttttagttccTGTAAACATCCTACACTCAGCTataacaagtggtagggCTGGGGGGTGGATGTTTACTTCaactgacttgga	gga-miR-30b-5p	TGTAAACATCCTACACTCAGCT	5'	Yes	gp1a	((((...((((((...((((((((((.((.(((((((...((.....))..)))))))..))))))))))))...)))))).)))).	86	43.7	-31.7	13319.7	21828	12372	24972.3	18888	32736	46380.7	31565	46621	24585	24300	17714	27025.3	19982.7	24353.3	15405.7	12745.3	8915	11335	12970	13753.9	14916.3	14023.4	15356.5	28021	26396.2	23903.1
58	111	gga-miR-30c-5p	TGTAAACATCCTACACTCTCAGCT	24	chr3	+	82653691	82653779	gagtgacaggtacTGTAAACATCCTACACTCTCAGCTgtggaaactaagaaagCTGGGAGAAGGCTGTTTACTCTccctgccttggaaa	24	gga-mir-30c-2,tgu-mir-30c,hsa-mir-30c-2,ptr-mir-30c-2,mne-mir-30c,lla-mir-30c,mmu-mir-30c-2,bta-mir-30f,eca-mir-30c-2,mml-mir-30c-2,cfa-mir-30c-2,efu-mir-30b,rno-mir-30c-2,mdo-mir-30c-1,ssc-mir-30c-2,aca-mir-30c-1,aca-mir-30c-1,aca-mir-30c-1,aca-mir-30c-1,cgr-mir-30c-2,xtr-mir-30c-2,tch-mir-30c,xla-mir-30c,ocu-mir-30c-2,	gga-mir-30c-2	aggtacTGTAAACATCCTACACTCTCAGCTgtggaaactaagaaagcTGGGAGAAGGCTGTTTACTCTccct	gga-miR-30c-5p	TGTAAACATCCTACACTCTCAGCT	5'	Yes	gp1a	......((((....(((((((.(((...(((((((((((....))......))))))))).))).)))))))....)))).........	74	47.2	-29.9	76894.7	134348	76899.5	121788	100178	154390	169776	126906	211386	55181	67827	48039.5	50258.3	39005.2	43257.3	26914.7	31371.3	23240.5	65437.1	79828.6	85488.9	72746	74377.1	72424.5	102571	106125	108380
58	112	gga-miR-30c-2-3p_L+1	CTGGGAGAAGGCTGTTTACTCT	22	chr3	+	82653691	82653779	gagtgacaggtacTGTAAACATCCTACACTCTCAGCTgtggaaactaagaaagCTGGGAGAAGGCTGTTTACTCTccctgccttggaaa	24	gga-mir-30c-2,tgu-mir-30c,hsa-mir-30c-2,ptr-mir-30c-2,mne-mir-30c,lla-mir-30c,mmu-mir-30c-2,bta-mir-30f,eca-mir-30c-2,mml-mir-30c-2,cfa-mir-30c-2,efu-mir-30b,rno-mir-30c-2,mdo-mir-30c-1,ssc-mir-30c-2,aca-mir-30c-1,aca-mir-30c-1,aca-mir-30c-1,aca-mir-30c-1,cgr-mir-30c-2,xtr-mir-30c-2,tch-mir-30c,xla-mir-30c,ocu-mir-30c-2,	gga-mir-30c-2	aggtacTGTAAACATCCTACACTCTCAGCTgtggaaactaagaaagcTGGGAGAAGGCTGTTTACTCTccct	gga-miR-30c-2-3p	TGGGAGAAGGCTGTTTACTCT	3'	Diff	gp1a	......((((....(((((((.(((...(((((((((((....))......))))))))).))).)))))))....)))).........	74	47.2	-29.9	665	874	416	875	605	990	854	660	863	537	830	628	755	543	620	330	369	318	565.913	519.324	462.466	522.651	449.182	464.41	515.947	551.925	442.47
59	113	gga-miR-30a-5p_R+2	TGTAAACATCCTCGACTGGAAGCT	24	chr3	+	82629072	82629165	tgttgacagtgagcgacTGTAAACATCCTCGACTGGAAGCTgtgaagcagcagatggggCTTTCAGTCGGATGTTTGCAGCtgccaactgccac	25	gga-mir-30a,tgu-mir-30b,hsa-mir-30a,ppy-mir-30a,ptr-mir-30a,ggo-mir-30a,ppa-mir-30a,mmu-mir-30a,bta-mir-30a,oar-mir-30a,mml-mir-30a,cfa-mir-30a,tch-mir-30a,efu-mir-30a,rno-mir-30a,mdo-mir-30a,aca-mir-30a,aca-mir-30a,aca-mir-30a,aca-mir-30a,cgr-mir-30a,oha-mir-30a,xtr-mir-30a,xla-mir-30a,ocu-mir-30a,	gga-mir-30a	gcgacTGTAAACATCCTCGACTGGAAGctgtgaagcagcagatggggCTTTCAGTCGGATGTTTGCAGCtgc	gga-miR-30a-5p	TGTAAACATCCTCGACTGGAAG	5'	Diff	gp1a	...((.((((..((..((((((((((((..(((((((((((................)))))))))))))))))))))))..))..)))).)).	90	53.2	-42	58962.5	106258	55869.5	147306	123978	189090	148254	100542	176340	70511.5	94959.5	68047.5	112200	71577.5	80397.5	42366	38127	25964	50176.9	63137.4	62109.9	87987.8	92047.7	88702.3	89568.2	84077.8	90411.8
59	114	gga-miR-30a-3p	CTTTCAGTCGGATGTTTGCAGC	22	chr3	+	82629072	82629165	tgttgacagtgagcgacTGTAAACATCCTCGACTGGAAGCTgtgaagcagcagatggggCTTTCAGTCGGATGTTTGCAGCtgccaactgccac	25	gga-mir-30a,tgu-mir-30b,hsa-mir-30a,ppy-mir-30a,ptr-mir-30a,ggo-mir-30a,ppa-mir-30a,mmu-mir-30a,bta-mir-30a,oar-mir-30a,mml-mir-30a,cfa-mir-30a,tch-mir-30a,efu-mir-30a,rno-mir-30a,mdo-mir-30a,aca-mir-30a,aca-mir-30a,aca-mir-30a,aca-mir-30a,cgr-mir-30a,oha-mir-30a,xtr-mir-30a,xla-mir-30a,ocu-mir-30a,	gga-mir-30a	gcgacTGTAAACATCCTCGACTGGAAGctgtgaagcagcagatggggCTTTCAGTCGGATGTTTGCAGCtgc	gga-miR-30a-3p	CTTTCAGTCGGATGTTTGCAGC	3'	Yes	gp1a	...((.((((..((..((((((((((((..(((((((((((................)))))))))))))))))))))))..))..)))).)).	90	53.2	-42	5232	7939	3521	9317	7029	12177.5	8843	5994	9305.5	3100	4356	3441	4065	2994	3551.5	1923	1968	1672	4452.41	4717.29	3914.28	5565.18	5218.68	5712.48	5342.53	5012.48	4771.04
60	115	gga-miR-31-5p	AGGCAAGATGTTGGCATAGCTG	22	chrZ	-	78512240	78512345	ttctttcatgcagagctggaggggAGGCAAGATGTTGGCATAGCTGttaacctaaaaacctgctatgccaacatattgtcatctttcctgtctgtttgcgtcagag	2	gga-mir-31,tgu-mir-31,	gga-mir-31	ttctttcatgcagagctggaggggAGGCAAGATGTTGGCATAGCTGttaacctaaaaaccTGCTATGCCAACATATTGTCATCtttcctgtctg	gga-miR-31-5p	AGGCAAGATGTTGGCATAGCTG	5'	Yes	gp1a	..((((.(((((((((.(((..(..(((((.(((((((((((((.(((........)))..))))))))))))).)))))..)..))).))...))))))).))))	104	45.3	-45.9	28	50	14	21	14	11	0	0	18	0	0	0	0	0	55	0	0	0	23.8279	29.7096	15.5638	12.5436	10.3943	5.16011	0	0	9.22881
61	116	gga-miR-32-5p	TATTGCACATTACTAAGTTGC	21	chr2	-	84498487	84498593	tcccattctgcttgctctggtggagaTATTGCACATTACTAAGTTGCatgttgtcacggcctcagtgCAATTTAGTGTGTGCGATACTttcacatgagtgcatgcac	25	gga-mir-32,tgu-mir-32,hsa-mir-32,mmu-mir-32,ppy-mir-32,ptr-mir-32,mml-mir-32,ggo-mir-32,ppa-mir-32,mne-mir-32,sla-mir-32,eca-mir-32,cfa-mir-32,tch-mir-32,ocu-mir-32,rno-mir-32,mdo-mir-32,oan-mir-32,ssc-mir-32,aca-mir-32,aca-mir-32,aca-mir-32,aca-mir-32,cgr-mir-32,oha-mir-32-1,	gga-mir-32	ggagaTATTGCACATTACTAAGTTGCatgttgtcacggcctcagtgcAATTTAGTGTGTGCGATACTttc	gga-miR-32-5p	TATTGCACATTACTAAGTTGC	5'	Yes	gp1a	........(((.(((.((.(((((..(((((((((.((((((((((((((..((....))..)).)))))))))))))))))))))..)))))...)).))).))).	98	45.8	-43.4	315	426	197	346	376	550	805	465	757	352	334	157	874	410	398	315	133	132	268.064	253.126	219.004	206.671	279.161	258.006	486.343	388.856	388.123
62	118	gga-miR-33-5p	GTGCATTGTAGTTGCATTGC	20	chr14	-	4937943	4938029	cggccctcgcggggGTGCATTGTAGTTGCATTGCatgtgtcagactgggagtgCAATGCCCCTGCCATGCAGCCcggcgggggtccc	1	gga-mir-33-2,	gga-mir-33-2	cggccctcgcggggGTGCATTGTAGTTGCATTGCatgtgtcagactgggagtgcaatgcccctgccatgcagcccggcgggggtccc	gga-miR-33-5p	GTGCATTGTAGTTGCATTGC	5'	Yes	gp1a	.(((((((((.(((.(((((.((((..(((((((((...((.....))..)))))))))..)))).))))).))).)))))))))..	84	66.7	-53.2	116	136	81.5	129.5	109.5	201.5	107.5	67	139.5	85	59	50.5	390	133	46.5	43	16.5	13.5	98.7156	80.8102	90.6033	77.3523	81.2982	94.5239	64.9465	56.0287	71.5233
62	119	gga-mir-33-2-p3	CAATGCCCCTGCCATGCAGCC	21	chr14	-	4937943	4938029	cggccctcgcggggGTGCATTGTAGTTGCATTGCatgtgtcagactgggagtgCAATGCCCCTGCCATGCAGCCcggcgggggtccc	1	gga-mir-33-2,	gga-mir-33-2	cggccctcgcggggGTGCATTGTAGTTGCATTGCatgtgtcagactgggagtgcaatgcccctgccatgcagcccggcgggggtccc	gga-mir-33-2-p3	caatgcccctgccatgcagcc	3'	New	gp1a	.(((((((((.(((.(((((.((((..(((((((((...((.....))..)))))))))..)))).))))).))).)))))))))..	84	66.7	-53.2	500	484	241	400	263	518	66	74	94	42	53	44	69	37	27	12	30	20	425.498	287.589	267.919	238.926	195.264	242.994	39.8741	61.8825	48.1949
63	120	gga-miR-33-5p	GTGCATTGTAGTTGCATTGC	20	chr1	-	49529869	49529946	ggcagctgtaGTGCATTGTAGTTGCATTGCatgtgctggcagtaactgtgCAATGTTCCTGCAGTGCAGTACagaggc	5	gga-mir-33-1,tgu-mir-33,cgr-mir-33,oha-mir-33a,xla-mir-33a,	gga-mir-33-1	ctgtaGTGCATTGTAGTTGCATTGCatgtgctggcagtaactgtgcAATGTTCCTGCAGTGCAGTAcag	gga-miR-33-5p	GTGCATTGTAGTTGCATTGC	5'	Yes	gp1a	.((..(((((.((((((((((..(((((((((((((.....)).)).)))))))))..)))))))))).)))))..))	77	51.3	-40.7	116	136	81.5	129.5	109.5	201.5	107.5	67	139.5	85	59	50.5	390	133	46.5	43	16.5	13.5	98.7156	80.8102	90.6033	77.3523	81.2982	94.5239	64.9465	56.0287	71.5233
63	121	gga-miR-33-3p_L+1R+1	CAATGTTCCTGCAGTGCAGTAT	22	chr1	-	49529869	49529946	ggcagctgtaGTGCATTGTAGTTGCATTGCatgtgctggcagtaactgtgCAATGTTCCTGCAGTGCAGTACagaggc	5	gga-mir-33-1,tgu-mir-33,cgr-mir-33,oha-mir-33a,xla-mir-33a,	gga-mir-33-1	ctgtaGTGCATTGTAGTTGCATTGCatgtgctggcagtaactgtgcAATGTTCCTGCAGTGCAGTAcag	gga-miR-33-3p	AATGTTCCTGCAGTGCAGTA	3'	Diff	gp1a	.((..(((((.((((((((((..(((((((((((((.....)).)).)))))))))..)))))))))).)))))..))	77	51.3	-40.7	210	221	95	131	100	239	111	55	141	65	53	55	66	49	46	5	5	6	178.709	131.317	105.611	78.2483	74.2449	112.115	67.061	45.9937	72.2924
64	122	gga-miR-34b-5p_L-1R+1_1	AGGCAGTGTAGTTAGCTGATTGC	23	chr24	+	5539871	5539944	agcctggttaccAGGCAGTGTAGTTAGCTGATTGCcaccaggaccaatcactaaccacacagccaggtaaaaag	4	gga-mir-34c,mmu-mir-34c,rno-mir-34c,mml-mir-34c,	gga-mir-34c	agcctggttacCAGGCAGTGTAGTTAGCTGATTGccaccaggaccAATCACTAACCACACAGCCAGGtaaaaag	gga-miR-34b-5p	CAGGCAGTGTAGTTAGCTGATTG	5'	Diff	gp1a	...((..(((((.(((.((((.(((((.((((((((....))..))))))))))).)))).))).)))))..))	71	50	-29.4	0	0	0	0	5	0	7	6	6	0	0	0	0	5	0	0	0	0	0	0	0	0	3.71225	0	4.22907	5.0175	3.07627
65	123	gga-miR-34a-5p_R-1	TGGCAGTGTCTTAGCTGGTTGT	22	chr21	-	3262991	3263100	gccagctgtgagtgtttcttTGGCAGTGTCTTAGCTGGTTGTtgtgagcaatagttaaggaagCAATCAGCAAGTATACTGCCCTagaagtgctacacattgttgggcct	33	gga-mir-34a,tgu-mir-34a,hsa-mir-34a,ppy-mir-34a,ptr-mir-34a,ggo-mir-34a,ppa-mir-34a,mmu-mir-34a,bta-mir-34a,chi-mir-34a,eca-mir-34a,mml-mir-34a,mne-mir-34a,cfa-mir-34a,efu-mir-34a,rno-mir-34a,mdo-mir-34a,ssc-mir-34a,aca-mir-34b,aca-mir-34b,aca-mir-34b,aca-mir-34b,ipu-mir-34a,cgr-mir-34a,xtr-mir-34a,tch-mir-34a-2,tch-mir-34a-1,ccr-mir-34,age-mir-34a,lla-mir-34a,sla-mir-34a,xla-mir-34a,ocu-mir-34a,	gga-mir-34a	gccagctgtgagtgtttcttTGGCAGTGTCTTAGCTGGTTGTTgtgagcaatagttaaggaagCAATCAGCAAGTATACTGCCCTAgaagtgctacacattgttgggcc	gga-miR-34a-5p	TGGCAGTGTCTTAGCTGGTTGTT	5'	Diff	gp1a	.(((((((((((..(((((..(((((((((((.((((((((((...(((....))).....))))))))))))).))))))))..)))))..)).))))..)))))....	105	46.4	-50.5	872	1149	715	4253	2816	5274	1886	1720	2059	324	135	193	620	219	321	298	112	334	742.069	682.727	794.863	2540.38	2090.74	2474.04	1139.43	1438.35	1055.67
65	124	gga-miR-34a-3p_R-1	CAATCAGCAAGTATACTGCCCT	22	chr21	-	3262991	3263100	gccagctgtgagtgtttcttTGGCAGTGTCTTAGCTGGTTGTtgtgagcaatagttaaggaagCAATCAGCAAGTATACTGCCCTagaagtgctacacattgttgggcct	33	gga-mir-34a,tgu-mir-34a,hsa-mir-34a,ppy-mir-34a,ptr-mir-34a,ggo-mir-34a,ppa-mir-34a,mmu-mir-34a,bta-mir-34a,chi-mir-34a,eca-mir-34a,mml-mir-34a,mne-mir-34a,cfa-mir-34a,efu-mir-34a,rno-mir-34a,mdo-mir-34a,ssc-mir-34a,aca-mir-34b,aca-mir-34b,aca-mir-34b,aca-mir-34b,ipu-mir-34a,cgr-mir-34a,xtr-mir-34a,tch-mir-34a-2,tch-mir-34a-1,ccr-mir-34,age-mir-34a,lla-mir-34a,sla-mir-34a,xla-mir-34a,ocu-mir-34a,	gga-mir-34a	gccagctgtgagtgtttcttTGGCAGTGTCTTAGCTGGTTGTTgtgagcaatagttaaggaagCAATCAGCAAGTATACTGCCCTAgaagtgctacacattgttgggcc	gga-miR-34a-3p	CAATCAGCAAGTATACTGCCCTA	3'	Diff	gp1a	.(((((((((((..(((((..(((((((((((.((((((((((...(((....))).....))))))))))))).))))))))..)))))..)).))))..)))))....	105	46.4	-50.5	65	71	45	92	87	161	53	33	51	19	0	6	22	5	7	11	0	0	55.3148	42.1877	50.0263	54.953	64.5931	75.5253	32.0201	27.5962	26.1483
66	125	gga-miR-34b-5p_L-1R+1_2	AGGCAGTGTAGTTAGCTGATTGT	23	chr24	+	5539134	5539217	gtgcttggtttgcAGGCAGTGTAGTTAGCTGATTGTacccagcgccccacaatcactaaattcactgccatcaaaacaaggcac	3	gga-mir-34b,tgu-mir-34c-1,tgu-mir-34c-2,	gga-mir-34b	gtgcttggtttgCAGGCAGTGTAGTTAGCTGATTGtacccagcgccccacAATCACTAAATTCACTGCCATCaaaacaaggcac	gga-miR-34b-5p	CAGGCAGTGTAGTTAGCTGATTG	5'	Diff	gp1a	((((((..((((..(((((((...((((.(((((((............)))))))))))...)))))))..))))...))))))	84	48.8	-32.4	0	0	0	0	5	0	7	6	6	0	0	0	0	5	0	0	0	0	0	0	0	0	3.71225	0	4.22907	5.0175	3.07627
67	126	gga-miR-92-5p	AGGTTGGGATCAGTTGCAATGCT	23	chr1	-	148023256	148023344	acccctttctacacAGGTTGGGATCAGTTGCAATGCTgtgcgtttctgtggTATTGCACTTGTCCCGGCCTGTtgaggttggtggggat	29	gga-mir-92-1,tgu-mir-92-1,hsa-mir-92a-1,bta-mir-92a-1,ptr-mir-92-1,mml-mir-92a-1,ggo-mir-92-1,ppa-mir-92a-1,age-mir-92-1,lla-mir-92-1,sla-mir-92-1,lca-mir-92-1,mmu-mir-92a-1,eca-mir-92a,ppy-mir-92-1,cfa-mir-92a-1,efu-mir-92c,rno-mir-92a-1,mdo-mir-92a-1,ssc-mir-92a-1,aca-mir-92a-1,aca-mir-92a-1,aca-mir-92a-1,aca-mir-92a-1,chi-mir-92a,cgr-mir-92a,oha-mir-92a-1,tch-mir-92a-1,ocu-mir-92a-1,	gga-mir-92-1	ctttctacacAGGTTGGGATCAGTTGCAATGCTgtgcgtttctgtggTATTGCACTTGTCCCGGCCTGttgaggttgg	gga-miR-92-5p	AGGTTGGGATCAGTTGCAATGCT	5'	Yes	gp1a	.((((..(((..(((((..((((..((.((((((((..(........)..))))))))))..))))..)))))..))).....))))..	86	52.8	-41.1	913	1214	778	459	314	581	170	123	153	42	31	35	12	9	41	5	11	23	776.96	721.35	864.9	274.168	233.129	272.548	102.706	102.859	78.4449
67	127	gga-miR-92-3p_R+1	TATTGCACTTGTCCCGGCCTGT	22	chr1	-	148023256	148023344	acccctttctacacAGGTTGGGATCAGTTGCAATGCTgtgcgtttctgtggTATTGCACTTGTCCCGGCCTGTtgaggttggtggggat	29	gga-mir-92-1,tgu-mir-92-1,hsa-mir-92a-1,bta-mir-92a-1,ptr-mir-92-1,mml-mir-92a-1,ggo-mir-92-1,ppa-mir-92a-1,age-mir-92-1,lla-mir-92-1,sla-mir-92-1,lca-mir-92-1,mmu-mir-92a-1,eca-mir-92a,ppy-mir-92-1,cfa-mir-92a-1,efu-mir-92c,rno-mir-92a-1,mdo-mir-92a-1,ssc-mir-92a-1,aca-mir-92a-1,aca-mir-92a-1,aca-mir-92a-1,aca-mir-92a-1,chi-mir-92a,cgr-mir-92a,oha-mir-92a-1,tch-mir-92a-1,ocu-mir-92a-1,	gga-mir-92-1	ctttctacacAGGTTGGGATCAGTTGCAATGCTgtgcgtttctgtggTATTGCACTTGTCCCGGCCTGttgaggttgg	gga-miR-92-3p	TATTGCACTTGTCCCGGCCTG	3'	Diff	gp1a	.((((..(((..(((((..((((..((.((((((((..(........)..))))))))))..))))..)))))..))).....))))..	86	52.8	-41.1	197792	247596	119750	90251.5	70036	112797	65743.5	50446.5	60365	22519	25844	21560	33142	24501.5	34300.5	12453.5	14767.5	16880	168321	147120	133125	53908.6	51998.2	52913.2	39719.2	42185.9	30949.8
68	129	gga-miR-92-3p_R+1	TATTGCACTTGTCCCGGCCTGT	22	chr4	-	3994543	3994650	ccttgcgctggttcctccgtGGGTGGGGATTTGTTGCATTACTtgtagctgtgtgtagagTATTGCACTTGTCCCGGCCTGTggaggaaaggaggactggtcttcagg	13	gga-mir-92-2,tgu-mir-92-2,bta-mir-92a-2,eca-mir-92a-2,cfa-mir-92a-2,mdo-mir-92a-2,oan-mir-92a-1,ssc-mir-92a-2,xtr-mir-92a-2,tch-mir-92a-2,xla-mir-92a-2,lca-mir-92-2,ocu-mir-92a-2,	gga-mir-92-2	gttcctccgtgggtggggatttgttgcattacttgtagctgtgtgtagagTATTGCACTTGTCCCGGCCTGtggaggaaag	gga-miR-92-3p	TATTGCACTTGTCCCGGCCTG	3'	Diff	gp1a	...........((((((((..((..(((((..((.(((.(((((...((...))...))))).)))))..)))))..))..))))))))..(((((....)))))...	78	54.6	-46	197792	247596	119750	90251.5	70036	112797	65743.5	50446.5	60365	22519	25844	21560	33142	24501.5	34300.5	12453.5	14767.5	16880	168321	147120	133125	53908.6	51998.2	52913.2	39719.2	42185.9	30949.8
69	130	gga-miR-96-5p_L+1	TTTGGCACTAGCACATTTTTGCT	23	chr1	-	844251	844336	ggcccgcTTTGGCACTAGCACATTTTTGCTttgctttatgtgttttgagCAATTATGTGTAGTGCCAATATgggagaaggcggaga	5	gga-mir-96,ipu-mir-96,xtr-mir-96,tni-mir-96,xla-mir-96,	gga-mir-96	ggcccgctTTGGCACTAGCACATTTTTGCTttgctttatgtgttttgagCAATTATGTGTAGTGCCAATATgggagaaggcggaga	gga-miR-96-5p	TTGGCACTAGCACATTTTTGCT	5'	Diff	gp1a	..((((..(((((((((.(((((..((((((.((.......))...))))))..))))))))))))))..))))............	72	45.3	-34.7	29	73	45	128	120	107	76	70	80	15	26	27	33	14	21	11	0	0	24.6789	43.376	50.0263	76.4563	89.0939	50.1938	45.9157	58.5375	41.0169
69	131	gga-miR-96-3p	CAATTATGTGTAGTGCCAATAT	22	chr1	-	844251	844336	ggcccgcTTTGGCACTAGCACATTTTTGCTttgctttatgtgttttgagCAATTATGTGTAGTGCCAATATgggagaaggcggaga	5	gga-mir-96,ipu-mir-96,xtr-mir-96,tni-mir-96,xla-mir-96,	gga-mir-96	ggcccgctTTGGCACTAGCACATTTTTGCTttgctttatgtgttttgagCAATTATGTGTAGTGCCAATATgggagaaggcggaga	gga-miR-96-3p	CAATTATGTGTAGTGCCAATAT	3'	Yes	gp1a	..((((..(((((((((.(((((..((((((.((.......))...))))))..))))))))))))))..))))............	72	45.3	-34.7	0	0	9	0	0	9	0	0	0	0	0	0	0	0	0	0	0	0	0	0	10.0053	0	0	4.22191	0	0	0
70	132	gga-miR-99a-5p_R-1	AACCCGTAGATCCGATCTTGT	21	chr1	+	99018039	99018125	tgccaattggcataAACCCGTAGATCCGATCTTGTgttgaaatgcactgcaCAAGCTCGCTTCTATGGGTCTGTgtcagtatggtga	26	gga-mir-99a,tgu-mir-99-1,tgu-mir-99-2,hsa-mir-99a,bta-mir-99a,ptr-mir-99a,mml-mir-99a,ggo-mir-99a,chi-mir-99a,oar-mir-99a,ppa-mir-99a,mne-mir-99a,lla-mir-99a,mmu-mir-99a,eca-mir-99a-2,ppy-mir-99a,efu-mir-99a,rno-mir-99a,ssc-mir-99a,aca-mir-99a,aca-mir-99a,aca-mir-99a,aca-mir-99a,cgr-mir-99a,oha-mir-99a,xtr-mir-99,	gga-mir-99a	ccaattggcataAACCCGTAGATCCGATCTTGTGttgaaatgcactgcaCAAGCTCGCTTCTATGGGTCTgtgtcagtatg	gga-miR-99a-5p	AACCCGTAGATCCGATCTTGTG	5'	Diff	gp1a	.(((((((((((((.(((((((((..(((.(((((((...........))))))).)))..))))))))).))))))))).))))..	84	47.1	-42.6	142714	229082	92920	163292	146820	240710	157310	102796	145702	47658.5	47737	53257.5	88969.5	57671	46112	43647.5	35389	30628	121449	136119	103299	97536.5	109007	112917	95039.7	85962.7	74702.9
70	133	gga-miR-99a-3p_R+2	CAAGCTCGCTTCTATGGGTCTGT	23	chr1	+	99018039	99018125	tgccaattggcataAACCCGTAGATCCGATCTTGTgttgaaatgcactgcaCAAGCTCGCTTCTATGGGTCTGTgtcagtatggtga	26	gga-mir-99a,tgu-mir-99-1,tgu-mir-99-2,hsa-mir-99a,bta-mir-99a,ptr-mir-99a,mml-mir-99a,ggo-mir-99a,chi-mir-99a,oar-mir-99a,ppa-mir-99a,mne-mir-99a,lla-mir-99a,mmu-mir-99a,eca-mir-99a-2,ppy-mir-99a,efu-mir-99a,rno-mir-99a,ssc-mir-99a,aca-mir-99a,aca-mir-99a,aca-mir-99a,aca-mir-99a,cgr-mir-99a,oha-mir-99a,xtr-mir-99,	gga-mir-99a	ccaattggcataAACCCGTAGATCCGATCTTGTGttgaaatgcactgcaCAAGCTCGCTTCTATGGGTCTgtgtcagtatg	gga-miR-99a-3p	CAAGCTCGCTTCTATGGGTCT	3'	Diff	gp1a	.(((((((((((((.(((((((((..(((.(((((((...........))))))).)))..))))))))).))))))))).))))..	84	47.1	-42.6	326	419	178	419	380	596	450	320	425	71	70	53	205	95	95	100	62	69	277.425	248.967	197.882	250.275	282.131	279.584	271.869	267.6	217.902
71	134	gga-miR-100-5p	AACCCGTAGATCCGAACTTGTG	22	chr24	+	3335084	3335178	gaagagacccatgcctgttgccacaAACCCGTAGATCCGAACTTGTGgtcatattccacaCAAGCTTGTATCTATAGGTATGtgtctgtctggca	28	gga-mir-100,hsa-mir-100,ptr-mir-100,ggo-mir-100,ppa-mir-100,mmu-mir-100,bta-mir-100,eca-mir-100,ppy-mir-100,mml-mir-100,rno-mir-100,mdo-mir-100,oan-mir-100,ssc-mir-100,dre-mir-100-1,dre-mir-100-2,ipu-mir-100-1,chi-mir-100,cgr-mir-100,oha-mir-100,tch-mir-100,ccr-mir-100,tni-mir-100,fru-mir-100,age-mir-100,lla-mir-100,sla-mir-100,ocu-mir-100,	gga-mir-100	cctgttgccacaAACCCGTAGATCCGAACTTGTGgtcatattccacacAAGCTTGTATCTATAGGTATGtgtctgtctgg	gga-miR-100-5p	AACCCGTAGATCCGAACTTGTG	5'	Yes	gp1a	...........((((......((((.(((..(((((.(((.((((((...........)))))).))).)))))..))).)))).......))))	63	47.4	-29.3	108812	148506	62011	111920	86018.5	141405	125124	83069.5	117442	37844.5	41324	42418.5	65908.5	48815	43191	23957.5	20143	15768	92598.2	88241.4	68937.4	66851.2	63864.4	66333.2	75593.8	69466.8	60213.6
71	135	gga-miR-100-3p_L+1	CAAGCTTGTATCTATAGGTATG	22	chr24	+	3335084	3335178	gaagagacccatgcctgttgccacaAACCCGTAGATCCGAACTTGTGgtcatattccacaCAAGCTTGTATCTATAGGTATGtgtctgtctggca	28	gga-mir-100,hsa-mir-100,ptr-mir-100,ggo-mir-100,ppa-mir-100,mmu-mir-100,bta-mir-100,eca-mir-100,ppy-mir-100,mml-mir-100,rno-mir-100,mdo-mir-100,oan-mir-100,ssc-mir-100,dre-mir-100-1,dre-mir-100-2,ipu-mir-100-1,chi-mir-100,cgr-mir-100,oha-mir-100,tch-mir-100,ccr-mir-100,tni-mir-100,fru-mir-100,age-mir-100,lla-mir-100,sla-mir-100,ocu-mir-100,	gga-mir-100	cctgttgccacaAACCCGTAGATCCGAACTTGTGgtcatattccacacAAGCTTGTATCTATAGGTATGtgtctgtctgg	gga-miR-100-3p	AAGCTTGTATCTATAGGTATG	3'	Diff	gp1a	...........((((......((((.(((..(((((.(((.((((((...........)))))).))).)))))..))).)))).......))))	63	47.4	-29.3	21	32	18	16	6	11	8	0	9	0	0	0	0	0	0	0	0	0	17.8709	19.0142	20.0105	9.55704	4.4547	5.16011	4.83323	0	4.61441
72	136	gga-miR-101-2-5p	TCAGTTATCACAGTGCTGATGCT	23	chr8	-	28360425	28360508	caggctgccctggcTCAGTTATCACAGTGCTGATGCTgtctcttgtaaagGTACAGTACTGTGATAACTGAaggatggcagcca	38	gga-mir-101-2,tgu-mir-101-2,hsa-mir-101-1,age-mir-101,mmu-mir-101a,bta-mir-101-1,chi-mir-101,eca-mir-101-1,ppy-mir-101-1,ptr-mir-101-1,mml-mir-101-1,rno-mir-101a,ggo-mir-101,ppa-mir-101,mne-mir-101,lla-mir-101,sla-mir-101,cfa-mir-101-1,efu-mir-101,mdo-mir-101-1,oan-mir-101-1,ssc-mir-101-2,ssa-mir-101a-2,ssa-mir-101a-1,dre-mir-101a,ccr-mir-101a,aca-mir-101-1,aca-mir-101-1,aca-mir-101-1,aca-mir-101…	gga-mir-101-2	gctgccctggcTCAGTTATCACAGTGCTGATGCTgtctcttgtaaagGTACAGTACTGTGATAACTGAAggatggc	gga-miR-101-2-5p	TCAGTTATCACAGTGCTGATGCT	5'	Yes	gp1a	..(((((((.....((((((((((((((((((.((((............)))))))))))))))))))))).....))))))).	81	50	-47.1	63	112	46	77	84	130	148	91	156	44	36	18	125	48	80	41	15	19	53.6128	66.5496	51.138	45.9932	62.3657	60.9831	89.4147	76.0987	79.983
72	137	gga-miR-101-3p_R-1	GTACAGTACTGTGATAACTGA	21	chr8	-	28360425	28360508	caggctgccctggcTCAGTTATCACAGTGCTGATGCTgtctcttgtaaagGTACAGTACTGTGATAACTGAaggatggcagcca	38	gga-mir-101-2,tgu-mir-101-2,hsa-mir-101-1,age-mir-101,mmu-mir-101a,bta-mir-101-1,chi-mir-101,eca-mir-101-1,ppy-mir-101-1,ptr-mir-101-1,mml-mir-101-1,rno-mir-101a,ggo-mir-101,ppa-mir-101,mne-mir-101,lla-mir-101,sla-mir-101,cfa-mir-101-1,efu-mir-101,mdo-mir-101-1,oan-mir-101-1,ssc-mir-101-2,ssa-mir-101a-2,ssa-mir-101a-1,dre-mir-101a,ccr-mir-101a,aca-mir-101-1,aca-mir-101-1,aca-mir-101-1,aca-mir-101…	gga-mir-101-2	gctgccctggcTCAGTTATCACAGTGCTGATGCTgtctcttgtaaagGTACAGTACTGTGATAACTGAAggatggc	gga-miR-101-3p	GTACAGTACTGTGATAACTGAA	3'	Diff	gp1a	..(((((((.....((((((((((((((((((.((((............)))))))))))))))))))))).....))))))).	81	50	-47.1	13235.5	21033	9985	17406	17479	25591.5	28421.5	17847	29115	13700.5	8836.5	7608.5	20352.5	12502	15181	12360	6745	5876	11263.4	12497.6	11100.3	10396.9	12977.3	12005	17170.9	14924.5	14927.6
73	138	gga-miR-101-1-5p_R-1	TCGGTTATCATGGTACCGGTGC	22	chrZ	+	27510651	27510745	tgaactatccttttTCGGTTATCATGGTACCGGTGCtgtatacgtgaaagGTACAGTACTGTGATAACTGAagaatggtggtgccatcacatgag	21	gga-mir-101-1,tgu-mir-101-1,hsa-mir-101-2,bta-mir-101-2,ppy-mir-101-2,mml-mir-101-2,eca-mir-101-2,ptr-mir-101-2,cfa-mir-101-2,mdo-mir-101-2,oan-mir-101-2,ssc-mir-101-1,aca-mir-101-2,aca-mir-101-2,aca-mir-101-2,aca-mir-101-2,cgr-mir-101b,oha-mir-101b,xtr-mir-101a-1,xla-mir-101,ocu-mir-101-2,	gga-mir-101-1	actatccttttTCGGTTATCATGGTACCGGTGCTgtatacgtgaaagGTACAGTACTGTGATAACTGAAgaatggtggt	gga-miR-101-1-5p	TCGGTTATCATGGTACCGGTGCT	5'	Diff	gp1a	((.((((((.((((((((((((((..((((..(((((............))))).))))..)))))))))))))).))))))..)).........	86	43.2	-36.6	5	0	10	19	10	32	11	13	16	0	0	0	0	0	0	0	0	0	4.25498	0	11.117	11.349	7.42449	15.0112	6.64569	10.8712	8.20339
73	139	gga-miR-101-3p_R-1	GTACAGTACTGTGATAACTGA	21	chrZ	+	27510651	27510745	tgaactatccttttTCGGTTATCATGGTACCGGTGCtgtatacgtgaaagGTACAGTACTGTGATAACTGAagaatggtggtgccatcacatgag	21	gga-mir-101-1,tgu-mir-101-1,hsa-mir-101-2,bta-mir-101-2,ppy-mir-101-2,mml-mir-101-2,eca-mir-101-2,ptr-mir-101-2,cfa-mir-101-2,mdo-mir-101-2,oan-mir-101-2,ssc-mir-101-1,aca-mir-101-2,aca-mir-101-2,aca-mir-101-2,aca-mir-101-2,cgr-mir-101b,oha-mir-101b,xtr-mir-101a-1,xla-mir-101,ocu-mir-101-2,	gga-mir-101-1	actatccttttTCGGTTATCATGGTACCGGTGCTgtatacgtgaaagGTACAGTACTGTGATAACTGAAgaatggtggt	gga-miR-101-3p	GTACAGTACTGTGATAACTGAA	3'	Diff	gp1a	((.((((((.((((((((((((((..((((..(((((............))))).))))..)))))))))))))).))))))..)).........	86	43.2	-36.6	13235.5	21033	9985	17406	17479	25591.5	28421.5	17847	29115	13700.5	8836.5	7608.5	20352.5	12502	15181	12360	6745	5876	11263.4	12497.6	11100.3	10396.9	12977.3	12005	17170.9	14924.5	14927.6
74	140	gga-miR-103-2-5p	AGCTTCTTTACAGTGCTGCCTTG	23	chr4	-	89095068	89095150	tctctgtgctttcAGCTTCTTTACAGTGCTGCCTTGttgcgttcatgtcaAGCAGCATTGTACAGGGCTATGAaagaacagag	21	gga-mir-103-2,tgu-mir-103-2,hsa-mir-103a-2,ppy-mir-103-2,mml-mir-103-2,mmu-mir-103-2,rno-mir-103-2,bta-mir-103-2,eca-mir-103,ptr-mir-103-2,cfa-mir-103-2,efu-mir-103b,mdo-mir-103-2,ssc-mir-103-2,chi-mir-103,cgr-mir-103,oha-mir-103b,xtr-mir-103-2,tch-mir-103a-2,xla-mir-103b,ocu-mir-103a-2,	gga-mir-103-2	tctctgtgctttcAGCTTCTTTACAGTGCTGCCTTGttgcgttcatgtcaAGCAGCATTGTACAGGGCTATGAaagaacagag	gga-miR-103-2-5p	AGCTTCTTTACAGTGCTGCCTTG	5'	Yes	gp1a	.((((((.((((((((.(((.(((((((((((.(((..(((....))))))))))))))))).))))))..))))).))))))	82	45.8	-35.9	21	29	18	21	16	20	6	5	12	0	0	0	0	0	5	0	0	0	17.8709	17.2316	20.0105	12.5436	11.8792	9.38202	3.62492	4.18125	6.15254
74	141	gga-miR-103-3p	AGCAGCATTGTACAGGGCTATGA	23	chr4	-	89095068	89095150	tctctgtgctttcAGCTTCTTTACAGTGCTGCCTTGttgcgttcatgtcaAGCAGCATTGTACAGGGCTATGAaagaacagag	21	gga-mir-103-2,tgu-mir-103-2,hsa-mir-103a-2,ppy-mir-103-2,mml-mir-103-2,mmu-mir-103-2,rno-mir-103-2,bta-mir-103-2,eca-mir-103,ptr-mir-103-2,cfa-mir-103-2,efu-mir-103b,mdo-mir-103-2,ssc-mir-103-2,chi-mir-103,cgr-mir-103,oha-mir-103b,xtr-mir-103-2,tch-mir-103a-2,xla-mir-103b,ocu-mir-103a-2,	gga-mir-103-2	tctctgtgctttcAGCTTCTTTACAGTGCTGCCTTGttgcgttcatgtcaAGCAGCATTGTACAGGGCTATGAaagaacagag	gga-miR-103-3p	AGCAGCATTGTACAGGGCTATGA	3'	Yes	gp1a	.((((((.((((((((.(((.(((((((((((.(((..(((....))))))))))))))))).))))))..))))).))))))	82	45.8	-35.9	44783.3	60666.3	29944.5	47741.8	32754.7	56047.7	33969	24851.7	39679.5	13438.2	13209.5	13595.7	7243.83	5988.83	12912.2	2479.33	4017.5	4229.5	38110.5	36047.5	33289.2	28516.9	24318.7	26292	20522.5	20782.2	20344.1
75	142	gga-miR-103-3p	AGCAGCATTGTACAGGGCTATGA	23	chr13	+	4689827	4689909	tcttgctgccttcggcttctttacagtgctgccttgttgcatatggatcaAGCAGCATTGTACAGGGCTATGAaggcactgag	25	gga-mir-103-1,hsa-mir-103a-1,ppy-mir-103-1,ptr-mir-103-1,mml-mir-103-1,ggo-mir-103,ppa-mir-103,mne-mir-103,age-mir-103,lla-mir-103,mmu-mir-103-1,rno-mir-103-1,bta-mir-103-1,eca-mir-107a,cfa-mir-103-1,tch-mir-103a-1,xla-mir-103a,efu-mir-103a,mdo-mir-103-1,ssc-mir-103-1,ipu-mir-103-1,ipu-mir-107a,oha-mir-103a,oar-mir-103,ocu-mir-103a-1,	gga-mir-103-1	tgctgcctTCGGCTTCTTTACAGTGCTGCCTTGttgcatatggatcaAGCAGCATTGTACAGGGCTATGAaggcactg	gga-miR-103-3p	AGCAGCATTGTACAGGGCTATGA	3'	Yes	gp1a	.(((..((((((((((.(((.(((((((((((.(((............)))))))))))))).))))))..)))))))..)))	82	49.4	-35	44783.3	60666.3	29944.5	47741.8	32754.7	56047.7	33969	24851.7	39679.5	13438.2	13209.5	13595.7	7243.83	5988.83	12912.2	2479.33	4017.5	4229.5	38110.5	36047.5	33289.2	28516.9	24318.7	26292	20522.5	20782.2	20344.1
76	143	gga-miR-106-5p_R+1	AAAAGTGCTTACAGTGCAGGTAG	23	chr4	-	3995151	3995231	ccttgagttgtgcAAAAGTGCTTACAGTGCAGGTAGagctcagcacctACTGCAGTATAAGCACTTCTGGCatgaccgtgg	2	gga-mir-106,tgu-mir-106,	gga-mir-106	ccttgagttgtgcAAAAGTGCTTACAGTGCAGGTAgagctcagcacctACTGCAGTATAAGCACTTCTGGcatgaccgtgg	gga-miR-106-5p	AAAAGTGCTTACAGTGCAGGTA	5'	Diff	gp1a	((..(.((..(((..(((((((((...(((((.(((.((...))..))))))))...)))))))))...)))..)))..))	81	50.6	-28.6	85159	122528	70916	70905	55971	88472	44573	27161.5	47445	9651.5	6734	6167	2139	1942	5767.5	765	1237.5	1286	72470	72805.5	78837.1	42352.6	41555.6	41502.3	26928.9	22713.8	24325.6
76	144	gga-miR-106-3p_R+1	ACTGCAGTATAAGCACTTCTGGC	23	chr4	-	3995151	3995231	ccttgagttgtgcAAAAGTGCTTACAGTGCAGGTAGagctcagcacctACTGCAGTATAAGCACTTCTGGCatgaccgtgg	2	gga-mir-106,tgu-mir-106,	gga-mir-106	ccttgagttgtgcAAAAGTGCTTACAGTGCAGGTAgagctcagcacctACTGCAGTATAAGCACTTCTGGcatgaccgtgg	gga-miR-106-3p	ACTGCAGTATAAGCACTTCTGG	3'	Diff	gp1a	((..(.((..(((..(((((((((...(((((.(((.((...))..))))))))...)))))))))...)))..)))..))	81	50.6	-28.6	1120	1985	1019	752	578	1031	602	368	658	502	441	349	190	125	328	39	53	71	953.116	1179.47	1132.82	449.181	429.136	483.643	363.7	307.74	337.364
77	145	gga-miR-107-5p	AGCTTCTTTACAGTGTTGCCTTG	23	chr6	-	19401515	19401599	cttctctttgctttcAGCTTCTTTACAGTGTTGCCTTGtggcatggagttcaAGCAGCATTGTACAGGGCTATCaaagcatggag	32	gga-mir-107,tgu-mir-107,hsa-mir-107,bta-mir-107,eca-mir-107b,ppy-mir-107,ptr-mir-107,mml-mir-107,ggo-mir-107,oar-mir-107,ppa-mir-107,mne-mir-107,lla-mir-107,mmu-mir-107,cfa-mir-107,tch-mir-107,xla-mir-107,efu-mir-107,rno-mir-107,mdo-mir-107,oan-mir-107,ssc-mir-107,chi-mir-107,ssa-mir-107,aca-mir-107,aca-mir-107,aca-mir-107,aca-mir-107,cgr-mir-107,oha-mir-107,xtr-mir-107,ocu-mir-107,	gga-mir-107	ctctttgctttcAGCTTCTTTACAGTGTTGCCTTGtggcatggagttcaAGCAGCATTGTACAGGGCTATCAaagcatgga	gga-miR-107-5p	AGCTTCTTTACAGTGTTGCCTTG	5'	Yes	gp1a	...(((..((((((.(((.(((.(((((((((((.(((............)))))))))))))).))))))...))))))..)))	82	45.9	-30	14	22	9	9	5	27	10	5	19	0	0	0	0	0	0	0	0	0	11.914	13.0722	10.0053	5.37583	3.71225	12.6657	6.04153	4.18125	9.74152
77	146	gga-miR-107-3p_R-1	AGCAGCATTGTACAGGGCTATC	22	chr6	-	19401515	19401599	cttctctttgctttcAGCTTCTTTACAGTGTTGCCTTGtggcatggagttcaAGCAGCATTGTACAGGGCTATCaaagcatggag	32	gga-mir-107,tgu-mir-107,hsa-mir-107,bta-mir-107,eca-mir-107b,ppy-mir-107,ptr-mir-107,mml-mir-107,ggo-mir-107,oar-mir-107,ppa-mir-107,mne-mir-107,lla-mir-107,mmu-mir-107,cfa-mir-107,tch-mir-107,xla-mir-107,efu-mir-107,rno-mir-107,mdo-mir-107,oan-mir-107,ssc-mir-107,chi-mir-107,ssa-mir-107,aca-mir-107,aca-mir-107,aca-mir-107,aca-mir-107,cgr-mir-107,oha-mir-107,xtr-mir-107,ocu-mir-107,	gga-mir-107	ctctttgctttcAGCTTCTTTACAGTGTTGCCTTGtggcatggagttcaAGCAGCATTGTACAGGGCTATCAaagcatgga	gga-miR-107-3p	AGCAGCATTGTACAGGGCTATCA	3'	Diff	gp1a	...(((..((((((.(((.(((.(((((((((((.(((............)))))))))))))).))))))...))))))..)))	82	45.9	-30	11812.3	16655.8	7573	12752.3	9208.17	15329.2	11332	8509.67	12676	2677.17	2519	2694.67	1365.33	947.333	1658.67	514.833	609	706	10052.3	9896.77	8418.88	7617.16	6836.6	7190.93	6846.27	7116.2	6499.13
78	147	gga-miR-122-5p_R-1	TGGAGTGTGACAATGGTGTTTG	22	chrW	-	2525186	2525262	cagagctaTGGAGTGTGACAATGGTGTTTGtgtccaatctatcaaacgccattatcacactaaatagctactggtag	11	gga-mir-122-2,cfa-mir-122,ocu-mir-122,mdo-mir-122,ssa-mir-122-2,ssa-mir-122-1,oha-mir-122,xtr-mir-122,tch-mir-122,fru-mir-122,xla-mir-122,	gga-mir-122-2	cagagctaTGGAGTGTGACAATGGTGTTTGTgtccaatctatcaAACGCCATTATCACACTAAATAgctactggtag	gga-miR-122-5p	TGGAGTGTGACAATGGTGTTTGT	5'	Diff	gp1a	(((((((((..(((((((.(((((((((((............))))))))))).)))))))..)))))).)))....	73	41.6	-37	44	28.5	20	74	54.5	91	46.5	29.5	59	9.5	29.5	13.5	3	8.5	0	0	0	2.5	37.4439	16.9345	22.2339	44.2013	40.4635	42.6882	28.0931	24.6694	30.25
79	148	gga-miR-122-5p_R-1	TGGAGTGTGACAATGGTGTTTG	22	chrZ	+	761120	761198	ccagagctgTGGAGTGTGACAATGGTGTTTGtgtccaatctatcaaacgccattatcacactaaatagctactggtaga	18	gga-mir-122-1,tgu-mir-122,hsa-mir-122,ppy-mir-122,mmu-mir-122,bta-mir-122,ssc-mir-122,eca-mir-122,ptr-mir-122,mml-mir-122a,dre-mir-122,aca-mir-122,aca-mir-122,aca-mir-122,aca-mir-122,cgr-mir-122,tni-mir-122,pol-mir-122,	gga-mir-122-1	cagagctgTGGAGTGTGACAATGGTGTTTGTgtccaatctatcaAACGCCATTATCACACTAAATAgctactggtag	gga-miR-122-5p	TGGAGTGTGACAATGGTGTTTGT	5'	Diff	gp1a	((((((((((..(((((((.(((((((((((............))))))))))).)))))))..)))))).))))....	75	43	-39.6	44	28.5	20	74	54.5	91	46.5	29.5	59	9.5	29.5	13.5	3	8.5	0	0	0	2.5	37.4439	16.9345	22.2339	44.2013	40.4635	42.6882	28.0931	24.6694	30.25
80	149	gga-miR-122b-5p_L-1R+1	TTAGTGTGATAATGGCGTTTGA	22	chrW	+	2525199	2525256	tTTAGTGTGATAATGGCGTTTGAtagattggacacaaacaccattgtcacactccata	3	gga-mir-122b-2,gga-mir-122b-1,mdo-mir-122b,	gga-mir-122b-2	TTTAGTGTGATAATGGCGTTTGatagattggacacAAACACCATTGTCACACTCCAta	gga-miR-122b-5p	TTTAGTGTGATAATGGCGTTTG	5'	Diff	gp1a	...(((((((((((((.(((((............))))).))))))))))))).....	50	37.9	-23.8	0	0	0	0	0	0	0	0	5	0	0	0	0	5	0	0	0	12	0	0	0	0	0	0	0	0	2.56356
81	150	gga-miR-124a-3p_L-1	TAAGGCACGCGGTGAATGCCA	21	chr2	+	114701964	114702059	aggctctgcctctccgtgttcacagcggaccttgatttaatgtcatacaatTAAGGCACGCGGTGAATGCCAagagcggatcctccaggcggcatt	15	gga-mir-124a,eca-mir-124-2,cfa-mir-124-2,efu-mir-124-2,mdo-mir-124a-2,ipu-mir-124a-3,ipu-mir-124a-4,pma-mir-124,cgr-mir-124,xtr-mir-124,ola-mir-124-3,tni-mir-124-1,fru-mir-124-1,fru-mir-124-4,ocu-mir-124-2,	gga-mir-124a	aggctctgcctctccgtGTTCACAGCGGACCTTGATttaatgtcatacaaTTAAGGCACGCGGTGAATGCCAagagcggatcctccaggcggcatt	gga-miR-124a-3p	TTAAGGCACGCGGTGAATGCCA	3'	Diff	gp1a	(((.((((.((((..(..(((((.(((..((((((((...........))))))))..))).)))))..)..)))))))).)))............	84	53.1	-35.6	16	10.5	5.5	8.5	4	5.5	15.5	4.5	22.5	0	0	0	0	0	0	0	0	0	13.6159	6.23902	6.11433	5.07718	2.9698	2.58006	9.36438	3.76312	11.536
82	151	gga-miR-124a-3p_L-1	TAAGGCACGCGGTGAATGCCA	21	chr20	+	8883848	8883983	cccctctctccgccttccctgctccgagccgggccagcccgagcctctctctgcgtgttcacagcggaccttgatttaatgtccatacaatTAAGGCACGCGGTGAATGCCAagagaggagcctcacagcttcatt	18	gga-mir-124a-2,tgu-mir-124-3,hsa-mir-124-3,bta-mir-124b,ppy-mir-124-2,rno-mir-124-3,mmu-mir-124-3,mdo-mir-124a-3,cfa-mir-124-3,efu-mir-124-3,ipu-mir-124a-2,ipu-mir-124a-5,oha-mir-124-2,oha-mir-124-3,tni-mir-124-2,fru-mir-124-2,xla-mir-124-2,pol-mir-124,	gga-mir-124a-2	ccgagcctctctctgcgtGTTCACAGCGGACCTTGATttaatgtccatacaaTTAAGGCACGCGGTGAATGCCAagagaggagcctcacagcttcatt	gga-miR-124a-3p	TTAAGGCACGCGGTGAATGCCA	3'	Diff	gp1a	...........((.......(((((..((((((....)))).)).(((((.((.(..(((((.(((..((((((((............))))))))..))).)))))..)))))))))))))......))......	72	58.1	-48	16	10.5	5.5	8.5	4	5.5	15.5	4.5	22.5	0	0	0	0	0	0	0	0	0	13.6159	6.23902	6.11433	5.07718	2.9698	2.58006	9.36438	3.76312	11.536
83	152	gga-miR-125b-5p	TCCCTGAGACCCTAACTTGTGA	22	chr1	+	99051079	99051171	atcagacttttcctagTCCCTGAGACCCTAACTTGTGAggttttgtagcaacaatcACAAGTCAGGCTCTTGGGACCTaggcggaggggaacc	27	gga-mir-125b-2,tgu-mir-125-1,hsa-mir-125b-2,ppy-mir-125b-2,ptr-mir-125b-2,mml-mir-125b-2,ssc-mir-125b-2,ggo-mir-125b-2,mne-mir-125b-2,age-mir-125b-2,lla-mir-125b-2,lca-mir-125b,mmu-mir-125b-2,bta-mir-125b-2,eca-mir-125b-2,cfa-mir-125b-2,ocu-mir-125b-2,efu-mir-125b,rno-mir-125b-2,mdo-mir-125b-1,aca-mir-125b-2,aca-mir-125b-2,aca-mir-125b-2,aca-mir-125b-2,chi-mir-125b,cgr-mir-125b,xtr-mir-125b-2,	gga-mir-125b-2	atcagacttttcctagTCCCTGAGACCCTAACTTGTGAggttttgtagcaacaatcACAAGTCAGGCTCTTGGGACCTaggcggagggga	gga-miR-125b-5p	TCCCTGAGACCCTAACTTGTGA	5'	Yes	gp1a	.((...(((..(((((..((..(((.(((.((((((((....((((....)))))))))))).))).)))..))..)))))..)))..))...	89	50.5	-38.1	174176	223700	114296	158898	130208	202750	193822	130941	182566	34196	49945	44702.5	73484.5	52283	42207.5	32601.5	42673.5	41806	148223	132921	127062	94911.8	96672.8	95110.5	117098	109499	93604
83	153	gga-miR-125b-3p	ACAAGTCAGGCTCTTGGGACCT	22	chr1	+	99051079	99051171	atcagacttttcctagTCCCTGAGACCCTAACTTGTGAggttttgtagcaacaatcACAAGTCAGGCTCTTGGGACCTaggcggaggggaacc	27	gga-mir-125b-2,tgu-mir-125-1,hsa-mir-125b-2,ppy-mir-125b-2,ptr-mir-125b-2,mml-mir-125b-2,ssc-mir-125b-2,ggo-mir-125b-2,mne-mir-125b-2,age-mir-125b-2,lla-mir-125b-2,lca-mir-125b,mmu-mir-125b-2,bta-mir-125b-2,eca-mir-125b-2,cfa-mir-125b-2,ocu-mir-125b-2,efu-mir-125b,rno-mir-125b-2,mdo-mir-125b-1,aca-mir-125b-2,aca-mir-125b-2,aca-mir-125b-2,aca-mir-125b-2,chi-mir-125b,cgr-mir-125b,xtr-mir-125b-2,	gga-mir-125b-2	atcagacttttcctagTCCCTGAGACCCTAACTTGTGAggttttgtagcaacaatcACAAGTCAGGCTCTTGGGACCTaggcggagggga	gga-miR-125b-3p	ACAAGTCAGGCTCTTGGGACCT	3'	Yes	gp1a	.((...(((..(((((..((..(((.(((.((((((((....((((....)))))))))))).))).)))..))..)))))..)))..))...	89	50.5	-38.1	4241	5913	2277	3281	2404	4152	3000	1964	3050	1425	1561	1759	2737	1964	1903	1421	1310	1219	3609.08	3513.46	2531.33	1959.79	1784.85	1947.71	1812.46	1642.39	1563.77
84	154	gga-miR-125b-5p	TCCCTGAGACCCTAACTTGTGA	22	chr24	+	3360814	3360905	gttgcgcccctctcaaTCCCTGAGACCCTAACTTGTGAtgtttagcttttaaatccACGGGTTAGGCTCTTGGGAGCTgtgagttgtgcttt	31	gga-mir-125b-1,tgu-mir-125-2,hsa-mir-125b-1,ppy-mir-125b-1,ptr-mir-125b-1,mml-mir-125b-1,ggo-mir-125b-1,mne-mir-125b-1,age-mir-125b-1,lla-mir-125b-1,sla-mir-125b,mmu-mir-125b-1,bta-mir-125b-1,oar-mir-125b,eca-mir-125b,cfa-mir-125b-1,efu-mir-125a,rno-mir-125b-1,mdo-mir-125b-2,ssc-mir-125b-1,aca-mir-125b-1,aca-mir-125b-1,aca-mir-125b-1,aca-mir-125b-1,cgr-mir-125b-2,oha-mir-125b,xtr-mir-125b-1,tch-m…	gga-mir-125b-1	gttgcgcccctctcaaTCCCTGAGACCCTAACTTGTGAtgtttagcttttaaatccacgggttaggctcttgggagctgtgagttgtgcttt	gga-miR-125b-5p	TCCCTGAGACCCTAACTTGTGA	5'	Yes	gp1a	...((((..(((.((.((((.((((.((((((..(((..((((((...)))))).)))..)))))).))))))))..)).)))..))))...	86	48.9	-35.5	174176	223700	114296	158898	130208	202750	193822	130941	182566	34196	49945	44702.5	73484.5	52283	42207.5	32601.5	42673.5	41806	148223	132921	127062	94911.8	96672.8	95110.5	117098	109499	93604
85	156	gga-miR-126-5p	CATTATTACTTTTGGTACGCG	21	chr17	-	8233313	8233396	gctggtgacggccCATTATTACTTTTGGTACGCGctgtgacacttcaaacTCGTACCGTGAGTAATAATGCGctgtggtcagca	22	gga-mir-126,hsa-mir-126,mmu-mir-126a,bta-mir-126,eca-mir-126,ppy-mir-126,ptr-mir-126,mml-mir-126,cfa-mir-126,rno-mir-126a,mdo-mir-126,ssc-mir-126,ssa-mir-126-1,ssa-mir-126-4,ipu-mir-126a,chi-mir-126,cgr-mir-126a,xtr-mir-126,tni-mir-126,fru-mir-126,xla-mir-126-1,xla-mir-126-2,	gga-mir-126	gctggtgacggccCATTATTACTTTTGGTACGCGctgtgacacttcaaacTCGTACCGTGAGTAATAATGCGCtgtggtcagca	gga-miR-126-5p	CATTATTACTTTTGGTACGCG	5'	Yes	gp1a	(((((..(((((.((((((((((..(((((((.....(((....)))....)))))))..)))))))))).)))))..))))).	83	50	-40.4	9840	13847	6865	28751	22731	33940	38607	24781	35658	18036	20243	18902	27468	14626	16397	10694	10160	12015	8373.81	8227.78	7631.8	17173.4	16876.6	15921.3	23324.5	20723.1	18282.3
85	157	gga-miR-126-3p_R-1	TCGTACCGTGAGTAATAATGCG	22	chr17	-	8233313	8233396	gctggtgacggccCATTATTACTTTTGGTACGCGctgtgacacttcaaacTCGTACCGTGAGTAATAATGCGctgtggtcagca	22	gga-mir-126,hsa-mir-126,mmu-mir-126a,bta-mir-126,eca-mir-126,ppy-mir-126,ptr-mir-126,mml-mir-126,cfa-mir-126,rno-mir-126a,mdo-mir-126,ssc-mir-126,ssa-mir-126-1,ssa-mir-126-4,ipu-mir-126a,chi-mir-126,cgr-mir-126a,xtr-mir-126,tni-mir-126,fru-mir-126,xla-mir-126-1,xla-mir-126-2,	gga-mir-126	gctggtgacggccCATTATTACTTTTGGTACGCGctgtgacacttcaaacTCGTACCGTGAGTAATAATGCGCtgtggtcagca	gga-miR-126-3p	TCGTACCGTGAGTAATAATGCGC	3'	Diff	gp1a	(((((..(((((.((((((((((..(((((((.....(((....)))....)))))))..)))))))))).)))))..))))).	83	50	-40.4	54375	85675	45245	178840	151733	207835	251051	146937	260362	101634	109870	105818	102142	72147	80200	48611	48664	54890	46272.9	50907.4	50298.7	106824	112654	97495.6	151673	122876	133491
86	158	gga-miR-128-2-5p_R-2	GGGGGCCGTTACACTGTAAGA	21	chr2	+	45670111	45670197	aatgtccagctggaagGGGGGCCGTTACACTGTAAGAgagtgagtagcaggtcTCACAGTGAACCGGTCTCTTTtcctgctgtgtca	22	gga-mir-128-2,hsa-mir-128-2,ppy-mir-128-2,mml-mir-128b,mmu-mir-128-2,bta-mir-128-2,eca-mir-128-1,ptr-mir-128-2,cfa-mir-128-2,ocu-mir-128b,efu-mir-128a,rno-mir-128-2,mdo-mir-128a,ssc-mir-128-2,ssa-mir-128-4,aca-mir-128-1,aca-mir-128-1,aca-mir-128-1,aca-mir-128-1,xtr-mir-128-2,tni-mir-128-2,fru-mir-128-2,	gga-mir-128-2	tgtccagctggaagGGGGGCCGTTACACTGTAAGAGAgtgagtagcaggtcTCACAGTGAACCGGTCTCTTTtcctgctgtgtc	gga-miR-128-2-5p	GGGGGCCGTTACACTGTAAGAGA	5'	Diff	gp1a	......((((.((((..(((((((...((((((..((((.((.....))..))))))))))...)))))))..)))).)))).....	76	52.9	-36.6	121	90	37	36	32	36	8	0	5	9	6	0	0	0	0	0	6	0	102.971	53.4773	41.1328	21.5033	23.7584	16.8876	4.83323	0	2.56356
86	159	gga-miR-128-3p	TCACAGTGAACCGGTCTCTTT	21	chr2	+	45670111	45670197	aatgtccagctggaagGGGGGCCGTTACACTGTAAGAgagtgagtagcaggtcTCACAGTGAACCGGTCTCTTTtcctgctgtgtca	22	gga-mir-128-2,hsa-mir-128-2,ppy-mir-128-2,mml-mir-128b,mmu-mir-128-2,bta-mir-128-2,eca-mir-128-1,ptr-mir-128-2,cfa-mir-128-2,ocu-mir-128b,efu-mir-128a,rno-mir-128-2,mdo-mir-128a,ssc-mir-128-2,ssa-mir-128-4,aca-mir-128-1,aca-mir-128-1,aca-mir-128-1,aca-mir-128-1,xtr-mir-128-2,tni-mir-128-2,fru-mir-128-2,	gga-mir-128-2	tgtccagctggaagGGGGGCCGTTACACTGTAAGAGAgtgagtagcaggtcTCACAGTGAACCGGTCTCTTTtcctgctgtgtc	gga-miR-128-3p	TCACAGTGAACCGGTCTCTTT	3'	Yes	gp1a	......((((.((((..(((((((...((((((..((((.((.....))..))))))))))...)))))))..)))).)))).....	76	52.9	-36.6	30716	43094	17433	31671.5	25488	42501.5	30719.5	21290	32126	16504	18304	17396	19781	13056.5	11783.5	8024.5	8086	8617	26139.2	25606.1	19380.2	18917.9	18923.5	19937.5	18559.3	17803.7	16471.4
87	160	gga-miR-128-1-5p	CGGGGCCGTAACACTGTCTGAGA	23	chr7	+	30766323	30766411	tgagctgttgaattCGGGGCCGTAACACTGTCTGAGAggtttatatttcTCACAGTGAACCGGTCTCTTTttcagctgcttcctggctt	26	gga-mir-128-1,tgu-mir-128-1,hsa-mir-128-1,bta-mir-128-1,ppy-mir-128-1,ptr-mir-128-1,mml-mir-128a,rno-mir-128-1,ssc-mir-128-1,ppa-mir-128,age-mir-128,sla-mir-128,mmu-mir-128-1,eca-mir-128-2,cfa-mir-128-1,mdo-mir-128b,tch-mir-128,ocu-mir-128a,efu-mir-128b,ssa-mir-128-1,aca-mir-128-2,aca-mir-128-2,aca-mir-128-2,aca-mir-128-2,cgr-mir-128,oha-mir-128,	gga-mir-128-1	tgagctgttgaattCGGGGCCGTAACACTGTCTGAGAggtttatatttcTCACAGTGAACCGGTCTCTTTttcagctgcttc	gga-miR-128-1-5p	CGGGGCCGTAACACTGTCTGAGA	5'	Yes	gp1a	.((((.((((((...(((((((...((((((..((((..(....)..))))))))))...)))))))...)))))).))))........	80	47.2	-34.8	171	241	110	89	79	135	49	47	43	38	35	24	24	8	37	11	9	12	145.52	143.2	122.287	53.161	58.6535	63.3287	29.6035	39.3037	22.0466
87	161	gga-miR-128-3p	TCACAGTGAACCGGTCTCTTT	21	chr7	+	30766323	30766411	tgagctgttgaattCGGGGCCGTAACACTGTCTGAGAggtttatatttcTCACAGTGAACCGGTCTCTTTttcagctgcttcctggctt	26	gga-mir-128-1,tgu-mir-128-1,hsa-mir-128-1,bta-mir-128-1,ppy-mir-128-1,ptr-mir-128-1,mml-mir-128a,rno-mir-128-1,ssc-mir-128-1,ppa-mir-128,age-mir-128,sla-mir-128,mmu-mir-128-1,eca-mir-128-2,cfa-mir-128-1,mdo-mir-128b,tch-mir-128,ocu-mir-128a,efu-mir-128b,ssa-mir-128-1,aca-mir-128-2,aca-mir-128-2,aca-mir-128-2,aca-mir-128-2,cgr-mir-128,oha-mir-128,	gga-mir-128-1	tgagctgttgaattCGGGGCCGTAACACTGTCTGAGAggtttatatttcTCACAGTGAACCGGTCTCTTTttcagctgcttc	gga-miR-128-3p	TCACAGTGAACCGGTCTCTTT	3'	Yes	gp1a	.((((.((((((...(((((((...((((((..((((..(....)..))))))))))...)))))))...)))))).))))........	80	47.2	-34.8	30716	43094	17433	31671.5	25488	42501.5	30719.5	21290	32126	16504	18304	17396	19781	13056.5	11783.5	8024.5	8086	8617	26139.2	25606.1	19380.2	18917.9	18923.5	19937.5	18559.3	17803.7	16471.4
88	162	gga-miR-129-5p	CTTTTTGCGGTCTGGGCTTGC	21	chr5	+	21516887	21516989	cggcagactttgtccttcgcgaatCTTTTTGCGGTCTGGGCTTGCtgtacataactacctacccgggAAGCCCTTACCCCAAAAAGCATtcgcggagggcgca	23	gga-mir-129-1,tgu-mir-129,hsa-mir-129-2,ppy-mir-129-2,mmu-mir-129-2,bta-mir-129-2,eca-mir-129b,ptr-mir-129-2,mml-mir-129-2,cfa-mir-129-2,efu-mir-129a,rno-mir-129-2,ssc-mir-129a,dre-mir-129-4,dre-mir-129-2,chi-mir-129,oha-mir-129b-2,xtr-mir-129-1,tch-mir-129-2,tni-mir-129-1,fru-mir-129-1,hhi-mir-129a,ocu-mir-129-2,	gga-mir-129-1	CTTTTTGCGGTCTGGGCTTGCtgtacataactacctacccgggAAGCCCTTACCCCAAAAAGCATt	gga-miR-129-5p	CTTTTTGCGGTCTGGGCTTGC	5'	Yes	gp1a	...........((((((((((((((((((((.(((..((((((.(((................))).))))))..))).))))))).)))))))))))))...	89	55.3	-48.5	331	427.5	240	177.5	129.5	251.5	243.5	211.5	284.5	58	64	41	130	60.5	49.5	19.5	27.5	33	281.68	254.017	266.807	106.023	96.1472	117.979	147.111	176.867	145.866
88	163	gga-miR-129-1-3p	AAGCCCTTACCCCAAAAAGCAT	22	chr5	+	21516887	21516989	cggcagactttgtccttcgcgaatCTTTTTGCGGTCTGGGCTTGCtgtacataactacctacccgggAAGCCCTTACCCCAAAAAGCATtcgcggagggcgca	23	gga-mir-129-1,tgu-mir-129,hsa-mir-129-2,ppy-mir-129-2,mmu-mir-129-2,bta-mir-129-2,eca-mir-129b,ptr-mir-129-2,mml-mir-129-2,cfa-mir-129-2,efu-mir-129a,rno-mir-129-2,ssc-mir-129a,dre-mir-129-4,dre-mir-129-2,chi-mir-129,oha-mir-129b-2,xtr-mir-129-1,tch-mir-129-2,tni-mir-129-1,fru-mir-129-1,hhi-mir-129a,ocu-mir-129-2,	gga-mir-129-1	CTTTTTGCGGTCTGGGCTTGCtgtacataactacctacccgggAAGCCCTTACCCCAAAAAGCATt	gga-miR-129-1-3p	AAGCCCTTACCCCAAAAAGCAT	3'	Yes	gp1a	...........((((((((((((((((((((.(((..((((((.(((................))).))))))..))).))))))).)))))))))))))...	89	55.3	-48.5	871	1182	997	535	330	577	540	512	672	124	125	136	186	102	59	54	65	46	741.218	702.335	1108.36	319.563	245.008	270.671	326.243	428.16	344.542
89	164	gga-miR-129-5p	CTTTTTGCGGTCTGGGCTTGC	21	AADN04013943.1	-	1738	1801	CTTTTTGCGGTCTGGGCTTGCtgtgccccacagctctcaggaagcccttaccccaaaaaggatc	2	gga-mir-129-2,gga-mir-129-3,	gga-mir-129-2	CTTTTTGCGGTCTGGGCTTGCtgtgccccacagctctcaggAAGCCCTTACCCCAAAAAGGATc	gga-miR-129-5p	CTTTTTGCGGTCTGGGCTTGC	5'	Yes	gp1a	(((((((.(((..((((((.(((.((......))...))).))))))..))).)))))))....	60	56.2	-27.7	331	427.5	240	177.5	129.5	251.5	243.5	211.5	284.5	58	64	41	130	60.5	49.5	19.5	27.5	33	281.68	254.017	266.807	106.023	96.1472	117.979	147.111	176.867	145.866
90	165	gga-miR-130b-5p	CCTCTTTCCCTGTTGCACTACT	22	chr15	-	399151	399227	gggcgggctgccCCTCTTTCCCTGTTGCACTACTgtcacggtcgcagcgagCAGTGCAATAATGAAAGGGCGTcagt	1	gga-mir-130b,	gga-mir-130b	gggcgggctgccCCTCTTTCCCTGTTGCACTACTgtcacggtcgcagcgagCAGTGCAATAATGAAAGGGCGTcagt	gga-miR-130b-5p	CCTCTTTCCCTGTTGCACTACT	5'	Yes	gp1a	((((.....))))(((((((..(((((((((.((((.......)))).....)))))))))..))))))).......	57	59.7	-25.3	5559	7114	3407	4303	3359	5953	3215	2453	3346	340	404	365	240	140	167	41	37	22	4730.69	4227.09	3787.55	2570.25	2493.89	2792.56	1942.35	2051.32	1715.53
90	166	gga-miR-130b-3p	CAGTGCAATAATGAAAGGGCGT	22	chr15	-	399151	399227	gggcgggctgccCCTCTTTCCCTGTTGCACTACTgtcacggtcgcagcgagCAGTGCAATAATGAAAGGGCGTcagt	1	gga-mir-130b,	gga-mir-130b	gggcgggctgccCCTCTTTCCCTGTTGCACTACTgtcacggtcgcagcgagCAGTGCAATAATGAAAGGGCGTcagt	gga-miR-130b-3p	CAGTGCAATAATGAAAGGGCGT	3'	Yes	gp1a	((((.....))))(((((((..(((((((((.((((.......)))).....)))))))))..))))))).......	57	59.7	-25.3	93642	106962	59370	121906	71434	137388	49018	34332	51108	9028	7746	7897	1292	1303	2935	313	561	793	79689	63556	66001.4	72816.3	53036.1	64448.9	29614.4	28710.1	26203.7
91	167	gga-miR-130a-5p	GCCCTTTTTCTGTTGTACTACT	22	chr15	-	407967	408050	tgctgttgtccagaGCCCTTTTTCTGTTGTACTACTggcaattatgatgagCAGTGCAATATTAAAAGGGCATtggctggcaga	15	gga-mir-130a,tgu-mir-130a,ssa-mir-130d-2,dre-mir-130c-2,aca-mir-130c,aca-mir-130c,aca-mir-130c,aca-mir-130c,ipu-mir-130c-1,ipu-mir-130c-2,oha-mir-130a,xtr-mir-130c,ccr-mir-130c,xla-mir-130c-1,xla-mir-130c-2,	gga-mir-130a	tgctgttgtccagaGCCCTTTTTCTGTTGTACTACTggcaattatgatgagCAGTGCAATATTAAAAGGGCATtggctggcag	gga-miR-130a-5p	GCCCTTTTTCTGTTGTACTACT	5'	Yes	gp1a	..((((...(((..((((((((..(((((((((.((..((....))...)).)))))))))..))))))))..)))...)))).	81	44	-31.4	173	315	193	184	195	343	188	103	199	56	61	47	81	15	16	8	5	0	147.222	187.171	214.557	109.906	144.778	160.902	113.581	86.1337	102.03
91	168	gga-miR-130a-3p	CAGTGCAATATTAAAAGGGCAT	22	chr15	-	407967	408050	tgctgttgtccagaGCCCTTTTTCTGTTGTACTACTggcaattatgatgagCAGTGCAATATTAAAAGGGCATtggctggcaga	15	gga-mir-130a,tgu-mir-130a,ssa-mir-130d-2,dre-mir-130c-2,aca-mir-130c,aca-mir-130c,aca-mir-130c,aca-mir-130c,ipu-mir-130c-1,ipu-mir-130c-2,oha-mir-130a,xtr-mir-130c,ccr-mir-130c,xla-mir-130c-1,xla-mir-130c-2,	gga-mir-130a	tgctgttgtccagaGCCCTTTTTCTGTTGTACTACTggcaattatgatgagCAGTGCAATATTAAAAGGGCATtggctggcag	gga-miR-130a-3p	CAGTGCAATATTAAAAGGGCAT	3'	Yes	gp1a	..((((...(((..((((((((..(((((((((.((..((....))...)).)))))))))..))))))))..)))...)))).	81	44	-31.4	9535	10259	7813	12892	9565	15571	9163	5388	8687	1149	1250	962	506	457	851	136	181	205	8114.25	6095.82	8685.68	7700.58	7101.53	7304.37	5535.86	4505.71	4453.93
92	169	gga-miR-130c-5p	GCCCTTTTTATGTTGTACTACT	22	chr19	-	7202979	7203073	ttgagcggtgtctgtccagcGCCCTTTTTATGTTGTACTACTagtgatcatacacaaagCAGTGCAATGTTAAAAGGGCATtggccagcagtgct	8	gga-mir-130c,mdo-mir-130c-1,aca-mir-130a-2,aca-mir-130a-2,aca-mir-130a-2,aca-mir-130a-2,xtr-mir-130a,xla-mir-130a,	gga-mir-130c	ttgagcggtgtctgtccagcGCCCTTTTTATGTTGTACTACTagtgatcatacacaaagCAGTGCAATGTTAAAAGGGCATtggccagcagtgc	gga-miR-130c-5p	GCCCTTTTTATGTTGTACTACT	5'	Yes	gp1a	...(((..((.(((.(((..((((((((.(..(((((((.((.(((......)))..)).)))))))..).))))))))..))).)))))..)))	92	46.3	-38	64	128	41	53	64	85	6	19	21	0	0	0	10	0	0	0	0	0	54.4638	76.0566	45.5796	31.6577	47.5168	39.8736	3.62492	15.8887	10.7669
92	170	gga-miR-130c-3p	CAGTGCAATGTTAAAAGGGCAT	22	chr19	-	7202979	7203073	ttgagcggtgtctgtccagcGCCCTTTTTATGTTGTACTACTagtgatcatacacaaagCAGTGCAATGTTAAAAGGGCATtggccagcagtgct	8	gga-mir-130c,mdo-mir-130c-1,aca-mir-130a-2,aca-mir-130a-2,aca-mir-130a-2,aca-mir-130a-2,xtr-mir-130a,xla-mir-130a,	gga-mir-130c	ttgagcggtgtctgtccagcGCCCTTTTTATGTTGTACTACTagtgatcatacacaaagCAGTGCAATGTTAAAAGGGCATtggccagcagtgc	gga-miR-130c-3p	CAGTGCAATGTTAAAAGGGCAT	3'	Yes	gp1a	...(((..((.(((.(((..((((((((.(..(((((((.((.(((......)))..)).)))))))..).))))))))..))).)))))..)))	92	46.3	-38	8128	9525	6200	13946	9496	15318	9005	5525	8823	1127	1296	1001	1126	931	1515	456	496	502	6916.9	5659.68	6892.52	8330.15	7050.3	7185.69	5440.4	4620.28	4523.66
93	171	gga-miR-132b-3p	TAACAATCTAAAGCCACGGTCG	22	chr19	+	5515205	5515263	accatggctgtagactgttacccccccagcagcacagTAACAATCTAAAGCCACGGTCG	1	gga-mir-132b,	gga-mir-132b	ACCATGGCTGTAGACTGTTACccccccagcagcacagTAACAATCTAAAGCCACGGTCG	gga-miR-132b-3p	TAACAATCTAAAGCCACGGTCG	3'	Yes	gp1a	(((.(((((.((((.((((((...............)))))).)))).))))).)))..	57	54.2	-20.1	0	0	0	0	0	0	0	0	0	7	0	0	0	0	5	0	0	0	0	0	0	0	0	0	0	0	0
94	172	gga-mir-132c-p5	TGACTGTAGACTGTTACTGT	20	chr19	+	5515771	5515836	agccaTGACTGTAGACTGTTACTGTcctgtccctacgcAGCAGTAAGCAGTCTAGAGCCAaggtgc	1	gga-mir-132c,	gga-mir-132c	AGCCATGACTGTAGACTGTTACTgtcctgtccctacgcagCAGTAAGCAGTCTAGAGCCAAGgtgc	gga-mir-132c-p5	TGACTGTAGACTGTTACTgt	5'	New	gp1a	.(((.((.((.(((((((((((((..((((......)))))))).))))))))).)).)).)))..	63	53	-26.9	5	0	0	0	0	0	0	0	0	5	5	0	22	0	5	0	0	0	4.25498	0	0	0	0	0	0	0	0
94	173	gga-miR-132c-3p_L+2R-2	AGCAGTAAGCAGTCTAGAGCCA	22	chr19	+	5515771	5515836	agccaTGACTGTAGACTGTTACTGTcctgtccctacgcAGCAGTAAGCAGTCTAGAGCCAaggtgc	1	gga-mir-132c,	gga-mir-132c	AGCCATGACTGTAGACTGTTACTgtcctgtccctacgcagCAGTAAGCAGTCTAGAGCCAAGgtgc	gga-miR-132c-3p	CAGTAAGCAGTCTAGAGCCAAG	3'	Diff	gp1a	.(((.((.((.(((((((((((((..((((......)))))))).))))))))).)).)).)))..	63	53	-26.9	0	0	0	0	0	0	5	0	7	0	5	5	8	0	0	0	0	0	0	0	0	0	0	0	3.02077	0	3.58898
95	174	gga-miR-132a-5p	ACCGTGGCTTTAGATTGTTACT	22	chr19	-	5515201	5515266	gggcgACCGTGGCTTTAGATTGTTACTgtgctgctgggggggTAACAGTCTACAGCCATGGTCGcc	2	gga-mir-132a,mmu-mir-132,	gga-mir-132a	ACCGTGGCTTTAGATTGTTACTgtgctgctgggggggTAACAGTCTACAGCCATGGTCG	gga-miR-132a-5p	ACCGTGGCTTTAGATTGTTACT	5'	Yes	gp1a	.(((((((((((((.((((((((((((...((....))..)))))))))))).)))))))))))))	65	59.1	-41.4	276	279	111	222	235	221	168	132	191	181	176	290	743	300	511	367	247	332	234.875	165.78	123.398	132.604	174.476	103.671	101.498	110.385	97.9279
95	175	gga-miR-132a-3p	TAACAGTCTACAGCCATGGTCG	22	chr19	-	5515201	5515266	gggcgACCGTGGCTTTAGATTGTTACTgtgctgctgggggggTAACAGTCTACAGCCATGGTCGcc	2	gga-mir-132a,mmu-mir-132,	gga-mir-132a	ACCGTGGCTTTAGATTGTTACTgtgctgctgggggggTAACAGTCTACAGCCATGGTCG	gga-miR-132a-3p	TAACAGTCTACAGCCATGGTCG	3'	Yes	gp1a	.(((((((((((((.((((((((((((...((....))..)))))))))))).)))))))))))))	65	59.1	-41.4	735	530	418	523	529	639	660	421	559	264	250	219	592	349	470	369	268	376	625.483	314.922	464.689	312.396	392.756	299.756	398.741	352.061	286.606
96	176	gga-miR-133a-5p_R-1	AGCTGGTAAAATGGAACCAAAT	22	chr2	-	102812732	102812820	caatgctttgctaaAGCTGGTAAAATGGAACCAAATcacctcttcaatggatTTGGTCCCCTTCAACCAGCTGTagctatgcattgatc	35	gga-mir-133a-1,tgu-mir-133-1,hsa-mir-133a-1,ppy-mir-133a,ptr-mir-133a-1,mml-mir-133a,ggo-mir-133a,ppa-mir-133a,mne-mir-133a,age-mir-133a,lla-mir-133a,sla-mir-133a,mmu-mir-133a-1,bta-mir-133a-2,cfa-mir-133a,eca-mir-133a,efu-mir-133-2,rno-mir-133a,mdo-mir-133a-1,mdo-mir-133a-2,oan-mir-133a-1,ssc-mir-133a-2,ssa-mir-133a-3,dre-mir-133a-1,aca-mir-133a-2,aca-mir-133a-2,aca-mir-133a-2,aca-mir-133a-2,oha…	gga-mir-133a-1	caatgctttgctaaAGCTGGTAAAATGGAACCAAATCacctcttcaatggatTTGGTCCCCTTCAACCAGCTGTagctatgcattga	gga-miR-133a-5p	AGCTGGTAAAATGGAACCAAATC	5'	Diff	gp1a	((((((...((((.(((((((..((.((.((((((((............)))))))).)).))..))))))).))))...))))))...	86	42.7	-37.7	5259	10446.5	4398.5	10731.5	11080	15606.5	11745.5	9173.5	15266.5	19814.5	20204.5	15750.5	14249	10844	10306.5	7174.5	6134	7140	4475.39	6207.23	4889.8	6410.09	8226.34	7321.03	7096.08	7671.33	7827.31
96	177	gga-miR-133a-3p	TTGGTCCCCTTCAACCAGCTGT	22	chr2	-	102812732	102812820	caatgctttgctaaAGCTGGTAAAATGGAACCAAATcacctcttcaatggatTTGGTCCCCTTCAACCAGCTGTagctatgcattgatc	35	gga-mir-133a-1,tgu-mir-133-1,hsa-mir-133a-1,ppy-mir-133a,ptr-mir-133a-1,mml-mir-133a,ggo-mir-133a,ppa-mir-133a,mne-mir-133a,age-mir-133a,lla-mir-133a,sla-mir-133a,mmu-mir-133a-1,bta-mir-133a-2,cfa-mir-133a,eca-mir-133a,efu-mir-133-2,rno-mir-133a,mdo-mir-133a-1,mdo-mir-133a-2,oan-mir-133a-1,ssc-mir-133a-2,ssa-mir-133a-3,dre-mir-133a-1,aca-mir-133a-2,aca-mir-133a-2,aca-mir-133a-2,aca-mir-133a-2,oha…	gga-mir-133a-1	caatgctttgctaaAGCTGGTAAAATGGAACCAAATCacctcttcaatggatTTGGTCCCCTTCAACCAGCTGTagctatgcattga	gga-miR-133a-3p	TTGGTCCCCTTCAACCAGCTGT	3'	Yes	gp1a	((((((...((((.(((((((..((.((.((((((((............)))))))).)).))..))))))).))))...))))))...	86	42.7	-37.7	103054	162123	76595.3	445285	364238	550939	851941	640019	934395	248054	378589	367832	461456	272362	297119	188475	223389	256092	87698.2	96332.1	85150.8	265975	270428	258446	514703	535216	479075
97	179	gga-miR-133b_L+1R-1	TTTGGTCCCCTTCAACCAGCT	21	chr3	-	108040385	108040468	ctctgctctgGCTGGTCAAACGGAACCAAGCCcgtcttcttcggaggTTTGGTCCCCTTCAACCAGCTatagcagtgttgaaaa	15	gga-mir-133b,tgu-mir-133-2,bta-mir-133b,cfa-mir-133b,rno-mir-133b,eca-mir-133b,mdo-mir-133b,ssc-mir-133b,ssa-mir-133b-1,ssa-mir-133b-2,oha-mir-133b,xtr-mir-133b,xla-mir-133b,pol-mir-133,ocu-mir-133b,	gga-mir-133b	ctctgctctggctggtcaaacggaaccaagcccgtcttcttcggaggtTTGGTCCCCTTCAACCAGCTAtagcagtgttgaaaa	gga-miR-133b	TTGGTCCCCTTCAACCAGCTA	3'	Diff	gp1a	..(((((.((((((((..((.((.((((((((.....((....)))))))))).)).))..)))))))).))))).........	73	52.4	-37	26369.8	38173.6	22204.3	45515.4	35173.1	58470.8	40724.7	27572.3	41398.5	12316	14742.6	13588.1	25714.5	14292.1	19463.8	12678.6	11912.7	12197.1	22440.6	22682.5	24684.5	27187	26114.2	27428.7	24603.9	23057.3	21225.5
98	180	gga-miR-133a-5p_R-1	AGCTGGTAAAATGGAACCAAAT	22	chr20	+	8326963	8327059	gtgaggccaaatgctttgctaaAGCTGGTAAAATGGAACCAAATcaactgttcaatggatTTGGTCCCCTTCAACCAGCTGTagctgtgcattgatc	26	gga-mir-133a-2,tgu-mir-133-3,hsa-mir-133a-2,ppy-mir-133c,mml-mir-133c,mmu-mir-133a-2,bta-mir-133a-1,eca-mir-133a-2,ptr-mir-133a-2,cfa-mir-133c,efu-mir-133-1,oan-mir-133a-2,ssa-mir-133a-1,ssc-mir-133a-1,ssa-mir-133a-2,dre-mir-133a-2,aca-mir-133a-1,aca-mir-133a-1,aca-mir-133a-1,aca-mir-133a-1,ipu-mir-133a,chi-mir-133a,oha-mir-133a-2,xtr-mir-133c,ola-mir-133-2,oar-mir-133,	gga-mir-133a-2	gtgaggccaaatgctttgctaaAGCTGGTAAAATGGAACCAAATCaactgttcaatggatTTGGTCCCCTTCAACCAGCTGTagctgtgcattgat	gga-miR-133a-5p	AGCTGGTAAAATGGAACCAAATC	5'	Diff	gp1a	.........(((((...((((.(((((((..((.((.((((((((............)))))))).)).))..))))))).))))...)))))....	84	44.3	-35.1	5259	10446.5	4398.5	10731.5	11080	15606.5	11745.5	9173.5	15266.5	19814.5	20204.5	15750.5	14249	10844	10306.5	7174.5	6134	7140	4475.39	6207.23	4889.8	6410.09	8226.34	7321.03	7096.08	7671.33	7827.31
98	181	gga-miR-133a-3p	TTGGTCCCCTTCAACCAGCTGT	22	chr20	+	8326963	8327059	gtgaggccaaatgctttgctaaAGCTGGTAAAATGGAACCAAATcaactgttcaatggatTTGGTCCCCTTCAACCAGCTGTagctgtgcattgatc	26	gga-mir-133a-2,tgu-mir-133-3,hsa-mir-133a-2,ppy-mir-133c,mml-mir-133c,mmu-mir-133a-2,bta-mir-133a-1,eca-mir-133a-2,ptr-mir-133a-2,cfa-mir-133c,efu-mir-133-1,oan-mir-133a-2,ssa-mir-133a-1,ssc-mir-133a-1,ssa-mir-133a-2,dre-mir-133a-2,aca-mir-133a-1,aca-mir-133a-1,aca-mir-133a-1,aca-mir-133a-1,ipu-mir-133a,chi-mir-133a,oha-mir-133a-2,xtr-mir-133c,ola-mir-133-2,oar-mir-133,	gga-mir-133a-2	gtgaggccaaatgctttgctaaAGCTGGTAAAATGGAACCAAATCaactgttcaatggatTTGGTCCCCTTCAACCAGCTGTagctgtgcattgat	gga-miR-133a-3p	TTGGTCCCCTTCAACCAGCTGT	3'	Yes	gp1a	.........(((((...((((.(((((((..((.((.((((((((............)))))))).)).))..))))))).))))...)))))....	84	44.3	-35.1	103054	162123	76595.3	445285	364238	550939	851941	640019	934395	248054	378589	367832	461456	272362	297119	188475	223389	256092	87698.2	96332.1	85150.8	265975	270428	258446	514703	535216	479075
99	182	gga-miR-133c-3p_L+1R-1	TTTGGTCCCCTTCAACCAGCTG	22	chr23	+	4357164	4357242	tgccttcctggggctggtaaaaaggaaccagatcaactacaactggaTTTGGTCCCCTTCAACCAGCTGcagtggggca	1	gga-mir-133c,	gga-mir-133c	tgccttcctgggGCTGGTAAAAAGGAACCAGATCaactacaactggatTTGGTCCCCTTCAACCAGCTGCagtggggca	gga-miR-133c-3p	TTGGTCCCCTTCAACCAGCTGC	3'	Diff	gp1a	.((((..(((..((((((...((((.((((((((...........))))))))..))))..))))))..)))..)))).	77	53.2	-37.3	14382	20116.2	11457.5	35230.8	26363.4	45312.2	39191.5	29575.7	42793	15087	20030.6	18021.9	28212.8	15686.4	16545.4	11291.6	11690.7	12120.8	12239	11952.9	12737.3	21043.9	19573.5	21256	23677.7	24732.6	21940.5
100	183	gga-miR-135a-5p	TATGGCTTTTTATTCCTATGTGA	23	chr26	-	2124003	2124101	aagccctctgctgtggtcTATGGCTTTTTATTCCTATGTGAttgcttttcctaactcatgtagggcgaaaagccatgggctactcaggggagggactcc	7	gga-mir-135a-3,tgu-mir-135a-2,aca-mir-135-3,aca-mir-135-3,aca-mir-135-3,aca-mir-135-3,xtr-mir-135-2,	gga-mir-135a-3	ccctctgctgtggtcTATGGCTTTTTATTCCTATGTGAttgcttttcctaactcATGTAGGGCGAAAAGCCATGGGctactcaggggagggactcc	gga-miR-135a-5p	TATGGCTTTTTATTCCTATGTGA	5'	Yes	gp1a	.(((((((..(((((((((((((((((((..(((((..((((((.......))).)))..))))).)))))))))))))))))..))..))))).))..	96	49.5	-45.5	43.6667	94.3333	61	85.3333	82	93.6667	65.3333	53.3333	86.3333	2.66667	4.33333	4	12	3.33333	0	2.33333	1.66667	1.66667	37.1602	56.0522	67.8135	50.9709	60.8808	43.9391	39.4714	44.6	44.2641
101	184	gga-miR-135a-5p	TATGGCTTTTTATTCCTATGTGA	23	chr12	-	2998997	2999084	gcctcactgtcctgTATGGCTTTTTATTCCTATGTGAttatacatcccgcttcatatagggattgaagccgtgcaaggcgctggggtc	1	gga-mir-135a-1,	gga-mir-135a-1	gcctcactgtcctgTATGGCTTTTTATTCCTATGTGAttatacatcccgcttcATATAGGGATTGAAGCCGTGCAaggcgctggggtc	gga-miR-135a-5p	TATGGCTTTTTATTCCTATGTGA	5'	Yes	gp1a	((((((..(((.(((((((((((..((((((((((((..............)))))))))))).))))))))))).)))..)))))).	87	48.9	-42	43.6667	94.3333	61	85.3333	82	93.6667	65.3333	53.3333	86.3333	2.66667	4.33333	4	12	3.33333	0	2.33333	1.66667	1.66667	37.1602	56.0522	67.8135	50.9709	60.8808	43.9391	39.4714	44.6	44.2641
102	185	gga-miR-135a-5p	TATGGCTTTTTATTCCTATGTGA	23	chr1	+	46334579	46334711	tgatcaagataaattcactctagtgtttTATGGCTTTTTATTCCTATGTGAtagtaataaagtctcaTGTAGGGATGGAAGCCATGAAAtacattgtgaaaaatcatcaactcagatggggccatcagaatag	27	gga-mir-135a-2,tgu-mir-135a-1,hsa-mir-135a-2,bta-mir-135a-2,eca-mir-135a-2,ppy-mir-135a-2,ptr-mir-135a-2,mml-mir-135a-2,ssc-mir-135-2,ggo-mir-135a,ppa-mir-135-2,age-mir-135-2,mmu-mir-135a-2,rno-mir-135a,cfa-mir-135a-2,efu-mir-135,mdo-mir-135a,oan-mir-135a,aca-mir-135-2,aca-mir-135-2,aca-mir-135-2,aca-mir-135-2,oha-mir-135-2,xtr-mir-135-1,sha-mir-135a,xla-mir-135,ocu-mir-135a-2,	gga-mir-135a-2	agataaattcactctagtgtttTATGGCTTTTTATTCCTATGTGAtagtaataaagtctcATGTAGGGATGGAAGCCATGAAatacattgtgaaaaatca	gga-miR-135a-5p	TATGGCTTTTTATTCCTATGTGA	5'	Yes	gp1a	((((...(((...(((((....(((((((((((((.(..(((((((..(((.............)))..)))))))..))))))))))))))...)))))..)))))))..((.((((....)))).))....	109	34.6	-42.4	43.6667	94.3333	61	85.3333	82	93.6667	65.3333	53.3333	86.3333	2.66667	4.33333	4	12	3.33333	0	2.33333	1.66667	1.66667	37.1602	56.0522	67.8135	50.9709	60.8808	43.9391	39.4714	44.6	44.2641
102	186	gga-miR-135a-2-3p_L-1R+1	TGTAGGGATGGAAGCCATGAAT	22	chr1	+	46334579	46334711	tgatcaagataaattcactctagtgtttTATGGCTTTTTATTCCTATGTGAtagtaataaagtctcaTGTAGGGATGGAAGCCATGAAAtacattgtgaaaaatcatcaactcagatggggccatcagaatag	27	gga-mir-135a-2,tgu-mir-135a-1,hsa-mir-135a-2,bta-mir-135a-2,eca-mir-135a-2,ppy-mir-135a-2,ptr-mir-135a-2,mml-mir-135a-2,ssc-mir-135-2,ggo-mir-135a,ppa-mir-135-2,age-mir-135-2,mmu-mir-135a-2,rno-mir-135a,cfa-mir-135a-2,efu-mir-135,mdo-mir-135a,oan-mir-135a,aca-mir-135-2,aca-mir-135-2,aca-mir-135-2,aca-mir-135-2,oha-mir-135-2,xtr-mir-135-1,sha-mir-135a,xla-mir-135,ocu-mir-135a-2,	gga-mir-135a-2	agataaattcactctagtgtttTATGGCTTTTTATTCCTATGTGAtagtaataaagtctcATGTAGGGATGGAAGCCATGAAatacattgtgaaaaatca	gga-miR-135a-2-3p	ATGTAGGGATGGAAGCCATGAA	3'	Diff	gp1a	((((...(((...(((((....(((((((((((((.(..(((((((..(((.............)))..)))))))..))))))))))))))...)))))..)))))))..((.((((....)))).))....	109	34.6	-42.4	5	6	0	0	0	0	7	0	0	0	0	0	0	0	0	0	0	0	4.25498	3.56515	0	0	0	0	4.22907	0	0
103	187	gga-miR-137-3p_L+1	TTATTGCTTAAGAATACGCGTAG	23	chr8	+	12517002	12517102	agctttctgactctcttcggtgacgggtattcttgggtggataatacggattacgttgTTATTGCTTAAGAATACGCGTAGtcgaggagagtaccggcggc	27	gga-mir-137,tgu-mir-137,hsa-mir-137,bta-mir-137,ppy-mir-137,mml-mir-137,mmu-mir-137,eca-mir-137,ptr-mir-137,cfa-mir-137,rno-mir-137,mdo-mir-137a,oan-mir-137a,ssc-mir-137,dre-mir-137-1,aca-mir-137a,aca-mir-137a,aca-mir-137a,aca-mir-137a,ipu-mir-137,chi-mir-137,cgr-mir-137,xtr-mir-137-2,xtr-mir-137-3,xtr-mir-137-1,ccr-mir-137,ocu-mir-137,	gga-mir-137	tctgactctcttcggtgACGGGTATTCTTGGGTGGATAATAcggattacgttgtTATTGCTTAAGAATACGCGTAGtcgaggagagtaccggcggc	gga-miR-137-3p	TATTGCTTAAGAATACGCGTAG	3'	Diff	gp1a	.(((.....(((((((((((..(((.((((((((..(..(.(((((((.....)).))))))..)..)))))))).)))..)))))))))))...)))...	97	48.5	-45.8	84	64	65	203	117	166	160	112	142	9	8	7	9	9	0	5	0	0	71.4837	38.0283	72.2603	121.255	86.8666	77.8708	96.6645	93.6599	72.8051
104	188	gga-miR-138-5p_R+6	AGCTGGTGTTGTGAATCAGGCCG	23	chr2	-	40874171	40874266	ccctgccgggtgccgtgcagcAGCTGGTGTTGTGAATCAGGCCGtcaccagtcggagaacgGCTACTTCACAACACCAGGGTggcactgcaccaca	8	gga-mir-138-1,tgu-mir-138-1,eca-mir-138-2,cfa-mir-138a,oha-mir-138-1,xla-mir-138-1,xla-mir-138-2,ocu-mir-138-1,	gga-mir-138-1	ccctgccgggtgccgtgcagcAGCTGGTGTTGTGAATCaggccgtcaccagtcggagaacggcTACTTCACAACACCAGGGTGgcactgcaccaca	gga-miR-138-5p	AGCTGGTGTTGTGAATC	5'	Diff	gp1a	........(((((.((((..(..(((((((((((((...(((((((.((....)).).))))))..))))))))))))).)..)))).)))))...	85	62.5	-51.7	596	812.5	434	663.5	623	886.5	381.5	324.5	427	53.5	101.5	67.5	85	60	63.5	16	32.5	27.5	507.194	482.781	482.476	396.318	462.546	415.858	230.485	271.363	218.928
105	190	gga-miR-138-5p_R+6	AGCTGGTGTTGTGAATCAGGCCG	23	chr11	-	2104517	2104613	ggtattgttgctgcAGCTGGTGTTGTGAATCAGGCCGacggcaagcgcttcctactatccgGCTATTTCACTACACCAGGGTtgcatcataccactc	18	gga-mir-138-2,tgu-mir-138-2,hsa-mir-138-2,ppy-mir-138-2,mml-mir-138,mmu-mir-138-2,bta-mir-138-2,ptr-mir-138,eca-mir-138-1,efu-mir-138b,rno-mir-138-2,mdo-mir-138,aca-mir-138-1,aca-mir-138-1,aca-mir-138-1,aca-mir-138-1,cgr-mir-138,oha-mir-138-2,	gga-mir-138-2	gttgctgcAGCTGGTGTTGTGAATCaggccgacggcaagcgcttcctactatccggcTATTTCACTACACCAGGGTTgcatca	gga-miR-138-5p	AGCTGGTGTTGTGAATC	5'	Diff	gp1a	((((.((.(((..(..(((((((.(((((...(((((..(((....)))..........)))))..))))).))))))).)..))).))))))....	93	52.6	-36.3	596	812.5	434	663.5	623	886.5	381.5	324.5	427	53.5	101.5	67.5	85	60	63.5	16	32.5	27.5	507.194	482.781	482.476	396.318	462.546	415.858	230.485	271.363	218.928
105	191	gga-miR-138-2-3p_L+2R-1	GCTATTTCACTACACCAGGGT	21	chr11	-	2104517	2104613	ggtattgttgctgcAGCTGGTGTTGTGAATCAGGCCGacggcaagcgcttcctactatccgGCTATTTCACTACACCAGGGTtgcatcataccactc	18	gga-mir-138-2,tgu-mir-138-2,hsa-mir-138-2,ppy-mir-138-2,mml-mir-138,mmu-mir-138-2,bta-mir-138-2,ptr-mir-138,eca-mir-138-1,efu-mir-138b,rno-mir-138-2,mdo-mir-138,aca-mir-138-1,aca-mir-138-1,aca-mir-138-1,aca-mir-138-1,cgr-mir-138,oha-mir-138-2,	gga-mir-138-2	gttgctgcAGCTGGTGTTGTGAATCaggccgacggcaagcgcttcctactatccggcTATTTCACTACACCAGGGTTgcatca	gga-miR-138-2-3p	TATTTCACTACACCAGGGTT	3'	Diff	gp1a	((((.((.(((..(..(((((((.(((((...(((((..(((....)))..........)))))..))))).))))))).)..))).))))))....	93	52.6	-36.3	77	71	44	81	51	96	58	43	55	17	12	9	8	8	20	14	15	13	65.5267	42.1877	48.9146	48.3825	37.8649	45.0337	35.0409	35.9587	28.1991
106	192	gga-miR-140-5p_L+1	CAGTGGTTTTACCCTATGGTAG	22	chr11	+	19310301	19310404	tgcgtctctccgtgtcctgcCAGTGGTTTTACCCTATGGTAGgttacgtcatgctgttctACCACAGGGTAGAACCACGGACgggatgccggggctgcctctgc	35	gga-mir-140,tgu-mir-140,hsa-mir-140,ppy-mir-140,ptr-mir-140,mml-mir-140,mmu-mir-140,mdo-mir-140,ssc-mir-140,bta-mir-140,eca-mir-140,cfa-mir-140,ssa-mir-140,efu-mir-140,rno-mir-140,ggo-mir-140,aca-mir-140,aca-mir-140,aca-mir-140,aca-mir-140,ipu-mir-140,ppa-mir-140,ocu-mir-140,chi-mir-140,cgr-mir-140,oha-mir-140,xtr-mir-140,tch-mir-140,ccr-mir-140,tni-mir-140,fru-mir-140,mne-mir-140,xla-mir-140-1,x…	gga-mir-140	tgcgtctctccgtgtcctgccAGTGGTTTTACCCTATGGTAGgttacgtcatgctgttctaCCACAGGGTAGAACCACGGACgggatgccggggc	gga-miR-140-5p	AGTGGTTTTACCCTATGGTAG	5'	Diff	gp1a	.(((...(((((..(((((((.(((((((((((((.(((((((..(((......)))))))))).))))))))))))))).)))))..).)))).)))......	97	58.7	-52.2	1235	2815	1040	1834	1788	2599	2269	1619	2496	797	684	535	1457	504	741	400	279	324	1050.98	1672.65	1156.16	1095.48	1327.5	1219.19	1370.82	1353.89	1279.73
106	193	gga-miR-140-3p_L+1	ACCACAGGGTAGAACCACGGAC	22	chr11	+	19310301	19310404	tgcgtctctccgtgtcctgcCAGTGGTTTTACCCTATGGTAGgttacgtcatgctgttctACCACAGGGTAGAACCACGGACgggatgccggggctgcctctgc	35	gga-mir-140,tgu-mir-140,hsa-mir-140,ppy-mir-140,ptr-mir-140,mml-mir-140,mmu-mir-140,mdo-mir-140,ssc-mir-140,bta-mir-140,eca-mir-140,cfa-mir-140,ssa-mir-140,efu-mir-140,rno-mir-140,ggo-mir-140,aca-mir-140,aca-mir-140,aca-mir-140,aca-mir-140,ipu-mir-140,ppa-mir-140,ocu-mir-140,chi-mir-140,cgr-mir-140,oha-mir-140,xtr-mir-140,tch-mir-140,ccr-mir-140,tni-mir-140,fru-mir-140,mne-mir-140,xla-mir-140-1,x…	gga-mir-140	tgcgtctctccgtgtcctgccAGTGGTTTTACCCTATGGTAGgttacgtcatgctgttctaCCACAGGGTAGAACCACGGACgggatgccggggc	gga-miR-140-3p	CCACAGGGTAGAACCACGGAC	3'	Diff	gp1a	.(((...(((((..(((((((.(((((((((((((.(((((((..(((......)))))))))).))))))))))))))).)))))..).)))).)))......	97	58.7	-52.2	16568	36074	7929	15007	12555	19797	23384	17838	24425	18341	21915	20629	23197	19929	38067	14922	14936	14046	14099.3	21434.9	8814.64	8963.91	9321.45	9286.79	14127.5	14917	12523
107	194	gga-miR-142-5p	CCCATAAAGTAGAAAGCACTAC	22	chr19	-	510402	510501	agacagtgcagtcaCCCATAAAGTAGAAAGCACTACtaaacagcactgcagggTGTAGTGTTTCCTACTTTATGGatgagtgtactgtgggctacggaga	35	gga-mir-142,tgu-mir-142,hsa-mir-142,bta-mir-142,ppy-mir-142,mml-mir-142,rno-mir-142,aja-mir-142,mmu-mir-142a,eca-mir-142,ptr-mir-142,cfa-mir-142,efu-mir-142,mdo-mir-142,oan-mir-142,ssc-mir-142,ssa-mir-142a-2,ssa-mir-142b,ssa-mir-142a-1,ggo-mir-142,dre-mir-142b,dre-mir-142a,aca-mir-142,aca-mir-142,aca-mir-142,aca-mir-142,ipu-mir-142-1,cgr-mir-142,xtr-mir-142-1,xtr-mir-142-2,xla-mir-142,tch-mir-142…	gga-mir-142	gacagtgcagtcaCCCATAAAGTAGAAAGCACTACtaaacagcactgcagggTGTAGTGTTTCCTACTTTATGGatgagtgtactgtg	gga-miR-142-5p	CCCATAAAGTAGAAAGCACTAC	5'	Yes	gp1a	..((((((((.(((.(((((((((((.(((((((((......((...)).....))))))))).))))))))))).))).))))))))............	86	46	-44.1	981	1558	904	1008	810	1142	1170	680	2119	2397	2205	1392	4763	2209	34387	5886	4974	2504	834.828	925.752	1004.97	602.093	601.384	535.713	706.859	568.65	1086.44
107	195	gga-miR-142-3p	TGTAGTGTTTCCTACTTTATGG	22	chr19	-	510402	510501	agacagtgcagtcaCCCATAAAGTAGAAAGCACTACtaaacagcactgcagggTGTAGTGTTTCCTACTTTATGGatgagtgtactgtgggctacggaga	35	gga-mir-142,tgu-mir-142,hsa-mir-142,bta-mir-142,ppy-mir-142,mml-mir-142,rno-mir-142,aja-mir-142,mmu-mir-142a,eca-mir-142,ptr-mir-142,cfa-mir-142,efu-mir-142,mdo-mir-142,oan-mir-142,ssc-mir-142,ssa-mir-142a-2,ssa-mir-142b,ssa-mir-142a-1,ggo-mir-142,dre-mir-142b,dre-mir-142a,aca-mir-142,aca-mir-142,aca-mir-142,aca-mir-142,ipu-mir-142-1,cgr-mir-142,xtr-mir-142-1,xtr-mir-142-2,xla-mir-142,tch-mir-142…	gga-mir-142	gacagtgcagtcaCCCATAAAGTAGAAAGCACTACtaaacagcactgcagggTGTAGTGTTTCCTACTTTATGGatgagtgtactgtg	gga-miR-142-3p	TGTAGTGTTTCCTACTTTATGG	3'	Yes	gp1a	..((((((((.(((.(((((((((((.(((((((((......((...)).....))))))))).))))))))))).))).))))))))............	86	46	-44.1	247	450	401	370	408	461	363	221	729	158	97	44	1464	283	3044	574	204	91	210.196	267.387	445.79	221.007	302.919	216.256	219.308	184.811	373.767
108	196	gga-miR-143-5p_R+1	GGTGCAGTGCTGCATCTCTGGT	22	chr13	-	8493093	8493180	atgtctcccagcccaaGGTGCAGTGCTGCATCTCTGGTcaattgggagtcTGAGATGAAGCACTGTAGCTCGggaagggaggaactgt	21	gga-mir-143,mmu-mir-143,eca-mir-143,cfa-mir-143,ocu-mir-143,efu-mir-143,mdo-mir-143,oan-mir-143,ssc-mir-143,ssa-mir-143,aca-mir-143,aca-mir-143,aca-mir-143,aca-mir-143,ipu-mir-143,cgr-mir-143,oha-mir-143,xtr-mir-143,tch-mir-143,xla-mir-143,aja-mir-143,	gga-mir-143	tctcccagcccaaGGTGCAGTGCTGCATCTCTGGtcaattgggagtcTGAGATGAAGCACTGTAGCTCGggaagggagga	gga-miR-143-5p	GGTGCAGTGCTGCATCTCTGG	5'	Diff	gp1a	...((((((..(((.((.(((((((((.((((((.((((......)).)).)))))).))))))))).)).)))..))))))......	79	54.5	-44.7	560	979	360	1076	1028	1675	1016	728	901	241	234	259	488	205	224	102	71	74	476.558	581.714	400.211	642.711	763.238	785.744	613.82	608.79	461.953
108	197	gga-miR-143-3p_1ss22GT	TGAGATGAAGCACTGTAGCTCT	22	chr13	-	8493093	8493180	atgtctcccagcccaaGGTGCAGTGCTGCATCTCTGGTcaattgggagtcTGAGATGAAGCACTGTAGCTCGggaagggaggaactgt	21	gga-mir-143,mmu-mir-143,eca-mir-143,cfa-mir-143,ocu-mir-143,efu-mir-143,mdo-mir-143,oan-mir-143,ssc-mir-143,ssa-mir-143,aca-mir-143,aca-mir-143,aca-mir-143,aca-mir-143,ipu-mir-143,cgr-mir-143,oha-mir-143,xtr-mir-143,tch-mir-143,xla-mir-143,aja-mir-143,	gga-mir-143	tctcccagcccaaGGTGCAGTGCTGCATCTCTGGtcaattgggagtcTGAGATGAAGCACTGTAGCTCGggaagggagga	gga-miR-143-3p	TGAGATGAAGCACTGTAGCTCG	3'	Diff	gp1a	...((((((..(((.((.(((((((((.((((((.((((......)).)).)))))).))))))))).)).)))..))))))......	79	54.5	-44.7	78694	124519	44622	108035	102672	139917	199555	129008	170168	127534	149414	137404	148829	162930	156300	109849	52566	60640	66968.3	73988.2	49606.1	64530.9	76228.8	65635.2	120562	107883	87247.1
109	198	gga-miR-144-5p_R+1	GGATATCATCATATACTGTAAGT	23	chr19	-	5863191	5863275	cccgccgccctgggctGGATATCATCATATACTGTAAGTtcactatgagacacTACAGTATAGATGATGTACTCCcctgggctgc	9	gga-mir-144,tgu-mir-144,mmu-mir-144,eca-mir-144,ssc-mir-144,ipu-mir-144,xtr-mir-144,xla-mir-144,ocu-mir-144,	gga-mir-144	cccgccgccctgggctGGATATCATCATATACTGTAAGttcactatgagacaCTACAGTATAGATGATGTACTCccctgggctgc	gga-miR-144-5p	GGATATCATCATATACTGTAAG	5'	Diff	gp1a	...((.((((.(((....((((((((.(((((((((..(((.....)))....)))))))))))))))))....))).)))).))	82	50.6	-36.9	326	731	262	495	576	661	643	316	700	138	150	109	90	64	86	61	10	28	277.425	434.355	291.264	295.671	427.651	310.076	388.471	264.255	358.898
109	199	gga-miR-144-3p_L-1R+1	TACAGTATAGATGATGTACTCT	22	chr19	-	5863191	5863275	cccgccgccctgggctGGATATCATCATATACTGTAAGTtcactatgagacacTACAGTATAGATGATGTACTCCcctgggctgc	9	gga-mir-144,tgu-mir-144,mmu-mir-144,eca-mir-144,ssc-mir-144,ipu-mir-144,xtr-mir-144,xla-mir-144,ocu-mir-144,	gga-mir-144	cccgccgccctgggctGGATATCATCATATACTGTAAGttcactatgagacaCTACAGTATAGATGATGTACTCccctgggctgc	gga-miR-144-3p	CTACAGTATAGATGATGTACTC	3'	Diff	gp1a	...((.((((.(((....((((((((.(((((((((..(((.....)))....)))))))))))))))))....))).)))).))	82	50.6	-36.9	1210	2160	799	925	1181	1324	2053	929	2139	665	1044	518	1269	603	500	700	145	128	1029.71	1283.46	888.245	552.516	876.833	621.09	1240.33	776.876	1096.69
110	200	gga-miR-145-5p_R-1	GTCCAGTTTTCCCAGGAATCCCT	23	chr13	-	8492485	8492569	cgtgctctcaggGTCCAGTTTTCCCAGGAATCCCTtaggcgctacgttggGGATTCCTGGAAATACTGTTCTtggggccacggct	10	gga-mir-145,mmu-mir-145a,eca-mir-145,mdo-mir-145,ssa-mir-145-2,ssa-mir-145-1,ipu-mir-145,oha-mir-145,ppa-mir-145,ocu-mir-145,	gga-mir-145	cgtgctctcaggGTCCAGTTTTCCCAGGAATCCCTTaggcgctacgttggggATTCCTGGAAATACTGTTCTTggggccacggct	gga-miR-145-5p	GTCCAGTTTTCCCAGGAATCCCTT	5'	Diff	gp1a	((((..(((((((..((((.((.((((((((((((...(((...))).)))))))))))).)).)))).)))))))..))))...	82	56.5	-42	2921	5040	4472	7793	5055	6867	8023	7083	8594	5174	6670	5386	9283	8072	11602	6706	4468	5508	2485.76	2994.73	4971.51	4654.88	3753.08	3221.32	4847.12	5923.15	4406.24
110	201	gga-miR-145-3p_L+2R-1	GGATTCCTGGAAATACTGTTCT	22	chr13	-	8492485	8492569	cgtgctctcaggGTCCAGTTTTCCCAGGAATCCCTtaggcgctacgttggGGATTCCTGGAAATACTGTTCTtggggccacggct	10	gga-mir-145,mmu-mir-145a,eca-mir-145,mdo-mir-145,ssa-mir-145-2,ssa-mir-145-1,ipu-mir-145,oha-mir-145,ppa-mir-145,ocu-mir-145,	gga-mir-145	cgtgctctcaggGTCCAGTTTTCCCAGGAATCCCTTaggcgctacgttggggATTCCTGGAAATACTGTTCTTggggccacggct	gga-miR-145-3p	ATTCCTGGAAATACTGTTCTT	3'	Diff	gp1a	((((..(((((((..((((.((.((((((((((((...(((...))).)))))))))))).)).)))).)))))))..))))...	82	56.5	-42	1567	2575	910	1420	1492	2112	1419	1079	1362	1184	1283	1154	2110	1443	1077	1349	565	598	1333.51	1530.05	1011.64	848.187	1107.73	990.742	857.294	902.313	698.313
111	202	gga-miR-146c-5p_R-1	TGAGAACTGAATTCCATGGACT	22	chr4	-	89315822	89315950	gaagatgtgacgaatcttggcagttcccagctcTGAGAACTGAATTCCATGGACTggtttcaattccatgcgttcaGTCCATGGTATTCAGTTCTCTAgcttggctgcatcaaacttcacaactgctaa	2	gga-mir-146c,tgu-mir-146a,	gga-mir-146c	gaagatgtgacgaatcttggcagttcccagctcTGAGAACTGAATTCCATGGACTGgtttcaattccatgcgttcAGTCCATGGTATTCAGTTCTCTagcttggctgcatcaaacttcacaactgctaa	gga-miR-146c-5p	TGAGAACTGAATTCCATGGACTG	5'	Diff	gp1a	..((.(((((.........((((..((.((((..(((((((((((.(((((((((((...((......))...))))))))))).))))))))))).)))).))))))........))))).)).....	89	45	-54.4	35564.5	56907.5	23488	41307.5	36339	62266.5	43321.5	31742	46407.5	31023	37856.5	34332.5	50856	40040	70309.5	32108	25352.5	23400	30265.3	33814	26111.5	24673.6	26979.9	29209.3	26172.8	26544.2	23793.7
111	203	gga-miR-146c-3p_L-1R+1	GTCCATGGTATTCAGTTCTCTA	22	chr4	-	89315822	89315950	gaagatgtgacgaatcttggcagttcccagctcTGAGAACTGAATTCCATGGACTggtttcaattccatgcgttcaGTCCATGGTATTCAGTTCTCTAgcttggctgcatcaaacttcacaactgctaa	2	gga-mir-146c,tgu-mir-146a,	gga-mir-146c	gaagatgtgacgaatcttggcagttcccagctcTGAGAACTGAATTCCATGGACTGgtttcaattccatgcgttcAGTCCATGGTATTCAGTTCTCTagcttggctgcatcaaacttcacaactgctaa	gga-miR-146c-3p	AGTCCATGGTATTCAGTTCTCT	3'	Diff	gp1a	..((.(((((.........((((..((.((((..(((((((((((.(((((((((((...((......))...))))))))))).))))))))))).)))).))))))........))))).)).....	89	45	-54.4	264	453	205	134	166	261	160	99	140	115	148	127	361	145	275	163	85	87	224.663	269.169	227.898	80.0402	123.247	122.435	96.6645	82.7887	71.7796
112	204	gga-miR-146b-5p_R+1	TGAGAACTGAATTCCATAGGCGT	23	chr6	+	23143386	23143490	ggactggctgcttggcttTGAGAACTGAATTCCATAGGCGTtaaagcatccaaaaaTGCCCTATGGATTCAGTTCTGCagttgggcagcaaataaacctccagcc	2	gga-mir-146b,tgu-mir-146b,	gga-mir-146b	ggactggctgcttggcttTGAGAACTGAATTCCATAGGCGttaaagcatccaaaaatgCCCTATGGATTCAGTTCTGCagttgggcagcaaataaacctccagcc	gga-miR-146b-5p	TGAGAACTGAATTCCATAGGCG	5'	Diff	gp1a	((.(((((((((..(((...((((((((((.(((((((((((............)))).)))))))))))))))))..)))..))))))...........)))))	105	47.6	-44.1	1202	2153	791	3203	3695	3848	10544	5788	9669	22223	22637	25410	56448	24774	102172	29604	53685	29433	1022.9	1279.3	879.352	1913.2	2743.35	1805.1	6370.19	4840.21	4957.41
112	205	gga-miR-146b-3p_L+2	TGCCCTATGGATTCAGTTCTGC	22	chr6	+	23143386	23143490	ggactggctgcttggcttTGAGAACTGAATTCCATAGGCGTtaaagcatccaaaaaTGCCCTATGGATTCAGTTCTGCagttgggcagcaaataaacctccagcc	2	gga-mir-146b,tgu-mir-146b,	gga-mir-146b	ggactggctgcttggcttTGAGAACTGAATTCCATAGGCGttaaagcatccaaaaatgCCCTATGGATTCAGTTCTGCagttgggcagcaaataaacctccagcc	gga-miR-146b-3p	CCCTATGGATTCAGTTCTGC	3'	Diff	gp1a	((.(((((((((..(((...((((((((((.(((((((((((............)))).)))))))))))))))))..)))..))))))...........)))))	105	47.6	-44.1	59	99	20	134	143	162	343	210	307	744	816	850	3251	1057	3022	1126	1494	753	50.2088	58.8251	22.2339	80.0402	106.17	75.9944	207.225	175.612	157.403
113	206	gga-miR-146a-5p_R+1	TGAGAACTGAATTCCATGGGTTG	23	chr13	-	7795767	7795865	gtgtatcctcagcttTGAGAACTGAATTCCATGGGTTGtaattgaatcctttgtcagACCCATGGGGCTCAGTTCTTCagcttggatatttctgtcttc	2	gga-mir-146a,tgu-mir-146c,	gga-mir-146a	gtgtatcctcagcttTGAGAACTGAATTCCATGGGTTgtaattgaatcctttgtcagACCCATGGGGCTCAGTTCTTCAGcttggatatttctgtcttc	gga-miR-146a-5p	TGAGAACTGAATTCCATGGGTT	5'	Diff	gp1a	..((((((..((((..(((((((((..((((((((((.....(((........)))))))))))))..))))))))).)))).))))))..........	87	43.4	-39.6	689.5	1024.5	585	1149.5	1141	1538.5	2432.5	1303	3464.5	3884	4642.5	5820.5	11639	5291	16175.5	7264	4988.5	6764	586.762	608.75	650.342	686.614	847.135	721.712	1469.6	1089.63	1776.29
113	207	gga-miR-146a-3p_R-2	ACCCATGGGGCTCAGTTCTTC	21	chr13	-	7795767	7795865	gtgtatcctcagcttTGAGAACTGAATTCCATGGGTTGtaattgaatcctttgtcagACCCATGGGGCTCAGTTCTTCagcttggatatttctgtcttc	2	gga-mir-146a,tgu-mir-146c,	gga-mir-146a	gtgtatcctcagcttTGAGAACTGAATTCCATGGGTTgtaattgaatcctttgtcagACCCATGGGGCTCAGTTCTTCAGcttggatatttctgtcttc	gga-miR-146a-3p	ACCCATGGGGCTCAGTTCTTCAG	3'	Diff	gp1a	..((((((..((((..(((((((((..((((((((((.....(((........)))))))))))))..))))))))).)))).))))))..........	87	43.4	-39.6	20	19	5	17	17	46	54	34	46	134	148	201	558	183	506	278	135	191	17.0199	11.2897	5.55848	10.1544	12.6216	21.5787	32.6243	28.4325	23.5847
114	208	gga-mir-147-p5	TAGTGGAATCACTTCTGCACA	21	chr10	+	10668508	10668593	tactctatgaatcTAGTGGAATCACTTCTGCACAaacttgactactgaaatcaGTGTGCGGAAATGCTTCTGCTacatttttaggg	17	gga-mir-147,tgu-mir-147,hsa-mir-147b,ppy-mir-147b,mmu-mir-147,bta-mir-147,ptr-mir-147b,cfa-mir-147,rno-mir-147,aca-mir-147,aca-mir-147,aca-mir-147,aca-mir-147,chi-mir-147,cgr-mir-147,oha-mir-147-1,tch-mir-147b,	gga-mir-147	aatctagtggaatcacttctgcacaaacttgactactgaaatcaGTGTGCGGAAATGCTTCTGCtacatt	gga-mir-147-p5	tagtggaatcacttctgcaca	5'	New	gp1a	..(((((..(((.(((..(((.((.((((((((..........((((....)))))))))))).)).)))..))).)))..)))))	84	39.5	-29.5	0	0	0	0	0	0	0	0	0	0	0	0	7	0	18	0	0	0	0	0	0	0	0	0	0	0	0
114	209	gga-miR-147_R+1	GTGTGCGGAAATGCTTCTGCT	21	chr10	+	10668508	10668593	tactctatgaatcTAGTGGAATCACTTCTGCACAaacttgactactgaaatcaGTGTGCGGAAATGCTTCTGCTacatttttaggg	17	gga-mir-147,tgu-mir-147,hsa-mir-147b,ppy-mir-147b,mmu-mir-147,bta-mir-147,ptr-mir-147b,cfa-mir-147,rno-mir-147,aca-mir-147,aca-mir-147,aca-mir-147,aca-mir-147,chi-mir-147,cgr-mir-147,oha-mir-147-1,tch-mir-147b,	gga-mir-147	aatctagtggaatcacttctgcacaaacttgactactgaaatcaGTGTGCGGAAATGCTTCTGCtacatt	gga-miR-147	GTGTGCGGAAATGCTTCTGC	3'	Diff	gp1a	..(((((..(((.(((..(((.((.((((((((..........((((....)))))))))))).)).)))..))).)))..)))))	84	39.5	-29.5	9	5	20	27	16	36	11	15	28	7	0	0	53	0	99	26	0	0	7.65897	2.97096	22.2339	16.1275	11.8792	16.8876	6.64569	12.5437	14.3559
115	210	gga-miR-148b-5p	GAGGTTCTGTCCTACACTCCGGCT	24	chr33	+	1171913	1171973	cGAGGTTCTGTCCTACACTCCGGCTgtggctatgggcagTCAGTGCATCACAGAACTTGGT	1	gga-mir-148b,	gga-mir-148b	cGAGGTTCTGTCCTACACTCCGGCTgtggctatgggcagTCAGTGCATCACAGAACTTGGT	gga-miR-148b-5p	GAGGTTCTGTCCTACACTCCGGCT	5'	Yes	gp1a	..(((((((((....((((..((((((........))))))))))....)))))))))...	56	55.7	-20.8	341	456	261	252	199	308	155	129	172	42	70	63	100	81	67	25	40	31	290.19	270.952	290.153	150.523	147.747	144.483	93.6438	107.876	88.1864
115	211	gga-miR-148b-3p	TCAGTGCATCACAGAACTTGGT	22	chr33	+	1171913	1171973	cGAGGTTCTGTCCTACACTCCGGCTgtggctatgggcagTCAGTGCATCACAGAACTTGGT	1	gga-mir-148b,	gga-mir-148b	cGAGGTTCTGTCCTACACTCCGGCTgtggctatgggcagTCAGTGCATCACAGAACTTGGT	gga-miR-148b-3p	TCAGTGCATCACAGAACTTGGT	3'	Yes	gp1a	..(((((((((....((((..((((((........))))))))))....)))))))))...	56	55.7	-20.8	30410	38740	17758	36887	29255	48616	40276	27744	36439	11332	14877	12682	14243	9934	10989	4916	6152	5118	25878.8	23019	19741.5	22033.2	21720.4	22805.8	24332.9	23200.9	18682.7
116	212	gga-miR-148a-5p	AAAGTTCTGTGACACTCAGACT	22	chr2	-	32178254	32178321	gaagcAAAGTTCTGTGACACTCAGACTctggttacgatagcagTCAGTGCACTACAGAACTTTGTctc	16	gga-mir-148a,hsa-mir-148a,ppy-mir-148a,mml-mir-148a,bta-mir-148a,eca-mir-148a,ssc-mir-148a,oar-mir-148a,ptr-mir-148a,cfa-mir-148a,mdo-mir-148,cgr-mir-148a,tch-mir-148a,ppa-mir-148a,xla-mir-148a,ocu-mir-148a,	gga-mir-148a	gaagcAAAGTTCTGTGACACTCAGACTctggttacgatagcagTCAGTGCACTACAGAACTTTGTctc	gga-miR-148a-5p	AAAGTTCTGTGACACTCAGACT	5'	Yes	gp1a	((..((((((((((((.((((..(((((((.......))).))))))))...))))))))))))..))	68	45.6	-25.6	183	295	102	288	180	396	78	59	71	61	56	65	120	43	45	20	15	8	155.732	175.287	113.393	172.027	133.641	185.764	47.124	49.3387	36.4025
116	213	gga-miR-148a-3p	TCAGTGCACTACAGAACTTTGT	22	chr2	-	32178254	32178321	gaagcAAAGTTCTGTGACACTCAGACTctggttacgatagcagTCAGTGCACTACAGAACTTTGTctc	16	gga-mir-148a,hsa-mir-148a,ppy-mir-148a,mml-mir-148a,bta-mir-148a,eca-mir-148a,ssc-mir-148a,oar-mir-148a,ptr-mir-148a,cfa-mir-148a,mdo-mir-148,cgr-mir-148a,tch-mir-148a,ppa-mir-148a,xla-mir-148a,ocu-mir-148a,	gga-mir-148a	gaagcAAAGTTCTGTGACACTCAGACTctggttacgatagcagTCAGTGCACTACAGAACTTTGTctc	gga-miR-148a-3p	TCAGTGCACTACAGAACTTTGT	3'	Yes	gp1a	((..((((((((((((.((((..(((((((.......))).))))))))...))))))))))))..))	68	45.6	-25.6	208001	340132	140345	376987	313811	503663	412780	264361	436613	245313	315219	324924	248195	230162	313658	113235	112395	93836	177008	202104	156021	225180	232989	236269	249382	221072	223857
117	214	gga-miR-153-5p_L+1	GTCATTTTTGTGATGTTGCAGCT	23	chr2	-	8846559	8846657	ctaattagcggttgccagtGTCATTTTTGTGATGTTGCAGCTagtaatatgagcccagTTGCATAGTCACAAAAGTGATCATtggaaactgtgactctg	34	gga-mir-153,tgu-mir-153-1,hsa-mir-153-2,bta-mir-153-2,ppy-mir-153-2,mml-mir-153-2,rno-mir-153,ssc-mir-153,ggo-mir-153,mne-mir-153-2,mmu-mir-153,eca-mir-153-1,eca-mir-153-2,ptr-mir-153,cfa-mir-153,efu-mir-153-1,mdo-mir-153-2,oan-mir-153-2,ssa-mir-153b,dre-mir-153a,aca-mir-153-1,aca-mir-153-1,aca-mir-153-2,aca-mir-153-2,aca-mir-153-1,aca-mir-153-1,aca-mir-153-2,aca-mir-153-2,oha-mir-153-1,oha-mir-1…	gga-mir-153	agcggttgccagtgTCATTTTTGTGATGTTGCAGCTagtaatatgagcccagTTGCATAGTCACAAAAGTGAtcattggaaactgtg	gga-miR-153-5p	TCATTTTTGTGATGTTGCAGCT	5'	Diff	gp1a	.......((((((.(((((((((((((((((((..(((((((.((.......))..)))))))..))))))))))))).)))))).)))))).......	85	41.4	-40.5	0	0	0	9	0	0	5	0	0	0	0	0	0	0	0	0	0	0	0	0	0	5.37583	0	0	3.02077	0	0
117	215	gga-miR-153-3p_R+4	TTGCATAGTCACAAAAGTGATCAT	24	chr2	-	8846559	8846657	ctaattagcggttgccagtGTCATTTTTGTGATGTTGCAGCTagtaatatgagcccagTTGCATAGTCACAAAAGTGATCATtggaaactgtgactctg	34	gga-mir-153,tgu-mir-153-1,hsa-mir-153-2,bta-mir-153-2,ppy-mir-153-2,mml-mir-153-2,rno-mir-153,ssc-mir-153,ggo-mir-153,mne-mir-153-2,mmu-mir-153,eca-mir-153-1,eca-mir-153-2,ptr-mir-153,cfa-mir-153,efu-mir-153-1,mdo-mir-153-2,oan-mir-153-2,ssa-mir-153b,dre-mir-153a,aca-mir-153-1,aca-mir-153-1,aca-mir-153-2,aca-mir-153-2,aca-mir-153-1,aca-mir-153-1,aca-mir-153-2,aca-mir-153-2,oha-mir-153-1,oha-mir-1…	gga-mir-153	agcggttgccagtgTCATTTTTGTGATGTTGCAGCTagtaatatgagcccagTTGCATAGTCACAAAAGTGAtcattggaaactgtg	gga-miR-153-3p	TTGCATAGTCACAAAAGTGA	3'	Diff	gp1a	.......((((((.(((((((((((((((((((..(((((((.((.......))..)))))))..))))))))))))).)))))).)))))).......	85	41.4	-40.5	88	119	97	90	58	82	107	76	83	18	16	10	76	36	37	32	5	0	74.8877	70.7089	107.835	53.7583	43.0621	38.4663	64.6444	63.555	42.5551
118	216	gga-miR-155_R+1	TTAATGCTAATCGTGATAGGGGT	23	chr1	+	102485091	102485174	ctgtatgttgTTAATGCTAATCGTGATAGGGGTttttacctctgaatgactcctacatgttagcattaacactgtaccatgcct	14	gga-mir-155,tgu-mir-155,hsa-mir-155,bta-mir-155,eca-mir-155,ppy-mir-155,mml-mir-155,ptr-mir-155,cfa-mir-155,efu-mir-155,cgr-mir-155,tch-mir-155,ppa-mir-155,ocu-mir-155,	gga-mir-155	tgTTAATGCTAATCGTGATAGGGGtttttacctctgaatgactcctacatgttagcattaaca	gga-miR-155	TTAATGCTAATCGTGATAGGGG	5'	Diff	gp1a	..((((..((((((((((((.((((.((((((((((((....)))).))))))))))))))))))))))))..)))).......	75	39.3	-32.2	22	12	9	0	18	6	39	8	184	97	97	22	307	87	7251	405	440	190	18.7219	7.13031	10.0053	0	13.3641	2.81461	23.562	6.69	94.339
119	217	gga-miR-181b-5p_R+2	AACATTCATTGCTGTCGGTGGGTT	24	chr8	+	2005358	2005446	aaaaggtcacaatcAACATTCATTGCTGTCGGTGGGTTtaactatgtggacaagCTCACTGAACAATGAATGCAActgtggccccacat	19	gga-mir-181b-1,tgu-mir-181b-1,mmu-mir-181b-1,cfa-mir-181b-1,efu-mir-181b,mdo-mir-181b-1,ssc-mir-181b-1,aca-mir-181b-2,aca-mir-181b-2,aca-mir-181b-2,aca-mir-181b-2,ipu-mir-181b-1,cgr-mir-181b,xtr-mir-181b-1,tch-mir-181b,ola-mir-181b-1,tni-mir-181b-1,fru-mir-181b,ocu-mir-181b-1,	gga-mir-181b-1	aaaaggtcacaatcAACATTCATTGCTGTCGGTGGGtttaactatgtggacaagcTCACTGAACAATGAATGCAACtgtggccccacat	gga-miR-181b-5p	AACATTCATTGCTGTCGGTGGG	5'	Diff	gp1a	....(((((((.....(((((((((...(((((((((((..((....))..))))))))))).)))))))))....)))))))......	79	43.8	-33.1	39707	58391.5	35908.5	39619	25075	45923.5	14431	11179	16902	2940.5	3610.5	2840.5	1863	1645.5	1970.5	680	1172	1091	33790.5	34695.8	39919.4	23665	18616.9	21542.8	8718.54	9348.43	8665.85
119	218	gga-miR-181b-1-3p_L+1R-1	CTCACTGAACAATGAATGCAA	21	chr8	+	2005358	2005446	aaaaggtcacaatcAACATTCATTGCTGTCGGTGGGTTtaactatgtggacaagCTCACTGAACAATGAATGCAActgtggccccacat	19	gga-mir-181b-1,tgu-mir-181b-1,mmu-mir-181b-1,cfa-mir-181b-1,efu-mir-181b,mdo-mir-181b-1,ssc-mir-181b-1,aca-mir-181b-2,aca-mir-181b-2,aca-mir-181b-2,aca-mir-181b-2,ipu-mir-181b-1,cgr-mir-181b,xtr-mir-181b-1,tch-mir-181b,ola-mir-181b-1,tni-mir-181b-1,fru-mir-181b,ocu-mir-181b-1,	gga-mir-181b-1	aaaaggtcacaatcAACATTCATTGCTGTCGGTGGGtttaactatgtggacaagcTCACTGAACAATGAATGCAACtgtggccccacat	gga-miR-181b-1-3p	TCACTGAACAATGAATGCAAC	3'	Diff	gp1a	....(((((((.....(((((((((...(((((((((((..((....))..))))))))))).)))))))))....)))))))......	79	43.8	-33.1	273	393.5	134	213	165	219	100	89	102	67	30	12	50	40	27	18	0	5	232.322	233.815	148.967	127.228	122.504	102.733	60.4153	74.4262	52.2966
120	219	gga-miR-181b-5p_R+2	AACATTCATTGCTGTCGGTGGGTT	24	chr17	+	9983772	9983857	ctaatggctgcaatcAACATTCATTGCTGTCGGTGGGTTttcattgctatcaACTCACTGATCAATGAATGCAAactgcggaccag	21	gga-mir-181b-2,tgu-mir-181b-2,hsa-mir-181b-2,eca-mir-181b,bta-mir-181b-2,ppy-mir-181b-2,mml-mir-181b-2,ptr-mir-181b-2,cfa-mir-181b-2,efu-mir-181e,mdo-mir-181b-2,oan-mir-181b-2,ssc-mir-181b-2,dre-mir-181b-2,aca-mir-181b-1,aca-mir-181b-1,aca-mir-181b-1,aca-mir-181b-1,chi-mir-181b,ccr-mir-181b,ocu-mir-181b-2,	gga-mir-181b-2	ctaatggctgcaatcAACATTCATTGCTGTCGGTGGGttttcattgctatcaacTCACTGATCAATGAATGCAAActgcggacca	gga-miR-181b-5p	AACATTCATTGCTGTCGGTGGG	5'	Diff	gp1a	....((((((((.....(((((((((..(((((((((((............)))))))))))))))))))).....))))).))).	81	44.2	-32.2	39707	58391.5	35908.5	39619	25075	45923.5	14431	11179	16902	2940.5	3610.5	2840.5	1863	1645.5	1970.5	680	1172	1091	33790.5	34695.8	39919.4	23665	18616.9	21542.8	8718.54	9348.43	8665.85
120	220	gga-miR-181b-2-3p_L+2R-1	ACTCACTGATCAATGAATGCAA	22	chr17	+	9983772	9983857	ctaatggctgcaatcAACATTCATTGCTGTCGGTGGGTTttcattgctatcaACTCACTGATCAATGAATGCAAactgcggaccag	21	gga-mir-181b-2,tgu-mir-181b-2,hsa-mir-181b-2,eca-mir-181b,bta-mir-181b-2,ppy-mir-181b-2,mml-mir-181b-2,ptr-mir-181b-2,cfa-mir-181b-2,efu-mir-181e,mdo-mir-181b-2,oan-mir-181b-2,ssc-mir-181b-2,dre-mir-181b-2,aca-mir-181b-1,aca-mir-181b-1,aca-mir-181b-1,aca-mir-181b-1,chi-mir-181b,ccr-mir-181b,ocu-mir-181b-2,	gga-mir-181b-2	ctaatggctgcaatcAACATTCATTGCTGTCGGTGGGttttcattgctatcaacTCACTGATCAATGAATGCAAActgcggacca	gga-miR-181b-2-3p	TCACTGATCAATGAATGCAAA	3'	Diff	gp1a	....((((((((.....(((((((((..(((((((((((............)))))))))))))))))))).....))))).))).	81	44.2	-32.2	162	310.5	118	248	203	350	153	74	116	5	0	0	0	0	0	0	0	0	137.861	184.497	131.18	148.134	150.717	164.185	92.4355	61.8825	59.4746
121	221	gga-miR-181a-5p	AACATTCAACGCTGTCGGTGAGT	23	chr17	+	9982132	9982229	gccatctttggatagcttcagtgAACATTCAACGCTGTCGGTGAGTttgagaactaagaaaaACCATCGACCGTTGACTGTACCttgaggtttatcac	18	gga-mir-181a-2,tgu-mir-181a-2,cfa-mir-181a-2,tch-mir-181a-2,ocu-mir-181a-2,oan-mir-181a-2,ssa-mir-181a-2,ssa-mir-181a-4,ssa-mir-181a-1,ssa-mir-181a-3,aca-mir-181a-2,aca-mir-181a-2,aca-mir-181a-2,aca-mir-181a-2,ipu-mir-181a-3,ipu-mir-181a-5,ipu-mir-181a-1,oha-mir-181a-1,	gga-mir-181a-2	gccatctttggatagcttcagtgAACATTCAACGCTGTCGGTGAGTttgagaactaagaaaaaccatcgaccgttgactgtaccttgaggt	gga-miR-181a-5p	AACATTCAACGCTGTCGGTGAGT	5'	Yes	gp1a	..........(((((((((((...(((.((((((..(((((((.((((............))))))))))))))))).)))...)))))))).)))..	86	43.9	-30.2	67074.5	99318	68777	95472.5	72041.5	123480	67862	57499.5	82492	11492	13231.5	11247.5	12467	8933.5	10307.5	5730	7428.5	6412.5	57080.2	59014	76459.1	57027.1	53487.2	57924.4	40999.1	48083.9	42294.6
122	223	gga-miR-181a-5p	AACATTCAACGCTGTCGGTGAGT	23	chr8	+	2005169	2005286	tgtagtggttgcttcagtgAACATTCAACGCTGTCGGTGAGTttggaatttaagtgaaaACCATCGACCGTTGATTGTACCctccagctaaccatcctcctccttacttcatgctttc	19	gga-mir-181a-1,tgu-mir-181a-1,mmu-mir-181a-1,eca-mir-181a-2,cfa-mir-181a-1,ocu-mir-181a-1,efu-mir-181a,rno-mir-181a-1,mdo-mir-181a-1,oan-mir-181a-1,aca-mir-181a-1,aca-mir-181a-1,aca-mir-181a-1,aca-mir-181a-1,ipu-mir-181a-2,cgr-mir-181a,tch-mir-181a-1,sha-mir-181a-1,xla-mir-181a,	gga-mir-181a-1	tgtagtggttgcttcagtgAACATTCAACGCTGTCGGTGAGTttggaatttaagtgaaaACCATCGACCGTTGATTGTACCctccagctaaccatcctcctcct	gga-miR-181a-5p	AACATTCAACGCTGTCGGTGAGT	5'	Yes	gp1a	....(((((((((..((...(((.((((((..(((((((.((((...((....))..))))))))))))))))).)))...))..))).)))))).......................	91	44.9	-31.2	67074.5	99318	68777	95472.5	72041.5	123480	67862	57499.5	82492	11492	13231.5	11247.5	12467	8933.5	10307.5	5730	7428.5	6412.5	57080.2	59014	76459.1	57027.1	53487.2	57924.4	40999.1	48083.9	42294.6
122	224	gga-miR-181a-3p	ACCATCGACCGTTGATTGTACC	22	chr8	+	2005169	2005286	tgtagtggttgcttcagtgAACATTCAACGCTGTCGGTGAGTttggaatttaagtgaaaACCATCGACCGTTGATTGTACCctccagctaaccatcctcctccttacttcatgctttc	19	gga-mir-181a-1,tgu-mir-181a-1,mmu-mir-181a-1,eca-mir-181a-2,cfa-mir-181a-1,ocu-mir-181a-1,efu-mir-181a,rno-mir-181a-1,mdo-mir-181a-1,oan-mir-181a-1,aca-mir-181a-1,aca-mir-181a-1,aca-mir-181a-1,aca-mir-181a-1,ipu-mir-181a-2,cgr-mir-181a,tch-mir-181a-1,sha-mir-181a-1,xla-mir-181a,	gga-mir-181a-1	tgtagtggttgcttcagtgAACATTCAACGCTGTCGGTGAGTttggaatttaagtgaaaACCATCGACCGTTGATTGTACCctccagctaaccatcctcctcct	gga-miR-181a-3p	ACCATCGACCGTTGATTGTACC	3'	Yes	gp1a	....(((((((((..((...(((.((((((..(((((((.((((...((....))..))))))))))))))))).)))...))..))).)))))).......................	91	44.9	-31.2	3944.5	6210.5	2497	4675	3368.5	6039	2223	1400.5	2175.5	954	1083	1068	1346.5	880	904	607.5	565	445.5	3356.76	3690.23	2775.91	2792.45	2500.94	2832.9	1343.03	1171.17	1115.4
123	225	gga-miR-182-5p_R-1	TTTGGCAATGGTAGAACTCACACT	24	chr1	-	843232	843313	ggctgctTTTGGCAATGGTAGAACTCACACTggtgcgctcgcaggatccGGTGGTTCTAGACTTGCCAACTacagccccggg	13	gga-mir-182,eca-mir-182,mdo-mir-182,ssa-mir-182,dre-mir-182,ipu-mir-182,oha-mir-182,tni-mir-182,fru-mir-182,xla-mir-182-1,xla-mir-182-2,pol-mir-182,ocu-mir-182,	gga-mir-182	ggctgctTTTGGCAATGGTAGAACTCACACTGgtgcgctcgcaggatccggTGGTTCTAGACTTGCCAACtacagccccggg	gga-miR-182-5p	TTTGGCAATGGTAGAACTCACACTG	5'	Diff	gp1a	(((((...(((((((...((((((...(((((((((....)))....))))))))))))...)))))))...))))).....	77	58.5	-32.9	705	1607	759	2605	2258	2096	1514	1378	1419	137	382	366	146	212	347	103	124	96	599.953	954.867	843.778	1556.01	1676.45	983.236	914.688	1152.35	727.538
123	226	gga-miR-182-3p_L+2R+1	GGTGGTTCTAGACTTGCCAACT	22	chr1	-	843232	843313	ggctgctTTTGGCAATGGTAGAACTCACACTggtgcgctcgcaggatccGGTGGTTCTAGACTTGCCAACTacagccccggg	13	gga-mir-182,eca-mir-182,mdo-mir-182,ssa-mir-182,dre-mir-182,ipu-mir-182,oha-mir-182,tni-mir-182,fru-mir-182,xla-mir-182-1,xla-mir-182-2,pol-mir-182,ocu-mir-182,	gga-mir-182	ggctgctTTTGGCAATGGTAGAACTCACACTGgtgcgctcgcaggatccggTGGTTCTAGACTTGCCAACtacagccccggg	gga-miR-182-3p	TGGTTCTAGACTTGCCAAC	3'	Diff	gp1a	(((((...(((((((...((((((...(((((((((....)))....))))))))))))...)))))))...))))).....	77	58.5	-32.9	0	0	0	7	0	0	0	0	0	0	0	0	0	0	0	0	0	0	0	0	0	4.1812	0	0	0	0	0
124	227	gga-miR-183	TATGGCACTGGTAGAATTCACTG	23	chr1	-	844362	844459	actcctgttctgtgTATGGCACTGGTAGAATTCACTGtgcaaccccgcggtcagTGAATTACCATAGGGCCATAAacagagcagagaaagacccgcga	24	gga-mir-183,tgu-mir-183,mmu-mir-183,bta-mir-183,ssc-mir-183,eca-mir-183,cfa-mir-183,tch-mir-183,ocu-mir-183,rno-mir-183,mdo-mir-183,ssa-mir-183-3,ssa-mir-183-2,dre-mir-183,ipu-mir-183,chi-mir-183,cgr-mir-183,oha-mir-183,xtr-mir-183,ola-mir-183-2,ccr-mir-183,tni-mir-183,fru-mir-183,xla-mir-183,	gga-mir-183	actcctgttctgtgTATGGCACTGGTAGAATTCACTGtgcaaccccgcggtcagtgaattaccatagggccataaacagagcagagaaagacccgcga	gga-miR-183	TATGGCACTGGTAGAATTCACTG	5'	Yes	gp1a	..(((((((((((.((((((..(((((..(((((((((((......)))..)))))))))))))....)))))).))))))))).))...........	85	51	-41	402	966	370	906	779	873	625	530	508	106	299	252	115	166	238	76	61	68	342.101	573.99	411.328	541.167	578.368	409.525	377.596	443.212	260.458
125	229	gga-miR-184-3p	TGGACGGAGAACTGATAAGGGT	22	chr10	+	19996770	19996843	ccgctctcacccccttatcacttttccagcccagcttcttcgctctgactgtTGGACGGAGAACTGATAAGGGT	3	gga-mir-184,xla-mir-184,ocu-mir-184,	gga-mir-184	ccgctctcacccCCTTATCACTTTTCCAGCCCAGCttcttcgctctgactgtTGGACGGAGAACTGATAAGGGT	gga-miR-184-3p	TGGACGGAGAACTGATAAGGGT	3'	Yes	gp1a	...........(((((((((.((((((...(((((.((........))..)))))..)))))).))))))))).	62	54.1	-27.2	986	1201	475	748	564	1120	404	312	524	96	193	49	60	97	461	42	115	49	839.083	713.625	528.056	446.792	418.741	525.393	244.078	260.91	268.661
126	230	gga-miR-187-5p_L-1R+2	GCTACAACACAGGACATGGGAGT	23	chr2	+	83889612	83889701	aaactattgtgagacctccgGCTACAACACAGGACATGGGAGCttttctgaacccTCGTGTCTTGTGTTGCAGCCAGaggggcacatctt	8	gga-mir-187,tgu-mir-187,mdo-mir-187,oan-mir-187,aca-mir-187,aca-mir-187,aca-mir-187,aca-mir-187,	gga-mir-187	aaactattgtgagacctccGGCTACAACACAGGACATGGGAgcttttctgaacccTCGTGTCTTGTGTTGCAGCCagaggggcaca	gga-miR-187-5p	GGCTACAACACAGGACATGGGA	5'	Diff	gp1a	.......((((...((((.((((.((((((((((((((((..............)))))))))))))))).)))).))))..))))....	79	51.1	-43.7	14	30	25	19	0	58	0	5	0	0	0	0	0	0	0	0	0	0	11.914	17.8258	27.7924	11.349	0	27.2079	0	4.18125	0
126	231	gga-miR-187-3p_R+2	TCGTGTCTTGTGTTGCAGCCAG	22	chr2	+	83889612	83889701	aaactattgtgagacctccgGCTACAACACAGGACATGGGAGCttttctgaacccTCGTGTCTTGTGTTGCAGCCAGaggggcacatctt	8	gga-mir-187,tgu-mir-187,mdo-mir-187,oan-mir-187,aca-mir-187,aca-mir-187,aca-mir-187,aca-mir-187,	gga-mir-187	aaactattgtgagacctccGGCTACAACACAGGACATGGGAgcttttctgaacccTCGTGTCTTGTGTTGCAGCCagaggggcaca	gga-miR-187-3p	TCGTGTCTTGTGTTGCAGCC	3'	Diff	gp1a	.......((((...((((.((((.((((((((((((((((..............)))))))))))))))).)))).))))..))))....	79	51.1	-43.7	432	670	415	404	37	818	93	79	41	26	34	21	32	18	5	5	6	8	367.631	398.109	461.354	241.315	27.4706	383.725	56.1863	66.0637	21.0212
127	232	gga-miR-190b-5p	TGATATGTTTGATATTAGGTTG	22	chr25	-	2120321	2120406	ccctgcctctgtcTGATATGTTTGATATTAGGTTGtttgattggaaaccaactaaatatcaaacatattcttacagcggcagggcc	6	gga-mir-190b,aca-mir-190b,aca-mir-190b,aca-mir-190b,aca-mir-190b,xla-mir-190,	gga-mir-190b	ccctgcctctgtcTGATATGTTTGATATTAGGTTGtttgattggaaaccaaCTAAATATCAAACATATTCTTAcagcggcagggc	gga-miR-190b-5p	TGATATGTTTGATATTAGGTTG	5'	Yes	gp1a	(((((((.((((..(((((((((((((((..(((((((......))).))))..)))))))))))))).)..)))).)))))))..	84	40.7	-40.9	29	44	16	41	59	85	52	31	42	6	5	8	7	0	0	0	0	0	24.6789	26.1445	17.7871	24.4899	43.8045	39.8736	31.416	25.9237	21.5339
128	233	gga-miR-190a-5p_R+1	TGATATGTTTGATATATTAGGTT	23	chr10	-	4205993	4206086	ctgcaggactctgtgTGATATGTTTGATATATTAGGTTgttatttaatccaACTATATATCAAACATATTCCTacagtgtcctgccctgtctcc	29	gga-mir-190a,tgu-mir-190,hsa-mir-190a,bta-mir-190a,ppy-mir-190a,ptr-mir-190a,mml-mir-190a,cfa-mir-190a,ggo-mir-190a,ppa-mir-190,mmu-mir-190a,eca-mir-190a,rno-mir-190a-2,rno-mir-190a-1,mdo-mir-190a,oan-mir-190a,ssc-mir-190a,ssa-mir-190a,aca-mir-190a,aca-mir-190a,aca-mir-190a,aca-mir-190a,ipu-mir-190a,cgr-mir-190a,oha-mir-190a,tch-mir-190a,ocu-mir-190a,tni-mir-190,fru-mir-190,	gga-mir-190a	tgcaggactctgtgTGATATGTTTGATATATTAGGTtgttatttaatccaaCTATATATCAAACATATTCCTacagtgtcctgcc	gga-miR-190a-5p	TGATATGTTTGATATATTAGGT	5'	Diff	gp1a	..(((((((.(((((.((((((((((((((((..(((((..........)))))))))))))))))))))..))))).))))))).........	83	37.2	-39.6	778	1581	1033	1419	1432	1767	2321	1438	2495	433	329	169	698	301	176	141	61	68	662.075	939.418	1148.38	847.59	1063.19	828.902	1402.24	1202.53	1279.22
128	234	gga-miR-190a-3p_L+1	ACTATATATCAAACATATTCCT	22	chr10	-	4205993	4206086	ctgcaggactctgtgTGATATGTTTGATATATTAGGTTgttatttaatccaACTATATATCAAACATATTCCTacagtgtcctgccctgtctcc	29	gga-mir-190a,tgu-mir-190,hsa-mir-190a,bta-mir-190a,ppy-mir-190a,ptr-mir-190a,mml-mir-190a,cfa-mir-190a,ggo-mir-190a,ppa-mir-190,mmu-mir-190a,eca-mir-190a,rno-mir-190a-2,rno-mir-190a-1,mdo-mir-190a,oan-mir-190a,ssc-mir-190a,ssa-mir-190a,aca-mir-190a,aca-mir-190a,aca-mir-190a,aca-mir-190a,ipu-mir-190a,cgr-mir-190a,oha-mir-190a,tch-mir-190a,ocu-mir-190a,tni-mir-190,fru-mir-190,	gga-mir-190a	tgcaggactctgtgTGATATGTTTGATATATTAGGTtgttatttaatccaaCTATATATCAAACATATTCCTacagtgtcctgcc	gga-miR-190a-3p	CTATATATCAAACATATTCCT	3'	Diff	gp1a	..(((((((.(((((.((((((((((((((((..(((((..........)))))))))))))))))))))..))))).))))))).........	83	37.2	-39.6	43	83	44	39	56	62	112	47	126	291	231	97	464	173	142	111	31	40	36.5929	49.318	48.9146	23.2953	41.5772	29.0843	67.6652	39.3037	64.6017
129	235	gga-miR-191-5p_R-1	CAACGGAATCCCAAAAGCAGCT	22	chr12	+	11670979	11671038	CAACGGAATCCCAAAAGCAGCTgtccccgcagcgcccagCTGCCCTGGGATTTCGTTACC	1	gga-mir-191,	gga-mir-191	CAACGGAATCCCAAAAGCAGCTGtccccgcagcgcccagCTGCCCTGGGATTTCGTTACC	gga-miR-191-5p	CAACGGAATCCCAAAAGCAGCTG	5'	Diff	gp1a	.((((((((((((...(((((((.............)))))))..))))))))))))...	56	61.7	-28.1	24112	39183	18266	47733	41312	58432	87693	64154	92662	128635	162738	132158	116759	91673	338268	82669	145891	104582	20519.2	23282.2	20306.2	28511.6	30672.1	27410.5	52980	53648.7	47508.9
129	236	gga-miR-191-3p	CTGCCCTGGGATTTCGTTACC	21	chr12	+	11670979	11671038	CAACGGAATCCCAAAAGCAGCTgtccccgcagcgcccagCTGCCCTGGGATTTCGTTACC	1	gga-mir-191,	gga-mir-191	CAACGGAATCCCAAAAGCAGCTGtccccgcagcgcccagCTGCCCTGGGATTTCGTTACC	gga-miR-191-3p	CTGCCCTGGGATTTCGTTACC	3'	Yes	gp1a	.((((((((((((...(((((((.............)))))))..))))))))))))...	56	61.7	-28.1	192	271	92	320	227	434	287	235	240	279	301	249	609	385	983	243	319	348	163.391	161.026	102.276	191.141	168.536	203.59	173.392	196.519	123.051
130	237	gga-miR-193a-5p	TGGGTCTTTGCGGGCGAGATGA	22	chr18	+	6491326	6491405	gagctgagggcTGGGTCTTTGCGGGCGAGATGAgaggttcgtgtcttcAACTGGCCTACAAAGTCCCAgttctcggctcc	6	gga-mir-193a,tgu-mir-193b,efu-mir-193a,mdo-mir-193a,ssc-mir-193a,oha-mir-193,	gga-mir-193a	agctgagggcTGGGTCTTTGCGGGCGAGATGAgaggttcgtgtcttcAACTGGCCTACAAAGTCCCAGTtctcggct	gga-miR-193a-5p	TGGGTCTTTGCGGGCGAGATGA	5'	Yes	gp1a	((((((((..(((((.(((((..(((.((.(((.(((......)))))).)).)))..))))).)))))..)))))))).	79	58.8	-49.2	1837	2030	1170	1913	1478	2640	1872	1521	2065	3741	5527	4190	5851	4885	5805	3098	5220	5257	1563.28	1206.21	1300.68	1142.66	1097.34	1238.43	1130.98	1271.94	1058.75
130	238	gga-miR-193a-3p_R-2	AACTGGCCTACAAAGTCCCA	20	chr18	+	6491326	6491405	gagctgagggcTGGGTCTTTGCGGGCGAGATGAgaggttcgtgtcttcAACTGGCCTACAAAGTCCCAgttctcggctcc	6	gga-mir-193a,tgu-mir-193b,efu-mir-193a,mdo-mir-193a,ssc-mir-193a,oha-mir-193,	gga-mir-193a	agctgagggcTGGGTCTTTGCGGGCGAGATGAgaggttcgtgtcttcAACTGGCCTACAAAGTCCCAGTtctcggct	gga-miR-193a-3p	AACTGGCCTACAAAGTCCCAGT	3'	Diff	gp1a	((((((((..(((((.(((((..(((.((.(((.(((......)))))).)).)))..))))).)))))..)))))))).	79	58.8	-49.2	88	136	93	171	127	216	160	110	163	183	168	73	659	263	270	247	135	83	74.8877	80.8102	103.388	102.141	94.2911	101.326	96.6645	91.9874	83.572
131	239	gga-miR-193b-5p	CGGGGTTTTGGGGGCGAGATGA	22	chr14	+	764293	764383	gctgtggttccagagtCGGGGTTTTGGGGGCGAGATGAgcttatgttttatccAACTGGCCCACAAAGTCCCGCTtttggtggtcactttg	13	gga-mir-193b,tgu-mir-193a,mmu-mir-193b,bta-mir-193b,eca-mir-193b,efu-mir-193b,rno-mir-193b,mdo-mir-193b,tch-mir-193b,ocu-mir-193b,oan-mir-193,chi-mir-193a,cgr-mir-193b,	gga-mir-193b	gtggttccagagtCGGGGTTTTGGGGGCGAGATGAgcttatgttttatccAACTGGCCCACAAAGTCCCGCTTTtggtggtca	gga-miR-193b-5p	CGGGGTTTTGGGGGCGAGATGA	5'	Yes	gp1a	...(((..((((((..((((..((((.((((.((.(((((....))).....)).)).)))).))))..))))..))))).)..)))....	84	52.7	-34.8	7	14	7	12	5	17	0	0	9	0	0	7	0	0	0	0	0	0	5.95698	8.31869	7.78188	7.16778	3.71225	7.97472	0	0	4.61441
131	240	gga-miR-193b-3p_R-2	AACTGGCCCACAAAGTCCCGCT	22	chr14	+	764293	764383	gctgtggttccagagtCGGGGTTTTGGGGGCGAGATGAgcttatgttttatccAACTGGCCCACAAAGTCCCGCTtttggtggtcactttg	13	gga-mir-193b,tgu-mir-193a,mmu-mir-193b,bta-mir-193b,eca-mir-193b,efu-mir-193b,rno-mir-193b,mdo-mir-193b,tch-mir-193b,ocu-mir-193b,oan-mir-193,chi-mir-193a,cgr-mir-193b,	gga-mir-193b	gtggttccagagtCGGGGTTTTGGGGGCGAGATGAgcttatgttttatccAACTGGCCCACAAAGTCCCGCTTTtggtggtca	gga-miR-193b-3p	AACTGGCCCACAAAGTCCCGCTTT	3'	Diff	gp1a	...(((..((((((..((((..((((.((((.((.(((((....))).....)).)).)))).))))..))))..))))).)..)))....	84	52.7	-34.8	2614	3469	2020	7323	5681	12538	5897	4897	6486	1326	1008	1233	2594	1626	1853	1471	895	1392	2224.51	2061.25	2245.63	4374.14	4217.85	5881.59	3562.69	4095.11	3325.45
132	241	gga-miR-194_R+1	TGTAACAGCAACTCCATGTGGAC	23	chr3	+	18822853	18822927	tggtgctctcataTGTAACAGCAACTCCATGTGGACtacactgacttccagtggagatgctgttacttttgatag	3	gga-mir-194,tgu-mir-194-1,tgu-mir-194-2,	gga-mir-194	tggtgctctcataTGTAACAGCAACTCCATGTGGActacactgacttccagtggagatgctgttacttttgatag	gga-miR-194	TGTAACAGCAACTCCATGTGGA	5'	Diff	gp1a	.....((.(((...(((((((((.((((((.((((...........)))))))))).)))))))))...))).))	70	44	-28.5	150	185	141	78	106	134	121	53	34	171	105	112	140	126	150	69	111	144	127.649	109.926	156.749	46.5906	78.6996	62.8596	73.1026	44.3212	17.4322
133	242	gga-miR-196-5p_R+1	TAGGTAGTTTCATGTTGTTGGG	22	chr2	-	32707474	32707567	aactgctctgtggttTAGGTAGTTTCATGTTGTTGGGgctccacctttctctCTACAGCACGAAACTGCCTTAAttacttcagttgatatcatc	6	gga-mir-196-2,gga-mir-196-5,gga-mir-196-4,tgu-mir-196,mdo-mir-196b,oan-mir-196b,	gga-mir-196-2	aactgctctgtggttTAGGTAGTTTCATGTTGTTGGggctccacctttctctCTACAGCACGAAACTGCCTTAAttacttcagttgatatcatc	gga-miR-196-5p	TAGGTAGTTTCATGTTGTTGG	5'	Diff	gp1a	(((((....((..((.((((((((((.((((((.((((...........)))).)))))).)))))))))).))..))..))))).........	85	42.6	-33.3	1391.33	2356.17	1427.67	1846.33	1545.67	2563.67	941	671.333	1107.17	124	126.667	140.667	76	60	71.3333	36.3333	38.6667	64.3333	1184.02	1400.02	1587.13	1102.84	1147.58	1202.62	568.508	561.402	567.657
133	243	gga-miR-196-2-3p	CTACAGCACGAAACTGCCTTAA	22	chr2	-	32707474	32707567	aactgctctgtggttTAGGTAGTTTCATGTTGTTGGGgctccacctttctctCTACAGCACGAAACTGCCTTAAttacttcagttgatatcatc	6	gga-mir-196-2,gga-mir-196-5,gga-mir-196-4,tgu-mir-196,mdo-mir-196b,oan-mir-196b,	gga-mir-196-2	aactgctctgtggttTAGGTAGTTTCATGTTGTTGGggctccacctttctctCTACAGCACGAAACTGCCTTAAttacttcagttgatatcatc	gga-miR-196-2-3p	CTACAGCACGAAACTGCCTTAA	3'	Yes	gp1a	(((((....((..((.((((((((((.((((((.((((...........)))).)))))).)))))))))).))..))..))))).........	85	42.6	-33.3	6	16	12	5	11	17	5	0	0	0	0	0	0	0	0	0	0	0	5.10598	9.50708	13.3404	2.98657	8.16694	7.97472	3.02077	0	0
134	244	gga-miR-196-5p_R+1	TAGGTAGTTTCATGTTGTTGGG	22	chr27	+	3775033	3775130	gaatgaactagaactgctctgtgaatTAGGTAGTTTCATGTTGTTGGGctttaaattttaaacACAAGAACATCAAACTACCTGAtttactccagtta	2	gga-mir-196-1,oha-mir-196a,	gga-mir-196-1	tgaactagaactgctctgtgaatTAGGTAGTTTCATGTTGTTGGgctttaaattttaaacaCAAGAACATCAAACTACCTGATttactccagtta	gga-miR-196-5p	TAGGTAGTTTCATGTTGTTGG	5'	Diff	gp1a	...........(((((....((((((((((((((((.(((((.(((...(((((...)))))..))).))))).))))))))))))))))..))))).	86	33.7	-33.3	1391.33	2356.17	1427.67	1846.33	1545.67	2563.67	941	671.333	1107.17	124	126.667	140.667	76	60	71.3333	36.3333	38.6667	64.3333	1184.02	1400.02	1587.13	1102.84	1147.58	1202.62	568.508	561.402	567.657
134	245	gga-miR-196-1-3p_L+1R-1	ACAAGAACATCAAACTACCTGA	22	chr27	+	3775033	3775130	gaatgaactagaactgctctgtgaatTAGGTAGTTTCATGTTGTTGGGctttaaattttaaacACAAGAACATCAAACTACCTGAtttactccagtta	2	gga-mir-196-1,oha-mir-196a,	gga-mir-196-1	tgaactagaactgctctgtgaatTAGGTAGTTTCATGTTGTTGGgctttaaattttaaacaCAAGAACATCAAACTACCTGATttactccagtta	gga-miR-196-1-3p	CAAGAACATCAAACTACCTGAT	3'	Diff	gp1a	...........(((((....((((((((((((((((.(((((.(((...(((((...)))))..))).))))).))))))))))))))))..))))).	86	33.7	-33.3	0	0	0	0	0	0	0	0	0	0	0	26	0	0	0	0	0	0	0	0	0	0	0	0	0	0	0
135	246	gga-miR-196-5p_R+1	TAGGTAGTTTCATGTTGTTGGG	22	chr33	+	1025337	1025445	tttcatgcagctgatctgtggttTAGGTAGTTTCATGTTGTTGGGattggcttttagctcggcaacaagaaactgccttaattacgtcagttagtcttcatcaagggca	21	gga-mir-196-3,mmu-mir-196a-2,bta-mir-196a-2,cfa-mir-196a-2,tch-mir-196a,ocu-mir-196a-2,efu-mir-196,ssa-mir-196a-4,ssa-mir-196a-1,ssa-mir-196a-3,dre-mir-196a-1,aca-mir-196a-2,aca-mir-196a-2,aca-mir-196a-2,aca-mir-196a-2,ipu-mir-196a-1,oha-mir-196b,xtr-mir-196a,ccr-mir-196a,tni-mir-196a-1,fru-mir-196a-1,	gga-mir-196-3	tttcatgcagctgatctgtggttTAGGTAGTTTCATGTTGTTGGgattggcttttagctcggcaacaagaaactgccttaattacgtcagttagtcttcatcaagggc	gga-miR-196-5p	TAGGTAGTTTCATGTTGTTGG	5'	Diff	gp1a	........(((((((..((..((.((((((((((.(((((..(((.(((.....))))))..))))).)))))))))).))..))))))))).(((((.....))))).	84	42.2	-38.5	1391.33	2356.17	1427.67	1846.33	1545.67	2563.67	941	671.333	1107.17	124	126.667	140.667	76	60	71.3333	36.3333	38.6667	64.3333	1184.02	1400.02	1587.13	1102.84	1147.58	1202.62	568.508	561.402	567.657
136	247	gga-miR-199-5p	CCCAGTGTTCAGACTACCTGTTC	23	chr17	+	5571579	5571672	ctccactccgtctgCCCAGTGTTCAGACTACCTGTTCaggactacgagattgtACAGTAGTCTGCACATTGGTTaggctgtgctgggatacacc	27	gga-mir-199-1,tgu-mir-199-1,hsa-mir-199a-1,mmu-mir-199a-1,bta-mir-199b,bta-mir-199a-2,eca-mir-199b,ptr-mir-199a-1,cfa-mir-199-3,cfa-mir-199-1,efu-mir-199-3,mdo-mir-199b-1,ssc-mir-199b,ssa-mir-199a-3,aca-mir-199b,aca-mir-199b,aca-mir-199b,aca-mir-199b,ipu-mir-199a-4,chi-mir-199c,chi-mir-199b,oha-mir-199a,tch-mir-199b,tni-mir-199-2,fru-mir-199-2,ppa-mir-199b,ocu-mir-199a-1,	gga-mir-199-1	ctccactccgtctgCCCAGTGTTCAGACTACCTGTTCaggactacgagattgTACAGTAGTCTGCACATTGGttaggctgtgctgggatacacc	gga-miR-199-5p	CCCAGTGTTCAGACTACCTGTTC	5'	Yes	gp1a	.((((....((((..(((((((.((((((((.(((.(((..........))).))))))))))).)))))))..)))).....)))).......	86	52.1	-33.1	75548.5	107849	44935	132151	110390	182362	100189	78334	115026	31128	32783	33388.5	67268.5	29261	20382.5	13323	10153.5	8907.5	64291.5	64083.1	49954.1	78935.8	81959	85546	60529.5	65506.8	58975.4
136	248	gga-miR-199-3p_L-1R+2	ACAGTAGTCTGCACATTGGTT	21	chr17	+	5571579	5571672	ctccactccgtctgCCCAGTGTTCAGACTACCTGTTCaggactacgagattgtACAGTAGTCTGCACATTGGTTaggctgtgctgggatacacc	27	gga-mir-199-1,tgu-mir-199-1,hsa-mir-199a-1,mmu-mir-199a-1,bta-mir-199b,bta-mir-199a-2,eca-mir-199b,ptr-mir-199a-1,cfa-mir-199-3,cfa-mir-199-1,efu-mir-199-3,mdo-mir-199b-1,ssc-mir-199b,ssa-mir-199a-3,aca-mir-199b,aca-mir-199b,aca-mir-199b,aca-mir-199b,ipu-mir-199a-4,chi-mir-199c,chi-mir-199b,oha-mir-199a,tch-mir-199b,tni-mir-199-2,fru-mir-199-2,ppa-mir-199b,ocu-mir-199a-1,	gga-mir-199-1	ctccactccgtctgCCCAGTGTTCAGACTACCTGTTCaggactacgagattgTACAGTAGTCTGCACATTGGttaggctgtgctgggatacacc	gga-miR-199-3p	TACAGTAGTCTGCACATTGG	3'	Diff	gp1a	.((((....((((..(((((((.((((((((.(((.(((..........))).))))))))))).)))))))..)))).....)))).......	86	52.1	-33.1	235680	313482	134708	431752	362923	575674	417817	296170	464061	86759	84421	85750	89086.5	69369	47285.5	29572	24350.5	26002.5	200563	186268	149755	257892	269452	270049	252426	247672	237930
137	249	gga-miR-199-5p	CCCAGTGTTCAGACTACCTGTTC	23	chr8	+	4652462	4652594	tagaagcgtccggagatcctgctccgtcgcCCCAGTGTTCAGACTACCTGTTCaggacaatgctgttgtACAGTAGTCTGCACATTGGTTagactgggcaagggaaagcagcgacatggactattggggacgc	43	gga-mir-199-2,tgu-mir-199-2,hsa-mir-199a-2,ppy-mir-199a,ptr-mir-199a-2,mml-mir-199a-1,ggo-mir-199a,ppa-mir-199a,mne-mir-199a,sla-mir-199a,mmu-mir-199a-2,bta-mir-199a-1,oar-mir-199a,eca-mir-199a,cfa-mir-199-2,efu-mir-199-1,rno-mir-199a,cgr-mir-199a-2,mdo-mir-199b-2,oan-mir-199,ssc-mir-199a-1,ssa-mir-199a-1,ssa-mir-199a-2,dre-mir-199-1,aca-mir-199a-2,aca-mir-199a-2,aca-mir-199a-2,aca-mir-199a-2,ipu…	gga-mir-199-2	gaagcgtccggagatcctgctccgtcgcCCCAGTGTTCAGACTACCTGTTCaggacaatgctgttgTACAGTAGTCTGCACATTGGttagactgggcaagggaaagca	gga-miR-199-5p	CCCAGTGTTCAGACTACCTGTTC	5'	Yes	gp1a	.....((((((.....((((((((.(((...(((((((.((((((((.(((....((((....))))..))))))))))).)))))))...))).))))).)))....((......)).........))))))	88	54.1	-50.4	75548.5	107849	44935	132151	110390	182362	100189	78334	115026	31128	32783	33388.5	67268.5	29261	20382.5	13323	10153.5	8907.5	64291.5	64083.1	49954.1	78935.8	81959	85546	60529.5	65506.8	58975.4
137	250	gga-miR-199-3p_L-1R+2	ACAGTAGTCTGCACATTGGTT	21	chr8	+	4652462	4652594	tagaagcgtccggagatcctgctccgtcgcCCCAGTGTTCAGACTACCTGTTCaggacaatgctgttgtACAGTAGTCTGCACATTGGTTagactgggcaagggaaagcagcgacatggactattggggacgc	43	gga-mir-199-2,tgu-mir-199-2,hsa-mir-199a-2,ppy-mir-199a,ptr-mir-199a-2,mml-mir-199a-1,ggo-mir-199a,ppa-mir-199a,mne-mir-199a,sla-mir-199a,mmu-mir-199a-2,bta-mir-199a-1,oar-mir-199a,eca-mir-199a,cfa-mir-199-2,efu-mir-199-1,rno-mir-199a,cgr-mir-199a-2,mdo-mir-199b-2,oan-mir-199,ssc-mir-199a-1,ssa-mir-199a-1,ssa-mir-199a-2,dre-mir-199-1,aca-mir-199a-2,aca-mir-199a-2,aca-mir-199a-2,aca-mir-199a-2,ipu…	gga-mir-199-2	gaagcgtccggagatcctgctccgtcgcCCCAGTGTTCAGACTACCTGTTCaggacaatgctgttgTACAGTAGTCTGCACATTGGttagactgggcaagggaaagca	gga-miR-199-3p	TACAGTAGTCTGCACATTGG	3'	Diff	gp1a	.....((((((.....((((((((.(((...(((((((.((((((((.(((....((((....))))..))))))))))).)))))))...))).))))).)))....((......)).........))))))	88	54.1	-50.4	235680	313482	134708	431752	362923	575674	417817	296170	464061	86759	84421	85750	89086.5	69369	47285.5	29572	24350.5	26002.5	200563	186268	149755	257892	269452	270049	252426	247672	237930
138	251	gga-miR-199b_L+1	ACAGTAGTCTGCACATTTGGT	21	chr3	+	63130917	63130982	tttttaggactttgtgtactactgacttctctctctaTCAGTAGTCTGCACATTTGGTcccaagag	1	gga-mir-199b,	gga-mir-199b	tttttaggactttgtgtactactgacttctctctctatCAGTAGTCTGCACATTTGGTcccaagag	gga-miR-199b	CAGTAGTCTGCACATTTGGT	3'	Diff	gp1a	.((((.(((((.(((((((((((((............))))))))..)))))...))))).)))).	64	40.9	-20.8	0	6	0	6.66667	9	9.66667	2.33333	0	5	0	0	0	0	0	0	0	0	0	0	3.56515	0	3.9821	6.68204	4.53464	1.40969	0	2.56356
139	252	gga-miR-200b-3p	TAATACTGCCTGGTAATGATGAT	23	chr21	-	2594262	2594346	gccattaccatcttactgggcagcattggatgttctctgtttttcTAATACTGCCTGGTAATGATGATtgtggtgtttcgtgcac	4	gga-mir-200b,mdo-mir-200b,ipu-mir-200b,xla-mir-200b,	gga-mir-200b	gccattaccaTCTTACTGGGCAGCATTGGAtgttctctgtttttcTAATACTGCCTGGTAATGATGATtgtggtgtttcgtgcac	gga-miR-200b-3p	TAATACTGCCTGGTAATGATGAT	3'	Yes	gp1a	(((((...((((((((..(((((.((((((.............)))))).)))))..)))).))))...)))))...........	74	43.5	-31.6	146	585	201	58	43	53	32	22	51	16	26	25	39	19	40	10	0	18	124.246	347.603	223.451	34.6443	31.9253	24.8624	19.3329	18.3975	26.1483
140	253	gga-miR-200a-3p_R+1	TAACACTGTCTGGTAACGATGTT	23	chr21	-	2591933	2592025	gtggtcctctgtgggcatcttactagacagtgctggatttcttggatctattcTAACACTGTCTGGTAACGATGTTtaaagggtgaaccaaac	10	gga-mir-200a,tgu-mir-200a,mdo-mir-200a,aca-mir-200a,aca-mir-200a,aca-mir-200a,aca-mir-200a,oha-mir-200a,xtr-mir-200a,xla-mir-200a-2,	gga-mir-200a	ggtcctctgtgggCATCTTACTAGACAGTGCTGGAtttcttggatctattcTAACACTGTCTGGTAACGATGTttaaagggtgaacc	gga-miR-200a-3p	TAACACTGTCTGGTAACGATGT	3'	Diff	gp1a	.(((((((((.(..((((((((((((((((((.((((..............)))).))))))))))))).)))))..).)))).)).)))...	89	44.1	-39.3	145	576	250	85	68	50	25	11	47	30	48	34	53	28	51	36	17	35	123.395	342.255	277.924	50.7718	50.4866	23.4551	15.1038	9.19874	24.0975
141	255	gga-miR-203a	GTGAAATGTTTAGGACCACTTG	22	chr5	+	50769283	50769380	ctcagcctccttggtgcAGTGGTTCTTAACAGTTCAACAgttctctatcataattGTGAAATGTTTAGGACCACTTGaccagcgaggcccgggcatcg	5	gga-mir-203a,ssa-mir-203a-2,ipu-mir-203a,oha-mir-203,xla-mir-203,	gga-mir-203a	ctcagcctccttggtgcagtggttcttaacagttcaacagttctctatcataattGTGAAATGTTTAGGACCACTTGaccagcgaggcccgggcatcg	gga-miR-203a	GTGAAATGTTTAGGACCACTTG	3'	Yes	gp1a	(((.(((((..((((..(((((((((.((((.((((.(((((.........))))))))).)))).)))))))))..))))..)))))..))).....	93	49	-37.5	627	1822	436	422	497	208	75	49	126	0	0	0	6	0	33	14	0	0	533.575	1082.62	484.7	252.067	368.997	97.573	45.3115	40.9762	64.6017
142	256	gga-miR-204	TTCCCTTTGTCATCCTATGCCT	22	chr28	+	2246985	2247065	cctgtgagcTTCCCTTTGTCATCCTATGCCTgagcgatgcctggaggctgggacggtgaagggaggcccacgggctgccac	4	gga-mir-211,tgu-mir-204-3,tgu-mir-204-4,tgu-mir-204-5,	gga-mir-211	cctgtgagcTTCCCTTTGTCATCCTATGCCTgagcgatgcctggaggctgggacggtgaagggaggcccacggg	gga-miR-204	TTCCCTTTGTCATCCTATGCCT	5'	Yes	gp1a	((((((.(((((((((..((.(((((.((((..((...))....))))))))).))..))))))))).)))))).......	74	64.2	-42.1	368.333	427.333	169.333	530	525.333	782	332	389	309.667	114.667	53	97.3333	163	37	48.6667	39	8.33333	12	313.45	253.918	188.247	316.577	390.033	366.837	200.579	325.301	158.77
143	257	gga-miR-204	TTCCCTTTGTCATCCTATGCCT	22	chr10	+	5628577	5628677	ctactgagactgtgtgacctgtgggcTTCCCTTTGTCATCCTATGCCTggagatcacagtgagGCAGGGACAGCAAAGGGATGCtcagctgtcgtctcttc	10	gga-mir-204-2,tgu-mir-204-2,mdo-mir-204,ssa-mir-204-1,ssa-mir-204-2,aca-mir-204a-1,aca-mir-204a-1,aca-mir-204a-1,aca-mir-204a-1,fru-mir-204a,	gga-mir-204-2	ctactgagactgtgtgacctgtgggcTTCCCTTTGTCATCCTATGCCTggagatcacagtgaggcagggacagcaaagggatgctcagctgtcgtctcttc	gga-miR-204	TTCCCTTTGTCATCCTATGCCT	5'	Yes	gp1a	.....(((((.....(((...(((((.(((((((((..((((.(((((.............)))))))))..))))))))).)))))...))))))))...	93	54.5	-41	368.333	427.333	169.333	530	525.333	782	332	389	309.667	114.667	53	97.3333	163	37	48.6667	39	8.33333	12	313.45	253.918	188.247	316.577	390.033	366.837	200.579	325.301	158.77
144	259	gga-miR-204	TTCCCTTTGTCATCCTATGCCT	22	chrZ	-	35181160	35181264	gtcaacagtgtctgttcatgtgacccgtggacTTCCCTTTGTCATCCTATGCCTgagaatatatgaagggggctgggaaggcaaagggacgttcaactgtcatca	25	gga-mir-204-1,tgu-mir-204-1,hsa-mir-204,ppy-mir-204,ptr-mir-204,mml-mir-204,ggo-mir-204,ppa-mir-204,mne-mir-204,sla-mir-204,mmu-mir-204,eca-mir-204b-2,bta-mir-204,cfa-mir-204,ocu-mir-204,efu-mir-204,rno-mir-204,aca-mir-204a-2,aca-mir-204a-2,aca-mir-204a-2,aca-mir-204a-2,chi-mir-204,cgr-mir-204,oha-mir-204-1,xtr-mir-204-2,	gga-mir-204-1	gtcaacagtgtctgttcatgtgacccgtggacTTCCCTTTGTCATCCTATGCCTgagaatatatgaagggggctgggaaggcaaagggacgttcaactgtcatc	gga-miR-204	TTCCCTTTGTCATCCTATGCCT	5'	Yes	gp1a	...(((((...)))))...(((((...(((((.((((((((((.(((((.((((...............))))))))).)))))))))).)))))...)))))..	84	49.5	-41.4	368.333	427.333	169.333	530	525.333	782	332	389	309.667	114.667	53	97.3333	163	37	48.6667	39	8.33333	12	313.45	253.918	188.247	316.577	390.033	366.837	200.579	325.301	158.77
145	260	gga-miR-205b	CCCTTCATTCCACCGGAATCTG	22	chr1	-	1273692	1273789	atacactactagggccttcctgatgCCCTTCATTCCACCGGAATCTGtcagtgcagaaaccaGATTTCAGTGAAATGAAGCCCatcagagaggcagct	2	gga-mir-205b,tgu-mir-205,	gga-mir-205b	atacactactagggccttcctgatgCCCTTCATTCCACCGGAATCTGtcagtgcagaaaccagatttcagtgaaatgaagcccatcagagaggcagct	gga-miR-205b	CCCTTCATTCCACCGGAATCTG	5'	Yes	gp1a	.............((((..((((((..(((((((.(((.((((((((...((......)))))))))).))).)))))))..))))))..))))....	81	49	-39	378	570	415	146	124	271	136	72	184	0	9	5	0	0	0	0	0	0	321.677	338.69	461.354	87.208	92.0637	127.126	82.1649	60.21	94.339
145	261	gga-mir-205b-p3	GATTTCAGTGAAATGAAGCCC	21	chr1	-	1273692	1273789	atacactactagggccttcctgatgCCCTTCATTCCACCGGAATCTGtcagtgcagaaaccaGATTTCAGTGAAATGAAGCCCatcagagaggcagct	2	gga-mir-205b,tgu-mir-205,	gga-mir-205b	atacactactagggccttcctgatgCCCTTCATTCCACCGGAATCTGtcagtgcagaaaccagatttcagtgaaatgaagcccatcagagaggcagct	gga-mir-205b-p3	gatttcagtgaaatgaagccc	3'	New	gp1a	.............((((..((((((..(((((((.(((.((((((((...((......)))))))))).))).)))))))..))))))..))))....	81	49	-39	0	0	6	0	0	0	0	0	0	0	0	0	0	0	0	0	0	0	0	0	6.67018	0	0	0	0	0	0
146	262	gga-miR-205a	TCCTTCATTCCACCGGAGTCTG	22	chr26	+	3076070	3076169	gacaatccatgggttctgttgTCCTTCATTCCACCGGAGTCTGtctcgtacctaaccaGATTTCAGTGGAGTGAAGCACAagagacatggagatgaatca	14	gga-mir-205a,bta-mir-205,cfa-mir-205,eca-mir-205,mdo-mir-205a,oan-mir-205,ssc-mir-205,aca-mir-205a,aca-mir-205a,aca-mir-205a,aca-mir-205a,cgr-mir-205,oha-mir-205a,ocu-mir-205,	gga-mir-205a	gacaatccatgggttctgttgTCCTTCATTCCACCGGAGTCTGtctcgtacctaaccagatttcagtggagtgaagcacaagagacatggagatga	gga-miR-205a	TCCTTCATTCCACCGGAGTCTG	5'	Yes	gp1a	..((.((((((...(((.((((.(((((((((((.((((((((.............)))))))).))))))))))).)))).)))))))))..)).....	93	47	-41.7	600	2008	1030	954	1310	1830	279	176	184	15	14	13	88	59	38	89	267	182	510.598	1193.14	1145.05	569.838	972.609	858.455	168.559	147.18	94.339
147	264	gga-miR-205c-3p_R+1	GACTCCGGTGGAATGAAGGAC	21	chr26	-	3076089	3076146	gcttcactccactgaaatctggttaggtacgagacaGACTCCGGTGGAATGAAGGACa	2	gga-mir-205c,mdo-mir-205b,	gga-mir-205c	GCTTCACTCCACTGAAATCTGGttaggtacgagacaGACTCCGGTGGAATGAAGGAca	gga-miR-205c-3p	GACTCCGGTGGAATGAAGGA	3'	Diff	gp1a	.(((((.(((((((...((((.............))))...))))))).)))))....	53	50	-20.2	0	0	0	0	0	0	0	0	0	0	0	0	0	5	8	5	10	21	0	0	0	0	0	0	0	0	0
148	266	gga-miR-206	TGGAATGTAAGGAAGTGTGTGG	22	chr3	-	108045182	108045257	gagatgACATGCTTCTTTATATCCCCATatggattaggctgctaTGGAATGTAAGGAAGTGTGTGGtttcagggag	5	gga-mir-206,eca-mir-206-2,cfa-mir-206,mdo-mir-206,ocu-mir-206,	gga-mir-206	gagatgacatgcttctttatatccccatatggattaggctgctaTGGAATGTAAGGAAGTGTGTGGtttcagggag	gga-miR-206	TGGAATGTAAGGAAGTGTGTGG	3'	Yes	gp1a	((((..(((..(((((((((((..(((((.............))))).)))))))))))..)))..))))......	70	43.4	-25.7	237507	364513	154055	261064	122089	269144	177479	93326.2	128348	55500	55130.5	63556.5	15367.7	15803	25431.7	4781	6513	7879	202118	216591	171262	155937	90645	126256	107225	78044	65805.8
149	267	gga-miR-210a-5p	AGCCACTGACTAACGCACATTG	22	chr5	+	15887066	15887152	caggagcaggtgAGCCACTGACTAACGCACATTGtgctctcggcgactccaCTGTGCGTGTGACAGCGGCTAAcctgctcctcggac	5	gga-mir-210a,ssa-mir-210-2,dre-mir-210,ipu-mir-210,oha-mir-210,	gga-mir-210a	caggagcaggtgAGCCACTGACTAACGCACATTGtgctctcggcgactccaCTGTGCGTGTGACAGCGGCTAAcctgctcctcggac	gga-miR-210a-5p	AGCCACTGACTAACGCACATTG	5'	Yes	gp1a	.((((((((((.((((.(((....(((((((.(((((.....)))....)).)))))))....))).)))).)))))))))).....	81	60.9	-44.6	2383	4012	1640	8377	6761	10434	9821	6568	9370	1110	1587	1524	1531	1189	2582	933	922	841	2027.93	2383.9	1823.18	5003.71	5019.7	4894.6	5933.39	5492.49	4804.11
149	268	gga-miR-210a-3p	CTGTGCGTGTGACAGCGGCTAA	22	chr5	+	15887066	15887152	caggagcaggtgAGCCACTGACTAACGCACATTGtgctctcggcgactccaCTGTGCGTGTGACAGCGGCTAAcctgctcctcggac	5	gga-mir-210a,ssa-mir-210-2,dre-mir-210,ipu-mir-210,oha-mir-210,	gga-mir-210a	caggagcaggtgAGCCACTGACTAACGCACATTGtgctctcggcgactccaCTGTGCGTGTGACAGCGGCTAAcctgctcctcggac	gga-miR-210a-3p	CTGTGCGTGTGACAGCGGCTAA	3'	Yes	gp1a	.((((((((((.((((.(((....(((((((.(((((.....)))....)).)))))))....))).)))).)))))))))).....	81	60.9	-44.6	1112	1889	875	7576	5824	9367	6165	4222	6178	871	980	1276	1249	578	1387	406	328	337	946.308	1122.43	972.734	4525.26	4324.02	4394.07	3724.61	3530.64	3167.53
150	269	gga-miR-212-5p	ACCTTGGCTCTAGACTGCTTACT	23	chr19	-	5515770	5515834	ACCTTGGCTCTAGACTGCTTACTgctgcgtagggacaggacagTAACAGTCTACAGTCATGGCTa	2	gga-mir-212,ipu-mir-212-2,	gga-mir-212	ACCTTGGCTCTAGACTGCTTACTgctgcgtagggacaggacagTAACAGTCTACAGTCATGGCTa	gga-miR-212-5p	ACCTTGGCTCTAGACTGCTTACT	5'	Yes	gp1a	.((.(((((.(((((((.((((((((..((....)).)).))))))))))))).))))).))...	61	50.8	-26.5	265	272	132	155	172	194	153	140	183	155	192	195	1044	328	313	339	197	188	225.514	161.62	146.744	92.5838	127.701	91.0056	92.4355	117.075	93.8262
150	270	gga-miR-212-3p	TAACAGTCTACAGTCATGGCT	21	chr19	-	5515770	5515834	ACCTTGGCTCTAGACTGCTTACTgctgcgtagggacaggacagTAACAGTCTACAGTCATGGCTa	2	gga-mir-212,ipu-mir-212-2,	gga-mir-212	ACCTTGGCTCTAGACTGCTTACTgctgcgtagggacaggacagTAACAGTCTACAGTCATGGCTa	gga-miR-212-3p	TAACAGTCTACAGTCATGGCT	3'	Yes	gp1a	.((.(((((.(((((((.((((((((..((....)).)).))))))))))))).))))).))...	61	50.8	-26.5	94	95	61	83	104	108	85	67	103	35	18	16	127	19	30	39	13	9	79.9937	56.4483	67.8135	49.5771	77.2147	50.6629	51.353	56.0287	52.8093
151	272	gga-miR-214_R+1	ACAGCAGGCACAGACAGGCAGT	22	chr8	+	4658312	4658424	gggactggctggacggagttgtcatgtgtcTGCCTGTCTACACTTGCTGTGCagaacatcctctcacctgtACAGCAGGCACAGACAGGCAGTcacatgacaacccagcctga	35	gga-mir-214,tgu-mir-214,hsa-mir-214,mmu-mir-214,ppy-mir-214,ptr-mir-214,mml-mir-214,ggo-mir-214,ppa-mir-214,mne-mir-214,age-mir-214,sla-mir-214,bta-mir-214,cfa-mir-214,ssc-mir-214,aja-mir-214,eca-mir-214,efu-mir-214,rno-mir-214,mdo-mir-214,oan-mir-214,ssa-mir-214-1,ssa-mir-214-3,aca-mir-214,aca-mir-214,aca-mir-214,aca-mir-214,ipu-mir-214,chi-mir-214,cgr-mir-214,xtr-mir-214,ccr-mir-214,xla-mir-214…	gga-mir-214	ggactggctggacggagttgtcatgtgtctgcctgtctacacttgctgtgcagaacatcctctcacctgtACAGCAGGCACAGACAGGCAGtcacatgacaacccagcct	gga-miR-214	ACAGCAGGCACAGACAGGCAG	3'	Diff	gp1a	......((((((.....(((((((((((.((((((((((...((((((((((((.............))))))))))))...)))))))))).)))))))))))))))))...	104	55.8	-67.6	78457.5	72861.5	41875	89176.5	59545.5	106340	69188	52983	74536	5286	5508	5227	10690	7494	5301	4325	3549	4099	66767.1	43293.8	46552.3	53266.5	44209.5	49884.2	41800.2	44307	38215.5
152	273	gga-miR-214b-5p_L+1R-2	CTGCCTGTCTGTGCCTGCTGT	21	chr8	-	4658321	4658430	tgtcactcaggctgggttgtcatgtgaCTGCCTGTCTGTGCCTGCTGTacaggtgagaggatgttctgCACAGCAAGTGTAGACAGGCAgacacatgacaactccgtcca	6	gga-mir-214b,hsa-mir-3120,bta-mir-3120,aja-mir-3120,rno-mir-3120,oha-mir-3120,	gga-mir-214b	cTGCCTGTCTGTGCCTGCTGTACaggtgagaggatgttctgCACAGCAAGTGTAGACAGGCAga	gga-miR-214b-5p	TGCCTGTCTGTGCCTGCTGTAC	5'	Diff	gp1a	.........(((.(((((((((((((.(((((((((((..(.((((((.((((...........)))).)))))).)..))))))))))).))))))))))))).)))..	99	53.6	-63	0	0	0	0	0	0	0	0	5	0	0	0	0	0	0	0	0	0	0	0	0	0	0	0	0	0	2.56356
152	274	gga-miR-214b-3p	CACAGCAAGTGTAGACAGGCA	21	chr8	-	4658321	4658430	tgtcactcaggctgggttgtcatgtgaCTGCCTGTCTGTGCCTGCTGTacaggtgagaggatgttctgCACAGCAAGTGTAGACAGGCAgacacatgacaactccgtcca	6	gga-mir-214b,hsa-mir-3120,bta-mir-3120,aja-mir-3120,rno-mir-3120,oha-mir-3120,	gga-mir-214b	cTGCCTGTCTGTGCCTGCTGTACaggtgagaggatgttctgCACAGCAAGTGTAGACAGGCAga	gga-miR-214b-3p	CACAGCAAGTGTAGACAGGCA	3'	Yes	gp1a	.........(((.(((((((((((((.(((((((((((..(.((((((.((((...........)))).)))))).)..))))))))))).))))))))))))).)))..	99	53.6	-63	106	79	35	119	95	135	280	74	414	85	87	63	41	23	64	22	57	100	90.2056	46.9412	38.9094	71.0805	70.5327	63.3287	169.163	61.8825	212.263
153	275	gga-miR-215-5p_R+1	ATGACCTATGAATTGACAGACT	22	chr3	+	18823159	18823263	tcagtaagaactggtgtccaggaaaATGACCTATGAATTGACAGACTgctttcaaaatgtgcctgtcatttctataggccaatattctgtgcacttttcctactt	2	gga-mir-215,tgu-mir-215,	gga-mir-215	tcagtaagaactggtgtccaggaaaATGACCTATGAATTGACAGACtgctttcaaaatgtgCCTGTCATTTCTATAGGCCAATAttctgtgcacttttcctactt	gga-miR-215-5p	ATGACCTATGAATTGACAGAC	5'	Diff	gp1a	..((((.(((..((((..(((((...((.((((((((.((((((...((...........)))))))).))).))))).))...)))))..)))).))).)))).	102	39	-33.4	324	354	270	290	333	513	253	146	91	403	283	374	242	336	453	182	204	252	275.723	210.344	300.158	173.221	247.236	240.649	152.851	122.092	46.6568
154	276	gga-miR-216b	AAATCTCTGCAGGCAAATGTGA	22	chr3	-	323483	323571	gagtcacagactgggAAATCTCTGCAGGCAAATGTGAtgtctttatagcaatctcACAATTACCTGTAGAGATTCTacaatctggcatc	14	gga-mir-216b,tgu-mir-216b,hsa-mir-216b,bta-mir-216b,eca-mir-216b,chi-mir-216b,ppy-mir-216b,mml-mir-216b,ptr-mir-216b,cfa-mir-216b,aca-mir-216b,aca-mir-216b,aca-mir-216b,aca-mir-216b,	gga-mir-216b	gagtcacagactgggAAATCTCTGCAGGCAAATGTGAtgtctttatagcaatctcacaattacctgtagagattctacaatctggcatc	gga-miR-216b	AAATCTCTGCAGGCAAATGTGA	5'	Yes	gp1a	......((((.((((.((((((((((((.((.(((((((.((....))))...))))).)).)))))))))))))).)).)))).....	78	41.6	-30.7	690	1140	204	182	225	211	84	208	193	0	0	0	0	0	0	0	0	0	587.188	677.379	226.786	108.711	167.051	98.9803	50.7489	173.94	98.9534
155	278	gga-miR-216a_R+1	TAATCTCAGCTGGCAACTGTGA	22	chr3	-	318076	318182	ggatggctgtgaattggctTAATCTCAGCTGGCAACTGTGAgcagttaataattctCACAGTGGTATCTGGGATTATGctaaacacagcaatttctttgctctaatg	14	gga-mir-216a,tgu-mir-216a,mmu-mir-216a,ppy-mir-216a,mml-mir-216a,mdo-mir-216,ssc-mir-216-1,ssc-mir-216-2,aca-mir-216a,aca-mir-216a,aca-mir-216a,aca-mir-216a,oha-mir-216,xtr-mir-216,	gga-mir-216a	gatggctgtgaattggctTAATCTCAGCTGGCAACTGTGagcagttaataattctcacagtggtatctgggattatgctaaacacagcaatttctttgctctaatg	gga-miR-216a	TAATCTCAGCTGGCAACTGTG	5'	Diff	gp1a	(((..((((((..(((((.(((((((((...((.((((((((.((((...)))))))))))).))..))))))))).))))).))))))...)))............	95	41.1	-41.3	66	143	24	31	63	53	7	37	29	0	0	0	0	0	0	0	0	0	56.1658	84.9695	26.6807	18.5168	46.7743	24.8624	4.22907	30.9412	14.8686
156	280	gga-mir-216c-p3	TCACATTTGCCTGCAGAGATTT	22	chr3	+	323485	323570	tgccagattgtagaatctctacaggtaattgtgagattgctataaagacaTCACATTTGCCTGCAGAGATTTcccagtctgtgact	2	gga-mir-216c,mmu-mir-216c,	gga-mir-216c	tgccagattgtagaATCTCTACAGGTAATTGTGAGAttgctataaagacatcacatttgcctgcagagatttcccagtctgtgact	gga-mir-216c-p3	tcacatttgcctgcagagattt	3'	New	gp1a	...(((((((..((((((((.(((((((.(((((..((........))..))))).))))))).))))))))..))))))).....	78	40.7	-37.2	5	9	9	0	0	24	9	0	0	0	7	0	0	0	12	6	0	0	4.25498	5.34773	10.0053	0	0	11.2584	5.43738	0	0
157	281	gga-miR-217-5p_R-1	TACTGCATCAGGAACTGATTGGA	23	chr3	-	315407	315514	aaagtcactgcagagttcttgatgtcgcagaTACTGCATCAGGAACTGATTGGAtaataatcagtcacCATCAGTTCCTAATGCATTGCCttcagcatctaaacaagc	23	gga-mir-217,tgu-mir-217,hsa-mir-217,ggo-mir-217,ppa-mir-217,bta-mir-217,eca-mir-217,ppy-mir-217,ptr-mir-217,mml-mir-217,cfa-mir-217,rno-mir-217,mdo-mir-217,oan-mir-217,ssc-mir-217-1,ssc-mir-217-2,aca-mir-217,aca-mir-217,aca-mir-217,aca-mir-217,oha-mir-217,xtr-mir-217,ocu-mir-217,	gga-mir-217	aaagtcactgcagagttcttgatgtcgcagaTACTGCATCAGGAACTGATTGGATaataatcagtcaCCATCAGTTCCTAATGCATTGCCttcagcatctaaacaag	gga-miR-217-5p	TACTGCATCAGGAACTGATTGGAT	5'	Diff	gp1a	..............(((...(((((.((((....(((((.((((((((((..(((........)))...)))))))))).))))))))).....)))))..)))....	90	41.7	-29.8	386	592	73	76	124	92	88	140	120	0	5	0	0	0	6	0	0	0	328.485	351.762	81.1538	45.3959	92.0637	43.1573	53.1655	117.075	61.5254
157	282	gga-miR-217-3p_L-1	CATCAGTTCCTAATGCATTGCC	22	chr3	-	315407	315514	aaagtcactgcagagttcttgatgtcgcagaTACTGCATCAGGAACTGATTGGAtaataatcagtcacCATCAGTTCCTAATGCATTGCCttcagcatctaaacaagc	23	gga-mir-217,tgu-mir-217,hsa-mir-217,ggo-mir-217,ppa-mir-217,bta-mir-217,eca-mir-217,ppy-mir-217,ptr-mir-217,mml-mir-217,cfa-mir-217,rno-mir-217,mdo-mir-217,oan-mir-217,ssc-mir-217-1,ssc-mir-217-2,aca-mir-217,aca-mir-217,aca-mir-217,aca-mir-217,oha-mir-217,xtr-mir-217,ocu-mir-217,	gga-mir-217	aaagtcactgcagagttcttgatgtcgcagaTACTGCATCAGGAACTGATTGGATaataatcagtcaCCATCAGTTCCTAATGCATTGCCttcagcatctaaacaag	gga-miR-217-3p	CCATCAGTTCCTAATGCATTGCC	3'	Diff	gp1a	..............(((...(((((.((((....(((((.((((((((((..(((........)))...)))))))))).))))))))).....)))))..)))....	90	41.7	-29.8	0	12	0	0	0	0	0	0	0	0	0	0	0	0	0	0	0	0	0	7.13031	0	0	0	0	0	0	0
158	283	gga-miR-218-5p	TTGTGCTTGATCTAACCATGT	21	chr13	+	4563941	4564065	atggggttttcctTTGTGCTTGATCTAACCATGTggtagaacaatacaaattgaacatggttctgtcaagcaccatggaaggctgcatactccctgccgcatggcatgctgggatacttctgctg	11	gga-mir-218-2,tgu-mir-218-2,bta-mir-218-2,oar-mir-218a,oan-mir-218-2,dre-mir-218a-2,aca-mir-218-2,aca-mir-218-2,aca-mir-218-2,aca-mir-218-2,xtr-mir-218-2,	gga-mir-218-2	ggggttttcctTTGTGCTTGATCTAACCATGTggtagaacaatacaaattgaaCATGGTTCTGTCAAGCACCATGgaaggctgcatactccctgc	gga-miR-218-5p	TTGTGCTTGATCTAACCATGT	5'	Yes	gp1a	(((..(..((((...(((((((((..((((((((....................))))))))..)))))))))...))))..)..)))..((((((((....))))....))))...........	88	47.2	-43.9	1541.5	1628	1010	1055.5	1191.5	1683	1199	858	1082.5	466	345.5	207	559.5	267	173.5	102	57	54.5	1311.81	967.345	1122.81	630.466	884.628	789.497	724.38	717.502	555.01
159	284	gga-miR-218-5p	TTGTGCTTGATCTAACCATGT	21	chr4	-	75581188	75581311	tgataatgtagcgagattttctgTTGTGCTTGATCTAACCATGTggttgtgaggtatgagtaAAACATGGTTCTGTCAAGCACCatggaacgtcacgcagctttctacagcatggcatgctgct	33	gga-mir-218-1,tgu-mir-218-1,hsa-mir-218-1,ppy-mir-218-1,ptr-mir-218-1,ggo-mir-218,ppa-mir-218-1,age-mir-218,lla-mir-218-1,sla-mir-218-1,mmu-mir-218-1,bta-mir-218-1,eca-mir-218-1,mml-mir-218-1,cfa-mir-218-1,efu-mir-218a,rno-mir-218a-1,mdo-mir-218-1,oan-mir-218-1,ssc-mir-218-1,ssc-mir-218-2,aca-mir-218-1,aca-mir-218-1,aca-mir-218-1,aca-mir-218-1,ipu-mir-218a-2,oha-mir-218-1,xtr-mir-218-1,tch-mir-21…	gga-mir-218-1	tgataatgtagcgagattttctgTTGTGCTTGATCTAACCATGTggttgtgaggtatgagtaaaaCATGGTTCTGTCAAGCACCATGgaacgtcacgcagctttctaca	gga-miR-218-5p	TTGTGCTTGATCTAACCATGT	5'	Yes	gp1a	..........(((.((..(((..(.(((((((((..((((((((....................))))))))..))))))))).)..)))..)).))).........((((((...))))))..	88	44.4	-42	1541.5	1628	1010	1055.5	1191.5	1683	1199	858	1082.5	466	345.5	207	559.5	267	173.5	102	57	54.5	1311.81	967.345	1122.81	630.466	884.628	789.497	724.38	717.502	555.01
160	286	gga-mir-219b-p5	GATGTCCAGACACAATTCTTG	21	chr17	-	5485245	5485333	aatctctgctacaGATGTCCAGACACAATTCTTGgttcgtacggctccagcgCACAAGAATTGCGTTTGGACAATcaggagcagagatt	1	gga-mir-219b,	gga-mir-219b	aatctctgctacagatgtccagacacaattcttggttcgtacggctccagcgCACAAGAATTGCGTTTGGACAAtcaggagcagagatt	gga-mir-219b-p5	gatgtccagacacaattcttg	5'	New	gp1a	((((((((((...(((((((((((.(((((((((...(((.........)))..))))))))).)))))))).)))...))))))))))	89	47.2	-43.1	108	175	77	144	103	195	235	109	201	203	256	248	304	186	178	108	87	71	91.9076	103.984	85.6006	86.0134	76.4723	91.4747	141.976	91.1512	103.055
160	287	gga-miR-219b_R+1	CACAAGAATTGCGTTTGGACAAT	23	chr17	-	5485245	5485333	aatctctgctacaGATGTCCAGACACAATTCTTGgttcgtacggctccagcgCACAAGAATTGCGTTTGGACAATcaggagcagagatt	1	gga-mir-219b,	gga-mir-219b	aatctctgctacagatgtccagacacaattcttggttcgtacggctccagcgCACAAGAATTGCGTTTGGACAAtcaggagcagagatt	gga-miR-219b	CACAAGAATTGCGTTTGGACAA	3'	Diff	gp1a	((((((((((...(((((((((((.(((((((((...(((.........)))..))))))))).)))))))).)))...))))))))))	89	47.2	-43.1	1320	2345	1010	2150	1950	3098	2415	1522	2660	1912	1788	1950	1504	1118	2147	642	707	570	1123.32	1393.38	1122.81	1284.23	1447.78	1453.28	1459.03	1272.77	1363.81
161	288	gga-mir-219a-p3	AGAATTGTGTCTGGACATCTGT	22	chr17	+	5485248	5485332	ctctgctcctgattgtccaaacgcaattcttgtgcgctggagccgtacgaaccaAGAATTGTGTCTGGACATCTGTagcagagat	1	gga-mir-219a,	gga-mir-219a	ctctgctccTGATTGTCCAAACGCAATTCTtgtgcgctggagccgtacgaaccaagaattgtgtctggacatctgtagcagagat	gga-mir-219a-p3	agaattgtgtctggacatctgt	3'	New	gp1a	(((((((...((.((((((.(((((((((((((((((....).))))).....))))))))))).))))))))...)))))))..	83	49.4	-39.2	14	17	9	0	12	10	0	0	0	0	0	0	0	0	0	0	0	0	11.914	10.1013	10.0053	0	8.90939	4.69101	0	0	0
162	289	gga-miR-221-5p_L-1R-3	ACCTGGCATACAATGTAGATTTC	23	chr1	+	110650534	110650633	gactgtccaggtttggggcatgaACCTGGCATACAATGTAGATTTCtgtgtttgttaagcaacAGCTACATTGTCTGCTGGGTTTCcagctgcctggaaa	29	gga-mir-221,tgu-mir-221,hsa-mir-221,ppy-mir-221,mml-mir-221,ggo-mir-221,ppa-mir-221,mmu-mir-221,bta-mir-221,chi-mir-221,oar-mir-221,eca-mir-221,ptr-mir-221,cfa-mir-221,efu-mir-221,rno-mir-221,oan-mir-221,ssc-mir-221,aca-mir-221,aca-mir-221,aca-mir-221,aca-mir-221,ipu-mir-221-1,cgr-mir-221,tch-mir-221,tni-mir-221,xla-mir-221,pol-mir-221,ocu-mir-221,	gga-mir-221	gactgtccaggtttggggcatgAACCTGGCATACAATGTAGATTTCTGTgtttgttaagcaacAGCTACATTGTCTGCTGGGTTTCcagctgcctggaa	gga-miR-221-5p	AACCTGGCATACAATGTAGATTTCTGT	5'	Diff	gp1a	.....(((((((....((...(((((..(((.(((((((((....((((((((...)))).))))))))))))).)))..)))))))....)))))))..	93	47	-43	569	1091	662	1247	988	1382	759	589	1051	565	585	537	1137	668	1769	566	634	553	484.217	648.264	735.943	744.852	733.54	648.298	458.552	492.551	538.86
162	290	gga-miR-221-3p	AGCTACATTGTCTGCTGGGTTTC	23	chr1	+	110650534	110650633	gactgtccaggtttggggcatgaACCTGGCATACAATGTAGATTTCtgtgtttgttaagcaacAGCTACATTGTCTGCTGGGTTTCcagctgcctggaaa	29	gga-mir-221,tgu-mir-221,hsa-mir-221,ppy-mir-221,mml-mir-221,ggo-mir-221,ppa-mir-221,mmu-mir-221,bta-mir-221,chi-mir-221,oar-mir-221,eca-mir-221,ptr-mir-221,cfa-mir-221,efu-mir-221,rno-mir-221,oan-mir-221,ssc-mir-221,aca-mir-221,aca-mir-221,aca-mir-221,aca-mir-221,ipu-mir-221-1,cgr-mir-221,tch-mir-221,tni-mir-221,xla-mir-221,pol-mir-221,ocu-mir-221,	gga-mir-221	gactgtccaggtttggggcatgAACCTGGCATACAATGTAGATTTCTGTgtttgttaagcaacAGCTACATTGTCTGCTGGGTTTCcagctgcctggaa	gga-miR-221-3p	AGCTACATTGTCTGCTGGGTTTC	3'	Yes	gp1a	.....(((((((....((...(((((..(((.(((((((((....((((((((...)))).))))))))))))).)))..)))))))....)))))))..	93	47	-43	22552	31752	15106	20895	15648	25973	18108	12779	18425	8597	9230	7054	15260	7612	17835	5052	6317	6987	19191.7	18866.8	16793.3	12480.9	11617.8	12184	10940	10686.4	9446.71
163	291	gga-miR-222b-5p_R-2	TGCTCAGTAGTCAGTGTAGGATCT	24	chr4	+	2183601	2183711	gagacacggtgcccttggcTGCTCAGTAGTCAGTGTAGGATCTgtccgacagtctcactaacAGCTACATCTGATTACTGGGTCACCaaaggaccaccaccgcgctgcatg	1	gga-mir-222b,	gga-mir-222b	gagacacggtgcccttggcTGCTCAGTAGTCAGTGTAGGATCTGTccgacagtctcactaacAGCTACATCTGATTACTGGGTCACcaaaggaccaccaccgcgctgcatg	gga-miR-222b-5p	TGCTCAGTAGTCAGTGTAGGATCTGT	5'	Diff	gp1a	.((...(((((((.((((..((((((((((((((((((...((((...............))))))))).)))))))))))))..)))).)).....)))))..)).....	105	55	-39.5	0	5	0	0	0	0	0	0	0	0	0	0	6	0	142	0	0	0	0	2.97096	0	0	0	0	0	0	0
163	292	gga-miR-222b-3p_R+1	AGCTACATCTGATTACTGGGTCACT	25	chr4	+	2183601	2183711	gagacacggtgcccttggcTGCTCAGTAGTCAGTGTAGGATCTgtccgacagtctcactaacAGCTACATCTGATTACTGGGTCACCaaaggaccaccaccgcgctgcatg	1	gga-mir-222b,	gga-mir-222b	gagacacggtgcccttggcTGCTCAGTAGTCAGTGTAGGATCTGTccgacagtctcactaacAGCTACATCTGATTACTGGGTCACcaaaggaccaccaccgcgctgcatg	gga-miR-222b-3p	AGCTACATCTGATTACTGGGTCAC	3'	Diff	gp1a	.((...(((((((.((((..((((((((((((((((((...((((...............))))))))).)))))))))))))..)))).)).....)))))..)).....	105	55	-39.5	31	20	22	0	0	0	7	0	7	15	8	0	62	0	1157	77	68	21	26.3809	11.8838	24.4573	0	0	0	4.22907	0	3.58898
164	294	gga-miR-222a_R-1	AGCTACATCTGGCTACTGGGTCT	23	chr1	+	110650030	110650127	tgtagttgcccatcaatCGCTCAGTAGTCAGTGTAGATTCtgtctttacaatcagcAGCTACATCTGGCTACTGGGTCTctgatgacatctcatatct	17	gga-mir-222a,tgu-mir-222-2,tgu-mir-222-1,cfa-mir-222,efu-mir-222,mdo-mir-222a,ssc-mir-222,ssa-mir-222a-1,ssa-mir-222a-2,ssa-mir-222b,ipu-mir-222a,xtr-mir-222,tch-mir-222,tni-mir-222,fru-mir-222,ppa-mir-222,xla-mir-222,	gga-mir-222a	tgtagttgcccatcaatcgctcagtagtcagtgtagattctgtctttacaatcagcAGCTACATCTGGCTACTGGGTCTCtgatgacatctcatatct	gga-miR-222a	AGCTACATCTGGCTACTGGGTCTC	3'	Diff	gp1a	((.((.((..(((((...((((((((((((((((((...(((..........)))...))))).)))))))))))))...))))).)).)))).....	93	43.9	-35.1	20094	27696	13793	10720	7402	12965	9123	6294	8588	2386	2834	1939	4380	2112	4805	1425	2409	2490	17099.9	16456.8	15333.6	6403.22	5495.61	6081.9	5511.69	5263.35	4403.17
165	296	gga-miR-223_R+2	TGTCAGTTTGTCAAATACCCCAA	23	chr4	+	249565	249664	ctgcagtgcagcactgCGTGTATTTGACAAGCTGAGTTTgacactcagtctggcagagTGTCAGTTTGTCAAATACCCCAAgtgaggcacttgctgagca	5	gga-mir-223,tgu-mir-223,xtr-mir-223,xla-mir-223,ocu-mir-223,	gga-mir-223	ctgcagtgcagcactgcgtgtatttgacaagctgagtttgacactcagtctggcagagTGTCAGTTTGTCAAATACCCCaagtgaggcacttgctgagca	gga-miR-223	TGTCAGTTTGTCAAATACCCC	3'	Diff	gp1a	..(((((((..((((....((((((((((((((......(((((((.(.....).)))))))))))))))))))))....))))..))))).))......	92	50	-43.2	1572	2840	1732	3405	2280	3201	2395	1782	2957	1329	987	492	2568	1003	7521	1672	1429	926	1337.77	1687.51	1925.46	2033.86	1692.78	1501.59	1446.95	1490.2	1516.09
166	297	gga-miR-301b-5p	GCTCTGACTTTATTGCACTACT	22	chr19	-	7202692	7202781	gttgctgctaacgaatGCTCTGACTTTATTGCACTACTgtacttcacagctagCAGTGCAATAGTATTGTCAAAGCatctgaaagcagag	21	gga-mir-301b,tgu-mir-301,hsa-mir-301a,eca-mir-301a,mml-mir-301a,mmu-mir-301a,bta-mir-301a,ptr-mir-301a,mdo-mir-301,chi-mir-301a,ppy-mir-301a,ggo-mir-301a,cfa-mir-301a,ssc-mir-301,ssa-mir-301d,ipu-mir-301a,cgr-mir-301a,xtr-mir-301-1,xla-mir-301-2,xla-mir-301-1,ocu-mir-301a,	gga-mir-301b	gttgctgctaacgaatGCTCTGACTTTATTGCACTACTgtacttcacagctagCAGTGCAATAGTATTGTCAAAGCATctgaaagcagag	gga-miR-301b-5p	GCTCTGACTTTATTGCACTACT	5'	Yes	gp1a	....(((((..(..(((((.((((.((((((((((.((((........)).)).))))))))))....)))).)))))..)..)))))..	84	42.2	-30.7	110	175	100	94	97	132	55	60	77	53	60	44	90	39	22	25	19	6	93.6096	103.984	111.17	56.1476	72.0176	61.9213	33.2284	50.175	39.4788
166	298	gga-miR-301b-3p_R-2	CAGTGCAATAGTATTGTCAAAGC	23	chr19	-	7202692	7202781	gttgctgctaacgaatGCTCTGACTTTATTGCACTACTgtacttcacagctagCAGTGCAATAGTATTGTCAAAGCatctgaaagcagag	21	gga-mir-301b,tgu-mir-301,hsa-mir-301a,eca-mir-301a,mml-mir-301a,mmu-mir-301a,bta-mir-301a,ptr-mir-301a,mdo-mir-301,chi-mir-301a,ppy-mir-301a,ggo-mir-301a,cfa-mir-301a,ssc-mir-301,ssa-mir-301d,ipu-mir-301a,cgr-mir-301a,xtr-mir-301-1,xla-mir-301-2,xla-mir-301-1,ocu-mir-301a,	gga-mir-301b	gttgctgctaacgaatGCTCTGACTTTATTGCACTACTgtacttcacagctagCAGTGCAATAGTATTGTCAAAGCATctgaaagcagag	gga-miR-301b-3p	CAGTGCAATAGTATTGTCAAAGCAT	3'	Diff	gp1a	....(((((..(..(((((.((((.((((((((((.((((........)).)).))))))))))....)))).)))))..)..)))))..	84	42.2	-30.7	2737	4157	3233	4656	3618	5111	3248	2430	3944.5	247	318	205	200	190	348	91	89	81	2329.18	2470.06	3594.11	2781.1	2686.18	2397.58	1962.29	2032.09	2022.39
167	299	gga-miR-301a-5p_L+2	GCTCTGACAATGTTGCACTACT	22	chr15	-	406742	406835	tggctgctggtatcgctgGCTCTGACAATGTTGCACTACTgtctgcacaaataaagCAGTGCAATAATATTGTCAAAGCatttggttccagtcc	6	gga-mir-301a,aca-mir-301b,aca-mir-301b,aca-mir-301b,aca-mir-301b,oha-mir-301b,	gga-mir-301a	tggctgctggtatcgctggcTCTGACAATGTTGCACTACTgtctgcacaaataaagCAGTGCAATAATATTGTCAAAGCATttggttccagtc	gga-miR-301a-5p	TCTGACAATGTTGCACTACT	5'	Diff	gp1a	.((..(((((.((((...(((.(((((((((((((((.((..............)).))))))...))))))))).)))...)))).)))))))	93	44.7	-31.8	423	589	254	148	124	215	107	75	82	57	52	41	28	10	6	5	0	0	359.972	349.979	282.371	88.4026	92.0637	100.857	64.6444	62.7187	42.0424
167	300	gga-miR-301a-3p_R-2	CAGTGCAATAATATTGTCAAAGC	23	chr15	-	406742	406835	tggctgctggtatcgctgGCTCTGACAATGTTGCACTACTgtctgcacaaataaagCAGTGCAATAATATTGTCAAAGCatttggttccagtcc	6	gga-mir-301a,aca-mir-301b,aca-mir-301b,aca-mir-301b,aca-mir-301b,oha-mir-301b,	gga-mir-301a	tggctgctggtatcgctggcTCTGACAATGTTGCACTACTgtctgcacaaataaagCAGTGCAATAATATTGTCAAAGCATttggttccagtc	gga-miR-301a-3p	CAGTGCAATAATATTGTCAAAGCAT	3'	Diff	gp1a	.((..(((((.((((...(((.(((((((((((((((.((..............)).))))))...))))))))).)))...)))).)))))))	93	44.7	-31.8	3052	4733	3905	2690	2209	3183	1753	1318	2220.5	157	168	106	86	45	102	12	13	14	2597.24	2812.31	4341.17	1606.78	1640.07	1493.15	1059.08	1102.18	1138.48
168	301	gga-miR-338-5p	AACAATATCCTGGTGCTGAGT	21	chr18	+	9383522	9383606	gctcctcctgcccAACAATATCCTGGTGCTGAGTgagttgcacacagagacTCCAGCATCAGTGATTTTGTTGAggaaggggagc	8	gga-mir-338,hsa-mir-338,ppy-mir-338,ptr-mir-338,mml-mir-338,rno-mir-338,ssa-mir-338a-3,ipu-mir-338-3,	gga-mir-338	gctcctcctgcccAACAATATCCTGGTGCTGAGTgagttgcacacagagacTCCAGCATCAGTGATTTTGTTGAggaaggggagc	gga-miR-338-5p	AACAATATCCTGGTGCTGAGT	5'	Yes	gp1a	(((((.(((.((((((((.((((((((((((...(((((.........)))))))))))))).))).)))))).)).))))))))	85	52.9	-43.5	171	324	171	729	458	700	1180	820	1282	393	340	399	167	124	226	76	70	95	145.52	192.518	190.1	435.443	340.042	328.371	712.901	685.725	657.296
168	302	gga-miR-338-3p	TCCAGCATCAGTGATTTTGTTGA	23	chr18	+	9383522	9383606	gctcctcctgcccAACAATATCCTGGTGCTGAGTgagttgcacacagagacTCCAGCATCAGTGATTTTGTTGAggaaggggagc	8	gga-mir-338,hsa-mir-338,ppy-mir-338,ptr-mir-338,mml-mir-338,rno-mir-338,ssa-mir-338a-3,ipu-mir-338-3,	gga-mir-338	gctcctcctgcccAACAATATCCTGGTGCTGAGTgagttgcacacagagacTCCAGCATCAGTGATTTTGTTGAggaaggggagc	gga-miR-338-3p	TCCAGCATCAGTGATTTTGTTGA	3'	Yes	gp1a	(((((.(((.((((((((.((((((((((((...(((((.........)))))))))))))).))).)))))).)).))))))))	85	52.9	-43.5	115	173	137	429	383	552	973	704	1183	390	253	176	448	188	257	123	58	51	97.8646	102.795	152.302	256.248	284.358	258.944	587.841	588.72	606.538
169	303	gga-miR-363-5p	GTGGATCACGATGCAATTTTGA	22	chr4	-	3994409	3994515	gtaagctttgttttgctgttgtcggGTGGATCACGATGCAATTTTGAttagtttagtaggagaaaAATTGCACGGTATCCATCTGTAaaccgcaagaccttcatccg	22	gga-mir-363,tgu-mir-363,hsa-mir-363,mmu-mir-363,bta-mir-363,eca-mir-363,ppy-mir-363,mml-mir-363,cfa-mir-363,rno-mir-363,mdo-mir-363,oan-mir-363,ssc-mir-363-2,ssc-mir-363-1,aca-mir-363,aca-mir-363,aca-mir-363,aca-mir-363,oha-mir-363,tch-mir-363,xla-mir-363-2,ocu-mir-363,	gga-mir-363	gtaagctttgttttgctgttgtcggGTGGATCACGATGCAATTTTGAttagtttagtaggagaaaAATTGCACGGTATCCATCTGTAAaccgcaagaccttcatccg	gga-miR-363-5p	GTGGATCACGATGCAATTTTGA	5'	Yes	gp1a	.........(((((((.(((..(((((((((..((.(((((((((..((..........))..)))))))))))..)))))))))..))).))))))).........	89	42.1	-34.6	1060	1617	926	923	654	1198	519	295	619	73	105	80	44	32	112	6	10	7	902.056	960.809	1029.43	551.322	485.562	561.983	313.556	246.694	317.369
169	304	gga-miR-363-3p_R-1	AATTGCACGGTATCCATCTGTA	22	chr4	-	3994409	3994515	gtaagctttgttttgctgttgtcggGTGGATCACGATGCAATTTTGAttagtttagtaggagaaaAATTGCACGGTATCCATCTGTAaaccgcaagaccttcatccg	22	gga-mir-363,tgu-mir-363,hsa-mir-363,mmu-mir-363,bta-mir-363,eca-mir-363,ppy-mir-363,mml-mir-363,cfa-mir-363,rno-mir-363,mdo-mir-363,oan-mir-363,ssc-mir-363-2,ssc-mir-363-1,aca-mir-363,aca-mir-363,aca-mir-363,aca-mir-363,oha-mir-363,tch-mir-363,xla-mir-363-2,ocu-mir-363,	gga-mir-363	gtaagctttgttttgctgttgtcggGTGGATCACGATGCAATTTTGAttagtttagtaggagaaaAATTGCACGGTATCCATCTGTAAaccgcaagaccttcatccg	gga-miR-363-3p	AATTGCACGGTATCCATCTGTAA	3'	Diff	gp1a	.........(((((((.(((..(((((((((..((.(((((((((..((..........))..)))))))))))..)))))))))..))).))))))).........	89	42.1	-34.6	82503	130929	55763	66904	56609	93017	53633	35013	52887	33307	34736	31498	21709	13513	21233	4931	5576	4415	70209.8	77797	61991.5	39962.8	42029.3	43634.4	32402.6	29279.6	27115.8
170	305	gga-miR-365-2-5p_L-1R+1	AGGGACTTTCAGGGGCAGCTGTG	23	chr18	+	6504845	6504949	gactgagcggcagcaagaaaaatgAGGGACTTTCAGGGGCAGCTGTGttttactaacccagtcaTAATGCCCCTAAAAATCCTTATtgttcttgcaatggtcaac	22	gga-mir-365-2,tgu-mir-365-2,eca-mir-365-1,efu-mir-365-2,rno-mir-365,oan-mir-365-2,ssc-mir-365-2,ssa-mir-365-1,dre-mir-365-2,dre-mir-365-3,aca-mir-365,aca-mir-365,aca-mir-365,aca-mir-365,ipu-mir-365-2,ipu-mir-365-1,oha-mir-365a-2,tch-mir-365b,ocu-mir-365-2,ccr-mir-365,tni-mir-365,fru-mir-365,	gga-mir-365-2	ggcagcaagaaaaatGAGGGACTTTCAGGGGCAGCTGTgttttactaacccagtcaTAATGCCCCTAAAAATCCTTATtgttcttgcaatggtcaa	gga-miR-365-2-5p	GAGGGACTTTCAGGGGCAGCTGT	5'	Diff	gp1a	...(((.((...(((((((.((((((((..(((.(((((((((((.(((.....))).)))).....))))))))))..)))))))).)))))))..)).)))..	100	44.8	-40.5	92	95	61	63	46	55	34	44	75	51	69	36	9	46	39	5	44	22	78.2917	56.4483	67.8135	37.6308	34.1527	25.8006	20.5412	36.795	38.4534
170	306	gga-miR-365-3p	TAATGCCCCTAAAAATCCTTAT	22	chr18	+	6504845	6504949	gactgagcggcagcaagaaaaatgAGGGACTTTCAGGGGCAGCTGTGttttactaacccagtcaTAATGCCCCTAAAAATCCTTATtgttcttgcaatggtcaac	22	gga-mir-365-2,tgu-mir-365-2,eca-mir-365-1,efu-mir-365-2,rno-mir-365,oan-mir-365-2,ssc-mir-365-2,ssa-mir-365-1,dre-mir-365-2,dre-mir-365-3,aca-mir-365,aca-mir-365,aca-mir-365,aca-mir-365,ipu-mir-365-2,ipu-mir-365-1,oha-mir-365a-2,tch-mir-365b,ocu-mir-365-2,ccr-mir-365,tni-mir-365,fru-mir-365,	gga-mir-365-2	ggcagcaagaaaaatGAGGGACTTTCAGGGGCAGCTGTgttttactaacccagtcaTAATGCCCCTAAAAATCCTTATtgttcttgcaatggtcaa	gga-miR-365-3p	TAATGCCCCTAAAAATCCTTAT	3'	Yes	gp1a	...(((.((...(((((((.((((((((..(((.(((((((((((.(((.....))).)))).....))))))))))..)))))))).)))))))..)).)))..	100	44.8	-40.5	3505.5	5067.5	2795	3986.5	3371	5661.5	5818	4163	5612.5	5559	6851.5	4339.5	9359.5	7384.5	5708	5044.5	4984.5	3812	2983.17	3011.07	3107.19	2381.2	2502.8	2655.82	3514.96	3481.31	2877.59
171	307	gga-miR-365-1-5p_L-1R+1	AGGGACTTTTGGGGGCAGATGTG	23	chr14	+	769110	769204	ttaccgcagggaaaatgAGGGACTTTTGGGGGCAGATGTGtttccattacactatcaTAATGCCCCTAAAAATCCTTATtgctcttgcagtattc	23	gga-mir-365-1,tgu-mir-365-1,hsa-mir-365a,eca-mir-365-2,ppy-mir-365-1,mml-mir-365-1,cfa-mir-365-1,mmu-mir-365-1,bta-mir-365-1,ptr-mir-365-1,efu-mir-365-1,mdo-mir-365,oan-mir-365-1,ssc-mir-365-1,ssa-mir-365-2,ggo-mir-365a,dre-mir-365-1,cgr-mir-365,oha-mir-365a-1,xtr-mir-365-1,tch-mir-365a-1,tch-mir-365a-2,ocu-mir-365-1,	gga-mir-365-1	cgcagggaaaatGAGGGACTTTTGGGGGCAGATGTgtttccattacactatcaTAATGCCCCTAAAAATCCTTATtgctcttgca	gga-miR-365-1-5p	GAGGGACTTTTGGGGGCAGATGT	5'	Diff	gp1a	.(((.((((((..((((((((..((((((((((((((((((.......)))).)))....))))))))))).))))))))..)))))).)))...	91	42.1	-39.3	5	7	8	0	5	0	0	0	5	0	0	0	0	0	0	0	0	0	4.25498	4.15935	8.89357	0	3.71225	0	0	0	2.56356
171	308	gga-miR-365-3p	TAATGCCCCTAAAAATCCTTAT	22	chr14	+	769110	769204	ttaccgcagggaaaatgAGGGACTTTTGGGGGCAGATGTGtttccattacactatcaTAATGCCCCTAAAAATCCTTATtgctcttgcagtattc	23	gga-mir-365-1,tgu-mir-365-1,hsa-mir-365a,eca-mir-365-2,ppy-mir-365-1,mml-mir-365-1,cfa-mir-365-1,mmu-mir-365-1,bta-mir-365-1,ptr-mir-365-1,efu-mir-365-1,mdo-mir-365,oan-mir-365-1,ssc-mir-365-1,ssa-mir-365-2,ggo-mir-365a,dre-mir-365-1,cgr-mir-365,oha-mir-365a-1,xtr-mir-365-1,tch-mir-365a-1,tch-mir-365a-2,ocu-mir-365-1,	gga-mir-365-1	cgcagggaaaatGAGGGACTTTTGGGGGCAGATGTgtttccattacactatcaTAATGCCCCTAAAAATCCTTATtgctcttgca	gga-miR-365-3p	TAATGCCCCTAAAAATCCTTAT	3'	Yes	gp1a	.(((.((((((..((((((((..((((((((((((((((((.......)))).)))....))))))))))).))))))))..)))))).)))...	91	42.1	-39.3	3505.5	5067.5	2795	3986.5	3371	5661.5	5818	4163	5612.5	5559	6851.5	4339.5	9359.5	7384.5	5708	5044.5	4984.5	3812	2983.17	3011.07	3107.19	2381.2	2502.8	2655.82	3514.96	3481.31	2877.59
172	309	gga-miR-375	TTTGTTCGTTCGGCTCGCGTTA	22	chr7	+	22469936	22470012	cttgcctggcgtcgagccccacgtgcaagacctgacctgaacgtTTTGTTCGTTCGGCTCGCGTTAggcaggtccag	3	gga-mir-375,tgu-mir-375,oha-mir-375,	gga-mir-375	cctggcgtcgagccccacgtgcaagacctgacctgaacgtTTTGTTCGTTCGGCTCGCGTTAggc	gga-miR-375	TTTGTTCGTTCGGCTCGCGTTA	3'	Yes	gp1a	(((((((..((.((((((..(((..((((((...........))))))..)))..))))))))..))))))).....	72	61	-37.1	0	0	0	21	8	15	16	0	0	0	0	0	0	0	0	0	0	0	0	0	0	12.5436	5.93959	7.03652	9.66645	0	0
173	310	gga-miR-383-5p	AGATCAGAAGGTGATTGTGGCT	22	chr4	+	64399430	64399544	aagagaatcaccaagtcacctgctcctcAGATCAGAAGGTGATTGTGGCTttgggtaaatattgagcagCCACAGCACTGCCTGGTCAGAaagagcaagtgtactagccttttac	24	gga-mir-383,tgu-mir-383,hsa-mir-383,eca-mir-383,ppy-mir-383,mml-mir-383,mmu-mir-383,bta-mir-383,ptr-mir-383,cfa-mir-383,efu-mir-383,rno-mir-383,mdo-mir-383,oan-mir-383,ssc-mir-383,ggo-mir-383,chi-mir-383,aca-mir-383,aca-mir-383,aca-mir-383,aca-mir-383,oha-mir-383,xtr-mir-383,ocu-mir-383,	gga-mir-383	ctcctcAGATCAGAAGGTGATTGTGGCTttgggtaaatattgagcagCCACAGCACTGCCTGGTCAGAaagag	gga-miR-383-5p	AGATCAGAAGGTGATTGTGGCT	5'	Yes	gp1a	.............((((((.(((((.((.((((((..((((.((((((((((..(......)..)).))))))))))))..)))))).))..))))).))).)))..........	92	47	-39.3	2235	5773	980	969	880	1455	440	1200	1134	227	512	240	310	164	163	80	124	165	1901.98	3430.27	1089.46	578.798	653.355	682.542	265.827	1003.5	581.415
173	311	gga-miR-383-3p	CCACAGCACTGCCTGGTCAGA	21	chr4	+	64399430	64399544	aagagaatcaccaagtcacctgctcctcAGATCAGAAGGTGATTGTGGCTttgggtaaatattgagcagCCACAGCACTGCCTGGTCAGAaagagcaagtgtactagccttttac	24	gga-mir-383,tgu-mir-383,hsa-mir-383,eca-mir-383,ppy-mir-383,mml-mir-383,mmu-mir-383,bta-mir-383,ptr-mir-383,cfa-mir-383,efu-mir-383,rno-mir-383,mdo-mir-383,oan-mir-383,ssc-mir-383,ggo-mir-383,chi-mir-383,aca-mir-383,aca-mir-383,aca-mir-383,aca-mir-383,oha-mir-383,xtr-mir-383,ocu-mir-383,	gga-mir-383	ctcctcAGATCAGAAGGTGATTGTGGCTttgggtaaatattgagcagCCACAGCACTGCCTGGTCAGAaagag	gga-miR-383-3p	CCACAGCACTGCCTGGTCAGA	3'	Yes	gp1a	.............((((((.(((((.((.((((((..((((.((((((((((..(......)..)).))))))))))))..)))))).))..))))).))).)))..........	92	47	-39.3	23	68	9	10	14	37	0	8	8	0	0	0	0	0	0	0	0	0	19.5729	40.4051	10.0053	5.97315	10.3943	17.3567	0	6.69	4.10169
174	312	gga-miR-425-5p_R+2	AATGACACGATCACTCCCGCTGAGC	25	chr12	+	11671348	11671436	gagagacggctttggAATGACACGATCACTCCCGCTGAGCgcgcagccacagagcCATCGGGGATGTCGTGTCTGTCCtaagctctttc	3	gga-mir-425,tgu-mir-425,mdo-mir-425,	gga-mir-425	AATGACACGATCACTCCCGCTGAgcgcgcagccacagagcCATCGGGGATGTCGTGTCTGTCc	gga-miR-425-5p	AATGACACGATCACTCCCGCTGA	5'	Diff	gp1a	((((((..((((.(((..(((((((.((..((((.((.((.............)))).))))..)))))))))..))).))))))))))	89	58.4	-38.1	4768	6989	4497	6141	5933	7252	10998	10096	14260	10122	15852	11791	22389	15281	25914	12127	19106	14006	4057.55	4152.81	4999.3	3668.11	4404.95	3401.92	6644.48	8442.77	7311.27
174	313	gga-miR-425-3p_R+1	CATCGGGGATGTCGTGTCTGTCC	23	chr12	+	11671348	11671436	gagagacggctttggAATGACACGATCACTCCCGCTGAGCgcgcagccacagagcCATCGGGGATGTCGTGTCTGTCCtaagctctttc	3	gga-mir-425,tgu-mir-425,mdo-mir-425,	gga-mir-425	AATGACACGATCACTCCCGCTGAgcgcgcagccacagagcCATCGGGGATGTCGTGTCTGTCc	gga-miR-425-3p	CATCGGGGATGTCGTGTCTGTC	3'	Diff	gp1a	((((((..((((.(((..(((((((.((..((((.((.((.............)))).))))..)))))))))..))).))))))))))	89	58.4	-38.1	109	157	90	166	183	241	367	339	368	573	754	576	840	703	1457	477	555	464	92.7586	93.2882	100.053	99.1543	135.868	113.053	221.724	283.489	188.678
175	314	gga-miR-429-3p	TAATACTGTCTGGTAATGCCGT	22	chr21	-	2589432	2589515	gcctgctgattgctgtcttaccaggcaaagttagatctagctatttctgtcTAATACTGTCTGGTAATGCCGTcaatcgcatgg	3	gga-mir-429,rno-mir-429,ssa-mir-429,	gga-mir-429	gcctgctgattgcTGTCTTACCAGGCAAAGTTAGAtctagctatttctgtcTAATACTGTCTGGTAATGCCGTcaatcgcatgg	gga-miR-429-3p	TAATACTGTCTGGTAATGCCGT	3'	Yes	gp1a	.(((((.((((((.(..((((((((((..(((((((..((......)))))))))..))))))))))..).).)))))))).))	83	45.2	-30.2	21	88	32	0	8	8	6	0	0	0	0	5	0	0	11	6	5	0	17.8709	52.2889	35.5743	0	5.93959	3.75281	3.62492	0	0
176	315	gga-miR-449b-5p_R-1	AGGCAGTGTGCTGTTAGCGGCT	22	chrZ	-	16703096	16703189	cctgtggctggaAGGCAGTGTGCTGTTAGCGGCTgctgtgctgaatggagcagtcactaccacactgccacctgctgcagggatagactactgc	1	gga-mir-449b,	gga-mir-449b	cctgtggctggaAGGCAGTGTGCTGTTAGCGGCTGctgtgctgaatggagCAGTCACTACCACACTGCCACctgctgcagggatagactactgc	gga-miR-449b-5p	AGGCAGTGTGCTGTTAGCGGCTG	5'	Diff	gp1a	((((..((.((..(((((((((....(((.(((((((...........))))))).))).))))))))).)).))..)))).............	81	58.5	-44.3	0	0	0	0	0	0	8	0	0	0	0	0	0	0	0	0	0	0	0	0	0	0	0	0	4.83323	0	0
177	316	gga-miR-449a	TGGCAGTGTATGTTAGCTGGT	21	chrZ	-	16702946	16703031	ctgtgtgcggtggggTGGCAGTGTATGTTAGCTGGTtgaaactcttgacatcagctaacacgcagttgctaacctgctccacatac	1	gga-mir-449a,	gga-mir-449a	ctgtgtgcggtggggTGGCAGTGTATGTTAGCTGGTtgaaactcttgacatcagctaacacgcagttgctaacctgctccacatac	gga-miR-449a	TGGCAGTGTATGTTAGCTGGT	5'	Yes	gp1a	.((((((..(..((.((((((((..(((((((((((..(.....)..))..)))))))))..)).)))))).))..)..)))))).	84	51.2	-39.8	0	0	0	17	20	12	36	40	41	0	0	0	0	0	0	0	0	0	0	0	0	10.1544	14.849	5.62921	21.7495	33.45	21.0212
178	317	gga-miR-449c-5p	TGGCAGTGCGTGTTAGCTGGCTGT	24	chrZ	-	16704099	16704170	gtggtcTGGCAGTGCGTGTTAGCTGGCTGTtgtcccaaggtaccaacagctgctcacggcactccagactgc	1	gga-mir-449c,	gga-mir-449c	gtggtcTGGCAGTGCGTGTTAGCTGGCTGTtgtcccaaggtaccaaCAGCTGCTCACGGCACTCCAGActgc	gga-miR-449c-5p	TGGCAGTGCGTGTTAGCTGGCTGT	5'	Yes	gp1a	(..((((((.(((((.(((.(((.((((((((.((...))...))))))))))).))))))))))))))..)	72	59.7	-38	0	0	0	0	0	0	14	10	13	0	0	0	0	0	0	0	0	0	0	0	0	0	0	0	8.45815	8.36249	6.66525
179	318	gga-miR-449d-5p_R-2	AGGCAGTGTATTGTTAGTTAGCT	23	chrZ	-	16702080	16702162	gtgtgtgatgattAGGCAGTGTATTGTTAGTTAGCTgctcttcatacaccAGCAACTAACTACACTGCCACAttagcacatca	1	gga-mir-449d,	gga-mir-449d	gtgtgtgatgattAGGCAGTGTATTGTTAGTTAGCTGCtcttcatacaccAGCAACTAACTACACTGCCACAttagcacatca	gga-miR-449d-5p	AGGCAGTGTATTGTTAGTTAGCTGC	5'	Diff	gp1a	((((((((((....(((((((((..(((((((.((((............)))))))))))))))))))).))))).)))))..	81	42.2	-32.9	0	6	0	5	10	0	111	63	118	7	0	0	0	0	0	0	0	0	0	3.56515	0	2.98657	7.42449	0	67.061	52.6837	60.5
179	319	gga-miR-449d-3p	AGCAACTAACTACACTGCCACA	22	chrZ	-	16702080	16702162	gtgtgtgatgattAGGCAGTGTATTGTTAGTTAGCTgctcttcatacaccAGCAACTAACTACACTGCCACAttagcacatca	1	gga-mir-449d,	gga-mir-449d	gtgtgtgatgattAGGCAGTGTATTGTTAGTTAGCTGCtcttcatacaccAGCAACTAACTACACTGCCACAttagcacatca	gga-miR-449d-3p	AGCAACTAACTACACTGCCACA	3'	Yes	gp1a	((((((((((....(((((((((..(((((((.((((............)))))))))))))))))))).))))).)))))..	81	42.2	-32.9	0	0	0	0	5	0	0	0	5	0	0	0	0	0	0	0	0	0	0	0	0	0	3.71225	0	0	0	2.56356
180	320	gga-miR-451	AAACCGTTACCATTACTGAGTTT	23	chr19	-	5863036	5863104	acacatggctggcagggAAACCGTTACCATTACTGAGTTTAGTAATGGTAACGGTTCTGCtgacagcca	1	gga-mir-451,	gga-mir-451	acacatggctggcagggAAACCGTTACCATTACTGAGTTTagtaatggtaacggttctgctgacagcca	gga-miR-451	AAACCGTTACCATTACTGAGTTT	5'	Yes	gp1a	.....((((((.(((((.(((((((((((((((((....))))))))))))))))))).))).))))))	64	47.8	-39.1	10022	18553	12301	17400	16655	19758	30663	15157	33535	5388	7463	2376	9656	5683	9326	7315	1602	1590	8528.69	11024.1	13675	10393.3	12365.5	9268.5	18525.2	12675	17193.8
180	321	gga-mir-451-p3_1ss21CT	TAGTAATGGTAACGGTTCTGT	21	chr19	-	5863036	5863104	acacatggctggcagggAAACCGTTACCATTACTGAGTTTAGTAATGGTAACGGTTCTGCtgacagcca	1	gga-mir-451,	gga-mir-451	acacatggctggcagggAAACCGTTACCATTACTGAGTTTagtaatggtaacggttctgctgacagcca	gga-mir-451-p3	Tagtaatggtaacggttctgc	3'	New	gp1a	.....((((((.(((((.(((((((((((((((((....))))))))))))))))))).))).))))))	64	47.8	-39.1	0	20	0	6	0	12	22	6	11	26	12	6	18	12	20	17	0	0	0	11.8838	0	3.58389	0	5.62921	13.2914	5.0175	5.63983
181	323	gga-miR-454-3p_R+2	TAGTGCAATATTGCTTATAGGGTCT	25	chr15	-	400264	400384	ccattatccagcttcctaaccttaaggatgagACCCTATCAATATTGCCTCTGCTtttgtgctcagggtagTAGTGCAATATTGCTTATAGGGTCTtttcttttgagggtattcttcatgg	4	gga-mir-454,tgu-mir-454,ssa-mir-454,ccr-mir-454b,	gga-mir-454	ccattatccagctTCCTAACCTTAAGGATGAGaccctatcaatattgcctctgcttttgtgctcagggtagTAGTGCAATATTGCTTATAGGGTcttttcttttgagggtattcttcatgg	gga-miR-454-3p	TAGTGCAATATTGCTTATAGGGT	3'	Diff	gp1a	.......(((.........(((((((((..((((((((((((((((((((((((..(.......)..)))).)).)))))))))...)))))))))..))))).))))..........)))	89	41.3	-41.6	16559	28058	23038	22297	15371	22904	11669	9878	16300	2100	1996	1446	780	527	699	107	122	127	14091.7	16671.9	25611.3	13318.3	11412.2	10744.3	7049.87	8260.47	8357.2
182	324	gga-miR-455-5p	TATGTGCCCTTGGACTACATCG	22	chr17	+	5239488	5239582	tgatccctggtgtgagggTATGTGCCCTTGGACTACATCGtggaagccagcaccaTGCAGTCCATGGGCATATACACttgcctcaaggtttattt	28	gga-mir-455,tgu-mir-455,hsa-mir-455,ppy-mir-455,mml-mir-455,bta-mir-455,ptr-mir-455,cfa-mir-455,ocu-mir-455,efu-mir-455,mdo-mir-455,ssc-mir-455,ssa-mir-455,dre-mir-455-1,aca-mir-455,aca-mir-455,aca-mir-455,aca-mir-455,ipu-mir-455a,ipu-mir-455b,oha-mir-455,xtr-mir-455,tch-mir-455,ola-mir-455,ccr-mir-455,tni-mir-455,fru-mir-455,xla-mir-455,	gga-mir-455	tccctggtgtgagggTATGTGCCCTTGGACTACATCGtggaagccagcaccaTGCAGTCCATGGGCATATACACttgcctcaaggt	gga-miR-455-5p	TATGTGCCCTTGGACTACATCG	5'	Yes	gp1a	(((.((.((..(..((.((((((((((.((((((.(((.(((........))).))).)))))).)))))))))).))..)..)).)).)))...	92	50.5	-42.8	7776	11394	4298	10766	6895	14941	6067	4238	6167	569	501	485	591	348	296	144	122	105	6617.35	6770.23	4778.07	6430.69	5119.19	7008.84	3665.4	3544.02	3161.89
182	325	gga-miR-455-3p	TGCAGTCCATGGGCATATACAC	22	chr17	+	5239488	5239582	tgatccctggtgtgagggTATGTGCCCTTGGACTACATCGtggaagccagcaccaTGCAGTCCATGGGCATATACACttgcctcaaggtttattt	28	gga-mir-455,tgu-mir-455,hsa-mir-455,ppy-mir-455,mml-mir-455,bta-mir-455,ptr-mir-455,cfa-mir-455,ocu-mir-455,efu-mir-455,mdo-mir-455,ssc-mir-455,ssa-mir-455,dre-mir-455-1,aca-mir-455,aca-mir-455,aca-mir-455,aca-mir-455,ipu-mir-455a,ipu-mir-455b,oha-mir-455,xtr-mir-455,tch-mir-455,ola-mir-455,ccr-mir-455,tni-mir-455,fru-mir-455,xla-mir-455,	gga-mir-455	tccctggtgtgagggTATGTGCCCTTGGACTACATCGtggaagccagcaccaTGCAGTCCATGGGCATATACACttgcctcaaggt	gga-miR-455-3p	TGCAGTCCATGGGCATATACAC	3'	Yes	gp1a	(((.((.((..(..((.((((((((((.((((((.(((.(((........))).))).)))))).)))))))))).))..)..)).)).)))...	92	50.5	-42.8	5529	7864	4101	4573	3073	5819	3336	2336	3635	721	816	597	622	490	469	197	152	250	4705.16	4672.73	4559.07	2731.52	2281.55	2729.7	2015.46	1953.48	1863.71
183	326	gga-miR-456-3p_1ss22AT	CAGGCTGGTTAGATGGTTGTCT	22	chr3	-	31514576	31514687	atttaagctgctgtgtgtgtgcgtgtgtgagcaggcatcttctcagcctacatgtggattcctaaatctgCAGGCTGGTTAGATGGTTGTCAtgcattcatctgataactgc	10	gga-mir-456,tgu-mir-456,ssa-mir-456-1,ssa-mir-456-2,aca-mir-456,aca-mir-456,aca-mir-456,aca-mir-456,ipu-mir-456,oha-mir-456,	gga-mir-456	atttaagctgctgtgtgtgtgcgtgtgtgagCAGGCATCTTCTCAGCCTACATGTGgattcctaaatctgCAGGCTGGTTAGATGGTTGTCAtgcattcatctgataactgc	gga-miR-456-3p	CAGGCTGGTTAGATGGTTGTCA	3'	Diff	gp1a	.........((.((....(((..((..(((.((..(((((..(((((((....(..((((....))))..))))))))..)))))..)))))..))..)))......)).))	103	46.4	-33.6	10984	15918	6655	8238	5905	10872	5819	4022	6164	2361	2945	2703	1995	1518	3081	784	802	981	9347.35	9458.36	7398.34	4920.68	4384.16	5100.07	3515.57	3363.4	3160.36
184	327	gga-miR-458a-5p_R-1	AGCGCCATTTTCAGAGCTAT	20	chr13	-	8233311	8233426	agcagagccgcggccgtggtgcagatggcAGCGCCATTTTCAGAGCTATaaacagcgtcattgtcATAGCTCTTTGAATGGTACTGCcatatgtactggaaaaacagcatctatgc	9	gga-mir-458a,ssa-mir-458,dre-mir-458,aca-mir-458,aca-mir-458,aca-mir-458,aca-mir-458,ipu-mir-458,oha-mir-458,	gga-mir-458a	agcagagccgcggccgtggtgcagatggcAGCGCCATTTTCAGAGCTATAaacagcgtcattgtcATAGCTCTTTGAATGGTACTGCcatatgtactggaaaaacagcatctatgc	gga-miR-458a-5p	AGCGCCATTTTCAGAGCTATA	5'	Diff	gp1a	.(((.((..((..((..((((((.(((((((..((((((..((((((((..((((.....)))).))))))))..))))))..))))))).)))))))).......))..)).)))	115	49.1	-46.4	6	7	7	5	9	17	0	5	6	0	0	0	0	0	0	0	0	0	5.10598	4.15935	7.78188	2.98657	6.68204	7.97472	0	4.18125	3.07627
184	328	gga-miR-458a-3p	ATAGCTCTTTGAATGGTACTGC	22	chr13	-	8233311	8233426	agcagagccgcggccgtggtgcagatggcAGCGCCATTTTCAGAGCTATaaacagcgtcattgtcATAGCTCTTTGAATGGTACTGCcatatgtactggaaaaacagcatctatgc	9	gga-mir-458a,ssa-mir-458,dre-mir-458,aca-mir-458,aca-mir-458,aca-mir-458,aca-mir-458,ipu-mir-458,oha-mir-458,	gga-mir-458a	agcagagccgcggccgtggtgcagatggcAGCGCCATTTTCAGAGCTATAaacagcgtcattgtcATAGCTCTTTGAATGGTACTGCcatatgtactggaaaaacagcatctatgc	gga-miR-458a-3p	ATAGCTCTTTGAATGGTACTGC	3'	Yes	gp1a	.(((.((..((..((..((((((.(((((((..((((((..((((((((..((((.....)))).))))))))..))))))..))))))).)))))))).......))..)).)))	115	49.1	-46.4	1472	2201	1067	3940	2490	4629	2633	1595	2248	291	271	205	92	59	201	151	29	38	1252.67	1307.82	1186.18	2353.42	1848.7	2171.47	1590.74	1333.82	1152.58
185	329	gga-miR-460b-5p	TCCTCATTGTACATGCTGTGTG	22	chr4	+	2714081	2714170	ctcagatctggctctacgttgTCCTCATTGTACATGCTGTGTGtatttgccacgtacACAGCGCATGCAATGTGGACAtaatggagctca	2	gga-mir-460b,xtr-mir-460b,	gga-mir-460b	ctcagatctggctctacgttgTCCTCATTGTACATGCTGTGTGtatttgccacgtaCACAGCGCATGCAATGTGGACATaatggagctca	gga-miR-460b-5p	TCCTCATTGTACATGCTGTGTG	5'	Yes	gp1a	.........(((((((...(((((.(((((((..(((((((((...........)))))))))..))))))).)))))...)))))))..	79	47.8	-38.4	167	166	134	248	131	351	408	103	268	11	15	0	13	28	13	12	0	5	142.116	98.6359	148.967	148.134	97.2609	164.654	246.495	86.1337	137.407
185	330	gga-miR-460b-3p_L-1R-1	ACAGCGCATGCAATGTGGACA	21	chr4	+	2714081	2714170	ctcagatctggctctacgttgTCCTCATTGTACATGCTGTGTGtatttgccacgtacACAGCGCATGCAATGTGGACAtaatggagctca	2	gga-mir-460b,xtr-mir-460b,	gga-mir-460b	ctcagatctggctctacgttgTCCTCATTGTACATGCTGTGTGtatttgccacgtaCACAGCGCATGCAATGTGGACATaatggagctca	gga-miR-460b-3p	CACAGCGCATGCAATGTGGACAT	3'	Diff	gp1a	.........(((((((...(((((.(((((((..(((((((((...........)))))))))..))))))).)))))...)))))))..	79	47.8	-38.4	56	57	36	53	45	70	113	14	104	5	0	0	0	0	13	0	0	0	47.6558	33.869	40.0211	31.6577	33.4102	32.8371	68.2693	11.7075	53.322
186	331	gga-miR-460a-5p	CCTGCATTGTACACACTGTGTG	22	chr2	+	3692580	3692669	ctgactatatagcaCCTGCATTGTACACACTGTGTGtgttaactggaaatgCACAGCGCATACAATGTGGATTctgtagaagtcactcac	6	gga-mir-460a,tgu-mir-460a,aca-mir-460a,aca-mir-460a,aca-mir-460a,aca-mir-460a,	gga-mir-460a	ctgactatatagcaCCTGCATTGTACACACTGTGTGtgttaactggaaatgCACAGCGCATACAATGTGGATTctgtagaagtcactcac	gga-miR-460a-5p	CCTGCATTGTACACACTGTGTG	5'	Yes	gp1a	.(((((.(((((...(..(((((((....(((((..(...........)..)))))....)))))))..)...)))))..))))).....	84	43.3	-28.2	3771	3285	1684	1855	1399	2671	981	812	1165	228	202	190	312	191	125	104	108	100	3209.11	1951.92	1872.1	1108.02	1038.69	1252.97	592.674	679.035	597.309
186	332	gga-miR-460a-3p	CACAGCGCATACAATGTGGATT	22	chr2	+	3692580	3692669	ctgactatatagcaCCTGCATTGTACACACTGTGTGtgttaactggaaatgCACAGCGCATACAATGTGGATTctgtagaagtcactcac	6	gga-mir-460a,tgu-mir-460a,aca-mir-460a,aca-mir-460a,aca-mir-460a,aca-mir-460a,	gga-mir-460a	ctgactatatagcaCCTGCATTGTACACACTGTGTGtgttaactggaaatgCACAGCGCATACAATGTGGATTctgtagaagtcactcac	gga-miR-460a-3p	CACAGCGCATACAATGTGGATT	3'	Yes	gp1a	.(((((.(((((...(..(((((((....(((((..(...........)..)))))....)))))))..)...)))))..))))).....	84	43.3	-28.2	885	819	507	461	371	624	324	198	307	23	9	5	18	7	8	9	0	0	753.132	486.644	563.63	275.362	275.449	292.719	195.746	165.577	157.403
187	333	gga-miR-489-5p	TGGTCGTATGTATGACGTCATT	22	chr2	-	23147292	23147389	tgtcacgtggtggcttggTGGTCGTATGTATGACGTCATTtacttggacttttaggagTGACATCATATGTACGGCTGCTaaactgctgcatgggaca	11	gga-mir-489,tgu-mir-489,ssa-mir-489-2,ssa-mir-489-1,aca-mir-489,aca-mir-489,aca-mir-489,aca-mir-489,ipu-mir-489,xtr-mir-489,ccr-mir-489,	gga-mir-489	gtggtggcttggTGGTCGTATGTATGACGTCATTtacttggacttttaggAGTGACATCATATGTACGGCTGCtaaactgctgc	gga-miR-489-5p	TGGTCGTATGTATGACGTCATT	5'	Yes	gp1a	.(((..(..(..(.((((..((((((..(((((.(((((((.((.........))))))))).)))))..))))))..)))).)..)..)....))).	96	46.9	-42.5	10	5	8	0	0	0	0	0	5	0	0	0	9	0	0	0	0	0	8.50997	2.97096	8.89357	0	0	0	0	0	2.56356
187	334	gga-miR-489-3p_L-2R+1	TGACATCATATGTACGGCTGCT	22	chr2	-	23147292	23147389	tgtcacgtggtggcttggTGGTCGTATGTATGACGTCATTtacttggacttttaggagTGACATCATATGTACGGCTGCTaaactgctgcatgggaca	11	gga-mir-489,tgu-mir-489,ssa-mir-489-2,ssa-mir-489-1,aca-mir-489,aca-mir-489,aca-mir-489,aca-mir-489,ipu-mir-489,xtr-mir-489,ccr-mir-489,	gga-mir-489	gtggtggcttggTGGTCGTATGTATGACGTCATTtacttggacttttaggAGTGACATCATATGTACGGCTGCtaaactgctgc	gga-miR-489-3p	AGTGACATCATATGTACGGCTGC	3'	Diff	gp1a	.(((..(..(..(.((((..((((((..(((((.(((((((.((.........))))))))).)))))..))))))..)))).)..)..)....))).	96	46.9	-42.5	780	421	347	186	104	245	327	291	461	371	277	383	465	266	180	307	290	285	663.777	250.155	385.759	111.101	77.2147	114.93	197.558	243.349	236.36
188	335	gga-miR-490-5p	CCATGGATCTCCAGGTGGGT	20	chr1	-	57923976	57924075	tcataagttcatggttcgacaCCATGGATCTCCAGGTGGGTcaagattatagagatacacCAACCTGGAGGACTCCATGCTGTtgagctgttcacaagca	16	gga-mir-490,tgu-mir-490-2,tgu-mir-490-1,mmu-mir-490,rno-mir-490,eca-mir-490,cfa-mir-490,efu-mir-490,ssc-mir-490-2,ssc-mir-490-1,ggo-mir-490,aca-mir-490,aca-mir-490,aca-mir-490,aca-mir-490,ocu-mir-490,	gga-mir-490	aagttcatggttcgacaCCATGGATCTCCAGGTGGGTcaagattatagagatacacCAACCTGGAGGACTCCATGCTGttgagctgttcacaa	gga-miR-490-5p	CCATGGATCTCCAGGTGGGT	5'	Yes	gp1a	......((..(..((((((((.(((((((((((((((.(((....(((.....)))..))).)))))))))..)))))).))))))))..)..)).....	89	47	-40.2	163	202	74	7	10	12	5	0	0	0	0	0	0	0	0	0	0	0	138.712	120.027	82.2655	4.1812	7.42449	5.62921	3.02077	0	0
188	336	gga-miR-490-3p_R+1	CAACCTGGAGGACTCCATGCTGT	23	chr1	-	57923976	57924075	tcataagttcatggttcgacaCCATGGATCTCCAGGTGGGTcaagattatagagatacacCAACCTGGAGGACTCCATGCTGTtgagctgttcacaagca	16	gga-mir-490,tgu-mir-490-2,tgu-mir-490-1,mmu-mir-490,rno-mir-490,eca-mir-490,cfa-mir-490,efu-mir-490,ssc-mir-490-2,ssc-mir-490-1,ggo-mir-490,aca-mir-490,aca-mir-490,aca-mir-490,aca-mir-490,ocu-mir-490,	gga-mir-490	aagttcatggttcgacaCCATGGATCTCCAGGTGGGTcaagattatagagatacacCAACCTGGAGGACTCCATGCTGttgagctgttcacaa	gga-miR-490-3p	CAACCTGGAGGACTCCATGCTG	3'	Diff	gp1a	......((..(..((((((((.(((((((((((((((.(((....(((.....)))..))).)))))))))..)))))).))))))))..)..)).....	89	47	-40.2	505	919	216	128	83	94	45	22	31	0	0	0	0	0	0	0	0	0	429.753	546.063	240.126	76.4563	61.6233	44.0955	27.1869	18.3975	15.8941
189	337	gga-miR-499-5p_R-1	TTAAGACTTGTAGTGATGTTTA	22	chr20	-	2734854	2734944	tttgagggagcggcagTTAAGACTTGTAGTGATGTTTAgataatgtattacatgAACATCACTTTAAGTCTGTGCTacttctctcctcatt	11	gga-mir-499,tgu-mir-499,ssa-mir-499b-3,ssa-mir-499b-1,ssa-mir-499b-2,aca-mir-499,aca-mir-499,aca-mir-499,aca-mir-499,ipu-mir-499-2,ipu-mir-499-1,	gga-mir-499	tttgagggagcggcagTTAAGACTTGTAGTGATGTTTAGataatgtattacatgAACATCACTTTAAGTCTGTGCTacttctctcctcatt	gga-miR-499-5p	TTAAGACTTGTAGTGATGTTTAG	5'	Diff	gp1a	..((((((((..(.(((..((((((..(((((((((((..(((....)))..)))))))))))..))))))..))).)..))).)))))..	87	37.4	-36	16768	26097	11274	11278	13483	21066	6179	1048	11834	173	210	311	231	49	112	25	14	15	14269.5	15506.6	12533.3	6736.52	10010.4	9882.08	3733.06	876.389	6067.43
189	338	gga-miR-499-3p	AACATCACTTTAAGTCTGTGCT	22	chr20	-	2734854	2734944	tttgagggagcggcagTTAAGACTTGTAGTGATGTTTAgataatgtattacatgAACATCACTTTAAGTCTGTGCTacttctctcctcatt	11	gga-mir-499,tgu-mir-499,ssa-mir-499b-3,ssa-mir-499b-1,ssa-mir-499b-2,aca-mir-499,aca-mir-499,aca-mir-499,aca-mir-499,ipu-mir-499-2,ipu-mir-499-1,	gga-mir-499	tttgagggagcggcagTTAAGACTTGTAGTGATGTTTAGataatgtattacatgAACATCACTTTAAGTCTGTGCTacttctctcctcatt	gga-miR-499-3p	AACATCACTTTAAGTCTGTGCT	3'	Yes	gp1a	..((((((((..(.(((..((((((..(((((((((((..(((....)))..)))))))))))..))))))..))).)..))).)))))..	87	37.4	-36	754	947	524	344	394	646	260	31	432	0	0	0	0	0	0	0	0	0	641.651	562.7	582.529	205.476	292.525	303.039	157.08	25.9237	221.491
190	339	gga-miR-551-5p	GAAATCAAGGGTGGGTAAGACCT	23	chr9	-	20500004	20500116	ccaccagagctgccccatggctccaGAAATCAAGGGTGGGTAAGACCTtgtaggataactggcagGCGACCCATACTTGGTTTCAGgggctgtgtgggtatcgtcagtggtgg	3	gga-mir-551,tgu-mir-551,mdo-mir-551b,	gga-mir-551	ccaccagagctgccccatggctccaGAAATCAAGGGTGGGTAAGACCTtgtaggataactggcagGCGACCCATACTTGGTTTCAGgggctgtgtgggtatcgtcagtggtgg	gga-miR-551-5p	GAAATCAAGGGTGGGTAAGACCT	5'	Yes	gp1a	((((((..(((((((((..(((((.(((((((((..(((((.....(((((((.....)).)))))..)))))..))))))))).)))))..)).)))))..))...))))))	113	56.6	-56.2	10	42	39	0	0	10	0	0	0	0	0	0	0	0	0	0	0	0	8.50997	24.9561	43.3562	0	0	4.69101	0	0	0
190	340	gga-miR-551-3p	GCGACCCATACTTGGTTTCAG	21	chr9	-	20500004	20500116	ccaccagagctgccccatggctccaGAAATCAAGGGTGGGTAAGACCTtgtaggataactggcagGCGACCCATACTTGGTTTCAGgggctgtgtgggtatcgtcagtggtgg	3	gga-mir-551,tgu-mir-551,mdo-mir-551b,	gga-mir-551	ccaccagagctgccccatggctccaGAAATCAAGGGTGGGTAAGACCTtgtaggataactggcagGCGACCCATACTTGGTTTCAGgggctgtgtgggtatcgtcagtggtgg	gga-miR-551-3p	GCGACCCATACTTGGTTTCAG	3'	Yes	gp1a	((((((..(((((((((..(((((.(((((((((..(((((.....(((((((.....)).)))))..)))))..))))))))).)))))..)).)))))..))...))))))	113	56.6	-56.2	41	48	31	15	6	17	0	6	0	0	0	0	0	0	0	0	0	0	34.8909	28.5212	34.4626	8.95972	4.4547	7.97472	0	5.0175	0
191	341	gga-miR-726-5p_1ss4AG	GGAGTTCCGCCCGTTCTGAGCTC	23	AADN04014979.1	+	1887	1944	GGAATTCCGCCCGTTCTGAGCTCtggaggcgctgagTTCACCACCGGCAGAACTCGGc	1	gga-mir-726,	gga-mir-726	GGAATTCCGCCCGTTCTGAGCTCtggaggcgctgagTTCACCACCGGCAGAACTCGGc	gga-miR-726-5p	GGAATTCCGCCCGTTCTGAGCTC	5'	Diff	gp1a	.((.(((.(((.((..(((((((..........)))))))..)).))).))).))...	54	63.8	-18.9	11	0	16	20	18	73	47	42	40	14	5	12	29	5	5	11	0	8	9.36096	0	17.7871	11.9463	13.3641	34.2444	28.3952	35.1225	20.5085
191	342	gga-miR-726-3p_1ss13AG	TTCACCACCGGCGGAACTCGG	21	AADN04014979.1	+	1887	1944	GGAATTCCGCCCGTTCTGAGCTCtggaggcgctgagTTCACCACCGGCAGAACTCGGc	1	gga-mir-726,	gga-mir-726	GGAATTCCGCCCGTTCTGAGCTCtggaggcgctgagTTCACCACCGGCAGAACTCGGc	gga-miR-726-3p	TTCACCACCGGCAGAACTCGG	3'	Diff	gp1a	.((.(((.(((.((..(((((((..........)))))))..)).))).))).))...	54	63.8	-18.9	0	0	0	0	0	7	0	0	0	13	0	7	36	9	8	10	7	0	0	0	0	0	0	3.28371	0	0	0
192	343	gga-miR-1306-5p_L-1R-2	CCACCTCCCCTGCAAACGTCCA	22	chr15	+	1294128	1294215	gaacagcctccaCCACCTCCCCTGCAAACGTCCAgtgacgcagaggtaaTGGACGTTGGCTCTGGTGGTGAtggacagtcagataccc	18	gga-mir-1306,aca-mir-1306,aca-mir-1306,hsa-mir-1306,ppy-mir-1306,mmu-mir-1306,bta-mir-1306,cfa-mir-1306,ptr-mir-1306,mml-mir-1306,rno-mir-1306,mdo-mir-1306,ssc-mir-1306,dre-mir-1306,cgr-mir-1306,oha-mir-1306,tch-mir-1306,xla-mir-1306,	gga-mir-1306	tccACCACCTCCCCTGCAAACGTCCAGTgacgcagaggtaaTGGACGTTGGCTCTGGTGGTGATggaca	gga-miR-1306-5p	ACCACCTCCCCTGCAAACGTCCAGT	5'	Diff	gp1a	((....((..(((((((......((.((((((((...((......))..)))))))).))...)))))))..))....))........	80	58	-33.7	330	382	167	242	159	259	155	149	145	26	14	18	28	16	23	20	14	28	280.829	226.982	185.653	144.55	118.049	121.497	93.6438	124.601	74.3432
192	344	gga-miR-1306-3p_R-1	TGGACGTTGGCTCTGGTGGTGA	22	chr15	+	1294128	1294215	gaacagcctccaCCACCTCCCCTGCAAACGTCCAgtgacgcagaggtaaTGGACGTTGGCTCTGGTGGTGAtggacagtcagataccc	18	gga-mir-1306,aca-mir-1306,aca-mir-1306,hsa-mir-1306,ppy-mir-1306,mmu-mir-1306,bta-mir-1306,cfa-mir-1306,ptr-mir-1306,mml-mir-1306,rno-mir-1306,mdo-mir-1306,ssc-mir-1306,dre-mir-1306,cgr-mir-1306,oha-mir-1306,tch-mir-1306,xla-mir-1306,	gga-mir-1306	tccACCACCTCCCCTGCAAACGTCCAGTgacgcagaggtaaTGGACGTTGGCTCTGGTGGTGATggaca	gga-miR-1306-3p	TGGACGTTGGCTCTGGTGGTGAT	3'	Diff	gp1a	((....((..(((((((......((.((((((((...((......))..)))))))).))...)))))))..))....))........	80	58	-33.7	444	598	272	265	169	363	208	160	229	40	33	34	24	11	49	9	21	30	377.843	355.327	302.381	158.288	125.474	170.284	125.664	133.8	117.411
193	345	gga-miR-1329-5p	TACAGTGATCACGTTACGATGG	22	chr3	+	97355529	97355623	tcttggtctggttgtagagaTACAGTGATCACGTTACGATGGatttctcaagtaacaaCCTCGTAGCTTGATCACGATATccctatgacttgaga	2	gga-mir-1329,tgu-mir-1329,	gga-mir-1329	tcttggtctggttgtagagaTACAGTGATCACGTTACGATGGatttctcaagtaacaaCCTCGTAGCTTGATCACGATATccctatgacttgaga	gga-miR-1329-5p	TACAGTGATCACGTTACGATGG	5'	Yes	gp1a	......((..((..(((.((((..(((((((.(((((((.((................))))))))).)))))))..)))).)))..))..))..	87	42.1	-33.3	3202	7324	3763	2654	2298	3769	1910	1311	2445	229	199	220	164	66	298	101	51	41	2724.89	4351.87	4183.31	1585.27	1706.15	1768.04	1153.93	1096.32	1253.58
193	346	gga-miR-1329-3p	CCTCGTAGCTTGATCACGATAT	22	chr3	+	97355529	97355623	tcttggtctggttgtagagaTACAGTGATCACGTTACGATGGatttctcaagtaacaaCCTCGTAGCTTGATCACGATATccctatgacttgaga	2	gga-mir-1329,tgu-mir-1329,	gga-mir-1329	tcttggtctggttgtagagaTACAGTGATCACGTTACGATGGatttctcaagtaacaaCCTCGTAGCTTGATCACGATATccctatgacttgaga	gga-miR-1329-3p	CCTCGTAGCTTGATCACGATAT	3'	Yes	gp1a	......((..((..(((.((((..(((((((.(((((((.((................))))))))).)))))))..)))).)))..))..))..	87	42.1	-33.3	89	180	79	58	61	84	34	25	54	7	0	5	0	0	0	0	0	0	75.7387	106.955	87.824	34.6443	45.2894	39.4045	20.5412	20.9062	27.6864
194	347	gga-miR-1388b-3p	TTCTCAGGTTAGACAGTCCTCG	22	chr20	-	9710466	9710529	catgggctgacgaacctgagattgaccctcatgtttcaccaTTCTCAGGTTAGACAGTCCTCGa	1	gga-mir-1388b,	gga-mir-1388b	CATGGGCTGACGAACCTGAGATTgaccctcatgtttcaccaTTCTCAGGTTAGACAGTCCTCGa	gga-miR-1388b-3p	TTCTCAGGTTAGACAGTCCTCG	3'	Yes	gp1a	...((((((...(((((((((.((...............)).)))))))))...))))))....	57	50	-24.1	0	0	0	0	0	8	5	5	0	0	0	0	0	0	0	0	0	0	0	0	0	0	0	3.75281	3.02077	4.18125	0
195	348	gga-miR-1388a-5p	AGGACTGTCTAACCTGAGAATG	22	chr20	+	9710454	9710541	gcgaggggcacctcgAGGACTGTCTAACCTGAGAATGgtgaaacatgagggtcaATCTCAGGTTCGTCAGCCCATGagatgccttctc	4	gga-mir-1388a,tgu-mir-1388,mdo-mir-352,ssa-mir-1338,	gga-mir-1388a	gcgaggggcacctcgAGGACTGTCTAACCTGAGAATGgtgaaacatgagggtcaATCTCAGGTTCGTCAGCCCATGagatgccttctc	gga-miR-1388a-5p	AGGACTGTCTAACCTGAGAATG	5'	Yes	gp1a	..((((((((.(((..((.(((...(((((((((.(((.............))).)))))))))...))).))..))).))))).)))	86	54.5	-33.8	39	65	11	32	30	38	51	15	43	961	746	322	2041	850	4936	1946	2649	1268	33.1889	38.6225	12.2287	19.1141	22.2735	17.8258	30.8118	12.5437	22.0466
195	349	gga-miR-1388a-3p	ATCTCAGGTTCGTCAGCCCATG	22	chr20	+	9710454	9710541	gcgaggggcacctcgAGGACTGTCTAACCTGAGAATGgtgaaacatgagggtcaATCTCAGGTTCGTCAGCCCATGagatgccttctc	4	gga-mir-1388a,tgu-mir-1388,mdo-mir-352,ssa-mir-1338,	gga-mir-1388a	gcgaggggcacctcgAGGACTGTCTAACCTGAGAATGgtgaaacatgagggtcaATCTCAGGTTCGTCAGCCCATGagatgccttctc	gga-miR-1388a-3p	ATCTCAGGTTCGTCAGCCCATG	3'	Yes	gp1a	..((((((((.(((..((.(((...(((((((((.(((.............))).)))))))))...))).))..))).))))).)))	86	54.5	-33.8	7	24	5	13	9	0	31	18	34	226	161	74	548	169	616	303	603	301	5.95698	14.2606	5.55848	7.76509	6.68204	0	18.7288	15.0525	17.4322
196	350	gga-miR-1397-5p_R+1	TGCATTGCGACGGGTTATATCAC	23	chr1	+	126961688	126961792	agctgttgactgaatgcgatgtgtgcatTGCATTGCGACGGGTTATATCACtaatcgtaacatGATGTAACCCAACGCAGCATGATgtaagcgtcgtgaaacgtt	2	gga-mir-1397,tgu-mir-1397,	gga-mir-1397	agctgttgactgaatgcgatgtgtgcatTGCATTGCGACGGGTTATATCActaatcgtaacatGATGTAACCCAACGCAGCATGAtgtaagcgtcgtgaaacgtt	gga-miR-1397-5p	TGCATTGCGACGGGTTATATCA	5'	Diff	gp1a	...((((.....(((((((((....)))))))))(((..(((((((((((............)))))))))))..)))..(((((((....))))))).))))..	44	44.8	-37.2	19	19	0	13	5	0	8	6	0	0	0	0	0	0	0	0	0	0	16.1689	11.2897	0	7.76509	3.71225	0	4.83323	5.0175	0
196	351	gga-miR-1397-3p_R+1	GATGTAACCCAACGCAGCATGAT	23	chr1	+	126961688	126961792	agctgttgactgaatgcgatgtgtgcatTGCATTGCGACGGGTTATATCACtaatcgtaacatGATGTAACCCAACGCAGCATGATgtaagcgtcgtgaaacgtt	2	gga-mir-1397,tgu-mir-1397,	gga-mir-1397	agctgttgactgaatgcgatgtgtgcatTGCATTGCGACGGGTTATATCActaatcgtaacatGATGTAACCCAACGCAGCATGAtgtaagcgtcgtgaaacgtt	gga-miR-1397-3p	GATGTAACCCAACGCAGCATGA	3'	Diff	gp1a	...((((.....(((((((((....)))))))))(((..(((((((((((............)))))))))))..)))..(((((((....))))))).))))..	44	44.8	-37.2	5	0	0	0	0	0	0	0	0	0	0	0	0	0	0	0	0	0	4.25498	0	0	0	0	0	0	0	0
197	352	gga-miR-1416-5p	TCCTTAACTCATGCCGCTGTG	21	chrZ	+	34922631	34922719	tgaggctgatacttttTCCTTAACTCATGCCGCTGTGcctttatattttatttcACAATTGTATGAGTTGAGTACAgagtatcagtcca	1	gga-mir-1416,	gga-mir-1416	tgaggctgatacttttTCCTTAACTCATGCCGCTGTGcctttatattttatttcACAATTGTATGAGTTGAGTACAgagtatcagtcca	gga-miR-1416-5p	TCCTTAACTCATGCCGCTGTG	5'	Yes	gp1a	.(.((((((((((((...((((((((((((...((((....((.....))...))))...))))))))))))...))))))))))))).	87	37.1	-34.2	13514	20629	11797	13691	15949	19755	12689	8596	7972	921	759	555	873	1063	718	239	452	672	11500.4	12257.6	13114.7	8177.84	11841.3	9267.09	7666.1	7188.4	4087.34
197	353	gga-miR-1416-3p	ACAATTGTATGAGTTGAGTACA	22	chrZ	+	34922631	34922719	tgaggctgatacttttTCCTTAACTCATGCCGCTGTGcctttatattttatttcACAATTGTATGAGTTGAGTACAgagtatcagtcca	1	gga-mir-1416,	gga-mir-1416	tgaggctgatacttttTCCTTAACTCATGCCGCTGTGcctttatattttatttcACAATTGTATGAGTTGAGTACAgagtatcagtcca	gga-miR-1416-3p	ACAATTGTATGAGTTGAGTACA	3'	Yes	gp1a	.(.((((((((((((...((((((((((((...((((....((.....))...))))...))))))))))))...))))))))))))).	87	37.1	-34.2	83	179	114	133	154	250	119	58	58	7	5	0	5	7	0	0	0	0	70.6327	106.36	126.733	79.4429	114.337	117.275	71.8943	48.5025	29.7373
198	354	gga-miR-1434_R+2	GTGCGTGATGATGGAAAATTTC	22	chr28	+	1453231	1453307	aGTGCGTGATGATGGAAAATTTCttcactttgacctgacttgtttgattgaaGAAATTTGAGTATCTGACGcgagct	1	gga-mir-1434,	gga-mir-1434	aGTGCGTGATGATGGAAAATTtcttcactttgacctgacttgtttgattgaagaaatttgagtatctgacgcgagct	gga-miR-1434	GTGCGTGATGATGGAAAATT	5'	Diff	gp1a	((..((((..((((..(((((((((((.((..((.......))..)).)))))))))))...))))...))))..))	77	39	-19.9	0	0	0	0	0	0	0	0	0	35	37	27	25	8	35	5	14	0	0	0	0	0	0	0	0	0	0
198	355	gga-mir-1434-p3	GAAATTTGAGTATCTGACG	19	chr28	+	1453231	1453307	aGTGCGTGATGATGGAAAATTTCttcactttgacctgacttgtttgattgaaGAAATTTGAGTATCTGACGcgagct	1	gga-mir-1434,	gga-mir-1434	aGTGCGTGATGATGGAAAATTtcttcactttgacctgacttgtttgattgaagaaatttgagtatctgacgcgagct	gga-mir-1434-p3	gaaatttgagtatctgacg	3'	New	gp1a	((..((((..((((..(((((((((((.((..((.......))..)).)))))))))))...))))...))))..))	77	39	-19.9	0	0	0	0	0	0	0	0	6	22	17	20	236	20	5	11	0	0	0	0	0	0	0	0	0	0	3.07627
199	356	gga-miR-1451-5p	TCGCACAGGAGCAAGTTACCGC	22	chr3	+	76267732	76267841	cagagcaagcgcaggagctgctgccTCGCACAGGAGCAAGTTACCGCgttcagctcgcctgcCGTAACTCGCTGCTGTGAGAGGcagcggctcctggctctccctgctcc	2	gga-mir-1451,tgu-mir-1451,	gga-mir-1451	cagagcaagcgcaggagctgctgccTCGCACAGGAGCAAGTTACCGCgttcagctcgcctgcCGTAACTCGCTGCTGTGAGAGGCagcggctcctggctctccctgctcc	gga-miR-1451-5p	TCGCACAGGAGCAAGTTACCGC	5'	Yes	gp1a	..((((((((.((((((((((((((((.(((((.(((.((((((.(((...........))).)))))).))).))))).))))))))))))))))))).....))))).	107	65.5	-69.5	5821	7798	4759	4688	3637	6652	4061	3002	4307	1604	1506	1029	1343	1112	1948	889	894	1001	4953.65	4633.51	5290.56	2800.21	2700.29	3120.46	2453.47	2510.42	2208.25
199	357	gga-miR-1451-3p_R-1	CGTAACTCGCTGCTGTGAGAGG	22	chr3	+	76267732	76267841	cagagcaagcgcaggagctgctgccTCGCACAGGAGCAAGTTACCGCgttcagctcgcctgcCGTAACTCGCTGCTGTGAGAGGcagcggctcctggctctccctgctcc	2	gga-mir-1451,tgu-mir-1451,	gga-mir-1451	cagagcaagcgcaggagctgctgccTCGCACAGGAGCAAGTTACCGCgttcagctcgcctgcCGTAACTCGCTGCTGTGAGAGGCagcggctcctggctctccctgctcc	gga-miR-1451-3p	CGTAACTCGCTGCTGTGAGAGGC	3'	Diff	gp1a	..((((((((.((((((((((((((((.(((((.(((.((((((.(((...........))).)))))).))).))))).))))))))))))))))))).....))))).	107	65.5	-69.5	316	385	227	328	219	435	227	138	221	89	78	58	69	26	60	14	11	23	268.915	228.764	252.355	195.919	162.596	204.059	137.143	115.402	113.309
200	358	gga-miR-1453	TGGGCAGCCTCTCAGTGAGCTCT	23	chr20	-	1424639	1424712	gtgcaggctctctgtggctcagcccagctgcggtactgcatggtgcTGGGCAGCCTCTCAGTGAGCTCTgtgct	1	gga-mir-1453,	gga-mir-1453	gtgcaggctctctgtggctcagcccagctgcggtactgcatggtgcTGGGCAGCCTCTCAGTGAGCTCTgtgct	gga-miR-1453	TGGGCAGCCTCTCAGTGAGCTCT	3'	Yes	gp1a	(..(((((((.(((.((((..(((((((((((....))))....)))))))))))...))).)))).)))..).	73	63.5	-40.9	24	20	5	0	7	0	5	0	9	0	0	0	0	0	0	0	0	0	20.4239	11.8838	5.55848	0	5.19715	0	3.02077	0	4.61441
201	359	gga-miR-1454_L-1R-1	TACAATGATGAGACTTTGGCTC	22	chr3	-	56963007	56963106	atagtggctatagagtgtgtgtagggtcttaatgtgagttttcttcaaattaaaagcataagagctgTACAATGATGAGACTTTGGCTCcctctactgat	1	gga-mir-1454,	gga-mir-1454	atagtggctatagagtgtgtgtagggtcttaatgtgagttttcttcaaattaaaagcataagagctGTACAATGATGAGACTTTGGCTCCctctactgat	gga-miR-1454	GTACAATGATGAGACTTTGGCTCC	3'	Diff	gp1a	.((((((.....((((.....((..((((((.(((((((((((((........)))....)))))).))))....))))))..))))))...))))))..	97	38	-18.2	159	381	149	364	320	531	469	344	652	501	508	480	467	348	413	168	166	113	135.308	226.387	165.643	217.423	237.584	249.093	283.348	287.67	334.288
202	360	gga-miR-1456-5p_L-1	AAAGGACGGAGGCGGCCCGCGC	22	chrZ	-	44897354	44897463	gtcagatggagcctgggccgaacagggAAAGGACGGAGGCGGCCCGCGCggggtcgttcagtCGGGGTCGTCGCCGTCCCTTCCccgttcgacccgtacccgcctgagct	1	gga-mir-1456,	gga-mir-1456	gtcagatggagcctgggccgaacaggGAAAGGACGGAGGCGGCCCGCGCggggtcgttcagtCGGGGTCGTCGCCGTCCCTTCcccgttcgacccgtacccgcctgagct	gga-miR-1456-5p	GAAAGGACGGAGGCGGCCCGCGC	5'	Diff	gp1a	.((((..((....((((.(((((.(((((.((((((.((((((((.(((..((....)).).)))))))))).)))))).))))).))))).))))...))..))))...	106	70.9	-61.8	2624	3214	1560	1599	1162	2163	1194	838	1220	355	341	271	402	219	408	168	255	224	2233.02	1909.73	1734.25	955.107	862.726	1014.67	721.359	700.777	625.508
202	361	gga-miR-1456-3p_R+1	CGGGGTCGTCGCCGTCCCTTCC	22	chrZ	-	44897354	44897463	gtcagatggagcctgggccgaacagggAAAGGACGGAGGCGGCCCGCGCggggtcgttcagtCGGGGTCGTCGCCGTCCCTTCCccgttcgacccgtacccgcctgagct	1	gga-mir-1456,	gga-mir-1456	gtcagatggagcctgggccgaacaggGAAAGGACGGAGGCGGCCCGCGCggggtcgttcagtCGGGGTCGTCGCCGTCCCTTCcccgttcgacccgtacccgcctgagct	gga-miR-1456-3p	CGGGGTCGTCGCCGTCCCTTC	3'	Diff	gp1a	.((((..((....((((.(((((.(((((.((((((.((((((((.(((..((....)).).)))))))))).)))))).))))).))))).))))...))..))))...	106	70.9	-61.8	108	144	69	31	25	47	24	29	15	0	5	7	15	7	14	6	7	0	91.9076	85.5637	76.7071	18.5168	18.5612	22.0478	14.4997	24.2512	7.69068
203	362	gga-miR-1458	TTCCTGTGATGCTCATGAGAA	21	chr9	+	10673202	10673311	ttagttcagcctcattttttttagagttctggagtatcttattgcacaaaatatgctgaggagaaaTTCCTGTGATGCTCATGAGAAaaattgtagagcgcttttacact	1	gga-mir-1458,	gga-mir-1458	ttagttcagcctcattttttttagagttctggagtatcttattgcacaaaatatgctgaggagaaaTTCCTGTGATGCTCATGAGAAaaattgtagagcgcttttacact	gga-miR-1458	TTCCTGTGATGCTCATGAGAA	3'	Yes	gp1a	...((..((((((((((((((((((((...(((((.((((...(((.......)))....)))).)))))......)))).))))))))))....))).)))...))...	104	35.5	-27.2	27	27	0	0	0	0	0	0	0	0	0	0	0	0	0	0	0	0	22.9769	16.0432	0	0	0	0	0	0	0
204	363	gga-miR-1465	TTTCAGAGGTGCTGGGTGCTT	21	chr17	+	8654138	8654247	gcaaggtgttaatgatgagccTTTCAGAGGTGCTGGGTGCTTatggctcccacgaaggtcacttagagctttgtacactaacactcctggaaaggttctggctggcaccc	1	gga-mir-1465,	gga-mir-1465	gcaaggtgttaatgatgagccTTTCAGAGGTGCTGGGTGCTTatggctcccacgaaggtcacttagagctttgtacactaacactcctggaaaggttctggctggcaccc	gga-miR-1465	TTTCAGAGGTGCTGGGTGCTT	5'	Yes	gp1a	....((((..(.....(((((((((((..(((.(((((((....(((((..((....))......)))))..)))).))).)))..)).)))))))))....)..)))).	105	51.8	-40.3	0	6	0	0	0	0	0	0	0	0	0	0	0	0	0	0	0	0	0	3.56515	0	0	0	0	0	0	0
205	364	gga-miR-1467-5p	TCTCAGCTACATCGGTGTAAATC	23	chr2	-	136000986	136001095	gggacaggacaggttgtttTCTCAGCTACATCGGTGTAAATCcagggcaattctactgaggTTCACACCAGAGTAACTGGGATCagaatctggccaccatcgtccacctg	4	gga-mir-1467-2,gga-mir-1467-1,tgu-mir-1467-1,tgu-mir-1467-2,	gga-mir-1467-2	gggacaggacaggttgtttTCTCAGCTACATCGGTGTAAATCcagggcaattctactgaggtTCACACCAGAGTAACTGGGATCagaatctggccaccatcgtccacctg	gga-miR-1467-5p	TCTCAGCTACATCGGTGTAAATC	5'	Yes	gp1a	.((((.((.((((((....((((((.(((.(((((((.(((((((..........))).)))).))))).))))).))))))....)))))).))......)))).....	104	50.9	-36.2	15	45	15	6	8	22	13	0	15	0	0	0	0	0	0	0	0	0	12.7649	26.7387	16.6754	3.58389	5.93959	10.3202	7.85399	0	7.69068
205	365	gga-miR-1467-3p_L+1	TTCACACCAGAGTAACTGGGATC	23	chr2	-	136000986	136001095	gggacaggacaggttgtttTCTCAGCTACATCGGTGTAAATCcagggcaattctactgaggTTCACACCAGAGTAACTGGGATCagaatctggccaccatcgtccacctg	4	gga-mir-1467-2,gga-mir-1467-1,tgu-mir-1467-1,tgu-mir-1467-2,	gga-mir-1467-2	gggacaggacaggttgtttTCTCAGCTACATCGGTGTAAATCcagggcaattctactgaggtTCACACCAGAGTAACTGGGATCagaatctggccaccatcgtccacctg	gga-miR-1467-3p	TCACACCAGAGTAACTGGGATC	3'	Diff	gp1a	.((((.((.((((((....((((((.(((.(((((((.(((((((..........))).)))).))))).))))).))))))....)))))).))......)))).....	104	50.9	-36.2	71	150	69	51	28	74	36	17	33	0	5	0	28	11	0	0	5	0	60.4208	89.1289	76.7071	30.4631	20.7886	34.7135	21.7495	14.2162	16.9195
206	366	gga-miR-1550-5p_R+1	TGATGGGGGTGTAGTGCAGCAT	22	chr12	+	12877182	12877279	ccagacctgtgcaggcttgggcTGATGGGGGTGTAGTGCAGCAGctatttatcatgcttcacttacactgctcactggtctaagctgcaccacccggg	1	gga-mir-1550,	gga-mir-1550	ccagacctgtgcaggcttgggcTGATGGGGGTGTAGTGCAGCAgctatttatcatgCTTCACTTACACTGCTCACTGGTctaagctgcaccacccggg	gga-miR-1550-5p	TGATGGGGGTGTAGTGCAGCA	5'	Diff	gp1a	((......(((((.(((((((((..(((((((((((((.((((...........)))).))).)))))).))))..))))))))))))))......))	98	56.1	-41.3	0	10	0	0	0	0	0	0	0	0	0	0	0	0	0	0	0	0	0	5.94192	0	0	0	0	0	0	0
207	367	gga-miR-1551-5p	CTAGCAGCAAAAAGAACTTCAGA	23	chr14	+	5241007	5241096	aggagttactatagCTAGCAGCAAAAAGAACTTCAGAtgtgattaacttggagctcTGAGTTTGTGTTGCTGCTTTCTtagtgctctctt	1	gga-mir-1551,	gga-mir-1551	aggagttactatagCTAGCAGCAAAAAGAACTTCAGAtgtgattaacttggagctcTGAGTTTGTGTTGCTGCTTTCTtagtgctctctt	gga-miR-1551-5p	CTAGCAGCAAAAAGAACTTCAGA	5'	Yes	gp1a	.((((.(((((.((..((((((((...(((((.((((.((............)))))))))))...))))))))..)))))))))))...	86	40	-31.7	172	139	57	80	55	94	71	25	44	0	17	23	0	0	49	0	0	0	146.371	82.5927	63.3667	47.7852	40.8347	44.0955	42.8949	20.9062	22.5593
207	368	gga-miR-1551-3p	TGAGTTTGTGTTGCTGCTTTCT	22	chr14	+	5241007	5241096	aggagttactatagCTAGCAGCAAAAAGAACTTCAGAtgtgattaacttggagctcTGAGTTTGTGTTGCTGCTTTCTtagtgctctctt	1	gga-mir-1551,	gga-mir-1551	aggagttactatagCTAGCAGCAAAAAGAACTTCAGAtgtgattaacttggagctcTGAGTTTGTGTTGCTGCTTTCTtagtgctctctt	gga-miR-1551-3p	TGAGTTTGTGTTGCTGCTTTCT	3'	Yes	gp1a	.((((.(((((.((..((((((((...(((((.((((.((............)))))))))))...))))))))..)))))))))))...	86	40	-31.7	25	23	12	19	10	18	11	0	5	0	0	0	8	0	0	0	0	0	21.2749	13.6664	13.3404	11.349	7.42449	8.44382	6.64569	0	2.56356
208	369	gga-miR-1552-5p_R+1	TTAGTGCGCGGTAAGCTAGGGTGT	24	chr1	+	133682276	133682358	tctacatggggaggTTAGTGCGCGGTAAGCTAGGGTGTgagctgacagcacgCTAGCTGCTCTGCACTGACTGCccctgtgga	1	gga-mir-1552,	gga-mir-1552	tctacatggggaggTTAGTGCGCGGTAAGCTAGGGTGtgagctgacagcacgCTAGCTGCTCTGCACTGACTGcccctgtgga	gga-miR-1552-5p	TTAGTGCGCGGTAAGCTAGGGTG	5'	Diff	gp1a	((((((.((((..(((((((((..(((.(((((.((((.........)))).))))))))..)))))))))..))))))))))	83	59	-47.4	2234	2649	1239	1000	900	1483	711	510	738	100	168	129	95	74	79	44	68	54	1901.13	1574.02	1377.39	597.315	668.204	695.677	429.553	426.487	378.381
208	370	gga-miR-1552-3p_R+1	CTAGCTGCTCTGCACTGACTGT	22	chr1	+	133682276	133682358	tctacatggggaggTTAGTGCGCGGTAAGCTAGGGTGTgagctgacagcacgCTAGCTGCTCTGCACTGACTGCccctgtgga	1	gga-mir-1552,	gga-mir-1552	tctacatggggaggTTAGTGCGCGGTAAGCTAGGGTGtgagctgacagcacgCTAGCTGCTCTGCACTGACTGcccctgtgga	gga-miR-1552-3p	CTAGCTGCTCTGCACTGACTG	3'	Diff	gp1a	((((((.((((..(((((((((..(((.(((((.((((.........)))).))))))))..)))))))))..))))))))))	83	59	-47.4	200	263	67	95	88	159	55	38	46	22	36	27	30	21	24	11	0	0	170.199	156.273	74.4837	56.7449	65.3355	74.5871	33.2284	31.7775	23.5847
209	371	gga-miR-1553-5p	AGTCCTGTCCTGTCTACCTACTGT	24	chr7	+	23871794	23871898	gaggaccagttggcagctctcacacAGTCCTGTCCTGTCTACCTACTGTctgtcctgtccTGTGGTGGGAGGACAGTGATGTGggagagggccactttcagcttt	1	gga-mir-1553,	gga-mir-1553	gaggaccagttggcagctctcacacAGTCCTGTCCTGTCTACCTACTGTctgtcctgtccTGTGGTGGGAGGACAGTGATGTgggagagggccactttcagcttt	gga-miR-1553-5p	AGTCCTGTCCTGTCTACCTACTGT	5'	Yes	gp1a	..(((..((.((((..(((((.((((.(((((((((.((((((.((...............))))))))))))))).)))))).))))).)))))))))......	97	56.2	-40.8	8	26	0	15	5	8	5	0	0	0	0	0	0	0	0	0	0	0	6.80797	15.449	0	8.95972	3.71225	3.75281	3.02077	0	0
209	372	gga-miR-1553-3p_R+1	TGTGGTGGGAGGACAGTGATGTT	23	chr7	+	23871794	23871898	gaggaccagttggcagctctcacacAGTCCTGTCCTGTCTACCTACTGTctgtcctgtccTGTGGTGGGAGGACAGTGATGTGggagagggccactttcagcttt	1	gga-mir-1553,	gga-mir-1553	gaggaccagttggcagctctcacacAGTCCTGTCCTGTCTACCTACTGTctgtcctgtccTGTGGTGGGAGGACAGTGATGTgggagagggccactttcagcttt	gga-miR-1553-3p	TGTGGTGGGAGGACAGTGATGT	3'	Diff	gp1a	..(((..((.((((..(((((.((((.(((((((((.((((((.((...............))))))))))))))).)))))).))))).)))))))))......	97	56.2	-40.8	15	25	6	8	0	7	0	0	0	0	0	0	0	0	0	0	0	0	12.7649	14.8548	6.67018	4.77852	0	3.28371	0	0	0
210	373	gga-miR-1555-3p	CAGGGTTATTGGTTTTGTGTGA	22	chr1	-	144936070	144936155	gaaggtgtgaagtcagcaaacccttcaccctgccgtgttcccttcatgccaggCAGGGTTATTGGTTTTGTGTGAcatcgcatctc	1	gga-mir-1555,	gga-mir-1555	gaaggtgtgaagtcAGCAAACCCTTCACCCTGCCgtgttcccttcatgccaggCAGGGTTATTGGTTTTGTGTGAcatcgcatctc	gga-miR-1555-3p	CAGGGTTATTGGTTTTGTGTGA	3'	Yes	gp1a	..((((((((.(((((((((.((...((((((((..((.........))..))))))))....)).))))).)))).)))))))).	83	52.3	-37.2	7	0	0	0	0	12	0	0	0	0	0	0	0	0	0	0	0	0	5.95698	0	0	0	0	5.62921	0	0	0
211	374	gga-miR-1559-5p	TTCGATGCTTGTATGCTACTCC	22	chr7	-	1341238	1341313	tagactcctTTCGATGCTTGTATGCTACTCCcaagaatgctaacaggAGTTACATGTATGCATCGAGCAgagacta	1	gga-mir-1559,	gga-mir-1559	tagactcctTTCGATGCTTGTATGCTACTCCcaagaatgctaacaggAGTTACATGTATGCATCGAGCAgagacta	gga-miR-1559-5p	TTCGATGCTTGTATGCTACTCC	5'	Yes	gp1a	(((.(((..((((((((.(..(((..(((((..............)))))..)))..).))))))))..))).)))	76	43.4	-24.9	663	1276	476	964	803	1579	802	531	743	337	312	320	1477	451	641	374	170	176	564.211	758.19	529.168	575.812	596.187	740.711	484.531	444.048	380.945
211	375	gga-miR-1559-3p	AGTTACATGTATGCATCGAGCA	22	chr7	-	1341238	1341313	tagactcctTTCGATGCTTGTATGCTACTCCcaagaatgctaacaggAGTTACATGTATGCATCGAGCAgagacta	1	gga-mir-1559,	gga-mir-1559	tagactcctTTCGATGCTTGTATGCTACTCCcaagaatgctaacaggAGTTACATGTATGCATCGAGCAgagacta	gga-miR-1559-3p	AGTTACATGTATGCATCGAGCA	3'	Yes	gp1a	(((.(((..((((((((.(..(((..(((((..............)))))..)))..).))))))))..))).)))	76	43.4	-24.9	128	257	126	57	41	94	16	9	11	7	0	0	10	0	11	6	0	0	108.928	152.707	140.074	34.047	30.4404	44.0955	9.66645	7.52624	5.63983
212	376	gga-miR-1560-3p	GCATCTCTGGACGCGCTCGTTC	22	chr11	-	18874320	18874423	tccttagtcactgcgtgggggtggcggcgcgagcagagaggcgctgccgtgtccaaagcaGCATCTCTGGACGCGCTCGTTCcttctgcgtggctccgcttgga	1	gga-mir-1560,	gga-mir-1560	tccttagtcactgcgtgggggtgGCGGCGCGAGCAGAGAGGCGCTgccgtgtccaaagcaGCATCTCTGGACGCGCTCGTTCcttctgcgtggctccgcttgga	gga-miR-1560-3p	GCATCTCTGGACGCGCTCGTTC	3'	Yes	gp1a	(((..(((..(..((..(..(..((((((((..((((((...(((((..........))))).))))))..))))).)))..)..)..))..)....))).)))	104	65.4	-48.4	71	30	27	19	14	55	8	15	37	7	0	0	13	0	12	0	0	0	60.4208	17.8258	30.0158	11.349	10.3943	25.8006	4.83323	12.5437	18.9703
213	377	gga-miR-1563	GCACATGATGAGGAAGCACTGAAA	24	chr12	+	783184	783254	agcccaaaGCACATGATGAGGAAGCACTGAAActgactctgtatgaagtgcATTCAATCCAATGCTGAGCt	1	gga-mir-1563,	gga-mir-1563	agcccaaaGCACATGATGAGGAAGCACTGAAActgactctgtatgaagtgcattcaatccaatgctgagct	gga-miR-1563	GCACATGATGAGGAAGCACTGAAA	5'	Yes	gp1a	(((....((((...(((..(((.(((((...((.......))....))))).))).)))...))))..)))	71	45.1	-15.8	6	17	16	16	0	26	11	0	15	17	16	0	0	0	15	0	0	0	5.10598	10.1013	17.7871	9.55704	0	12.1966	6.64569	0	7.69068
213	378	gga-mir-1563-p3	ATTCAATCCAATGCTGAGC	19	chr12	+	783184	783254	agcccaaaGCACATGATGAGGAAGCACTGAAActgactctgtatgaagtgcATTCAATCCAATGCTGAGCt	1	gga-mir-1563,	gga-mir-1563	agcccaaaGCACATGATGAGGAAGCACTGAAActgactctgtatgaagtgcattcaatccaatgctgagct	gga-mir-1563-p3	attcaatccaatgctgagc	3'	New	gp1a	(((....((((...(((..(((.(((((...((.......))....))))).))).)))...))))..)))	71	45.1	-15.8	13	7	9	8	0	16	8	0	0	17	0	12	29	11	0	0	6	0	11.063	4.15935	10.0053	4.77852	0	7.50562	4.83323	0	0
214	379	gga-miR-1574-3p_R+1	ACAGGAGGATGTCAGGAAGCTTC	23	chr10	+	5628304	5628377	cagccaatgctctgtgacttctccttgtcagagctggggtatactgACAGGAGGATGTCAGGAAGCTTCtgctg	1	gga-mir-1574,	gga-mir-1574	cagccaatgctCTGTGACTTCTCCTTGTCAGAgctggggtatactgACAGGAGGATGTCAGGAAGCTTctgctg	gga-miR-1574-3p	ACAGGAGGATGTCAGGAAGCTT	3'	Diff	gp1a	((((....(((((.(((((((((((.(((((.((....))...)))))))))))).))))))).))....))))	74	52.7	-29.1	9	5	8	0	0	5	0	0	0	0	0	0	0	0	0	0	0	0	7.65897	2.97096	8.89357	0	0	2.34551	0	0	0
215	380	gga-miR-1590_R-2	AGGGACAAATTGCTCTCTGGA	21	chr6	-	12431075	12431173	tggatggaaataggtatctccagagaacagtttgtcccacttgtttttgacgtctgtcgtagcaAGGGACAAATTGCTCTCTGGAagtacatttctcca	1	gga-mir-1590,	gga-mir-1590	tggatggaaataggtatctccagagaacagtttgtcccacttgtttttgacgtctgtcgtagcaAGGGACAAATTGCTCTCTGGAAGtacatttctcca	gga-miR-1590	AGGGACAAATTGCTCTCTGGAAG	3'	Diff	gp1a	.(((..(((((..(((..((((((((.(((((((((((..(((((..((((....)))).)))))))))))))))).))))))))..))))))))))).	97	43.4	-45.9	0	5	0	0	0	0	0	0	0	0	0	0	0	0	0	0	0	0	0	2.97096	0	0	0	0	0	0	0
216	381	gga-miR-1591-5p_R+1	TGATTCATTGCCTGGCTCTGCA	22	chr7	-	19406872	19406949	cccatgatcTGATTCATTGCCTGGCTCTGCAaatgcttccctaatgttgCAGACTTGGCCATGGGTAGGAgcaatggg	1	gga-mir-1591,	gga-mir-1591	cccatgatcTGATTCATTGCCTGGCTCTGCaaatgcttccctaatgttgCAGACTTGGCCATGGGTAGGAgcaatggg	gga-miR-1591-5p	TGATTCATTGCCTGGCTCTGC	5'	Diff	gp1a	(((((..((..(..(((.(((..(.(((((((..............))))))))..))).)))..)..))...)))))	78	51.3	-27.8	12	19	6	0	0	6	7	0	0	0	0	0	0	0	0	0	0	0	10.212	11.2897	6.67018	0	0	2.81461	4.22907	0	0
216	382	gga-miR-1591-3p	CAGACTTGGCCATGGGTAGGA	21	chr7	-	19406872	19406949	cccatgatcTGATTCATTGCCTGGCTCTGCAaatgcttccctaatgttgCAGACTTGGCCATGGGTAGGAgcaatggg	1	gga-mir-1591,	gga-mir-1591	cccatgatcTGATTCATTGCCTGGCTCTGCaaatgcttccctaatgttgCAGACTTGGCCATGGGTAGGAgcaatggg	gga-miR-1591-3p	CAGACTTGGCCATGGGTAGGA	3'	Yes	gp1a	(((((..((..(..(((.(((..(.(((((((..............))))))))..))).)))..)..))...)))))	78	51.3	-27.8	5	9	7	0	0	0	0	0	0	0	0	0	0	0	0	0	0	0	4.25498	5.34773	7.78188	0	0	0	0	0	0
217	383	gga-mir-1592-p3_1ss22GT	TCTGCTGCTGAGCGCTGCCAGT	22	chr19	-	9392618	9392684	cttggcactgcctcagacaacgggtgtgctttcctttcacacacaTCTGCTGCTGAGCGCTGCCAGG	1	gga-mir-1592,	gga-mir-1592	cttggCACTGCCTCAGACAACGGGTGTgctttcctttcacacacatctgctgctgagcgctgccagg	gga-mir-1592-p3	tctgctgctgagcgctgccagg	3'	New	gp1a	(((((((..(((((((.((.((((((((.............)))))))).))))))).)))))))))	67	58.2	-29.6	0	7	0	0	0	0	0	0	0	0	0	0	0	0	0	0	0	0	0	4.15935	0	0	0	0	0	0	0
218	384	gga-miR-1595-5p_R-4_1ss13GC	AAGCACGAGTGTCGTGGA	18	chr8	-	20837013	20837077	aacAAGCACGAGTGTGGTGGAgctcatggagcctccccttagccccgctgtcctactgctggatt	1	gga-mir-1595,	gga-mir-1595	aacAAGCACGAGTGTGGTGGAGCTCatggagcctcccctTAGCCCCGCTGTCCTACTGCTGgatt	gga-miR-1595-5p	AAGCACGAGTGTGGTGGAGCTC	5'	Diff	gp1a	....((((.....(..((((.(((...((......))...))).))))..).....)))).....	56	58.5	-16.5	0	11	5	13	0	9	0	0	0	0	0	0	0	0	0	0	0	0	0	6.53612	5.55848	7.76509	0	4.22191	0	0	0
219	385	gga-miR-1596-5p	ATTCTCCTTCAATCCATCTTTGT	23	chr1	+	5811652	5811741	tggactttgtttcATTCTCCTTCAATCCATCTTTGTcatgatttacaaaaagaacaaaggtggccgtgggtgaatgaagccaggcatcca	1	gga-mir-1596,	gga-mir-1596	tggactttgtttcATTCTCCTTCAATCCATCTTTGTcatgatttacaaaaagaacAAAGGTGGCCGTGGGTGAATGAagccaggcatcca	gga-miR-1596-5p	ATTCTCCTTCAATCCATCTTTGT	5'	Yes	gp1a	.((((((.(((((((((.(((.....(((((((((((..............).))))))))))....))).))))))))).)))..))).	88	42.2	-31.1	6	0	0	0	0	0	0	0	0	0	0	0	0	0	0	0	0	0	5.10598	0	0	0	0	0	0	0	0
220	386	gga-miR-1597-3p_L+1R-1	ATGAGGAGCTCTGCAAGCATGC	22	chr2	-	104089460	104089532	ttttattacatgtttacagggctcttcattgtggtctcagcaatATGAGGAGCTCTGCAAGCATGCaataaaa	1	gga-mir-1597,	gga-mir-1597	ttttattacATGTTTACAGGGCTCTTCATTgtggtctcagcaataTGAGGAGCTCTGCAAGCATGCAataaaa	gga-miR-1597-3p	TGAGGAGCTCTGCAAGCATGCA	3'	Diff	gp1a	(((((((.(((((((.((((((((((((((((.......)))..))))))))))))).))))))).)))))))	73	38.4	-32.3	0	0	0	0	0	5	0	0	0	0	0	0	0	0	0	0	0	0	0	0	0	0	0	2.34551	0	0	0
221	387	gga-miR-1609_L-1	GGCTGAGGCTGTGCTGGTTGT	21	chr13	+	16932634	16932727	tgacctgggcagccagtgaGGCTGAGGCTGTGCTGGTTGTctttgtgtcaggtacaagctgcgcagacccacaggcactggctgccttaaatca	1	gga-mir-1609,	gga-mir-1609	tgacctgggcagccagtgAGGCTGAGGCTGTGCTGGTTGTctttgtgtcaggtacaagctgcgcagacccacaggcactggctgccttaaatca	gga-miR-1609	AGGCTGAGGCTGTGCTGGTTGT	5'	Diff	gp1a	.((...((((((((((((....((.((((((((.(((((((((......))).)).)))))))))).))))....))))))))))))....)).	92	57.4	-42.3	5	0	0	0	0	0	0	0	0	0	0	0	0	0	0	0	0	0	4.25498	0	0	0	0	0	0	0	0
222	388	gga-miR-1618-5p	TGCATCCTGGCTCCTGGCGTCC	22	chr8	+	7465626	7465704	ctgcgtgcTGCATCCTGGCTCCTGGCGTCCtgcacgtgctattggAGAGCCCGGAGCCAGGCTGCTGTtctccaggcag	1	gga-mir-1618,	gga-mir-1618	ctgcgtgcTGCATCCTGGCTCCTGGCGTCCtgcacgtgctattggaGAGCCCGGAGCCAGGCTGCTGTtctccaggcag	gga-miR-1618-5p	TGCATCCTGGCTCCTGGCGTCC	5'	Yes	gp1a	((((.((..(((.(((((((((.(((.(((.((....))....)))..))).))))))))).))).......)).))))	79	65.8	-39.6	84	0	21	0	0	0	17	31	101	12	13	6	13	7	7	0	7	6	71.4837	0	23.3456	0	0	0	10.2706	25.9237	51.7839
222	389	gga-miR-1618-3p_L+1	AGAGCCCGGAGCCAGGCTGCTGT	23	chr8	+	7465626	7465704	ctgcgtgcTGCATCCTGGCTCCTGGCGTCCtgcacgtgctattggAGAGCCCGGAGCCAGGCTGCTGTtctccaggcag	1	gga-mir-1618,	gga-mir-1618	ctgcgtgcTGCATCCTGGCTCCTGGCGTCCtgcacgtgctattggaGAGCCCGGAGCCAGGCTGCTGTtctccaggcag	gga-miR-1618-3p	GAGCCCGGAGCCAGGCTGCTGT	3'	Diff	gp1a	((((.((..(((.(((((((((.(((.(((.((....))....)))..))).))))))))).))).......)).))))	79	65.8	-39.6	0	18	10	19	10	23	8	0	0	0	0	0	0	0	0	0	0	0	0	10.6955	11.117	11.349	7.42449	10.7893	4.83323	0	0
223	390	gga-mir-1619-p5_1ss16CG	TGTATTGCTACAAATGCTCTTCT	23	chr20	-	12864511	12864602	ttgtaagtccagcagtcTGTATTGCTACAAATGCTCTTCTcagcgtccaacctcagaagaattcatagcaatacggactgctggacttctag	1	gga-mir-1619,	gga-mir-1619	ttgtaagtccagcagtctgtattgctacaaatcctcttctcagcgtccaaactcagaAGAATTCATAGCAATACGGACTgctggacttctag	gga-mir-1619-p5	tgtattgctacaaatcctcttct	5'	New	gp1a	....(((((((((((((((((((((((..(((..((((((.((.(.....))).)))))))))..)))))))))))))))))))))))....	84	44.6	-47.4	0	0	0	0	0	5	0	0	0	0	0	0	0	0	0	0	0	0	0	0	0	0	0	2.34551	0	0	0
224	391	gga-miR-1623_R-1	GCAGGCACAGACAGGCAGT	19	chr10	+	1942149	1942244	gagcatgaaggcatagcacggatGCAGGCACAGACAGGCAGTactgcagagatgcaacctctgcctactaacctcaagtgaaagtacctcctgctc	1	gga-mir-1623,	gga-mir-1623	gagcatgaaggcatagcacggatGCAGGCACAGACAGGCAGTActgcagagatgcaacctctgcctactaacctcaagtgaaagtacctcctgctc	gga-miR-1623	GCAGGCACAGACAGGCAGTA	5'	Diff	gp1a	(((((.(.(((.((..(((...((.(((...((..((((((...((((....))))....)))))).))..))))).)))...)).)))).)))))	96	53.1	-27.8	2.5	2.5	3	13.5	2.5	8	0	0	0	0	0	0	0	0	0	0	0	0	2.12749	1.48548	3.33509	8.06375	1.85612	3.75281	0	0	0
225	392	gga-miR-1625-5p	TGGACCAGGGCTCTTCCTGCTGGCT	25	chr15	-	7616546	7616625	gctgttgggctTGGACCAGGGCTCTTCCTGCTGGCTggttcctggataagcagcagaatatccctgccattccctgctgc	1	gga-mir-1625,	gga-mir-1625	gctgttgggctTGGACCAGGGCTCTTCCTGCTGGCTggttcctggataaGCAGCAGAATATCCCTGCCATTccctgctgc	gga-miR-1625-5p	TGGACCAGGGCTCTTCCTGCTGGCT	5'	Yes	gp1a	((.(..(((..(((..(((((......((((((.((..((....))..)))))))).....))))))))..)))..).))	80	58.8	-29.9	30	39	7	7	0	14	7	0	0	0	0	0	0	0	0	0	0	0	25.5299	23.1735	7.78188	4.1812	0	6.56742	4.22907	0	0
226	393	gga-miR-1626-5p_R-1	TTTCCATGGCAGACTTTCTAGGC	23	chr1	+	5693452	5693541	agtgtgttgatgccaTTTCCATGGCAGACTTTCTAGGCtgaagatttctgaaatctctggaagttgccctggacgtggtattcaatgcct	1	gga-mir-1626,	gga-mir-1626	agtgtgttgatgccaTTTCCATGGCAGACTTTCTAGGCTgaagatttctgaaatcTCTGGAAGTTGCCCTGGACGTGgtattcaatgcct	gga-miR-1626-5p	TTTCCATGGCAGACTTTCTAGGCT	5'	Diff	gp1a	((.(..(((((((((..((((.((((.((.((((((.....((((((...)))))))))))))))))).))))..)))))).)))..)))	90	45.6	-33.5	0	0	6	0	0	0	0	0	0	0	0	0	0	0	0	0	0	0	0	0	6.67018	0	0	0	0	0	0
227	394	gga-mir-1628-p5_1ss13AG	TCACAACAGCTCGACTTCCTTC	22	chr4	+	1930776	1930872	ggcttctggaggcagtgagaTCACAACAGCTCAACTTCCTTCtgtgggcaaacaagaAAGAGCTCTTCCTGTTGTGACCttgcgtttctctcctgcc	1	gga-mir-1628,	gga-mir-1628	ggcttctggaggcagtgagatcacaacagctcaacttccttctgtgggcaaacaagaAAGAGCTCTTCCTGTTGTGACCttgcgtttctctcctgcc	gga-mir-1628-p5	tcacaacagctcaacttccttc	5'	New	gp1a	(((....(((((..(..((.(((((((((......(((.((((((......)).)))).)))......))))))))).))..)...)))))...)))	97	51.5	-31.6	0	0	0	0	0	0	0	0	5	0	0	0	0	0	0	0	0	0	0	0	0	0	0	0	0	0	2.56356
227	395	gga-miR-1628	AAGAGCTCTTCCTGTTGTGACC	22	chr4	+	1930776	1930872	ggcttctggaggcagtgagaTCACAACAGCTCAACTTCCTTCtgtgggcaaacaagaAAGAGCTCTTCCTGTTGTGACCttgcgtttctctcctgcc	1	gga-mir-1628,	gga-mir-1628	ggcttctggaggcagtgagatcacaacagctcaacttccttctgtgggcaaacaagaAAGAGCTCTTCCTGTTGTGACCttgcgtttctctcctgcc	gga-miR-1628	AAGAGCTCTTCCTGTTGTGACC	3'	Yes	gp1a	(((....(((((..(..((.(((((((((......(((.((((((......)).)))).)))......))))))))).))..)...)))))...)))	97	51.5	-31.6	10	5	0	0	0	5	9	0	0	0	0	0	0	0	0	0	0	0	8.50997	2.97096	0	0	0	2.34551	5.43738	0	0
228	396	gga-miR-1635_R-3	TGCCCAGGCTGTGCTGTGCTCT	22	chr21	-	1725944	1726050	ggacctgccgtgagaaccccagTGCCCAGGCTGTGCTGTGCTCTgggggcacgctcagctcttcccctggcacacagcctgggagcagggagtcctcgcctcttgcc	1	gga-mir-1635,	gga-mir-1635	ggacctgccgtgagaaccccagTGCCCAGGCTGTGCTGTGCTCTGGGggcacgctcagctcttcccctggcacacagcctgggagcagggagtcctcgcctcttgcc	gga-miR-1635	TGCCCAGGCTGTGCTGTGCTCTGGG	5'	Diff	gp1a	((.......(((((.(((((.(..((((((((((...(((((..(((((.............))))).)))))))))))))))..).))).)).)))))......))	90	68.2	-51.8	17	22	7	0	0	7	0	0	0	5	5	5	22	11	15	7	9	11	14.4669	13.0722	7.78188	0	0	3.28371	0	0	0
229	397	gga-mir-1636-p5	TGCCCCGTCACTCCTGATACCG	22	chr15	+	4735876	4735963	caggcatccatctgcTGCCCCGTCACTCCTGATACCGctgtgctggtaaggTGCAGGTGATGGCGGGGCTGCcggtgtgccatgcctg	1	gga-mir-1636,	gga-mir-1636	caggcatccatctgctgccccgtcactcctgataccgctgtgctggtaaggTGCAGGTGATGGCGGGGCTGccggtgtgccatgcctg	gga-mir-1636-p5	tgccccgtcactcctgataccg	5'	New	gp1a	(((((((.((((.((.(((((((((..((((.(((((((.....)))..))))))))...))))))))).)).))))....)))))))	88	64.8	-46.3	10	27	0	15	9	11	11	6	17	0	0	0	0	6	0	0	0	0	8.50997	16.0432	0	8.95972	6.68204	5.16011	6.64569	5.0175	8.7161
229	398	gga-miR-1636_R+1	TGCAGGTGATGGCGGGGCTGC	21	chr15	+	4735876	4735963	caggcatccatctgcTGCCCCGTCACTCCTGATACCGctgtgctggtaaggTGCAGGTGATGGCGGGGCTGCcggtgtgccatgcctg	1	gga-mir-1636,	gga-mir-1636	caggcatccatctgctgccccgtcactcctgataccgctgtgctggtaaggTGCAGGTGATGGCGGGGCTGccggtgtgccatgcctg	gga-miR-1636	TGCAGGTGATGGCGGGGCTG	3'	Diff	gp1a	(((((((.((((.((.(((((((((..((((.(((((((.....)))..))))))))...))))))))).)).))))....)))))))	88	64.8	-46.3	5	0	0	0	0	0	0	0	0	0	0	0	0	0	0	0	0	0	4.25498	0	0	0	0	0	0	0	0
230	399	gga-miR-1641	TGAGGATTAATGACTGTCTGGG	22	chr3	-	13265623	13265717	gatgcagggcatttccTGAGGATTAATGACTGTCTGGGgtcatcatctcctcccagttagttattaatccccaggaaatactctgtgccttgatc	2	gga-mir-1641,tgu-mir-1641,	gga-mir-1641	gatgcagggcatttccTGAGGATTAATGACTGTCTGGGgtcatcatctcctcccagttagttattaatccccaggaaatactctgtgccttgatc	gga-miR-1641	TGAGGATTAATGACTGTCTGGG	5'	Yes	gp1a	...((((((.((((((((.((((((((((((..((((((...........))))))..)))))))))))).)))))))).)))))).........	83	46.3	-46.4	0	13	0	0	0	0	0	0	0	0	0	0	0	0	0	0	0	0	0	7.7245	0	0	0	0	0	0	0
231	400	gga-mir-1647-p5	AGTGGCTCTCGGACCCTCT	19	chr28	+	2280564	2280670	ccacatAGTGGCTCTCGGACCCTCTtttctctgcctgaggggtactctgaggtacaagagttgccccgtaggcatggcaaggtggttctgagcagcacagctagagg	1	gga-mir-1647,	gga-mir-1647	ccacatagtggctctcggaccctctttTCTCTGCCTGAGGGGTACTCTgaggtacaagagttgccccgtaggcatggcaaggtggttctgagcagcacagctagagg	gga-mir-1647-p5	agtggctctcggaccctct	5'	New	gp1a	((...((((((((((((((.((.((((.(..(((((..((((((((((........)))).))))))..)))))..).)))).)).)))))).))).)).)))..))	107	57	-48.1	0	5	0	0	0	0	0	0	0	0	0	0	0	0	0	0	0	0	0	2.97096	0	0	0	0	0	0	0
232	401	gga-miR-1649-5p_R+3	TCCTGCAGAAGGTGCGGCTGTGT	23	chr3	+	21881902	21881999	gtgctgttggctctcctcctccTCCTGCAGAAGGTGCGGCTGTGCgctccccaacggctccgtgcactctgcaggcacaggagtgagccctgacccac	1	gga-mir-1649,	gga-mir-1649	gtgctgttggctctcctcctccTCCTGCAGAAGGTGCGGCTGtgcgctccccaacggCTCCGTGCACTCTGCAGGCAcaggagtgagccctgacccac	gga-miR-1649-5p	TCCTGCAGAAGGTGCGGCTG	5'	Diff	gp1a	(((..((((((((..(((((...((((((((..(..(((((((..........)))))..))..)..))))))))...))))).)))))..))).)))	98	66.3	-44.1	0	0	0	0	5	0	0	0	0	0	0	0	0	0	0	0	0	0	0	0	0	0	3.71225	0	0	0	0
233	402	gga-miR-1650	TCCTCTGAGCTCAGCTTCGCCTCT	24	chr2	-	22742586	22742678	ggaagctctgccagtggcaagctgaaggccagggagcagccacagcagctaacTCCTCTGAGCTCAGCTTCGCCTCTgccagtctctctgtcc	1	gga-mir-1650,	gga-mir-1650	ggaagctctgccagtggcaagctgaaggccagggagcagccacagcagctaacTCCTCTGAGCTCAGCTTCGCCTCTgccagtctctctgtcc	gga-miR-1650	TCCTCTGAGCTCAGCTTCGCCTCT	3'	Yes	gp1a	(..((..(((.(((.((((((((((..(((((((((.(((.......)))..)))).))).))))))))).))).))).))).))..).....	88	61.3	-38	6	0	0	0	0	0	0	0	0	0	0	0	0	0	0	0	0	0	5.10598	0	0	0	0	0	0	0	0
234	403	gga-miR-1651-5p	GCTAAGACTGATAAAAGCAAGC	22	chr1	+	539155	539238	tccagggggtggaaGCTAAGACTGATAAAAGCAAGCaaattatttacagtTTGCTTTTGTTGGCCTCTGCTGCcgggtcctgga	1	gga-mir-1651,	gga-mir-1651	tccagggggtggaaGCTAAGACTGATAAAAGCAAGCaaattatttacagtTTGCTTTTGTTGGCCTCTGCTGccgggtcctgga	gga-miR-1651-5p	GCTAAGACTGATAAAAGCAAGC	5'	Yes	gp1a	(((((((..(((.(((..((.(..((((((((((((............))))))))))))..).))..))).)))..)))))))	84	47.6	-37.9	0	0	0	0	0	0	0	0	0	0	0	0	5	0	0	0	0	0	0	0	0	0	0	0	0	0	0
234	404	gga-miR-1651-3p_R+1	TTGCTTTTGTTGGCCTCTGCTGT	23	chr1	+	539155	539238	tccagggggtggaaGCTAAGACTGATAAAAGCAAGCaaattatttacagtTTGCTTTTGTTGGCCTCTGCTGCcgggtcctgga	1	gga-mir-1651,	gga-mir-1651	tccagggggtggaaGCTAAGACTGATAAAAGCAAGCaaattatttacagtTTGCTTTTGTTGGCCTCTGCTGccgggtcctgga	gga-miR-1651-3p	TTGCTTTTGTTGGCCTCTGCTG	3'	Diff	gp1a	(((((((..(((.(((..((.(..((((((((((((............))))))))))))..).))..))).)))..)))))))	84	47.6	-37.9	6	19	0	9	6	15	19	12	18	0	8	6	43	9	14	7	6	6	5.10598	11.2897	0	5.37583	4.4547	7.03652	11.4789	10.035	9.22881
235	405	gga-miR-1655-5p	TCAGCTGGTCTTGGGTAAATGC	22	chr8	+	7519299	7519401	ggggaaacgtgtttcaacactgtgTCAGCTGGTCTTGGGTAAATGCtattgttcctgcagtatttacccatggtgggctgatacagtgctggagcacagcctc	1	gga-mir-1655,	gga-mir-1655	ggggaaacgtgtttcaacactgtgTCAGCTGGTCTTGGGTAAATGCtattgttcctgcagtATTTACCCATGGTGGGCTGATAcagtgctggagcacagcctc	gga-miR-1655-5p	TCAGCTGGTCTTGGGTAAATGC	5'	Yes	gp1a	((((....((((((((.(((((((((((((..((.((((((((((((...((....)))))))))))))).))..))))))))))))).))))))))..))))	103	50.5	-55.8	18	26	16	18	23	29	26	15	19	7	15	23	10	14	17	0	0	5	15.3179	15.449	17.7871	10.7517	17.0763	13.6039	15.708	12.5437	9.74152
236	406	gga-miR-1662	TTGACATCATCATACTTGGGAT	22	chr2	+	1839179	1839251	tctatgggtTTGACATCATCATACTTGGGATgtatgacacaaagtCCCAAGCAGGCTGATGTCAGGCccaaga	2	gga-mir-1662,tgu-mir-1662,	gga-mir-1662	tctatgggtTTGACATCATCATACTTGGGATgtatgacacaaagtcccaagcaggctgatgtcaggcccaaga	gga-miR-1662	TTGACATCATCATACTTGGGAT	5'	Yes	gp1a	(((.((((..((((((((((...((((((((............))))))))..)).))))))))..)))))))	73	46.6	-33.1	1703	2322	1060	655	604	1382	660	417	813	228	292	147	356	143	95	160	176	95	1449.25	1379.71	1178.4	391.241	448.439	648.298	398.741	348.716	416.835
236	407	gga-mir-1662-p3	CCCAAGCAGGCTGATGTCAGGC	22	chr2	+	1839179	1839251	tctatgggtTTGACATCATCATACTTGGGATgtatgacacaaagtCCCAAGCAGGCTGATGTCAGGCccaaga	2	gga-mir-1662,tgu-mir-1662,	gga-mir-1662	tctatgggtTTGACATCATCATACTTGGGATgtatgacacaaagtcccaagcaggctgatgtcaggcccaaga	gga-mir-1662-p3	cccaagcaggctgatgtcaggc	3'	New	gp1a	(((.((((..((((((((((...((((((((............))))))))..)).))))))))..)))))))	73	46.6	-33.1	0	11	0	0	0	0	0	0	0	0	0	0	0	0	0	0	0	0	0	6.53612	0	0	0	0	0	0	0
237	408	gga-miR-1663-5p_R+2	TACCACTGTCCTGGGTGCCTGG	22	chr5	+	15821533	15821630	ggagggcagtgttgggTACCACTGTCCTGGGTGCCTGGcagagctcgtgcacTGGCATCCAGAACAGCGGTACccaaggttgctcacgtgctactgga	1	gga-mir-1663,	gga-mir-1663	ttcgggagggcagtgttgggTACCACTGTCCTGGGTGCCTggcagagctcgtgcacTGGCATCCAGAACAGCGGTACccaaggttgctcacgtgctactgga	gga-miR-1663-5p	TACCACTGTCCTGGGTGCCT	5'	Diff	gp1a	...((((((..(((((((((.((((.(((((((((..(((.......)))...))))))))).)))).)))))))))..)))))).............	82	61.2	-53.5	76	109	56	43	46	52	38	28	25	0	0	0	5	0	0	0	0	0	64.6757	64.767	62.255	25.6845	34.1527	24.3933	22.9578	23.415	12.8178
237	409	gga-miR-1663-3p	TGGCATCCAGAACAGCGGTAC	21	chr5	+	15821533	15821630	ggagggcagtgttgggTACCACTGTCCTGGGTGCCTGGcagagctcgtgcacTGGCATCCAGAACAGCGGTACccaaggttgctcacgtgctactgga	1	gga-mir-1663,	gga-mir-1663	ttcgggagggcagtgttgggTACCACTGTCCTGGGTGCCTggcagagctcgtgcacTGGCATCCAGAACAGCGGTACccaaggttgctcacgtgctactgga	gga-miR-1663-3p	TGGCATCCAGAACAGCGGTAC	3'	Yes	gp1a	...((((((..(((((((((.((((.(((((((((..(((.......)))...))))))))).)))).)))))))))..)))))).............	82	61.2	-53.5	34	117	47	42	60	53	53	38	42	20	27	23	22	19	59	7	5	15	28.9339	69.5205	52.2497	25.0872	44.547	24.8624	32.0201	31.7775	21.5339
238	410	gga-miR-1664-5p_L-1	CAGACAGGGAGAGAACAGG	19	chr1	-	190157044	190157140	ggagaaaccCAGACAGGGAGAGAACAGGaggtgaatgaggccacaGTCTGTGACCTCATTTACCTCCtgttctctcccattcattctgggtctttcc	1	gga-mir-1664,	gga-mir-1664	ggagaaacCCAGACAGGGAGAGAACAGGaggtgaatgaggccacagTCTGTGACCTCATTTACCTCCtgttctctcccattcattctgggtctttcc	gga-miR-1664-5p	CCAGACAGGGAGAGAACAGG	5'	Diff	gp1a	(((((.(((((((..(((((((((((((((((((((((((.(((.....))).)))))))))))))))))))))))))......))))))).)))))	97	51.5	-69.2	6	20	12	0	0	0	0	0	0	0	0	0	0	0	0	0	0	0	5.10598	11.8838	13.3404	0	0	0	0	0	0
238	411	gga-miR-1664-3p_L+1	TTCTGTGACCTCATTTACCTCC	22	chr1	-	190157044	190157140	ggagaaaccCAGACAGGGAGAGAACAGGaggtgaatgaggccacaGTCTGTGACCTCATTTACCTCCtgttctctcccattcattctgggtctttcc	1	gga-mir-1664,	gga-mir-1664	ggagaaacCCAGACAGGGAGAGAACAGGaggtgaatgaggccacagTCTGTGACCTCATTTACCTCCtgttctctcccattcattctgggtctttcc	gga-miR-1664-3p	TCTGTGACCTCATTTACCTCC	3'	Diff	gp1a	(((((.(((((((..(((((((((((((((((((((((((.(((.....))).)))))))))))))))))))))))))......))))))).)))))	97	51.5	-69.2	1150	2232	2172	1291	957	1422	852	995	795	49	89	89	29	43	14	8	0	9	978.646	1326.24	2414.6	771.134	710.524	667.062	514.739	832.068	407.606
239	412	gga-miR-1665	TAAGGCCCAGGAGCGCTGCAGC	22	chr8	+	19809647	19809724	gatacgaggTAAGGCCCAGGAGCGCTGCAGCagggatgctgacagctggagtgtctcagggccttgctttcaagtgtt	1	gga-mir-1665,	gga-mir-1665	gatacgaggTAAGGCCCAGGAGCGCTGCAGCagggatgctgacagctggagtgtctcagggccttgctttcaagtgtt	gga-miR-1665	TAAGGCCCAGGAGCGCTGCAGC	5'	Yes	gp1a	(((((((((((((((((.(..(((((.((((.............)))).)))))..).))))))))))))...)))))	78	57.7	-37.3	0	5	0	0	0	0	0	0	0	0	0	0	0	0	0	0	0	0	0	2.97096	0	0	0	0	0	0	0
240	413	gga-miR-1666_R+1_1ss4CT	TAATGCCACGGGGCTGAGGCTGA	23	chr19	-	5563946	5564035	gccaggagcaaagcacgagtTAACGCCACGGGGCTGAGGCTGAgctgcaaactttcacagcttcagagcgtggctgcagcgcgtgctggc	1	gga-mir-1666,	gga-mir-1666	gccaggagcaaagcacgagtTAACGCCACGGGGCTGAGGCTGagctgcaaactttcacagcttcagagcgtggctgcagcgcgtgctggc	gga-miR-1666	TAACGCCACGGGGCTGAGGCTG	5'	Diff	gp1a	(((........((((((.(((...((((((...(((((((((...............)))))))))..))))))...))).)))))))))	90	62.2	-37.5	10	30	15	13	0	46	5	0	0	0	14	0	0	0	0	0	0	0	8.50997	17.8258	16.6754	7.76509	0	21.5787	3.02077	0	0
241	414	gga-miR-1668-3p	TGCTGTGTCCTCACTCACCTT	21	chr33	-	217270	217359	gagggctgccctgcaggtgggctgggagcacaggcactgtgggcttcgtgtggTGCTGTGTCCTCACTCACCTTcatggcttgcagaatc	1	gga-mir-1668,	gga-mir-1668	gagggctgccctgcagGTGGGCTGGGAGCACAGGCACTgtgggcttcgtgtggTGCTGTGTCCTCACTCACCTTcatggcttgcagaatc	gga-miR-1668-3p	TGCTGTGTCCTCACTCACCTT	3'	Yes	gp1a	....((.(((.((.(((((((.((((..(((((.(((..(.........)..))))))))..))))))))))).)).)))..))......	80	62.2	-39.7	10	16	0	6	7	19	0	0	0	0	0	0	0	0	0	0	0	0	8.50997	9.50708	0	3.58389	5.19715	8.91292	0	0	0
242	415	gga-miR-1674_R+1	GGGCTATGATGCTGGATTTTCTGAGC	26	chr6	+	22802920	22803015	ggtaagagcattcctgcaGGGCTATGATGCTGGATTTTCTGAGCaaagggatgctgttgggatgtttcggtgggttggtgctggcaggcttgggct	1	gga-mir-1674,	gga-mir-1674	ggtaagagcattcctgcaGGGCTATGATGCTGGATTTTCTGAGcaaagggatgctgttgggatgtttcggtgggttggtgctggcaggcttgggct	gga-miR-1674	GGGCTATGATGCTGGATTTTCTGAG	5'	Diff	gp1a	....((..((..(((((((..(((....((((((..(((..((((......)))..)..)))...))))))....)))..))).))))..))..))	92	54.2	-25.7	0	0	5	0	0	0	0	0	0	0	0	0	0	0	0	0	0	0	0	0	5.55848	0	0	0	0	0	0
243	416	gga-miR-1677-5p	TCCTGCACCGCTGAAGTCAAT	21	chr3	+	74231860	74231933	tagggtctgaTCCTGCACCGCTGAAGTCAATggaagttttgtcaTTGACTTCAGTAGGAGCAGGATTtgaacct	2	gga-mir-1677,tgu-mir-1677,	gga-mir-1677	agggtctgaTCCTGCACCGCTGAAGTCAATggaagttttgtcatTGACTTCAGTAGGAGCAGGATTtgaacct	gga-miR-1677-5p	TCCTGCACCGCTGAAGTCAAT	5'	Yes	gp1a	.(((.((..(((((((.((((((((((((((((........)))))))))))))).)).)))))))..)).)))	73	45.9	-40.2	652	762	297	176	140	198	140	112	90	6	14	22	19	25	13	19	17	15	554.85	452.775	330.174	105.127	103.943	92.882	84.5815	93.6599	46.1441
243	417	gga-miR-1677-3p_L+1	TTGACTTCAGTAGGAGCAGGATT	23	chr3	+	74231860	74231933	tagggtctgaTCCTGCACCGCTGAAGTCAATggaagttttgtcaTTGACTTCAGTAGGAGCAGGATTtgaacct	2	gga-mir-1677,tgu-mir-1677,	gga-mir-1677	agggtctgaTCCTGCACCGCTGAAGTCAATggaagttttgtcatTGACTTCAGTAGGAGCAGGATTtgaacct	gga-miR-1677-3p	TGACTTCAGTAGGAGCAGGATT	3'	Diff	gp1a	.(((.((..(((((((.((((((((((((((((........)))))))))))))).)).)))))))..)).)))	73	45.9	-40.2	1675	1923	853	692	453	878	433	286	374	32	53	57	53	47	79	39	18	26	1425.42	1142.63	948.277	413.342	336.33	411.871	261.598	239.167	191.754
244	418	gga-miR-1681_R+3	TTCACATGATGTCTTGCTGATGGAA	25	chr2	-	94286977	94287076	ttgatgtatttagttattaattgctaatttagtgtgacaagaatgagatactTTCACATGATGTCTTGCTGATGGAAgtaatttttgttgatgcagttag	1	gga-mir-1681,	gga-mir-1681	ttgatgtatttagttattaattgctaatttagtgtgacaagaatgagatactTTCACATGATGTCTTGCTGATGgaagtaatttttgttgatgcagttag	gga-miR-1681	TTCACATGATGTCTTGCTGATG	3'	Diff	gp1a	....((((((....((..(((((((...(((((..((((...(((.((.....)).)))..))))..)))))....)))))))..))..)))))).....	91	30	-20.8	0	14	5	0	0	0	0	0	0	0	0	0	0	0	0	0	0	0	0	8.31869	5.55848	0	0	0	0	0	0
245	419	gga-miR-1682_R+1	TGGGTCAGATGGAGCTGAGGGT	22	chr14	+	4947156	4947228	gggaaaacaaagccctgacagttggcccaccctaccgaggctgcccgTGGGTCAGATGGAGCTGAGGGTgccc	1	gga-mir-1682,	gga-mir-1682	gggaaaacaaagccctgacagttggcccaccctaccgaggctgcccgTGGGTCAGATGGAGCTGAGGGtgccc	gga-miR-1682	TGGGTCAGATGGAGCTGAGGG	3'	Diff	gp1a	(((.......(((((......((((((((((((....)))......)))))))))..)).))).......)))	53	64.4	-23.9	98	25	60	33	27	96	34	19	21	25	21	0	35	22	19	0	6	13	83.3977	14.8548	66.7018	19.7114	20.0461	45.0337	20.5412	15.8887	10.7669
246	420	gga-miR-1684a-5p	AGCTCTGCTTCCTCATACATAC	22	chr4	-	89658910	89659020	gctgccaaatggatcgggtttgaaaggagAGCTCTGCTTCCTCATACATACtcatcttttctatggatAAGTATGAGGAAATGGAGATCTccttccattccacctgtttta	2	gga-mir-1684b,gga-mir-1684a,	gga-mir-1684a	tggatcgggtttgaaaggagAGCTCTGCTTCCTCATACATACtcatcttttctatggatAAGTATGAGGAAATGGAGCTCTccttccattccacctgtttta	gga-miR-1684a-5p	AGCTCTGCTTCCTCATACATAC	5'	Yes	gp1a	......(((..(....((..((.(((((((.((((..((((((((((.((..(((.......)))..)).))))))))))..)))).))))))).))..))..)..)))..	103	42.3	-41.2	0	47	31	20	19	12	34	28	20	0	0	0	0	0	0	0	0	0	0	27.927	34.4626	11.9463	14.1065	5.62921	20.5412	23.415	10.2542
246	421	gga-miR-1684b-3p	AAGTATGAGGAAATGGAGATCT	22	chr4	-	89658910	89659020	gctgccaaatggatcgggtttgaaaggagAGCTCTGCTTCCTCATACATACtcatcttttctatggatAAGTATGAGGAAATGGAGATCTccttccattccacctgtttta	2	gga-mir-1684b,gga-mir-1684a,	gga-mir-1684b	gctgccaaatggatcgggtttgaaaggagAGCTCTGCTTCCTCATACATACtcatcttttctatggatAAGTATGAGGAAATGGAGATCTccttccattccacctgtttt	gga-miR-1684b-3p	AAGTATGAGGAAATGGAGATCT	3'	Yes	gp1a	......(((..(....((..((.(((((((.((((..((((((((((.((..(((.......)))..)).))))))))))..)))).))))))).))..))..)..)))..	103	42.3	-41.2	34	1089	662	730	672	684	739	408	455	235	382	174	28	102	441	19	102	97	28.9339	647.076	735.943	436.04	498.926	320.865	446.469	341.19	233.284
247	422	gga-miR-1689-5p	TCTCTGCTTACAGTGTCTGGGG	22	chr19	-	9416330	9416433	ggtgttatgtctgggcagaagaTCTCTGCTTACAGTGTCTGGGGggatcatgcggcagccccggtgactggaagcagcgttgacttctgggcagttctgtctcc	1	gga-mir-1689,	gga-mir-1689	ggtgttatgtctgggcagaagaTCTCTGCTTACAGTGTCTGGGGggatcatgcggcagccCCGGTGACTGGAAGCAGCGTTGActtctgggcagttctgtctcc	gga-miR-1689-5p	TCTCTGCTTACAGTGTCTGGGG	5'	Yes	gp1a	((........(((..((((((.((.((((((.((((..((((((...((....))...))))))..)))).))))))....))))))))..)))........))	84	57.7	-34.7	0	0	0	5	0	0	0	0	0	0	0	0	0	0	0	0	0	0	0	0	0	2.98657	0	0	0	0	0
248	423	gga-miR-1693_L+1R+3	GGCAAAGGATGAAGCTGTGATGTTT	25	chr1	-	20560902	20561004	cctctgaaactctctaatggtgtctgGGCAAAGGATGAAGCTGTGATGTTTggcaccagaacaccacagtgtcaggcagccacacttcaggggagaacacttg	1	gga-mir-1693,	gga-mir-1693	cctctgaaactctctaatggtgtctggGCAAAGGATGAAGCTGTGATGtttggcaccagaacaccacagtgtcaggcagccacacttcggggagaacacttg	gga-miR-1693	GCAAAGGATGAAGCTGTGATG	5'	Diff	gp1a	(((((((...........(((((...(((......(((..(((((.((((((....))).))).)))))..)))....)))))))))))))))..........	93	51.5	-31.3	0	0	5	0	0	0	0	0	0	0	0	0	0	0	0	0	0	0	0	0	5.55848	0	0	0	0	0	0
249	424	gga-miR-1698_R+1	CGAGGCTGCGGCAATCCCTGCGC	23	chr19	-	640934	641040	gcgcggcacctgctccggccgccggctgcagggatgctcctgccctccgccgagcactggCGAGGCTGCGGCAATCCCTGCGCcggcgcccggcagccgctgccggc	2	gga-mir-1698-1,gga-mir-1698-2,	gga-mir-1698-1	gcgcggcacctgctccggccgccggctgcagggatgctcctgccctccgccgagcactggCGAGGCTGCGGCAATCCCTGCGccggcgcccggcagccgctgccggc	gga-miR-1698	CGAGGCTGCGGCAATCCCTGCG	3'	Diff	gp1a	((.(((((...(((((((.(((((((.(((((((((((...(((...(((((.....))))).)))...))).))))))))))))))).)))).)))...)))))))	107	80.4	-69.8	7	0	0	0	0	0	0	0	0	0	0	0	0	0	0	0	0	0	5.95698	0	0	0	0	0	0	0	0
250	425	gga-miR-1703-5p	AGAGGCTGTAGGTCCCGTGCTTT	23	chr5	-	58127887	58127975	agcttgccgcaggattcAGAGGCTGTAGGTCCCGTGCTTTaattaaaagaacgaagctcgtgacttcagctccagcatccgtggcagct	1	gga-mir-1703,	gga-mir-1703	agcttgccgcaggattcAGAGGCTGTAGGTCCCGTGCTTTaattaaaagaacgaagCTCGTGACTTCAGCTCCAGCAtccgtggcagct	gga-miR-1703-5p	AGAGGCTGTAGGTCCCGTGCTTT	5'	Yes	gp1a	(((.((((((.((((.....(((((.(((((.((.(((((............))))).)).)))))))))).....)))))))))))))	89	52.8	-36.6	7	12	9	0	0	0	0	0	0	0	0	0	0	0	0	0	0	0	5.95698	7.13031	10.0053	0	0	0	0	0	0
251	426	gga-miR-1706	TGTGGAGGTGGGATGAGGTTCC	22	chr2	-	3856396	3856469	gcttggtcgcctcatctctcttctcactttttattgtgaggtttcggTGTGGAGGTGGGATGAGGTTCCcgagc	1	gga-mir-1706,	gga-mir-1706	gcttggtcgcctcatctctcttctcactttttattgtgaggtttcggTGTGGAGGTGGGATGAGGTTCCcgagc	gga-miR-1706	TGTGGAGGTGGGATGAGGTTCC	3'	Yes	gp1a	((((((..((((((((((.(((((((((....((......))...)))).))))).))))))))))..))))))	74	52.7	-34.9	25	0	14	7	0	5	0	5	0	0	0	0	0	0	0	0	0	0	21.2749	0	15.5638	4.1812	0	2.34551	0	4.18125	0
252	427	gga-miR-1707_R-1	TTTGAGCGGGATCTGTTATCGT	22	chr17	+	2320655	2320750	atgctccctctgcgatgcgagatgcagagctcgctgaaatgcttgagtttgtaatggcTTTGAGCGGGATCTGTTATCGTgcatatttgggctcat	1	gga-mir-1707,	gga-mir-1707	atgctccctctgcgatgcgagatgcagagctcgctgaaatgcttgagtttgtaatggcTTTGAGCGGGATCTGTTATCGTGcatatttgggctcat	gga-miR-1707	TTTGAGCGGGATCTGTTATCGTG	3'	Diff	gp1a	(((..(((......((((..((((((((.((((((.(((.(((............)))))).)))))).))))).)))..))))....)))..)))	96	49	-31.8	0	0	0	0	0	0	0	0	0	0	0	0	5	0	0	0	0	0	0	0	0	0	0	0	0	0	0
253	428	gga-miR-1712-3p_1ss22GT	TTCAGTTATCAGTGGAGTTTGT	22	chr3	-	79500141	79500213	gcccttctggctccagtcttaactacaggcaatgctgacattctccTTCAGTTATCAGTGGAGTTTGGagtgc	1	gga-mir-1712,	gga-mir-1712	gcccttctGGCTCCAGTCTTAACTACAGGCaatgctgacattctccTTCAGTTATCAGTGGAGTTTGGagtgc	gga-miR-1712-3p	TTCAGTTATCAGTGGAGTTTGG	3'	Diff	gp1a	((.((((..((((((....(((((..(((.((((....))))..)))..)))))....))))))..)))).))	73	49.3	-22.7	86	144	88	58	27	132	38	31	10	0	0	0	5	0	0	0	0	0	73.1857	85.5637	97.8293	34.6443	20.0461	61.9213	22.9578	25.9237	5.12712
254	429	gga-miR-1716_R-1	AGCGGGGCGGCTGTGAGCTGAGC	23	chr5	-	57845119	57845223	gctgcatttcctgtgccgcagAGCGGGGCGGCTGTGAGCTGAGCtgcacggtgacggcccggcttcctgccgccctggctgcgagctggaaacctcaaccgcggc	1	gga-mir-1716,	gga-mir-1716	gctgcatttcctgtgccgcagAGCGGGGCGGCTGTGAGCTGAGCTgcacggtgacggcccggcttcctgccgccctggctgcgagctggaaacctcaaccgcggc	gga-miR-1716	AGCGGGGCGGCTGTGAGCTGAGCT	5'	Diff	gp1a	(((((.(((((.((..(((((..(((((((((...((((((.(((((.....).)))).))))))...))))))))).))))).)).)))))........)))))	105	70.5	-54.9	0	8	0	0	0	0	0	0	0	0	0	0	0	0	0	0	0	0	0	4.75354	0	0	0	0	0	0	0
255	430	gga-miR-1720-5p_1ss11GA	TGATCACCTCAGACGTTGCTTT	22	chr10	-	13134585	13134649	ttcTGATCACCTCGGACGTTGCTTTggtgacaacccggagcaaagcaacgagaggtcggtctgaa	1	gga-mir-1720,	gga-mir-1720	ttcTGATCACCTCGGACGTTGCTTTggtgacaacccggagcaAAGCAACGAGAGGTCGGTCTGAa	gga-miR-1720-5p	TGATCACCTCGGACGTTGCTTT	5'	Diff	gp1a	(((.(((((((((...((((((((((..............)))))))))).))))).)))).)))	65	53.8	-24.8	0	5	0	0	0	0	0	0	0	0	0	0	0	0	0	0	0	0	0	2.97096	0	0	0	0	0	0	0
256	431	gga-miR-1722-5p	TGTCACCCTAAGACTGCTCTAAT	23	chr10	-	17874932	17875023	gtcagctaatcctccTGTCACCCTAAGACTGCTCTAATgtgctgtaatacaattagagcatcaccaaggggcaaggggcattctggctgcac	1	gga-mir-1722,	gga-mir-1722	gtcagctaatcctccTGTCACCCTAAGACTGCTCTAATgtgctgtaatacaatTAGAGCATCACCAAGGGGCAAGgggcattctggctgcac	gga-miR-1722-5p	TGTCACCCTAAGACTGCTCTAAT	5'	Yes	gp1a	(.((((((((.(((((....((((..((.((((((((((((......))).)))))))))))....))))...))))).))..)))))))..	90	50	-32.3	8	0	0	0	0	0	0	0	0	0	0	0	0	0	0	0	0	0	6.80797	0	0	0	0	0	0	0	0
257	432	gga-miR-1724_R+1	TGCTGAGCGTTGGCTGCGCTGCGT	24	chr23	+	2768523	2768624	tgttcgtgctgtgcaccgcggggTGCTGAGCGTTGGCTGCGCTGCGTccccaacagCAACCCGGCTCCGCTCAGGTCCtgccttgcgccgcgtcctggaaca	1	gga-mir-1724,	gga-mir-1724	tgttcgtgctgtgcaccgcggggTGCTGAGCGTTGGCTGCGCTGCGtccccaacagcaacccggctccgctcaggtcctgccttgcgccgcgtcctggaaca	gga-miR-1724	TGCTGAGCGTTGGCTGCGCTGCG	5'	Diff	gp1a	.((((.(((.(((((..(((((...(((((((..(((((.((((.........))))....))))).)))))))..)))))..))))).))).....)))).	100	68.6	-41.8	18	0	13	0	0	0	0	0	5	0	0	0	0	0	0	0	0	0	15.3179	0	14.4521	0	0	0	0	0	2.56356
257	433	gga-mir-1724-p3_1ss22CT	CAACCCGGCTCCGCTCAGGTCT	22	chr23	+	2768523	2768624	tgttcgtgctgtgcaccgcggggTGCTGAGCGTTGGCTGCGCTGCGTccccaacagCAACCCGGCTCCGCTCAGGTCCtgccttgcgccgcgtcctggaaca	1	gga-mir-1724,	gga-mir-1724	tgttcgtgctgtgcaccgcggggTGCTGAGCGTTGGCTGCGCTGCGtccccaacagcaacccggctccgctcaggtcctgccttgcgccgcgtcctggaaca	gga-mir-1724-p3	caacccggctccgctcaggtcc	3'	New	gp1a	.((((.(((.(((((..(((((...(((((((..(((((.((((.........))))....))))).)))))))..)))))..))))).))).....)))).	100	68.6	-41.8	16	19	0	0	0	0	0	0	0	0	0	0	0	0	0	0	0	0	13.6159	11.2897	0	0	0	0	0	0	0
258	434	gga-miR-1727	AAGCTGCTCTAATGAACTGAAGG	23	chr1	+	71561179	71561284	ggacagacttagatcagcaggaaAAGCTGCTCTAATGAACTGAAGGttttgacagccagcctagtgttcatatgaacagctatttcttgttgctgagaaaactgcc	1	gga-mir-1727,	gga-mir-1727	ggacagacttagatcagcaggaaAAGCTGCTCTAATGAACTGAAGGttttgacagccagcctagtgttcatatgaacagctatttcttgttgctgagaaaactgcc	gga-miR-1727	AAGCTGCTCTAATGAACTGAAGG	5'	Yes	gp1a	((.(((.(((((..(((((((((((((((.((..((((((...(((((.........)))))...))))))..)).))))).)))))))))))))))....)))))	106	43.4	-36.5	10	16	0	0	0	5	0	0	0	0	0	0	0	0	0	0	0	0	8.50997	9.50708	0	0	0	2.34551	0	0	0
259	435	gga-miR-1728-3p	AGGCTTCTGTAGATCAGCCAGC	22	chr4	-	10981360	10981455	gtgaattagttcatctggttgatccattggaagactgagcttgagggtgaaagaggtaaacAGGCTTCTGTAGATCAGCCAGCtgacctgattcat	1	gga-mir-1728,	gga-mir-1728	gtgaattagttcatcTGGTTGATCCATTGGAAGACTGAgcttgagggtgaaagaggtaaacAGGCTTCTGTAGATCAGCCAGCtgacctgattcat	gga-miR-1728-3p	AGGCTTCTGTAGATCAGCCAGC	3'	Yes	gp1a	(((((((((.(((.((((((((((....(((((.(((.((((...........))))...))).)))))...)))))))))).))).)))))))))	96	44.8	-36.5	0	5	0	0	0	0	0	0	0	0	0	0	0	0	0	0	0	0	0	2.97096	0	0	0	0	0	0	0
260	436	gga-miR-1729-5p	ATCCCTTACTCACATGAGTAGTC	23	chr15	+	762718	762819	ggtagacaggcctgatcctgcATCCCTTACTCACATGAGTAGTCgtatctatttcagtgggaCTACTCGGTGAGTAAGGATAGCaggattgggaccactacc	2	gga-mir-1729,tgu-mir-1729,	gga-mir-1729	cctgcATCCCTTACTCACATGAGTAGTCgtatctatttcagtgggaCTACTCGGTGAGTAAGGATAGCagg	gga-miR-1729-5p	ATCCCTTACTCACATGAGTAGTC	5'	Yes	gp1a	(((((...((((..(((((((((.((((((((((.(((((((((....((((....))))))))))))))))))))))))).)))))))..)).)).)))))	102	50	-57.2	109	105	74	117	78	171	144	101	159	123	155	112	551	158	422	137	108	80	92.7586	62.3902	82.2655	69.8858	57.911	80.2163	86.9981	84.4612	81.5212
260	437	gga-miR-1729-3p	CTACTCGGTGAGTAAGGATAGC	22	chr15	+	762718	762819	ggtagacaggcctgatcctgcATCCCTTACTCACATGAGTAGTCgtatctatttcagtgggaCTACTCGGTGAGTAAGGATAGCaggattgggaccactacc	2	gga-mir-1729,tgu-mir-1729,	gga-mir-1729	cctgcATCCCTTACTCACATGAGTAGTCgtatctatttcagtgggaCTACTCGGTGAGTAAGGATAGCagg	gga-miR-1729-3p	CTACTCGGTGAGTAAGGATAGC	3'	Yes	gp1a	(((((...((((..(((((((((.((((((((((.(((((((((....((((....))))))))))))))))))))))))).)))))))..)).)).)))))	102	50	-57.2	48	37	21	43	51	69	91	74	111	154	156	124	158	104	311	113	119	124	40.8478	21.9851	23.3456	25.6845	37.8649	32.368	54.978	61.8825	56.911
261	438	gga-miR-1730-3p	AAGGCCATGGCTGTTTGCTGCT	22	chr4	+	48534499	48534591	cagagctgtttgcaggcacacagctaacagaggtggaaccttggggagaaaagtgctgcAAGGCCATGGCTGTTTGCTGCTggtaaagctctg	1	gga-mir-1730,	gga-mir-1730	cagagctgtttgcaggcacaCAGCTAACAGAGGTGGAACCTTGgggagaaaagtgctgcAAGGCCATGGCTGTTTGCTGCTggtaaagctctg	gga-miR-1730-3p	AAGGCCATGGCTGTTTGCTGCT	3'	Yes	gp1a	(((((((..((((..(((....((.(((((..((((..(((((..(.........)..)))))))))..))))).)))))..)))))))))))	93	53.8	-34.3	5	0	0	0	0	0	0	0	0	0	0	0	0	0	0	0	0	0	4.25498	0	0	0	0	0	0	0	0
262	439	gga-miR-1731-5p	ACTTGACTGCAGGCACTGCTGCT	23	chr12	-	10660971	10661072	cttggcctctgctggaagccgggtACTTGACTGCAGGCACTGCTGCTctgttccagattggcagttccttggtcttgtccttgtctccagttccttcctaag	1	gga-mir-1731,	gga-mir-1731	cttggcctctgctggaagccgggtACTTGACTGCAGGCACTGCTGCTctgttccagatTGGCAGTTCCTTGGTCTTGTCCttgtctccagttccttcctaag	gga-miR-1731-5p	ACTTGACTGCAGGCACTGCTGCT	5'	Yes	gp1a	(((((.....((((((..(..((.((..(((...(((.((((((..((((...))))..)))))).)))..)))..))))..)..))))))......)))))	102	54.9	-38.3	12	5	0	0	5	0	27	20	29	25	19	13	53	13	20	30	9	17	10.212	2.97096	0	0	3.71225	0	16.3121	16.725	14.8686
263	440	gga-miR-1732_R+2	CACCGTGCTGCTGTCGGGCTGCC	23	chr2	-	32706292	32706392	gccaggagcagatgtgtacaccgcagtccgacagcagcgctcgcgtctgcctgtgcgCACCGTGCTGCTGTCGGGCTGCCctgttctgtgtacataccggc	3	gga-mir-1732-3,gga-mir-1732-2,gga-mir-1732-1,	gga-mir-1732-3	gccaggagcagatgtgtacaccgcagtccgacagcagcgctcgcgtctgcctgtgcgCACCGTGCTGCTGTCGGGCTGccctgttctgtgtacataccggc	gga-miR-1732	CACCGTGCTGCTGTCGGGCTG	3'	Diff	gp1a	(((.((......(((((((((.((((((((((((((((((..((((........))))...))))))))))))))))))........))))))))))))))	101	65.3	-54.2	7	0	0	0	0	0	0	0	0	0	0	0	0	0	0	0	0	0	5.95698	0	0	0	0	0	0	0	0
264	441	gga-miR-1734	ATATGCCCCAATGTATAAGCT	21	chr3	+	46373183	46373266	tcagatgctgaaATATGCCCCAATGTATAAGCTatttgtacttctgctcagtgcttatgtattgaggcatatttcagcatctga	1	gga-mir-1734,	gga-mir-1734	tcagatgctgaaATATGCCCCAATGTATAAGCTatttgtacttctgctcagtgcttatgtattgaggcatatttcagcatctga	gga-miR-1734	ATATGCCCCAATGTATAAGCT	5'	Yes	gp1a	(((((((((((((((((((.((((..((((((.....(((....))).....))))))..)))).)))))))))))))))))))	84	38.1	-45.7	0	5	0	0	0	0	0	0	0	0	0	0	0	0	0	0	0	0	0	2.97096	0	0	0	0	0	0	0
265	442	gga-miR-1736-3p	AGCACCTTCGGAACTGTCCTCA	22	chr1	-	139198640	139198738	gatgacacatgaggttgagggcaattcctgataggtgctgagcaccatctagctgcaaagtcAGCACCTTCGGAACTGTCCTCAaccttgtctgagatc	1	gga-mir-1736,	gga-mir-1736	gatgacacatgaggttgAGGGCAATTCCTGATAGGTGCTgagcaccatctagctgcaaagtcAGCACCTTCGGAACTGTCCTCAaccttgtctgagatc	gga-miR-1736-3p	AGCACCTTCGGAACTGTCCTCA	3'	Yes	gp1a	(((..((.(..((((((((((((.((((.((.((((((((((((.........)))....))))))))))))))).))))))))))))..).))..)))	99	50.5	-47.3	0	0	7	12	0	5	22	8	6	10	0	0	11	9	12	0	10	6	0	0	7.78188	7.16778	0	2.34551	13.2914	6.69	3.07627
266	443	gga-mir-1737-p5	TCCCACTGCCCCTCAGCAGCACC	23	chr10	+	17092554	17092646	cctgctgctgctgcagcactgctgcgctcggtgTCCCACTGCCCCTCAGCAGCACCgtcccgggctccgctctgtgctgtgagcagcaggagg	1	gga-mir-1737,	gga-mir-1737	cctgctgctgctgCAGCACTGCTGCGCTCGGTGtcccactgcccctcagcagcaccgtcccgggctccgctctgtgctgtgagcagcaggagg	gga-mir-1737-p5	tcccactgcccctcagcagcacc	5'	New	gp1a	(((.(((((((((((((((....((((((((..(....((((......))))....)..))))))...))...))))))).)))))))).)))	93	69.9	-47.6	93	103	33	93	54	133	24	34	7	0	5	0	0	0	9	0	0	5	79.1427	61.2018	36.686	55.5503	40.0923	62.3904	14.4997	28.4325	3.58898
267	444	gga-miR-1738_R+1	ACTGACTGCTCAGAGGGATTGGT	23	chr1	+	104756553	104756643	cactgctggtggACTGACTGCTCAGAGGGATTGGGctgctgcatggtcctgccctgtgcccactgggaagtctgtgtccattgctgcagtg	1	gga-mir-1738,	gga-mir-1738	cactgctggtggACTGACTGCTCAGAGGGATTGGgctgctgcatggtcctgccctgtgcccactgggaagtctgtgtccattgctgcagtg	gga-miR-1738	ACTGACTGCTCAGAGGGATTGG	5'	Diff	gp1a	((((((..((((((.((((.(((((.(((...((((.(((....)))...))))....))).))))).))))...))))))....))))))	91	60.4	-42.6	0	5	0	0	0	0	0	0	0	0	0	0	0	0	0	0	0	0	0	2.97096	0	0	0	0	0	0	0
268	445	gga-miR-1740-5p	TGTAGTTTAAGAGGATAGGTCTT	23	chr3	+	3796470	3796571	tgatgtggaattaccctgagtaaTGTAGTTTAAGAGGATAGGTCTTaagttttacagtgtgatcatccaattaaaccacaaaactcagggaaaactaaagca	1	gga-mir-1740,	gga-mir-1740	tgatgtggaattaccctgagtaaTGTAGTTTAAGAGGATAGGTCTTaagttttacagtgtgaTCATCCAATTAAACCACAAAactcagggaaaactaaagca	gga-miR-1740-5p	TGTAGTTTAAGAGGATAGGTCTT	5'	Yes	gp1a	.(...(((..((.((((((((..(((.((((((..((((.((((................))))))))..)))))).)))..))))))))))..)))...).	100	35.3	-30.4	5	15	6	0	0	0	0	0	0	0	0	0	0	0	0	0	0	0	4.25498	8.91289	6.67018	0	0	0	0	0	0
269	446	gga-mir-1744-p5	AGTGCTGCTCTGTTGAACTCA	21	chr10	+	9906399	9906487	ggagtcaggacccAGTGCTGCTCTGTTGAACTCAaaagcagaaccctgttgttgACTTCAACAGGAGCAAGACTGAgccctgattttcc	1	gga-mir-1744,	gga-mir-1744	ggagtcaggacccagtgcTGCTCTGTTGAACTCAAAAGCTgaaccctgttgttgACTTCAACAGGAGCAAGACTGAgccctgattttcc	gga-mir-1744-p5	agtgcTGCTCTGTTGAACTCA	5'	New	gp1a	.((((((((...((((..((((((((((((.((((.(((((....))))).)))).))))))).)))))..))))...))))))))...	85	50.6	-40.3	0	0	0	0	0	0	7	0	0	0	0	0	0	0	0	0	0	0	0	0	0	0	0	0	4.22907	0	0
269	447	gga-miR-1744-3p	ACTTCAACAGGAGCAAGACTGA	22	chr10	+	9906399	9906487	ggagtcaggacccAGTGCTGCTCTGTTGAACTCAaaagcagaaccctgttgttgACTTCAACAGGAGCAAGACTGAgccctgattttcc	1	gga-mir-1744,	gga-mir-1744	ggagtcaggacccagtgcTGCTCTGTTGAACTCAAAAGCTgaaccctgttgttgACTTCAACAGGAGCAAGACTGAgccctgattttcc	gga-miR-1744-3p	ACTTCAACAGGAGCAAGACTGA	3'	Yes	gp1a	.((((((((...((((..((((((((((((.((((.(((((....))))).)))).))))))).)))))..))))...))))))))...	85	50.6	-40.3	0	14	35	5	206	186	192	0	16	0	147	173	6	0	129	0	0	65	0	8.31869	38.9094	2.98657	152.945	87.2528	115.997	0	8.20339
270	448	gga-miR-1747-5p_R+1	TGCACTTGAATGGAGTTCTGGGT	23	chr2	-	61829376	61829452	ccagggtgctgTGCACTTGAATGGAGTTCTGGGTgttctcatggatcctgaatcccttcaagtggacaaaacgttgg	1	gga-mir-1747,	gga-mir-1747	ccagggtgctgTGCACTTGAATGGAGTTCTGGGtgttctcatggatCCTGAATCCCTTCAAGTGGACAaaacgttgg	gga-miR-1747-5p	TGCACTTGAATGGAGTTCTGGG	5'	Diff	gp1a	(((..((..(((.((((((((.((..(((.(((.((((....))))))))))..)))))))))).)))..))..)))	77	50.6	-29.5	21	35	12	18	17	34	9	10	15	6	0	7	13	13	14	7	8	8	17.8709	20.7967	13.3404	10.7517	12.6216	15.9494	5.43738	8.36249	7.69068
271	449	gga-miR-1754-5p_R+1	TCGTGCTGGAGCTGTTCTGGC	21	chr9	-	23541427	23541494	ctgcTCGTGCTGGAGCTGTTCTGGCtgggtcactgtgctgtacccagggcagctcacagcacgggggg	1	gga-mir-1754,	gga-mir-1754	ctgcTCGTGCTGGAGCTGTTCTGGctgggtcactgtgctgtacccAGGGCAGCTCACAGCACGGGGgg	gga-miR-1754-5p	TCGTGCTGGAGCTGTTCTGG	5'	Diff	gp1a	...(((((((((((((((..((((...(((......)))....))))..)))))).)))))))))...	62	66.2	-38.7	0	0	0	0	0	0	0	0	0	5	0	8	19	5	0	0	0	0	0	0	0	0	0	0	0	0	0
272	450	gga-miR-1756a	TCCAGTGATTCACACCAGCTGT	22	chrZ	-	62791845	62791938	atcttgggccagaatctcagctggtgtaagtcagcagagctccactgacattattagtgcTCCAGTGATTCACACCAGCTGTgaatctggtcta	2	gga-mir-1756a,tgu-mir-1756,	gga-mir-1756a	tgggccagaatctcagctggtgtaagtcagcagagctccactgacattattagtgcTCCAGTGATTCACACCAGCTGTgaatctggtcta	gga-miR-1756a	TCCAGTGATTCACACCAGCTGT	3'	Yes	gp1a	....(((((((((.((.((((((((((.(((((...((((...(((((.....)))))))))...))))).)))))))))).)).)))))))))	90	47.9	-46.7	0	10	0	5	0	5	0	0	0	0	0	0	0	0	0	0	0	0	0	5.94192	0	2.98657	0	2.34551	0	0	0
273	451	gga-miR-1760_R-2	TACCTCCTGTCTGACTGATTT	21	chr5	+	3817703	3817795	tgcagtatgctgttatggtatcagtctaacagcaggtgtggcataaacacaTACCTCCTGTCTGACTGATTTattgtctcagaataccgtgca	1	gga-mir-1760,	gga-mir-1760	tgcagtatgctgttatggtatcagtctaacagcaggtgtggcataaacacaTACCTCCTGTCTGACTGATTTATtgtctcagaataccgtgca	gga-miR-1760	TACCTCCTGTCTGACTGATTTAT	3'	Diff	gp1a	.(((((((.(((..(..(((((((((..((((.(((((((.........))))))).))))..))))))..)))..)..))).))))..))).	91	43	-36.1	0	0	0	0	0	0	0	0	5	0	0	0	0	0	0	0	0	0	0	0	0	0	0	0	0	0	2.56356
274	452	gga-miR-1766_R+1	GGCAGATGATTGAAAACTGAGC	22	chr2	+	75845008	75845100	ttggctgtctttctcttgtGGCAGATGATTGAAAACTGAGCtattgccctggcacaggcatttgattatcatatgttgagcttgatttgctaa	1	gga-mir-1766,	gga-mir-1766	ttggctgtctttctcttgtGGCAGATGATTGAAAACTGAGctattgccctagcacaggcatttgattatcatatgttgagcttgatttgctaa	gga-miR-1766	GGCAGATGATTGAAAACTGAG	5'	Diff	gp1a	(((((.(((...(((........((((((..((..(((.((((......)))).)))...))..)))))).......)))...)))..)))))	47	40.9	-23.1	0	7	0	0	0	0	0	0	0	0	0	0	0	0	0	0	0	0	0	4.15935	0	0	0	0	0	0	0
275	453	gga-miR-1769-5p	CTTCAGGCTTTTCTCACACCTG	22	chr15	+	2239895	2239997	gtgtggatgtgtgtggtgtggcCTTCAGGCTTTTCTCACACCTGttgagctctgcagtcaAGTGTGAAATCTGCCTGAAAGTcattccaacattcaaatatgc	1	gga-mir-1769,	gga-mir-1769	gtgtggatgtgtgtggtgtggcCTTCAGGCTTTTCTCACACCTGttgagctctgcagtcaAGTGTGAAATCTGCCTGAAAGTCattccaacattcaaatatgc	gga-miR-1769-5p	CTTCAGGCTTTTCTCACACCTG	5'	Yes	gp1a	...(((((((...(((..((((.(((((((.....((((((((((........))))....)))))).....))))))).))))..)))))))))).......	93	46.6	-37.3	0	7	0	0	0	0	0	0	0	0	0	0	0	0	5	0	0	0	0	4.15935	0	0	0	0	0	0	0
275	454	gga-miR-1769-3p_R-1	AGTGTGAAATCTGCCTGAAAGT	22	chr15	+	2239895	2239997	gtgtggatgtgtgtggtgtggcCTTCAGGCTTTTCTCACACCTGttgagctctgcagtcaAGTGTGAAATCTGCCTGAAAGTcattccaacattcaaatatgc	1	gga-mir-1769,	gga-mir-1769	gtgtggatgtgtgtggtgtggcCTTCAGGCTTTTCTCACACCTGttgagctctgcagtcaAGTGTGAAATCTGCCTGAAAGTCattccaacattcaaatatgc	gga-miR-1769-3p	AGTGTGAAATCTGCCTGAAAGTC	3'	Diff	gp1a	...(((((((...(((..((((.(((((((.....((((((((((........))))....)))))).....))))))).))))..)))))))))).......	93	46.6	-37.3	20	67	68	30	21	42	16	8	29	6	42	14	28	29	86	0	7	10	17.0199	39.8109	75.5954	17.9194	15.5914	19.7022	9.66645	6.69	14.8686
276	455	gga-miR-1773-5p	TGGGGGAGGAGGGACCTCTGCTT	23	chr20	+	8317045	8317122	caacctctgctTGGGGGAGGAGGGACCTCTGCTTtgccaggtgctttgaGGAGAGGCATTGTCCCCTGGAcagggatg	1	gga-mir-1773,	gga-mir-1773	caacctctgctTGGGGGAGGAGGGACCTCTGCTTtgccaggtgctttgaGGAGAGGCATTGTCCCCTGGAcagggatg	gga-miR-1773-5p	TGGGGGAGGAGGGACCTCTGCTT	5'	Yes	gp1a	....(((((...((((((..(....(((((.(((.((.....))...))).)))))..)..))))))...)))))...	71	60.3	-27.6	79	91	54	10	12	32	6	5	0	0	0	0	8	0	7	0	6	0	67.2287	54.0715	60.0316	5.97315	8.90939	15.0112	3.62492	4.18125	0
276	456	gga-miR-1773-3p	GGAGAGGCATTGTCCCCTGGA	21	chr20	+	8317045	8317122	caacctctgctTGGGGGAGGAGGGACCTCTGCTTtgccaggtgctttgaGGAGAGGCATTGTCCCCTGGAcagggatg	1	gga-mir-1773,	gga-mir-1773	caacctctgctTGGGGGAGGAGGGACCTCTGCTTtgccaggtgctttgaGGAGAGGCATTGTCCCCTGGAcagggatg	gga-miR-1773-3p	GGAGAGGCATTGTCCCCTGGA	3'	Yes	gp1a	....(((((...((((((..(....(((((.(((.((.....))...))).)))))..)..))))))...)))))...	71	60.3	-27.6	30	53	12	36	31	59	5	6	5	0	14	5	55	13	6	8	5	0	25.5299	31.4922	13.3404	21.5033	23.0159	27.677	3.02077	5.0175	2.56356
277	457	gga-miR-1774	CCCCTGCTGAGGTTCTGCTTC	21	chr28	+	1360673	1360751	gggaatctaacccgtaaagcaggggcgccagcaggaggtgcttgttctcatgtctgCCCCTGCTGAGGTTCTGCTTCtc	1	gga-mir-1774,	gga-mir-1774	gggaatctaacccgtaaagcaggggcgccagcaggaggtgcttgttctcatgtctgCCCCTGCTGAGGTTCTGCTTCtc	gga-miR-1774	CCCCTGCTGAGGTTCTGCTTC	3'	Yes	gp1a	(((.......)))....((((((((((...(((.((((.......)))).))).))))))))))((((.....))))..	47	58.2	-31.2	11	5	7	7	0	7	0	0	0	0	0	0	0	0	0	0	0	0	9.36096	2.97096	7.78188	4.1812	0	3.28371	0	0	0
278	458	gga-miR-1779	AGACGTGGACTGGAACACCTGAG	23	chrZ	-	32310351	32310442	gtgtgtcgatgcctcagctgctccagctcacagcttggtggtttaaattaatactccAGACGTGGACTGGAACACCTGAGgtacaggcacac	1	gga-mir-1779,	gga-mir-1779	gtgtgtcgatgcctcagctgctccagctcacagcttggtggtttaaattaatactccAGACGTGGACTGGAACACCTGAGgtacaggcacac	gga-miR-1779	AGACGTGGACTGGAACACCTGAG	3'	Yes	gp1a	(((((((..((((((((.((.(((((..(((..((.((..(((......)))...))))..)))..))))).)).))))))))..)))))))	92	52.2	-42.6	5	16	0	15	0	5	0	5	0	0	0	0	0	0	0	0	0	0	4.25498	9.50708	0	8.95972	0	2.34551	0	4.18125	0
279	459	gga-miR-1781-5p_R-1	AACAGCTGAGTGATTTAAAGC	21	chr14	-	3325512	3325604	ggagacaaggagcgtgtttAACAGCTGAGTGATTTAAAGCaatcaaattcctttggcTTTAAATCATGCAGCTGTTGAacaagctcttgcttc	2	gga-mir-1781,tgu-mir-1781,	gga-mir-1781	ggagacaaggagcgtgtttAACAGCTGAGTGATTTAAAGCAatcaaattcctttggcTTTAAATCATGCAGCTGTTGAacaagctcttgcttc	gga-miR-1781-5p	AACAGCTGAGTGATTTAAAGCA	5'	Diff	gp1a	((((.(((.((((.(((((((((((((..(((((((((((...((((....)))))))))))))))..))))))))))))).)))))))))))	93	40.9	-46.3	6	0	0	0	7	0	0	0	5	0	0	0	0	0	5	0	0	0	5.10598	0	0	0	5.19715	0	0	0	2.56356
279	460	gga-miR-1781-3p	TTTAAATCATGCAGCTGTTGA	21	chr14	-	3325512	3325604	ggagacaaggagcgtgtttAACAGCTGAGTGATTTAAAGCaatcaaattcctttggcTTTAAATCATGCAGCTGTTGAacaagctcttgcttc	2	gga-mir-1781,tgu-mir-1781,	gga-mir-1781	ggagacaaggagcgtgtttAACAGCTGAGTGATTTAAAGCAatcaaattcctttggcTTTAAATCATGCAGCTGTTGAacaagctcttgcttc	gga-miR-1781-3p	TTTAAATCATGCAGCTGTTGA	3'	Yes	gp1a	((((.(((.((((.(((((((((((((..(((((((((((...((((....)))))))))))))))..))))))))))))).)))))))))))	93	40.9	-46.3	8	32	6	31	20	33	35	13	15	21	10	12	34	14	30	18	0	6	6.80797	19.0142	6.67018	18.5168	14.849	15.4803	21.1454	10.8712	7.69068
280	461	gga-miR-1782	ACATTCATTGGAGCAGGGACA	21	chr2	+	68751324	68751422	tgttagactgcctggattctagcccttctccaaatgaatttttaatagaaaataattaaACATTCATTGGAGCAGGGACAggagcccaggtctctctca	1	gga-mir-1782,	gga-mir-1782	tgttagactgcctggattctagcccttctccaaatgaatttttaatagaaaataattaaACATTCATTGGAGCAGGGACAggagcccaggtctctctca	gga-miR-1782	ACATTCATTGGAGCAGGGACA	3'	Yes	gp1a	.(..(((..((((((.((((..((((.((((.(((((((.((((((........)))))).))))))))))).))))..))))..)))))).)))..).	97	40.4	-38.3	28	47	22	45	21	41	22	7	14	0	0	0	0	0	5	0	0	0	23.8279	27.927	24.4573	26.8792	15.5914	19.2331	13.2914	5.85375	7.17796
281	462	gga-mir-1784-p3	TGACTTAAATAGGAGCAGAATT	22	chr3	+	35737908	35738010	tggaccaatttcttggggcccaattctgctcttattgaaatcagtgagagttctgccatTGACTTAAATAGGAGCAGAATTgggacctaagaagagatttcca	1	gga-mir-1784,	gga-mir-1784	tggaccaatttcttggggcccaaTTCTGCTCTTATTGAAATCAGTgagagttctgccattgacttaaataggagcagaattgggacctaagaagagatttcca	gga-mir-1784-p3	tgacttaaataggagcagaatt	3'	New	gp1a	.(((....(((((((((.((((((((((((((((((.((.((((((((....))..)))))).)).)))))))))))))))))).))))))))).....))).	101	41.7	-49.5	0	8	0	34	5	5	35	13	11	0	0	0	5	0	0	0	0	0	0	4.75354	0	20.3087	3.71225	2.34551	21.1454	10.8712	5.63983
282	463	gga-mir-1786-p5	TAACACAACAGGAAACAAATTC	22	chr14	+	7768588	7768696	tctgctccctgactgcttctaattcctTAACACAACAGGAAACAAATTCagcattaaaatatGATTCTTTTCTGCTGTGTTACTgaattaaaagtacttcaaagagaga	1	gga-mir-1786,	gga-mir-1786	tctgctccctgactgcttctaattccttaacacaacaggaaacaaattcagcattaaaatatgATTCTTTTCTGCTGTGTTACTgaattaaaagtacttcaaagagaga	gga-mir-1786-p5	taacacaacaggaaacaaattc	5'	New	gp1a	(((.(((..(((.(((((.((((((..(((((((.(((((((.....(((...........)))...))))))).)))))))..)))))).)))))..)))..))))))	109	33.9	-29.2	10	11	0	5	7	9	8	9	0	0	6	0	0	6	0	0	0	0	8.50997	6.53612	0	2.98657	5.19715	4.22191	4.83323	7.52624	0
282	464	gga-miR-1786_L+1	GATTCTTTTCTGCTGTGTTACT	22	chr14	+	7768588	7768696	tctgctccctgactgcttctaattcctTAACACAACAGGAAACAAATTCagcattaaaatatGATTCTTTTCTGCTGTGTTACTgaattaaaagtacttcaaagagaga	1	gga-mir-1786,	gga-mir-1786	tctgctccctgactgcttctaattccttaacacaacaggaaacaaattcagcattaaaatatgATTCTTTTCTGCTGTGTTACTgaattaaaagtacttcaaagagaga	gga-miR-1786	ATTCTTTTCTGCTGTGTTACT	3'	Diff	gp1a	(((.(((..(((.(((((.((((((..(((((((.(((((((.....(((...........)))...))))))).)))))))..)))))).)))))..)))..))))))	109	33.9	-29.2	51	117	29	35	63	117	83	41	55	7	17	13	60	33	12	8	11	10	43.4008	69.5205	32.2392	20.906	46.7743	54.8848	50.1447	34.2862	28.1991
283	465	gga-miR-1790	CGGGTGAGGGCGGTGGGGGA	20	chr4	-	11628647	11628751	ggcggggcgggatgccgctggggccgggcctcgtgccgtgctctgctgggccggagaaggCGGGTGAGGGCGGTGGGGGAagggaagcggagctgtttcttcgct	1	gga-mir-1790,	gga-mir-1790	ggcggggcgggatgccgctggggccgggcctcgtgccgtgctctgctgggccggagaaggCGGGTGAGGGCGGTGGGGGAagggaagcggagctgtttcttcgct	gga-miR-1790	CGGGTGAGGGCGGTGGGGGA	3'	Yes	gp1a	(((..(((((....)))))...)))...((((..((((..(((.(((..(((......))).))))))..)))))))).......(((((((......)))))))	50	74.3	-41.5	0	0	0	7	0	0	0	0	0	0	0	0	0	0	0	0	0	0	0	0	0	4.1812	0	0	0	0	0
284	466	gga-miR-1798-3p_L-3R+2	TTTTCAGAAGTGTAGCGTTTA	21	chr20	-	9880673	9880768	ctcataattagttttattcagttaacgtgacactttagaaaacctgtaatgctataagtggTTTTCAGAAGTGTAGCGTTTAtgggataaagtgag	1	gga-mir-1798,	gga-mir-1798	ctcataattagttttattcagttAACGTGACACTTTAGAAAACctgtaatgctataagTGGTTTTCAGAAGTGTAGCGTTtatgggataaagtgag	gga-miR-1798-3p	TGGTTTTCAGAAGTGTAGCGTT	3'	Diff	gp1a	(((((.......(((((((....((((..((((((..(((((((...............)))))))..))))))..))))....))))))))))))	96	33.3	-29	0	10	0	0	0	0	0	0	0	0	0	0	0	0	0	0	0	0	0	5.94192	0	0	0	0	0	0	0
285	467	gga-miR-1803_R+1	ATTGACTTCAGCGGGGTTTGGA	22	chr2	+	92880219	92880307	ggacttagggcatgatccagagcccattgtagtcaatgggagtctttttccATTGACTTCAGCGGGGTTTGGAtcaggcctttacttcc	1	gga-mir-1803,	gga-mir-1803	ggacttagggcatgatccagagcccattgtagtcaatgggagtctttttccATTGACTTCAGCGGGGTTTGGatcaggcctttacttcc	gga-miR-1803	ATTGACTTCAGCGGGGTTTGG	3'	Diff	gp1a	(((...(((((.(((((((((.(((..((.((((((((((((....)))))))))))).))..))).))))))))).)))))....)))	89	49.4	-48.7	71	6	9	0	0	7	0	12	5	0	0	0	0	0	0	0	0	0	60.4208	3.56515	10.0053	0	0	3.28371	0	10.035	2.56356
286	468	gga-miR-1805-5p_L-1	AGTTGTAGTCTTTCAAACAGA	21	chr1	-	131070172	131070259	gtggaatattctgggAGTTGTAGTCTTTCAAACAGAgctttgcaaggacataccTGTATTGGAACACTACAGCTCCctgaacttcctc	8	gga-mir-1805,tgu-mir-1805,mdo-mir-1805,aca-mir-1805,aca-mir-1805,aca-mir-1805,aca-mir-1805,oha-mir-1805,	gga-mir-1805	ggaatattctggGAGTTGTAGTCTTTCAAACAGAgctttgcaaggacataccTGTATTGGAACACTACAGCTCcctgaacttcc	gga-miR-1805-5p	GAGTTGTAGTCTTTCAAACAGA	5'	Diff	gp1a	..((((..(((.((((((((((((.((((((((((.....((......))...)))).)))))).)))))))))))).))).))))..	84	44.3	-33.8	0	6	0	10	0	5	0	0	0	0	0	0	0	0	0	0	0	0	0	3.56515	0	5.97315	0	2.34551	0	0	0
286	469	gga-miR-1805-3p_R+1	TGTATTGGAACACTACAGCTCC	22	chr1	-	131070172	131070259	gtggaatattctgggAGTTGTAGTCTTTCAAACAGAgctttgcaaggacataccTGTATTGGAACACTACAGCTCCctgaacttcctc	8	gga-mir-1805,tgu-mir-1805,mdo-mir-1805,aca-mir-1805,aca-mir-1805,aca-mir-1805,aca-mir-1805,oha-mir-1805,	gga-mir-1805	ggaatattctggGAGTTGTAGTCTTTCAAACAGAgctttgcaaggacataccTGTATTGGAACACTACAGCTCcctgaacttcc	gga-miR-1805-3p	TGTATTGGAACACTACAGCTC	3'	Diff	gp1a	..((((..(((.((((((((((((.((((((((((.....((......))...)))).)))))).)))))))))))).))).))))..	84	44.3	-33.8	442	709	175	163	186	277	156	102	147	102	60	80	71	59	60	51	7	29	376.141	421.282	194.547	97.3623	138.096	129.941	94.2479	85.2974	75.3686
287	470	gga-miR-1808_L-2R+2	TGTTGGGAATGAATACATATTGT	23	chr5	-	940454	940544	ctatttgtgtcttcaggcttTGTTGGGAATGAATACATATTGTtctgcaaacacatatggtcaattcccatcacctcctgaggcagactag	1	gga-mir-1808,	gga-mir-1808	ctatttgtgtcttcaggcTTTGTTGGGAATGAATACATATTgttctgcaaacacatatggtcaattcccatcacctcctgaggcagactag	gga-miR-1808	TTTGTTGGGAATGAATACATATT	5'	Diff	gp1a	.......((.(((((((...((.(((((((.....(((((((((.....)))).)))))....))))))).))...)))))))))......	78	41.8	-27.2	5	17	9	6	0	11	0	0	0	6	0	0	0	0	0	0	0	0	4.25498	10.1013	10.0053	3.58389	0	5.16011	0	0	0
288	471	gga-miR-2129_L-1	AGCAGGACTGGCTTTGTTACGA	22	chr14	+	4007738	4007821	gggaaggctgcagtgggacaaggaccaggatactgcagtgctgtgacagcAGCAGGACTGGCTTTGTTACGAggagcctcaccc	1	gga-mir-2129,	gga-mir-2129	gggaaggctgcagtgggacaaggaccaggatactgcagtgctgtgacagCAGCAGGACTGGCTTTGTTACGAggagcctcaccc	gga-miR-2129	CAGCAGGACTGGCTTTGTTACGA	3'	Diff	gp1a	((..(((((....((..((((((.((((....((((..(((((...)))))))))..))))))))))..))...)))))..)).	83	59.5	-37.1	0	18	0	0	0	0	0	0	7	0	0	0	0	0	0	0	0	0	0	10.6955	0	0	0	0	0	0	3.58898
289	472	gga-miR-2131-5p	ATGCAGAAGTGCACGGAAACAGCT	24	chrZ	-	70743817	70743905	tctcgtggcttccATGCAGAAGTGCACGGAAACAGCTgtttgctatcgaaaagttggCTGTTACTGTTCTTCTGATGGaggctgctgga	1	gga-mir-2131,	gga-mir-2131	tctcgtggcttccATGCAGAAGTGCACGGAAACAGCTgtttgctatcgaaaagttggCTGTTACTGTTCTTCTGATGGaggctgctgga	gga-miR-2131-5p	ATGCAGAAGTGCACGGAAACAGCT	5'	Yes	gp1a	((..(..((((((((.((((((...((((.(((((((....(((.......))).))))))).)))).))))))))))))))..)..))	89	49.4	-38.4	1873	3485	3198	2828	1614	2597	1216	1135	1637	656	834	755	537	463	1070	257	563	424	1593.92	2070.76	3555.21	1689.21	1198.31	1218.26	734.65	949.143	839.309
289	473	gga-miR-2131-3p	CTGTTACTGTTCTTCTGATGG	21	chrZ	-	70743817	70743905	tctcgtggcttccATGCAGAAGTGCACGGAAACAGCTgtttgctatcgaaaagttggCTGTTACTGTTCTTCTGATGGaggctgctgga	1	gga-mir-2131,	gga-mir-2131	tctcgtggcttccATGCAGAAGTGCACGGAAACAGCTgtttgctatcgaaaagttggCTGTTACTGTTCTTCTGATGGaggctgctgga	gga-miR-2131-3p	CTGTTACTGTTCTTCTGATGG	3'	Yes	gp1a	((..(..((((((((.((((((...((((.(((((((....(((.......))).))))))).)))).))))))))))))))..)..))	89	49.4	-38.4	33	45	19	36	54	42	21	26	52	6	5	13	27	18	14	13	0	0	28.0829	26.7387	21.1222	21.5033	40.0923	19.7022	12.6872	21.7425	26.661
290	474	gga-miR-2184a-5p	AACAGTAAGAGTTGATGTGCGG	22	chr19	+	5515026	5515081	AACAGTAAGAGTTGATGTGCGGcgaacgcagcctGCATGTGAGCTCCTACTGCCGC	1	gga-mir-2184a,	gga-mir-2184a	AACAGTAAGAGTTGATGTGCGGcgaacgcagcctGCATGTGAGCTCCTACTGCCGC	gga-miR-2184a-5p	AACAGTAAGAGTTGATGTGCGG	5'	Yes	gp1a	..(((((.(((((.(..((((((.......))).)))..).))))).)))))....	50	57.1	-24.9	782	458	545	1255	1059	1362	4754	2986	5314	1987	2253	1616	2996	1606	5610	1457	2517	1747	665.479	272.14	605.875	749.63	786.254	638.916	2872.15	2497.04	2724.55
290	475	gga-miR-2184a-3p	GCATGTGAGCTCCTACTGCCGC	22	chr19	+	5515026	5515081	AACAGTAAGAGTTGATGTGCGGcgaacgcagcctGCATGTGAGCTCCTACTGCCGC	1	gga-mir-2184a,	gga-mir-2184a	AACAGTAAGAGTTGATGTGCGGcgaacgcagcctGCATGTGAGCTCCTACTGCCGC	gga-miR-2184a-3p	GCATGTGAGCTCCTACTGCCGC	3'	Yes	gp1a	..(((((.(((((.(..((((((.......))).)))..).))))).)))))....	50	57.1	-24.9	0	0	0	0	0	0	5	0	0	0	0	0	0	0	0	0	0	0	0	0	0	0	0	0	3.02077	0	0
291	476	gga-miR-2188-5p	AAGGTCCAACCTCACATGTCCT	22	chr22	-	2664305	2664473	gaggttagatggcactttggggtttccttctgaggaatatcagacctgtgggaAAGGTCCAACCTCACATGTCCTgtatagaataaggagggATATATGTGGTCAGACCTATCCcacaggccctgtattcttacacaagtgcagagaccttgacatgccatctgatctt	2	gga-mir-2188,tgu-mir-2188,	gga-mir-2188	gaggttagatggcactttggggtttccttctgaggaatatcagacctgtgggaAAGGTCCAACCTCACATGTCCTgtatagaataaggaggGATATATGTGGTCAGACCTATCccacaggccctgtattcttacacaagtgcagagaccttgacatgccatctgatctt	gga-miR-2188-5p	AAGGTCCAACCTCACATGTCCT	5'	Yes	gp1a	((((((((((((((..(..((((((((((.(((((((((.(((.(((((((((.(((((..(((.((.(((((((..............))))))).)).)))..))))).)))))))))..)))))))))).)).)))....)))))))..)..))))))))))))))	169	46.7	-83.9	3331	4850	2256	4839	4173	6529	7872	4716	8578	3403	3570	2835	4434	3364	4668	3434	1714	2232	2834.67	2881.83	2507.99	2890.41	3098.24	3062.76	4755.9	3943.75	4398.04
291	477	gga-miR-2188-3p_L-1R+1	ATATATGTGGTCAGACCTATCT	22	chr22	-	2664305	2664473	gaggttagatggcactttggggtttccttctgaggaatatcagacctgtgggaAAGGTCCAACCTCACATGTCCTgtatagaataaggagggATATATGTGGTCAGACCTATCCcacaggccctgtattcttacacaagtgcagagaccttgacatgccatctgatctt	2	gga-mir-2188,tgu-mir-2188,	gga-mir-2188	gaggttagatggcactttggggtttccttctgaggaatatcagacctgtgggaAAGGTCCAACCTCACATGTCCTgtatagaataaggaggGATATATGTGGTCAGACCTATCccacaggccctgtattcttacacaagtgcagagaccttgacatgccatctgatctt	gga-miR-2188-3p	GATATATGTGGTCAGACCTATC	3'	Diff	gp1a	((((((((((((((..(..((((((((((.(((((((((.(((.(((((((((.(((((..(((.((.(((((((..............))))))).)).)))..))))).)))))))))..)))))))))).)).)))....)))))))..)..))))))))))))))	169	46.7	-83.9	34	75	30	103	129	228	186	80	171	291	240	244	346	211	177	128	91	87	28.9339	44.5644	33.3509	61.5234	95.776	106.955	112.373	66.9	87.6737
292	479	gga-miR-2954_R+2	CATCCCCATTCCACTCCTAGCAGT	24	chrZ	+	70733034	70733110	ggagcagTGCTGAGAGGGCTTGGGGAGAGGAttgtagtggagctcCATCCCCATTCCACTCCTAGCAGCtctctggc	2	gga-mir-2954,tgu-mir-2954,	gga-mir-2954	ctgagagggcttggggagaggattgtagtggagctcCATCCCCATTCCACTCCTAGCAgctctctggc	gga-miR-2954	CATCCCCATTCCACTCCTAGCA	3'	Diff	gp1a	(((((..((((..(((((..((((((..(((..((......))))).))))))..)).)))..))))))))).....	72	59.7	-32.6	30253	39731	26419	22243	16812	26368	21605	18010	23437	7904	8815	7297	12467	8075	10469	6206	6068	5148	25745.2	23607.9	29369.9	13286.1	12482.1	12369.3	13052.7	15060.9	12016.4
293	480	gga-mir-3523-p5	GAGTGCGAGGCGCTGCGGGGGCT	23	chr13	-	9054476	9054641	gccgagccgaacggagccgagcggcggggccatggtgaacctgcgggtgtgtgcgctgGAGTGCGAGGCGCTGCGGGGGCTgctgcaggagcgcgCCGCGCAGTGCCTCGTCCTCGActgccgctccttcttctccttcaacgccgcgcacatccgcggctcctgc	1	gga-mir-3523,	gga-mir-3523	gccgagccgaacggagccgagcggcggggccatggtgaacctgcgggtgtgtgcgctggagtgcgaggcgctgcgggggctgctgcaggagcgcgCCGCGCAGTGCCTCGTCCTCGActgccgctccttcttctccttcaacgccgcgcacatccgcggctcctgc	gga-mir-3523-p5	gagtgcgaggcgctgcgggggct	5'	New	gp1a	.....((((..((....))..))))((((((..((....)).(((((((((((((...(((..((((((((((((((.((.(((.....))))).)).))))))))))))..))).......((..................)))))))))))))))))))))...	57	72.9	-87.7	0	6	0	0	0	0	8	0	8	0	6	0	0	0	0	0	0	0	0	3.56515	0	0	0	0	4.83323	0	4.10169
293	481	gga-miR-3523	CCGCGCAGTGCCTCGTCCTCGA	22	chr13	-	9054476	9054641	gccgagccgaacggagccgagcggcggggccatggtgaacctgcgggtgtgtgcgctgGAGTGCGAGGCGCTGCGGGGGCTgctgcaggagcgcgCCGCGCAGTGCCTCGTCCTCGActgccgctccttcttctccttcaacgccgcgcacatccgcggctcctgc	1	gga-mir-3523,	gga-mir-3523	gccgagccgaacggagccgagcggcggggccatggtgaacctgcgggtgtgtgcgctggagtgcgaggcgctgcgggggctgctgcaggagcgcgCCGCGCAGTGCCTCGTCCTCGActgccgctccttcttctccttcaacgccgcgcacatccgcggctcctgc	gga-miR-3523	CCGCGCAGTGCCTCGTCCTCGA	3'	Yes	gp1a	.....((((..((....))..))))((((((..((....)).(((((((((((((...(((..((((((((((((((.((.(((.....))))).)).))))))))))))..))).......((..................)))))))))))))))))))))...	57	72.9	-87.7	279	312	177	237	202	320	227	184	324	70	103	70	158	66	122	74	113	81	237.428	185.388	196.77	141.564	149.975	150.112	137.143	153.87	166.119
294	482	gga-miR-3524a	CAGAATCGCAGAATGGCTGAGG	22	chr1	-	105832017	105832132	ctggattatctttaaggtccctaccaacccggaccattctatgattctctgattctaaaagttatcaCAGAATCGCAGAATGGCTGAGGctgaaagagacatctggatccatctgg	1	gga-mir-3524a,	gga-mir-3524a	ctggattatctttaaggtccctaccaacccggaccattctatgattctctgattctaaaagttatcaCAGAATCGCAGAATGGCTGAGGctgaaagagacatctggatccatctgg	gga-miR-3524a	CAGAATCGCAGAATGGCTGAGG	3'	Yes	gp1a	(..(((.((((.....(((.((..((.(((((.(((((((..((((((.((((..........)))).))))))..)))))))))).)).))..)).)))....))))..)))..)	116	44	-37.5	0	0	0	0	0	6	0	0	5	6	0	0	0	0	0	0	0	0	0	0	0	0	0	2.81461	0	0	2.56356
295	483	gga-miR-3525	CAGCCATTCTGCGATTCTGTGA	22	chr1	+	105832033	105832116	gtctctttcagcctCAGCCATTCTGCGATTCTGTGAtaacttttagaatcAGAGAATCATAGAATGGTCCGGgttggtagggac	1	gga-mir-3525,	gga-mir-3525	gtctctttcagcctCAGCCATTCTGCGATTCTGTGAtaacttttagaatcagagaatcatagaatggtccgggttggtagggac	gga-miR-3525	CAGCCATTCTGCGATTCTGTGA	5'	Yes	gp1a	((((((..((((((..((((((((..((((((.((((..........)))).))))))..))))))))..))))))..))))))	84	45.2	-40.8	237	367	147	135	212	292	180	151	105	25	25	12	35	19	8	21	6	13	201.686	218.069	163.419	80.6375	157.399	136.978	108.748	126.274	53.8347
295	484	gga-mir-3525-p3	AGAGAATCATAGAATGGTCCGG	22	chr1	+	105832033	105832116	gtctctttcagcctCAGCCATTCTGCGATTCTGTGAtaacttttagaatcAGAGAATCATAGAATGGTCCGGgttggtagggac	1	gga-mir-3525,	gga-mir-3525	gtctctttcagcctCAGCCATTCTGCGATTCTGTGAtaacttttagaatcagagaatcatagaatggtccgggttggtagggac	gga-mir-3525-p3	agagaatcatagaatggtccgg	3'	New	gp1a	((((((..((((((..((((((((..((((((.((((..........)))).))))))..))))))))..))))))..))))))	84	45.2	-40.8	96	153	62	5	71	79	0	0	9	0	0	0	0	0	0	0	0	9	81.6957	90.9114	68.9252	2.98657	52.7139	37.059	0	0	4.61441
296	485	gga-miR-3528_R+2	CATGCCCCAGTCGTGTTGCAGATA	24	chr17	+	8208158	8208254	gcattacacaggtcCATGCCCCAGTCGTGTTGCAGATAtggctgtagtgccatgtttgtgtcattaggtggcagaaaggaaaaggctgtgtctttgc	1	gga-mir-3528,	gga-mir-3528	gcattacacaggtcCATGCCCCAGTCGTGTTGCAGAtatggctgtagtgccatgtttgtgtcattaggtggcagaaaggaaaaggctgtgtctttgc	gga-miR-3528	CATGCCCCAGTCGTGTTGCAGA	5'	Diff	gp1a	(((..((((((.(((.((((((....(((..(((((((((((......)))))))))))..)))..)).))))....))).....))))))...)))	97	49.5	-35.6	14	13	0	5	0	12	0	5	0	5	20	0	16	7	23	0	8	0	11.914	7.7245	0	2.98657	0	5.62921	0	4.18125	0
297	486	gga-miR-3529	AGGCAGACTGTGACTTGTTGT	21	chr10	+	13134724	13134814	ggccgtgcgccctaAGGCAGACTGTGACTTGTTGTggtgggatgagccatacaacaacaaaatcactagtcttccagagggcaccgcggcc	1	gga-mir-3529,	gga-mir-3529	ggccgtgcgccctaAGGCAGACTGTGACTTGTTGTggtgggatgagccatacaacaacaaaatcactagtcttccagagggcaccgcggcc	gga-miR-3529	AGGCAGACTGTGACTTGTTGT	5'	Yes	gp1a	(((((((.(((((..((.(((((((((.(((((((.(((((.....)).))).)))))))..)))).))))).))..)))))..)))))))	91	57.1	-47.2	22	28	10	15	16	30	22	11	0	7	6	5	15	7	12	5	0	5	18.7219	16.6374	11.117	8.95972	11.8792	14.073	13.2914	9.19874	0
298	487	gga-miR-3530-5p	GCTCTGCTCGCACCATTGTGG	21	chr7	+	25408507	25408595	gaaggctgatgcgcccGCTCTGCTCGCACCATTGTGGcggccgaacaaagcaCAATGGTGTGAGCTGGGATGGGcgctggccggccctc	1	gga-mir-3530,	gga-mir-3530	gaaggctgatgcgcccGCTCTGCTCGCACCATTGTGGcggccgaacaaagcaCAATGGTGTGAGCTGGGATGGgcgctggccggccctc	gga-miR-3530-5p	GCTCTGCTCGCACCATTGTGG	5'	Yes	gp1a	((.(((((..((((((((((.(((((((((((((((.(...........)))))))))))))))).))).)))))))....))))).))	89	66.3	-53.4	194	221	106	215	129	237	141	22	94	7	9	0	42	5	7	0	0	15	165.093	131.317	117.84	128.423	95.776	111.177	85.1856	18.3975	48.1949
298	488	gga-miR-3530-3p_R+1	CAATGGTGTGAGCTGGGATGGT	22	chr7	+	25408507	25408595	gaaggctgatgcgcccGCTCTGCTCGCACCATTGTGGcggccgaacaaagcaCAATGGTGTGAGCTGGGATGGGcgctggccggccctc	1	gga-mir-3530,	gga-mir-3530	gaaggctgatgcgcccGCTCTGCTCGCACCATTGTGGcggccgaacaaagcaCAATGGTGTGAGCTGGGATGGgcgctggccggccctc	gga-miR-3530-3p	CAATGGTGTGAGCTGGGATGG	3'	Diff	gp1a	((.(((((..((((((((((.(((((((((((((((.(...........)))))))))))))))).))).)))))))....))))).))	89	66.3	-53.4	80	118	26	57	20	27	30	0	16	0	0	0	0	0	5	0	0	0	68.0797	70.1147	28.9041	34.047	14.849	12.6657	18.1246	0	8.20339
299	489	gga-miR-3531-5p	TCCTTGTTTGGGTTGTAATGA	21	chr23	-	443912	443998	ttgcagatcaaagccTCCTTGTTTGGGTTGTAATGAagtgtcgaactgtttccttgcaacacaaacaggagacactttgatctgcaa	1	gga-mir-3531,	gga-mir-3531	ttgcagatcaaagccTCCTTGTTTGGGTTGTAATGAagtgtcgaactgtttCCTTGCAACACAAACAGGAGACActttgatctgcaa	gga-miR-3531-5p	TCCTTGTTTGGGTTGTAATGA	5'	Yes	gp1a	(((((((((((((.(((((.(((((.(((((((.(((..(......)..))).))))))).))))))))))...)))))))))))))	87	42.5	-40.1	0	0	0	0	5	0	0	0	0	0	0	0	0	0	0	0	0	0	0	0	0	0	3.71225	0	0	0	0
300	490	gga-miR-3532-5p_L-2R+3	TGCACTGCAGCTGCTCTTGGGCT	23	chr5	-	32991425	32991508	tgtgcttctcacgtTGCACTGCAGCTGCTCTTGGGCTtaattaatctgacccTTGGAGGCTGCAGTGTCATGGTgtaaagcaca	1	gga-mir-3532,	gga-mir-3532	tgtgcttctcacGTTGCACTGCAGCTGCTCTTGGgcttaattaatctgacccTTGGAGGCTGCAGTGTCATGGTgtaaagcaca	gga-miR-3532-5p	GTTGCACTGCAGCTGCTCTTGG	5'	Diff	gp1a	.((((((..(((..((((((((((((..((..(((.(((.......))))))..)).)))))))))).))..)))..)))))).	82	50	-39.3	5	15	0	0	0	0	0	0	0	0	0	0	0	0	0	0	0	0	4.25498	8.91289	0	0	0	0	0	0	0
300	491	gga-miR-3532-3p	TTGGAGGCTGCAGTGTCATGGT	22	chr5	-	32991425	32991508	tgtgcttctcacgtTGCACTGCAGCTGCTCTTGGGCTtaattaatctgacccTTGGAGGCTGCAGTGTCATGGTgtaaagcaca	1	gga-mir-3532,	gga-mir-3532	tgtgcttctcacGTTGCACTGCAGCTGCTCTTGGgcttaattaatctgacccTTGGAGGCTGCAGTGTCATGGTgtaaagcaca	gga-miR-3532-3p	TTGGAGGCTGCAGTGTCATGGT	3'	Yes	gp1a	.((((((..(((..((((((((((((..((..(((.(((.......))))))..)).)))))))))).))..)))..)))))).	82	50	-39.3	133	136	44	56	25	53	34	28	22	7	6	7	0	7	15	0	5	0	113.183	80.8102	48.9146	33.4496	18.5612	24.8624	20.5412	23.415	11.2797
301	492	gga-mir-3534-p3	CCGAGCTCTGCTGCCCCACATC	22	KQ759641.1	-	1842	1923	tgggactgggggggtgtgggttgacagtgctgaggtctccccaagcccCCGAGCTCTGCTGCCCCACATCtcccccccccca	1	gga-mir-3534,	gga-mir-3534	tgggactgggggggTGTGGGTTGACAGTGCTGAGGTctccccaagcccccgagctctgctgccccacatctcccccccccca	gga-mir-3534-p3	ccgagctctgctgccccacatc	3'	New	gp1a	.(((...(((((((((((((....(((.((((.((.((.....)).)).).))).)))....)))))))))))))...))).	80	69.5	-41	0	5	0	0	0	0	0	0	0	0	0	0	0	0	0	0	0	0	0	2.97096	0	0	0	0	0	0	0
302	493	gga-mir-3535-p5	TTATCTGAAATGCTGATGAAAC	22	chr9	-	15324645	15324726	tgctggatatgatgactgaTTATCTGAAATGCTGATGAAACcacttctaaagtcctcTAGATAGTCAAGTGCTGATCcagca	1	gga-mir-3535,	gga-mir-3535	tgctGGATATGATGACTGATTATCTGAAAtgctgatgaaaccacttctaaagtcctctagatagtcaagtgctgatccagca	gga-mir-3535-p5	TTATCTGAAAtgctgatgaaac	5'	New	gp1a	.(((((((......((((((((((((....(((...(((.....)))...)))....)))))))))).))....))))))).	80	40.2	-25.4	71	102	82	262	242	274	474	301	604	201	131	107	110	70	160	46	66	98	60.4208	60.6076	91.1591	156.497	179.673	128.534	286.369	251.711	309.678
302	494	gga-mir-3535-p3	TAGATAGTCAAGTGCTGATC	20	chr9	-	15324645	15324726	tgctggatatgatgactgaTTATCTGAAATGCTGATGAAACcacttctaaagtcctcTAGATAGTCAAGTGCTGATCcagca	1	gga-mir-3535,	gga-mir-3535	tgctGGATATGATGACTGATTATCTGAAAtgctgatgaaaccacttctaaagtcctctagatagtcaagtgctgatccagca	gga-mir-3535-p3	tagatagtcaagtgctgatc	3'	New	gp1a	.(((((((......((((((((((((....(((...(((.....)))...)))....)))))))))).))....))))))).	80	40.2	-25.4	163	139	67	198	93	224	240	148	136	5	31	30	62	42	18	13	18	12	138.712	82.5927	74.4837	118.268	69.0478	105.079	144.997	123.765	69.7288
303	495	gga-miR-3536_R-1	CTGCATACGAGTAGACCCTTT	21	chr25	+	2139769	2139846	gctatgCTGCATACGAGTAGACCCTTTctgactctgcctgtagtcgtaaaggggggacaatgtatgcaacagcaaagc	1	gga-mir-3536,	gga-mir-3536	gctatgCTGCATACGAGTAGACCCTTTCtgactctgcctgtagtcgtaaaggggggacaatgtatgcaacagcaaagc	gga-miR-3536	CTGCATACGAGTAGACCCTTTC	5'	Diff	gp1a	(((.(((((((((((.((...((((((..((((........))))..))))))...))..))))))))...))).)))	78	50	-27.8	17	6	7	0	0	5	10	8	8	69	14	14	26	33	141	10	22	33	14.4669	3.56515	7.78188	0	0	2.34551	6.04153	6.69	4.10169
304	496	gga-miR-3538_R+3	GTTCGGTGATGAAACCATGGAATA	24	chr1	+	50729527	50729601	gcaGTTCGGTGATGAAACCATGGAATAagcgctgggcacagcgcctgacatccgtgaggagtcattccatgctgc	1	gga-mir-3538,	gga-mir-3538	gcaGTTCGGTGATGAAACCATGGAataagcgctgggcacagcgcctgacatccgtgaggagtcgttccatgctgc	gga-miR-3538	GTTCGGTGATGAAACCATGGA	5'	Diff	gp1a	(((((..(((......))).(((((...((((((....))))))..(((.(((....)))))).))))).)))))	49	56	-33.7	124	146	52	57	31	67	49	53	75	65	54	29	107	20	87	17	25	12	105.524	86.7521	57.8082	34.047	23.0159	31.4298	29.6035	44.3212	38.4534
305	497	gga-miR-3539	CAGAGGAAGACTGATGCTAGTT	22	chr1	+	80759493	80759563	ctccttgCAGAGGAAGACTGATGCTAGTTatttgtttcccactgaCTGCCTCATGTCCTCCTCTAGGggag	1	gga-mir-3539,	gga-mir-3539	ctccttgCAGAGGAAGACTGATGCTAGTTatttgtttcccactgactgcctcatgtcctcctctaggggag	gga-miR-3539	CAGAGGAAGACTGATGCTAGTT	5'	Yes	gp1a	(((((...((((((.((((((.((.(((((..((.....)).))))))).))).))).))))))..)))))	71	50.7	-25.8	27	19	14	59	35	90	51	26	44	6	7	0	0	0	0	5	0	0	22.9769	11.2897	15.5638	35.2416	25.9857	42.2191	30.8118	21.7425	22.5593
305	498	gga-mir-3539-p3_1ss22GT	CTGCCTCATGTCCTCCTCTAGT	22	chr1	+	80759493	80759563	ctccttgCAGAGGAAGACTGATGCTAGTTatttgtttcccactgaCTGCCTCATGTCCTCCTCTAGGggag	1	gga-mir-3539,	gga-mir-3539	ctccttgCAGAGGAAGACTGATGCTAGTTatttgtttcccactgactgcctcatgtcctcctctaggggag	gga-mir-3539-p3	ctgcctcatgtcctcctctagg	3'	New	gp1a	(((((...((((((.((((((.((.(((((..((.....)).))))))).))).))).))))))..)))))	71	50.7	-25.8	20	32	12	15	22	35	25	13	5	0	0	0	0	0	0	0	0	0	17.0199	19.0142	13.3404	8.95972	16.3339	16.4185	15.1038	10.8712	2.56356
306	499	gga-miR-3540_1ss22CT	ATGGTGGAAGAACAAGGCCTGT	22	chr10	+	11060290	11060351	aggaaATGGTGGAAGAACAAGGCCTGCccgcgaggtaagggcagggcctgcttcctccacct	1	gga-mir-3540,	gga-mir-3540	aggaaATGGTGGAAGAACAAGGCCTGCccgcgaggtaagggcagggcctgcttcctccacct	gga-miR-3540	ATGGTGGAAGAACAAGGCCTGC	5'	Diff	gp1a	.......((((((.(((..((((((((((.........))))))).)))..))).)))))).	54	61.3	-32.6	0	5	0	0	0	0	0	0	0	0	0	0	5	6	0	0	0	0	0	2.97096	0	0	0	0	0	0	0
307	500	gga-miR-3594-3p_R+1	TCTGCATCGCTGGGCTGTGTCCT	23	AADN04001051.1	+	3028	3134	tcccacacagcggcggtgcccatggagcacagcccatgtcagagcagtgaccccagcgctccatcTCTGCATCGCTGGGCTGTGTCCCtttggccccccctatccca	1	gga-mir-3594,	gga-mir-3594	tcccacacagcggcggtgcccatggaGCACAGCCCATGTCAGAGCAGTGaccccagcgctccatcTCTGCATCGCTGGGCTGTGTCCctttggccccccctatccca	gga-miR-3594-3p	TCTGCATCGCTGGGCTGTGTCC	3'	Diff	gp1a	........((.((.((.(((...((..(((((((((((.(((((.((((.......))))....)))))))....)))))))))..))...))))))).))......	93	65.4	-42	8	11	0	0	0	0	0	0	0	0	0	0	0	0	0	0	0	0	6.80797	6.53612	0	0	0	0	0	0	0
308	501	gga-miR-6516-5p_L+1R-2	TATGCAGTAACAGGTGTGAGC	21	chr18	-	4170788	4170897	agaggtccccctgctgggttcctccTATGCAGTAACAGGTGTGAGCatccatgcagcattctgatggtcatgTATGATACTGCACACAACGagttgctgtcttcagccaa	1	gga-mir-6516,	gga-mir-6516	agaggtccccctgctgggttcctcctATGCAGTAACAGGTGTGAGCATccatgcagcattctgatggtCATGTATGATACTGCACACAACGagttgctgtcttcagccaa	gga-miR-6516-5p	ATGCAGTAACAGGTGTGAGCAT	5'	Diff	gp1a	.((((..(((.....)))..))))....((((((((...((((.(((..((((((....((....))...))))))....))).))))....))))))))..........	72	50.9	-34.5	34	43	17	84	60	111	52	27	53	15	36	25	27	18	13	10	11	25	28.9339	25.5503	18.8988	50.1745	44.547	52.0702	31.416	22.5787	27.1737
308	502	gga-miR-6516-3p_L-4	TATGATACTGCACACAACG	19	chr18	-	4170788	4170897	agaggtccccctgctgggttcctccTATGCAGTAACAGGTGTGAGCatccatgcagcattctgatggtcatgTATGATACTGCACACAACGagttgctgtcttcagccaa	1	gga-mir-6516,	gga-mir-6516	agaggtccccctgctgggttcctcctATGCAGTAACAGGTGTGAGCATccatgcagcattctgatggtCATGTATGATACTGCACACAACGagttgctgtcttcagccaa	gga-miR-6516-3p	CATGTATGATACTGCACACAACG	3'	Diff	gp1a	.((((..(((.....)))..))))....((((((((...((((.(((..((((((....((....))...))))))....))).))))....))))))))..........	72	50.9	-34.5	23	11	6	0	13	0	0	0	5	5	0	5	24	0	0	0	0	0	19.5729	6.53612	6.67018	0	9.65184	0	0	0	2.56356
309	503	gga-mir-6542-p5	CGAATTACCTGGCGCCAGT	19	chr3	+	4430921	4431047	agcggcccctcgttccccatcaCGAATTACCTGGCGCCAGTgtctgccagcatcagccccagtgccgtcaccagtgccaACGGGACAGTGCTGAAGACTactggagccagtgcagtgacatccgggg	1	gga-mir-6542,	gga-mir-6542	agcggcccctcgttccccatcacgaattacctggcgccagtGTCTGCCAGCATCAGCCCCAGTgccgtcaccagtgccaACGGGACAGTGCTGAAGACTActggagccagtgcagtgacatccgggg	gga-mir-6542-p5	cgaattacctggcgccagt	5'	New	gp1a	((((......))))((((.((((.......(((((.(((((((((..((((((...(((..(..(........)..)....)))...)))))).)))).))))).)))))....)))).....))))	113	63	-47.4	10	7	0	0	0	0	0	0	0	0	0	0	0	0	0	0	0	0	8.50997	4.15935	0	0	0	0	0	0	0
309	504	gga-miR-6542-3p_R-1	ACGGGACAGTGCTGAAGACT	20	chr3	+	4430921	4431047	agcggcccctcgttccccatcaCGAATTACCTGGCGCCAGTgtctgccagcatcagccccagtgccgtcaccagtgccaACGGGACAGTGCTGAAGACTactggagccagtgcagtgacatccgggg	1	gga-mir-6542,	gga-mir-6542	agcggcccctcgttccccatcacgaattacctggcgccagtGTCTGCCAGCATCAGCCCCAGTgccgtcaccagtgccaACGGGACAGTGCTGAAGACTActggagccagtgcagtgacatccgggg	gga-miR-6542-3p	ACGGGACAGTGCTGAAGACTA	3'	Diff	gp1a	((((......))))((((.((((.......(((((.(((((((((..((((((...(((..(..(........)..)....)))...)))))).)))).))))).)))))....)))).....))))	113	63	-47.4	47	95	20	22	22	32	12	11	9	0	10	8	0	0	0	0	0	6	39.9968	56.4483	22.2339	13.1409	16.3339	15.0112	7.24984	9.19874	4.61441
310	505	gga-miR-6543-5p_1ss20TC	GCTGTTACCTGAGAGAAGACGCTG	24	chr1	+	133686509	133686616	ccattcccttttgtcctgttGCTGTTACCTGAGAGAAGATGCTGactccctccgaccacagcctcctttcaggtcactgtaggcagcgctaaggtcttccctgagcct	1	gga-mir-6543,	gga-mir-6543	ccattcccttttgtcctgttGCTGTTACCTGAGAGAAGATGCTGactccctccgaccacaGCCTCCTTTCAGGTCACTgtaggcagcgctaaggtcttccctgagcct	gga-miR-6543-5p	GCTGTTACCTGAGAGAAGATGCTG	5'	Diff	gp1a	......((((..(..(((((((.((.(((((((((..((.((((..((.....))...)))).))))))))))).)).)))).)))..).))))..............	88	54.6	-30.2	7	0	5	0	0	0	0	0	0	0	0	0	0	0	0	0	0	0	5.95698	0	5.55848	0	0	0	0	0	0
311	506	gga-miR-6544-5p_L-1R+1	TCAGAAAAGGATATGAATTGTC	22	chr5	-	24455285	24455390	ttccgtaagaactagggcttgtaagatTCAGAAAAGGATATGAATTGTCctttcagtggtgacaagttgtatttcttttctgacagtgcgtcagcgtcaagaagag	1	gga-mir-6544,	gga-mir-6544	ttccgtaagaactagggcttgtaagaTTCAGAAAAGGATATGAATTGTcctttcagtggtgacAAGTTGTATTTCTTTTCTGACAGTgcgtcagcgtcaagaagag	gga-miR-6544-5p	TTCAGAAAAGGATATGAATTGT	5'	Diff	gp1a	...........((.(((((((((....(((((((((((((..(.(((((((......)).))))).)..)).)))))))))))...))))..))).)).)).....	90	40.6	-26.1	11	28	20	32	33	44	31	22	56	6	5	0	19	5	18	0	0	0	9.36096	16.6374	22.2339	19.1141	24.5008	20.6404	18.7288	18.3975	28.7119
312	507	gga-miR-6546-5p	AGGAGCGCCTCTGAGCTCCCCT	22	chr7	-	36448362	36448478	cagtgctggtgctgtctgtgcagactcacagggcatgtcctgcAGGAGCGCCTCTGAGCTCCCCTctgcttccagggggagttcagctgtgctgctgcagggctctgcccatctgct	1	gga-mir-6546,	gga-mir-6546	cagtgctggtgctgtctgtgcagactcacagggcatgtcctgcAGGAGCGCCTCTGAGCTCCCCTctgcttccagggGGAGTTCAGCTGTGCTGCTGCagggctctgcccatctgct	gga-miR-6546-5p	AGGAGCGCCTCTGAGCTCCCCT	5'	Yes	gp1a	....((..(((..((((....)))).))).(((((.(((((((((.(((((..(((((((((((.(((....))))))))))))))..))))).)))))))))..)))))....)).	80	63.2	-70.5	0	5	0	0	0	5	0	0	0	0	0	0	0	0	0	0	0	0	0	2.97096	0	0	0	2.34551	0	0	0
313	508	gga-miR-6548-5p	AACAACAGCTGCGTGCCATGCC	22	chr14	-	7328404	7328510	agcagtgcattttttgccagcgatgAACAACAGCTGCGTGCCATGCCtgtaaatccataccagcAGAGGTGCCCCGCTGTTGCTGTcaccactgctgaaacgcacca	1	gga-mir-6548,	gga-mir-6548	agcagtgcattttttgccagcgatgAACAACAGCTGCGTGCCATGCCtgtaaatccataccagcAGAGGTGCCCCGCTGTTGCTGTcaccactgctgaaacgcacca	gga-miR-6548-5p	AACAACAGCTGCGTGCCATGCC	5'	Yes	gp1a	.((((.((((....(((.(((...........))))))....))))))))..........((((((.((((....((....))...)))).))))))..........	49	54.2	-32.1	184	232	195	107	20	105	59	54	37	14	24	5	13	10	13	6	8	16	156.583	137.853	216.781	63.9127	14.849	49.2556	35.645	45.1575	18.9703
313	509	gga-miR-6548-3p	AGAGGTGCCCCGCTGTTGCTGT	22	chr14	-	7328404	7328510	agcagtgcattttttgccagcgatgAACAACAGCTGCGTGCCATGCCtgtaaatccataccagcAGAGGTGCCCCGCTGTTGCTGTcaccactgctgaaacgcacca	1	gga-mir-6548,	gga-mir-6548	agcagtgcattttttgccagcgatgAACAACAGCTGCGTGCCATGCCtgtaaatccataccagcAGAGGTGCCCCGCTGTTGCTGTcaccactgctgaaacgcacca	gga-miR-6548-3p	AGAGGTGCCCCGCTGTTGCTGT	3'	Yes	gp1a	.((((.((((....(((.(((...........))))))....))))))))..........((((((.((((....((....))...)))).))))))..........	49	54.2	-32.1	68	86	63	44	5	41	13	16	20	0	5	0	0	0	0	0	6	0	57.8678	51.1006	70.0369	26.2819	3.71225	19.2331	7.85399	13.38	10.2542
314	510	gga-miR-6550-3p_L+1	GGCTCCACCCTCGGCTGCTTTGA	23	chr10	+	19176435	19176534	gcttgcaggtaggagcttcaaagcagcccaggaagcgctgctgcaaaacgtGGCTCCACCCTCGGCTGCTTTGAagttcccacttccagcacttcttcct	1	gga-mir-6550,	gga-mir-6550	gcttgcaggtaggagcttcAAAGCAGCCCAGGAAGCGCTgctgcaaaacgtgGCTCCACCCTCGGCTGCTTTGAagttcccacttccagcacttcttcct	gga-miR-6550-3p	GCTCCACCCTCGGCTGCTTTGA	3'	Diff	gp1a	((.((.((((.(((((((((((((((((.(((....((..(........)..)).....))).))))))))))))))))).)))).))))..........	90	57	-47.7	8	30	0	13	0	11	11	5	14	0	0	0	0	5	0	0	0	0	6.80797	17.8258	0	7.76509	0	5.16011	6.64569	4.18125	7.17796
315	511	gga-miR-6553-5p	AGCAGCCCTGTGATAGCTGTTTGC	24	chr1	-	76900682	76900782	tctgaggctggtggagcgtgccaggAGCAGCCCTGTGATAGCTGTTTGCtgctaacctgcAAACACTACCCTGAGCTGCTCCtggctccatcccacgtcaa	1	gga-mir-6553,	gga-mir-6553	tctgaggctggcggagcgtgccaggAGCAGCCCTGTGATAGCTGTTTGCtgctaacctgcAACACTACCCTGAGCTGCTCCtggctccatcccacgtcaa	gga-miR-6553-5p	AGCAGCCCTGTGATAGCTGTTTGC	5'	Yes	gp1a	.....((((((((((....((((((((((((.......(((.(((((((.........))))))))))......))))))))))))))))..))).)))..	30	58.4	-44.5	0	0	0	0	0	0	0	0	0	0	0	0	17	0	0	0	0	0	0	0	0	0	0	0	0	0	0
315	512	gga-miR-6553-3p_L+1	AAACACTACCCTGAGCTGCTCC	22	chr1	-	76900682	76900782	tctgaggctggtggagcgtgccaggAGCAGCCCTGTGATAGCTGTTTGCtgctaacctgcAAACACTACCCTGAGCTGCTCCtggctccatcccacgtcaa	1	gga-mir-6553,	gga-mir-6553	tctgaggctggcggagcgtgccaggAGCAGCCCTGTGATAGCTGTTTGCtgctaacctgcAACACTACCCTGAGCTGCTCCtggctccatcccacgtcaa	gga-miR-6553-3p	AACACTACCCTGAGCTGCTCC	3'	Diff	gp1a	.....((((((((((....((((((((((((.......(((.(((((((.........))))))))))......))))))))))))))))..))).)))..	30	58.4	-44.5	27	36	35	41	39	33	81	42	32	320	711	493	822	725	547	192	454	597	22.9769	21.3909	38.9094	24.4899	28.9555	15.4803	48.9364	35.1225	16.4068
316	513	gga-miR-6555-5p	GATCTGCAGAGCCCACAACTAG	22	chr1	-	167040277	167040376	ttctaggagatccctgtcttttctGATCTGCAGAGCCCACAACTAGagacagtattctaAATGTGGCCTCAACAGAGCAGAgttgatggggaagatcacc	1	gga-mir-6555,	gga-mir-6555	ttctaggagatccctgtcttttctGATCTGCAGAGCCCACAACTAGagacagtattctaAATGTGGCCTCAACAGAGCAGagttgatggggaagatcacc	gga-miR-6555-5p	GATCTGCAGAGCCCACAACTAG	5'	Yes	gp1a	......((..((((..((..(((((.((((..(((.(((((..(((((......)))))..))))).)))..)))).)))))..))..))))...))...	91	47	-39.5	11	0	0	13	8	6	0	0	0	0	0	0	0	0	0	0	0	0	9.36096	0	0	7.76509	5.93959	2.81461	0	0	0
316	514	gga-miR-6555-3p_R+1	AATGTGGCCTCAACAGAGCAGT	22	chr1	-	167040277	167040376	ttctaggagatccctgtcttttctGATCTGCAGAGCCCACAACTAGagacagtattctaAATGTGGCCTCAACAGAGCAGAgttgatggggaagatcacc	1	gga-mir-6555,	gga-mir-6555	ttctaggagatccctgtcttttctGATCTGCAGAGCCCACAACTAGagacagtattctaAATGTGGCCTCAACAGAGCAGagttgatggggaagatcacc	gga-miR-6555-3p	AATGTGGCCTCAACAGAGCAG	3'	Diff	gp1a	......((..((((..((..(((((.((((..(((.(((((..(((((......)))))..))))).)))..)))).)))))..))..))))...))...	91	47	-39.5	24	0	0	37	0	16	12	0	0	0	0	0	0	0	0	0	0	0	20.4239	0	0	22.1007	0	7.50562	7.24984	0	0
317	515	gga-miR-6556-5p	AAGGCTGCTCGGCCCGCGCTGC	22	chr9	-	23720897	23721002	gatgcgcagagagctctccgggcggAAGGCTGCTCGGCCCGCGCTGCtcctcgcgtcctccgcgcggcggcggtccgagcagctcccgctcggtctcagccgttgc	1	gga-mir-6556,	gga-mir-6556	gatgcgcagagagctctccgggcggAAGGCTGCTCGGCCCGCGCTGCtcctcgcgtcctccgcgcGGCGGCGGTCCGAGCAGCTCCCgctcggtctcagccgttgc	gga-miR-6556-5p	AAGGCTGCTCGGCCCGCGCTGC	5'	Yes	gp1a	((((.((.((((.....((((((((..((((((((((.(((((((((.....(((.....)))))))).)))).)))))))))).)))))))))))).))))))..	104	75.5	-61.9	0	9	0	0	0	0	0	0	0	0	0	0	0	0	0	0	0	0	0	5.34773	0	0	0	0	0	0	0
318	516	gga-miR-6559-5p	TGGGAGAAAGAGTCATTACCTGA	23	chr1	-	133113085	133113193	aatgtgccttaggaaagggaatgggtTGGGAGAAAGAGTCATTACCTGActtcttgttatcgggcttcAGAGTTGACTCTTCCTTGCAGTtcttggcgagcagaactta	1	gga-mir-6559,	gga-mir-6559	aatgtgccttaggaaagggaatgggtTGGGAGAAAGAGTCATTACCTGActtcttgttatcgggcttcAGAGTTGACTCTTCCTTGCAGTtcttggcgagcagaactta	gga-miR-6559-5p	TGGGAGAAAGAGTCATTACCTGA	5'	Yes	gp1a	..(((.((((....))))....(..(((..((.((((((((..((((((..(((.......)))..)))).)))))))))).))..)))..).......))).......	70	45.9	-25.3	0	0	0	5	0	5	0	0	0	0	0	0	0	0	0	0	0	0	0	0	0	2.98657	0	2.34551	0	0	0
318	517	gga-miR-6559-3p	AGAGTTGACTCTTCCTTGCAGT	22	chr1	-	133113085	133113193	aatgtgccttaggaaagggaatgggtTGGGAGAAAGAGTCATTACCTGActtcttgttatcgggcttcAGAGTTGACTCTTCCTTGCAGTtcttggcgagcagaactta	1	gga-mir-6559,	gga-mir-6559	aatgtgccttaggaaagggaatgggtTGGGAGAAAGAGTCATTACCTGActtcttgttatcgggcttcAGAGTTGACTCTTCCTTGCAGTtcttggcgagcagaactta	gga-miR-6559-3p	AGAGTTGACTCTTCCTTGCAGT	3'	Yes	gp1a	..(((.((((....))))....(..(((..((.((((((((..((((((..(((.......)))..)))).)))))))))).))..)))..).......))).......	70	45.9	-25.3	0	0	0	0	0	15	6	0	12	0	0	0	0	0	0	0	0	0	0	0	0	0	0	7.03652	3.62492	0	6.15254
319	518	gga-miR-6560-3p	TACCAGGATGGACCGCTGCACACC	24	chr6	-	32435550	32435659	ccacaatgcagtctgaggctggtgatgtgttgctccatactgtggtctgtctgtacttccactgcaCACCAGGATGGACCGCTGCACACCaacagcgcagacaaatggcc	1	gga-mir-6560,	gga-mir-6560	ccacaatgcagtctgaggctggtgaTGTGTTGCTCCATACTGTGGTCTgtctgtacttccactgcaTACCAGGATGGACCGCTGCACACCaacagcgcagacaaatggcc	gga-miR-6560-3p	TACCAGGATGGACCGCTGCACACC	3'	Yes	gp1a	..........(((((..((((.((.((((..(((((((.((.((((.(((..((......)).))).)))))))))))..))..)))).)).)))).)))))........	92	55.5	-36.6	6	0	0	0	0	0	0	0	0	0	0	0	0	0	0	0	0	0	5.10598	0	0	0	0	0	0	0	0
320	519	gga-miR-6561-5p	TCTTTCCAGGCAGGAGCTCCCT	22	chr8	+	11216322	11216426	ttgtggccctctgctggacTCTTTCCAGGCAGGAGCTCCCTgccttttttttgcatcagggagcccagaactggaaacagtagcccaggtgaggcctgaccaata	1	gga-mir-6561,	gga-mir-6561	ttgtggccctctgctggacTCTTTCCAGGCAGGAGCTCCCTgccttttttttgcatcaGGGAGCCCAGAACTGGAAACAGtagcccaggtgaggcctgaccaata	gga-miR-6561-5p	TCTTTCCAGGCAGGAGCTCCCT	5'	Yes	gp1a	....((.((((..(((((((.(((((((...((.((((((((..............))))))))))....))))))).)))...))))..)))))).........	92	55.2	-42.3	0	5	0	0	0	0	0	0	0	0	0	0	0	0	0	0	0	0	0	2.97096	0	0	0	0	0	0	0
321	520	gga-miR-6565-3p_R+1	TCTGTGCTTGTGTACTCATAGT	22	chrZ	+	55504493	55504593	ctagtctgtattccttaaaatgagatagcaaagcacacttcagtgtatgaattgaTCTGTGCTTGTGTACTCATAGGcttttggacacctggaagatgttt	1	gga-mir-6565,	gga-mir-6565	ctagtctgtattccttaaaATGAGATAGCAAAGCACACTTCagtgtatgaattgaTCTGTGCTTGTGTACTCATAGgcttttggacacctggaagatgttt	gga-miR-6565-3p	TCTGTGCTTGTGTACTCATAG	3'	Diff	gp1a	...((((.....(((....(((((...((.(((((((..(((((......)))))..)))))))))...)))))))).....))))...............	83	38.6	-26.8	0	0	0	0	0	10	0	0	0	0	0	0	0	0	0	0	0	0	0	0	0	0	0	4.69101	0	0	0
322	521	gga-miR-6566-5p_L+1R+3	TGAGGCCCGATGTGTCATTCCTGGA	25	chr16	-	522800	522903	gagccgtctttgtccgagaagcggtTGAGGCCCGATGTGTCATTCCTGGAttttctctgtcatcCAGCAGGCCATGGGGTCGCAGCtgctccggacgttctgca	1	gga-mir-6566,	gga-mir-6566	gagccgtctttgtccgagaagcggttGAGGCCCGATGTGTCATTCCTggattttctctgtcatcCAGCAGGCCATGGGGTCGCAGctgctccggacgttctgca	gga-miR-6566-5p	GAGGCCCGATGTGTCATTCCT	5'	Diff	gp1a	..((......((((((.(.((((((((.(((((.(((.(((....((((((..........))))))..)))))).))))).)))))))))))))))....)).	101	58.7	-45.6	0	8	0	0	0	7	0	0	0	0	0	0	0	0	0	0	0	0	0	4.75354	0	0	0	3.28371	0	0	0
322	522	gga-miR-6566-3p_R+1	CAGCAGGCCATGGGGTCGCAGT	22	chr16	-	522800	522903	gagccgtctttgtccgagaagcggtTGAGGCCCGATGTGTCATTCCTGGAttttctctgtcatcCAGCAGGCCATGGGGTCGCAGCtgctccggacgttctgca	1	gga-mir-6566,	gga-mir-6566	gagccgtctttgtccgagaagcggttGAGGCCCGATGTGTCATTCCTggattttctctgtcatcCAGCAGGCCATGGGGTCGCAGctgctccggacgttctgca	gga-miR-6566-3p	CAGCAGGCCATGGGGTCGCAG	3'	Diff	gp1a	..((......((((((.(.((((((((.(((((.(((.(((....((((((..........))))))..)))))).))))).)))))))))))))))....)).	101	58.7	-45.6	5	5	0	0	0	0	0	0	0	0	0	0	0	0	0	0	0	0	4.25498	2.97096	0	0	0	0	0	0	0
323	523	gga-miR-6568-3p	ACAACCAAGATGGCGCCCGGGC	22	chr3	+	55382995	55383092	ccggctgcccgcccaccccgcggccgccatcttgcttgcggccggctacccACAACCAAGATGGCGCCCGGGCggttggcggtgccggcaccacccca	1	gga-mir-6568,	gga-mir-6568	ccggctgcccgcccaccccGCGGCCGCCATCTTGCTTGCGgccggctacccACAACCAAGATGGCGCCCGGGCggttggcggtgccggcaccacccca	gga-miR-6568-3p	ACAACCAAGATGGCGCCCGGGC	3'	Yes	gp1a	(((((...(((((.(((((.(((.((((((((((.(((.((........)).))).)))))))))).))))).))).))))).)))))..........	88	76.5	-55	0	5	0	0	0	0	0	0	0	0	0	0	0	0	7	0	0	0	0	2.97096	0	0	0	0	0	0	0
324	524	gga-miR-6575-5p	TTGTCAGCTTGGGGAAGCTCTT	22	chr10	-	2623651	2623758	ctctgctaggcagaatcctttggttTTGTCAGCTTGGGGAAGCTCTTtggagcgttttgaaaggcaggagttttcccaggctgatgtcactagaagattcctgtagat	1	gga-mir-6575,	gga-mir-6575	ctctgctaggcagaatcctttggttTTGTCAGCTTGGGGAAGCTCTTtggagcgttttgaaaggcagGAGTTTTCCCAGGCTGATGTCActagaagattcctgtagat	gga-miR-6575-5p	TTGTCAGCTTGGGGAAGCTCTT	5'	Yes	gp1a	.(((((.(((...((((.((((((...((((((((((((((((((((....((.((....)).))))))))))))))))))))))...)))))).)))))))))))).	106	47.2	-48.1	0	5	0	26	7	0	0	5	0	0	0	0	0	0	0	0	0	0	0	2.97096	0	15.5302	5.19715	0	0	4.18125	0
325	525	gga-miR-6579-5p_R+1	CAACGCCGTGCAACGCACCTGC	22	chr5	-	500362	500475	gaggtgagcgccgtgcaacgccgtgCAACGCCGTGCAACGCACCTGCgcggaaccagaggcatttcacagcgtaacacggcgtgcctgtttacactgcgttcctcagcgcctca	1	gga-mir-6579-1,	gga-mir-6579-1	gaggtgagcgccgtgcaacgccgtgCAACGCCGTGCAACGCACCTGcgcggaaccAGAGGCATTTCACAGCGTAACAcggcgtgcctgtttacactgcgttcctcagcgcctca	gga-miR-6579-5p	CAACGCCGTGCAACGCACCTG	5'	Diff	gp1a	(((((((((((.(((..((((((((..((((.(((.((.((..(((........)))..)).)).))).))))..)))))))).........))).))))))......))))).	113	63.2	-47.5	8.5	3	0	0	0	0	0	0	0	0	0	0	0	0	0	0	0	0	7.23347	1.78258	0	0	0	0	0	0	0
326	526	gga-miR-6579-5p_R+1	CAACGCCGTGCAACGCACCTGC	22	AADN04024329.1	-	217	330	gccgtgaggagaggtgagcgccgtgCAACGCCGTGCAACGCACCTGCgcggaaccagaggcatttcacagcgtaacacggcgtgcctgtttacactgcgttcctcagcgcctca	1	gga-mir-6579-2,	gga-mir-6579-2	gccgtgaggagaggtgagcgccgtgCAACGCCGTGCAACGCACCTGcgcggaaccAGAGGCATTTCACAGCGTAACAcggcgtgcctgtttacactgcgttcctcagcgcctca	gga-miR-6579-5p	CAACGCCGTGCAACGCACCTG	5'	Diff	gp1a	...(((..((.((((..((((((((..((((.(((.((.((..(((........)))..)).)).))).))))..)))))))))))).))..))).((((......))))....	92	63.2	-46.2	8.5	3	0	0	0	0	0	0	0	0	0	0	0	0	0	0	0	0	7.23347	1.78258	0	0	0	0	0	0	0
327	527	gga-miR-6582-5p_R+1	TTAGAGAGACACTCATAGAGA	21	chr3	+	57474216	57474320	tcagtgttgttgcatcctgTTAGAGAGACACTCATAGAGAgtcttttcacagtaacTCACTCTGGGTGTTTCTCTTGCagaaaactgaggtaatagaagaagctt	1	gga-mir-6582,	gga-mir-6582	tcagtgttgttgcatcctgTTAGAGAGACACTCATAGAGagtcttttcacagtaactCACTCTGGGTGTTTCTCTTGCAGaaaactgaggtaatagaagaagctt	gga-miR-6582-5p	TTAGAGAGACACTCATAGAG	5'	Diff	gp1a	(((((....(((((.......(((((((((((((.((.((((..(......)..)))).)).))))))))))))))))))...))))).................	88	41	-33.6	21	49	0	7	9	40	11	20	22	18	15	22	16	11	12	0	10	0	17.8709	29.1154	0	4.1812	6.68204	18.764	6.64569	16.725	11.2797
327	528	gga-miR-6582-3p_L+1R-2	TCACTCTGGGTGTTTCTCTTGC	22	chr3	+	57474216	57474320	tcagtgttgttgcatcctgTTAGAGAGACACTCATAGAGAgtcttttcacagtaacTCACTCTGGGTGTTTCTCTTGCagaaaactgaggtaatagaagaagctt	1	gga-mir-6582,	gga-mir-6582	tcagtgttgttgcatcctgTTAGAGAGACACTCATAGAGagtcttttcacagtaactCACTCTGGGTGTTTCTCTTGCAGaaaactgaggtaatagaagaagctt	gga-miR-6582-3p	CACTCTGGGTGTTTCTCTTGCAG	3'	Diff	gp1a	(((((....(((((.......(((((((((((((.((.((((..(......)..)))).)).))))))))))))))))))...))))).................	88	41	-33.6	0	0	0	0	5	12	6	0	0	0	0	0	9	0	0	0	0	0	0	0	0	0	3.71225	5.62921	3.62492	0	0
328	529	gga-miR-6583-5p	AGAGGAGCTGGGAGGATG	18	chr3	+	762580	762689	acctgggaaggtgacaagcAGAGGAGCTGGGAGGATGcagcgggaggtatctcgcttaattgcacctgacatttctctttcatttcccagtgtgtaatgcatttcttaat	1	gga-mir-6583,	gga-mir-6583	acctgggaaggtgacaagcAGAGGAGCTGGGAGGATGcagcgggaggtatctcgcttaattgcacctgacatttctctttcatttcccagtgtgtaatgcatttcttaat	gga-miR-6583-5p	AGAGGAGCTGGGAGGATG	5'	Yes	gp1a	((((((((((.(((.....(((((((.((..(((.((((((((((....)))))).....)))))))..))))))))).))))))))))).)).................	93	47.3	-37.7	0	0	0	0	0	0	8	0	8	0	0	0	0	0	0	0	0	0	0	0	0	0	0	0	4.83323	0	4.10169
329	530	gga-miR-6586-5p	TGCTGCCAGATAGAAGTTCACCT	23	chr4	-	69449240	69449349	tgggctgactgtggtttctaaccagtTGCTGCCAGATAGAAGTTCACCTtttcctatagcttgggtggcttccatatggtatggagctggtttttgaggattacctttcc	1	gga-mir-6586,	gga-mir-6586	tgggctgactgtggtttctaaccagtTGCTGCCAGATAGAAGTTCACCTtttcctatagcttgggtggcttccatatggtatggagctggtttttgaggattacctttcc	gga-miR-6586-5p	TGCTGCCAGATAGAAGTTCACCT	5'	Yes	gp1a	............(((.(((((((((((..(((((.((.(((((.(((((.............)))))))))).)).)))))...)))))))).....)))..))).....	93	46.4	-30	25	41	0	6	6	10	0	0	0	0	5	0	5	0	5	0	7	0	21.2749	24.3619	0	3.58389	4.4547	4.69101	0	0	0
330	531	gga-miR-6594-5p_R+1	TGGGGGTGGCGTGAGTTGTGGC	22	chr4	+	598336	598445	tctgctttgcaccacagggtTGGGGGTGGCGTGAGTTGTGGCtgggctttggtgcccactcTCAGCTCATGTCATCCCACAGGgtgatgcacaggaggggcactatgggg	1	gga-mir-6594,	gga-mir-6594	tctgctttgcaccacagggtTGGGGGTGGCGTGAGTTGTGGctgggctttggtgcccactctcagctcatgtcatcccacagggtgatgcacaggaggggcactatgggg	gga-miR-6594-5p	TGGGGGTGGCGTGAGTTGTGG	5'	Diff	gp1a	(((.((.((((.(((...((..((((((((((((((((.(..(((((......)))))..).))))))))))))))))))...))).)))).)).)))............	98	60.9	-54.3	41	31	21	32	6	16	14	10	18	0	0	0	0	0	0	0	0	0	34.8909	18.42	23.3456	19.1141	4.4547	7.50562	8.45815	8.36249	9.22881
330	532	gga-mir-6594-p3_1ss22GT	TCAGCTCATGTCATCCCACAGT	22	chr4	+	598336	598445	tctgctttgcaccacagggtTGGGGGTGGCGTGAGTTGTGGCtgggctttggtgcccactcTCAGCTCATGTCATCCCACAGGgtgatgcacaggaggggcactatgggg	1	gga-mir-6594,	gga-mir-6594	tctgctttgcaccacagggtTGGGGGTGGCGTGAGTTGTGGctgggctttggtgcccactctcagctcatgtcatcccacagggtgatgcacaggaggggcactatgggg	gga-mir-6594-p3	tcagctcatgtcatcccacagg	3'	New	gp1a	(((.((.((((.(((...((..((((((((((((((((.(..(((((......)))))..).))))))))))))))))))...))).)))).)).)))............	98	60.9	-54.3	38	20	15	6	12	29	29	16	25	0	0	0	0	0	0	0	0	5	32.3379	11.8838	16.6754	3.58389	8.90939	13.6039	17.5204	13.38	12.8178
331	533	gga-miR-6599-5p	AAGGGAGGCTCCGGTCCGCTCTGA	24	chr18	-	5100494	5100590	cagaggcggtgctgggagcgAAGGGAGGCTCCGGTCCGCTCTGAgggcacacgatgTGACGGATCCTGGCTCCCTCCGctcctcccggcgcacacct	1	gga-mir-6599,	gga-mir-6599	cagaggcggtgctgggagcgAAGGGAGGCTCCGGTCCGCTCTGAgggcacacgatgTGACGGATCCTGGCTCCCTCCGctcctcccggcgcacacct	gga-miR-6599-5p	AAGGGAGGCTCCGGTCCGCTCTGA	5'	Yes	gp1a	...(((..((((((((((((.((((((.((..((((((((.....))).(((...)))..)))))..)))))))).)))...)))))))))...)))	94	70.1	-45.2	0	7	0	0	5	0	0	0	0	0	0	0	0	0	0	0	0	0	0	4.15935	0	0	3.71225	0	0	0	0
331	534	gga-miR-6599-3p	TGACGGATCCTGGCTCCCTCCG	22	chr18	-	5100494	5100590	cagaggcggtgctgggagcgAAGGGAGGCTCCGGTCCGCTCTGAgggcacacgatgTGACGGATCCTGGCTCCCTCCGctcctcccggcgcacacct	1	gga-mir-6599,	gga-mir-6599	cagaggcggtgctgggagcgAAGGGAGGCTCCGGTCCGCTCTGAgggcacacgatgTGACGGATCCTGGCTCCCTCCGctcctcccggcgcacacct	gga-miR-6599-3p	TGACGGATCCTGGCTCCCTCCG	3'	Yes	gp1a	...(((..((((((((((((.((((((.((..((((((((.....))).(((...)))..)))))..)))))))).)))...)))))))))...)))	94	70.1	-45.2	49	97	34	14	6	11	6	0	6	0	0	0	0	0	0	0	0	0	41.6988	57.6367	37.7977	8.36241	4.4547	5.16011	3.62492	0	3.07627
332	535	gga-miR-6604-5p	TGGCACGGTGCTAGGGATTTCTGT	24	chr6	+	22353378	22353487	gggcaccctgtcctggaggcTGGCACGGTGCTAGGGATTTCTGTgccagcatcttgcactgactcccttgtcctgtgccccaggagtggaagaggaggtggcagatgtgc	1	gga-mir-6604,	gga-mir-6604	gggcaccctgtcctggaggcTGGCACGGTGCTAGGGATTTCTGTgccagcatcttgcactgactcccttgtcctgtgccccaggagtggaagaggaggtggcagatgtgc	gga-miR-6604-5p	TGGCACGGTGCTAGGGATTTCTGT	5'	Yes	gp1a	..((((.(((((..(((.((((((((((............)))))))))).)))...(((..(((((...(((((.....)))))..))..)))..))))))))..))))	40	61.8	-43.2	10	29	5	7	0	0	0	6	5	6	5	0	0	0	0	0	0	0	8.50997	17.2316	5.55848	4.1812	0	0	0	5.0175	2.56356
333	536	gga-miR-6606-5p	GAGGAGCGGGAGGAGCGGGA	20	chr1	-	76447763	76447872	tcacagggaagagcaacccagcccggGAGGAGCGGGAGGAGCGGGAggagcgactctttttggcctttgcttcccggccggtggagggctccccagagcacgtcgcctca	1	gga-mir-6606,	gga-mir-6606	tcacagggaagagcaacccagcccggGAGGAGCGGGAGGAGCGGGAggagcgactctttttggcctttgcttcccggccggtggagggctccccagagcacgtcgcctca	gga-miR-6606-5p	GAGGAGCGGGAGGAGCGGGA	5'	Yes	gp1a	.....((((((.....(((.((((....)).))))).((..(..((((((...))))))..).))....))))))....(((((...((((....))))...)))))...	28	67.3	-42.4	1210	1072	523	853	717	1336	705	476	641	96	114	110	156	81	98	30	41	86	1029.71	636.974	581.417	509.51	532.336	626.719	425.928	398.055	328.648
334	537	gga-miR-6608-3p	AGCACTGCAAGAGGGAGAGAGAT	23	chr1	+	65891957	65892066	tggcctgatggggaatgaagatgaactgttcttcctcaccagtgcctcagtgttgaaagttgAGCACTGCAAGAGGGAGAGAGATcatggtcattctttgtcccaggaac	2	gga-mir-6608-2,gga-mir-6608-1,	gga-mir-6608-2	tggccTGATGGGGAATGAAGATGAActgttcttcctcaccagtgcctcagtgttgaaagttgAGCACTGCAAGAGGGAGAGAGATcatggtcattctttgtcccaggaac	gga-miR-6608-3p	AGCACTGCAAGAGGGAGAGAGAT	3'	Yes	gp1a	...((((((..(((((((..((((.((.(((((((((..((((((.((((.........))))))))))...))))))))))).))))..)))))))..)))..)))...	104	49.1	-45.7	9	45	0	0	0	0	0	0	0	0	0	0	0	0	0	0	0	0	7.65897	26.7387	0	0	0	0	0	0	0
335	538	gga-miR-6615-5p_R-1	TTGGGGACACCATCAGAACAGCC	23	chr28	-	1760725	1760835	cctgaattccagacaagacactggggcTTGGGGACACCATCAGAACAGCCacagctgtgctggattctgTGGCACTGATGTGTTCTCCACAggtcctcgtgcggacagagc	1	gga-mir-6615,	gga-mir-6615	cctgaattccagacaagacactggggcTTGGGGACACCATCAGAACAGCCAcagctgtgctggattctgTGGCACTGATGTGTTCTCCACAggtcctcgtgcggacagagc	gga-miR-6615-5p	TTGGGGACACCATCAGAACAGCCA	5'	Diff	gp1a	.(((.....)))......(((..(((((((((((((.((((((....(((((((..((.....)).))))))).))))))))))))...)))))))..)))..........	83	56.8	-39.5	11	28	0	5	8	7	9	12	33	0	13	20	5	10	13	0	0	0	9.36096	16.6374	0	2.98657	5.93959	3.28371	5.43738	10.035	16.9195
335	539	gga-miR-6615-3p	TGGCACTGATGTGTTCTCCACA	22	chr28	-	1760725	1760835	cctgaattccagacaagacactggggcTTGGGGACACCATCAGAACAGCCacagctgtgctggattctgTGGCACTGATGTGTTCTCCACAggtcctcgtgcggacagagc	1	gga-mir-6615,	gga-mir-6615	cctgaattccagacaagacactggggcTTGGGGACACCATCAGAACAGCCAcagctgtgctggattctgTGGCACTGATGTGTTCTCCACAggtcctcgtgcggacagagc	gga-miR-6615-3p	TGGCACTGATGTGTTCTCCACA	3'	Yes	gp1a	.(((.....)))......(((..(((((((((((((.((((((....(((((((..((.....)).))))))).))))))))))))...)))))))..)))..........	83	56.8	-39.5	17	14	9	0	7	7	9	5	8	0	0	0	13	0	0	0	0	0	14.4669	8.31869	10.0053	0	5.19715	3.28371	5.43738	4.18125	4.10169
336	540	gga-mir-6629-p3_1ss24CT	TCCAGCTGATCCCTGTTCCTCGCT	24	chr1	+	917736	917845	atctgtggtgccagaacagagctgggaacttgaggcagctgttgagtgctaaggaggcTCCAGCTGATCCCTGTTCCTCGCCtcattctgcagcaaggtttcagttggtg	1	gga-mir-6629,	gga-mir-6629	atctgtggtgccagaacagagCTGGGAACTTGAGGCAGCTGTTGAGTgctaaggaggctccagctgatccctgttcctcgcctcattctgcagcaaggtttcagttggtg	gga-mir-6629-p3	tccagctgatccctgttcctcgcc	3'	New	gp1a	((((.((.((.(((((.((.((..(((((..((..((((((..((((.((....)))))))))))).))...)))))..))))..))))))).))))))...........	99	54.5	-34.9	0	0	0	0	0	5	0	0	0	0	0	0	0	0	0	0	0	0	0	0	0	0	0	2.34551	0	0	0
337	541	gga-miR-6631-5p	GAAGAGAATGCTGTGGTTCTGC	22	chr3	+	12516662	12516771	gaaaattgaagagctggtggGAAGAGAATGCTGTGGTTCTGCtgaggacctgtgggccccacagctctctctcctctttagctttctgcatctcagtatgtttgttactc	1	gga-mir-6631,	gga-mir-6631	gaaaattgaagagctggtggGAAGAGAATGCTGTGGTTCTGCtgaggacctgtgggccccacagctctctctcctctttagctttctgcatctcagtatgtttgttactc	gga-miR-6631-5p	GAAGAGAATGCTGTGGTTCTGC	5'	Yes	gp1a	....((((((((((((..(((.(((((..(((((((.((..(.........)..))..)))))))..))))).)))..))))))).......))))).............	93	49.1	-34.5	29	32	14	21	13	0	17	16	44	0	14	0	18	0	8	7	0	9	24.6789	19.0142	15.5638	12.5436	9.65184	0	10.2706	13.38	22.5593
338	542	gga-miR-6645-5p	TGGGAGGTAGCAGTGGTGGTGA	22	chr5	+	39173710	39173819	tgagccctagtgtccccagttTGGGAGGTAGCAGTGGTGGTGAcagtggtggtggtgacacccccaacactcacccccactgctctctcccagggatgaggaaattcaga	1	gga-mir-6645,	gga-mir-6645	tgagccctagtgtccccagttTGGGAGGTAGCAGTGGTGGTGAcagtggtggtggtgacacccccaacactcacccccactgctctctcccagggatgaggaaattcaga	gga-miR-6645-5p	TGGGAGGTAGCAGTGGTGGTGA	5'	Yes	gp1a	((((.(((...(((((.....((((((..((((((((.(((((...(((.((((....)))).)))....))))).))))))))..))))))))))).)))...))))..	108	58.2	-58.4	5	8	0	0	0	0	0	0	0	0	0	0	0	0	0	0	0	0	4.25498	4.75354	0	0	0	0	0	0	0
339	543	gga-miR-6648-3p	TCCGGCATTCTGAACGCTCCT	21	chr15	+	6705939	6706037	gcggaggctacgggggtaaaggagcgttcagaatgccggtggcagctgcccTCCGGCATTCTGAACGCTCCTttacgcagggtgattggggctggtgag	2	gga-mir-6648-1,gga-mir-6648-2,	gga-mir-6648-1	gcggaggctacgggggtaaAGGAGCGTTCAGAATGCCGGTGgcagctgcccTCCGGCATTCTGAACGCTCCTttacgcagggtgattggggctggtgag	gga-miR-6648-3p	TCCGGCATTCTGAACGCTCCT	3'	Yes	gp1a	.((..((((......((((((((((((((((((((((((.(((....)))..)))))))))))))))))))))))).(((.....))).))))..))..	61	62.6	-57.2	0	0	5	10	0	0	0	0	7	0	0	0	0	0	0	0	0	0	0	0	5.55848	5.97315	0	0	0	0	3.58898
340	544	gga-mir-6650-p3	CCAGTTGGCCTGCTGGCTGCT	21	chr15	-	7731013	7731122	tggtttgtaggctgcatctgacaacagccagcagaagagcaactgggcaggtgctgctgcctgCCAGTTGGCCTGCTGGCTGCTgtaagactgcagggatcctgatgccc	1	gga-mir-6650,	gga-mir-6650	tggtttgtaggctgcatctgacaacAGCCAGCAGAAGAGCAACTGGGCAggtgctgctgcctgccagttggcctgctggctgctgtaagactgcagggatcctgatgccc	gga-mir-6650-p3	ccagttggcctgctggctgct	3'	New	gp1a	.(((...((((((((((((.(((.((((((((((.....(((((((.(((((......))))))))))))..)))))))))).))).))).)))))....))))..))).	108	59.1	-57.1	0	5	0	0	0	0	0	0	0	0	0	0	0	0	0	0	0	0	0	2.97096	0	0	0	0	0	0	0
341	545	gga-miR-6651-5p_L+1	CACCAGGTTGCCTAAGGAGGGG	22	chrZ	+	48684570	48684679	agccccggtgagccgaggcaCACCAGGTTGCCTAAGGAGGGGgtgccagcccatggtcagctaactggtacctgctcctggttcttggcgagggtacgcctccagacccg	1	gga-mir-6651,	gga-mir-6651	agccccggtgagccgaggcacACCAGGTTGCCTAAGGAGGGGgtgccagcccatggtcagctaactggtacctgctcctggttcttggcgagggtacgcctccagacccg	gga-miR-6651-5p	ACCAGGTTGCCTAAGGAGGGG	5'	Diff	gp1a	.(((.(((....))).)))...(((((..(((..(((((..((((((((....(((....))).))))))))..)))))))).)))))...((((..........)))).	66	65.5	-47.5	0	5	0	0	0	0	0	0	24	5	51	0	40	17	0	5	15	0	0	2.97096	0	0	0	0	0	0	12.3051
342	546	gga-miR-6654-3p_R-1	TCAGCACTGGGGCTGAGCTGGC	22	chr26	-	2853093	2853202	tctcacctcaccgcctccctctgctgctttccctgtgctcagcgacggagccgcagctgtgtgagtgcTCAGCACTGGGGCTGAGCTGGCagggagggcagccccccatc	1	gga-mir-6654,	gga-mir-6654	tctcacctcaccgcctccctctgctgctttccctgtgctcagcgacggagccgcagctgtgtgagtgcTCAGCACTGGGGCTGAGCTGGCAgggagggcagccccccatc	gga-miR-6654-3p	TCAGCACTGGGGCTGAGCTGGCA	3'	Diff	gp1a	......................(((((..(((((((((.((((..((....))..)))).))....(((((((......)))))))..)))))))..)))))........	20	67.3	-48.3	0	12	0	0	0	0	0	0	0	0	0	0	0	0	0	0	0	0	0	7.13031	0	0	0	0	0	0	0
343	547	gga-miR-6656-5p	TGCAGGGCGAGTAGAGAAAGGCAT	24	chr1	-	175931282	175931391	aaggcagccccagagggtggagggaTGCAGGGCGAGTAGAGAAAGGCATcttacatctcctcggtggcttgctctggggcccgcatccttgtgccttcctttagtttgct	1	gga-mir-6656,	gga-mir-6656	aaggcagccccagagggtggagggaTGCAGGGCGAGTAGAGAAAGGCATcttacatctcctcggtggcttgctctggggcccgcatccttgtgccttcctttagtttgct	gga-miR-6656-5p	TGCAGGGCGAGTAGAGAAAGGCAT	5'	Yes	gp1a	..((((((....((((((..((((((((.((((...(((((.(((.((((............)))).))).)))))..))))))))))))..)))))).....))).)))	108	58.2	-45	0	5	5	0	0	0	0	0	0	0	0	0	0	0	0	0	0	0	0	2.97096	5.55848	0	0	0	0	0	0
344	548	gga-miR-6657-3p	ACATGGTGGGAGAAGGGTGAC	21	chr6	+	20059129	20059238	agggaaatcaggctcgctgctgctgccccctctttcaccagggtctggtttgtactgtgttggACATGGTGGGAGAAGGGTGACcagcacactgagctgatgatcctact	1	gga-mir-6657,	gga-mir-6657	agggaaatcaggctcgctgctgctgccccctctttcaccagggtctggtttgtactgtgttggACATGGTGGGAGAAGGGTGACcagcacactgagctgatgatcctact	gga-miR-6657-3p	ACATGGTGGGAGAAGGGTGAC	3'	Yes	gp1a	.((((.((((.((((..((.(((((.(((.(((..(((((..((((..(.........)..)))).)))))..))).)))....)))))))..))))))))..))))...	106	55.5	-47.3	21	12	0	5	0	0	0	0	0	0	0	0	0	0	0	0	0	0	17.8709	7.13031	0	2.98657	0	0	0	0	0
345	549	gga-miR-6660-3p	TCTGACATGGCTCTGCTCCGCAGT	24	chr10	-	1503992	1504101	gaggagagtgtgctgaaaggtgggcggcggtgtgtggtgcggggcaggcggtgtggggccaccgggcTCTGACATGGCTCTGCTCCGCAGTctgctcctgcgcgctgcag	1	gga-mir-6660,	gga-mir-6660	gaggagagtgtgctgaaaggtgggcggcggtgtgtggtgcggggcaggcggtgtggggccaccgggcTCTGACATGGCTCTGCTCCGCAGTctgctcctgcgcgctgcag	gga-miR-6660-3p	TCTGACATGGCTCTGCTCCGCAGT	3'	Yes	gp1a	.......((..(((....)))..)).((((((((..(((((((((((((..(((((((((....)))))).)))..)).))))))))))........)..))))))))..	82	70	-54.6	10	5	0	0	0	6	10	11	15	12	26	10	25	19	24	14	16	9	8.50997	2.97096	0	0	0	2.81461	6.04153	9.19874	7.69068
346	550	gga-miR-6662-3p	AATGGTTGACCAGTGGCTGAAC	22	chr25	-	1637951	1638060	gtctgaccaatggttgaccaaggcttggccaatggttgaccaatggttgatcaactcttcgccAATGGTTGACCAGTGGCTGAACcatagttgaccaatgcttgaccaat	1	gga-mir-6662,	gga-mir-6662	gtctgaccaatggttgaccaaggcttggccaatggttgaccaatggttgatcaactcttcgccAATGGTTGACCAGTGGCTGAACcatagttgaccaatgcttgaccaat	gga-miR-6662-3p	AATGGTTGACCAGTGGCTGAAC	3'	Yes	gp1a	(((....((.((((..((...((.(..((((.((((..((((.((((.((........)))))).))))..)))).))))..).))...))..)))).))...)))....	106	48.2	-47.1	0	7	0	0	0	0	0	0	0	0	0	0	0	0	0	0	0	0	0	4.15935	0	0	0	0	0	0	0
347	551	gga-miR-6663-5p_R+4	ATTGCTGTGTGAGGAGTGCTGCCGT	25	chr27	-	4371072	4371181	ttactgagctgagcagctcATTGCTGTGTGAGGAGTGCTGCCGGagatggggtcggcttctccaccccacagcaagagctgttagcttcacttctgcctgcggagcatag	1	gga-mir-6663,	gga-mir-6663	ttactgagctgagcagctcATTGCTGTGTGAGGAGTGCTGccggagatggggtcggcttctccaccccacagcaagagctgttagcttcacttctgcctgcggagcatag	gga-miR-6663-5p	ATTGCTGTGTGAGGAGTGCTG	5'	Diff	gp1a	.....(((((((.((((((.((((((((...((((.((((((........)).))))..))))....)))))))))))))))))))))...(((((....))))).....	83	57.3	-48.1	0	6	0	0	0	0	0	0	7	0	0	0	0	0	0	0	0	0	0	3.56515	0	0	0	0	0	0	3.58898
348	552	gga-miR-6668-3p	TGGAATCGTGGAATAGCTTGGGT	23	chr4	+	34288536	34288645	tgggtgatcctgttggtcttttctaaccatggtgattcaatgattctatgatgtgttgccaTGGAATCGTGGAATAGCTTGGGTtggaaggcacctgaatgcccacccag	1	gga-mir-6668,	gga-mir-6668	tgggtgatcctgttggtcttttctaaccatggtgattcaatgattctatgatgtgttgccaTGGAATCGTGGAATAGCTTGGGTtggaaggcacctgaatgcccacccag	gga-miR-6668-3p	TGGAATCGTGGAATAGCTTGGGT	3'	Yes	gp1a	((((((........(((..(((((((((..((..((((.(((((((((((.........))))))))))).))))..))..)))))))))..)))........)))))).	81	47.3	-42.3	0	8	0	0	0	0	0	0	0	0	0	0	0	0	0	0	0	0	0	4.75354	0	0	0	0	0	0	0
349	553	gga-miR-6669-3p_L-1R+1	TGCAGCCTGGCCGTATCTCAGT	22	chrZ	-	27711424	27711531	agtctcatctcctgggtctgccgcctggtgatacgggagcaaggctgcatacttgaaccttagttcttTGCAGCCTGGCCGTATCTCAGGatgctgtcctgctagagg	1	gga-mir-6669,	gga-mir-6669	agtctcatctcctgggtctgccgcctGGTGATACGGGAGCAAGGCTGCATacttgaaccttagttctTTGCAGCCTGGCCGTATCTCAGgatgctgtcctgctagagg	gga-miR-6669-3p	TTGCAGCCTGGCCGTATCTCAG	3'	Diff	gp1a	.......((((..(((...((..(((((.(((((((.....((((((((.....((((....))))..))))))))..))))))))))))..))...)))....))))	101	55.6	-42.4	33	57	11	22	23	22	11	22	0	17	23	16	34	10	16	8	7	0	28.0829	33.869	12.2287	13.1409	17.0763	10.3202	6.64569	18.3975	0
350	554	gga-miR-6674-3p	CAGGTGTCTGTGGCAGCCTCA	21	chr20	-	2236551	2236660	tgcttaggtaatcaccatgcaaggctcagtgggagaggctctcactggctcatggtcagaagaggaagcCAGGTGTCTGTGGCAGCCTCAcccctgtgtgccttctttca	1	gga-mir-6674,	gga-mir-6674	tgcttaggtaatcaccatgcaaggctcagtgggagaggctctcactggctcatggtcagaagaggaagcCAGGTGTCTGTGGCAGCCTCAcccctgtgtgccttctttca	gga-miR-6674-3p	CAGGTGTCTGTGGCAGCCTCA	3'	Yes	gp1a	(((...(((....)))..))).(((.(((.(((.((((((..(((.(((...((((...........))))...))).)))..)))))).))))))...)))........	80	55.5	-40.9	0	9	0	0	0	0	0	0	0	0	0	0	0	0	0	0	0	0	0	5.34773	0	0	0	0	0	0	0
351	555	gga-miR-6675-3p	TCTCTGGACGTCACGTGTGAGG	22	chr24	+	3341724	3341832	tttggggcctcctgccaccatacgtgaggttcattgggttccatagagctgcatgggttacaTCTCTGGACGTCACGTGTGAGGgcagatgctcagtgcacagaagagt	1	gga-mir-6675,	gga-mir-6675	tttggggcctcctgccaccATACGTGAGGTTCATTGGGTTCcatagagctgcatgggttacaTCTCTGGACGTCACGTGTGAGGgcagatgctcagtgcacagaagagt	gga-miR-6675-3p	TCTCTGGACGTCACGTGTGAGG	3'	Yes	gp1a	....((((...(((((..(((((((((.(((((..(((((((((........)))))..)).))..))))).)))))))))..)))))..))))...............	90	54.1	-42.2	0	14	0	0	0	6	0	0	0	0	0	0	0	0	0	0	0	0	0	8.31869	0	0	0	2.81461	0	0	0
352	556	gga-miR-6689-3p	TGATGGCGCTCGCAGAACTGCA	22	chr4	-	3241204	3241313	gttctcctgagcctgactgcttacagtgaggttctgtcagagccattctgggtggtttcatgcttctggTGATGGCGCTCGCAGAACTGCActgactgctttgcttccct	1	gga-mir-6689,	gga-mir-6689	gttctcctgagcctgactgcttacagtgaggttctgtcagagccattctgggtggtttcatgcttctggTGATGGCGCTCGCAGAACTGCActgactgctttgcttccct	gga-miR-6689-3p	TGATGGCGCTCGCAGAACTGCA	3'	Yes	gp1a	((((....))))......((...(((((..((((((..((.(((((((..((............))..).)))))).))..))))))..)))))...))...........	81	53.6	-38.2	0	12	0	0	0	0	0	0	0	0	0	0	0	0	0	0	0	0	0	7.13031	0	0	0	0	0	0	0
353	557	gga-mir-6694-p5	AACAGAAACCTCATTCATTAAC	22	chr6	-	32650889	32650998	acagcttgaagatcctttgaggggaAACAGAAACCTCATTCATTAACaatgacattatttcacctctggTTAAGAGTAGGGATTCTGTTCCcccctgatggacaggcaca	1	gga-mir-6694,	gga-mir-6694	acagcttgaagatcctttgaggggaaacagaaacctcattcattaacaatgacattatttcacctctggTTAAGAGTAGGGATTCTGTTCCcccctgatggacaggcaca	gga-mir-6694-p5	aacagaaacctcattcattaac	5'	New	gp1a	...(((((....(((.((..((((.(((((((.((..((((.(((((...((............))..)))))))))..)).))))))).))))..)).))))))))...	104	43.6	-37	0	10	5	0	0	0	0	0	0	0	0	0	0	0	0	0	0	0	0	5.94192	5.55848	0	0	0	0	0	0
353	558	gga-miR-6694-3p	TTAAGAGTAGGGATTCTGTTCC	22	chr6	-	32650889	32650998	acagcttgaagatcctttgaggggaAACAGAAACCTCATTCATTAACaatgacattatttcacctctggTTAAGAGTAGGGATTCTGTTCCcccctgatggacaggcaca	1	gga-mir-6694,	gga-mir-6694	acagcttgaagatcctttgaggggaaacagaaacctcattcattaacaatgacattatttcacctctggTTAAGAGTAGGGATTCTGTTCCcccctgatggacaggcaca	gga-miR-6694-3p	TTAAGAGTAGGGATTCTGTTCC	3'	Yes	gp1a	...(((((....(((.((..((((.(((((((.((..((((.(((((...((............))..)))))))))..)).))))))).))))..)).))))))))...	104	43.6	-37	29	73	27	6	8	11	8	8	0	0	0	0	0	0	0	0	0	0	24.6789	43.376	30.0158	3.58389	5.93959	5.16011	4.83323	6.69	0
354	559	gga-miR-6696-3p_L-2R+2	GAGACTTGCCTGATAACAGCTGC	23	chr17	+	5228297	5228399	tcattctgctgaagcgagtagctgtgatctcaagcccccacaggcagctcagagtggGAGACTTGCCTGATAACAGCTGCatgcaaagcaagattgtctgcat	1	gga-mir-6696,	gga-mir-6696	tcattctgctgaagcgagtAGCTGTGATCTCAAGCCCCCACaggcagctcagagtGGGAGACTTGCCTGATAACAGCTgcatgcaaagcaagattgtctgcat	gga-miR-6696-3p	GGGAGACTTGCCTGATAACAGCT	3'	Diff	gp1a	.((.((((((...((..((((((((.(((.((((..(((((............)))))...))))...))).))))))))..))..)))).)).)).......	95	51.5	-33.3	0	5	0	0	0	0	0	0	0	0	0	0	0	0	0	0	0	0	0	2.97096	0	0	0	0	0	0	0
355	560	gga-miR-6697-5p_1ss17AG	TCCAAGAACAGATGACGTCAGC	22	chr3	+	58225142	58225251	ttttctttgtgtcagctgtTCCAAGAACAGATGACATCAGCgtgaccacttctgaagctgatgtcctttggcctaggagtcactgttgcaaacattgtgctgatacttga	1	gga-mir-6697,	gga-mir-6697	ttttctttgtgtcagctgtTCCAAGAACAGATGACATCAGCgtgaccacttctgaagctgatgtcctttggcctaggagtcactgttgcaaacattgtgctgatacttga	gga-miR-6697-5p	TCCAAGAACAGATGACATCAGC	5'	Diff	gp1a	...((...((((((((..((((.((..((((.(((((((((..((.....))....))))))))).))))..)).)))).((.((((...)))).)).))))))))..))	61	44.5	-37.1	0	5	0	0	0	0	0	0	0	0	0	0	0	0	0	0	0	0	0	2.97096	0	0	0	0	0	0	0
356	561	gga-miR-6698-3p	TTAGGAGAGAGTGAGAAGTAAGT	23	chr2	+	68054394	68054503	aacggaagcgaacaattccacattcttctcagtatcttcctctgacctggtctcaaagtggTTAGGAGAGAGTGAGAAGTAAGTtggagttgccagagttccaggaaaat	1	gga-mir-6698,	gga-mir-6698	aacggaagcgaacaattccacattcttctcagtatcttcctctgacctggtctcaaagtggTTAGGAGAGAGTGAGAAGTAAGTtggagttgccagagttccaggaaaat	gga-miR-6698-3p	TTAGGAGAGAGTGAGAAGTAAGT	3'	Yes	gp1a	...((.(((...((((((((..(((((((((...(((..(.((((((............)))))))..))).))))))).))..)))))))).....)))))........	99	44.5	-32.7	0	9	0	6	5	0	0	0	0	0	0	0	0	0	0	0	0	0	0	5.34773	0	3.58389	3.71225	0	0	0	0
357	562	gga-miR-6701-3p	ATTATTTTACAGACAGATCGC	21	chr2	-	97511155	97511264	caaatccttccaataggccagatgagtgaagtgatctgcctgcaaagtaccccgggaaacaaaaacaggATTATTTTACAGACAGATCGCtttcctcagccagctcaccc	1	gga-mir-6701,	gga-mir-6701	caaatccttccaataggccagatgagtgaagtgatctgcctgcaaagtaccccgggaaacaaaaacaggATTATTTTACAGACAGATCGCtttcctcagccagctcaccc	gga-miR-6701-3p	ATTATTTTACAGACAGATCGC	3'	Yes	gp1a	...............(((....((((..((((((((((.(((.((((((..((..............))..)))))).))).))))))))))..))))))).........	86	47.3	-33.7	0	0	0	0	0	0	5	0	0	0	5	0	0	0	13	0	7	5	0	0	0	0	0	0	3.02077	0	0
358	563	gga-miR-6705-5p	AAGCAATGGGGTAAGGAACAG	21	chr4	-	85662310	85662419	tggagaatatgaagatcattctgggAAGCAATGGGGTAAGGAACAGtgtgagttttccttctgttcctggttcagtgttgctcactcagcacgtttctcagtcacagaag	1	gga-mir-6705,	gga-mir-6705	tggagaatatgaagatcattctgggAAGCAATGGGGTAAGGAACAGtgtgagttttccttctgttcctggttcagtgttgctcacccagcatgtttctcagtcacagaag	gga-miR-6705-5p	AAGCAATGGGGTAAGGAACAG	5'	Yes	gp1a	....................(((((((((.........((((((((...(......)...)))))))).(((.((((.....)))).)))..))))))))).........	30	45.5	-28.5	13	16	5	0	0	6	0	0	6	0	0	0	0	0	0	0	0	0	11.063	9.50708	5.55848	0	0	2.81461	0	0	3.07627
359	564	gga-miR-6710-3p_R+1	AAACTGTTCTCTTCCATCTAGT	22	chr2	-	728233	728342	gaggttacctgtactcggtagcagacctgaagtgaggtgggtctgaggatagagtggatatttgtgtatcAAACTGTTCTCTTCCATCTAGCcgaggagggagttccatt	1	gga-mir-6710,	gga-mir-6710	gaggttacctgtactcggtagcagacctgaagtgaggtgggtctgaggatagagtggatatttgtgtatcAAACTGTTCTCTTCCATCTAGccgaggagggagttccatt	gga-miR-6710-3p	AAACTGTTCTCTTCCATCTAG	3'	Diff	gp1a	..((...(((...((((((..((....)).....(((((((...((((((((....(((((....)))))...)))))))).))))))).))))))..)))....))...	55	48.2	-35.6	0	0	0	0	0	0	0	0	8	0	0	0	0	0	0	0	0	0	0	0	0	0	0	0	0	0	4.10169
360	565	gga-miR-7449-3p_L+1R-1	GAGGGTTGGACGAGATGGTCTT	22	chr1	-	182377259	182377326	aggtcatctagtccaacttccctgcaatgaacatgtacacatacaGAGGGTTGGACGAGATGGTCTTt	1	gga-mir-7449,	gga-mir-7449	AGGTCATCTAGTCCAACTTCCCtgcaatgaacatgtacacatacagAGGGTTGGACGAGATGGTCTTT	gga-miR-7449-3p	AGGGTTGGACGAGATGGTCTTT	3'	Diff	gp1a	((..(((((.(((((((..(((((..(((..........))).))).))))))))).)))))..))..	66	45.6	-24.6	7	0	0	0	0	0	0	0	0	0	0	0	0	0	0	0	0	0	5.95698	0	0	0	0	0	0	0	0
361	566	gga-miR-7455-3p	CTTCCCTCCGTCGGCGCGCACAC	23	chr2	-	90394982	90395041	tcgcgcggcgcggagggagcgggcggtgaattgccccCTTCCCTCCGTCGGCGCGCACAC	1	gga-mir-7455,	gga-mir-7455	TCGCGCGGCGCGGAGGGAGCGGGcggtgaattgccccCTTCCCTCCGTCGGCGCGCACAC	gga-miR-7455-3p	CTTCCCTCCGTCGGCGCGCACAC	3'	Yes	gp1a	..(((((.(((((((((((.(((.(((.....))))))))))))))).)).)))))....	54	76.7	-42.5	10	31	18	5	15	8	5	6	10	0	0	0	0	0	0	0	0	0	8.50997	18.42	20.0105	2.98657	11.1367	3.75281	3.02077	5.0175	5.12712
362	567	gga-miR-7465-3p	AGAGTGTCTGTTACCTGACC	20	chr3	-	81847762	81847814	tcagatagctgatactccgcttccttattattcAGAGTGTCTGTTACCTGACC	1	gga-mir-7465,	gga-mir-7465	TCAGATAGCTGATACTCCGCttccttattattcAGAGTGTCTGTTACCTGACC	gga-miR-7465-3p	AGAGTGTCTGTTACCTGACC	3'	Yes	gp1a	((((.((((.(((((((.................))))))).)))).))))..	51	43.4	-14.9	0	0	0	0	0	0	0	0	0	0	0	0	5	6	0	0	0	0	0	0	0	0	0	0	0	0	0
363	568	gga-mir-7474-p5	AATCTGTTCCAGTAATGATGAAA	23	chr7	+	15412869	15412943	gtacggagttggtgaaccactggAATCTGTTCCAGTAATGATGAAAaatccatttgtggttcctactccgccaaa	1	gga-mir-7474,	gga-mir-7474	GTACGGAGTTGGTGAACCACTGGaatctgttccagtaatgatgaaaaatccATTTGTGGTTCCTACTCCGCCAAA	gga-mir-7474-p5	aatctgttccagtaatgatgaaa	5'	New	gp1a	...(((((.(((.(((((((((((.....(((((....))..)))...))))...))))))))))))))).....	67	44	-25.5	0	0	0	0	0	0	0	0	0	23	14	0	0	0	0	0	0	0	0	0	0	0	0	0	0	0	0
364	569	gga-miR-7475-5p_L-3R+1	CCGCCGCCGCGCCCTCCC	18	chr9	+	3662052	3662116	ccgCCGCCGCCGCGCCCTCCGcaccgcggccggcagcgctgtgaggacgggcgggtgggcgcggt	1	gga-mir-7475,	gga-mir-7475	CCGCCGCCGCCGCGCCCTCCgcaccgcggccggcagcgctgtgaggACGGGCGGGTGGGCGCGGT	gga-miR-7475-5p	CCGCCGCCGCCGCGCCCTCC	5'	Diff	gp1a	(((.(((((((.((((((((.(((.(((........))).))).))).)))))))))).))))).	64	86.2	-39.9	0	0	0	0	0	0	0	0	0	0	13	18	21	7	0	25	6	6	0	0	0	0	0	0	0	0	0
365	570	gga-miR-7477-3p_L+1R-1	TTACCGCCCCGTTCTGCGCTCGG	23	chr33	-	874767	874828	acagcgcggatcggggctgggagctgcaggagcgccgcTTACCGCCCCGTTCTGCGCTCGGa	1	gga-mir-7477,	gga-mir-7477	ACAGCGCGGATCGGGGCTGGGAGctgcaggagcgccgctTACCGCCCCGTTCTGCGCTCGGA	gga-miR-7477-3p	TACCGCCCCGTTCTGCGCTCGGA	3'	Diff	gp1a	..((((((((.((((((.((((((.((......)).)))).)))))))).))))))))....	56	72.6	-37.5	0	6	5	0	0	0	0	0	0	0	0	0	0	0	0	0	0	0	0	3.56515	5.55848	0	0	0	0	0	0
366	571	gga-miR-10585-5p	TGATGAAATCCCCCTATGGCCTGT	24	chr2	+	412761	412822	TGATGAAATCCCCCTATGGCCTGTttgtgatggtaccgcaGGATAGGTGGGTTTCATTGAAT	1	gga-mir-10585,	gga-mir-10585	TGATGAAATCCCCCTATGGCCTGTttgtgatggtaccgcaGGATAGGTGGGTTTCATTGAat	gga-miR-10585-5p	TGATGAAATCCCCCTATGGCCTGT	5'	Yes	gp1a	.((((((((((.(((((..(((((..(((....))).)))))))))).))))))))))....	57	46.8	-24.1	13	16	10	32	21	18	30	25	26	28	51	27	78	40	59	13	38	39	11.063	9.50708	11.117	19.1141	15.5914	8.44382	18.1246	20.9062	13.3305
366	572	gga-miR-10585-3p_R+2	GGATAGGTGGGTTTCATTGAAT	22	chr2	+	412761	412822	TGATGAAATCCCCCTATGGCCTGTttgtgatggtaccgcaGGATAGGTGGGTTTCATTGAAT	1	gga-mir-10585,	gga-mir-10585	TGATGAAATCCCCCTATGGCCTGTttgtgatggtaccgcaGGATAGGTGGGTTTCATTGAat	gga-miR-10585-3p	GGATAGGTGGGTTTCATTGA	3'	Diff	gp1a	.((((((((((.(((((..(((((..(((....))).)))))))))).))))))))))....	57	46.8	-24.1	0	0	0	0	0	0	0	0	0	0	0	5	0	0	0	0	0	0	0	0	0	0	0	0	0	0	0
367	573	gga-miR-12207-5p	ACGCAGCACGCAGGAGAGCCGAG	23	chr1	+	142052	142112	ACGCAGCACGCAGGAGAGCCGAGgcactatggaaacactctgctccctcccggctgcctgc	1	gga-mir-12207,	gga-mir-12207	ACGCAGCACGCAGGAGAGCCGAGgcactatggaaacactCTGCTCCCTCCCGGCTGCCTGc	gga-miR-12207-5p	ACGCAGCACGCAGGAGAGCCGAG	5'	Yes	gp1a	..(((((.((.(((.((((.(((......((....))))).)))))))..)))))))....	55	65.6	-24.6	9	0	0	0	0	6	0	0	0	0	0	0	0	0	0	0	0	0	7.65897	0	0	0	0	2.81461	0	0	0
368	574	gga-miR-12209-5p	ATCAAAGTGAAAGGTCAAGATT	22	chr1	-	50452619	50452677	ATCAAAGTGAAAGGTCAAGATTttaagtcatgggttgatcgtgaccttctctttgtatt	1	gga-mir-12209,	gga-mir-12209	ATCAAAGTGAAAGGTCAAGATTttaagtcatgggttgaTCGTGACCTTCTCTTTGTATT	gga-miR-12209-5p	ATCAAAGTGAAAGGTCAAGATT	5'	Yes	gp1a	..(((((.(.(((((((.((((..............)))).)))))))).)))))....	53	35.6	-16.2	5	0	0	6	0	5	0	0	0	0	0	0	0	0	0	0	0	0	4.25498	0	0	3.58389	0	2.34551	0	0	0
369	575	gga-miR-12211-5p	TAAGTGCTGGCCGTTGTCCTCT	22	chr1	-	56491718	56491778	TAAGTGCTGGCCGTTGTCCTCTtaagtacctgtacTTAGAGGACAATGGCCAATACTtgct	1	gga-mir-12211,	gga-mir-12211	TAAGTGCTGGCCGTTGTCCTCTtaagtacctgtacTTAGAGGACAATGGCCAATACTtgct	gga-miR-12211-5p	TAAGTGCTGGCCGTTGTCCTCT	5'	Yes	gp1a	(((((..(((((((((((((((.(((((....))))))))))))))))))))..)))))..	59	45.9	-37.4	33	45	25	19	19	28	15	9	22	6	14	14	16	16	22	20	0	8	28.0829	26.7387	27.7924	11.349	14.1065	13.1348	9.0623	7.52624	11.2797
369	576	gga-miR-12211-3p	TTAGAGGACAATGGCCAATACT	22	chr1	-	56491718	56491778	TAAGTGCTGGCCGTTGTCCTCTtaagtacctgtacTTAGAGGACAATGGCCAATACTtgct	1	gga-mir-12211,	gga-mir-12211	TAAGTGCTGGCCGTTGTCCTCTtaagtacctgtacTTAGAGGACAATGGCCAATACTtgct	gga-miR-12211-3p	TTAGAGGACAATGGCCAATACT	3'	Yes	gp1a	(((((..(((((((((((((((.(((((....))))))))))))))))))))..)))))..	59	45.9	-37.4	34	41	21	40	12	26	17	11	20	16	17	15	7	16	28	5	0	0	28.9339	24.3619	23.3456	23.8926	8.90939	12.1966	10.2706	9.19874	10.2542
370	577	gga-miR-12214-5p	AGAAGAGCATTTAAATGTGTGC	22	chr1	-	168016563	168016620	AGAAGAGCATTTAAATGTGTGCttacaaacgaaacacacatttcagtgcttccctgaa	1	gga-mir-12214,	gga-mir-12214	AGAAGAGCATTTAAATGTGTGCttacaaacgaaacACACATTTCAGTGCTTCCCTGAa	gga-miR-12214-5p	AGAAGAGCATTTAAATGTGTGC	5'	Yes	gp1a	((..(((((((.(((((((((.((.......)).))))))))).)))))))..))...	55	37.9	-18.2	0	9	0	0	0	0	0	0	0	0	0	0	10	0	27	7	6	0	0	5.34773	0	0	0	0	0	0	0
371	578	gga-miR-12216-3p	TCAGCACCCCTCCGTCCCCGCAGT	24	chr10	+	1255070	1255157	cgggcgggggcgcggggtgctgagccgtcctttggggtctctccccgcgtgggcctccccccgcTCAGCACCCCTCCGTCCCCGCAGT	1	gga-mir-12216,	gga-mir-12216	cgGGCGGGGGCGCGGGGTGCTGAgccgtcctttggggtctctccccgcgtgggcctccccccgcTCAGCACCCCTCCGTCCCCGCAGT	gga-miR-12216-3p	TCAGCACCCCTCCGTCCCCGCAGT	3'	Yes	gp1a	...(((((((((.((((((((((((.((((..(((((.....)))))...))))........))))))))))))..)))))))))...	82	78.4	-58.4	0	0	0	0	0	0	0	0	0	6	0	0	8	0	5	5	16	8	0	0	0	0	0	0	0	0	0
372	579	gga-miR-12218-3p_R+1	CTCATGCCCTCTCTGTGCCAGT	22	chr10	-	20135924	20135980	ctgggcacaaagagggcagtgggagcagggagagcCTCATGCCCTCTCTGTGCCAGG	1	gga-mir-12218,	gga-mir-12218	cTGGGCACAAAGAGGGCAGTGGGAGCagggagagcCTCATGCCCTCTCTGTGCCAGg	gga-miR-12218-3p	CTCATGCCCTCTCTGTGCCAG	3'	Diff	gp1a	((.((((((.((((((((.((((.((.......)))))))))))))).)))))))).	56	64.9	-33.3	19	17	12	0	10	22	12	14	25	0	0	5	8	0	0	5	0	7	16.1689	10.1013	13.3404	0	7.42449	10.3202	7.24984	11.7075	12.8178
373	580	gga-miR-12223-5p	TAGTTCAGCTGTCTGTGAATGAGG	24	chr13	-	17162741	17162796	TAGTTCAGCTGTCTGTGAATGAGGgcagagaccTCATCAGAGAGGCTGGGCTCTGT	1	gga-mir-12223,	gga-mir-12223	TAGTTCAGCTGTCTGTGAATGAGGgcagagaccTCATCAGAGAGGCTGGGCTCTgt	gga-miR-12223-5p	TAGTTCAGCTGTCTGTGAATGAGG	5'	Yes	gp1a	.((..(((((.(((.((.((((((.......)))))))).))))))))..))....	51	53.6	-26.2	20	17	11	11	5	7	0	0	7	0	0	0	0	0	0	0	0	0	17.0199	10.1013	12.2287	6.57046	3.71225	3.28371	0	0	3.58898
373	581	gga-miR-12223-3p_R+2	TCATCAGAGAGGCTGGGCTCTGT	23	chr13	-	17162741	17162796	TAGTTCAGCTGTCTGTGAATGAGGgcagagaccTCATCAGAGAGGCTGGGCTCTGT	1	gga-mir-12223,	gga-mir-12223	TAGTTCAGCTGTCTGTGAATGAGGgcagagaccTCATCAGAGAGGCTGGGCTCTgt	gga-miR-12223-3p	TCATCAGAGAGGCTGGGCTCT	3'	Diff	gp1a	.((..(((((.(((.((.((((((.......)))))))).))))))))..))....	51	53.6	-26.2	7	16	0	9	0	0	0	0	0	0	0	0	0	0	0	0	0	0	5.95698	9.50708	0	5.37583	0	0	0	0	0
374	582	gga-miR-12225-3p	TCCGCCTGCGGGATGACGTCGC	22	chr14	-	15022038	15022098	gacctcaccccgatggcgtagcggacgaccccggcgcgcTCCGCCTGCGGGATGACGTCGC	1	gga-mir-12225,	gga-mir-12225	gACCTCACCCCGATGGCGTAGCGgacgaccccggcgcgcTCCGCCTGCGGGATGACGTCGC	gga-miR-12225-3p	TCCGCCTGCGGGATGACGTCGC	3'	Yes	gp1a	(((.(((.((((..((((.((((..((....))...)))).))))..)))).))).)))..	59	75.4	-29.2	5	7	0	0	0	0	0	0	0	0	0	0	0	0	0	0	0	0	4.25498	4.15935	0	0	0	0	0	0	0
375	583	gga-miR-12226-5p_R+1	GTGAGGCGGCGGTCGGGACGCGT	23	chr15	+	743032	743093	GTGAGGCGGCGGTCGGGACGCGCggcatctccgccccgcggcccgccgcggccctcacgcct	1	gga-mir-12226,	gga-mir-12226	GTGAGGCGGCGGTCGGGACGCGcggcatctccgccccgCGGCCCGCCGCGGCCCTCACGCCt	gga-miR-12226-5p	GTGAGGCGGCGGTCGGGACGCG	5'	Diff	gp1a	(((((((.((((.((((.((((.(((......))).)))).)))))))).).))))))....	58	83.9	-42.6	0	6	0	0	0	0	11	0	0	0	0	0	0	0	0	0	0	0	0	3.56515	0	0	0	0	6.64569	0	0
376	584	gga-miR-12228-3p_R+1	TCCCCACTGCTCCCCCACAGT	21	chr15	-	7896924	7896978	aaggggggagcattgggtggcaataggctttatgTCCCCACTGCTCCCCCACAGC	1	gga-mir-12228,	gga-mir-12228	AAGGGGGGAGCATTGGGTGGCAataggctttatgTCCCCACTGCTCCCCCACAGc	gga-miR-12228-3p	TCCCCACTGCTCCCCCACAG	3'	Diff	gp1a	...(((((((((.((((.((((..........)))))))).))))))))).....	47	60	-31.3	6	0	0	6	0	7	5	5	0	0	0	0	0	0	0	0	0	0	5.10598	0	0	3.58389	0	3.28371	3.02077	4.18125	0
377	585	gga-miR-12229-5p_R-1	GAGCCGGGCCCCGCGGGGCTC	21	chr15	-	9319318	9319390	GAGCCGGGCCCCGCGGGGCTCcgtcagtagctttttttcttcgtcgcccgGAGCCCCGCAGGCCCGGCCCGgc	1	gga-mir-12229,	gga-mir-12229	GAGCCGGGCCCCGCGGGGCTCCgtcagtagctttttttcttcgtcgcccgGAGCCCCGCAGGCCCGGCCCGgc	gga-miR-12229-5p	GAGCCGGGCCCCGCGGGGCTCC	5'	Diff	gp1a	..((((((((..(((((((((((...(..((...........))..).))))))))))).)))))))).....	66	75.3	-47.1	0	6	6	0	0	0	0	0	0	0	0	0	0	0	0	0	0	0	0	3.56515	6.67018	0	0	0	0	0	0
377	586	gga-miR-12229-3p	GAGCCCCGCAGGCCCGGCCCG	21	chr15	-	9319318	9319390	GAGCCGGGCCCCGCGGGGCTCcgtcagtagctttttttcttcgtcgcccgGAGCCCCGCAGGCCCGGCCCGgc	1	gga-mir-12229,	gga-mir-12229	GAGCCGGGCCCCGCGGGGCTCCgtcagtagctttttttcttcgtcgcccgGAGCCCCGCAGGCCCGGCCCGgc	gga-miR-12229-3p	GAGCCCCGCAGGCCCGGCCCG	3'	Yes	gp1a	..((((((((..(((((((((((...(..((...........))..).))))))))))).)))))))).....	66	75.3	-47.1	6	6	0	6	0	0	0	0	0	0	5	0	26	10	0	5	0	0	5.10598	3.56515	0	3.58389	0	0	0	0	0
378	587	gga-miR-12236-3p_R+1	AGTGCAAATTATGAATAATGGA	22	chr19	+	8077899	8077956	attgattcattctttgctcttctaattataagaggaAGTGCAAATTATGAATAATGGA	1	gga-mir-12236,	gga-mir-12236	ATTGATTCATTCTTTGCTCTTCTaattataagaggaAGTGCAAATTATGAATAATGGa	gga-miR-12236-3p	AGTGCAAATTATGAATAATGG	3'	Diff	gp1a	....((((((..(((((.(((((..........))))).)))))..))))))......	48	27.6	-15.7	0	5	0	10	0	15	6	0	7	0	0	6	0	0	9	0	0	0	0	2.97096	0	5.97315	0	7.03652	3.62492	0	3.58898
379	588	gga-miR-12239-5p_R+1	ATGTTGCTGGAAGGAGCAGAG	21	chr2	-	6407952	6408008	ATGTTGCTGGAAGGAGCAGAGgacatgtgaggtctctgctgctttctgctggcatca	1	gga-mir-12239,	gga-mir-12239	ATGTTGCTGGAAGGAGCAGAggacatgtgaggtcTCTGCTGCTTTCTGCTGGCATCA	gga-miR-12239-5p	ATGTTGCTGGAAGGAGCAGA	5'	Diff	gp1a	.((.(((((((((.(((((((.((.......))))))))).)))))....)))).))	56	52.6	-21.7	0	0	5	0	0	0	0	0	0	0	0	0	0	0	0	0	0	0	0	0	5.55848	0	0	0	0	0	0
380	589	gga-miR-12243-5p	TTCATCCTCCTCATCTTCGTCCTTGC	26	chr20	-	10004105	10004169	TTCATCCTCCTCATCTTCGTCCTTGCcttctgcttgtaccgcaggaagaagaggggaggggagca	1	gga-mir-12243,	gga-mir-12243	TTCATCCTCCTCATCTTCGTCCTTGCcttctgcttgtaccgcAGGAAGAAGAGGGGAGGGGAGCa	gga-miR-12243-5p	TTCATCCTCCTCATCTTCGTCCTTGC	5'	Yes	gp1a	(((.((((((((.(((((.((((.((..............)))))).))))))))))))))))..	63	55.4	-26	38	79	33	13	47	23	27	5	32	0	0	5	12	0	7	0	0	0	32.3379	46.9412	36.686	7.76509	34.8951	10.7893	16.3121	4.18125	16.4068
381	590	gga-miR-12247-5p_R-1	CCCGGGGTGGGCACGCTGTAC	21	chr22	+	4649592	4649651	CCCGGGGTGGGCACGCTGTACggcacgcagcggctgcCCCAGCACGCCTACCCCGGGCCc	2	gga-mir-12247-1,gga-mir-12247-2,	gga-mir-12247-1	CCCGGGGTGGGCACGCTGTACGgcacgcagcggctgcCCCAGCACGCCTACCCCGGGCCc	gga-miR-12247-5p	CCCGGGGTGGGCACGCTGTACG	5'	Diff	gp1a	((((((((((((..((((...((((.((....)))))).))))..))))))))))))...	57	80	-40.5	5	6	0	0	0	0	0	0	0	0	0	0	0	0	0	0	0	0	4.25498	3.56515	0	0	0	0	0	0	0
381	591	gga-miR-12247-3p	CCCAGCACGCCTACCCCGGGCC	22	chr22	+	4649592	4649651	CCCGGGGTGGGCACGCTGTACggcacgcagcggctgcCCCAGCACGCCTACCCCGGGCCc	2	gga-mir-12247-1,gga-mir-12247-2,	gga-mir-12247-1	CCCGGGGTGGGCACGCTGTACGgcacgcagcggctgcCCCAGCACGCCTACCCCGGGCCc	gga-miR-12247-3p	CCCAGCACGCCTACCCCGGGCC	3'	Yes	gp1a	((((((((((((..((((...((((.((....)))))).))))..))))))))))))...	57	80	-40.5	12	25	9	23	18	28	23	5	12	0	6	0	9	0	5	0	0	0	10.212	14.8548	10.0053	13.7382	13.3641	13.1348	13.8955	4.18125	6.15254
382	592	gga-miR-12253-3p_L-2R+2	TCTGCCCCTCTCCTCCCGCAGT	22	chr26	+	3215885	3215960	ggcgggagctgagggggggaggggagggtgtctgagctccgtcctgatgtgcccTCTGCCCCTCTCCTCCCGCAGC	1	gga-mir-12253,	gga-mir-12253	GGCGGGAGCTGAGGGGGGGAGGggagggtgtctgagctccgtcctgatgtgcCCTCTGCCCCTCTCCTCCCGCAgc	gga-miR-12253-3p	CCTCTGCCCCTCTCCTCCCGCA	3'	Diff	gp1a	.(((((((..((((((..(((((((.((.((....)).)).))........)))))..))))))..)))))))...	72	72.4	-43.9	0	0	0	7	0	5	0	0	0	0	0	0	0	0	0	0	0	0	0	0	0	4.1812	0	2.34551	0	0	0
383	593	gga-miR-12256-3p_R+2	TCTCACTGCTCCTCTTTCCTCAGT	24	chr27	-	5284832	5284905	tgcaggcagggggtgtggggagcatggagggctcagggctgcacagctccTCTCACTGCTCCTCTTTCCTCAGA	1	gga-mir-12256,	gga-mir-12256	tgcaggcAGGGGGTGTGGGGAGCATGGagggctcagggctgcacagctccTCTCACTGCTCCTCTTTCCTCAga	gga-miR-12256-3p	TCTCACTGCTCCTCTTTCCTCA	3'	Diff	gp1a	........(((((...((((((((..(((((....(((((....))))))))))..))))))))..)))))...	63	63.5	-32.9	0	10	0	0	0	0	0	0	0	0	0	0	0	0	0	0	0	0	0	5.94192	0	0	0	0	0	0	0
384	594	gga-miR-12258-5p	TGCACGGCTGCAGCCTCCTCACC	23	chr28	+	3917469	3917535	TGCACGGCTGCAGCCTCCTCACCcatatcccaaggagaagcaggGGAGGAGGACGCAGCCATGTGCt	1	gga-mir-12258,	gga-mir-12258	TGCACGGCTGCAGCCTCCTCACCcatatcccaaggagaagcaggGGAGGAGGACGCAGCCATGTGCt	gga-miR-12258-5p	TGCACGGCTGCAGCCTCCTCACC	5'	Yes	gp1a	.((((((((((..(((((((.(((...(((...)))......))))))))))..))))))..)))).	65	62.7	-38.1	11	77	33	0	22	12	7	0	16	5	21	22	34	32	39	22	17	25	9.36096	45.7528	36.686	0	16.3339	5.62921	4.22907	0	8.20339
384	595	gga-miR-12258-3p_1ss20TC	GGAGGAGGACGCAGCCATGCGC	22	chr28	+	3917469	3917535	TGCACGGCTGCAGCCTCCTCACCcatatcccaaggagaagcaggGGAGGAGGACGCAGCCATGTGCt	1	gga-mir-12258,	gga-mir-12258	TGCACGGCTGCAGCCTCCTCACCcatatcccaaggagaagcaggGGAGGAGGACGCAGCCATGTGCt	gga-miR-12258-3p	GGAGGAGGACGCAGCCATGTGC	3'	Diff	gp1a	.((((((((((..(((((((.(((...(((...)))......))))))))))..))))))..)))).	65	62.7	-38.1	21	32	5	0	0	8	0	0	0	0	5	0	5	0	0	0	0	0	17.8709	19.0142	5.55848	0	0	3.75281	0	0	0
385	596	gga-miR-12259-3p_L-2R+3	TGCCTCTTTGTCTATCTGCAGT	22	chr3	+	30349125	30349193	gtgcaggtaggcagggggagcaggctgtgtgctggttgcctaccgtcTGCCTCTTTGTCTATCTGCAGA	1	gga-mir-12259,	gga-mir-12259	gTGCAGGTAGGCAGGGGGAGCAGGctgtgtgctggttgcctaccgTCTGCCTCTTTGTCTATCTGCaga	gga-miR-12259-3p	TCTGCCTCTTTGTCTATCTGC	3'	Diff	gp1a	.((((((((((((..(((.((((((.((..((.....))..)).)))))))))..))))))))))))..	66	59.4	-39.3	0	0	0	9	9	7	0	0	5	0	0	0	0	0	0	0	0	0	0	0	0	5.37583	6.68204	3.28371	0	0	2.56356
386	597	gga-miR-12263-3p_1ss23GT	CTCGGGAGGGCATCGCGCGGAGT	23	chr3	-	87201450	87201508	tcccgcgcagcccggccgcagcgcttagtcaccgcgCTCGGGAGGGCATCGCGCGGAGG	1	gga-mir-12263,	gga-mir-12263	tCCCGCGCAGCCCGGCCGCAGCGcttagtcaccgcgCTCGGGAGGGCATCGCGCGGAGG	gga-miR-12263-3p	CTCGGGAGGGCATCGCGCGGAGG	3'	Diff	gp1a	..((((((.((((..(((.(((((.........))))))))..))))...))))))...	54	78	-34.3	16	15	0	0	5	8	0	6	0	0	0	0	0	0	0	0	0	0	13.6159	8.91289	0	0	3.71225	3.75281	0	5.0175	0
387	598	gga-miR-12264-3p	ATGGCTGTTCTAGCAGTAGATC	22	chr3	+	87380939	87381001	acctactgctaggtttgcccttaaactatggtgctctcttaATGGCTGTTCTAGCAGTAGATC	1	gga-mir-12264,	gga-mir-12264	aCCTACTGCTAGGTTTGCCCTTAaactatggtgctctcttaATGGCTGTTCTAGCAGTAGATC	gga-miR-12264-3p	ATGGCTGTTCTAGCAGTAGATC	3'	Yes	gp1a	..(((((((((((...(((.((((..............)))).)))...)))))))))))...	58	44.4	-22.7	5	16	0	0	6	5	14	7	6	10	10	5	51	17	14	12	7	7	4.25498	9.50708	0	0	4.4547	2.34551	8.45815	5.85375	3.07627
388	599	gga-miR-12265-3p	TCAGCCGTCTTGCAGCCTCCT	21	chr3	-	96912435	96912493	atggctgtgagtgcggctgaggtgtcagagcatcctccTCAGCCGTCTTGCAGCCTCCT	1	gga-mir-12265,	gga-mir-12265	ATGGCTGTGAGTGCGGCTGAGGtgtcagagcatcctccTCAGCCGTCTTGCAGCCTCCT	gga-miR-12265-3p	TCAGCCGTCTTGCAGCCTCCT	3'	Yes	gp1a	..(((((..((.(((((((((((((....)))....))))))))))))..)))))....	53	61	-34.5	0	0	0	0	0	5	5	6	0	0	0	0	0	0	0	5	0	0	0	0	0	0	0	2.34551	3.02077	5.0175	0
389	600	gga-miR-12266-5p	GCCCCCATCGATTTGCTCTAC	21	KQ759480.1	-	25882	25939	GCCCCCATCGATTTGCTCTACgaactgatgaagcagAAGGGCAAACCCGATGGGCACc	3	gga-mir-12266-3,gga-mir-12266-1,gga-mir-12266-2,	gga-mir-12266-3	GCCCCCATCGATTTGCTCTACgaactgatgaagcagAAGGGCAAACCCGATGGGCACC	gga-miR-12266-5p	GCCCCCATCGATTTGCTCTAC	5'	Yes	gp1a	...(((((((.((((((((.....(((......))).))))))))..)))))))....	51	56.9	-21.2	68	93	14	43	33	71	67	52	55	10	15	7	11	10	0	6	0	6	57.8678	55.2599	15.5638	25.6845	24.5008	33.3062	40.4783	43.485	28.1991
389	601	gga-miR-12266-3p_R-1	AAGGGCAAACCCGATGGGCAC	21	KQ759480.1	-	25882	25939	GCCCCCATCGATTTGCTCTACgaactgatgaagcagAAGGGCAAACCCGATGGGCACc	3	gga-mir-12266-3,gga-mir-12266-1,gga-mir-12266-2,	gga-mir-12266-3	GCCCCCATCGATTTGCTCTACgaactgatgaagcagAAGGGCAAACCCGATGGGCACC	gga-miR-12266-3p	AAGGGCAAACCCGATGGGCACC	3'	Diff	gp1a	...(((((((.((((((((.....(((......))).))))))))..)))))))....	51	56.9	-21.2	68	89	41	47	68	93	57	31	88	14	9	13	11	7	10	6	7	6	57.8678	52.8831	45.5796	28.0738	50.4866	43.6264	34.4367	25.9237	45.1186
390	602	gga-mir-12268-p5_1ss18TA	CGGGGCGGGCGGGCGGCAG	19	chr4	-	1877670	1877738	agcgCGGGGCGGGCGGGCGGCTGgctgagggcggaggggcagctgaccgagccgccccgccccggtcct	1	gga-mir-12268,	gga-mir-12268	aGCGCGGGGCGGGCGGGCGGCtggctgagggcggaggggcagctgaccgagccgccccgccccggtcct	gga-mir-12268-p5	CGGGGCGGGCGGGCGGCtg	5'	New	gp1a	.((.((((((((((((.(((..(((((............)))))..)))..))).)))))))))))...	65	84.1	-41.1	147	132	61	106	103	115	78	72	84	15	12	5	39	20	39	16	5	27	125.097	78.4334	67.8135	63.3154	76.4723	53.9466	47.124	60.21	43.0678
391	603	gga-miR-12270-3p	CAGCCCTGGGCATTTGCATTCT	22	chr4	-	17843445	17843507	tcagtaagtgccctgtgggtatgggtggctggctgagacccCAGCCCTGGGCATTTGCATTCT	1	gga-mir-12270,	gga-mir-12270	TCAGTAAGTGCCCTGTGGGTATGggtggctggctgagacccCAGCCCTGGGCATTTGCATTCT	gga-miR-12270-3p	CAGCCCTGGGCATTTGCATTCT	3'	Yes	gp1a	...((((((((((...((((.((((...((.....))..)))))))).)))))))))).....	55	58.7	-28.1	0	0	0	0	0	5	0	0	0	0	0	0	0	0	0	0	0	0	0	0	0	0	0	2.34551	0	0	0
392	604	gga-miR-12273-3p_R+1	CGGCCGGTCGCCGCGGGCAACC	22	chr4	+	77944504	77944556	ctgcccgcggcgcccggccgcggctcaggcgCGGCCGGTCGCCGCGGGCAACG	1	gga-mir-12273,	gga-mir-12273	CTGCCCGCGGCGCCCGGCCGCGgctcaggcgCGGCCGGTCGCCGCGGGCAACg	gga-miR-12273-3p	CGGCCGGTCGCCGCGGGCAAC	3'	Diff	gp1a	.(((((((((((.(((((((((.(....)))))))))).)))))))))))...	49	88.7	-49.2	0	0	0	0	0	0	0	0	0	0	0	0	9	0	0	0	0	0	0	0	0	0	0	0	0	0	0
393	605	gga-miR-12275-5p	AGCGTTCTGCTTTCCTGGTGTG	22	chr4	-	86084662	86084724	AGCGTTCTGCTTTCCTGGTGTGgtgctggagtttcccttacacgagcagagcagggcgctggg	1	gga-mir-12275,	gga-mir-12275	AGCGTTCTGCTTTCCTGGTGTGgtgctggagtttcccttaCACGAGCAGAGCAGGGCGCTGGg	gga-miR-12275-5p	AGCGTTCTGCTTTCCTGGTGTG	5'	Yes	gp1a	((((..(((((((.((.(((((.....((.....))..))))).)).)))))))..))))...	60	60.3	-29.1	0	0	0	0	0	6	7	0	11	0	0	0	5	0	0	0	5	0	0	0	0	0	0	2.81461	4.22907	0	5.63983
394	606	gga-miR-12277-5p	GGACGGGGCTGGGATCCAGGA	21	chr5	+	85802	85868	GGACGGGGCTGGGATCCAGGAcctgctgcgggcattggaagtgtTTTGGGTGCCAGCCCCGTTGCGG	1	gga-mir-12277,	gga-mir-12277	GGACGGGGCTGGGATCCAGGAcctgctgcgggcattggaagtgtTTTGGGTGCCAGCCCCGTTGCGg	gga-miR-12277-5p	GGACGGGGCTGGGATCCAGGA	5'	Yes	gp1a	.(((((((((((.(((((..((((.((.........)).)).))..))))).)))))))))))....	62	67.2	-36.9	29	17	23	0	0	0	0	0	0	0	0	0	0	0	0	0	0	0	24.6789	10.1013	25.569	0	0	0	0	0	0
394	607	gga-miR-12277-3p_R+1	TTTGGGTGCCAGCCCCGTTGCGT	23	chr5	+	85802	85868	GGACGGGGCTGGGATCCAGGAcctgctgcgggcattggaagtgtTTTGGGTGCCAGCCCCGTTGCGG	1	gga-mir-12277,	gga-mir-12277	GGACGGGGCTGGGATCCAGGAcctgctgcgggcattggaagtgtTTTGGGTGCCAGCCCCGTTGCGg	gga-miR-12277-3p	TTTGGGTGCCAGCCCCGTTGCG	3'	Diff	gp1a	.(((((((((((.(((((..((((.((.........)).)).))..))))).)))))))))))....	62	67.2	-36.9	1036	875	645	1001	671	1122	175	452	538	272	200	234	84	87	96	68	126	99	881.633	519.918	717.044	597.912	498.183	526.331	105.727	377.985	275.839
395	608	gga-miR-12281-3p_R+2	TGCTCCGTCAGACCCATCAGCAGG	24	chr8	-	28361180	28361252	tattccagctggggtctctcagcacagctggctgctcgccgttcggtgcTGCTCCGTCAGACCCATCAGCAGG	1	gga-mir-12281,	gga-mir-12281	tattccagctggggtctctcagcacagctggctgctcgccgttcggtgcTGCTCCGTCAGACCCATCAGCAgg	gga-miR-12281-3p	TGCTCCGTCAGACCCATCAGCA	3'	Diff	gp1a	....((.((((((((((..((((((...((((.....))))....)))))).......))))))..)))).))	69	63	-28.3	6	7	0	0	0	0	5	0	0	0	0	0	0	0	0	0	0	0	5.10598	4.15935	0	0	0	0	3.02077	0	0
396	609	gga-miR-12282-3p	TTCTCCTCCCTTCGCACGGCGCA	23	chr8	-	28362266	28362331	tgccggggcgctggggaggggcagctcccctttgctgccctgcTTCTCCTCCCTTCGCACGGCGCA	1	gga-mir-12282,	gga-mir-12282	TGCCGGGGCGCTGGGGAGGGGCAGCtcccctttgctgccctgcTTCTCCTCCCTTCGCACGGCGCA	gga-miR-12282-3p	TTCTCCTCCCTTCGCACGGCGCA	3'	Yes	gp1a	.((((..(((..(((((((((((((........))))))........))))))).))).))))...	62	72.7	-36.6	5	0	0	0	0	0	0	0	0	0	0	0	0	0	0	0	0	0	4.25498	0	0	0	0	0	0	0	0
397	610	gga-miR-12283-3p_R+1	TCTTCTCTCTGTCTTTCTCAGT	22	chr9	-	914529	914597	tggggaggatagggagaaagggtgctgcacgtcccctgggtcttaatTCTTCTCTCTGTCTTTCTCAGG	1	gga-mir-12283,	gga-mir-12283	TGGGGAGGATAGGGAGAAAGGGTgctgcacgtcccctgggtcttaatTCTTCTCTCTGTCTTTCTCAGg	gga-miR-12283-3p	TCTTCTCTCTGTCTTTCTCAG	3'	Diff	gp1a	(((((((((((((((((.((((..(.....)..)))).((.......)).)))))))))))))))))..	67	53.6	-31.3	11	19	8	35	34	43	0	12	22	0	0	0	0	0	0	0	0	0	9.36096	11.2897	8.89357	20.906	25.2433	20.1713	0	10.035	11.2797
398	611	gga-miR-12286-5p_R-1	TGGGGCTGCAGGGCTGGGAGAT	22	AADN04000923.1	+	17930	17998	TGGGGCTGCAGGGCTGGGAGATgtggggctctgcagcccctcgacaTCACAGCCCTTCCGCCCCCCTtc	1	gga-mir-12286,	gga-mir-12286	TGGGGCTGCAGGGCTGGGAGATGtggggctctgcagcccctcgacaTCACAGCCCTTCCGCCCCCCTTc	gga-miR-12286-5p	TGGGGCTGCAGGGCTGGGAGATG	5'	Diff	gp1a	.(((((...(((((((...(((((((((((....))))))...))))).)))))))...))))).....	63	69.6	-39	0	20	0	6	0	16	0	0	0	0	0	0	0	0	0	0	0	0	0	11.8838	0	3.58389	0	7.50562	0	0	0
398	612	gga-miR-12286-3p_R-1	TCACAGCCCTTCCGCCCCCCT	21	AADN04000923.1	+	17930	17998	TGGGGCTGCAGGGCTGGGAGATgtggggctctgcagcccctcgacaTCACAGCCCTTCCGCCCCCCTtc	1	gga-mir-12286,	gga-mir-12286	TGGGGCTGCAGGGCTGGGAGATGtggggctctgcagcccctcgacaTCACAGCCCTTCCGCCCCCCTTc	gga-miR-12286-3p	TCACAGCCCTTCCGCCCCCCTT	3'	Diff	gp1a	.(((((...(((((((...(((((((((((....))))))...))))).)))))))...))))).....	63	69.6	-39	26	66	13	8	18	17	15	0	9	0	0	0	14	0	6	6	0	0	22.1259	39.2167	14.4521	4.77852	13.3641	7.97472	9.0623	0	4.61441
399	613	gga-miR-12288-5p_L+2R-1_1ss22GT	GGCACGCCGGGATGCAGCGAGT	22	AADN04002442.1	-	2037	2091	GGCACGCCGGGATGCAGCGAGGcgcttccgcctcgctgcatcccggcgtaccccg	1	gga-mir-12288,	gga-mir-12288	ggCACGCCGGGATGCAGCGAGGCgcttccgCCTCGCTGCATCCCGGCGTAccccg	gga-miR-12288-5p	CACGCCGGGATGCAGCGAGGC	5'	Diff	gp1a	((.(((((((((((((((((((((....))))))))))))))))))))).))...	52	76.4	-51	24	42	7	25	8	26	13	23	22	5	5	5	11	0	0	0	0	0	20.4239	24.9561	7.78188	14.9329	5.93959	12.1966	7.85399	19.2337	11.2797
400	614	gga-miR-12289-3p_R+1	CCGACGCCGGCGACGCGGGTTGT	23	AADN04004587.1	+	5135	5193	gccccgacgccggcaccgtgggtgggatggagctccCCGACGCCGGCGACGCGGGTTGG	2	gga-mir-12289-2,gga-mir-12289-1,	gga-mir-12289-2	GCCCCGACGCCGGCACCGTGGgtgggatggagctccCCGACGCCGGCGACGCGGGTTGg	gga-miR-12289-3p	CCGACGCCGGCGACGCGGGTTG	3'	Diff	gp1a	((((((.(((((((...((.((.(((.......))))).))))))))).)).))))...	56	79.7	-32.4	0	0	0	0	0	5	0	0	0	0	0	0	0	0	0	0	0	0	0	0	0	0	0	2.34551	0	0	0
401	615	gga-miR-12291-3p_R+1	TCTCCTCTTGTCCCCTCCCAGT	22	AADN04015410.1	+	5068	5157	tggaggaaggacacggggatggggggggaggttgggatgtttatgggatcctggcatgacccctgacaTCTCCTCTTGTCCCCTCCCAGC	1	gga-mir-12291,	gga-mir-12291	tggaggaaggacacggggatggggggggaggttgggatgtttatgggatcctggcatgacccctgacaTCTCCTCTTGTCCCCTCCCAGc	gga-miR-12291-3p	TCTCCTCTTGTCCCCTCCCAG	3'	Diff	gp1a	.(((((..(((((.(((((((..(((((..((..((((.........))))..))....)))))..)))))))...))))))))))....	85	61.1	-45.9	6	14	0	0	10	9	7	0	0	0	0	0	0	0	0	0	0	0	5.10598	8.31869	0	0	7.42449	4.22191	4.22907	0	0
[truncated: 10 more columns]
