# Supplementary material for: Integrative analysis of circRNA, miRNA, and mRNA profiles to reveal ceRNA regulation in chicken muscle development from the embryonic to post-hatching periods
Source: BMC Genomics. 2022 May 3;23:342. doi: 10.1186/s12864-022-08525-5 (PMC9063329; doi:10.1186/s12864-022-08525-5)
Supplement: Supplementary file 9 — Additional file 9: Table S9. The miRNA-circRNA interaction pairs and miRNA-mRNA interaction pairs in profile 16. [file 12864_2022_8525_MOESM9_ESM.xlsx]

## Sheet: circRNA-miRNA
Table S9 miRNA-circRNA interaction pairs in profile 16
circRNA	miRNA	TargetScan_score	miranda_Energy
ciRNA17	gga-miR-101-2-5p	50	-12.51
ciRNA17	gga-miR-12264-3p	55	-14.35
ciRNA17	gga-miR-1454_L-1R-1	66	-10.05
ciRNA17	gga-miR-1655-5p	78	-19.22
ciRNA17	gga-miR-1712-3p_1ss22GT	77	-12.41
ciRNA17	gga-miR-2184a-5p	66	-17.31
ciRNA17	gga-miR-6663-5p_R+4	66	-15.52
circRNA10	gga-miR-12258-3p_1ss20TC	85	-21.79
circRNA10	gga-miR-12264-3p	66	-15.72
circRNA10	gga-miR-1458	71	-17.93
circRNA10	gga-miR-1597-3p_L+1R-1	50	-18.1
circRNA10	gga-miR-1790	60	-23.44
circRNA10	gga-miR-3524a	50	-15.06
circRNA118	gga-miR-1651-3p_R+1	80	-48.42
circRNA118	gga-miR-338-3p	84	-20.86
circRNA118	gga-mir-6594-p3_1ss22GT	77	-20.49
circRNA122	gga-miR-12229-3p	66	-53.72
circRNA122	gga-miR-1596-5p	77	-16.63
circRNA122	gga-miR-1635_R-3	66	-26.06
circRNA122	gga-miR-1720-5p_1ss11GA	50	-22.1
circRNA122	gga-miR-193b-5p	50	-31.21
circRNA122	gga-miR-205c-3p_R+1	50	-17.94
circRNA122	gga-miR-214b-3p	50	-28.53
circRNA126	gga-miR-12264-3p	88	-21.31
circRNA126	gga-miR-1560-3p	58	-17.59
circRNA126	gga-miR-1574-3p_R+1	62	-18.86
circRNA126	gga-miR-1649-5p_R+3	55	-19.41
circRNA126	gga-miR-1668-3p	66	-11.79
circRNA126	gga-miR-1798-3p_L-3R+2	80	-20.49
circRNA126	gga-miR-196-5p_R+1	50	-23.29
circRNA126	gga-miR-27b-3p	60	-16.42
circRNA126	gga-miR-34a-5p_R-1	50	-14.18
circRNA126	gga-miR-34b-5p_L-1R+1_1	50	-16.82
circRNA126	gga-miR-34b-5p_L-1R+1_2	50	-16.82
circRNA126	gga-miR-449a	50	-15.25
circRNA126	gga-miR-449b-5p_R-1	50	-19.25
circRNA126	gga-miR-449c-5p	50	-21.27
circRNA126	gga-miR-449d-5p_R-2	50	-16.21
circRNA126	gga-miR-458a-3p	60	-15.41
circRNA126	gga-miR-6555-3p_R+1	50	-13.53
circRNA126	gga-mir-205b-p3	80	-12.95
circRNA126	gga-mir-6629-p3_1ss24CT	88	-18.17
circRNA1318	gga-miR-129-5p	50	-10.62
circRNA1318	gga-miR-1596-5p	88	-15.43
circRNA1318	gga-miR-205a	91	-15.44
circRNA1318	gga-miR-205b	91	-11.26
circRNA1318	gga-miR-221-5p_L-1R-3	66	-19.37
circRNA1318	gga-miR-2954_R+2	50	-18.33
circRNA1318	gga-miR-6548-3p	66	-23.09
circRNA1318	gga-miR-6599-5p	66	-20.98
circRNA1318	gga-miR-6615-3p	75	-20.16
circRNA1318	gga-miR-6645-5p	75	-19.55
circRNA146	gga-miR-103-2-5p	70	-16.26
circRNA146	gga-miR-10585-5p	80	-20.84
circRNA146	gga-miR-107-5p	59	-18.88
circRNA146	gga-miR-1625-5p	66	-17.78
circRNA146	gga-miR-1663-5p_R+2	50	-30
circRNA146	gga-miR-1728-3p	90	-20.65
circRNA146	gga-miR-1736-3p	87	-12.11
circRNA146	gga-miR-1756a	87	-12.13
circRNA146	gga-miR-1798-3p_L-3R+2	60	-20.29
circRNA146	gga-miR-1805-3p_R+1	66	-22.7
circRNA146	gga-miR-187-3p_R+2	75	-19.12
circRNA146	gga-miR-193a-5p	80	-19.13
circRNA146	gga-miR-2129_L-1	60	-19
circRNA146	gga-miR-214_R+1	83	-21.69
circRNA146	gga-miR-214b-5p_L+1R-2	60	-25.35
circRNA146	gga-miR-22-3p	60	-34.24
circRNA146	gga-miR-383-3p	75	-17.28
circRNA146	gga-miR-6586-5p	76	-22.18
circRNA146	gga-miR-6657-3p	75	-11.83
circRNA146	gga-mir-1737-p5	60	-20.84
circRNA146	gga-mir-3534-p3	83	-16.16
circRNA1462	gga-miR-144-5p_R+1	66	-15.39
circRNA1462	gga-miR-1458	57	-11.71
circRNA1462	gga-miR-205a	66	-17.89
circRNA1462	gga-miR-205b	66	-15.33
circRNA1462	gga-miR-2954_R+2	75	-41.98
circRNA1462	gga-miR-33-3p_L+1R+1	66	-18.75
circRNA1462	gga-miR-6550-3p_L+1	88	-21.24
circRNA1492	gga-miR-146a-3p_R-2	75	-21.17
circRNA1492	gga-miR-1626-5p_R-1	84	-13.3
circRNA1492	gga-miR-20b-3p_R-2	62	-14.25
circRNA1492	gga-miR-22-5p	80	-13.4
circRNA1492	gga-miR-375	60	-14.5
circRNA1492	gga-miR-460b-5p	85	-15.88
circRNA1492	gga-miR-490-5p	66	-20.34
circRNA1492	gga-miR-726-3p_1ss13AG	78	-16.52
circRNA1492	gga-mir-26a-2-p3	71	-11.64
circRNA150	gga-miR-1655-5p	85	-20.83
circRNA150	gga-miR-1677-5p	71	-22.77
circRNA150	gga-miR-1738_R+1	50	-14.43
circRNA150	gga-miR-182-3p_L+2R+1	50	-15.05
circRNA150	gga-miR-6668-3p	75	-28.08
circRNA151	gga-miR-12216-3p	60	-25.62
circRNA151	gga-miR-12228-3p_R+1	50	-19.99
circRNA151	gga-miR-12256-3p_R+2	80	-14.66
circRNA151	gga-miR-133a-5p_R-1	92	-12.78
circRNA151	gga-miR-1655-5p	85	-20.83
circRNA151	gga-miR-1677-5p	85	-36.74
circRNA151	gga-miR-1689-5p	80	-18.35
circRNA151	gga-miR-1706	66	-25.32
circRNA151	gga-miR-1736-3p	62	-45.58
circRNA151	gga-miR-1740-5p	75	-10.6
circRNA151	gga-miR-181b-2-3p_L+2R-1	80	-13.03
circRNA151	gga-miR-182-3p_L+2R+1	50	-15.05
circRNA151	gga-miR-19b-5p	90	-15.91
circRNA151	gga-miR-20b-3p_R-2	75	-13.08
circRNA151	gga-miR-3530-5p	60	-17.17
circRNA151	gga-miR-6575-5p	62	-14.75
circRNA151	gga-miR-6668-3p	50	-28.08
circRNA151	gga-miR-7449-3p_L+1R-1	66	-26.03
circRNA151	gga-mir-1592-p3_1ss22GT	82	-26.24
circRNA155	gga-miR-125b-3p	75	-14.47
circRNA155	gga-miR-1465	81	-18.09
circRNA155	gga-miR-1467-5p	60	-17.35
circRNA155	gga-miR-200a-3p_R+1	80	-26.27
circRNA155	gga-miR-214_R+1	66	-24.24
circRNA155	gga-miR-34a-3p_R-1	83	-13.97
circRNA155	gga-miR-6568-3p	75	-18.79
circRNA155	gga-miR-6656-5p	66	-19.68
circRNA155	gga-mir-1628-p5_1ss13AG	50	-11.35
circRNA155	gga-mir-1662-p3	66	-15.36
circRNA155	gga-mir-3525-p3	66	-15.57
circRNA168	gga-miR-1689-5p	60	-38.64
circRNA168	gga-miR-1774	60	-20.47
circRNA185	gga-miR-12211-5p	60	-11.58
circRNA185	gga-miR-129-5p	70	-18.6
circRNA185	gga-miR-1306-5p_L-1R-2	50	-23.81
circRNA185	gga-miR-130b-5p	69	-17.31
circRNA185	gga-miR-140-5p_L+1	75	-12
circRNA185	gga-miR-144-5p_R+1	83	-10.62
circRNA185	gga-miR-153-5p_L+1	66	-12.29
circRNA185	gga-miR-1677-3p_L+1	60	-14.28
circRNA185	gga-miR-218-5p	83	-10.86
circRNA185	gga-miR-23b-5p	66	-12.1
circRNA185	gga-miR-455-3p	66	-23.24
circRNA185	gga-miR-456-3p_1ss22AT	90	-24.85
circRNA185	gga-mir-1592-p3_1ss22GT	86	-38.93
circRNA185	gga-mir-6694-p5	66	-10.32
circRNA188	gga-miR-12283-3p_R+1	72	-29.36
circRNA188	gga-miR-133b_L+1R-1	50	-12.1
circRNA188	gga-miR-133c-3p_L+1R-1	50	-12.56
circRNA188	gga-miR-1456-5p_L-1	66	-23.49
circRNA188	gga-miR-1677-3p_L+1	80	-13.18
circRNA188	gga-miR-1740-5p	87	-15.45
circRNA188	gga-miR-184-3p	50	-17.42
circRNA188	gga-miR-9-5p	66	-19.04
circRNA188	gga-mir-6650-p3	71	-20.49
circRNA198	gga-miR-133b_L+1R-1	75	-15.82
circRNA198	gga-miR-133c-3p_L+1R-1	75	-15.82
circRNA200	gga-miR-103-2-5p	66	-19.4
circRNA200	gga-miR-107-5p	74	-22.02
circRNA200	gga-miR-12247-3p	53	-25.9
circRNA200	gga-miR-1551-5p	66	-17.18
circRNA200	gga-miR-15a_R+1	88	-13.18
circRNA200	gga-miR-15b-5p_R-1	88	-14.4
circRNA200	gga-miR-15c-5p_R-1	88	-12.81
circRNA200	gga-miR-16-5p	88	-12.73
circRNA200	gga-miR-16c-5p	88	-14.16
circRNA200	gga-miR-1769-5p	66	-15.43
circRNA200	gga-miR-1808_L-2R+2	60	-15.53
circRNA200	gga-miR-29b-3p	50	-14.77
circRNA200	gga-miR-29c-3p_R+1	50	-14.77
circRNA200	gga-miR-375	80	-15.1
circRNA200	gga-mir-205b-p3	50	-14.81
circRNA202	gga-miR-212-5p	75	-17.13
circRNA202	gga-miR-30c-1-3p_R+1	66	-23.89
circRNA202	gga-miR-3531-5p	60	-14.8
circRNA202	gga-miR-6586-5p	92	-19.36
circRNA202	gga-miR-6606-5p	50	-29.13
circRNA202	gga-mir-3534-p3	50	-20.87
circRNA202	gga-mir-3539-p3_1ss22GT	75	-20.04
circRNA224	gga-miR-103-2-5p	92	-14.68
circRNA224	gga-miR-107-5p	92	-12.96
circRNA224	gga-miR-12209-5p	70	-11.34
circRNA224	gga-miR-12283-3p_R+1	56	-15.72
circRNA224	gga-miR-1664-3p_L+1	70	-11.8
circRNA224	gga-miR-1729-5p	60	-13
circRNA224	gga-miR-1781-3p	85	-14.2
circRNA224	gga-miR-1a-1-5p	66	-29.11
circRNA224	gga-miR-1a-2-5p_R-1	66	-25.5
circRNA224	gga-miR-1b-5p	66	-26.34
circRNA224	gga-miR-338-3p	92	-16.45
circRNA224	gga-miR-6582-3p_L+1R-2	57	-18.2
circRNA224	gga-mir-1647-p5	57	-14.93
circRNA225	gga-miR-106-3p_R+1	64	-13.74
circRNA225	gga-miR-12239-5p_R+1	71	-13.51
circRNA225	gga-miR-12283-3p_R+1	94	-12.98
circRNA225	gga-miR-124a-3p_L-1	66	-15.78
circRNA225	gga-miR-1306-5p_L-1R-2	70	-18.22
circRNA225	gga-miR-1773-3p	50	-16.84
circRNA225	gga-miR-183	60	-18.7
circRNA225	gga-miR-217-5p_R-1	60	-16.13
circRNA225	gga-miR-3594-3p_R+1	71	-23.57
circRNA226	gga-miR-100-3p_L+1	50	-16.44
circRNA226	gga-miR-103-2-5p	85	-35.86
circRNA226	gga-miR-103-3p	63	-36.67
circRNA226	gga-miR-106-3p_R+1	64	-13.74
circRNA226	gga-miR-107-3p_R-1	63	-36.17
circRNA226	gga-miR-107-5p	88	-14.85
circRNA226	gga-miR-12239-5p_R+1	71	-13.51
circRNA226	gga-miR-12283-3p_R+1	91	-12.98
circRNA226	gga-miR-1306-5p_L-1R-2	70	-18.22
circRNA226	gga-miR-130b-5p	91	-27.14
circRNA226	gga-miR-133a-3p	75	-15.45
circRNA226	gga-miR-1560-3p	82	-15.21
circRNA226	gga-miR-1597-3p_L+1R-1	75	-21.33
circRNA226	gga-miR-1609_L-1	88	-18.77
circRNA226	gga-miR-1677-3p_L+1	70	-16.17
circRNA226	gga-miR-1731-5p	75	-17.17
circRNA226	gga-miR-1773-3p	50	-16.84
circRNA226	gga-miR-183	60	-18.7
circRNA226	gga-miR-26a-5p_R+1	87	-12.67
circRNA226	gga-miR-30a-5p_R+2	66	-11.81
circRNA226	gga-miR-30b-5p	66	-10.18
circRNA226	gga-miR-30c-5p	66	-10.01
circRNA226	gga-miR-30d_R+2	66	-11.75
circRNA226	gga-miR-30e-5p_R+5	66	-13.24
circRNA226	gga-miR-3594-3p_R+1	57	-23.57
circRNA226	gga-miR-6583-5p	80	-42.02
circRNA226	gga-mir-1592-p3_1ss22GT	56	-25.7
circRNA232	gga-miR-1591-3p	66	-19.78
circRNA232	gga-miR-1728-3p	63	-14.61
circRNA249	gga-let-7l-3p_R+1	66	-10.9
circRNA249	gga-miR-1650	54	-28.22
circRNA249	gga-miR-187-3p_R+2	50	-21.76
circRNA249	gga-miR-2131-3p	50	-15.05
circRNA249	gga-miR-223_R+2	75	-16.32
circRNA249	gga-miR-29b-1-5p_L-2	77	-21.61
circRNA249	gga-miR-29b-2-5p_L-2	77	-20.59
circRNA249	gga-miR-6543-5p_1ss20TC	66	-15.7
circRNA249	gga-miR-6710-3p_R+1	80	-13.61
circRNA249	gga-mir-26a-2-p3	78	-13.05
circRNA25	gga-let-7l-3p_R+1	50	-22.71
circRNA25	gga-miR-144-5p_R+1	50	-11.13
circRNA25	gga-miR-20b-3p_R-2	87	-13.81
circRNA264	gga-let-7j-3p	50	-15.04
circRNA264	gga-miR-12223-3p_R+2	70	-15.96
circRNA264	gga-miR-1388a-3p	85	-18.47
circRNA264	gga-miR-1388b-3p	85	-21.21
circRNA264	gga-miR-143-3p_1ss22GT	50	-36.27
circRNA264	gga-miR-1574-3p_R+1	87	-21.52
circRNA264	gga-miR-1649-5p_R+3	88	-21.21
circRNA264	gga-miR-1677-3p_L+1	90	-15.46
circRNA264	gga-miR-1682_R+1	66	-18
circRNA264	gga-miR-1766_R+1	50	-13.31
circRNA264	gga-miR-1803_R+1	66	-14.33
circRNA264	gga-mir-216c-p3	50	-15.22
circRNA270	gga-miR-10b-3p_L+2R-1	85	-20.63
circRNA270	gga-miR-12209-5p	90	-25.56
circRNA270	gga-miR-12223-5p	83	-13.02
circRNA270	gga-miR-135a-5p	50	-11.54
circRNA270	gga-miR-138-2-3p_L+2R-1	87	-16.24
circRNA270	gga-miR-1453	66	-21.14
circRNA270	gga-miR-146a-3p_R-2	50	-15.19
circRNA270	gga-miR-1560-3p	94	-15.1
circRNA270	gga-miR-1668-3p	88	-29.91
circRNA270	gga-miR-1677-3p_L+1	50	-13.1
circRNA270	gga-miR-1689-5p	50	-14.37
circRNA270	gga-miR-20a-3p_L-5	60	-14.61
circRNA270	gga-miR-21-3p_L-1R+1	66	-12.18
circRNA270	gga-miR-30c-1-3p_R+1	50	-14.86
circRNA270	gga-miR-460a-5p	60	-13.16
circRNA270	gga-miR-6548-5p	66	-13.49
circRNA270	gga-miR-6560-3p	80	-29.88
circRNA270	gga-miR-6582-3p_L+1R-2	71	-20.7
circRNA270	gga-miR-6582-5p_R+1	50	-12.3
circRNA270	gga-mir-1592-p3_1ss22GT	78	-39.94
circRNA270	gga-mir-1647-p5	85	-18.59
circRNA270	gga-mir-6694-p5	50	-12.05
circRNA276	gga-miR-12282-3p	94	-19.73
circRNA276	gga-miR-12283-3p_R+1	89	-55.29
circRNA276	gga-miR-128-3p	60	-19.18
circRNA276	gga-miR-138-5p_R+6	94	-17.38
circRNA276	gga-miR-1467-5p	80	-21.1
circRNA276	gga-miR-146c-3p_L-1R+1	85	-18.62
circRNA276	gga-miR-153-3p_R+4	77	-17.63
circRNA276	gga-miR-1555-3p	75	-46.56
circRNA276	gga-miR-1596-5p	72	-43.17
circRNA276	gga-miR-1626-5p_R-1	69	-19.83
circRNA276	gga-miR-1665	50	-22.83
circRNA276	gga-miR-1712-3p_1ss22GT	88	-12.19
circRNA276	gga-miR-1744-3p	83	-10.31
circRNA276	gga-miR-182-3p_L+2R+1	75	-16.38
circRNA276	gga-miR-217-3p_L-1	60	-12.44
circRNA276	gga-miR-26a-5p_R+1	50	-11.95
circRNA276	gga-miR-6568-3p	50	-24.07
circRNA276	gga-miR-6599-3p	66	-26.25
circRNA276	gga-miR-6654-3p_R-1	75	-28.91
circRNA276	gga-miR-6675-3p	57	-15.2
circRNA277	gga-miR-16-2-3p_L+1R-2	66	-10.4
circRNA277	gga-miR-1609_L-1	77	-24.05
circRNA277	gga-miR-1664-3p_L+1	95	-10.96
circRNA277	gga-miR-214_R+1	50	-20.65
circRNA277	gga-miR-6561-5p	93	-17.46
circRNA277	gga-miR-726-3p_1ss13AG	64	-15.73
circRNA280	gga-miR-10b-3p_L+2R-1	57	-26.61
circRNA280	gga-miR-122b-5p_L-1R+1	83	-23.95
circRNA280	gga-miR-1388a-5p	66	-16.67
circRNA280	gga-miR-145-3p_L+2R-1	80	-17.51
circRNA280	gga-miR-1655-5p	71	-17.55
circRNA280	gga-miR-1663-5p_R+2	75	-22.88
circRNA280	gga-miR-1664-3p_L+1	85	-13.18
circRNA280	gga-miR-18a-3p_R+1	90	-27.28
circRNA280	gga-miR-18b-3p_R-3	66	-18.05
circRNA280	gga-miR-27b-5p_R-1	87	-16.6
circRNA280	gga-miR-30c-2-3p_L+1	66	-37.17
circRNA280	gga-miR-3538_R+3	50	-15.34
circRNA280	gga-miR-3594-3p_R+1	85	-28.6
circRNA280	gga-mir-1592-p3_1ss22GT	65	-16.98
circRNA285	gga-miR-103-3p	54	-16.52
circRNA285	gga-miR-107-3p_R-1	54	-15.25
circRNA285	gga-miR-12223-3p_R+2	60	-15.38
circRNA285	gga-miR-1465	90	-17.37
circRNA285	gga-miR-1609_L-1	55	-21.71
circRNA285	gga-miR-1655-5p	57	-33.18
circRNA285	gga-miR-1689-5p	70	-17.12
circRNA285	gga-miR-1727	55	-15.97
circRNA285	gga-miR-181a-5p	83	-13.12
circRNA285	gga-miR-181b-5p_R+2	83	-12.89
circRNA285	gga-miR-221-3p	66	-13.51
circRNA285	gga-miR-222a_R-1	66	-17.8
circRNA285	gga-miR-222b-3p_R+1	66	-20.35
circRNA285	gga-miR-30a-3p	55	-13.13
circRNA285	gga-miR-30e-3p_L+1	55	-10.46
circRNA285	gga-miR-3530-5p	80	-15.5
circRNA285	gga-miR-6550-3p_L+1	66	-25.94
circRNA285	gga-miR-6657-3p	62	-14.01
circRNA285	gga-miR-6663-5p_R+4	50	-18.33
circRNA285	gga-mir-26a-2-p3	64	-25.1
circRNA286	gga-let-7l-3p_R+1	83	-35.11
circRNA286	gga-miR-103-3p	72	-22.59
circRNA286	gga-miR-106-3p_R+1	92	-18.16
circRNA286	gga-miR-107-3p_R-1	72	-22.59
circRNA286	gga-miR-12207-5p	50	-17.61
circRNA286	gga-miR-128-3p	80	-20.09
circRNA286	gga-miR-129-1-3p	50	-15.03
circRNA286	gga-miR-135a-5p	66	-14.11
circRNA286	gga-miR-138-5p_R+6	55	-16.53
circRNA286	gga-miR-145-5p_R-1	70	-20.35
circRNA286	gga-miR-1451-5p	50	-18.19
circRNA286	gga-miR-1553-3p_R+1	60	-26.57
circRNA286	gga-miR-1553-5p	62	-23.93
circRNA286	gga-miR-1596-5p	55	-15.43
circRNA286	gga-miR-1736-3p	75	-14.38
circRNA286	gga-miR-1760_R-2	66	-17.66
circRNA286	gga-miR-199-3p_L-1R+2	75	-17.47
circRNA286	gga-miR-199b_L+1	75	-17.81
circRNA286	gga-miR-19a-5p_L+3R-2	80	-12.28
circRNA286	gga-miR-22-5p	73	-36.06
circRNA286	gga-miR-3531-5p	90	-13.06
circRNA286	gga-miR-6553-5p	50	-19.76
circRNA286	gga-miR-6657-3p	87	-16.68
circRNA286	gga-miR-6669-3p_L-1R+1	80	-18.91
circRNA286	gga-mir-1592-p3_1ss22GT	95	-24.68
circRNA286	gga-mir-26a-2-p3	57	-19.22
circRNA296	gga-miR-10585-3p_R+2	66	-24.26
circRNA296	gga-miR-10b-3p_L+2R-1	71	-19.42
circRNA296	gga-miR-12282-3p	57	-15.65
circRNA296	gga-miR-12291-3p_R+1	84	-18.9
circRNA296	gga-miR-3532-3p	66	-16.37
circRNA296	gga-mir-1592-p3_1ss22GT	69	-19.08
circRNA298	gga-miR-145-5p_R-1	95	-18.82
circRNA298	gga-miR-6544-5p_L-1R+1	71	-12.01
circRNA298	gga-miR-6654-3p_R-1	87	-24.3
circRNA298	gga-mir-6694-p5	83	-12.48
circRNA311	gga-miR-103-2-5p	88	-31.23
circRNA311	gga-miR-107-5p	85	-43.24
circRNA311	gga-miR-12243-5p	81	-33.31
circRNA311	gga-miR-12247-3p	61	-21.78
circRNA311	gga-miR-12259-3p_L-2R+3	60	-59.29
circRNA311	gga-miR-12270-3p	75	-21.77
circRNA311	gga-miR-12282-3p	84	-13.88
circRNA311	gga-miR-12291-3p_R+1	92	-15.32
circRNA311	gga-miR-130b-5p	60	-17.47
circRNA311	gga-miR-138-5p_R+6	61	-22.45
circRNA311	gga-miR-145-5p_R-1	50	-18.41
circRNA311	gga-miR-148a-3p	85	-15.11
circRNA311	gga-miR-148b-3p	85	-14.63
circRNA311	gga-miR-1626-5p_R-1	53	-16.64
circRNA311	gga-miR-1651-3p_R+1	60	-42.49
circRNA311	gga-miR-1662	75	-15.32
circRNA311	gga-miR-1666_R+1_1ss4CT	50	-12.13
circRNA311	gga-miR-1727	66	-14.9
circRNA311	gga-miR-18a-3p_R+1	63	-19.92
circRNA311	gga-miR-19b-5p	60	-40.12
circRNA311	gga-miR-210a-3p	66	-39.58
circRNA311	gga-miR-210a-5p	71	-15
circRNA311	gga-miR-3529	60	-15.14
circRNA311	gga-miR-456-3p_1ss22AT	60	-23.54
circRNA311	gga-miR-6556-5p	66	-15.71
circRNA311	gga-miR-6565-3p_R+1	77	-14.5
circRNA311	gga-miR-6654-3p_R-1	62	-24.85
circRNA311	gga-miR-726-3p_1ss13AG	85	-17.04
circRNA311	gga-miR-7455-3p	57	-21.68
circRNA312	gga-miR-103-2-5p	81	-31.23
circRNA312	gga-miR-107-5p	81	-43.24
circRNA312	gga-miR-12243-5p	63	-33.31
circRNA312	gga-miR-12247-3p	84	-21.78
circRNA312	gga-miR-12259-3p_L-2R+3	60	-59.29
circRNA312	gga-miR-12270-3p	50	-21.77
circRNA312	gga-miR-12282-3p	73	-13.88
circRNA312	gga-miR-12283-3p_R+1	78	-23.11
circRNA312	gga-miR-12291-3p_R+1	69	-15.32
circRNA312	gga-miR-130b-5p	56	-39.89
circRNA312	gga-miR-138-2-3p_L+2R-1	50	-13.29
circRNA312	gga-miR-138-5p_R+6	61	-22.45
circRNA312	gga-miR-145-5p_R-1	50	-18.41
circRNA312	gga-miR-148a-3p	57	-15.11
circRNA312	gga-miR-148b-3p	57	-14.63
circRNA312	gga-miR-1552-3p_R+1	50	-18.18
circRNA312	gga-miR-1626-5p_R-1	76	-16.64
circRNA312	gga-miR-1651-3p_R+1	60	-42.49
circRNA312	gga-miR-1662	62	-37.7
circRNA312	gga-miR-1666_R+1_1ss4CT	50	-12.13
circRNA312	gga-miR-1724_R+1	88	-18.76
circRNA312	gga-miR-1727	66	-14.9
circRNA312	gga-miR-1781-3p	71	-12.17
circRNA312	gga-miR-18a-3p_R+1	63	-19.92
circRNA312	gga-miR-19b-5p	60	-40.12
circRNA312	gga-miR-210a-5p	57	-15
circRNA312	gga-miR-3529	60	-33.64
circRNA312	gga-miR-456-3p_1ss22AT	60	-23.54
circRNA312	gga-miR-6556-5p	83	-31.99
circRNA312	gga-miR-6560-3p	60	-21.14
circRNA312	gga-miR-6654-3p_R-1	50	-24.85
circRNA312	gga-miR-726-3p_1ss13AG	50	-47.47
circRNA312	gga-miR-7455-3p	57	-21.68
circRNA312	gga-miR-92-5p	50	-20.29
circRNA312	gga-mir-205b-p3	90	-11.79
circRNA312	gga-mir-6650-p3	85	-12.17
circRNA336	gga-miR-1306-5p_L-1R-2	60	-22.07
circRNA336	gga-miR-133a-5p_R-1	85	-11.59
circRNA336	gga-miR-1553-5p	50	-27.95
circRNA336	gga-miR-1655-5p	50	-17.59
circRNA336	gga-miR-1663-3p	66	-35.07
circRNA336	gga-miR-222b-5p_R-2	75	-23.25
circRNA336	gga-mir-26a-2-p3	85	-14.74
circRNA351	gga-miR-103-2-5p	77	-17.2
circRNA351	gga-miR-106-3p_R+1	78	-13.65
circRNA351	gga-miR-107-5p	77	-28.25
circRNA351	gga-miR-12258-3p_1ss20TC	71	-20.54
circRNA351	gga-miR-130a-3p	75	-13.98
circRNA351	gga-miR-130b-3p	75	-14.66
circRNA351	gga-miR-130c-3p	75	-14.12
circRNA351	gga-miR-132a-3p	66	-15.07
circRNA351	gga-miR-142-3p	75	-13.55
circRNA351	gga-miR-1465	63	-38.76
circRNA351	gga-miR-148b-5p	80	-56.06
circRNA351	gga-miR-153-3p_R+4	88	-16.73
circRNA351	gga-miR-1552-3p_R+1	66	-21.76
circRNA351	gga-miR-1649-5p_R+3	66	-25.03
circRNA351	gga-miR-1698_R+1	75	-23.66
circRNA351	gga-miR-1703-5p	75	-23.31
circRNA351	gga-miR-1724_R+1	66	-19.11
circRNA351	gga-miR-1727	88	-17.38
circRNA351	gga-miR-1738_R+1	83	-18.3
circRNA351	gga-miR-1747-5p_R+1	66	-20.74
circRNA351	gga-miR-1798-3p_L-3R+2	50	-16.56
circRNA351	gga-miR-19b-5p	50	-14.45
circRNA351	gga-miR-210a-5p	85	-15.64
circRNA351	gga-miR-212-3p	66	-16.4
circRNA351	gga-miR-301a-3p_R-2	75	-10.5
circRNA351	gga-miR-301b-3p_R-2	75	-10.93
circRNA351	gga-miR-338-3p	69	-21.5
circRNA351	gga-miR-454-3p_R+2	75	-19.68
circRNA351	gga-miR-6586-5p	84	-36.92
circRNA351	gga-mir-1592-p3_1ss22GT	91	-22.26
circRNA351	gga-mir-3535-p3	75	-15.49
circRNA351	gga-mir-6542-p5	66	-10.43
circRNA357	gga-miR-12283-3p_R+1	75	-14.33
circRNA357	gga-miR-155_R+1	50	-11.27
circRNA357	gga-miR-1618-5p	66	-13.44
circRNA357	gga-miR-1663-3p	88	-15.3
circRNA357	gga-miR-1786_L+1	75	-12.14
circRNA357	gga-miR-182-5p_R-1	66	-17.99
circRNA357	gga-miR-34a-3p_R-1	50	-17.74
circRNA357	gga-miR-460b-5p	71	-15.78
circRNA357	gga-miR-6663-5p_R+4	75	-21.09
circRNA357	gga-mir-6650-p3	57	-13.08
circRNA368	gga-miR-12283-3p_R+1	81	-42.18
circRNA368	gga-miR-15a_R+1	66	-20.66
circRNA368	gga-miR-15b-5p_R-1	66	-20.67
circRNA368	gga-miR-15c-5p_R-1	66	-19.94
circRNA368	gga-miR-1693_L+1R+3	60	-18.69
circRNA368	gga-miR-2129_L-1	80	-15.36
circRNA368	gga-miR-6561-5p	87	-17.13
circRNA368	gga-mir-1737-p5	80	-17.93
circRNA388	gga-miR-153-3p_R+4	55	-20.45
circRNA388	gga-miR-1754-5p_R+1	66	-22.22
circRNA391	gga-miR-12216-3p	80	-27.51
circRNA391	gga-miR-12253-3p_L-2R+2	63	-25.99
circRNA391	gga-miR-6556-5p	91	-17.29
circRNA391	gga-miR-6566-3p_R+1	50	-15.13
circRNA391	gga-mir-1592-p3_1ss22GT	60	-28.16
circRNA4	gga-miR-10585-5p	50	-23.41
circRNA4	gga-miR-137-3p_L+1	80	-14.51
circRNA4	gga-miR-146c-3p_L-1R+1	71	-20.77
circRNA4	gga-miR-1664-3p_L+1	80	-14.09
circRNA4	gga-miR-199-5p	85	-16.83
circRNA4	gga-miR-20a-5p	66	-10.61
circRNA4	gga-miR-29b-1-5p_L-2	66	-12.1
circRNA4	gga-miR-29b-2-5p_L-2	66	-13.02
circRNA400	gga-miR-153-3p_R+4	66	-14.96
circRNA400	gga-miR-1779	50	-19.69
circRNA400	gga-miR-217-5p_R-1	80	-11.72
circRNA402	gga-miR-103-3p	90	-15.51
circRNA402	gga-miR-107-3p_R-1	90	-17.57
circRNA402	gga-miR-145-3p_L+2R-1	60	-19.8
circRNA402	gga-miR-1552-3p_R+1	83	-23.94
circRNA402	gga-miR-1596-5p	50	-55.53
circRNA402	gga-miR-22-3p	80	-16.24
circRNA402	gga-miR-22-5p	93	-15.24
circRNA402	gga-miR-9-5p	88	-20.64
circRNA405	gga-miR-135a-2-3p_L-1R+1	50	-25.35
circRNA405	gga-miR-1698_R+1	50	-19.26
circRNA405	gga-miR-1703-5p	50	-18.07
circRNA405	gga-miR-6556-5p	58	-18.83
circRNA41	gga-miR-103-2-5p	55	-20.57
circRNA41	gga-miR-107-5p	55	-19.16
circRNA41	gga-miR-15b-3p_L+1	50	-11.04
circRNA41	gga-miR-1618-5p	88	-21.4
circRNA41	gga-miR-26a-5p_R+1	62	-12.83
circRNA41	gga-miR-6553-5p	75	-19.64
circRNA41	gga-miR-6561-5p	62	-20.7
circRNA41	gga-miR-6565-3p_R+1	66	-14.98
circRNA42	gga-miR-107-5p	51	-19.16
circRNA42	gga-miR-1306-5p_L-1R-2	90	-17.56
circRNA42	gga-miR-15b-3p_L+1	50	-11.04
circRNA42	gga-miR-1618-5p	77	-21.4
circRNA42	gga-miR-26a-5p_R+1	62	-12.83
circRNA42	gga-miR-6553-5p	62	-19.64
circRNA42	gga-miR-6561-5p	62	-20.7
circRNA42	gga-miR-6565-3p_R+1	55	-14.98
circRNA420	gga-miR-135a-5p	83	-11.12
circRNA420	gga-miR-200b-3p	66	-11.37
circRNA420	gga-miR-214b-5p_L+1R-2	80	-18.64
circRNA420	gga-miR-383-3p	50	-11.31
circRNA420	gga-miR-429-3p	66	-15.66
circRNA421	gga-miR-12247-3p	76	-18.63
circRNA421	gga-miR-12291-3p_R+1	53	-13.45
circRNA421	gga-miR-153-5p_L+1	83	-11.21
circRNA421	gga-miR-1574-3p_R+1	50	-18.02
circRNA421	gga-miR-1596-5p	83	-10.36
circRNA421	gga-miR-1651-3p_R+1	50	-13.01
circRNA421	gga-miR-1655-5p	64	-21.5
circRNA421	gga-miR-1724_R+1	77	-24.95
circRNA421	gga-miR-203a	66	-11.44
circRNA421	gga-miR-216b	50	-36.16
circRNA421	gga-miR-363-5p	60	-10.52
circRNA421	gga-miR-6548-3p	83	-12.05
circRNA421	gga-miR-6561-5p	81	-16.28
circRNA421	gga-miR-6675-3p	85	-22.16
circRNA421	gga-miR-9-5p	77	-16.23
circRNA426	gga-miR-12218-3p_R+1	71	-15.55
circRNA426	gga-miR-1467-3p_L+1	50	-18.23
circRNA426	gga-miR-19a-5p_L+3R-2	60	-13.75
circRNA426	gga-miR-200a-3p_R+1	60	-18.72
circRNA432	gga-miR-106-3p_R+1	85	-42.53
circRNA432	gga-miR-10a-3p_L+1R-1	50	-16.36
circRNA432	gga-miR-10c-3p	50	-18.52
circRNA432	gga-miR-12264-3p	77	-15.25
circRNA432	gga-miR-1553-5p	87	-14.79
circRNA432	gga-miR-17-3p_L-1R+3	83	-21.96
circRNA432	gga-miR-1740-5p	62	-12.15
circRNA432	gga-miR-1769-5p	50	-13.14
circRNA432	gga-miR-1786_L+1	87	-23.65
circRNA432	gga-miR-1798-3p_L-3R+2	90	-27.99
circRNA432	gga-miR-191-3p	66	-16.25
circRNA432	gga-miR-22-5p	86	-11.49
circRNA432	gga-miR-383-3p	87	-20.33
circRNA432	gga-miR-499-3p	60	-19.29
circRNA432	gga-miR-6586-5p	69	-18.39
circRNA432	gga-miR-6675-3p	71	-18.6
circRNA432	gga-mir-1744-p5	90	-19.37
circRNA444	gga-miR-12253-3p_L-2R+2	54	-20.37
circRNA444	gga-miR-12259-3p_L-2R+3	90	-22.02
circRNA444	gga-miR-1596-5p	94	-15.96
circRNA444	gga-miR-181a-5p	66	-11.65
circRNA444	gga-miR-181b-5p_R+2	66	-13.95
circRNA444	gga-miR-338-3p	76	-24.32
circRNA444	gga-mir-1636-p5	66	-26.83
circRNA444	gga-mir-7474-p5	80	-21.8
circRNA495	gga-miR-10a-5p	50	-23.8
circRNA495	gga-miR-10b-5p	50	-23.85
circRNA495	gga-miR-10c-5p	50	-22.56
circRNA495	gga-miR-12223-3p_R+2	90	-15.07
circRNA495	gga-miR-145-5p_R-1	60	-13.87
circRNA495	gga-miR-1662	50	-14.12
circRNA495	gga-miR-193b-5p	75	-14.24
circRNA495	gga-miR-338-5p	50	-12.65
circRNA495	gga-miR-489-3p_L-2R+1	87	-21.47
circRNA495	gga-miR-9-5p	55	-16.67
circRNA495	gga-mir-1647-p5	71	-15.77
circRNA516	gga-miR-103-2-5p	62	-49.41
circRNA516	gga-miR-107-5p	62	-45.46
circRNA516	gga-miR-12218-3p_R+1	85	-20.74
circRNA516	gga-miR-12253-3p_L-2R+2	81	-25.88
circRNA516	gga-miR-1728-3p	72	-11.74
circRNA516	gga-miR-1782	50	-14.22
circRNA516	gga-miR-181a-5p	50	-14.08
circRNA516	gga-miR-181b-5p_R+2	50	-14.72
circRNA516	gga-miR-3531-5p	50	-14.43
circRNA516	gga-miR-6553-5p	87	-23.48
circRNA516	gga-miR-6663-5p_R+4	91	-15.22
circRNA516	gga-miR-6669-3p_L-1R+1	60	-23.73
circRNA516	gga-mir-216c-p3	75	-28.41
circRNA540	gga-miR-103-2-5p	74	-31.82
circRNA540	gga-miR-103-3p	81	-16.4
circRNA540	gga-miR-107-3p_R-1	81	-16.4
circRNA540	gga-miR-107-5p	66	-42.18
circRNA540	gga-miR-12223-3p_R+2	50	-19.43
circRNA540	gga-miR-12223-5p	66	-20.53
circRNA540	gga-miR-12225-3p	66	-18.53
circRNA540	gga-miR-12282-3p	63	-16.87
circRNA540	gga-miR-129-5p	60	-12.27
circRNA540	gga-miR-130a-3p	50	-14.13
circRNA540	gga-miR-130b-3p	50	-15.33
circRNA540	gga-miR-130c-3p	50	-11.78
circRNA540	gga-miR-1329-5p	66	-13.13
circRNA540	gga-miR-142-5p	50	-13.14
circRNA540	gga-miR-143-5p_R+1	50	-26.07
circRNA540	gga-miR-1465	72	-23.23
circRNA540	gga-miR-146a-5p_R+1	85	-17.25
circRNA540	gga-miR-146b-5p_R+1	85	-12.07
circRNA540	gga-miR-146c-5p_R-1	85	-15.66
circRNA540	gga-miR-1609_L-1	66	-20.57
circRNA540	gga-miR-1623_R-1	75	-16.26
circRNA540	gga-miR-1651-3p_R+1	90	-15.57
circRNA540	gga-miR-1730-3p	50	-46.41
circRNA540	gga-miR-1744-3p	75	-15.93
circRNA540	gga-miR-2131-5p	57	-15.64
circRNA540	gga-miR-301a-3p_R-2	50	-13.19
circRNA540	gga-miR-301b-3p_R-2	50	-13.57
circRNA540	gga-miR-3531-5p	80	-15.04
circRNA540	gga-miR-363-5p	80	-13.24
circRNA540	gga-miR-454-3p_R+2	50	-13.82
circRNA540	gga-miR-460b-5p	57	-19.24
circRNA540	gga-miR-489-5p	66	-13.88
circRNA540	gga-miR-6575-5p	50	-17.58
circRNA540	gga-miR-7455-3p	85	-19.17
circRNA540	gga-mir-6594-p3_1ss22GT	88	-16.61
circRNA540	gga-mir-7474-p5	60	-18.15
circRNA594	gga-miR-12243-5p	90	-16.28
circRNA594	gga-miR-12283-3p_R+1	51	-11.12
circRNA594	gga-miR-1728-3p	81	-12.11
circRNA594	gga-miR-199-5p	71	-13.72
circRNA594	gga-miR-2188-5p	66	-15.48
circRNA594	gga-miR-29b-1-5p_L-2	88	-19
circRNA594	gga-miR-29b-2-5p_L-2	88	-21.59
circRNA594	gga-miR-33-5p	66	-15.32
circRNA594	gga-miR-458a-3p	80	-13.2
circRNA601	gga-miR-12243-5p	72	-13.57
circRNA601	gga-miR-12282-3p	52	-17.52
circRNA601	gga-miR-1560-3p	70	-17.43
circRNA601	gga-miR-20a-3p_L-5	80	-11.01
circRNA601	gga-miR-3524a	75	-22.42
circRNA601	gga-miR-460a-5p	80	-11.45
circRNA601	gga-miR-6651-5p_L+1	50	-14.71
circRNA601	gga-mir-205b-p3	70	-15.66
circRNA634	gga-miR-12253-3p_L-2R+2	90	-35.2
circRNA634	gga-miR-12282-3p	68	-28.66
circRNA634	gga-miR-12283-3p_R+1	97	-41.02
circRNA634	gga-miR-12291-3p_R+1	61	-20.58
circRNA634	gga-miR-130b-5p	73	-12.01
circRNA634	gga-miR-146c-3p_L-1R+1	57	-16.92
circRNA634	gga-miR-148a-5p	83	-12.56
circRNA634	gga-miR-1560-3p	88	-15.3
circRNA634	gga-miR-1a-3p_R+1	66	-10.82
circRNA634	gga-miR-1b-3p_R+1	66	-12.29
circRNA634	gga-miR-1c_1ss8GT	66	-11.99
circRNA634	gga-miR-206	66	-16.64
circRNA634	gga-miR-6550-3p_L+1	55	-39.32
circRNA638	gga-miR-103-2-5p	59	-19.4
circRNA638	gga-miR-107-5p	70	-22.02
circRNA638	gga-miR-12223-3p_R+2	80	-15.27
circRNA638	gga-miR-12258-5p	66	-19.85
circRNA638	gga-miR-12283-3p_R+1	86	-47.48
circRNA638	gga-miR-15a_R+1	77	-13.18
circRNA638	gga-miR-15b-5p_R-1	77	-14.4
circRNA638	gga-miR-15c-5p_R-1	77	-12.81
circRNA638	gga-miR-16-5p	77	-12.73
circRNA638	gga-miR-16c-5p	77	-14.16
circRNA638	gga-miR-1728-3p	54	-32.36
circRNA638	gga-miR-1769-5p	66	-15.43
circRNA638	gga-miR-1790	80	-29.05
circRNA638	gga-miR-1808_L-2R+2	60	-15.53
circRNA638	gga-miR-29b-3p	50	-14.77
circRNA638	gga-miR-29c-3p_R+1	50	-14.77
circRNA638	gga-mir-205b-p3	50	-14.81
circRNA65	gga-miR-138-2-3p_L+2R-1	75	-23.31
circRNA65	gga-miR-1551-3p	80	-17.69
circRNA65	gga-miR-1596-5p	61	-14.26
circRNA65	gga-miR-23b-5p	83	-14.1
circRNA65	gga-miR-27b-3p	80	-17.15
circRNA65	gga-miR-30a-3p	77	-11.99
circRNA65	gga-miR-30e-3p_L+1	77	-10.33
circRNA65	gga-miR-6516-3p_L-4	75	-10.23
circRNA65	gga-miR-6697-5p_1ss17AG	75	-14.1
circRNA65	gga-mir-3535-p5	83	-11.18
circRNA694	gga-miR-12263-3p_1ss23GT	66	-20.91
circRNA694	gga-miR-12283-3p_R+1	67	-18.42
circRNA694	gga-miR-125b-3p	50	-15.75
circRNA694	gga-miR-130b-5p	82	-13.42
circRNA694	gga-miR-1416-5p	66	-11.65
circRNA694	gga-miR-148b-5p	60	-15.69
circRNA694	gga-miR-1628	75	-14.98
circRNA694	gga-miR-1724_R+1	55	-28.12
circRNA694	gga-miR-1729-5p	80	-14.07
circRNA694	gga-miR-1731-5p	50	-17.96
circRNA694	gga-miR-216a_R+1	66	-15.18
circRNA694	gga-miR-726-3p_1ss13AG	71	-25.49
circRNA694	gga-mir-6629-p3_1ss24CT	55	-23.05
circRNA707	gga-miR-103-2-5p	96	-15.49
circRNA707	gga-miR-107-5p	96	-14.79
circRNA707	gga-miR-12214-5p	50	-18.16
circRNA707	gga-miR-12282-3p	89	-20.47
circRNA707	gga-miR-12283-3p_R+1	70	-15.35
circRNA707	gga-miR-138-5p_R+6	50	-39.45
circRNA707	gga-miR-1574-3p_R+1	75	-16.96
circRNA707	gga-miR-15a_R+1	55	-15.31
circRNA707	gga-miR-15b-5p_R-1	55	-14.22
circRNA707	gga-miR-15c-5p_R-1	55	-13.71
circRNA707	gga-miR-16-5p	66	-17.81
circRNA707	gga-miR-1689-5p	90	-20.6
circRNA707	gga-miR-16c-5p	66	-15.33
circRNA707	gga-miR-1722-5p	50	-19.99
circRNA707	gga-miR-182-3p_L+2R+1	87	-19.35
circRNA707	gga-miR-18a-5p_R+1	75	-14.76
circRNA707	gga-miR-18b-5p_R+1	75	-14.79
circRNA707	gga-miR-223_R+2	50	-12.14
circRNA707	gga-miR-3530-5p	90	-14.25
circRNA707	gga-miR-3540_1ss22CT	66	-16.66
circRNA722	gga-miR-12218-3p_R+1	57	-29.87
circRNA722	gga-miR-12259-3p_L-2R+3	80	-33.97
circRNA722	gga-miR-12283-3p_R+1	83	-17.05
circRNA722	gga-miR-129-5p	80	-12.94
circRNA722	gga-miR-130b-5p	78	-28.95
circRNA722	gga-miR-145-5p_R-1	85	-13.04
circRNA722	gga-miR-153-5p_L+1	50	-47.67
circRNA722	gga-miR-1553-5p	75	-15.76
circRNA722	gga-miR-1560-3p	76	-17.42
circRNA722	gga-miR-1649-5p_R+3	77	-20.73
circRNA722	gga-miR-1650	90	-16.64
circRNA722	gga-miR-1668-3p	77	-12.4
circRNA722	gga-miR-199-5p	57	-14.74
circRNA722	gga-miR-205a	75	-33.38
circRNA722	gga-miR-205b	75	-26.27
circRNA722	gga-miR-2184a-3p	66	-15.7
circRNA722	gga-mir-26a-2-p3	92	-37.92
circRNA804	gga-miR-12282-3p	78	-19.06
circRNA804	gga-miR-12291-3p_R+1	76	-15.29
circRNA804	gga-miR-148a-5p	50	-10.24
circRNA804	gga-miR-1596-5p	66	-13.73
circRNA804	gga-miR-1664-3p_L+1	90	-12.05
circRNA804	gga-miR-196-5p_R+1	75	-17.73
circRNA804	gga-miR-2131-5p	85	-15.53
circRNA804	gga-miR-22-5p	66	-26.79
circRNA804	gga-miR-30a-3p	88	-13
circRNA804	gga-miR-30c-2-3p_L+1	83	-24.35
circRNA804	gga-miR-34a-5p_R-1	75	-24.19
circRNA804	gga-miR-34b-5p_L-1R+1_1	75	-19.45
circRNA804	gga-miR-34b-5p_L-1R+1_2	75	-19.45
circRNA804	gga-miR-383-3p	62	-30.25
circRNA804	gga-miR-449a	75	-17.66
circRNA804	gga-miR-449b-5p_R-1	75	-23.75
circRNA804	gga-miR-449c-5p	75	-17.18
circRNA804	gga-miR-449d-5p_R-2	75	-21.03
circRNA804	gga-miR-489-3p_L-2R+1	75	-16.5
circRNA804	gga-miR-499-3p	80	-12.18
circRNA804	gga-miR-6550-3p_L+1	77	-20.51
circRNA804	gga-miR-6556-5p	50	-19.16
circRNA804	gga-miR-6559-5p	66	-19.21
circRNA804	gga-miR-6586-5p	53	-25.31
circRNA804	gga-miR-6657-3p	50	-17.36
circRNA804	gga-mir-147-p5	50	-13.9
circRNA804	gga-mir-1628-p5_1ss13AG	75	-19.95
circRNA804	gga-mir-1786-p5	60	-15.18
circRNA804	gga-mir-219b-p5	50	-15.54
circRNA804	gga-mir-26a-2-p3	50	-12.46
circRNA851	gga-miR-130b-5p	86	-14.31
circRNA851	gga-miR-1388a-5p	83	-20
circRNA851	gga-miR-1458	85	-21.69
circRNA851	gga-miR-1693_L+1R+3	80	-17.35
circRNA851	gga-miR-193a-3p_R-2	75	-17.46
circRNA851	gga-miR-193b-3p_R-2	75	-17.36
circRNA851	gga-miR-30c-1-3p_R+1	83	-20.22
circRNA851	gga-miR-30c-2-3p_L+1	50	-17.7
circRNA851	gga-miR-6615-3p	50	-15.56
circRNA852	gga-miR-10585-5p	60	-24.79
circRNA852	gga-miR-129-1-3p	75	-10.36
circRNA852	gga-miR-138-5p_R+6	83	-18.5
circRNA852	gga-miR-155_R+1	75	-17.48
circRNA852	gga-miR-1684a-5p	50	-18.23
circRNA852	gga-miR-22-5p	53	-14.76
circRNA852	gga-miR-3530-5p	50	-25.09
circRNA852	gga-miR-6575-5p	75	-17.3
circRNA852	gga-miR-6594-5p_R+1	60	-24.6
circRNA852	gga-miR-7_R+2	66	-18.88
circRNA852	gga-miR-7b_R+3	66	-17.76
circRNA852	gga-mir-132c-p5	50	-17.14
circRNA853	gga-miR-103-2-5p	51	-13.34
circRNA853	gga-miR-10585-5p	70	-24.79
circRNA853	gga-miR-138-5p_R+6	83	-18.5
circRNA853	gga-miR-1684a-5p	75	-18.23
circRNA853	gga-miR-22-5p	53	-14.76
circRNA853	gga-miR-3530-5p	70	-25.09
circRNA853	gga-miR-6575-5p	87	-17.3
circRNA853	gga-miR-6594-5p_R+1	60	-24.6
circRNA853	gga-miR-7_R+2	66	-18.88
circRNA853	gga-miR-7b_R+3	66	-17.76
circRNA853	gga-mir-132c-p5	75	-17.14
circRNA905	gga-miR-12211-5p	80	-26.86
circRNA905	gga-miR-145-5p_R-1	80	-31.26
circRNA905	gga-miR-16-5p	55	-30.11
circRNA905	gga-miR-16c-5p	55	-25.87
circRNA905	gga-miR-1738_R+1	66	-26.43
circRNA905	gga-miR-1760_R-2	83	-12.62
circRNA905	gga-miR-2131-5p	71	-12.82
circRNA905	gga-miR-3539	66	-17.76
circRNA905	gga-miR-6565-3p_R+1	88	-20.6
circRNA905	gga-miR-6582-3p_L+1R-2	85	-16.43

## Sheet: miRNA-mRNA
Table S9 miRNA-mRNA interaction pairs in profile 16
mRNA	miRNA	TargetScan_score	miranda_Energy
ENSGALT00000000004	gga-let-7g-3p_1ss22CT	72	-29.24
ENSGALT00000000004	gga-let-7j-3p	77	-11.14
ENSGALT00000000004	gga-miR-101-3p_R-1	73	-39.46
ENSGALT00000000004	gga-miR-10b-3p_L+2R-1	86	-15.14
ENSGALT00000000004	gga-miR-12209-5p	92	-14.18
ENSGALT00000000004	gga-miR-12223-5p	68	-21.15
ENSGALT00000000004	gga-miR-12236-3p_R+1	63	-24.74
ENSGALT00000000004	gga-miR-12259-3p_L-2R+3	55	-13.2
ENSGALT00000000004	gga-miR-12282-3p	90	-15.91
ENSGALT00000000004	gga-miR-12283-3p_R+1	98	-14.92
ENSGALT00000000004	gga-miR-12288-5p_L+2R-1_1ss22GT	89	-18.75
ENSGALT00000000004	gga-miR-124a-3p_L-1	96	-20.2
ENSGALT00000000004	gga-miR-130a-3p	68	-36.5
ENSGALT00000000004	gga-miR-130b-3p	65	-39.66
ENSGALT00000000004	gga-miR-130b-5p	97	-13.08
ENSGALT00000000004	gga-miR-130c-3p	67	-38.23
ENSGALT00000000004	gga-miR-1329-5p	88	-28.44
ENSGALT00000000004	gga-miR-133a-5p_R-1	86	-13.11
ENSGALT00000000004	gga-miR-135a-2-3p_L-1R+1	50	-13.23
ENSGALT00000000004	gga-miR-138-2-3p_L+2R-1	57	-11.12
ENSGALT00000000004	gga-miR-138-5p_R+6	62	-19.2
ENSGALT00000000004	gga-miR-1416-3p	55	-14.31
ENSGALT00000000004	gga-miR-144-3p_L-1R+1	57	-32.44
ENSGALT00000000004	gga-miR-1451-3p_R-1	70	-14.68
ENSGALT00000000004	gga-miR-1465	89	-48.81
ENSGALT00000000004	gga-miR-146a-5p_R+1	70	-15.83
ENSGALT00000000004	gga-miR-146b-5p_R+1	70	-12.44
ENSGALT00000000004	gga-miR-146c-3p_L-1R+1	50	-19.58
ENSGALT00000000004	gga-miR-146c-5p_R-1	70	-12.44
ENSGALT00000000004	gga-miR-148a-3p	86	-58.64
ENSGALT00000000004	gga-miR-148b-3p	86	-46.49
ENSGALT00000000004	gga-miR-1559-3p	62	-10.85
ENSGALT00000000004	gga-miR-1596-5p	80	-25.81
ENSGALT00000000004	gga-miR-15a_R+1	81	-27.25
ENSGALT00000000004	gga-miR-15b-5p_R-1	77	-14.99
ENSGALT00000000004	gga-miR-15c-5p_R-1	77	-14.99
ENSGALT00000000004	gga-miR-16-5p	80	-27.11
ENSGALT00000000004	gga-miR-1626-5p_R-1	77	-20.1
ENSGALT00000000004	gga-miR-1628	63	-12.74
ENSGALT00000000004	gga-miR-1664-5p_L-1	83	-12.97
ENSGALT00000000004	gga-miR-1677-3p_L+1	61	-16.68
ENSGALT00000000004	gga-miR-1677-5p	97	-18.66
ENSGALT00000000004	gga-miR-1689-5p	69	-19.46
ENSGALT00000000004	gga-miR-16c-5p	80	-18
ENSGALT00000000004	gga-miR-1738_R+1	62	-18.35
ENSGALT00000000004	gga-miR-1798-3p_L-3R+2	75	-21.55
ENSGALT00000000004	gga-miR-182-3p_L+2R+1	79	-41.42
ENSGALT00000000004	gga-miR-187-5p_L-1R+2	60	-33.4
ENSGALT00000000004	gga-miR-196-1-3p_L+1R-1	77	-13.41
ENSGALT00000000004	gga-miR-19a-3p	63	-29.89
ENSGALT00000000004	gga-miR-19b-3p	63	-31.31
ENSGALT00000000004	gga-miR-203a	95	-23.89
ENSGALT00000000004	gga-miR-21-3p_L-1R+1	51	-14.98
ENSGALT00000000004	gga-miR-210a-3p	50	-17.17
ENSGALT00000000004	gga-miR-212-5p	73	-36.18
ENSGALT00000000004	gga-miR-2184a-5p	51	-19.23
ENSGALT00000000004	gga-miR-22-5p	60	-12.06
ENSGALT00000000004	gga-miR-26a-5p_R+1	69	-14.87
ENSGALT00000000004	gga-miR-27b-5p_R-1	96	-12.83
ENSGALT00000000004	gga-miR-2954_R+2	75	-15.78
ENSGALT00000000004	gga-miR-301a-3p_R-2	56	-42.77
ENSGALT00000000004	gga-miR-301a-5p_L+2	90	-15.6
ENSGALT00000000004	gga-miR-301b-3p_R-2	62	-32.52
ENSGALT00000000004	gga-miR-301b-5p	92	-15.86
ENSGALT00000000004	gga-miR-30a-3p	86	-13.22
ENSGALT00000000004	gga-miR-30e-3p_L+1	86	-11.73
ENSGALT00000000004	gga-miR-3525	79	-15.51
ENSGALT00000000004	gga-miR-3530-5p	62	-15.8
ENSGALT00000000004	gga-miR-3536_R-1	67	-14.22
ENSGALT00000000004	gga-miR-383-3p	62	-16.4
ENSGALT00000000004	gga-miR-454-3p_R+2	68	-31.26
ENSGALT00000000004	gga-miR-455-5p	78	-19.36
ENSGALT00000000004	gga-miR-499-5p_R-1	74	-25.5
ENSGALT00000000004	gga-miR-551-5p	89	-13.77
ENSGALT00000000004	gga-miR-6516-5p_L+1R-2	65	-10.25
ENSGALT00000000004	gga-miR-6544-5p_L-1R+1	87	-23.84
ENSGALT00000000004	gga-miR-6550-3p_L+1	76	-15.35
ENSGALT00000000004	gga-miR-6565-3p_R+1	59	-33.19
ENSGALT00000000004	gga-miR-6568-3p	95	-33.96
ENSGALT00000000004	gga-miR-6654-3p_R-1	54	-19.57
ENSGALT00000000004	gga-miR-6710-3p_R+1	94	-40.56
ENSGALT00000000004	gga-miR-726-3p_1ss13AG	67	-18.31
ENSGALT00000000004	gga-miR-9-5p	73	-20.42
ENSGALT00000000004	gga-mir-1628-p5_1ss13AG	50	-32.93
ENSGALT00000000004	gga-mir-1784-p3	64	-13.04
ENSGALT00000000004	gga-mir-205b-p3	92	-80.82
ENSGALT00000000004	gga-mir-26a-2-p3	76	-12.33
ENSGALT00000000004	gga-mir-3539-p3_1ss22GT	88	-20.09
ENSGALT00000000004	gga-mir-451-p3_1ss21CT	98	-11.07
ENSGALT00000000132	gga-miR-100-3p_L+1	65	-15.49
ENSGALT00000000132	gga-mir-7-3-p3	56	-13.28
ENSGALT00000000203	gga-miR-1609_L-1	97	-26.25
ENSGALT00000000203	gga-miR-6548-3p	98	-17.5
ENSGALT00000000557	gga-miR-10b-3p_L+2R-1	92	-16.21
ENSGALT00000000557	gga-miR-12216-3p	90	-48.38
ENSGALT00000000557	gga-miR-12239-5p_R+1	68	-18.55
ENSGALT00000000557	gga-miR-12282-3p	64	-46.86
ENSGALT00000000557	gga-miR-12283-3p_R+1	52	-19.29
ENSGALT00000000557	gga-miR-12286-3p_R-1	50	-12.56
ENSGALT00000000557	gga-miR-12286-5p_R-1	94	-28
ENSGALT00000000557	gga-miR-125b-3p	53	-21.58
ENSGALT00000000557	gga-miR-1306-5p_L-1R-2	82	-15.96
ENSGALT00000000557	gga-miR-130a-5p	86	-12.31
ENSGALT00000000557	gga-miR-140-3p_L+1	77	-18.42
ENSGALT00000000557	gga-miR-140-5p_L+1	90	-24.23
ENSGALT00000000557	gga-miR-1416-3p	51	-12.04
ENSGALT00000000557	gga-miR-143-3p_1ss22GT	86	-36.16
ENSGALT00000000557	gga-miR-143-5p_R+1	90	-46.5
ENSGALT00000000557	gga-miR-144-3p_L-1R+1	72	-12.14
ENSGALT00000000557	gga-miR-1559-3p	77	-30.61
ENSGALT00000000557	gga-miR-1596-5p	90	-33.05
ENSGALT00000000557	gga-miR-16-1-3p	76	-14.69
ENSGALT00000000557	gga-miR-16-5p	53	-35.42
ENSGALT00000000557	gga-miR-1609_L-1	52	-51.72
ENSGALT00000000557	gga-miR-1635_R-3	96	-46.13
ENSGALT00000000557	gga-miR-1636_R+1	51	-22.24
ENSGALT00000000557	gga-miR-1665	59	-30.43
ENSGALT00000000557	gga-miR-1677-5p	59	-18.41
ENSGALT00000000557	gga-miR-16c-5p	57	-35.55
ENSGALT00000000557	gga-miR-1712-3p_1ss22GT	65	-16.26
ENSGALT00000000557	gga-miR-1727	56	-11.95
ENSGALT00000000557	gga-miR-1732_R+2	50	-18.08
ENSGALT00000000557	gga-miR-1760_R-2	68	-15.31
ENSGALT00000000557	gga-miR-1766_R+1	91	-16.46
ENSGALT00000000557	gga-miR-18a-3p_R+1	86	-21.94
ENSGALT00000000557	gga-miR-19b-5p	90	-34.56
ENSGALT00000000557	gga-miR-200b-3p	90	-10.93
ENSGALT00000000557	gga-miR-204	66	-15.36
ENSGALT00000000557	gga-miR-214_R+1	95	-59.14
ENSGALT00000000557	gga-miR-214b-3p	70	-67.96
ENSGALT00000000557	gga-miR-217-3p_L-1	64	-12.49
ENSGALT00000000557	gga-miR-218-5p	76	-15.33
ENSGALT00000000557	gga-miR-22-5p	52	-13.06
ENSGALT00000000557	gga-miR-26a-5p_R+1	79	-32.91
ENSGALT00000000557	gga-miR-3532-5p_L-2R+3	92	-48.96
ENSGALT00000000557	gga-miR-3536_R-1	70	-10.36
ENSGALT00000000557	gga-miR-3539	74	-24.56
ENSGALT00000000557	gga-miR-383-3p	73	-42.03
ENSGALT00000000557	gga-miR-429-3p	90	-14.68
ENSGALT00000000557	gga-miR-455-5p	98	-15.13
ENSGALT00000000557	gga-miR-499-5p_R-1	86	-12.94
ENSGALT00000000557	gga-miR-6543-5p_1ss20TC	63	-19.68
ENSGALT00000000557	gga-miR-6608-3p	92	-81.75
ENSGALT00000000557	gga-miR-6631-5p	83	-25.33
ENSGALT00000000557	gga-miR-6656-5p	50	-44.17
ENSGALT00000000557	gga-miR-6669-3p_L-1R+1	88	-28.8
ENSGALT00000000557	gga-miR-6705-5p	79	-12.47
ENSGALT00000000557	gga-miR-96-5p_L+1	83	-55.43
ENSGALT00000000557	gga-mir-1592-p3_1ss22GT	60	-59.87
ENSGALT00000000557	gga-mir-1647-p5	89	-15.25
ENSGALT00000000557	gga-mir-1744-p5	57	-40.97
ENSGALT00000000557	gga-mir-6594-p3_1ss22GT	67	-43.87
ENSGALT00000000557	gga-mir-6629-p3_1ss24CT	81	-26.7
ENSGALT00000000700	gga-miR-10585-5p	58	-12.31
ENSGALT00000000700	gga-miR-1736-3p	75	-18.5
ENSGALT00000000700	gga-mir-1647-p5	95	-13.63
ENSGALT00000000942	gga-miR-106-5p_R+1	50	-52.73
ENSGALT00000000942	gga-miR-10b-3p_L+2R-1	62	-16.97
ENSGALT00000000942	gga-miR-12214-5p	50	-13.55
ENSGALT00000000942	gga-miR-12247-3p	79	-33.98
ENSGALT00000000942	gga-miR-12253-3p_L-2R+2	89	-49.63
ENSGALT00000000942	gga-miR-12264-3p	59	-13.43
ENSGALT00000000942	gga-miR-12282-3p	83	-23.91
ENSGALT00000000942	gga-miR-12286-3p_R-1	53	-13.73
ENSGALT00000000942	gga-miR-12286-5p_R-1	54	-33.08
ENSGALT00000000942	gga-miR-124a-3p_L-1	75	-18.44
ENSGALT00000000942	gga-miR-129-5p	85	-14.31
ENSGALT00000000942	gga-miR-130a-5p	55	-16.18
ENSGALT00000000942	gga-miR-130b-5p	91	-13.23
ENSGALT00000000942	gga-miR-132a-3p	95	-17.81
ENSGALT00000000942	gga-miR-133b_L+1R-1	90	-21.29
ENSGALT00000000942	gga-miR-133c-3p_L+1R-1	90	-21.44
ENSGALT00000000942	gga-miR-140-3p_L+1	70	-39.44
ENSGALT00000000942	gga-miR-15b-5p_R-1	56	-29.84
ENSGALT00000000942	gga-miR-15c-5p_R-1	50	-29.84
ENSGALT00000000942	gga-miR-16-5p	52	-36.87
ENSGALT00000000942	gga-miR-1609_L-1	65	-23.01
ENSGALT00000000942	gga-miR-1649-5p_R+3	95	-49.6
ENSGALT00000000942	gga-miR-1668-3p	60	-18.34
ENSGALT00000000942	gga-miR-1677-5p	69	-17.81
ENSGALT00000000942	gga-miR-1684a-5p	97	-37.21
ENSGALT00000000942	gga-miR-1689-5p	57	-68.31
ENSGALT00000000942	gga-miR-16c-5p	50	-37.53
ENSGALT00000000942	gga-miR-17-5p_R-1	50	-50.88
ENSGALT00000000942	gga-miR-1756a	87	-36.72
ENSGALT00000000942	gga-miR-1773-5p	81	-32.59
ENSGALT00000000942	gga-miR-1774	66	-21.78
ENSGALT00000000942	gga-miR-1781-3p	70	-12.29
ENSGALT00000000942	gga-miR-1781-5p_R-1	56	-15.59
ENSGALT00000000942	gga-miR-1782	93	-12.19
ENSGALT00000000942	gga-miR-181b-1-3p_L+1R-1	91	-29.2
ENSGALT00000000942	gga-miR-18a-3p_R+1	50	-43.51
ENSGALT00000000942	gga-miR-196-2-3p	92	-44.65
ENSGALT00000000942	gga-miR-19a-3p	86	-24.74
ENSGALT00000000942	gga-miR-19b-3p	86	-27.15
ENSGALT00000000942	gga-miR-204	96	-34.47
ENSGALT00000000942	gga-miR-20a-5p	51	-31.69
ENSGALT00000000942	gga-miR-20b-5p	51	-51.64
ENSGALT00000000942	gga-miR-210a-5p	88	-19.88
ENSGALT00000000942	gga-miR-212-3p	96	-20.49
ENSGALT00000000942	gga-miR-216b	52	-18.81
ENSGALT00000000942	gga-miR-218-5p	74	-22.05
ENSGALT00000000942	gga-miR-221-3p	93	-11.87
ENSGALT00000000942	gga-miR-222a_R-1	93	-15.19
ENSGALT00000000942	gga-miR-222b-3p_R+1	93	-11.21
ENSGALT00000000942	gga-miR-23b-3p_R+2	60	-12.61
ENSGALT00000000942	gga-miR-24-5p	86	-15.93
ENSGALT00000000942	gga-miR-26a-3p_R-1	69	-16.83
ENSGALT00000000942	gga-miR-2954_R+2	87	-20.87
ENSGALT00000000942	gga-miR-3530-5p	61	-64.14
ENSGALT00000000942	gga-miR-499-3p	67	-11.71
ENSGALT00000000942	gga-miR-6516-5p_L+1R-2	58	-15.63
ENSGALT00000000942	gga-miR-6548-3p	88	-24.74
ENSGALT00000000942	gga-miR-6550-3p_L+1	70	-19.57
ENSGALT00000000942	gga-miR-6553-5p	77	-21.94
ENSGALT00000000942	gga-miR-6555-5p	56	-39.17
ENSGALT00000000942	gga-miR-6565-3p_R+1	75	-34.71
ENSGALT00000000942	gga-miR-6582-5p_R+1	87	-20.59
ENSGALT00000000942	gga-miR-6586-5p	94	-16.22
ENSGALT00000000942	gga-miR-6615-5p_R-1	78	-34.83
ENSGALT00000000942	gga-miR-6654-3p_R-1	66	-69.45
ENSGALT00000000942	gga-miR-6669-3p_L-1R+1	54	-27.16
ENSGALT00000000942	gga-miR-6675-3p	95	-41.85
ENSGALT00000000942	gga-miR-6701-3p	88	-18.58
ENSGALT00000000942	gga-miR-7455-3p	53	-27.99
ENSGALT00000000942	gga-mir-132c-p5	93	-18.85
ENSGALT00000000942	gga-mir-1592-p3_1ss22GT	73	-25.86
ENSGALT00000000942	gga-mir-1662-p3	51	-43.02
ENSGALT00000000963	gga-let-7j-3p	66	-12.12
ENSGALT00000000963	gga-miR-12209-5p	75	-13.24
ENSGALT00000000963	gga-miR-12253-3p_L-2R+2	73	-26.24
ENSGALT00000000963	gga-miR-12256-3p_R+2	68	-12.1
ENSGALT00000000963	gga-miR-12266-5p	54	-20.22
ENSGALT00000000963	gga-miR-12277-3p_R+1	70	-16.23
ENSGALT00000000963	gga-miR-12282-3p	80	-25.66
ENSGALT00000000963	gga-miR-1329-5p	51	-11.68
ENSGALT00000000963	gga-miR-1451-3p_R-1	73	-13.75
ENSGALT00000000963	gga-miR-1467-3p_L+1	97	-22.12
ENSGALT00000000963	gga-miR-153-5p_L+1	51	-25.94
ENSGALT00000000963	gga-miR-1559-3p	87	-15.33
ENSGALT00000000963	gga-miR-1563	79	-16.69
ENSGALT00000000963	gga-miR-1574-3p_R+1	75	-60.19
ENSGALT00000000963	gga-miR-1596-5p	50	-32.55
ENSGALT00000000963	gga-miR-1684a-5p	83	-21.76
ENSGALT00000000963	gga-miR-1689-5p	72	-14.16
ENSGALT00000000963	gga-miR-1720-5p_1ss11GA	51	-14.43
ENSGALT00000000963	gga-miR-1773-3p	62	-21.24
ENSGALT00000000963	gga-miR-1782	54	-14.06
ENSGALT00000000963	gga-miR-181a-5p	59	-10.27
ENSGALT00000000963	gga-miR-181b-1-3p_L+1R-1	78	-21.31
ENSGALT00000000963	gga-miR-181b-2-3p_L+2R-1	87	-22.17
ENSGALT00000000963	gga-miR-181b-5p_R+2	59	-10.4
ENSGALT00000000963	gga-miR-18a-3p_R+1	54	-26.27
ENSGALT00000000963	gga-miR-196-2-3p	86	-14.76
ENSGALT00000000963	gga-miR-199-5p	83	-24.65
ENSGALT00000000963	gga-miR-205a	73	-18.71
ENSGALT00000000963	gga-miR-205b	72	-18.08
ENSGALT00000000963	gga-miR-21-3p_L-1R+1	81	-15.78
ENSGALT00000000963	gga-miR-212-3p	80	-10.56
ENSGALT00000000963	gga-miR-214b-3p	91	-15.99
ENSGALT00000000963	gga-miR-216b	57	-10.85
ENSGALT00000000963	gga-miR-2184a-5p	64	-11.02
ENSGALT00000000963	gga-miR-3530-5p	80	-18.18
ENSGALT00000000963	gga-miR-6548-5p	80	-17.53
ENSGALT00000000963	gga-miR-6550-3p_L+1	90	-15.93
ENSGALT00000000963	gga-miR-6568-3p	54	-12.18
ENSGALT00000000963	gga-miR-6582-3p_L+1R-2	91	-16.1
ENSGALT00000000963	gga-miR-6583-5p	84	-19.38
ENSGALT00000000963	gga-miR-6651-5p_L+1	97	-15.45
ENSGALT00000000963	gga-miR-6656-5p	85	-19.67
ENSGALT00000000963	gga-miR-6697-5p_1ss17AG	96	-35.93
ENSGALT00000000963	gga-miR-6705-5p	94	-19.76
ENSGALT00000000963	gga-miR-7455-3p	90	-14.16
ENSGALT00000000963	gga-miR-99a-3p_R+2	51	-19.02
ENSGALT00000000963	gga-mir-1592-p3_1ss22GT	95	-44.98
ENSGALT00000000963	gga-mir-6694-p5	73	-17.47
ENSGALT00000001016	gga-miR-12211-5p	78	-36.39
ENSGALT00000001016	gga-miR-12216-3p	95	-56.36
ENSGALT00000001016	gga-miR-12228-3p_R+1	58	-55.54
ENSGALT00000001016	gga-miR-12236-3p_R+1	97	-14.09
ENSGALT00000001016	gga-miR-12239-5p_R+1	82	-29.27
ENSGALT00000001016	gga-miR-12256-3p_R+2	57	-53.56
ENSGALT00000001016	gga-miR-12259-3p_L-2R+3	62	-19.93
ENSGALT00000001016	gga-miR-12264-3p	51	-45.36
ENSGALT00000001016	gga-miR-12266-5p	58	-22.21
ENSGALT00000001016	gga-miR-12270-3p	61	-33.32
ENSGALT00000001016	gga-miR-12273-3p_R+1	93	-24.12
ENSGALT00000001016	gga-miR-12282-3p	55	-55.01
ENSGALT00000001016	gga-miR-12286-5p_R-1	62	-72.33
ENSGALT00000001016	gga-miR-12291-3p_R+1	55	-67.17
ENSGALT00000001016	gga-miR-124a-3p_L-1	78	-19.51
ENSGALT00000001016	gga-miR-135a-2-3p_L-1R+1	89	-17.78
ENSGALT00000001016	gga-miR-1388a-5p	74	-13.18
ENSGALT00000001016	gga-miR-143-5p_R+1	60	-44.6
ENSGALT00000001016	gga-miR-1458	64	-96
ENSGALT00000001016	gga-miR-1550-5p_R+1	83	-19.2
ENSGALT00000001016	gga-miR-1553-3p_R+1	70	-28.06
ENSGALT00000001016	gga-miR-1596-5p	96	-47.49
ENSGALT00000001016	gga-miR-1635_R-3	61	-50.62
ENSGALT00000001016	gga-miR-1649-5p_R+3	75	-122.8
ENSGALT00000001016	gga-miR-1650	70	-68.12
ENSGALT00000001016	gga-miR-1668-3p	87	-74.32
ENSGALT00000001016	gga-miR-1677-5p	55	-40.41
ENSGALT00000001016	gga-miR-1684a-5p	71	-22.75
ENSGALT00000001016	gga-miR-1703-5p	55	-18.73
ENSGALT00000001016	gga-miR-1706	54	-39.28
ENSGALT00000001016	gga-miR-1728-3p	50	-15.79
ENSGALT00000001016	gga-miR-1760_R-2	50	-60.84
ENSGALT00000001016	gga-miR-1773-3p	95	-16.39
ENSGALT00000001016	gga-miR-181b-2-3p_L+2R-1	71	-30.15
ENSGALT00000001016	gga-miR-187-5p_L-1R+2	72	-15.56
ENSGALT00000001016	gga-miR-191-3p	73	-32.04
ENSGALT00000001016	gga-miR-19a-3p	97	-13.83
ENSGALT00000001016	gga-miR-19b-3p	97	-14.45
ENSGALT00000001016	gga-miR-200a-3p_R+1	56	-23.9
ENSGALT00000001016	gga-miR-200b-3p	82	-29.36
ENSGALT00000001016	gga-miR-203a	92	-31.72
ENSGALT00000001016	gga-miR-210a-5p	85	-14.41
ENSGALT00000001016	gga-miR-212-5p	97	-28.68
ENSGALT00000001016	gga-miR-214_R+1	61	-16.98
ENSGALT00000001016	gga-miR-214b-3p	82	-18.19
ENSGALT00000001016	gga-miR-221-5p_L-1R-3	58	-16.92
ENSGALT00000001016	gga-miR-222b-5p_R-2	60	-22.42
ENSGALT00000001016	gga-miR-223_R+2	92	-17.43
ENSGALT00000001016	gga-miR-24-3p_R+1	55	-21.62
ENSGALT00000001016	gga-miR-2954_R+2	62	-93.49
ENSGALT00000001016	gga-miR-29b-1-5p_L-2	67	-63.41
ENSGALT00000001016	gga-miR-29b-2-5p_L-2	68	-50.65
ENSGALT00000001016	gga-miR-30a-3p	77	-55.22
ENSGALT00000001016	gga-miR-30a-5p_R+2	71	-14.5
ENSGALT00000001016	gga-miR-30d_R+2	71	-14.44
ENSGALT00000001016	gga-miR-30e-3p_L+1	78	-53.87
ENSGALT00000001016	gga-miR-30e-5p_R+5	66	-12.83
ENSGALT00000001016	gga-miR-338-3p	54	-27.29
ENSGALT00000001016	gga-miR-3528_R+2	72	-66.5
ENSGALT00000001016	gga-miR-3532-5p_L-2R+3	87	-60.87
ENSGALT00000001016	gga-miR-365-3p	55	-17.86
ENSGALT00000001016	gga-miR-383-3p	84	-32.21
ENSGALT00000001016	gga-miR-425-5p_R+2	63	-19.64
ENSGALT00000001016	gga-miR-429-3p	82	-29.13
ENSGALT00000001016	gga-miR-6550-3p_L+1	92	-80.27
ENSGALT00000001016	gga-miR-6553-5p	77	-22.6
ENSGALT00000001016	gga-miR-6559-5p	86	-31.32
ENSGALT00000001016	gga-miR-6561-5p	96	-69.17
ENSGALT00000001016	gga-miR-6599-5p	98	-16.69
ENSGALT00000001016	gga-miR-6608-3p	85	-14.77
ENSGALT00000001016	gga-miR-6645-5p	95	-39.55
ENSGALT00000001016	gga-miR-6669-3p_L-1R+1	51	-58.78
ENSGALT00000001016	gga-miR-6698-3p	74	-40.85
ENSGALT00000001016	gga-mir-1592-p3_1ss22GT	61	-19.29
ENSGALT00000001016	gga-mir-1662-p3	84	-72.65
ENSGALT00000001016	gga-mir-451-p3_1ss21CT	90	-19.38
ENSGALT00000001016	gga-mir-6594-p3_1ss22GT	58	-62.85
ENSGALT00000001016	gga-mir-7474-p5	75	-31.98
ENSGALT00000001199	gga-miR-12247-3p	75	-32.96
ENSGALT00000001199	gga-miR-12266-3p_R-1	72	-18.45
ENSGALT00000001199	gga-miR-12282-3p	91	-23.68
ENSGALT00000001199	gga-miR-138-5p_R+6	54	-20.03
ENSGALT00000001199	gga-miR-1684a-5p	83	-19.49
ENSGALT00000001199	gga-miR-214b-3p	89	-47.4
ENSGALT00000001199	gga-miR-383-3p	86	-27.13
ENSGALT00000001199	gga-miR-6553-5p	93	-22.72
ENSGALT00000001199	gga-miR-6556-5p	85	-21.67
ENSGALT00000001401	gga-let-7a-5p	64	-16.49
ENSGALT00000001401	gga-let-7b	64	-19.6
ENSGALT00000001401	gga-let-7c-5p	64	-13.94
ENSGALT00000001401	gga-let-7d_R+1	76	-18.94
ENSGALT00000001401	gga-let-7f-5p	61	-17.11
ENSGALT00000001401	gga-let-7g-5p_R+1	64	-19.04
ENSGALT00000001401	gga-let-7i_R+1	64	-22.18
ENSGALT00000001401	gga-let-7k-5p	58	-16.94
ENSGALT00000001401	gga-let-7l-5p	64	-13.79
ENSGALT00000001401	gga-miR-12281-3p_R+2	60	-22.05
ENSGALT00000001401	gga-miR-129-1-3p	54	-17.04
ENSGALT00000001401	gga-miR-1574-3p_R+1	79	-20.96
ENSGALT00000001401	gga-mir-1744-p5	90	-13.02
ENSGALT00000001507	gga-miR-338-3p	90	-17.73
ENSGALT00000001797	gga-miR-1716_R-1	98	-45.72
ENSGALT00000001797	gga-mir-1744-p5	60	-10.84
ENSGALT00000001871	gga-miR-12218-3p_R+1	97	-20.94
ENSGALT00000001871	gga-miR-12286-3p_R-1	84	-15.95
ENSGALT00000001871	gga-miR-1388a-3p	98	-13.94
ENSGALT00000001871	gga-miR-1388b-3p	98	-24.2
ENSGALT00000001871	gga-miR-1773-3p	75	-15.94
ENSGALT00000001871	gga-miR-212-5p	98	-15.53
ENSGALT00000001871	gga-miR-221-5p_L-1R-3	94	-18.87
ENSGALT00000001871	gga-miR-338-3p	66	-19.32
ENSGALT00000001871	gga-miR-6654-3p_R-1	97	-18.26
ENSGALT00000002199	gga-miR-10b-3p_L+2R-1	89	-11.2
ENSGALT00000002199	gga-miR-124a-3p_L-1	80	-13.89
ENSGALT00000002199	gga-miR-1574-3p_R+1	86	-20.43
ENSGALT00000002199	gga-miR-1596-5p	84	-15.99
ENSGALT00000002199	gga-miR-214_R+1	84	-20.41
ENSGALT00000002199	gga-miR-26a-5p_R+1	95	-13.35
ENSGALT00000002199	gga-miR-32-5p	91	-15.38
ENSGALT00000002199	gga-miR-363-3p_R-1	91	-13.63
ENSGALT00000002199	gga-miR-6615-3p	82	-17.59
ENSGALT00000002199	gga-miR-92-3p_R+1	91	-13.7
ENSGALT00000002244	gga-miR-103-2-5p	90	-26.03
ENSGALT00000002244	gga-miR-106-5p_R+1	76	-21.28
ENSGALT00000002244	gga-miR-107-5p	90	-45.86
ENSGALT00000002244	gga-miR-12236-3p_R+1	58	-13.04
ENSGALT00000002244	gga-miR-12263-3p_1ss23GT	50	-26.36
ENSGALT00000002244	gga-miR-130c-3p	50	-12.9
ENSGALT00000002244	gga-miR-1397-5p_R+1	81	-11.09
ENSGALT00000002244	gga-miR-143-5p_R+1	81	-21.25
ENSGALT00000002244	gga-miR-1453	71	-20.41
ENSGALT00000002244	gga-miR-148a-3p	94	-13.56
ENSGALT00000002244	gga-miR-148b-3p	94	-13.28
ENSGALT00000002244	gga-miR-153-3p_R+4	74	-12.93
ENSGALT00000002244	gga-miR-1550-5p_R+1	75	-15.17
ENSGALT00000002244	gga-miR-1574-3p_R+1	65	-19.33
ENSGALT00000002244	gga-miR-15a_R+1	60	-13.32
ENSGALT00000002244	gga-miR-15b-5p_R-1	59	-14.28
ENSGALT00000002244	gga-miR-15c-5p_R-1	59	-14.28
ENSGALT00000002244	gga-miR-16-5p	66	-12.49
ENSGALT00000002244	gga-miR-1628	87	-12.99
ENSGALT00000002244	gga-miR-1635_R-3	84	-30.11
ENSGALT00000002244	gga-miR-16c-5p	66	-14.01
ENSGALT00000002244	gga-miR-17-5p_R-1	76	-21.04
ENSGALT00000002244	gga-miR-1728-3p	72	-21.55
ENSGALT00000002244	gga-miR-1760_R-2	72	-33.13
ENSGALT00000002244	gga-miR-18a-3p_R+1	97	-22.01
ENSGALT00000002244	gga-miR-191-3p	63	-13
ENSGALT00000002244	gga-miR-191-5p_R-1	90	-15.01
ENSGALT00000002244	gga-miR-19a-3p	57	-10.37
ENSGALT00000002244	gga-miR-19b-3p	57	-10.83
ENSGALT00000002244	gga-miR-20a-5p	76	-23.54
ENSGALT00000002244	gga-miR-20b-5p	76	-21.04
ENSGALT00000002244	gga-miR-2129_L-1	88	-38.1
ENSGALT00000002244	gga-miR-219b_R+1	97	-11.04
ENSGALT00000002244	gga-miR-23b-3p_R+2	94	-11.07
ENSGALT00000002244	gga-miR-301a-3p_R-2	63	-16.69
ENSGALT00000002244	gga-miR-301a-5p_L+2	95	-13.05
ENSGALT00000002244	gga-miR-301b-3p_R-2	74	-22.1
ENSGALT00000002244	gga-miR-301b-5p	95	-14.53
ENSGALT00000002244	gga-miR-32-5p	66	-15.84
ENSGALT00000002244	gga-miR-363-3p_R-1	51	-14.11
ENSGALT00000002244	gga-miR-383-3p	69	-17.27
ENSGALT00000002244	gga-miR-454-3p_R+2	58	-15.14
ENSGALT00000002244	gga-miR-6516-5p_L+1R-2	77	-13.13
ENSGALT00000002244	gga-miR-6555-3p_R+1	59	-14.65
ENSGALT00000002244	gga-miR-92-3p_R+1	52	-20.29
ENSGALT00000002244	gga-miR-99a-3p_R+2	96	-13.5
ENSGALT00000002244	gga-mir-216c-p3	95	-12.93
ENSGALT00000002244	gga-mir-6694-p5	87	-10.65
ENSGALT00000002244	gga-mir-7-3-p3	90	-12.71
ENSGALT00000002349	gga-let-7a-3p	73	-10.79
ENSGALT00000002349	gga-let-7a-3p_1ss22CT	73	-10.7
ENSGALT00000002349	gga-let-7f-3p_1ss22CT	87	-13.63
ENSGALT00000002349	gga-miR-103-3p	86	-18.8
ENSGALT00000002349	gga-miR-106-3p_R+1	88	-17.46
ENSGALT00000002349	gga-miR-107-3p_R-1	86	-18.11
ENSGALT00000002349	gga-miR-122b-5p_L-1R+1	77	-16.78
ENSGALT00000002349	gga-miR-125b-3p	97	-32.55
ENSGALT00000002349	gga-miR-142-3p	94	-20.06
ENSGALT00000002349	gga-miR-144-3p_L-1R+1	50	-12.49
ENSGALT00000002349	gga-miR-1465	59	-14.98
ENSGALT00000002349	gga-miR-1467-3p_L+1	73	-16.46
ENSGALT00000002349	gga-miR-1563	84	-15.13
ENSGALT00000002349	gga-miR-1590_R-2	97	-13.89
ENSGALT00000002349	gga-miR-15a_R+1	86	-14.94
ENSGALT00000002349	gga-miR-15b-5p_R-1	87	-31.76
ENSGALT00000002349	gga-miR-15c-5p_R-1	87	-31.03
ENSGALT00000002349	gga-miR-16-5p	86	-15.4
ENSGALT00000002349	gga-miR-1664-5p_L-1	88	-12.63
ENSGALT00000002349	gga-miR-1681_R+3	93	-13.4
ENSGALT00000002349	gga-miR-1684a-5p	99	-12.97
ENSGALT00000002349	gga-miR-1689-5p	86	-15.6
ENSGALT00000002349	gga-miR-16c-5p	85	-16.4
ENSGALT00000002349	gga-miR-1729-5p	95	-17.72
ENSGALT00000002349	gga-miR-1781-5p_R-1	60	-15.53
ENSGALT00000002349	gga-miR-1a-1-5p	89	-14.22
ENSGALT00000002349	gga-miR-1a-2-5p_R-1	89	-12.49
ENSGALT00000002349	gga-miR-1b-5p	89	-11.35
ENSGALT00000002349	gga-miR-214b-3p	77	-14.8
ENSGALT00000002349	gga-miR-26a-5p_R+1	61	-13.42
ENSGALT00000002349	gga-miR-30b-5p	58	-18.97
ENSGALT00000002349	gga-miR-30c-5p	57	-23.09
ENSGALT00000002349	gga-miR-3530-5p	87	-15.82
ENSGALT00000002349	gga-miR-3531-5p	78	-13.7
ENSGALT00000002349	gga-miR-499-3p	63	-15.12
ENSGALT00000002349	gga-mir-216c-p3	79	-11.78
ENSGALT00000002385	gga-miR-12207-5p	76	-52.74
ENSGALT00000002385	gga-miR-12229-3p	50	-26.5
ENSGALT00000002385	gga-miR-12253-3p_L-2R+2	75	-23.16
ENSGALT00000002385	gga-miR-12258-5p	78	-20.8
ENSGALT00000002385	gga-miR-12286-5p_R-1	53	-35.27
ENSGALT00000002385	gga-miR-1465	77	-20.54
ENSGALT00000002385	gga-miR-1467-5p	75	-20.75
ENSGALT00000002385	gga-miR-1550-5p_R+1	98	-22.13
ENSGALT00000002385	gga-miR-1655-5p	65	-16.84
ENSGALT00000002385	gga-miR-1724_R+1	65	-20.92
ENSGALT00000002385	gga-miR-1727	65	-17.29
ENSGALT00000002385	gga-miR-1754-5p_R+1	97	-29.13
ENSGALT00000002385	gga-miR-21-3p_L-1R+1	98	-16.37
ENSGALT00000002385	gga-miR-2129_L-1	91	-21.57
ENSGALT00000002385	gga-miR-456-3p_1ss22AT	59	-20.42
ENSGALT00000002385	gga-miR-6548-5p	98	-13.42
ENSGALT00000002385	gga-miR-6575-5p	85	-19.64
ENSGALT00000002385	gga-miR-6604-5p	82	-25.15
ENSGALT00000002385	gga-miR-6615-5p_R-1	52	-20.57
ENSGALT00000002385	gga-miR-6656-5p	88	-49.35
ENSGALT00000002385	gga-mir-147-p5	79	-16.41
ENSGALT00000002476	gga-miR-1306-5p_L-1R-2	50	-21.26
ENSGALT00000002476	gga-miR-1467-5p	70	-33.64
ENSGALT00000002476	gga-miR-1684a-5p	67	-32.36
ENSGALT00000002476	gga-miR-24-3p_R+1	76	-61.32
ENSGALT00000002476	gga-miR-6553-5p	70	-29.77
ENSGALT00000002476	gga-miR-6559-5p	53	-20.97
ENSGALT00000002476	gga-miR-6565-3p_R+1	57	-21.41
ENSGALT00000002476	gga-miR-6656-5p	89	-70.62
ENSGALT00000002476	gga-mir-1628-p5_1ss13AG	76	-12.69
ENSGALT00000002476	gga-mir-1744-p5	55	-65.15
ENSGALT00000002504	gga-miR-12258-3p_1ss20TC	87	-20.11
ENSGALT00000002504	gga-miR-3524a	83	-10.77
ENSGALT00000002504	gga-miR-3539	57	-12.82
ENSGALT00000002567	gga-miR-10a-5p	68	-14.36
ENSGALT00000002567	gga-miR-10b-5p	70	-15.15
ENSGALT00000002567	gga-miR-10c-5p	70	-15.94
ENSGALT00000002567	gga-miR-12277-5p	82	-24.89
ENSGALT00000002567	gga-miR-1453	80	-38.07
ENSGALT00000002567	gga-miR-15a_R+1	70	-26.79
ENSGALT00000002567	gga-miR-15b-5p_R-1	71	-27.68
ENSGALT00000002567	gga-miR-15c-5p_R-1	71	-27.1
ENSGALT00000002567	gga-miR-16-5p	62	-48.17
ENSGALT00000002567	gga-miR-1628	67	-20.29
ENSGALT00000002567	gga-miR-1636_R+1	72	-54.3
ENSGALT00000002567	gga-miR-1664-3p_L+1	78	-12.67
ENSGALT00000002567	gga-miR-1681_R+3	55	-16.39
ENSGALT00000002567	gga-miR-16c-5p	62	-45.39
ENSGALT00000002567	gga-miR-1703-5p	59	-50.14
ENSGALT00000002567	gga-miR-1766_R+1	63	-31.85
ENSGALT00000002567	gga-miR-181b-2-3p_L+2R-1	51	-18.03
ENSGALT00000002567	gga-miR-183	85	-23.04
ENSGALT00000002567	gga-miR-20b-3p_R-2	88	-12.76
ENSGALT00000002567	gga-miR-2129_L-1	63	-44.78
ENSGALT00000002567	gga-miR-214_R+1	69	-44.06
ENSGALT00000002567	gga-miR-221-5p_L-1R-3	85	-14.45
ENSGALT00000002567	gga-miR-24-3p_R+1	84	-43.91
ENSGALT00000002567	gga-miR-3532-3p	87	-49.95
ENSGALT00000002567	gga-miR-3532-5p_L-2R+3	85	-18.87
ENSGALT00000002567	gga-miR-429-3p	89	-10.17
ENSGALT00000002567	gga-miR-456-3p_1ss22AT	51	-19.71
ENSGALT00000002567	gga-miR-551-5p	91	-26.58
ENSGALT00000002567	gga-miR-6553-5p	70	-25.18
ENSGALT00000002567	gga-miR-6583-5p	64	-19.78
ENSGALT00000002567	gga-miR-6594-5p_R+1	89	-31.51
ENSGALT00000002567	gga-miR-6608-3p	87	-22.1
ENSGALT00000002567	gga-miR-6615-3p	92	-34.71
ENSGALT00000002567	gga-miR-6654-3p_R-1	89	-29.14
ENSGALT00000002567	gga-mir-12268-p5_1ss18TA	78	-20.12
ENSGALT00000002567	gga-mir-6629-p3_1ss24CT	84	-32.36
ENSGALT00000002633	gga-miR-12273-3p_R+1	73	-30.44
ENSGALT00000002634	gga-let-7g-3p_1ss22CT	73	-13.84
ENSGALT00000002634	gga-miR-101-3p_R-1	82	-13.6
ENSGALT00000002634	gga-miR-106-3p_R+1	79	-42.26
ENSGALT00000002634	gga-miR-10b-3p_L+2R-1	97	-17.26
ENSGALT00000002634	gga-miR-12216-3p	85	-99.31
ENSGALT00000002634	gga-miR-12223-5p	74	-23.41
ENSGALT00000002634	gga-miR-12228-3p_R+1	66	-75.27
ENSGALT00000002634	gga-miR-12253-3p_L-2R+2	59	-55.51
ENSGALT00000002634	gga-miR-12258-5p	90	-17.6
ENSGALT00000002634	gga-miR-12259-3p_L-2R+3	75	-18.42
ENSGALT00000002634	gga-miR-12270-3p	63	-72.45
ENSGALT00000002634	gga-miR-12283-3p_R+1	62	-36.41
ENSGALT00000002634	gga-miR-12286-3p_R-1	95	-48.4
ENSGALT00000002634	gga-miR-124a-3p_L-1	97	-30.02
ENSGALT00000002634	gga-miR-132c-3p_L+2R-2	57	-34.07
ENSGALT00000002634	gga-miR-135a-5p	98	-28.81
ENSGALT00000002634	gga-miR-144-3p_L-1R+1	89	-17.86
ENSGALT00000002634	gga-miR-1454_L-1R-1	51	-31.31
ENSGALT00000002634	gga-miR-1458	98	-17.86
ENSGALT00000002634	gga-miR-1465	74	-15.4
ENSGALT00000002634	gga-miR-1467-5p	62	-32.38
ENSGALT00000002634	gga-miR-146a-3p_R-2	56	-18.86
ENSGALT00000002634	gga-miR-146a-5p_R+1	81	-47.51
ENSGALT00000002634	gga-miR-146b-5p_R+1	81	-48.13
ENSGALT00000002634	gga-miR-146c-5p_R-1	78	-45.27
ENSGALT00000002634	gga-miR-15a_R+1	67	-33.61
ENSGALT00000002634	gga-miR-15b-5p_R-1	66	-34.19
ENSGALT00000002634	gga-miR-15c-5p_R-1	67	-32.46
ENSGALT00000002634	gga-miR-16-1-3p	74	-16.48
ENSGALT00000002634	gga-miR-16-5p	70	-32.55
ENSGALT00000002634	gga-miR-1618-5p	50	-14.03
ENSGALT00000002634	gga-miR-1649-5p_R+3	60	-70.35
ENSGALT00000002634	gga-miR-1655-5p	90	-42.56
ENSGALT00000002634	gga-miR-1663-3p	82	-31.61
ENSGALT00000002634	gga-miR-1668-3p	69	-13.69
ENSGALT00000002634	gga-miR-1684a-5p	81	-18.74
ENSGALT00000002634	gga-miR-1684b-3p	76	-13.71
ENSGALT00000002634	gga-miR-16c-5p	71	-41.79
ENSGALT00000002634	gga-miR-1754-5p_R+1	65	-18.82
ENSGALT00000002634	gga-miR-1773-5p	69	-30.7
ENSGALT00000002634	gga-miR-187-5p_L-1R+2	52	-17.28
ENSGALT00000002634	gga-miR-19a-5p_L+3R-2	50	-15.23
ENSGALT00000002634	gga-miR-200b-3p	76	-12.11
ENSGALT00000002634	gga-miR-2131-3p	67	-11.52
ENSGALT00000002634	gga-miR-214_R+1	62	-48.14
ENSGALT00000002634	gga-miR-221-5p_L-1R-3	53	-62.18
ENSGALT00000002634	gga-miR-222b-5p_R-2	84	-44.45
ENSGALT00000002634	gga-miR-3525	56	-13.87
ENSGALT00000002634	gga-miR-3539	53	-48.34
ENSGALT00000002634	gga-miR-383-3p	85	-63.41
ENSGALT00000002634	gga-miR-429-3p	75	-13.66
ENSGALT00000002634	gga-miR-551-3p	60	-17.39
ENSGALT00000002634	gga-miR-6543-5p_1ss20TC	94	-20.54
ENSGALT00000002634	gga-miR-6550-3p_L+1	52	-15.23
ENSGALT00000002634	gga-miR-6631-5p	64	-33.16
ENSGALT00000002634	gga-miR-6654-3p_R-1	84	-117.03
ENSGALT00000002634	gga-miR-6656-5p	95	-52.2
ENSGALT00000002634	gga-mir-1434-p3	57	-17.81
ENSGALT00000002634	gga-mir-1592-p3_1ss22GT	72	-41.18
ENSGALT00000002634	gga-mir-1628-p5_1ss13AG	56	-14.91
ENSGALT00000002636	gga-miR-1388a-3p	54	-18.05
ENSGALT00000002636	gga-miR-1388b-3p	53	-17.64
ENSGALT00000002636	gga-miR-1664-3p_L+1	74	-10.22
ENSGALT00000002636	gga-miR-22-5p	89	-12.82
ENSGALT00000002636	gga-miR-456-3p_1ss22AT	61	-20.19
ENSGALT00000002636	gga-miR-6663-5p_R+4	69	-31.64
ENSGALT00000002784	gga-miR-122-5p_R-1	79	-32.92
ENSGALT00000002784	gga-miR-12214-5p	77	-28.91
ENSGALT00000002784	gga-miR-12216-3p	61	-47.53
ENSGALT00000002784	gga-miR-12239-5p_R+1	70	-22.14
ENSGALT00000002784	gga-miR-12247-3p	81	-72.04
ENSGALT00000002784	gga-miR-12258-3p_1ss20TC	58	-48.34
ENSGALT00000002784	gga-miR-12266-5p	92	-18.68
ENSGALT00000002784	gga-miR-12277-5p	56	-50.41
ENSGALT00000002784	gga-miR-12286-3p_R-1	79	-54.96
ENSGALT00000002784	gga-miR-12291-3p_R+1	78	-14.27
ENSGALT00000002784	gga-miR-1306-5p_L-1R-2	61	-136.65
ENSGALT00000002784	gga-miR-138-5p_R+6	55	-22.83
ENSGALT00000002784	gga-miR-1453	83	-126.89
ENSGALT00000002784	gga-miR-1467-3p_L+1	87	-15.59
ENSGALT00000002784	gga-miR-1467-5p	64	-48.1
ENSGALT00000002784	gga-miR-146c-3p_L-1R+1	73	-18.95
ENSGALT00000002784	gga-miR-148a-5p	91	-23.42
ENSGALT00000002784	gga-miR-153-5p_L+1	83	-13.65
ENSGALT00000002784	gga-miR-1559-5p	54	-45.44
ENSGALT00000002784	gga-miR-1590_R-2	74	-16
ENSGALT00000002784	gga-miR-1597-3p_L+1R-1	69	-17.09
ENSGALT00000002784	gga-miR-16-1-3p	70	-10.38
ENSGALT00000002784	gga-miR-1666_R+1_1ss4CT	70	-52.62
ENSGALT00000002784	gga-miR-1684a-5p	67	-48.91
ENSGALT00000002784	gga-miR-1712-3p_1ss22GT	82	-36.82
ENSGALT00000002784	gga-miR-1724_R+1	56	-57.78
ENSGALT00000002784	gga-miR-1738_R+1	71	-42.77
ENSGALT00000002784	gga-miR-1744-3p	68	-57.6
ENSGALT00000002784	gga-miR-1769-5p	52	-18.56
ENSGALT00000002784	gga-miR-18a-5p_R+1	73	-36.02
ENSGALT00000002784	gga-miR-18b-5p_R+1	73	-36.02
ENSGALT00000002784	gga-miR-2129_L-1	61	-18.35
ENSGALT00000002784	gga-miR-222b-5p_R-2	85	-35.9
ENSGALT00000002784	gga-miR-223_R+2	64	-15.5
ENSGALT00000002784	gga-miR-23b-3p_R+2	54	-25.23
ENSGALT00000002784	gga-miR-24-3p_R+1	56	-49.34
ENSGALT00000002784	gga-miR-30a-5p_R+2	85	-13.22
ENSGALT00000002784	gga-miR-30b-5p	85	-13.02
ENSGALT00000002784	gga-miR-30c-1-3p_R+1	68	-18.7
ENSGALT00000002784	gga-miR-30c-5p	85	-13.89
ENSGALT00000002784	gga-miR-30d_R+2	85	-13.22
ENSGALT00000002784	gga-miR-30e-5p_R+5	85	-15.78
ENSGALT00000002784	gga-miR-3525	52	-13.41
ENSGALT00000002784	gga-miR-383-3p	55	-66.15
ENSGALT00000002784	gga-miR-490-3p_R+1	73	-38.55
ENSGALT00000002784	gga-miR-499-3p	70	-10.52
ENSGALT00000002784	gga-miR-6583-5p	95	-21.87
ENSGALT00000002784	gga-miR-6586-5p	59	-77.69
ENSGALT00000002784	gga-miR-6599-5p	73	-23.07
ENSGALT00000002784	gga-miR-6615-3p	89	-24.43
ENSGALT00000002784	gga-miR-6645-5p	90	-18.58
ENSGALT00000002784	gga-miR-6656-5p	72	-40.86
ENSGALT00000002784	gga-miR-6663-5p_R+4	74	-38.4
ENSGALT00000002784	gga-miR-6694-3p	70	-30.79
ENSGALT00000002784	gga-miR-7455-3p	60	-51.89
ENSGALT00000002784	gga-miR-7465-3p	83	-16.69
ENSGALT00000002784	gga-miR-7475-5p_L-3R+1	85	-29.27
ENSGALT00000002784	gga-miR-96-5p_L+1	72	-13.78
ENSGALT00000002784	gga-mir-1744-p5	63	-35.78
ENSGALT00000002784	gga-mir-205b-p3	71	-15.5
ENSGALT00000002784	gga-mir-216c-p3	70	-28.43
ENSGALT00000002784	gga-mir-3539-p3_1ss22GT	74	-19.36
ENSGALT00000002917	gga-miR-12223-5p	76	-16.27
ENSGALT00000002917	gga-miR-12256-3p_R+2	84	-19.36
ENSGALT00000002917	gga-miR-12291-3p_R+1	77	-16.6
ENSGALT00000002917	gga-miR-132c-3p_L+2R-2	75	-40.29
ENSGALT00000002917	gga-miR-1388a-3p	77	-25.69
ENSGALT00000002917	gga-miR-1388b-3p	70	-20.56
ENSGALT00000002917	gga-miR-140-5p_L+1	79	-38.9
ENSGALT00000002917	gga-miR-143-5p_R+1	65	-44.65
ENSGALT00000002917	gga-miR-1453	85	-24.19
ENSGALT00000002917	gga-miR-146a-5p_R+1	62	-31.33
ENSGALT00000002917	gga-miR-146b-5p_R+1	61	-36.82
ENSGALT00000002917	gga-miR-146c-5p_R-1	61	-29.8
ENSGALT00000002917	gga-miR-1550-5p_R+1	77	-22.51
ENSGALT00000002917	gga-miR-1553-5p	84	-45.9
ENSGALT00000002917	gga-miR-1618-5p	51	-18.7
ENSGALT00000002917	gga-miR-1625-5p	76	-28.64
ENSGALT00000002917	gga-miR-1651-3p_R+1	60	-25.86
ENSGALT00000002917	gga-miR-17-3p_L-1R+3	92	-22.05
ENSGALT00000002917	gga-miR-1724_R+1	92	-37.08
ENSGALT00000002917	gga-miR-1736-3p	63	-13.35
ENSGALT00000002917	gga-miR-1744-3p	84	-26.49
ENSGALT00000002917	gga-miR-1747-5p_R+1	73	-22.66
ENSGALT00000002917	gga-miR-1781-3p	61	-13.75
ENSGALT00000002917	gga-miR-1781-5p_R-1	98	-18.1
ENSGALT00000002917	gga-miR-181b-2-3p_L+2R-1	79	-11.14
ENSGALT00000002917	gga-miR-214_R+1	91	-20.33
ENSGALT00000002917	gga-miR-214b-3p	61	-33.98
ENSGALT00000002917	gga-miR-34a-5p_R-1	82	-20.07
ENSGALT00000002917	gga-miR-34b-5p_L-1R+1_1	84	-34.65
ENSGALT00000002917	gga-miR-34b-5p_L-1R+1_2	84	-34.57
ENSGALT00000002917	gga-miR-3532-3p	72	-30.68
ENSGALT00000002917	gga-miR-449a	84	-36.25
ENSGALT00000002917	gga-miR-449b-5p_R-1	83	-44.15
ENSGALT00000002917	gga-miR-449c-5p	84	-65.39
ENSGALT00000002917	gga-miR-449d-5p_R-2	83	-18.61
ENSGALT00000002917	gga-miR-455-3p	90	-18.55
ENSGALT00000002917	gga-miR-460a-3p	82	-21.76
ENSGALT00000002917	gga-miR-489-3p_L-2R+1	66	-13.55
ENSGALT00000002917	gga-miR-6516-5p_L+1R-2	74	-51.26
ENSGALT00000002917	gga-miR-6555-5p	98	-10.63
ENSGALT00000002917	gga-miR-6561-5p	69	-12.38
ENSGALT00000002917	gga-miR-6575-5p	51	-20.02
ENSGALT00000002917	gga-miR-6669-3p_L-1R+1	51	-26.94
ENSGALT00000002917	gga-miR-6701-3p	81	-11.06
ENSGALT00000002917	gga-miR-6705-5p	60	-35.93
ENSGALT00000002917	gga-miR-6710-3p_R+1	56	-15.18
ENSGALT00000002917	gga-miR-92-5p	53	-16.1
ENSGALT00000002917	gga-mir-1628-p5_1ss13AG	54	-13.51
ENSGALT00000002917	gga-mir-219b-p5	75	-10.67
ENSGALT00000002930	gga-miR-100-3p_L+1	50	-10.14
ENSGALT00000002930	gga-miR-129-5p	74	-13.1
ENSGALT00000002930	gga-miR-145-5p_R-1	92	-20.21
ENSGALT00000002930	gga-miR-153-5p_L+1	88	-17.06
ENSGALT00000002930	gga-miR-1727	84	-15.26
ENSGALT00000002930	gga-miR-1782	97	-15.69
ENSGALT00000002930	gga-miR-29b-1-5p_L-2	90	-11.95
ENSGALT00000002930	gga-miR-29b-2-5p_L-2	90	-11.44
ENSGALT00000002989	gga-miR-1465	95	-15.17
ENSGALT00000002989	gga-miR-1655-5p	99	-18.24
ENSGALT00000002989	gga-miR-1798-3p_L-3R+2	70	-11.15
ENSGALT00000002989	gga-miR-458a-3p	78	-16.09
ENSGALT00000003100	gga-miR-122-5p_R-1	95	-19.26
ENSGALT00000003100	gga-miR-12216-3p	55	-16.5
ENSGALT00000003100	gga-miR-12286-3p_R-1	59	-62.16
ENSGALT00000003100	gga-miR-128-3p	53	-14.08
ENSGALT00000003100	gga-miR-1388a-3p	64	-18.56
ENSGALT00000003100	gga-miR-1388b-3p	75	-19.27
ENSGALT00000003100	gga-miR-1467-5p	71	-14.6
ENSGALT00000003100	gga-miR-1590_R-2	51	-43.54
ENSGALT00000003100	gga-miR-15a_R+1	60	-38.52
ENSGALT00000003100	gga-miR-15b-5p_R-1	61	-38.52
ENSGALT00000003100	gga-miR-15c-5p_R-1	61	-38.03
ENSGALT00000003100	gga-miR-1677-5p	80	-41.68
ENSGALT00000003100	gga-miR-1773-3p	72	-32.59
ENSGALT00000003100	gga-miR-1773-5p	83	-53.52
ENSGALT00000003100	gga-miR-1779	72	-20.97
ENSGALT00000003100	gga-miR-2129_L-1	50	-18.34
ENSGALT00000003100	gga-miR-26a-5p_R+1	87	-12.83
ENSGALT00000003100	gga-miR-301a-5p_L+2	51	-24.72
ENSGALT00000003100	gga-miR-301b-5p	53	-20.16
ENSGALT00000003100	gga-miR-30c-1-3p_R+1	70	-43.55
ENSGALT00000003100	gga-miR-34a-5p_R-1	68	-22.86
ENSGALT00000003100	gga-miR-34b-5p_L-1R+1_1	63	-22.44
ENSGALT00000003100	gga-miR-34b-5p_L-1R+1_2	63	-22.17
ENSGALT00000003100	gga-miR-449a	59	-21.86
ENSGALT00000003100	gga-miR-449c-5p	58	-26.9
ENSGALT00000003100	gga-miR-451	58	-21.43
ENSGALT00000003100	gga-miR-6550-3p_L+1	97	-18.78
ENSGALT00000003100	gga-miR-6594-5p_R+1	62	-54.92
ENSGALT00000003100	gga-miR-6660-3p	61	-26.73
ENSGALT00000003100	gga-mir-1592-p3_1ss22GT	55	-16.88
ENSGALT00000003109	gga-miR-103-3p	50	-56.53
ENSGALT00000003109	gga-miR-106-3p_R+1	50	-18.39
ENSGALT00000003109	gga-miR-107-3p_R-1	50	-25.86
ENSGALT00000003109	gga-miR-12229-5p_R-1	87	-24.6
ENSGALT00000003109	gga-miR-12247-3p	89	-27.32
ENSGALT00000003109	gga-miR-12270-3p	86	-23.73
ENSGALT00000003109	gga-miR-128-3p	68	-22.06
ENSGALT00000003109	gga-miR-132a-5p	82	-16.94
ENSGALT00000003109	gga-miR-1668-3p	63	-20.15
ENSGALT00000003109	gga-miR-1724_R+1	91	-46.12
ENSGALT00000003109	gga-miR-1754-5p_R+1	67	-21.21
ENSGALT00000003109	gga-miR-1774	57	-38.16
ENSGALT00000003109	gga-miR-6516-3p_L-4	94	-10.59
ENSGALT00000003109	gga-miR-6615-5p_R-1	69	-19.79
ENSGALT00000003109	gga-miR-6654-3p_R-1	57	-40.56
ENSGALT00000003109	gga-miR-6656-5p	74	-58.89
ENSGALT00000003109	gga-mir-1592-p3_1ss22GT	59	-28.34
ENSGALT00000003109	gga-mir-1647-p5	85	-25.69
ENSGALT00000003362	gga-miR-12247-3p	80	-22.82
ENSGALT00000003362	gga-miR-12281-3p_R+2	67	-32.69
ENSGALT00000003362	gga-miR-128-1-5p	50	-24.85
ENSGALT00000003362	gga-miR-128-2-5p_R-2	50	-25.01
ENSGALT00000003362	gga-miR-1773-5p	89	-86.73
ENSGALT00000003362	gga-miR-460a-3p	63	-19.75
ENSGALT00000003362	gga-miR-460b-3p_L-1R-1	55	-21.43
ENSGALT00000003362	gga-miR-6559-5p	68	-16.81
ENSGALT00000003362	gga-miR-6566-5p_L+1R+3	61	-25.96
ENSGALT00000003362	gga-miR-6604-5p	53	-48.07
ENSGALT00000003362	gga-mir-1662-p3	62	-30.76
ENSGALT00000003437	gga-miR-12207-5p	62	-15.91
ENSGALT00000003437	gga-miR-146a-3p_R-2	80	-22.18
ENSGALT00000003437	gga-miR-1618-5p	78	-58.53
ENSGALT00000003437	gga-miR-383-3p	91	-21.71
ENSGALT00000003437	gga-miR-499-3p	75	-17.88
ENSGALT00000003437	gga-mir-1662-p3	51	-19.7
ENSGALT00000003547	gga-let-7g-3p_1ss22CT	66	-32.21
ENSGALT00000003547	gga-let-7j-3p	58	-14.68
ENSGALT00000003547	gga-miR-100-3p_L+1	55	-12.68
ENSGALT00000003547	gga-miR-12283-3p_R+1	99	-15.39
ENSGALT00000003547	gga-miR-1454_L-1R-1	57	-13.12
ENSGALT00000003547	gga-miR-1456-5p_L-1	97	-15.43
ENSGALT00000003547	gga-miR-1649-5p_R+3	83	-32.07
ENSGALT00000003547	gga-miR-1677-5p	54	-15.94
ENSGALT00000003547	gga-miR-1724_R+1	78	-39.16
ENSGALT00000003547	gga-miR-1781-5p_R-1	96	-13.65
ENSGALT00000003547	gga-miR-214b-3p	58	-13.27
ENSGALT00000003547	gga-miR-3539	67	-19.53
ENSGALT00000003547	gga-miR-383-3p	71	-21.53
ENSGALT00000003547	gga-miR-455-5p	92	-12.76
ENSGALT00000003547	gga-miR-6544-5p_L-1R+1	93	-14.79
ENSGALT00000003547	gga-mir-147-p5	61	-11.69
ENSGALT00000003547	gga-mir-1628-p5_1ss13AG	86	-13.3
ENSGALT00000003547	gga-mir-1744-p5	88	-18.91
ENSGALT00000003855	gga-miR-12239-5p_R+1	95	-18.22
ENSGALT00000003855	gga-miR-6575-5p	65	-13.79
ENSGALT00000003855	gga-miR-6648-3p	92	-19.46
ENSGALT00000003855	gga-miR-6654-3p_R-1	91	-28.47
ENSGALT00000003916	gga-miR-1416-5p	66	-14.86
ENSGALT00000003916	gga-miR-15a_R+1	76	-15.38
ENSGALT00000003916	gga-miR-15b-5p_R-1	76	-16.21
ENSGALT00000003916	gga-miR-15c-5p_R-1	76	-14.11
ENSGALT00000003916	gga-miR-16-5p	69	-16.63
ENSGALT00000003916	gga-miR-16c-5p	68	-16.58
ENSGALT00000004265	gga-let-7a-2-3p	67	-12.83
ENSGALT00000004265	gga-let-7a-5p	66	-33.89
ENSGALT00000004265	gga-let-7b	69	-14.33
ENSGALT00000004265	gga-let-7c-3p	65	-12.77
ENSGALT00000004265	gga-let-7c-5p	66	-15.24
ENSGALT00000004265	gga-let-7d_R+1	69	-27.38
ENSGALT00000004265	gga-let-7f-5p	66	-15.37
ENSGALT00000004265	gga-let-7g-5p_R+1	69	-34.84
ENSGALT00000004265	gga-let-7i_R+1	69	-41.27
ENSGALT00000004265	gga-let-7k-5p	66	-14.33
ENSGALT00000004265	gga-let-7l-5p	66	-20.64
ENSGALT00000004265	gga-miR-101-3p_R-1	52	-46.19
ENSGALT00000004265	gga-miR-106-3p_R+1	95	-38.99
ENSGALT00000004265	gga-miR-12214-5p	52	-13.9
ENSGALT00000004265	gga-miR-12243-5p	51	-24.95
ENSGALT00000004265	gga-miR-12253-3p_L-2R+2	82	-19.11
ENSGALT00000004265	gga-miR-12283-3p_R+1	50	-14.52
ENSGALT00000004265	gga-miR-132a-3p	63	-12.88
ENSGALT00000004265	gga-miR-132c-3p_L+2R-2	61	-21.57
ENSGALT00000004265	gga-miR-142-3p	70	-11.54
ENSGALT00000004265	gga-miR-143-3p_1ss22GT	68	-13.29
ENSGALT00000004265	gga-miR-146a-5p_R+1	56	-14.33
ENSGALT00000004265	gga-miR-146b-5p_R+1	62	-10.55
ENSGALT00000004265	gga-miR-146c-5p_R-1	62	-13.38
ENSGALT00000004265	gga-miR-148a-3p	57	-23.09
ENSGALT00000004265	gga-miR-153-5p_L+1	85	-11.23
ENSGALT00000004265	gga-miR-1553-5p	85	-16.25
ENSGALT00000004265	gga-miR-1560-3p	73	-18.55
ENSGALT00000004265	gga-miR-1597-3p_L+1R-1	88	-18.32
ENSGALT00000004265	gga-miR-15a_R+1	56	-17.99
ENSGALT00000004265	gga-miR-15b-5p_R-1	55	-35.38
ENSGALT00000004265	gga-miR-15c-5p_R-1	55	-33.69
ENSGALT00000004265	gga-miR-16-5p	56	-15.95
ENSGALT00000004265	gga-miR-1618-3p_L+1	54	-28.31
ENSGALT00000004265	gga-miR-1625-5p	72	-23.36
ENSGALT00000004265	gga-miR-1628	74	-69.09
ENSGALT00000004265	gga-miR-1635_R-3	64	-20.92
ENSGALT00000004265	gga-miR-1641	81	-13.88
ENSGALT00000004265	gga-miR-1662	66	-11.39
ENSGALT00000004265	gga-miR-1663-5p_R+2	56	-13.97
ENSGALT00000004265	gga-miR-1664-5p_L-1	77	-30.54
ENSGALT00000004265	gga-miR-1677-3p_L+1	73	-17.52
ENSGALT00000004265	gga-miR-1689-5p	92	-37.52
ENSGALT00000004265	gga-miR-1693_L+1R+3	93	-17.77
ENSGALT00000004265	gga-miR-16c-5p	60	-18.25
ENSGALT00000004265	gga-miR-1738_R+1	64	-20.28
ENSGALT00000004265	gga-miR-1754-5p_R+1	95	-19.57
ENSGALT00000004265	gga-miR-1769-5p	85	-18.5
ENSGALT00000004265	gga-miR-1781-3p	92	-10.81
ENSGALT00000004265	gga-miR-1782	66	-30.68
ENSGALT00000004265	gga-miR-181a-5p	77	-38.61
ENSGALT00000004265	gga-miR-181b-5p_R+2	77	-33.61
ENSGALT00000004265	gga-miR-18a-5p_R+1	68	-17.76
ENSGALT00000004265	gga-miR-18b-3p_R-3	81	-38.09
ENSGALT00000004265	gga-miR-18b-5p_R+1	68	-19.31
ENSGALT00000004265	gga-miR-193b-5p	57	-10.85
ENSGALT00000004265	gga-miR-196-2-3p	57	-27.71
ENSGALT00000004265	gga-miR-200a-3p_R+1	54	-17.23
ENSGALT00000004265	gga-miR-20a-3p_L-5	78	-12.14
ENSGALT00000004265	gga-miR-21-3p_L-1R+1	70	-16.4
ENSGALT00000004265	gga-miR-210a-3p	65	-19.74
ENSGALT00000004265	gga-miR-210a-5p	89	-17.04
ENSGALT00000004265	gga-miR-212-3p	71	-15.32
ENSGALT00000004265	gga-miR-22-3p	68	-17.22
ENSGALT00000004265	gga-miR-223_R+2	62	-16.72
ENSGALT00000004265	gga-miR-24-5p	54	-18.53
ENSGALT00000004265	gga-miR-29b-3p	57	-16.34
ENSGALT00000004265	gga-miR-29c-3p_R+1	57	-15.18
ENSGALT00000004265	gga-miR-301a-5p_L+2	87	-13.27
ENSGALT00000004265	gga-miR-301b-5p	89	-29.05
ENSGALT00000004265	gga-miR-30a-3p	86	-23.6
ENSGALT00000004265	gga-miR-30e-3p_L+1	84	-23.4
ENSGALT00000004265	gga-miR-33-5p	89	-31.38
ENSGALT00000004265	gga-miR-34a-3p_R-1	57	-54.06
ENSGALT00000004265	gga-miR-3530-5p	92	-29.74
ENSGALT00000004265	gga-miR-3594-3p_R+1	54	-18.15
ENSGALT00000004265	gga-miR-460a-3p	85	-41.8
ENSGALT00000004265	gga-miR-460a-5p	82	-21.34
ENSGALT00000004265	gga-miR-460b-3p_L-1R-1	78	-45.37
ENSGALT00000004265	gga-miR-6516-3p_L-4	68	-16.13
ENSGALT00000004265	gga-miR-6516-5p_L+1R-2	87	-16.49
ENSGALT00000004265	gga-miR-6544-5p_L-1R+1	65	-15.98
ENSGALT00000004265	gga-miR-6548-5p	57	-14.18
ENSGALT00000004265	gga-miR-6550-3p_L+1	80	-22.48
ENSGALT00000004265	gga-miR-6555-5p	85	-34.29
ENSGALT00000004265	gga-miR-6560-3p	69	-63.67
ENSGALT00000004265	gga-miR-6561-5p	66	-26.92
ENSGALT00000004265	gga-miR-6582-3p_L+1R-2	74	-40.63
ENSGALT00000004265	gga-miR-6586-5p	83	-17.77
ENSGALT00000004265	gga-miR-6651-5p_L+1	63	-15.8
ENSGALT00000004265	gga-miR-6654-3p_R-1	53	-23.23
ENSGALT00000004265	gga-miR-6660-3p	58	-14.74
ENSGALT00000004265	gga-miR-6705-5p	50	-13.7
ENSGALT00000004265	gga-miR-96-3p	91	-30.16
ENSGALT00000004265	gga-mir-1662-p3	86	-44.16
ENSGALT00000004265	gga-mir-1786-p5	63	-21.98
ENSGALT00000004265	gga-mir-3523-p5	77	-18.3
ENSGALT00000004265	gga-mir-6594-p3_1ss22GT	81	-18.02
ENSGALT00000004265	gga-mir-7-3-p3	80	-12.9
ENSGALT00000004272	gga-miR-12258-3p_1ss20TC	90	-20.58
ENSGALT00000004272	gga-miR-148b-5p	95	-10.63
ENSGALT00000004272	gga-miR-1553-3p_R+1	57	-27.6
ENSGALT00000004272	gga-miR-1636_R+1	83	-20.31
ENSGALT00000004272	gga-miR-3531-5p	53	-10.59
ENSGALT00000004272	gga-mir-12268-p5_1ss18TA	98	-30.78
ENSGALT00000004312	gga-let-7g-3p_1ss22CT	54	-20.52
ENSGALT00000004312	gga-miR-106-3p_R+1	57	-16.83
ENSGALT00000004312	gga-miR-106-5p_R+1	51	-33.01
ENSGALT00000004312	gga-miR-12214-5p	84	-11.56
ENSGALT00000004312	gga-miR-12229-3p	58	-27.97
ENSGALT00000004312	gga-miR-12243-5p	50	-43.35
ENSGALT00000004312	gga-miR-12263-3p_1ss23GT	56	-37.58
ENSGALT00000004312	gga-miR-12277-5p	78	-21.85
ENSGALT00000004312	gga-miR-12286-3p_R-1	78	-64.42
ENSGALT00000004312	gga-miR-128-3p	58	-37.81
ENSGALT00000004312	gga-miR-129-1-3p	72	-36.2
ENSGALT00000004312	gga-miR-132c-3p_L+2R-2	67	-22.06
ENSGALT00000004312	gga-miR-1388a-3p	86	-63.51
ENSGALT00000004312	gga-miR-1388b-3p	84	-77.49
ENSGALT00000004312	gga-miR-1453	55	-48.65
ENSGALT00000004312	gga-miR-1465	65	-34.41
ENSGALT00000004312	gga-miR-1574-3p_R+1	78	-38.85
ENSGALT00000004312	gga-miR-1591-5p_R+1	75	-10.69
ENSGALT00000004312	gga-miR-15a_R+1	85	-35.58
ENSGALT00000004312	gga-miR-15b-5p_R-1	84	-36.67
ENSGALT00000004312	gga-miR-15c-5p_R-1	84	-34.73
ENSGALT00000004312	gga-miR-16-5p	84	-33.85
ENSGALT00000004312	gga-miR-1635_R-3	62	-74.97
ENSGALT00000004312	gga-miR-1649-5p_R+3	88	-81.73
ENSGALT00000004312	gga-miR-1655-5p	77	-37.34
ENSGALT00000004312	gga-miR-1684a-5p	91	-18.31
ENSGALT00000004312	gga-miR-1698_R+1	71	-79.92
ENSGALT00000004312	gga-miR-16c-5p	84	-46.61
ENSGALT00000004312	gga-miR-17-5p_R-1	51	-36.87
ENSGALT00000004312	gga-miR-1703-5p	73	-44.26
ENSGALT00000004312	gga-miR-1727	54	-48.43
ENSGALT00000004312	gga-miR-1766_R+1	81	-66.03
ENSGALT00000004312	gga-miR-1779	75	-19.07
ENSGALT00000004312	gga-miR-1808_L-2R+2	77	-36.96
ENSGALT00000004312	gga-miR-181a-5p	94	-23.26
ENSGALT00000004312	gga-miR-181b-5p_R+2	94	-25.38
ENSGALT00000004312	gga-miR-187-5p_L-1R+2	77	-19.81
ENSGALT00000004312	gga-miR-20a-5p	53	-30.91
ENSGALT00000004312	gga-miR-20b-5p	54	-33.33
ENSGALT00000004312	gga-miR-214_R+1	92	-34.13
ENSGALT00000004312	gga-miR-301a-5p_L+2	60	-25.17
ENSGALT00000004312	gga-miR-301b-5p	65	-23.34
ENSGALT00000004312	gga-miR-30a-5p_R+2	78	-13.39
ENSGALT00000004312	gga-miR-30b-5p	78	-11.96
ENSGALT00000004312	gga-miR-30c-5p	78	-12.25
ENSGALT00000004312	gga-miR-30d_R+2	79	-12.97
ENSGALT00000004312	gga-miR-30e-5p_R+5	79	-11.67
ENSGALT00000004312	gga-miR-34b-5p_L-1R+1_1	50	-18.4
ENSGALT00000004312	gga-miR-34b-5p_L-1R+1_2	50	-18.4
ENSGALT00000004312	gga-miR-383-3p	70	-80.37
ENSGALT00000004312	gga-miR-449a	58	-16.17
ENSGALT00000004312	gga-miR-449b-5p_R-1	69	-21.29
ENSGALT00000004312	gga-miR-449c-5p	57	-41.06
ENSGALT00000004312	gga-miR-449d-5p_R-2	69	-22.2
ENSGALT00000004312	gga-miR-460b-3p_L-1R-1	65	-21.36
ENSGALT00000004312	gga-miR-499-3p	55	-48.69
ENSGALT00000004312	gga-miR-6561-5p	50	-101.14
ENSGALT00000004312	gga-miR-6606-5p	54	-26.03
ENSGALT00000004312	gga-miR-6615-3p	63	-18.02
ENSGALT00000004312	gga-miR-6656-5p	91	-77.72
ENSGALT00000004312	gga-miR-726-3p_1ss13AG	95	-21.85
ENSGALT00000004312	gga-miR-7475-5p_L-3R+1	75	-53.1
ENSGALT00000004312	gga-mir-1647-p5	90	-36.52
ENSGALT00000004312	gga-mir-1724-p3_1ss22CT	90	-24.33
ENSGALT00000004312	gga-mir-1744-p5	53	-15.18
ENSGALT00000004312	gga-mir-6594-p3_1ss22GT	65	-55.58
ENSGALT00000004312	gga-mir-6629-p3_1ss24CT	56	-56.05
ENSGALT00000004587	gga-miR-12211-5p	95	-17.07
ENSGALT00000004587	gga-miR-12223-5p	83	-13.54
ENSGALT00000004587	gga-miR-1626-5p_R-1	51	-13.65
ENSGALT00000004587	gga-miR-21-3p_L-1R+1	52	-15.47
ENSGALT00000004587	gga-miR-3532-3p	95	-20.45
ENSGALT00000004587	gga-miR-6548-5p	51	-14.09
ENSGALT00000004596	gga-miR-12214-5p	93	-16.06
ENSGALT00000004596	gga-miR-130a-3p	59	-21.93
ENSGALT00000004596	gga-miR-130b-3p	58	-20.84
ENSGALT00000004596	gga-miR-130c-3p	59	-21.93
ENSGALT00000004596	gga-miR-148a-3p	81	-16.79
ENSGALT00000004596	gga-miR-148b-3p	85	-23.48
ENSGALT00000004596	gga-miR-187-5p_L-1R+2	98	-16.18
ENSGALT00000004596	gga-miR-19a-3p	51	-14.08
ENSGALT00000004596	gga-miR-19b-3p	51	-15.51
ENSGALT00000004596	gga-miR-21-3p_L-1R+1	95	-17.17
ENSGALT00000004596	gga-miR-214b-3p	80	-20.75
ENSGALT00000004596	gga-miR-214b-5p_L+1R-2	73	-28.05
ENSGALT00000004596	gga-miR-301a-3p_R-2	62	-14.55
ENSGALT00000004596	gga-miR-301b-3p_R-2	62	-13.8
ENSGALT00000004596	gga-miR-454-3p_R+2	56	-16.52
ENSGALT00000004596	gga-miR-6548-5p	96	-18.22
ENSGALT00000004608	gga-miR-12229-3p	92	-28.91
ENSGALT00000004608	gga-miR-12247-3p	54	-55.87
ENSGALT00000004608	gga-miR-12270-3p	72	-41.21
ENSGALT00000004608	gga-miR-12286-3p_R-1	89	-24.42
ENSGALT00000004608	gga-miR-12286-5p_R-1	51	-116.41
ENSGALT00000004608	gga-miR-1451-5p	76	-40.62
ENSGALT00000004608	gga-miR-1453	73	-54.95
ENSGALT00000004608	gga-miR-1456-5p_L-1	75	-31.59
ENSGALT00000004608	gga-miR-1560-3p	82	-21.01
ENSGALT00000004608	gga-miR-1636_R+1	90	-23.7
ENSGALT00000004608	gga-miR-1649-5p_R+3	61	-45.07
ENSGALT00000004608	gga-miR-1663-3p	62	-23.2
ENSGALT00000004608	gga-miR-1682_R+1	60	-18.86
ENSGALT00000004608	gga-miR-1774	56	-34.31
ENSGALT00000004608	gga-miR-184-3p	65	-22.89
ENSGALT00000004608	gga-miR-218-5p	70	-11.48
ENSGALT00000004608	gga-miR-2954_R+2	54	-23.02
ENSGALT00000004608	gga-miR-34a-5p_R-1	59	-33.9
ENSGALT00000004608	gga-miR-34b-5p_L-1R+1_1	59	-24.56
ENSGALT00000004608	gga-miR-34b-5p_L-1R+1_2	59	-24.71
ENSGALT00000004608	gga-miR-449a	61	-42.44
ENSGALT00000004608	gga-miR-449b-5p_R-1	57	-43.05
ENSGALT00000004608	gga-miR-449c-5p	60	-30.01
ENSGALT00000004608	gga-miR-449d-5p_R-2	58	-25.09
ENSGALT00000004608	gga-miR-6599-5p	76	-76.22
ENSGALT00000004608	gga-miR-6615-5p_R-1	58	-22.53
ENSGALT00000004608	gga-miR-726-3p_1ss13AG	52	-16.98
ENSGALT00000004608	gga-mir-12268-p5_1ss18TA	96	-28.42
ENSGALT00000004608	gga-mir-1592-p3_1ss22GT	62	-24.16
ENSGALT00000004693	gga-miR-101-2-5p	90	-11.96
ENSGALT00000004693	gga-miR-106-3p_R+1	61	-36.93
ENSGALT00000004693	gga-miR-12277-3p_R+1	90	-18.95
ENSGALT00000004693	gga-miR-12286-3p_R-1	63	-49.38
ENSGALT00000004693	gga-miR-129-5p	59	-20.53
ENSGALT00000004693	gga-miR-130a-3p	67	-14.04
ENSGALT00000004693	gga-miR-130a-5p	91	-12.66
ENSGALT00000004693	gga-miR-130b-3p	64	-26.54
ENSGALT00000004693	gga-miR-130b-5p	81	-17.28
ENSGALT00000004693	gga-miR-130c-3p	66	-14.04
ENSGALT00000004693	gga-miR-130c-5p	91	-12.69
ENSGALT00000004693	gga-miR-1458	54	-17.46
ENSGALT00000004693	gga-miR-147_R+1	54	-16.88
ENSGALT00000004693	gga-miR-148a-3p	85	-16.11
ENSGALT00000004693	gga-miR-148b-3p	84	-15.67
ENSGALT00000004693	gga-miR-1649-5p_R+3	89	-16.47
ENSGALT00000004693	gga-miR-1662	71	-15.96
ENSGALT00000004693	gga-miR-1663-5p_R+2	76	-17.42
ENSGALT00000004693	gga-miR-1677-5p	82	-13.97
ENSGALT00000004693	gga-miR-1684a-5p	79	-29.97
ENSGALT00000004693	gga-miR-1689-5p	74	-42.91
ENSGALT00000004693	gga-miR-1712-3p_1ss22GT	56	-24.58
ENSGALT00000004693	gga-miR-1729-5p	98	-11.47
ENSGALT00000004693	gga-miR-1740-5p	51	-11.18
ENSGALT00000004693	gga-miR-1760_R-2	98	-17.97
ENSGALT00000004693	gga-miR-1779	96	-20.93
ENSGALT00000004693	gga-miR-1786_L+1	75	-21.15
ENSGALT00000004693	gga-miR-181a-3p	81	-14.4
ENSGALT00000004693	gga-miR-190a-5p_R+1	96	-46.78
ENSGALT00000004693	gga-miR-190b-5p	96	-27.82
ENSGALT00000004693	gga-miR-196-5p_R+1	78	-24.46
ENSGALT00000004693	gga-miR-204	90	-14.94
ENSGALT00000004693	gga-miR-2131-3p	68	-15.14
ENSGALT00000004693	gga-miR-222b-5p_R-2	51	-17.62
ENSGALT00000004693	gga-miR-26a-3p_R-1	73	-17.46
ENSGALT00000004693	gga-miR-301a-3p_R-2	81	-28.12
ENSGALT00000004693	gga-miR-301b-3p_R-2	80	-28.26
ENSGALT00000004693	gga-miR-30a-5p_R+2	75	-25.94
ENSGALT00000004693	gga-miR-30b-5p	74	-12.44
ENSGALT00000004693	gga-miR-30c-5p	74	-26.06
ENSGALT00000004693	gga-miR-30d_R+2	75	-26.95
ENSGALT00000004693	gga-miR-30e-5p_R+5	75	-26.14
ENSGALT00000004693	gga-miR-33-3p_L+1R+1	59	-10.17
ENSGALT00000004693	gga-miR-338-3p	79	-16.55
ENSGALT00000004693	gga-miR-3532-5p_L-2R+3	52	-19.85
ENSGALT00000004693	gga-miR-454-3p_R+2	71	-27.23
ENSGALT00000004693	gga-miR-551-5p	63	-18.71
ENSGALT00000004693	gga-miR-6550-3p_L+1	79	-50.03
ENSGALT00000004693	gga-miR-6586-5p	63	-58.75
ENSGALT00000004693	gga-miR-6608-3p	55	-22.5
ENSGALT00000004693	gga-miR-7_R+2	57	-18.01
ENSGALT00000004693	gga-miR-9-5p	75	-11.29
ENSGALT00000004693	gga-miR-96-5p_L+1	84	-15.93
ENSGALT00000004693	gga-mir-1592-p3_1ss22GT	76	-111.96
ENSGALT00000004693	gga-mir-1662-p3	85	-17.82
ENSGALT00000004693	gga-mir-1744-p5	78	-23.42
ENSGALT00000004693	gga-mir-6594-p3_1ss22GT	63	-16.19
ENSGALT00000004693	gga-mir-6629-p3_1ss24CT	60	-79.05
ENSGALT00000004693	gga-mir-7474-p5	66	-30.61
ENSGALT00000004782	gga-miR-106-5p_R+1	68	-10.87
ENSGALT00000004782	gga-miR-1416-3p	74	-14.65
ENSGALT00000004782	gga-miR-153-3p_R+4	73	-15.23
ENSGALT00000004782	gga-miR-1641	98	-16.17
ENSGALT00000004782	gga-miR-20a-5p	70	-10.14
ENSGALT00000004782	gga-miR-30a-3p	99	-10.63
ENSGALT00000004782	gga-miR-30e-3p_L+1	99	-10.66
ENSGALT00000004782	gga-miR-3528_R+2	93	-16.62
ENSGALT00000004782	gga-miR-3530-3p_R+1	78	-17.52
ENSGALT00000004782	gga-miR-365-3p	79	-14.69
ENSGALT00000004782	gga-miR-6662-3p	68	-14.02
ENSGALT00000004782	gga-miR-6663-5p_R+4	94	-13.92
ENSGALT00000004782	gga-mir-219b-p5	87	-16.17
ENSGALT00000004782	gga-mir-33-2-p3	82	-15.55
ENSGALT00000004782	gga-mir-7474-p5	95	-14
ENSGALT00000004906	gga-miR-12258-3p_1ss20TC	81	-23.51
ENSGALT00000005090	gga-miR-1655-5p	78	-13.49
ENSGALT00000005090	gga-miR-1781-5p_R-1	65	-12.16
ENSGALT00000005095	gga-miR-1756a	91	-17.48
ENSGALT00000005095	gga-miR-205a	90	-12.17
ENSGALT00000005095	gga-miR-205b	82	-11.62
ENSGALT00000005095	gga-miR-29b-1-5p_L-2	95	-17.67
ENSGALT00000005095	gga-miR-29b-2-5p_L-2	95	-18.63
ENSGALT00000005095	gga-miR-6544-5p_L-1R+1	55	-15.45
ENSGALT00000005095	gga-miR-6582-5p_R+1	96	-13.37
ENSGALT00000005111	gga-miR-101-2-5p	93	-41.74
ENSGALT00000005111	gga-miR-106-5p_R+1	61	-38.86
ENSGALT00000005111	gga-miR-10b-3p_L+2R-1	79	-17.99
ENSGALT00000005111	gga-miR-12211-5p	73	-14.15
ENSGALT00000005111	gga-miR-12223-5p	81	-14.3
ENSGALT00000005111	gga-miR-12281-3p_R+2	90	-15.78
ENSGALT00000005111	gga-miR-1388a-5p	51	-20.15
ENSGALT00000005111	gga-miR-140-3p_L+1	94	-18.71
ENSGALT00000005111	gga-miR-1467-5p	95	-17.54
ENSGALT00000005111	gga-miR-1551-3p	65	-12.26
ENSGALT00000005111	gga-miR-1552-3p_R+1	93	-23.78
ENSGALT00000005111	gga-miR-1590_R-2	92	-17.61
ENSGALT00000005111	gga-miR-1628	59	-15.01
ENSGALT00000005111	gga-miR-1641	66	-45.67
ENSGALT00000005111	gga-miR-1649-5p_R+3	80	-21
ENSGALT00000005111	gga-miR-1663-5p_R+2	94	-26.96
ENSGALT00000005111	gga-miR-1693_L+1R+3	66	-32.4
ENSGALT00000005111	gga-miR-17-5p_R-1	61	-37.23
ENSGALT00000005111	gga-miR-1706	92	-20.7
ENSGALT00000005111	gga-miR-1712-3p_1ss22GT	73	-18.06
ENSGALT00000005111	gga-miR-1727	95	-17.41
ENSGALT00000005111	gga-miR-1774	87	-38.9
ENSGALT00000005111	gga-miR-1782	60	-31.95
ENSGALT00000005111	gga-miR-190a-3p_L+1	78	-10.63
ENSGALT00000005111	gga-miR-205a	83	-14.55
ENSGALT00000005111	gga-miR-20a-5p	63	-36.27
ENSGALT00000005111	gga-miR-20b-5p	64	-40.31
ENSGALT00000005111	gga-miR-217-5p_R-1	59	-72.63
ENSGALT00000005111	gga-miR-2184a-5p	59	-11.66
ENSGALT00000005111	gga-miR-22-3p	64	-20.9
ENSGALT00000005111	gga-miR-222b-5p_R-2	65	-22.43
ENSGALT00000005111	gga-miR-223_R+2	95	-26.99
ENSGALT00000005111	gga-miR-23b-3p_R+2	79	-35.44
ENSGALT00000005111	gga-miR-338-3p	90	-13.23
ENSGALT00000005111	gga-miR-338-5p	74	-15.92
ENSGALT00000005111	gga-miR-551-5p	83	-25.92
ENSGALT00000005111	gga-miR-6516-3p_L-4	63	-14.98
ENSGALT00000005111	gga-miR-6516-5p_L+1R-2	61	-11
ENSGALT00000005111	gga-miR-6544-5p_L-1R+1	68	-14.86
ENSGALT00000005111	gga-miR-6550-3p_L+1	81	-15.27
ENSGALT00000005111	gga-miR-6565-3p_R+1	50	-18.86
ENSGALT00000005111	gga-miR-6674-3p	70	-18.9
ENSGALT00000005111	gga-miR-6701-3p	74	-11.97
ENSGALT00000005111	gga-miR-6705-5p	53	-14.79
ENSGALT00000005111	gga-mir-1628-p5_1ss13AG	83	-25.7
ENSGALT00000005111	gga-mir-1786-p5	85	-18.03
ENSGALT00000005111	gga-mir-216c-p3	72	-12.5
ENSGALT00000005168	gga-miR-10b-3p_L+2R-1	77	-22.06
ENSGALT00000005168	gga-miR-1595-5p_R-4_1ss13GC	61	-18.12
ENSGALT00000005168	gga-miR-1596-5p	93	-11.56
ENSGALT00000005168	gga-miR-1766_R+1	96	-19.06
ENSGALT00000005168	gga-miR-181b-1-3p_L+1R-1	99	-11.53
ENSGALT00000005168	gga-miR-203a	83	-13.27
ENSGALT00000005168	gga-miR-23b-3p_R+2	83	-20.86
ENSGALT00000005168	gga-miR-92-5p	68	-21.71
ENSGALT00000005168	gga-mir-216c-p3	80	-17.81
ENSGALT00000005285	gga-miR-103-3p	52	-107.93
ENSGALT00000005285	gga-miR-107-3p_R-1	52	-60.65
ENSGALT00000005285	gga-miR-12216-3p	70	-19.67
ENSGALT00000005285	gga-miR-12256-3p_R+2	80	-18.19
ENSGALT00000005285	gga-miR-12283-3p_R+1	88	-12.91
ENSGALT00000005285	gga-miR-12286-3p_R-1	93	-41.87
ENSGALT00000005285	gga-miR-124a-3p_L-1	91	-37.49
ENSGALT00000005285	gga-miR-1306-5p_L-1R-2	95	-16.75
ENSGALT00000005285	gga-miR-140-3p_L+1	89	-46.4
ENSGALT00000005285	gga-miR-1458	96	-39.31
ENSGALT00000005285	gga-miR-1467-3p_L+1	64	-17.37
ENSGALT00000005285	gga-miR-148a-3p	91	-16.72
ENSGALT00000005285	gga-miR-148b-3p	91	-19.52
ENSGALT00000005285	gga-miR-1574-3p_R+1	81	-72.43
ENSGALT00000005285	gga-miR-1626-5p_R-1	90	-14.15
ENSGALT00000005285	gga-miR-1649-5p_R+3	80	-38.11
ENSGALT00000005285	gga-miR-1655-5p	73	-37.42
ENSGALT00000005285	gga-miR-1662	67	-13.86
ENSGALT00000005285	gga-miR-1664-3p_L+1	55	-10.36
ENSGALT00000005285	gga-miR-1677-5p	75	-21.06
ENSGALT00000005285	gga-miR-1693_L+1R+3	57	-15.08
ENSGALT00000005285	gga-miR-1698_R+1	61	-20.57
ENSGALT00000005285	gga-miR-1703-5p	57	-14.28
ENSGALT00000005285	gga-miR-1734	50	-18.7
ENSGALT00000005285	gga-miR-1754-5p_R+1	86	-15.74
ENSGALT00000005285	gga-miR-181b-2-3p_L+2R-1	77	-12.58
ENSGALT00000005285	gga-miR-182-5p_R-1	59	-14.84
ENSGALT00000005285	gga-miR-203a	54	-19.5
ENSGALT00000005285	gga-miR-21-3p_L-1R+1	55	-16.38
ENSGALT00000005285	gga-miR-212-5p	86	-17.04
ENSGALT00000005285	gga-miR-214_R+1	98	-70.16
ENSGALT00000005285	gga-miR-214b-3p	90	-20.14
ENSGALT00000005285	gga-miR-2188-5p	54	-17.13
ENSGALT00000005285	gga-miR-24-3p_R+1	71	-40.78
ENSGALT00000005285	gga-miR-29b-3p	51	-17.75
ENSGALT00000005285	gga-miR-29c-3p_R+1	51	-15.87
ENSGALT00000005285	gga-miR-3532-5p_L-2R+3	53	-21.79
ENSGALT00000005285	gga-miR-3594-3p_R+1	73	-20.19
ENSGALT00000005285	gga-miR-363-5p	76	-16.31
ENSGALT00000005285	gga-miR-383-3p	74	-17.82
ENSGALT00000005285	gga-miR-425-5p_R+2	94	-16.09
ENSGALT00000005285	gga-miR-455-5p	89	-17.67
ENSGALT00000005285	gga-miR-460a-3p	68	-36.35
ENSGALT00000005285	gga-miR-489-3p_L-2R+1	84	-10.75
ENSGALT00000005285	gga-miR-6544-5p_L-1R+1	83	-17.64
ENSGALT00000005285	gga-miR-6548-5p	60	-42.94
ENSGALT00000005285	gga-miR-6553-5p	58	-46.75
ENSGALT00000005285	gga-miR-6555-5p	89	-12.77
ENSGALT00000005285	gga-miR-6556-5p	73	-19.95
ENSGALT00000005285	gga-miR-6561-5p	75	-57.76
ENSGALT00000005285	gga-miR-6583-5p	63	-42.46
ENSGALT00000005285	gga-miR-6608-3p	62	-43.84
ENSGALT00000005285	gga-miR-6615-3p	74	-36.38
ENSGALT00000005285	gga-miR-6657-3p	80	-26.33
ENSGALT00000005285	gga-miR-726-3p_1ss13AG	55	-15.59
ENSGALT00000005285	gga-miR-96-5p_L+1	93	-13.6
ENSGALT00000005285	gga-mir-147-p5	77	-23.3
ENSGALT00000005285	gga-mir-1592-p3_1ss22GT	65	-69.38
ENSGALT00000005285	gga-mir-3523-p5	55	-21.65
ENSGALT00000005285	gga-mir-6629-p3_1ss24CT	50	-68.61
ENSGALT00000005513	gga-let-7l-3p_R+1	97	-33.52
ENSGALT00000005513	gga-miR-10a-5p	89	-29.43
ENSGALT00000005513	gga-miR-10b-5p	89	-30.63
ENSGALT00000005513	gga-miR-10c-5p	89	-32.4
ENSGALT00000005513	gga-miR-12258-3p_1ss20TC	64	-46.04
ENSGALT00000005513	gga-miR-12286-5p_R-1	82	-23.17
ENSGALT00000005513	gga-miR-124a-3p_L-1	83	-35.29
ENSGALT00000005513	gga-miR-132c-3p_L+2R-2	87	-22.31
ENSGALT00000005513	gga-miR-1453	99	-36.09
ENSGALT00000005513	gga-miR-146a-3p_R-2	50	-18.11
ENSGALT00000005513	gga-miR-1551-5p	72	-15.2
ENSGALT00000005513	gga-miR-1574-3p_R+1	72	-33.18
ENSGALT00000005513	gga-miR-15a_R+1	95	-37.67
ENSGALT00000005513	gga-miR-15b-5p_R-1	95	-44.24
ENSGALT00000005513	gga-miR-15c-5p_R-1	95	-44.24
ENSGALT00000005513	gga-miR-16-5p	95	-35.24
ENSGALT00000005513	gga-miR-1635_R-3	89	-17.85
ENSGALT00000005513	gga-miR-1662	83	-16.38
ENSGALT00000005513	gga-miR-1689-5p	78	-16.6
ENSGALT00000005513	gga-miR-1693_L+1R+3	53	-14.77
ENSGALT00000005513	gga-miR-16c-5p	94	-33.23
ENSGALT00000005513	gga-miR-1798-3p_L-3R+2	81	-15.9
ENSGALT00000005513	gga-miR-196-1-3p_L+1R-1	87	-30.07
ENSGALT00000005513	gga-miR-214_R+1	77	-55.68
ENSGALT00000005513	gga-miR-219b_R+1	50	-21.86
ENSGALT00000005513	gga-miR-338-3p	92	-35.97
ENSGALT00000005513	gga-miR-3530-5p	81	-16.12
ENSGALT00000005513	gga-miR-383-3p	60	-67.04
ENSGALT00000005513	gga-miR-6546-5p	91	-22.98
ENSGALT00000005513	gga-miR-6553-5p	75	-38.84
ENSGALT00000005513	gga-miR-6566-3p_R+1	75	-46.77
ENSGALT00000005513	gga-miR-6656-5p	90	-20.19
ENSGALT00000005513	gga-miR-6660-3p	79	-22.77
ENSGALT00000005513	gga-miR-6669-3p_L-1R+1	73	-17.67
ENSGALT00000005513	gga-miR-7455-3p	64	-49.47
ENSGALT00000005513	gga-mir-1662-p3	56	-63.32
ENSGALT00000005513	gga-mir-6594-p3_1ss22GT	66	-16.69
ENSGALT00000005530	gga-miR-103-3p	50	-14.25
ENSGALT00000005530	gga-miR-107-3p_R-1	50	-17.34
ENSGALT00000005530	gga-miR-12211-3p	79	-13
ENSGALT00000005530	gga-miR-12253-3p_L-2R+2	96	-29.62
ENSGALT00000005530	gga-miR-138-2-3p_L+2R-1	78	-15.63
ENSGALT00000005530	gga-miR-1550-5p_R+1	84	-24.27
ENSGALT00000005530	gga-miR-1590_R-2	65	-16.92
ENSGALT00000005530	gga-miR-15c-3p	58	-22.85
ENSGALT00000005530	gga-miR-1623_R-1	72	-13.1
ENSGALT00000005530	gga-miR-1628	96	-39.03
ENSGALT00000005530	gga-miR-1636_R+1	81	-25.2
ENSGALT00000005530	gga-miR-1665	90	-19.63
ENSGALT00000005530	gga-miR-1668-3p	57	-15.59
ENSGALT00000005530	gga-miR-1727	55	-21.23
ENSGALT00000005530	gga-miR-18a-3p_R+1	67	-17.62
ENSGALT00000005530	gga-miR-33-5p	72	-14.34
ENSGALT00000005530	gga-miR-3539	97	-28.63
ENSGALT00000005530	gga-miR-455-5p	58	-15.64
ENSGALT00000005530	gga-miR-551-5p	58	-12.56
ENSGALT00000005530	gga-miR-6566-5p_L+1R+3	55	-20.94
ENSGALT00000005530	gga-miR-6582-3p_L+1R-2	60	-19.26
ENSGALT00000005530	gga-miR-6586-5p	51	-17.75
ENSGALT00000005530	gga-miR-6615-3p	80	-19.75
ENSGALT00000005530	gga-mir-1592-p3_1ss22GT	64	-29.18
ENSGALT00000005530	gga-mir-1744-p5	76	-18.83
ENSGALT00000005530	gga-mir-6542-p5	66	-11.36
ENSGALT00000005530	gga-mir-6594-p3_1ss22GT	92	-31.9
ENSGALT00000005572	gga-let-7a-2-3p	70	-11.36
ENSGALT00000005572	gga-let-7c-3p	68	-11.36
ENSGALT00000005572	gga-miR-1595-5p_R-4_1ss13GC	86	-19.61
ENSGALT00000005572	gga-miR-1655-5p	87	-14.53
ENSGALT00000005572	gga-miR-1664-5p_L-1	95	-24.03
ENSGALT00000005572	gga-miR-1781-5p_R-1	93	-12.85
ENSGALT00000005572	gga-miR-6701-3p	83	-10.23
ENSGALT00000005659	gga-let-7l-3p_R+1	50	-29.24
ENSGALT00000005659	gga-miR-101-2-5p	79	-11.54
ENSGALT00000005659	gga-miR-106-5p_R+1	98	-15.5
ENSGALT00000005659	gga-miR-12259-3p_L-2R+3	95	-19.49
ENSGALT00000005659	gga-miR-12282-3p	60	-13.96
ENSGALT00000005659	gga-miR-122b-5p_L-1R+1	75	-21.51
ENSGALT00000005659	gga-miR-1329-5p	72	-12.66
ENSGALT00000005659	gga-miR-135a-5p	89	-12.52
ENSGALT00000005659	gga-miR-1388a-5p	72	-13.69
ENSGALT00000005659	gga-miR-1416-3p	95	-10.9
ENSGALT00000005659	gga-miR-142-3p	64	-11.84
ENSGALT00000005659	gga-miR-143-3p_1ss22GT	88	-10.97
ENSGALT00000005659	gga-miR-1458	88	-36.4
ENSGALT00000005659	gga-miR-1465	97	-14.18
ENSGALT00000005659	gga-miR-1467-5p	99	-13.21
ENSGALT00000005659	gga-miR-1560-3p	91	-14.9
ENSGALT00000005659	gga-miR-1563	85	-22.83
ENSGALT00000005659	gga-miR-1649-5p_R+3	99	-22.81
ENSGALT00000005659	gga-miR-1681_R+3	69	-24.21
ENSGALT00000005659	gga-miR-17-5p_R-1	98	-15.26
ENSGALT00000005659	gga-miR-1727	80	-12.68
ENSGALT00000005659	gga-miR-1728-3p	90	-17.42
ENSGALT00000005659	gga-miR-1729-5p	88	-18.73
ENSGALT00000005659	gga-miR-1740-5p	75	-21.73
ENSGALT00000005659	gga-miR-1798-3p_L-3R+2	75	-10.37
ENSGALT00000005659	gga-miR-1808_L-2R+2	94	-14.15
ENSGALT00000005659	gga-miR-181a-5p	92	-11.94
ENSGALT00000005659	gga-miR-181b-1-3p_L+1R-1	66	-13.34
ENSGALT00000005659	gga-miR-181b-5p_R+2	92	-11.14
ENSGALT00000005659	gga-miR-183	86	-15.88
ENSGALT00000005659	gga-miR-199-3p_L-1R+2	58	-32.49
ENSGALT00000005659	gga-miR-199b_L+1	58	-43.79
ENSGALT00000005659	gga-miR-19b-5p	67	-16.01
ENSGALT00000005659	gga-miR-204	95	-14.97
ENSGALT00000005659	gga-miR-20a-5p	98	-17.89
ENSGALT00000005659	gga-miR-20b-5p	98	-16.1
ENSGALT00000005659	gga-miR-2131-3p	59	-18.75
ENSGALT00000005659	gga-miR-2131-5p	56	-14.45
ENSGALT00000005659	gga-miR-218-5p	66	-14.53
ENSGALT00000005659	gga-miR-2184a-5p	51	-12.84
ENSGALT00000005659	gga-miR-29b-1-5p_L-2	96	-16.08
ENSGALT00000005659	gga-miR-29b-2-5p_L-2	96	-34.25
ENSGALT00000005659	gga-miR-3539	62	-16.71
ENSGALT00000005659	gga-miR-454-3p_R+2	52	-20.95
ENSGALT00000005659	gga-miR-6543-5p_1ss20TC	95	-39.01
ENSGALT00000005659	gga-miR-6544-5p_L-1R+1	76	-14.34
ENSGALT00000005659	gga-miR-6565-3p_R+1	82	-16.83
ENSGALT00000005659	gga-miR-6582-3p_L+1R-2	72	-16.57
ENSGALT00000005659	gga-miR-6669-3p_L-1R+1	72	-23.4
ENSGALT00000005659	gga-miR-6675-3p	89	-14.03
ENSGALT00000005659	gga-miR-6698-3p	53	-18.96
ENSGALT00000005659	gga-miR-6701-3p	89	-11.01
ENSGALT00000005659	gga-miR-7_R+2	90	-22.42
ENSGALT00000005659	gga-miR-7b_R+3	90	-21.56
ENSGALT00000005659	gga-miR-92-5p	93	-19.77
ENSGALT00000005659	gga-mir-205b-p3	76	-13.07
ENSGALT00000005659	gga-mir-6629-p3_1ss24CT	91	-18.47
ENSGALT00000005659	gga-mir-6694-p5	95	-12.03
ENSGALT00000005659	gga-mir-7474-p5	53	-10.32
ENSGALT00000006004	gga-miR-12277-3p_R+1	74	-22.52
ENSGALT00000006004	gga-miR-1609_L-1	62	-16.29
ENSGALT00000006004	gga-miR-1628	54	-18.86
ENSGALT00000006004	gga-miR-6663-5p_R+4	59	-19.86
ENSGALT00000006026	gga-miR-12216-3p	98	-24.21
ENSGALT00000006026	gga-miR-135a-5p	68	-12.89
ENSGALT00000006026	gga-miR-16-2-3p_L+1R-2	97	-10.96
ENSGALT00000006026	gga-miR-1731-5p	54	-13.31
ENSGALT00000006026	gga-mir-3539-p3_1ss22GT	76	-12.18
ENSGALT00000006051	gga-let-7l-3p_R+1	58	-11.05
ENSGALT00000006051	gga-miR-12291-3p_R+1	72	-24.9
ENSGALT00000006051	gga-miR-125b-5p	62	-18.8
ENSGALT00000006051	gga-miR-1456-3p_R+1	60	-28.74
ENSGALT00000006051	gga-miR-1553-3p_R+1	61	-46.06
ENSGALT00000006051	gga-miR-1574-3p_R+1	93	-39.83
ENSGALT00000006051	gga-miR-1618-5p	59	-23.44
ENSGALT00000006051	gga-miR-1641	83	-18.32
ENSGALT00000006051	gga-miR-1649-5p_R+3	54	-21.38
ENSGALT00000006051	gga-miR-17-3p_L-1R+3	85	-21.54
ENSGALT00000006051	gga-miR-1781-5p_R-1	68	-14.1
ENSGALT00000006051	gga-miR-200a-3p_R+1	61	-16
ENSGALT00000006051	gga-miR-3540_1ss22CT	52	-20.16
ENSGALT00000006051	gga-miR-365-1-5p_L-1R+1	88	-21.55
ENSGALT00000006051	gga-miR-365-2-5p_L-1R+1	88	-28.63
ENSGALT00000006051	gga-miR-6615-3p	82	-17.29
ENSGALT00000006051	gga-mir-6594-p3_1ss22GT	56	-16.83
ENSGALT00000006378	gga-miR-1306-5p_L-1R-2	99	-12.93
ENSGALT00000006378	gga-miR-1416-3p	87	-10.68
ENSGALT00000006378	gga-miR-144-3p_L-1R+1	85	-13.45
ENSGALT00000006378	gga-miR-1454_L-1R-1	96	-15.78
ENSGALT00000006378	gga-miR-1456-5p_L-1	64	-20.55
ENSGALT00000006378	gga-miR-153-3p_R+4	81	-15.54
ENSGALT00000006378	gga-miR-153-5p_L+1	57	-14.9
ENSGALT00000006378	gga-miR-1555-3p	96	-16.03
ENSGALT00000006378	gga-miR-16-1-3p	85	-15.82
ENSGALT00000006378	gga-miR-1693_L+1R+3	80	-20.41
ENSGALT00000006378	gga-miR-1744-3p	76	-12.56
ENSGALT00000006378	gga-miR-183	89	-15.85
ENSGALT00000006378	gga-miR-200a-3p_R+1	99	-20.56
ENSGALT00000006378	gga-miR-2131-3p	69	-10.09
ENSGALT00000006378	gga-miR-2131-5p	92	-20.19
ENSGALT00000006378	gga-miR-365-3p	76	-12.24
ENSGALT00000006378	gga-miR-6701-3p	65	-10.44
ENSGALT00000006378	gga-mir-33-2-p3	73	-16.44
ENSGALT00000006394	gga-let-7a-2-3p	75	-11.36
ENSGALT00000006394	gga-let-7c-3p	75	-11.36
ENSGALT00000006394	gga-miR-1595-5p_R-4_1ss13GC	91	-19.61
ENSGALT00000006394	gga-miR-1664-5p_L-1	95	-24.03
ENSGALT00000006394	gga-miR-6701-3p	87	-10.23
ENSGALT00000006444	gga-miR-153-5p_L+1	79	-13.75
ENSGALT00000006444	gga-miR-1626-5p_R-1	74	-12.41
ENSGALT00000006444	gga-miR-203a	57	-13.17
ENSGALT00000006444	gga-mir-205b-p3	63	-14.09
ENSGALT00000006719	gga-miR-12236-3p_R+1	87	-18.96
ENSGALT00000006719	gga-miR-12266-3p_R-1	98	-16.57
ENSGALT00000006719	gga-miR-122b-5p_L-1R+1	50	-36.95
ENSGALT00000006719	gga-miR-125b-5p	75	-19.94
ENSGALT00000006719	gga-miR-126-5p	76	-10.96
ENSGALT00000006719	gga-miR-128-3p	95	-34.93
ENSGALT00000006719	gga-miR-135a-2-3p_L-1R+1	60	-19.3
ENSGALT00000006719	gga-miR-140-3p_L+1	60	-18.07
ENSGALT00000006719	gga-miR-146c-3p_L-1R+1	56	-15.22
ENSGALT00000006719	gga-miR-148a-3p	65	-17.63
ENSGALT00000006719	gga-miR-148b-3p	65	-17.6
ENSGALT00000006719	gga-miR-1550-5p_R+1	88	-20.92
ENSGALT00000006719	gga-miR-1574-3p_R+1	77	-20.29
ENSGALT00000006719	gga-miR-1590_R-2	82	-11.43
ENSGALT00000006719	gga-miR-15a_R+1	51	-43.02
ENSGALT00000006719	gga-miR-15b-5p_R-1	51	-36.9
ENSGALT00000006719	gga-miR-15c-5p_R-1	52	-36.76
ENSGALT00000006719	gga-miR-16-5p	53	-18.81
ENSGALT00000006719	gga-miR-1626-5p_R-1	93	-20.12
ENSGALT00000006719	gga-miR-1664-3p_L+1	88	-31.19
ENSGALT00000006719	gga-miR-1674_R+1	75	-24.56
ENSGALT00000006719	gga-miR-1677-5p	53	-22.3
ENSGALT00000006719	gga-miR-1681_R+3	73	-15.81
ENSGALT00000006719	gga-miR-16c-5p	52	-19.31
ENSGALT00000006719	gga-miR-1738_R+1	52	-18.81
ENSGALT00000006719	gga-miR-1747-5p_R+1	74	-22.75
ENSGALT00000006719	gga-miR-1769-5p	72	-14.93
ENSGALT00000006719	gga-miR-1786_L+1	93	-10.98
ENSGALT00000006719	gga-miR-181a-5p	52	-17.16
ENSGALT00000006719	gga-miR-181b-5p_R+2	52	-18.76
ENSGALT00000006719	gga-miR-18a-5p_R+1	56	-19.85
ENSGALT00000006719	gga-miR-18b-5p_R+1	64	-17.07
ENSGALT00000006719	gga-miR-19a-3p	88	-15.78
ENSGALT00000006719	gga-miR-19b-3p	88	-13.14
ENSGALT00000006719	gga-miR-203a	96	-13.7
ENSGALT00000006719	gga-miR-2131-5p	78	-31.42
ENSGALT00000006719	gga-miR-214_R+1	83	-15.77
ENSGALT00000006719	gga-miR-215-5p_R+1	55	-13.67
ENSGALT00000006719	gga-miR-222b-5p_R-2	92	-20.11
ENSGALT00000006719	gga-miR-26a-3p_R-1	89	-14.75
ENSGALT00000006719	gga-miR-27b-3p	50	-38.79
ENSGALT00000006719	gga-miR-460b-3p_L-1R-1	63	-19.74
ENSGALT00000006719	gga-miR-6516-5p_L+1R-2	85	-15.57
ENSGALT00000006719	gga-miR-6553-3p_L+1	93	-39.23
ENSGALT00000006719	gga-miR-6583-5p	56	-16.98
ENSGALT00000006719	gga-miR-6669-3p_L-1R+1	50	-23.72
ENSGALT00000006719	gga-miR-6698-3p	90	-55.65
ENSGALT00000006719	gga-miR-726-5p_1ss4AG	90	-19.39
ENSGALT00000006719	gga-mir-1592-p3_1ss22GT	63	-20.33
ENSGALT00000006719	gga-mir-1786-p5	64	-15.64
ENSGALT00000007159	gga-miR-103-2-5p	81	-23.69
ENSGALT00000007159	gga-miR-103-3p	75	-52.09
ENSGALT00000007159	gga-miR-107-3p_R-1	75	-51.95
ENSGALT00000007159	gga-miR-107-5p	77	-29.03
ENSGALT00000007159	gga-miR-12209-5p	76	-16.28
ENSGALT00000007159	gga-miR-142-5p	93	-11.58
ENSGALT00000007159	gga-miR-1551-5p	77	-24.46
ENSGALT00000007159	gga-miR-15a_R+1	98	-31.28
ENSGALT00000007159	gga-miR-15b-5p_R-1	98	-27.25
ENSGALT00000007159	gga-miR-15c-5p_R-1	98	-26.29
ENSGALT00000007159	gga-miR-16-5p	98	-43.24
ENSGALT00000007159	gga-miR-1623_R-1	87	-51.45
ENSGALT00000007159	gga-miR-16c-5p	98	-53.68
ENSGALT00000007159	gga-miR-1781-3p	99	-10.57
ENSGALT00000007159	gga-miR-203a	85	-12.38
ENSGALT00000007159	gga-miR-21-5p_R+1	75	-11.64
ENSGALT00000007159	gga-miR-3538_R+3	92	-13.89
ENSGALT00000007159	gga-miR-383-3p	51	-23.55
ENSGALT00000007159	gga-miR-6604-5p	96	-19.28
ENSGALT00000007159	gga-mir-205b-p3	75	-10.76
ENSGALT00000007159	gga-mir-6629-p3_1ss24CT	84	-15.12
ENSGALT00000007159	gga-mir-6650-p3	75	-11.86
ENSGALT00000007311	gga-miR-106-3p_R+1	63	-11.89
ENSGALT00000007311	gga-miR-12286-5p_R-1	87	-38.62
ENSGALT00000007311	gga-miR-1551-3p	95	-25.78
ENSGALT00000007311	gga-miR-1553-5p	51	-23.46
ENSGALT00000007311	gga-miR-1649-5p_R+3	93	-24.7
ENSGALT00000007311	gga-miR-1651-3p_R+1	66	-11.89
ENSGALT00000007311	gga-miR-1663-3p	84	-16.69
ENSGALT00000007311	gga-miR-1668-3p	82	-12.08
ENSGALT00000007311	gga-miR-1682_R+1	92	-50.63
ENSGALT00000007311	gga-miR-1712-3p_1ss22GT	70	-20.4
ENSGALT00000007311	gga-miR-199-5p	55	-21.09
ENSGALT00000007311	gga-miR-19b-5p	91	-20.98
ENSGALT00000007311	gga-miR-214_R+1	92	-14.98
ENSGALT00000007311	gga-miR-22-5p	65	-16.84
ENSGALT00000007311	gga-miR-30c-1-3p_R+1	83	-25.25
ENSGALT00000007311	gga-miR-3594-3p_R+1	77	-29.74
ENSGALT00000007311	gga-miR-456-3p_1ss22AT	67	-39.4
ENSGALT00000007311	gga-miR-6586-5p	67	-23.88
ENSGALT00000007311	gga-miR-6663-5p_R+4	55	-29.79
ENSGALT00000007311	gga-miR-99a-3p_R+2	93	-13.81
ENSGALT00000007311	gga-mir-6594-p3_1ss22GT	89	-22.67
ENSGALT00000007326	gga-miR-106-3p_R+1	65	-15.46
ENSGALT00000007326	gga-miR-106-5p_R+1	53	-17.22
ENSGALT00000007326	gga-miR-12264-3p	95	-15.51
ENSGALT00000007326	gga-miR-12265-3p	77	-13.36
ENSGALT00000007326	gga-miR-12286-3p_R-1	54	-30.09
ENSGALT00000007326	gga-miR-128-3p	98	-22.46
ENSGALT00000007326	gga-miR-1329-5p	62	-28.41
ENSGALT00000007326	gga-miR-143-5p_R+1	60	-38.11
ENSGALT00000007326	gga-miR-1551-3p	76	-12.14
ENSGALT00000007326	gga-miR-1609_L-1	90	-18.13
ENSGALT00000007326	gga-miR-1668-3p	55	-24.91
ENSGALT00000007326	gga-miR-1698_R+1	54	-22.46
ENSGALT00000007326	gga-miR-17-5p_R-1	53	-15.59
ENSGALT00000007326	gga-miR-1703-5p	65	-25.71
ENSGALT00000007326	gga-miR-1706	85	-20.66
ENSGALT00000007326	gga-miR-181b-2-3p_L+2R-1	59	-16.07
ENSGALT00000007326	gga-miR-20a-5p	54	-16.52
ENSGALT00000007326	gga-miR-20b-5p	55	-15.62
ENSGALT00000007326	gga-miR-27b-3p	85	-20.96
ENSGALT00000007326	gga-miR-32-5p	90	-13.99
ENSGALT00000007326	gga-miR-34a-5p_R-1	60	-18.62
ENSGALT00000007326	gga-miR-34b-5p_L-1R+1_1	67	-16.6
ENSGALT00000007326	gga-miR-34b-5p_L-1R+1_2	67	-16.6
ENSGALT00000007326	gga-miR-3532-3p	76	-49.24
ENSGALT00000007326	gga-miR-363-3p_R-1	90	-13.84
ENSGALT00000007326	gga-miR-449a	66	-15.35
ENSGALT00000007326	gga-miR-449b-5p_R-1	68	-19.97
ENSGALT00000007326	gga-miR-449c-5p	65	-23.38
ENSGALT00000007326	gga-miR-449d-5p_R-2	67	-18.68
ENSGALT00000007326	gga-miR-458a-5p_R-1	93	-15.62
ENSGALT00000007326	gga-miR-6553-5p	97	-52.34
ENSGALT00000007326	gga-miR-6556-5p	65	-17.55
ENSGALT00000007326	gga-miR-6586-5p	55	-19.86
ENSGALT00000007326	gga-miR-92-3p_R+1	90	-13.4
ENSGALT00000007326	gga-mir-1592-p3_1ss22GT	89	-22.82
ENSGALT00000007439	gga-let-7j-3p	87	-12.54
ENSGALT00000007439	gga-miR-144-3p_L-1R+1	98	-13.82
ENSGALT00000007439	gga-miR-1663-5p_R+2	88	-24.53
ENSGALT00000007439	gga-miR-1738_R+1	85	-20.62
ENSGALT00000007439	gga-miR-196-2-3p	88	-12.93
ENSGALT00000007439	gga-miR-30a-5p_R+2	67	-10.51
ENSGALT00000007439	gga-miR-30d_R+2	67	-11.74
ENSGALT00000007439	gga-miR-30e-5p_R+5	68	-11.69
ENSGALT00000007439	gga-miR-33-3p_L+1R+1	98	-11.44
ENSGALT00000007523	gga-miR-12211-3p	88	-13.98
ENSGALT00000007523	gga-miR-1623_R-1	96	-13.92
ENSGALT00000007523	gga-miR-1736-3p	68	-12.22
ENSGALT00000007523	gga-miR-1769-5p	63	-17.2
ENSGALT00000007523	gga-miR-1798-3p_L-3R+2	96	-14.23
ENSGALT00000007523	gga-miR-26a-5p_R+1	75	-12.52
ENSGALT00000007523	gga-miR-3539	92	-15.3
ENSGALT00000007523	gga-miR-6544-5p_L-1R+1	91	-14.95
ENSGALT00000007523	gga-mir-1662-p3	91	-23.77
ENSGALT00000007539	gga-miR-1595-5p_R-4_1ss13GC	58	-16.13
ENSGALT00000007539	gga-miR-1651-3p_R+1	74	-14.38
ENSGALT00000007539	gga-miR-221-5p_L-1R-3	66	-18.91
ENSGALT00000007539	gga-miR-338-3p	83	-14.1
ENSGALT00000007539	gga-miR-6599-5p	51	-27.54
ENSGALT00000007539	gga-miR-6656-5p	87	-18.81
ENSGALT00000007608	gga-miR-128-3p	77	-15.84
ENSGALT00000007608	gga-miR-1329-5p	66	-18.19
ENSGALT00000007608	gga-miR-140-5p_L+1	50	-35.78
ENSGALT00000007608	gga-miR-1550-5p_R+1	99	-22.49
ENSGALT00000007608	gga-miR-1623_R-1	83	-25.85
ENSGALT00000007608	gga-miR-1649-5p_R+3	84	-23.3
ENSGALT00000007608	gga-miR-17-3p_L-1R+3	99	-15.53
ENSGALT00000007608	gga-miR-1724_R+1	71	-29.17
ENSGALT00000007608	gga-miR-1730-3p	68	-24.12
ENSGALT00000007608	gga-miR-1756a	54	-36.54
ENSGALT00000007608	gga-miR-222b-5p_R-2	84	-19.06
ENSGALT00000007608	gga-miR-3532-3p	84	-16.81
ENSGALT00000007608	gga-miR-6656-5p	98	-28.03
ENSGALT00000007608	gga-miR-6663-5p_R+4	72	-17.17
ENSGALT00000007608	gga-mir-6650-p3	87	-16.89
ENSGALT00000007721	gga-let-7j-3p	91	-25.67
ENSGALT00000007721	gga-miR-101-3p_R-1	67	-30.56
ENSGALT00000007721	gga-miR-12258-3p_1ss20TC	55	-100.47
ENSGALT00000007721	gga-miR-12270-3p	62	-63.21
ENSGALT00000007721	gga-miR-125b-5p	82	-49.62
ENSGALT00000007721	gga-miR-129-1-3p	79	-29.46
ENSGALT00000007721	gga-miR-132a-3p	57	-18.62
ENSGALT00000007721	gga-miR-1388a-3p	88	-60.53
ENSGALT00000007721	gga-miR-1388b-3p	88	-42.29
ENSGALT00000007721	gga-miR-143-5p_R+1	80	-39.29
ENSGALT00000007721	gga-miR-144-3p_L-1R+1	67	-40.8
ENSGALT00000007721	gga-miR-1467-5p	53	-57.86
ENSGALT00000007721	gga-miR-146b-3p_L+2	95	-36.93
ENSGALT00000007721	gga-miR-1623_R-1	51	-41.22
ENSGALT00000007721	gga-miR-1625-5p	53	-57.59
ENSGALT00000007721	gga-miR-1649-5p_R+3	97	-21.71
ENSGALT00000007721	gga-miR-1651-3p_R+1	57	-12.16
ENSGALT00000007721	gga-miR-1655-5p	82	-23.41
ENSGALT00000007721	gga-miR-1668-3p	85	-19.23
ENSGALT00000007721	gga-miR-1684a-5p	56	-49.25
ENSGALT00000007721	gga-miR-1689-5p	94	-56.3
ENSGALT00000007721	gga-miR-17-3p_L-1R+3	85	-21.21
ENSGALT00000007721	gga-miR-1720-5p_1ss11GA	72	-18.45
ENSGALT00000007721	gga-miR-1724_R+1	89	-108.56
ENSGALT00000007721	gga-miR-1732_R+2	72	-26.83
ENSGALT00000007721	gga-miR-1769-3p_R-1	53	-31.76
ENSGALT00000007721	gga-miR-1798-3p_L-3R+2	59	-15.52
ENSGALT00000007721	gga-miR-181a-5p	66	-30.79
ENSGALT00000007721	gga-miR-181b-1-3p_L+1R-1	58	-12.3
ENSGALT00000007721	gga-miR-181b-5p_R+2	66	-33.55
ENSGALT00000007721	gga-miR-196-1-3p_L+1R-1	53	-17.18
ENSGALT00000007721	gga-miR-200a-3p_R+1	80	-39.11
ENSGALT00000007721	gga-miR-205a	52	-37.52
ENSGALT00000007721	gga-miR-205b	52	-49.62
ENSGALT00000007721	gga-miR-21-3p_L-1R+1	80	-14.45
ENSGALT00000007721	gga-miR-212-3p	61	-27.89
ENSGALT00000007721	gga-miR-214b-3p	67	-15.48
ENSGALT00000007721	gga-miR-22-5p	62	-14.53
ENSGALT00000007721	gga-miR-221-5p_L-1R-3	55	-15.23
ENSGALT00000007721	gga-miR-222b-5p_R-2	81	-41.33
ENSGALT00000007721	gga-miR-30a-5p_R+2	51	-19.25
ENSGALT00000007721	gga-miR-30b-5p	51	-25.86
ENSGALT00000007721	gga-miR-30c-5p	52	-23.82
ENSGALT00000007721	gga-miR-30d_R+2	51	-20.85
ENSGALT00000007721	gga-miR-338-3p	86	-43.2
ENSGALT00000007721	gga-miR-3524a	74	-11.29
ENSGALT00000007721	gga-miR-3530-5p	94	-34.51
ENSGALT00000007721	gga-miR-3531-5p	92	-21.55
ENSGALT00000007721	gga-miR-365-3p	67	-13.19
ENSGALT00000007721	gga-miR-383-3p	72	-72.42
ENSGALT00000007721	gga-miR-449d-3p	54	-31.04
ENSGALT00000007721	gga-miR-458a-3p	85	-15.89
ENSGALT00000007721	gga-miR-460a-5p	50	-31.29
ENSGALT00000007721	gga-miR-6544-5p_L-1R+1	57	-10.56
ENSGALT00000007721	gga-miR-6548-5p	72	-10.16
ENSGALT00000007721	gga-miR-6550-3p_L+1	61	-26.82
ENSGALT00000007721	gga-miR-6553-3p_L+1	61	-13.48
ENSGALT00000007721	gga-miR-6555-3p_R+1	70	-14.46
ENSGALT00000007721	gga-miR-6555-5p	87	-47.24
ENSGALT00000007721	gga-miR-6566-3p_R+1	63	-32.28
ENSGALT00000007721	gga-miR-6583-5p	89	-17.04
ENSGALT00000007721	gga-miR-6586-5p	57	-40.06
ENSGALT00000007721	gga-miR-6656-5p	98	-48.62
ENSGALT00000007721	gga-mir-1628-p5_1ss13AG	87	-15.15
ENSGALT00000007721	gga-mir-1744-p5	67	-46.01
ENSGALT00000007721	gga-mir-219b-p5	55	-38.75
ENSGALT00000007721	gga-mir-33-2-p3	76	-21.24
ENSGALT00000007721	gga-mir-6594-p3_1ss22GT	57	-59.44
ENSGALT00000007721	gga-mir-6694-p5	75	-33.02
ENSGALT00000007948	gga-miR-106-5p_R+1	96	-11.93
ENSGALT00000007948	gga-miR-12211-5p	93	-14.52
ENSGALT00000007948	gga-miR-17-5p_R-1	96	-11.69
ENSGALT00000007948	gga-miR-187-5p_L-1R+2	73	-19.11
ENSGALT00000007948	gga-miR-20a-5p	96	-15.07
ENSGALT00000007948	gga-miR-20b-5p	96	-11.02
ENSGALT00000007948	gga-miR-21-3p_L-1R+1	94	-16.6
ENSGALT00000007948	gga-miR-216b	59	-11.96
ENSGALT00000007948	gga-miR-221-3p	90	-18.24
ENSGALT00000007948	gga-miR-222a_R-1	83	-16.02
ENSGALT00000007948	gga-miR-222b-3p_R+1	85	-14.86
ENSGALT00000007948	gga-miR-3538_R+3	84	-14.19
ENSGALT00000007948	gga-miR-6548-5p	94	-13.28
ENSGALT00000007948	gga-miR-6568-3p	88	-13.51
ENSGALT00000007948	gga-miR-6599-3p	85	-15.25
ENSGALT00000007980	gga-let-7a-2-3p	52	-24.48
ENSGALT00000007980	gga-let-7c-3p	50	-24.48
ENSGALT00000007980	gga-miR-103-3p	63	-45.01
ENSGALT00000007980	gga-miR-106-3p_R+1	51	-15.39
ENSGALT00000007980	gga-miR-106-5p_R+1	85	-14.08
ENSGALT00000007980	gga-miR-107-3p_R-1	63	-42.94
ENSGALT00000007980	gga-miR-12253-3p_L-2R+2	99	-19.31
ENSGALT00000007980	gga-miR-12256-3p_R+2	56	-22.59
ENSGALT00000007980	gga-miR-12273-3p_R+1	86	-22.12
ENSGALT00000007980	gga-miR-12282-3p	77	-26.15
ENSGALT00000007980	gga-miR-12286-3p_R-1	90	-104.79
ENSGALT00000007980	gga-miR-129-1-3p	58	-13.38
ENSGALT00000007980	gga-miR-130a-3p	55	-31.85
ENSGALT00000007980	gga-miR-130b-3p	56	-29.35
ENSGALT00000007980	gga-miR-130c-3p	55	-23.7
ENSGALT00000007980	gga-miR-1329-5p	59	-10.53
ENSGALT00000007980	gga-miR-132c-3p_L+2R-2	73	-51.2
ENSGALT00000007980	gga-miR-1397-5p_R+1	64	-19.44
ENSGALT00000007980	gga-miR-140-3p_L+1	57	-24.13
ENSGALT00000007980	gga-miR-145-5p_R-1	78	-33.26
ENSGALT00000007980	gga-miR-1453	72	-132.82
ENSGALT00000007980	gga-miR-1454_L-1R-1	75	-11.71
ENSGALT00000007980	gga-miR-1456-3p_R+1	76	-23.77
ENSGALT00000007980	gga-miR-1458	57	-13.27
ENSGALT00000007980	gga-miR-1467-3p_L+1	58	-64.35
ENSGALT00000007980	gga-miR-1467-5p	63	-44.31
ENSGALT00000007980	gga-miR-148a-3p	84	-27
ENSGALT00000007980	gga-miR-148b-3p	83	-29.88
ENSGALT00000007980	gga-miR-1590_R-2	57	-35.89
ENSGALT00000007980	gga-miR-1596-5p	60	-15.61
ENSGALT00000007980	gga-miR-1618-3p_L+1	52	-21.85
ENSGALT00000007980	gga-miR-1636_R+1	50	-52.77
ENSGALT00000007980	gga-miR-1651-3p_R+1	76	-12.81
ENSGALT00000007980	gga-miR-1684a-5p	84	-30.76
ENSGALT00000007980	gga-miR-1689-5p	56	-43.34
ENSGALT00000007980	gga-miR-17-5p_R-1	85	-13.84
ENSGALT00000007980	gga-miR-1728-3p	63	-36.6
ENSGALT00000007980	gga-miR-1769-5p	59	-14.44
ENSGALT00000007980	gga-miR-1773-5p	75	-111.55
ENSGALT00000007980	gga-miR-1782	77	-15.49
ENSGALT00000007980	gga-miR-18a-3p_R+1	79	-17.84
ENSGALT00000007980	gga-miR-20a-5p	85	-14.82
ENSGALT00000007980	gga-miR-20b-5p	85	-13.58
ENSGALT00000007980	gga-miR-210a-5p	79	-13
ENSGALT00000007980	gga-miR-2131-5p	79	-98.05
ENSGALT00000007980	gga-miR-216b	84	-48.02
ENSGALT00000007980	gga-miR-221-5p_L-1R-3	83	-18.96
ENSGALT00000007980	gga-miR-27b-5p_R-1	81	-12.19
ENSGALT00000007980	gga-miR-301a-3p_R-2	59	-34.46
ENSGALT00000007980	gga-miR-301b-3p_R-2	58	-36.79
ENSGALT00000007980	gga-miR-338-3p	50	-42.7
ENSGALT00000007980	gga-miR-3524a	79	-16.29
ENSGALT00000007980	gga-miR-3528_R+2	62	-71.71
ENSGALT00000007980	gga-miR-3529	97	-37.35
ENSGALT00000007980	gga-miR-3530-5p	75	-33.18
ENSGALT00000007980	gga-miR-460a-3p	80	-32.14
ENSGALT00000007980	gga-miR-6544-5p_L-1R+1	90	-27.66
ENSGALT00000007980	gga-miR-6550-3p_L+1	84	-71.3
ENSGALT00000007980	gga-miR-6568-3p	58	-17.74
ENSGALT00000007980	gga-miR-6599-5p	93	-36.48
ENSGALT00000007980	gga-miR-6654-3p_R-1	55	-98.11
ENSGALT00000007980	gga-miR-6656-5p	55	-24.57
ENSGALT00000007980	gga-mir-132c-p5	70	-14.03
ENSGALT00000007980	gga-mir-1592-p3_1ss22GT	53	-120.1
ENSGALT00000007980	gga-mir-16c-p3	50	-26.1
ENSGALT00000007980	gga-mir-1786-p5	68	-84.27
ENSGALT00000007980	gga-mir-6594-p3_1ss22GT	55	-61.4
ENSGALT00000007980	gga-mir-6694-p5	94	-11.08
ENSGALT00000008034	gga-miR-148a-3p	80	-24.29
ENSGALT00000008034	gga-miR-148b-3p	78	-21.51
ENSGALT00000008034	gga-miR-1730-3p	53	-28.12
ENSGALT00000008034	gga-miR-30a-3p	87	-10.66
ENSGALT00000008034	gga-miR-30e-3p_L+1	86	-10.66
ENSGALT00000008034	gga-mir-1592-p3_1ss22GT	69	-28.21
ENSGALT00000008397	gga-miR-12207-5p	90	-17.79
ENSGALT00000008397	gga-miR-130a-5p	77	-15.92
ENSGALT00000008397	gga-miR-130c-5p	77	-15.47
ENSGALT00000008397	gga-miR-1397-5p_R+1	86	-15.17
ENSGALT00000008397	gga-miR-1734	88	-17.6
ENSGALT00000008397	gga-miR-3528_R+2	96	-14.11
ENSGALT00000008397	gga-miR-490-5p	76	-12.28
ENSGALT00000008397	gga-miR-6544-5p_L-1R+1	83	-10.02
ENSGALT00000008397	gga-miR-6560-3p	71	-14.64
ENSGALT00000008397	gga-miR-6660-3p	94	-33.13
ENSGALT00000008397	gga-miR-7455-3p	93	-13.14
ENSGALT00000008397	gga-mir-6694-p5	86	-11.03
ENSGALT00000008397	gga-mir-7-3-p3	84	-10.99
ENSGALT00000008506	gga-miR-101-2-5p	97	-14.51
ENSGALT00000008506	gga-miR-128-3p	65	-16.72
ENSGALT00000008506	gga-miR-1553-5p	59	-16.51
ENSGALT00000008506	gga-miR-1681_R+3	83	-15.22
ENSGALT00000008506	gga-miR-1712-3p_1ss22GT	79	-13.23
ENSGALT00000008506	gga-miR-1724_R+1	73	-20.79
ENSGALT00000008506	gga-miR-1756a	57	-23.35
ENSGALT00000008506	gga-miR-1790	58	-19.95
ENSGALT00000008506	gga-miR-2131-3p	89	-18.23
ENSGALT00000008506	gga-miR-214b-5p_L+1R-2	83	-21.43
ENSGALT00000008506	gga-miR-217-3p_L-1	77	-13.12
ENSGALT00000008506	gga-miR-221-5p_L-1R-3	64	-17.07
ENSGALT00000008506	gga-miR-222b-5p_R-2	90	-28.57
ENSGALT00000008506	gga-miR-6555-3p_R+1	83	-20.11
ENSGALT00000008506	gga-miR-6586-5p	94	-16.65
ENSGALT00000008506	gga-miR-726-5p_1ss4AG	85	-13.04
ENSGALT00000008506	gga-mir-1744-p5	81	-16.14
ENSGALT00000008506	gga-mir-6594-p3_1ss22GT	92	-24.57
ENSGALT00000008792	gga-miR-1563	78	-15.95
ENSGALT00000008792	gga-miR-19a-5p_L+3R-2	79	-10.9
ENSGALT00000008792	gga-miR-200b-3p	61	-10.27
ENSGALT00000008792	gga-miR-429-3p	61	-10.04
ENSGALT00000008793	gga-miR-103-3p	54	-16.65
ENSGALT00000008793	gga-miR-107-3p_R-1	54	-15.92
ENSGALT00000008793	gga-miR-10b-3p_L+2R-1	90	-14.67
ENSGALT00000008793	gga-miR-12239-5p_R+1	87	-15.24
ENSGALT00000008793	gga-miR-12258-3p_1ss20TC	96	-25.58
ENSGALT00000008793	gga-miR-12266-3p_R-1	96	-16.21
ENSGALT00000008793	gga-miR-132a-3p	73	-15.54
ENSGALT00000008793	gga-miR-135a-5p	92	-13.14
ENSGALT00000008793	gga-miR-140-3p_L+1	97	-17.68
ENSGALT00000008793	gga-miR-143-3p_1ss22GT	75	-15.06
ENSGALT00000008793	gga-miR-1453	98	-26.19
ENSGALT00000008793	gga-miR-153-3p_R+4	89	-11.66
ENSGALT00000008793	gga-miR-155_R+1	77	-14.22
ENSGALT00000008793	gga-miR-1560-3p	56	-19.32
ENSGALT00000008793	gga-miR-1591-5p_R+1	73	-26.86
ENSGALT00000008793	gga-miR-1596-5p	97	-11.44
ENSGALT00000008793	gga-miR-1597-3p_L+1R-1	50	-15.87
ENSGALT00000008793	gga-miR-1609_L-1	97	-19.34
ENSGALT00000008793	gga-miR-1664-3p_L+1	99	-11.13
ENSGALT00000008793	gga-miR-1666_R+1_1ss4CT	93	-16.11
ENSGALT00000008793	gga-miR-1707_R-1	90	-17.47
ENSGALT00000008793	gga-miR-1738_R+1	80	-17.7
ENSGALT00000008793	gga-miR-1774	74	-22.82
ENSGALT00000008793	gga-miR-183	70	-22.23
ENSGALT00000008793	gga-miR-184-3p	84	-15.86
ENSGALT00000008793	gga-miR-18a-3p_R+1	93	-16.63
ENSGALT00000008793	gga-miR-18b-5p_R+1	57	-15.8
ENSGALT00000008793	gga-miR-191-3p	77	-17.85
ENSGALT00000008793	gga-miR-19b-5p	86	-13.32
ENSGALT00000008793	gga-miR-203a	95	-15.43
ENSGALT00000008793	gga-miR-212-3p	73	-14.81
ENSGALT00000008793	gga-miR-30a-3p	61	-15.73
ENSGALT00000008793	gga-miR-30e-3p_L+1	55	-15.81
ENSGALT00000008793	gga-miR-34a-5p_R-1	93	-30.34
ENSGALT00000008793	gga-miR-34b-5p_L-1R+1_1	93	-32.04
ENSGALT00000008793	gga-miR-34b-5p_L-1R+1_2	93	-32.04
ENSGALT00000008793	gga-miR-3531-5p	65	-17.77
ENSGALT00000008793	gga-miR-363-3p_R-1	69	-22.62
ENSGALT00000008793	gga-miR-449a	93	-35.23
ENSGALT00000008793	gga-miR-449b-5p_R-1	93	-39.02
ENSGALT00000008793	gga-miR-449c-5p	93	-38.94
ENSGALT00000008793	gga-miR-449d-5p_R-2	93	-31.34
ENSGALT00000008793	gga-miR-455-3p	58	-34.18
ENSGALT00000008793	gga-miR-551-5p	70	-13.49
ENSGALT00000008793	gga-miR-6544-5p_L-1R+1	77	-13.71
ENSGALT00000008793	gga-miR-6559-5p	84	-47.86
ENSGALT00000008793	gga-miR-6586-5p	91	-21.54
ENSGALT00000008793	gga-miR-6615-3p	91	-25.13
ENSGALT00000008793	gga-miR-6697-5p_1ss17AG	77	-21.32
ENSGALT00000008793	gga-miR-9-5p	86	-15.22
ENSGALT00000008793	gga-miR-92-3p_R+1	65	-16.21
ENSGALT00000008793	gga-mir-1592-p3_1ss22GT	52	-41
ENSGALT00000008793	gga-mir-26a-2-p3	95	-13.83
ENSGALT00000008793	gga-mir-7474-p5	72	-27.8
ENSGALT00000008794	gga-let-7a-5p	97	-17.58
ENSGALT00000008794	gga-let-7b	97	-17.32
ENSGALT00000008794	gga-let-7c-5p	97	-16.61
ENSGALT00000008794	gga-let-7d_R+1	97	-14.02
ENSGALT00000008794	gga-let-7f-5p	97	-16.72
ENSGALT00000008794	gga-let-7g-5p_R+1	97	-18.72
ENSGALT00000008794	gga-let-7i_R+1	97	-19.22
ENSGALT00000008794	gga-let-7k-5p	97	-15.82
ENSGALT00000008794	gga-let-7l-5p	97	-14.83
ENSGALT00000008794	gga-miR-10585-5p	95	-15.31
ENSGALT00000008794	gga-miR-106-3p_R+1	91	-16.34
ENSGALT00000008794	gga-miR-10b-3p_L+2R-1	83	-14.57
ENSGALT00000008794	gga-miR-1306-5p_L-1R-2	88	-16.66
ENSGALT00000008794	gga-miR-132c-3p_L+2R-2	93	-13.79
ENSGALT00000008794	gga-miR-138-2-3p_L+2R-1	98	-11.32
ENSGALT00000008794	gga-miR-143-3p_1ss22GT	85	-18.77
ENSGALT00000008794	gga-miR-146c-3p_L-1R+1	88	-13.22
ENSGALT00000008794	gga-miR-1555-3p	92	-18.3
ENSGALT00000008794	gga-miR-1563	72	-18.66
ENSGALT00000008794	gga-miR-1596-5p	96	-35.96
ENSGALT00000008794	gga-miR-17-3p_L-1R+3	57	-18.11
ENSGALT00000008794	gga-miR-1760_R-2	88	-19.07
ENSGALT00000008794	gga-miR-199-3p_L-1R+2	64	-29.97
ENSGALT00000008794	gga-miR-199b_L+1	64	-32.46
ENSGALT00000008794	gga-miR-1a-1-5p	58	-11.15
ENSGALT00000008794	gga-miR-1a-2-5p_R-1	70	-11.45
ENSGALT00000008794	gga-miR-1b-5p	58	-13.3
ENSGALT00000008794	gga-miR-200b-3p	78	-11.09
ENSGALT00000008794	gga-miR-20a-3p_L-5	92	-11.64
ENSGALT00000008794	gga-miR-24-5p	83	-15.45
ENSGALT00000008794	gga-miR-29b-3p	90	-20.19
ENSGALT00000008794	gga-miR-29c-3p_R+1	90	-22.99
ENSGALT00000008794	gga-miR-32-5p	71	-13.11
ENSGALT00000008794	gga-miR-33-3p_L+1R+1	81	-11.5
ENSGALT00000008794	gga-miR-338-5p	56	-13.7
ENSGALT00000008794	gga-miR-363-3p_R-1	66	-12.67
ENSGALT00000008794	gga-miR-429-3p	78	-10.81
ENSGALT00000008794	gga-miR-451	82	-14.4
ENSGALT00000008794	gga-miR-460a-5p	92	-11.31
ENSGALT00000008794	gga-miR-460b-3p_L-1R-1	91	-17.9
ENSGALT00000008794	gga-miR-6544-5p_L-1R+1	75	-10.61
ENSGALT00000008794	gga-miR-92-3p_R+1	67	-10.69
ENSGALT00000008794	gga-mir-1786-p5	73	-11.94
ENSGALT00000008794	gga-mir-6542-p5	63	-16.42
ENSGALT00000008808	gga-let-7a-3p	82	-12.05
ENSGALT00000008808	gga-let-7a-3p_1ss22CT	82	-10.25
ENSGALT00000008808	gga-miR-101-3p_R-1	78	-23.16
ENSGALT00000008808	gga-miR-106-3p_R+1	90	-43.08
ENSGALT00000008808	gga-miR-12229-5p_R-1	54	-20.6
ENSGALT00000008808	gga-miR-12253-3p_L-2R+2	80	-15.85
ENSGALT00000008808	gga-miR-12256-3p_R+2	99	-14.13
ENSGALT00000008808	gga-miR-12264-3p	68	-27.96
ENSGALT00000008808	gga-miR-12283-3p_R+1	94	-15.73
ENSGALT00000008808	gga-miR-125b-3p	83	-31.87
ENSGALT00000008808	gga-miR-130a-5p	75	-13.52
ENSGALT00000008808	gga-miR-130c-5p	75	-12.53
ENSGALT00000008808	gga-miR-1397-3p_R+1	90	-11.98
ENSGALT00000008808	gga-miR-143-3p_1ss22GT	76	-24.42
ENSGALT00000008808	gga-miR-144-3p_L-1R+1	88	-16.11
ENSGALT00000008808	gga-miR-1553-3p_R+1	74	-24.27
ENSGALT00000008808	gga-miR-1591-5p_R+1	83	-18.38
ENSGALT00000008808	gga-miR-1684b-3p	57	-10.43
ENSGALT00000008808	gga-miR-1689-5p	89	-16.72
ENSGALT00000008808	gga-miR-1698_R+1	86	-34.41
ENSGALT00000008808	gga-miR-1703-5p	86	-51.2
ENSGALT00000008808	gga-miR-1781-3p	50	-13.06
ENSGALT00000008808	gga-miR-181a-5p	68	-13.18
ENSGALT00000008808	gga-miR-181b-2-3p_L+2R-1	99	-12.53
ENSGALT00000008808	gga-miR-181b-5p_R+2	68	-13.51
ENSGALT00000008808	gga-miR-18b-3p_R-3	65	-16.46
ENSGALT00000008808	gga-miR-190a-5p_R+1	69	-20.18
ENSGALT00000008808	gga-miR-190b-5p	72	-28.41
ENSGALT00000008808	gga-miR-2131-3p	86	-11.51
ENSGALT00000008808	gga-miR-214b-3p	65	-23.59
ENSGALT00000008808	gga-miR-216a_R+1	93	-14.36
ENSGALT00000008808	gga-miR-2188-3p_L-1R+1	50	-39.43
ENSGALT00000008808	gga-miR-30a-3p	65	-39.65
ENSGALT00000008808	gga-miR-30e-3p_L+1	64	-16.86
ENSGALT00000008808	gga-miR-34a-3p_R-1	92	-31.51
ENSGALT00000008808	gga-miR-3530-5p	91	-14.58
ENSGALT00000008808	gga-miR-3539	56	-30.52
ENSGALT00000008808	gga-miR-363-5p	86	-33.24
ENSGALT00000008808	gga-miR-6555-5p	90	-35.08
ENSGALT00000008808	gga-miR-6663-5p_R+4	88	-62.68
ENSGALT00000008808	gga-miR-7_R+2	56	-19.97
ENSGALT00000008808	gga-miR-7b_R+3	55	-20
ENSGALT00000008808	gga-miR-9-3p_R+1	85	-12.72
ENSGALT00000008808	gga-miR-9-4-3p_L-1	84	-12.09
ENSGALT00000008808	gga-mir-26a-2-p3	78	-15.66
ENSGALT00000008808	gga-mir-7474-p5	65	-25.34
ENSGALT00000008861	gga-miR-138-2-3p_L+2R-1	59	-10.38
ENSGALT00000008861	gga-miR-1465	62	-19.17
ENSGALT00000008861	gga-miR-1559-3p	89	-13.17
ENSGALT00000008861	gga-miR-1730-3p	63	-15.73
ENSGALT00000008903	gga-miR-106-5p_R+1	82	-23.72
ENSGALT00000008903	gga-miR-12209-5p	87	-19.2
ENSGALT00000008903	gga-miR-12211-5p	76	-13.24
ENSGALT00000008903	gga-miR-12216-3p	97	-21.17
ENSGALT00000008903	gga-miR-1329-5p	81	-14.14
ENSGALT00000008903	gga-miR-132a-3p	74	-16.47
ENSGALT00000008903	gga-miR-143-3p_1ss22GT	65	-16.61
ENSGALT00000008903	gga-miR-143-5p_R+1	88	-19
ENSGALT00000008903	gga-miR-145-3p_L+2R-1	97	-24.01
ENSGALT00000008903	gga-miR-145-5p_R-1	63	-35.83
ENSGALT00000008903	gga-miR-1467-5p	56	-18.52
ENSGALT00000008903	gga-miR-1574-3p_R+1	60	-16.3
ENSGALT00000008903	gga-miR-1689-5p	97	-20.82
ENSGALT00000008903	gga-miR-17-5p_R-1	82	-27.96
ENSGALT00000008903	gga-miR-1744-3p	85	-19.2
ENSGALT00000008903	gga-miR-20a-5p	81	-23.86
ENSGALT00000008903	gga-miR-20b-5p	81	-25.93
ENSGALT00000008903	gga-miR-212-3p	54	-14.34
ENSGALT00000008903	gga-miR-22-3p	97	-17.57
ENSGALT00000008903	gga-miR-27b-5p_R-1	95	-28.13
ENSGALT00000008903	gga-miR-32-5p	82	-14.06
ENSGALT00000008903	gga-miR-3530-5p	96	-14.51
ENSGALT00000008903	gga-miR-3532-5p_L-2R+3	93	-19.65
ENSGALT00000008903	gga-miR-363-3p_R-1	82	-13.87
ENSGALT00000008903	gga-miR-6583-5p	72	-17.38
ENSGALT00000008903	gga-miR-6608-3p	93	-17.95
ENSGALT00000008903	gga-miR-6654-3p_R-1	69	-21.14
ENSGALT00000008903	gga-miR-6698-3p	69	-20.64
ENSGALT00000008903	gga-miR-92-3p_R+1	82	-20.94
ENSGALT00000008903	gga-mir-1563-p3	80	-11.66
ENSGALT00000008903	gga-mir-3535-p5	92	-14.33
ENSGALT00000008903	gga-mir-3539-p3_1ss22GT	89	-19.29
ENSGALT00000008903	gga-mir-7-3-p3	96	-11.43
ENSGALT00000009243	gga-miR-12266-5p	61	-17.35
ENSGALT00000009243	gga-miR-12286-5p_R-1	89	-22.73
ENSGALT00000009243	gga-miR-1306-5p_L-1R-2	70	-20.65
ENSGALT00000009243	gga-miR-146a-3p_R-2	79	-42.62
ENSGALT00000009243	gga-miR-1722-5p	65	-19.48
ENSGALT00000009243	gga-miR-1760_R-2	54	-16.57
ENSGALT00000009243	gga-miR-1773-5p	86	-23.02
ENSGALT00000009243	gga-miR-196-1-3p_L+1R-1	95	-14.8
ENSGALT00000009243	gga-miR-20a-3p_L-5	84	-18.7
ENSGALT00000009243	gga-miR-214_R+1	99	-14.19
ENSGALT00000009243	gga-miR-460a-5p	84	-18.47
ENSGALT00000009243	gga-miR-6543-5p_1ss20TC	50	-22.85
ENSGALT00000009243	gga-miR-6565-3p_R+1	73	-34.99
ENSGALT00000009243	gga-miR-6663-5p_R+4	60	-20.64
ENSGALT00000009385	gga-miR-29b-1-5p_L-2	50	-10.57
[truncated: 13,476 more rows]
