# Supplementary material for: Integrative analysis of circRNA, miRNA, and mRNA profiles to reveal ceRNA regulation in chicken muscle development from the embryonic to post-hatching periods
Source: BMC Genomics. 2022 May 3;23:342. doi: 10.1186/s12864-022-08525-5 (PMC9063329; doi:10.1186/s12864-022-08525-5)
Supplement: Supplementary file 10 — Additional file 10: Table S10. The circRNA-miRNA-mRNA network of profile 16. [file 12864_2022_8525_MOESM10_ESM.xlsx]

## Sheet: Sheet1
Table S10. The circRNA-miRNA-mRNA network of profile 16
RNA_class	RNA	miRNA	mRNA
circRNA	circRNA264	gga-let-7j-3p	ENSGALT00000000004
circRNA	circRNA264	gga-let-7j-3p	ENSGALT00000000963
circRNA	circRNA264	gga-let-7j-3p	ENSGALT00000003547
circRNA	circRNA264	gga-let-7j-3p	ENSGALT00000007439
circRNA	circRNA264	gga-let-7j-3p	ENSGALT00000007721
circRNA	circRNA264	gga-let-7j-3p	ENSGALT00000015379
circRNA	circRNA264	gga-let-7j-3p	ENSGALT00000020569
circRNA	circRNA264	gga-let-7j-3p	ENSGALT00000023545
circRNA	circRNA264	gga-let-7j-3p	ENSGALT00000024541
circRNA	circRNA264	gga-let-7j-3p	ENSGALT00000032786
circRNA	circRNA264	gga-let-7j-3p	ENSGALT00000033905
circRNA	circRNA264	gga-let-7j-3p	ENSGALT00000039726
circRNA	circRNA264	gga-let-7j-3p	ENSGALT00000044527
circRNA	circRNA264	gga-let-7j-3p	ENSGALT00000045256
circRNA	circRNA264	gga-let-7j-3p	ENSGALT00000046692
circRNA	circRNA264	gga-let-7j-3p	ENSGALT00000049014
circRNA	circRNA264	gga-let-7j-3p	ENSGALT00000067111
circRNA	circRNA264	gga-let-7j-3p	ENSGALT00000069706
circRNA	circRNA264	gga-let-7j-3p	ENSGALT00000071692
circRNA	circRNA264	gga-let-7j-3p	ENSGALT00000073163
circRNA	circRNA264	gga-let-7j-3p	ENSGALT00000074316
circRNA	circRNA264	gga-let-7j-3p	ENSGALT00000075450
circRNA	circRNA264	gga-let-7j-3p	ENSGALT00000075654
circRNA	circRNA264	gga-let-7j-3p	ENSGALT00000076317
circRNA	circRNA264	gga-let-7j-3p	ENSGALT00000077162
circRNA	circRNA264	gga-let-7j-3p	ENSGALT00000080978
circRNA	circRNA264	gga-let-7j-3p	ENSGALT00000085616
circRNA	circRNA249	gga-let-7l-3p_R+1	ENSGALT00000005513
circRNA	circRNA25	gga-let-7l-3p_R+1	ENSGALT00000005513
circRNA	circRNA286	gga-let-7l-3p_R+1	ENSGALT00000005513
circRNA	circRNA249	gga-let-7l-3p_R+1	ENSGALT00000005659
circRNA	circRNA25	gga-let-7l-3p_R+1	ENSGALT00000005659
circRNA	circRNA286	gga-let-7l-3p_R+1	ENSGALT00000005659
circRNA	circRNA249	gga-let-7l-3p_R+1	ENSGALT00000006051
circRNA	circRNA25	gga-let-7l-3p_R+1	ENSGALT00000006051
circRNA	circRNA286	gga-let-7l-3p_R+1	ENSGALT00000006051
circRNA	circRNA249	gga-let-7l-3p_R+1	ENSGALT00000009519
circRNA	circRNA25	gga-let-7l-3p_R+1	ENSGALT00000009519
circRNA	circRNA286	gga-let-7l-3p_R+1	ENSGALT00000009519
circRNA	circRNA249	gga-let-7l-3p_R+1	ENSGALT00000009602
circRNA	circRNA25	gga-let-7l-3p_R+1	ENSGALT00000009602
circRNA	circRNA286	gga-let-7l-3p_R+1	ENSGALT00000009602
circRNA	circRNA249	gga-let-7l-3p_R+1	ENSGALT00000012184
circRNA	circRNA25	gga-let-7l-3p_R+1	ENSGALT00000012184
circRNA	circRNA286	gga-let-7l-3p_R+1	ENSGALT00000012184
circRNA	circRNA249	gga-let-7l-3p_R+1	ENSGALT00000015385
circRNA	circRNA25	gga-let-7l-3p_R+1	ENSGALT00000015385
circRNA	circRNA286	gga-let-7l-3p_R+1	ENSGALT00000015385
circRNA	circRNA249	gga-let-7l-3p_R+1	ENSGALT00000015549
circRNA	circRNA25	gga-let-7l-3p_R+1	ENSGALT00000015549
circRNA	circRNA286	gga-let-7l-3p_R+1	ENSGALT00000015549
circRNA	circRNA249	gga-let-7l-3p_R+1	ENSGALT00000022862
circRNA	circRNA25	gga-let-7l-3p_R+1	ENSGALT00000022862
circRNA	circRNA286	gga-let-7l-3p_R+1	ENSGALT00000022862
circRNA	circRNA249	gga-let-7l-3p_R+1	ENSGALT00000023323
circRNA	circRNA25	gga-let-7l-3p_R+1	ENSGALT00000023323
circRNA	circRNA286	gga-let-7l-3p_R+1	ENSGALT00000023323
circRNA	circRNA249	gga-let-7l-3p_R+1	ENSGALT00000023442
circRNA	circRNA25	gga-let-7l-3p_R+1	ENSGALT00000023442
circRNA	circRNA286	gga-let-7l-3p_R+1	ENSGALT00000023442
circRNA	circRNA249	gga-let-7l-3p_R+1	ENSGALT00000024886
circRNA	circRNA25	gga-let-7l-3p_R+1	ENSGALT00000024886
circRNA	circRNA286	gga-let-7l-3p_R+1	ENSGALT00000024886
circRNA	circRNA249	gga-let-7l-3p_R+1	ENSGALT00000037540
circRNA	circRNA25	gga-let-7l-3p_R+1	ENSGALT00000037540
circRNA	circRNA286	gga-let-7l-3p_R+1	ENSGALT00000037540
circRNA	circRNA249	gga-let-7l-3p_R+1	ENSGALT00000037840
circRNA	circRNA25	gga-let-7l-3p_R+1	ENSGALT00000037840
circRNA	circRNA286	gga-let-7l-3p_R+1	ENSGALT00000037840
circRNA	circRNA249	gga-let-7l-3p_R+1	ENSGALT00000041383
circRNA	circRNA25	gga-let-7l-3p_R+1	ENSGALT00000041383
circRNA	circRNA286	gga-let-7l-3p_R+1	ENSGALT00000041383
circRNA	circRNA249	gga-let-7l-3p_R+1	ENSGALT00000043218
circRNA	circRNA25	gga-let-7l-3p_R+1	ENSGALT00000043218
circRNA	circRNA286	gga-let-7l-3p_R+1	ENSGALT00000043218
circRNA	circRNA249	gga-let-7l-3p_R+1	ENSGALT00000046049
circRNA	circRNA25	gga-let-7l-3p_R+1	ENSGALT00000046049
circRNA	circRNA286	gga-let-7l-3p_R+1	ENSGALT00000046049
circRNA	circRNA249	gga-let-7l-3p_R+1	ENSGALT00000047022
circRNA	circRNA25	gga-let-7l-3p_R+1	ENSGALT00000047022
circRNA	circRNA286	gga-let-7l-3p_R+1	ENSGALT00000047022
circRNA	circRNA249	gga-let-7l-3p_R+1	ENSGALT00000048188
circRNA	circRNA25	gga-let-7l-3p_R+1	ENSGALT00000048188
circRNA	circRNA286	gga-let-7l-3p_R+1	ENSGALT00000048188
circRNA	circRNA249	gga-let-7l-3p_R+1	ENSGALT00000048539
circRNA	circRNA25	gga-let-7l-3p_R+1	ENSGALT00000048539
circRNA	circRNA286	gga-let-7l-3p_R+1	ENSGALT00000048539
circRNA	circRNA249	gga-let-7l-3p_R+1	ENSGALT00000051222
circRNA	circRNA25	gga-let-7l-3p_R+1	ENSGALT00000051222
circRNA	circRNA286	gga-let-7l-3p_R+1	ENSGALT00000051222
circRNA	circRNA249	gga-let-7l-3p_R+1	ENSGALT00000052439
circRNA	circRNA25	gga-let-7l-3p_R+1	ENSGALT00000052439
circRNA	circRNA286	gga-let-7l-3p_R+1	ENSGALT00000052439
circRNA	circRNA249	gga-let-7l-3p_R+1	ENSGALT00000058541
circRNA	circRNA25	gga-let-7l-3p_R+1	ENSGALT00000058541
circRNA	circRNA286	gga-let-7l-3p_R+1	ENSGALT00000058541
circRNA	circRNA249	gga-let-7l-3p_R+1	ENSGALT00000059857
circRNA	circRNA25	gga-let-7l-3p_R+1	ENSGALT00000059857
circRNA	circRNA286	gga-let-7l-3p_R+1	ENSGALT00000059857
circRNA	circRNA249	gga-let-7l-3p_R+1	ENSGALT00000059924
circRNA	circRNA25	gga-let-7l-3p_R+1	ENSGALT00000059924
circRNA	circRNA286	gga-let-7l-3p_R+1	ENSGALT00000059924
circRNA	circRNA249	gga-let-7l-3p_R+1	ENSGALT00000060312
circRNA	circRNA25	gga-let-7l-3p_R+1	ENSGALT00000060312
circRNA	circRNA286	gga-let-7l-3p_R+1	ENSGALT00000060312
circRNA	circRNA249	gga-let-7l-3p_R+1	ENSGALT00000066692
circRNA	circRNA25	gga-let-7l-3p_R+1	ENSGALT00000066692
circRNA	circRNA286	gga-let-7l-3p_R+1	ENSGALT00000066692
circRNA	circRNA249	gga-let-7l-3p_R+1	ENSGALT00000067111
circRNA	circRNA25	gga-let-7l-3p_R+1	ENSGALT00000067111
circRNA	circRNA286	gga-let-7l-3p_R+1	ENSGALT00000067111
circRNA	circRNA249	gga-let-7l-3p_R+1	ENSGALT00000067267
circRNA	circRNA25	gga-let-7l-3p_R+1	ENSGALT00000067267
circRNA	circRNA286	gga-let-7l-3p_R+1	ENSGALT00000067267
circRNA	circRNA249	gga-let-7l-3p_R+1	ENSGALT00000071768
circRNA	circRNA25	gga-let-7l-3p_R+1	ENSGALT00000071768
circRNA	circRNA286	gga-let-7l-3p_R+1	ENSGALT00000071768
circRNA	circRNA249	gga-let-7l-3p_R+1	ENSGALT00000072039
circRNA	circRNA25	gga-let-7l-3p_R+1	ENSGALT00000072039
circRNA	circRNA286	gga-let-7l-3p_R+1	ENSGALT00000072039
circRNA	circRNA249	gga-let-7l-3p_R+1	ENSGALT00000074237
circRNA	circRNA25	gga-let-7l-3p_R+1	ENSGALT00000074237
circRNA	circRNA286	gga-let-7l-3p_R+1	ENSGALT00000074237
circRNA	circRNA249	gga-let-7l-3p_R+1	ENSGALT00000078052
circRNA	circRNA25	gga-let-7l-3p_R+1	ENSGALT00000078052
circRNA	circRNA286	gga-let-7l-3p_R+1	ENSGALT00000078052
circRNA	circRNA249	gga-let-7l-3p_R+1	ENSGALT00000079059
circRNA	circRNA25	gga-let-7l-3p_R+1	ENSGALT00000079059
circRNA	circRNA286	gga-let-7l-3p_R+1	ENSGALT00000079059
circRNA	circRNA249	gga-let-7l-3p_R+1	ENSGALT00000084875
circRNA	circRNA25	gga-let-7l-3p_R+1	ENSGALT00000084875
circRNA	circRNA286	gga-let-7l-3p_R+1	ENSGALT00000084875
circRNA	circRNA249	gga-let-7l-3p_R+1	ENSGALT00000085616
circRNA	circRNA25	gga-let-7l-3p_R+1	ENSGALT00000085616
circRNA	circRNA286	gga-let-7l-3p_R+1	ENSGALT00000085616
circRNA	circRNA249	gga-let-7l-3p_R+1	ENSGALT00000085687
circRNA	circRNA25	gga-let-7l-3p_R+1	ENSGALT00000085687
circRNA	circRNA286	gga-let-7l-3p_R+1	ENSGALT00000085687
circRNA	circRNA249	gga-let-7l-3p_R+1	ENSGALT00000086032
circRNA	circRNA25	gga-let-7l-3p_R+1	ENSGALT00000086032
circRNA	circRNA286	gga-let-7l-3p_R+1	ENSGALT00000086032
circRNA	circRNA226	gga-miR-100-3p_L+1	ENSGALT00000000132
circRNA	circRNA226	gga-miR-100-3p_L+1	ENSGALT00000002930
circRNA	circRNA226	gga-miR-100-3p_L+1	ENSGALT00000003547
circRNA	circRNA226	gga-miR-100-3p_L+1	ENSGALT00000009602
circRNA	circRNA226	gga-miR-100-3p_L+1	ENSGALT00000011909
circRNA	circRNA226	gga-miR-100-3p_L+1	ENSGALT00000018362
circRNA	circRNA226	gga-miR-100-3p_L+1	ENSGALT00000018840
circRNA	circRNA226	gga-miR-100-3p_L+1	ENSGALT00000037347
circRNA	circRNA226	gga-miR-100-3p_L+1	ENSGALT00000039524
circRNA	circRNA226	gga-miR-100-3p_L+1	ENSGALT00000044527
circRNA	circRNA226	gga-miR-100-3p_L+1	ENSGALT00000052977
circRNA	circRNA226	gga-miR-100-3p_L+1	ENSGALT00000056755
circRNA	circRNA226	gga-miR-100-3p_L+1	ENSGALT00000071516
circRNA	circRNA226	gga-miR-100-3p_L+1	ENSGALT00000074237
circRNA	circRNA226	gga-miR-100-3p_L+1	ENSGALT00000075702
circRNA	circRNA226	gga-miR-100-3p_L+1	ENSGALT00000075974
circRNA	circRNA226	gga-miR-100-3p_L+1	ENSGALT00000079974
circRNA	circRNA226	gga-miR-100-3p_L+1	ENSGALT00000085616
circRNA	circRNA226	gga-miR-100-3p_L+1	ENSGALT00000088257
circRNA	circRNA226	gga-miR-100-3p_L+1	ENSGALT00000088737
circRNA	circRNA226	gga-miR-100-3p_L+1	ENSGALT00000089776
circRNA	ciRNA17	gga-miR-101-2-5p	ENSGALT00000004693
circRNA	ciRNA17	gga-miR-101-2-5p	ENSGALT00000005111
circRNA	ciRNA17	gga-miR-101-2-5p	ENSGALT00000005659
circRNA	ciRNA17	gga-miR-101-2-5p	ENSGALT00000008506
circRNA	ciRNA17	gga-miR-101-2-5p	ENSGALT00000014960
circRNA	ciRNA17	gga-miR-101-2-5p	ENSGALT00000024865
circRNA	ciRNA17	gga-miR-101-2-5p	ENSGALT00000027680
circRNA	ciRNA17	gga-miR-101-2-5p	ENSGALT00000030196
circRNA	ciRNA17	gga-miR-101-2-5p	ENSGALT00000031806
circRNA	ciRNA17	gga-miR-101-2-5p	ENSGALT00000033905
circRNA	ciRNA17	gga-miR-101-2-5p	ENSGALT00000038686
circRNA	ciRNA17	gga-miR-101-2-5p	ENSGALT00000039957
circRNA	ciRNA17	gga-miR-101-2-5p	ENSGALT00000043218
circRNA	ciRNA17	gga-miR-101-2-5p	ENSGALT00000043812
circRNA	ciRNA17	gga-miR-101-2-5p	ENSGALT00000046080
circRNA	ciRNA17	gga-miR-101-2-5p	ENSGALT00000047022
circRNA	ciRNA17	gga-miR-101-2-5p	ENSGALT00000053433
circRNA	ciRNA17	gga-miR-101-2-5p	ENSGALT00000054821
circRNA	ciRNA17	gga-miR-101-2-5p	ENSGALT00000073210
circRNA	ciRNA17	gga-miR-101-2-5p	ENSGALT00000082876
circRNA	ciRNA17	gga-miR-101-2-5p	ENSGALT00000083827
circRNA	ciRNA17	gga-miR-101-2-5p	ENSGALT00000086458
circRNA	ciRNA17	gga-miR-101-2-5p	ENSGALT00000086825
circRNA	ciRNA17	gga-miR-101-2-5p	ENSGALT00000087126
circRNA	circRNA146	gga-miR-103-2-5p	ENSGALT00000002244
circRNA	circRNA200	gga-miR-103-2-5p	ENSGALT00000002244
circRNA	circRNA224	gga-miR-103-2-5p	ENSGALT00000002244
circRNA	circRNA226	gga-miR-103-2-5p	ENSGALT00000002244
circRNA	circRNA311	gga-miR-103-2-5p	ENSGALT00000002244
circRNA	circRNA312	gga-miR-103-2-5p	ENSGALT00000002244
circRNA	circRNA351	gga-miR-103-2-5p	ENSGALT00000002244
circRNA	circRNA41	gga-miR-103-2-5p	ENSGALT00000002244
circRNA	circRNA516	gga-miR-103-2-5p	ENSGALT00000002244
circRNA	circRNA540	gga-miR-103-2-5p	ENSGALT00000002244
circRNA	circRNA638	gga-miR-103-2-5p	ENSGALT00000002244
circRNA	circRNA707	gga-miR-103-2-5p	ENSGALT00000002244
circRNA	circRNA853	gga-miR-103-2-5p	ENSGALT00000002244
circRNA	circRNA146	gga-miR-103-2-5p	ENSGALT00000007159
circRNA	circRNA200	gga-miR-103-2-5p	ENSGALT00000007159
circRNA	circRNA224	gga-miR-103-2-5p	ENSGALT00000007159
circRNA	circRNA226	gga-miR-103-2-5p	ENSGALT00000007159
circRNA	circRNA311	gga-miR-103-2-5p	ENSGALT00000007159
circRNA	circRNA312	gga-miR-103-2-5p	ENSGALT00000007159
circRNA	circRNA351	gga-miR-103-2-5p	ENSGALT00000007159
circRNA	circRNA41	gga-miR-103-2-5p	ENSGALT00000007159
circRNA	circRNA516	gga-miR-103-2-5p	ENSGALT00000007159
circRNA	circRNA540	gga-miR-103-2-5p	ENSGALT00000007159
circRNA	circRNA638	gga-miR-103-2-5p	ENSGALT00000007159
circRNA	circRNA707	gga-miR-103-2-5p	ENSGALT00000007159
circRNA	circRNA853	gga-miR-103-2-5p	ENSGALT00000007159
circRNA	circRNA146	gga-miR-103-2-5p	ENSGALT00000009602
circRNA	circRNA200	gga-miR-103-2-5p	ENSGALT00000009602
circRNA	circRNA224	gga-miR-103-2-5p	ENSGALT00000009602
circRNA	circRNA226	gga-miR-103-2-5p	ENSGALT00000009602
circRNA	circRNA311	gga-miR-103-2-5p	ENSGALT00000009602
circRNA	circRNA312	gga-miR-103-2-5p	ENSGALT00000009602
circRNA	circRNA351	gga-miR-103-2-5p	ENSGALT00000009602
circRNA	circRNA41	gga-miR-103-2-5p	ENSGALT00000009602
circRNA	circRNA516	gga-miR-103-2-5p	ENSGALT00000009602
circRNA	circRNA540	gga-miR-103-2-5p	ENSGALT00000009602
circRNA	circRNA638	gga-miR-103-2-5p	ENSGALT00000009602
circRNA	circRNA707	gga-miR-103-2-5p	ENSGALT00000009602
circRNA	circRNA853	gga-miR-103-2-5p	ENSGALT00000009602
circRNA	circRNA146	gga-miR-103-2-5p	ENSGALT00000013331
circRNA	circRNA200	gga-miR-103-2-5p	ENSGALT00000013331
circRNA	circRNA224	gga-miR-103-2-5p	ENSGALT00000013331
circRNA	circRNA226	gga-miR-103-2-5p	ENSGALT00000013331
circRNA	circRNA311	gga-miR-103-2-5p	ENSGALT00000013331
circRNA	circRNA312	gga-miR-103-2-5p	ENSGALT00000013331
circRNA	circRNA351	gga-miR-103-2-5p	ENSGALT00000013331
circRNA	circRNA41	gga-miR-103-2-5p	ENSGALT00000013331
circRNA	circRNA516	gga-miR-103-2-5p	ENSGALT00000013331
circRNA	circRNA540	gga-miR-103-2-5p	ENSGALT00000013331
circRNA	circRNA638	gga-miR-103-2-5p	ENSGALT00000013331
circRNA	circRNA707	gga-miR-103-2-5p	ENSGALT00000013331
circRNA	circRNA853	gga-miR-103-2-5p	ENSGALT00000013331
circRNA	circRNA146	gga-miR-103-2-5p	ENSGALT00000014487
circRNA	circRNA200	gga-miR-103-2-5p	ENSGALT00000014487
circRNA	circRNA224	gga-miR-103-2-5p	ENSGALT00000014487
circRNA	circRNA226	gga-miR-103-2-5p	ENSGALT00000014487
circRNA	circRNA311	gga-miR-103-2-5p	ENSGALT00000014487
circRNA	circRNA312	gga-miR-103-2-5p	ENSGALT00000014487
circRNA	circRNA351	gga-miR-103-2-5p	ENSGALT00000014487
circRNA	circRNA41	gga-miR-103-2-5p	ENSGALT00000014487
circRNA	circRNA516	gga-miR-103-2-5p	ENSGALT00000014487
circRNA	circRNA540	gga-miR-103-2-5p	ENSGALT00000014487
circRNA	circRNA638	gga-miR-103-2-5p	ENSGALT00000014487
circRNA	circRNA707	gga-miR-103-2-5p	ENSGALT00000014487
circRNA	circRNA853	gga-miR-103-2-5p	ENSGALT00000014487
circRNA	circRNA146	gga-miR-103-2-5p	ENSGALT00000017484
circRNA	circRNA200	gga-miR-103-2-5p	ENSGALT00000017484
circRNA	circRNA224	gga-miR-103-2-5p	ENSGALT00000017484
circRNA	circRNA226	gga-miR-103-2-5p	ENSGALT00000017484
circRNA	circRNA311	gga-miR-103-2-5p	ENSGALT00000017484
circRNA	circRNA312	gga-miR-103-2-5p	ENSGALT00000017484
circRNA	circRNA351	gga-miR-103-2-5p	ENSGALT00000017484
circRNA	circRNA41	gga-miR-103-2-5p	ENSGALT00000017484
circRNA	circRNA516	gga-miR-103-2-5p	ENSGALT00000017484
circRNA	circRNA540	gga-miR-103-2-5p	ENSGALT00000017484
circRNA	circRNA638	gga-miR-103-2-5p	ENSGALT00000017484
circRNA	circRNA707	gga-miR-103-2-5p	ENSGALT00000017484
circRNA	circRNA853	gga-miR-103-2-5p	ENSGALT00000017484
circRNA	circRNA146	gga-miR-103-2-5p	ENSGALT00000017947
circRNA	circRNA200	gga-miR-103-2-5p	ENSGALT00000017947
circRNA	circRNA224	gga-miR-103-2-5p	ENSGALT00000017947
circRNA	circRNA226	gga-miR-103-2-5p	ENSGALT00000017947
circRNA	circRNA311	gga-miR-103-2-5p	ENSGALT00000017947
circRNA	circRNA312	gga-miR-103-2-5p	ENSGALT00000017947
circRNA	circRNA351	gga-miR-103-2-5p	ENSGALT00000017947
circRNA	circRNA41	gga-miR-103-2-5p	ENSGALT00000017947
circRNA	circRNA516	gga-miR-103-2-5p	ENSGALT00000017947
circRNA	circRNA540	gga-miR-103-2-5p	ENSGALT00000017947
circRNA	circRNA638	gga-miR-103-2-5p	ENSGALT00000017947
circRNA	circRNA707	gga-miR-103-2-5p	ENSGALT00000017947
circRNA	circRNA853	gga-miR-103-2-5p	ENSGALT00000017947
circRNA	circRNA146	gga-miR-103-2-5p	ENSGALT00000018074
circRNA	circRNA200	gga-miR-103-2-5p	ENSGALT00000018074
circRNA	circRNA224	gga-miR-103-2-5p	ENSGALT00000018074
circRNA	circRNA226	gga-miR-103-2-5p	ENSGALT00000018074
circRNA	circRNA311	gga-miR-103-2-5p	ENSGALT00000018074
circRNA	circRNA312	gga-miR-103-2-5p	ENSGALT00000018074
circRNA	circRNA351	gga-miR-103-2-5p	ENSGALT00000018074
circRNA	circRNA41	gga-miR-103-2-5p	ENSGALT00000018074
circRNA	circRNA516	gga-miR-103-2-5p	ENSGALT00000018074
circRNA	circRNA540	gga-miR-103-2-5p	ENSGALT00000018074
circRNA	circRNA638	gga-miR-103-2-5p	ENSGALT00000018074
circRNA	circRNA707	gga-miR-103-2-5p	ENSGALT00000018074
circRNA	circRNA853	gga-miR-103-2-5p	ENSGALT00000018074
circRNA	circRNA146	gga-miR-103-2-5p	ENSGALT00000023784
circRNA	circRNA200	gga-miR-103-2-5p	ENSGALT00000023784
circRNA	circRNA224	gga-miR-103-2-5p	ENSGALT00000023784
circRNA	circRNA226	gga-miR-103-2-5p	ENSGALT00000023784
circRNA	circRNA311	gga-miR-103-2-5p	ENSGALT00000023784
circRNA	circRNA312	gga-miR-103-2-5p	ENSGALT00000023784
circRNA	circRNA351	gga-miR-103-2-5p	ENSGALT00000023784
circRNA	circRNA41	gga-miR-103-2-5p	ENSGALT00000023784
circRNA	circRNA516	gga-miR-103-2-5p	ENSGALT00000023784
circRNA	circRNA540	gga-miR-103-2-5p	ENSGALT00000023784
circRNA	circRNA638	gga-miR-103-2-5p	ENSGALT00000023784
circRNA	circRNA707	gga-miR-103-2-5p	ENSGALT00000023784
circRNA	circRNA853	gga-miR-103-2-5p	ENSGALT00000023784
circRNA	circRNA146	gga-miR-103-2-5p	ENSGALT00000030196
circRNA	circRNA200	gga-miR-103-2-5p	ENSGALT00000030196
circRNA	circRNA224	gga-miR-103-2-5p	ENSGALT00000030196
circRNA	circRNA226	gga-miR-103-2-5p	ENSGALT00000030196
circRNA	circRNA311	gga-miR-103-2-5p	ENSGALT00000030196
circRNA	circRNA312	gga-miR-103-2-5p	ENSGALT00000030196
circRNA	circRNA351	gga-miR-103-2-5p	ENSGALT00000030196
circRNA	circRNA41	gga-miR-103-2-5p	ENSGALT00000030196
circRNA	circRNA516	gga-miR-103-2-5p	ENSGALT00000030196
circRNA	circRNA540	gga-miR-103-2-5p	ENSGALT00000030196
circRNA	circRNA638	gga-miR-103-2-5p	ENSGALT00000030196
circRNA	circRNA707	gga-miR-103-2-5p	ENSGALT00000030196
circRNA	circRNA853	gga-miR-103-2-5p	ENSGALT00000030196
circRNA	circRNA146	gga-miR-103-2-5p	ENSGALT00000033873
circRNA	circRNA200	gga-miR-103-2-5p	ENSGALT00000033873
circRNA	circRNA224	gga-miR-103-2-5p	ENSGALT00000033873
circRNA	circRNA226	gga-miR-103-2-5p	ENSGALT00000033873
circRNA	circRNA311	gga-miR-103-2-5p	ENSGALT00000033873
circRNA	circRNA312	gga-miR-103-2-5p	ENSGALT00000033873
circRNA	circRNA351	gga-miR-103-2-5p	ENSGALT00000033873
circRNA	circRNA41	gga-miR-103-2-5p	ENSGALT00000033873
circRNA	circRNA516	gga-miR-103-2-5p	ENSGALT00000033873
circRNA	circRNA540	gga-miR-103-2-5p	ENSGALT00000033873
circRNA	circRNA638	gga-miR-103-2-5p	ENSGALT00000033873
circRNA	circRNA707	gga-miR-103-2-5p	ENSGALT00000033873
circRNA	circRNA853	gga-miR-103-2-5p	ENSGALT00000033873
circRNA	circRNA146	gga-miR-103-2-5p	ENSGALT00000039082
circRNA	circRNA200	gga-miR-103-2-5p	ENSGALT00000039082
circRNA	circRNA224	gga-miR-103-2-5p	ENSGALT00000039082
circRNA	circRNA226	gga-miR-103-2-5p	ENSGALT00000039082
circRNA	circRNA311	gga-miR-103-2-5p	ENSGALT00000039082
circRNA	circRNA312	gga-miR-103-2-5p	ENSGALT00000039082
circRNA	circRNA351	gga-miR-103-2-5p	ENSGALT00000039082
circRNA	circRNA41	gga-miR-103-2-5p	ENSGALT00000039082
circRNA	circRNA516	gga-miR-103-2-5p	ENSGALT00000039082
circRNA	circRNA540	gga-miR-103-2-5p	ENSGALT00000039082
circRNA	circRNA638	gga-miR-103-2-5p	ENSGALT00000039082
circRNA	circRNA707	gga-miR-103-2-5p	ENSGALT00000039082
circRNA	circRNA853	gga-miR-103-2-5p	ENSGALT00000039082
circRNA	circRNA146	gga-miR-103-2-5p	ENSGALT00000040656
circRNA	circRNA200	gga-miR-103-2-5p	ENSGALT00000040656
circRNA	circRNA224	gga-miR-103-2-5p	ENSGALT00000040656
circRNA	circRNA226	gga-miR-103-2-5p	ENSGALT00000040656
circRNA	circRNA311	gga-miR-103-2-5p	ENSGALT00000040656
circRNA	circRNA312	gga-miR-103-2-5p	ENSGALT00000040656
circRNA	circRNA351	gga-miR-103-2-5p	ENSGALT00000040656
circRNA	circRNA41	gga-miR-103-2-5p	ENSGALT00000040656
circRNA	circRNA516	gga-miR-103-2-5p	ENSGALT00000040656
circRNA	circRNA540	gga-miR-103-2-5p	ENSGALT00000040656
circRNA	circRNA638	gga-miR-103-2-5p	ENSGALT00000040656
circRNA	circRNA707	gga-miR-103-2-5p	ENSGALT00000040656
circRNA	circRNA853	gga-miR-103-2-5p	ENSGALT00000040656
circRNA	circRNA146	gga-miR-103-2-5p	ENSGALT00000040724
circRNA	circRNA200	gga-miR-103-2-5p	ENSGALT00000040724
circRNA	circRNA224	gga-miR-103-2-5p	ENSGALT00000040724
circRNA	circRNA226	gga-miR-103-2-5p	ENSGALT00000040724
circRNA	circRNA311	gga-miR-103-2-5p	ENSGALT00000040724
circRNA	circRNA312	gga-miR-103-2-5p	ENSGALT00000040724
circRNA	circRNA351	gga-miR-103-2-5p	ENSGALT00000040724
circRNA	circRNA41	gga-miR-103-2-5p	ENSGALT00000040724
circRNA	circRNA516	gga-miR-103-2-5p	ENSGALT00000040724
circRNA	circRNA540	gga-miR-103-2-5p	ENSGALT00000040724
circRNA	circRNA638	gga-miR-103-2-5p	ENSGALT00000040724
circRNA	circRNA707	gga-miR-103-2-5p	ENSGALT00000040724
circRNA	circRNA853	gga-miR-103-2-5p	ENSGALT00000040724
circRNA	circRNA146	gga-miR-103-2-5p	ENSGALT00000043812
circRNA	circRNA200	gga-miR-103-2-5p	ENSGALT00000043812
circRNA	circRNA224	gga-miR-103-2-5p	ENSGALT00000043812
circRNA	circRNA226	gga-miR-103-2-5p	ENSGALT00000043812
circRNA	circRNA311	gga-miR-103-2-5p	ENSGALT00000043812
circRNA	circRNA312	gga-miR-103-2-5p	ENSGALT00000043812
circRNA	circRNA351	gga-miR-103-2-5p	ENSGALT00000043812
circRNA	circRNA41	gga-miR-103-2-5p	ENSGALT00000043812
circRNA	circRNA516	gga-miR-103-2-5p	ENSGALT00000043812
circRNA	circRNA540	gga-miR-103-2-5p	ENSGALT00000043812
circRNA	circRNA638	gga-miR-103-2-5p	ENSGALT00000043812
circRNA	circRNA707	gga-miR-103-2-5p	ENSGALT00000043812
circRNA	circRNA853	gga-miR-103-2-5p	ENSGALT00000043812
circRNA	circRNA146	gga-miR-103-2-5p	ENSGALT00000044527
circRNA	circRNA200	gga-miR-103-2-5p	ENSGALT00000044527
circRNA	circRNA224	gga-miR-103-2-5p	ENSGALT00000044527
circRNA	circRNA226	gga-miR-103-2-5p	ENSGALT00000044527
circRNA	circRNA311	gga-miR-103-2-5p	ENSGALT00000044527
circRNA	circRNA312	gga-miR-103-2-5p	ENSGALT00000044527
circRNA	circRNA351	gga-miR-103-2-5p	ENSGALT00000044527
circRNA	circRNA41	gga-miR-103-2-5p	ENSGALT00000044527
circRNA	circRNA516	gga-miR-103-2-5p	ENSGALT00000044527
circRNA	circRNA540	gga-miR-103-2-5p	ENSGALT00000044527
circRNA	circRNA638	gga-miR-103-2-5p	ENSGALT00000044527
circRNA	circRNA707	gga-miR-103-2-5p	ENSGALT00000044527
circRNA	circRNA853	gga-miR-103-2-5p	ENSGALT00000044527
circRNA	circRNA146	gga-miR-103-2-5p	ENSGALT00000045646
circRNA	circRNA200	gga-miR-103-2-5p	ENSGALT00000045646
circRNA	circRNA224	gga-miR-103-2-5p	ENSGALT00000045646
circRNA	circRNA226	gga-miR-103-2-5p	ENSGALT00000045646
circRNA	circRNA311	gga-miR-103-2-5p	ENSGALT00000045646
circRNA	circRNA312	gga-miR-103-2-5p	ENSGALT00000045646
circRNA	circRNA351	gga-miR-103-2-5p	ENSGALT00000045646
circRNA	circRNA41	gga-miR-103-2-5p	ENSGALT00000045646
circRNA	circRNA516	gga-miR-103-2-5p	ENSGALT00000045646
circRNA	circRNA540	gga-miR-103-2-5p	ENSGALT00000045646
circRNA	circRNA638	gga-miR-103-2-5p	ENSGALT00000045646
circRNA	circRNA707	gga-miR-103-2-5p	ENSGALT00000045646
circRNA	circRNA853	gga-miR-103-2-5p	ENSGALT00000045646
circRNA	circRNA146	gga-miR-103-2-5p	ENSGALT00000046080
circRNA	circRNA200	gga-miR-103-2-5p	ENSGALT00000046080
circRNA	circRNA224	gga-miR-103-2-5p	ENSGALT00000046080
circRNA	circRNA226	gga-miR-103-2-5p	ENSGALT00000046080
circRNA	circRNA311	gga-miR-103-2-5p	ENSGALT00000046080
circRNA	circRNA312	gga-miR-103-2-5p	ENSGALT00000046080
circRNA	circRNA351	gga-miR-103-2-5p	ENSGALT00000046080
circRNA	circRNA41	gga-miR-103-2-5p	ENSGALT00000046080
circRNA	circRNA516	gga-miR-103-2-5p	ENSGALT00000046080
circRNA	circRNA540	gga-miR-103-2-5p	ENSGALT00000046080
circRNA	circRNA638	gga-miR-103-2-5p	ENSGALT00000046080
circRNA	circRNA707	gga-miR-103-2-5p	ENSGALT00000046080
circRNA	circRNA853	gga-miR-103-2-5p	ENSGALT00000046080
circRNA	circRNA146	gga-miR-103-2-5p	ENSGALT00000046955
circRNA	circRNA200	gga-miR-103-2-5p	ENSGALT00000046955
circRNA	circRNA224	gga-miR-103-2-5p	ENSGALT00000046955
circRNA	circRNA226	gga-miR-103-2-5p	ENSGALT00000046955
circRNA	circRNA311	gga-miR-103-2-5p	ENSGALT00000046955
circRNA	circRNA312	gga-miR-103-2-5p	ENSGALT00000046955
circRNA	circRNA351	gga-miR-103-2-5p	ENSGALT00000046955
circRNA	circRNA41	gga-miR-103-2-5p	ENSGALT00000046955
circRNA	circRNA516	gga-miR-103-2-5p	ENSGALT00000046955
circRNA	circRNA540	gga-miR-103-2-5p	ENSGALT00000046955
circRNA	circRNA638	gga-miR-103-2-5p	ENSGALT00000046955
circRNA	circRNA707	gga-miR-103-2-5p	ENSGALT00000046955
circRNA	circRNA853	gga-miR-103-2-5p	ENSGALT00000046955
circRNA	circRNA146	gga-miR-103-2-5p	ENSGALT00000049711
circRNA	circRNA200	gga-miR-103-2-5p	ENSGALT00000049711
circRNA	circRNA224	gga-miR-103-2-5p	ENSGALT00000049711
circRNA	circRNA226	gga-miR-103-2-5p	ENSGALT00000049711
circRNA	circRNA311	gga-miR-103-2-5p	ENSGALT00000049711
circRNA	circRNA312	gga-miR-103-2-5p	ENSGALT00000049711
circRNA	circRNA351	gga-miR-103-2-5p	ENSGALT00000049711
circRNA	circRNA41	gga-miR-103-2-5p	ENSGALT00000049711
circRNA	circRNA516	gga-miR-103-2-5p	ENSGALT00000049711
circRNA	circRNA540	gga-miR-103-2-5p	ENSGALT00000049711
circRNA	circRNA638	gga-miR-103-2-5p	ENSGALT00000049711
circRNA	circRNA707	gga-miR-103-2-5p	ENSGALT00000049711
circRNA	circRNA853	gga-miR-103-2-5p	ENSGALT00000049711
circRNA	circRNA146	gga-miR-103-2-5p	ENSGALT00000050168
circRNA	circRNA200	gga-miR-103-2-5p	ENSGALT00000050168
circRNA	circRNA224	gga-miR-103-2-5p	ENSGALT00000050168
circRNA	circRNA226	gga-miR-103-2-5p	ENSGALT00000050168
circRNA	circRNA311	gga-miR-103-2-5p	ENSGALT00000050168
circRNA	circRNA312	gga-miR-103-2-5p	ENSGALT00000050168
circRNA	circRNA351	gga-miR-103-2-5p	ENSGALT00000050168
circRNA	circRNA41	gga-miR-103-2-5p	ENSGALT00000050168
circRNA	circRNA516	gga-miR-103-2-5p	ENSGALT00000050168
circRNA	circRNA540	gga-miR-103-2-5p	ENSGALT00000050168
circRNA	circRNA638	gga-miR-103-2-5p	ENSGALT00000050168
circRNA	circRNA707	gga-miR-103-2-5p	ENSGALT00000050168
circRNA	circRNA853	gga-miR-103-2-5p	ENSGALT00000050168
circRNA	circRNA146	gga-miR-103-2-5p	ENSGALT00000051623
circRNA	circRNA200	gga-miR-103-2-5p	ENSGALT00000051623
circRNA	circRNA224	gga-miR-103-2-5p	ENSGALT00000051623
circRNA	circRNA226	gga-miR-103-2-5p	ENSGALT00000051623
circRNA	circRNA311	gga-miR-103-2-5p	ENSGALT00000051623
circRNA	circRNA312	gga-miR-103-2-5p	ENSGALT00000051623
circRNA	circRNA351	gga-miR-103-2-5p	ENSGALT00000051623
circRNA	circRNA41	gga-miR-103-2-5p	ENSGALT00000051623
circRNA	circRNA516	gga-miR-103-2-5p	ENSGALT00000051623
circRNA	circRNA540	gga-miR-103-2-5p	ENSGALT00000051623
circRNA	circRNA638	gga-miR-103-2-5p	ENSGALT00000051623
circRNA	circRNA707	gga-miR-103-2-5p	ENSGALT00000051623
circRNA	circRNA853	gga-miR-103-2-5p	ENSGALT00000051623
circRNA	circRNA146	gga-miR-103-2-5p	ENSGALT00000052958
circRNA	circRNA200	gga-miR-103-2-5p	ENSGALT00000052958
circRNA	circRNA224	gga-miR-103-2-5p	ENSGALT00000052958
circRNA	circRNA226	gga-miR-103-2-5p	ENSGALT00000052958
circRNA	circRNA311	gga-miR-103-2-5p	ENSGALT00000052958
circRNA	circRNA312	gga-miR-103-2-5p	ENSGALT00000052958
circRNA	circRNA351	gga-miR-103-2-5p	ENSGALT00000052958
circRNA	circRNA41	gga-miR-103-2-5p	ENSGALT00000052958
circRNA	circRNA516	gga-miR-103-2-5p	ENSGALT00000052958
circRNA	circRNA540	gga-miR-103-2-5p	ENSGALT00000052958
circRNA	circRNA638	gga-miR-103-2-5p	ENSGALT00000052958
circRNA	circRNA707	gga-miR-103-2-5p	ENSGALT00000052958
circRNA	circRNA853	gga-miR-103-2-5p	ENSGALT00000052958
circRNA	circRNA146	gga-miR-103-2-5p	ENSGALT00000055277
circRNA	circRNA200	gga-miR-103-2-5p	ENSGALT00000055277
circRNA	circRNA224	gga-miR-103-2-5p	ENSGALT00000055277
circRNA	circRNA226	gga-miR-103-2-5p	ENSGALT00000055277
circRNA	circRNA311	gga-miR-103-2-5p	ENSGALT00000055277
circRNA	circRNA312	gga-miR-103-2-5p	ENSGALT00000055277
circRNA	circRNA351	gga-miR-103-2-5p	ENSGALT00000055277
circRNA	circRNA41	gga-miR-103-2-5p	ENSGALT00000055277
circRNA	circRNA516	gga-miR-103-2-5p	ENSGALT00000055277
circRNA	circRNA540	gga-miR-103-2-5p	ENSGALT00000055277
circRNA	circRNA638	gga-miR-103-2-5p	ENSGALT00000055277
circRNA	circRNA707	gga-miR-103-2-5p	ENSGALT00000055277
circRNA	circRNA853	gga-miR-103-2-5p	ENSGALT00000055277
circRNA	circRNA146	gga-miR-103-2-5p	ENSGALT00000055423
circRNA	circRNA200	gga-miR-103-2-5p	ENSGALT00000055423
circRNA	circRNA224	gga-miR-103-2-5p	ENSGALT00000055423
circRNA	circRNA226	gga-miR-103-2-5p	ENSGALT00000055423
circRNA	circRNA311	gga-miR-103-2-5p	ENSGALT00000055423
circRNA	circRNA312	gga-miR-103-2-5p	ENSGALT00000055423
circRNA	circRNA351	gga-miR-103-2-5p	ENSGALT00000055423
circRNA	circRNA41	gga-miR-103-2-5p	ENSGALT00000055423
circRNA	circRNA516	gga-miR-103-2-5p	ENSGALT00000055423
circRNA	circRNA540	gga-miR-103-2-5p	ENSGALT00000055423
circRNA	circRNA638	gga-miR-103-2-5p	ENSGALT00000055423
circRNA	circRNA707	gga-miR-103-2-5p	ENSGALT00000055423
circRNA	circRNA853	gga-miR-103-2-5p	ENSGALT00000055423
circRNA	circRNA146	gga-miR-103-2-5p	ENSGALT00000063143
circRNA	circRNA200	gga-miR-103-2-5p	ENSGALT00000063143
circRNA	circRNA224	gga-miR-103-2-5p	ENSGALT00000063143
circRNA	circRNA226	gga-miR-103-2-5p	ENSGALT00000063143
circRNA	circRNA311	gga-miR-103-2-5p	ENSGALT00000063143
circRNA	circRNA312	gga-miR-103-2-5p	ENSGALT00000063143
circRNA	circRNA351	gga-miR-103-2-5p	ENSGALT00000063143
circRNA	circRNA41	gga-miR-103-2-5p	ENSGALT00000063143
circRNA	circRNA516	gga-miR-103-2-5p	ENSGALT00000063143
circRNA	circRNA540	gga-miR-103-2-5p	ENSGALT00000063143
circRNA	circRNA638	gga-miR-103-2-5p	ENSGALT00000063143
circRNA	circRNA707	gga-miR-103-2-5p	ENSGALT00000063143
circRNA	circRNA853	gga-miR-103-2-5p	ENSGALT00000063143
circRNA	circRNA146	gga-miR-103-2-5p	ENSGALT00000063554
circRNA	circRNA200	gga-miR-103-2-5p	ENSGALT00000063554
circRNA	circRNA224	gga-miR-103-2-5p	ENSGALT00000063554
circRNA	circRNA226	gga-miR-103-2-5p	ENSGALT00000063554
circRNA	circRNA311	gga-miR-103-2-5p	ENSGALT00000063554
circRNA	circRNA312	gga-miR-103-2-5p	ENSGALT00000063554
circRNA	circRNA351	gga-miR-103-2-5p	ENSGALT00000063554
circRNA	circRNA41	gga-miR-103-2-5p	ENSGALT00000063554
circRNA	circRNA516	gga-miR-103-2-5p	ENSGALT00000063554
circRNA	circRNA540	gga-miR-103-2-5p	ENSGALT00000063554
circRNA	circRNA638	gga-miR-103-2-5p	ENSGALT00000063554
circRNA	circRNA707	gga-miR-103-2-5p	ENSGALT00000063554
circRNA	circRNA853	gga-miR-103-2-5p	ENSGALT00000063554
circRNA	circRNA146	gga-miR-103-2-5p	ENSGALT00000064075
circRNA	circRNA200	gga-miR-103-2-5p	ENSGALT00000064075
circRNA	circRNA224	gga-miR-103-2-5p	ENSGALT00000064075
circRNA	circRNA226	gga-miR-103-2-5p	ENSGALT00000064075
circRNA	circRNA311	gga-miR-103-2-5p	ENSGALT00000064075
circRNA	circRNA312	gga-miR-103-2-5p	ENSGALT00000064075
circRNA	circRNA351	gga-miR-103-2-5p	ENSGALT00000064075
circRNA	circRNA41	gga-miR-103-2-5p	ENSGALT00000064075
circRNA	circRNA516	gga-miR-103-2-5p	ENSGALT00000064075
circRNA	circRNA540	gga-miR-103-2-5p	ENSGALT00000064075
circRNA	circRNA638	gga-miR-103-2-5p	ENSGALT00000064075
circRNA	circRNA707	gga-miR-103-2-5p	ENSGALT00000064075
circRNA	circRNA853	gga-miR-103-2-5p	ENSGALT00000064075
circRNA	circRNA146	gga-miR-103-2-5p	ENSGALT00000066093
circRNA	circRNA200	gga-miR-103-2-5p	ENSGALT00000066093
circRNA	circRNA224	gga-miR-103-2-5p	ENSGALT00000066093
circRNA	circRNA226	gga-miR-103-2-5p	ENSGALT00000066093
circRNA	circRNA311	gga-miR-103-2-5p	ENSGALT00000066093
circRNA	circRNA312	gga-miR-103-2-5p	ENSGALT00000066093
circRNA	circRNA351	gga-miR-103-2-5p	ENSGALT00000066093
circRNA	circRNA41	gga-miR-103-2-5p	ENSGALT00000066093
circRNA	circRNA516	gga-miR-103-2-5p	ENSGALT00000066093
circRNA	circRNA540	gga-miR-103-2-5p	ENSGALT00000066093
circRNA	circRNA638	gga-miR-103-2-5p	ENSGALT00000066093
circRNA	circRNA707	gga-miR-103-2-5p	ENSGALT00000066093
circRNA	circRNA853	gga-miR-103-2-5p	ENSGALT00000066093
circRNA	circRNA146	gga-miR-103-2-5p	ENSGALT00000072039
circRNA	circRNA200	gga-miR-103-2-5p	ENSGALT00000072039
circRNA	circRNA224	gga-miR-103-2-5p	ENSGALT00000072039
circRNA	circRNA226	gga-miR-103-2-5p	ENSGALT00000072039
circRNA	circRNA311	gga-miR-103-2-5p	ENSGALT00000072039
circRNA	circRNA312	gga-miR-103-2-5p	ENSGALT00000072039
circRNA	circRNA351	gga-miR-103-2-5p	ENSGALT00000072039
circRNA	circRNA41	gga-miR-103-2-5p	ENSGALT00000072039
circRNA	circRNA516	gga-miR-103-2-5p	ENSGALT00000072039
circRNA	circRNA540	gga-miR-103-2-5p	ENSGALT00000072039
circRNA	circRNA638	gga-miR-103-2-5p	ENSGALT00000072039
circRNA	circRNA707	gga-miR-103-2-5p	ENSGALT00000072039
circRNA	circRNA853	gga-miR-103-2-5p	ENSGALT00000072039
circRNA	circRNA146	gga-miR-103-2-5p	ENSGALT00000074172
circRNA	circRNA200	gga-miR-103-2-5p	ENSGALT00000074172
circRNA	circRNA224	gga-miR-103-2-5p	ENSGALT00000074172
circRNA	circRNA226	gga-miR-103-2-5p	ENSGALT00000074172
circRNA	circRNA311	gga-miR-103-2-5p	ENSGALT00000074172
circRNA	circRNA312	gga-miR-103-2-5p	ENSGALT00000074172
circRNA	circRNA351	gga-miR-103-2-5p	ENSGALT00000074172
circRNA	circRNA41	gga-miR-103-2-5p	ENSGALT00000074172
circRNA	circRNA516	gga-miR-103-2-5p	ENSGALT00000074172
circRNA	circRNA540	gga-miR-103-2-5p	ENSGALT00000074172
circRNA	circRNA638	gga-miR-103-2-5p	ENSGALT00000074172
circRNA	circRNA707	gga-miR-103-2-5p	ENSGALT00000074172
circRNA	circRNA853	gga-miR-103-2-5p	ENSGALT00000074172
circRNA	circRNA146	gga-miR-103-2-5p	ENSGALT00000074316
circRNA	circRNA200	gga-miR-103-2-5p	ENSGALT00000074316
circRNA	circRNA224	gga-miR-103-2-5p	ENSGALT00000074316
circRNA	circRNA226	gga-miR-103-2-5p	ENSGALT00000074316
circRNA	circRNA311	gga-miR-103-2-5p	ENSGALT00000074316
circRNA	circRNA312	gga-miR-103-2-5p	ENSGALT00000074316
circRNA	circRNA351	gga-miR-103-2-5p	ENSGALT00000074316
circRNA	circRNA41	gga-miR-103-2-5p	ENSGALT00000074316
circRNA	circRNA516	gga-miR-103-2-5p	ENSGALT00000074316
circRNA	circRNA540	gga-miR-103-2-5p	ENSGALT00000074316
circRNA	circRNA638	gga-miR-103-2-5p	ENSGALT00000074316
circRNA	circRNA707	gga-miR-103-2-5p	ENSGALT00000074316
circRNA	circRNA853	gga-miR-103-2-5p	ENSGALT00000074316
circRNA	circRNA146	gga-miR-103-2-5p	ENSGALT00000077162
circRNA	circRNA200	gga-miR-103-2-5p	ENSGALT00000077162
circRNA	circRNA224	gga-miR-103-2-5p	ENSGALT00000077162
circRNA	circRNA226	gga-miR-103-2-5p	ENSGALT00000077162
circRNA	circRNA311	gga-miR-103-2-5p	ENSGALT00000077162
circRNA	circRNA312	gga-miR-103-2-5p	ENSGALT00000077162
circRNA	circRNA351	gga-miR-103-2-5p	ENSGALT00000077162
circRNA	circRNA41	gga-miR-103-2-5p	ENSGALT00000077162
circRNA	circRNA516	gga-miR-103-2-5p	ENSGALT00000077162
circRNA	circRNA540	gga-miR-103-2-5p	ENSGALT00000077162
circRNA	circRNA638	gga-miR-103-2-5p	ENSGALT00000077162
circRNA	circRNA707	gga-miR-103-2-5p	ENSGALT00000077162
circRNA	circRNA853	gga-miR-103-2-5p	ENSGALT00000077162
circRNA	circRNA146	gga-miR-103-2-5p	ENSGALT00000079363
circRNA	circRNA200	gga-miR-103-2-5p	ENSGALT00000079363
circRNA	circRNA224	gga-miR-103-2-5p	ENSGALT00000079363
circRNA	circRNA226	gga-miR-103-2-5p	ENSGALT00000079363
circRNA	circRNA311	gga-miR-103-2-5p	ENSGALT00000079363
circRNA	circRNA312	gga-miR-103-2-5p	ENSGALT00000079363
circRNA	circRNA351	gga-miR-103-2-5p	ENSGALT00000079363
circRNA	circRNA41	gga-miR-103-2-5p	ENSGALT00000079363
circRNA	circRNA516	gga-miR-103-2-5p	ENSGALT00000079363
circRNA	circRNA540	gga-miR-103-2-5p	ENSGALT00000079363
circRNA	circRNA638	gga-miR-103-2-5p	ENSGALT00000079363
circRNA	circRNA707	gga-miR-103-2-5p	ENSGALT00000079363
circRNA	circRNA853	gga-miR-103-2-5p	ENSGALT00000079363
circRNA	circRNA146	gga-miR-103-2-5p	ENSGALT00000084722
circRNA	circRNA200	gga-miR-103-2-5p	ENSGALT00000084722
circRNA	circRNA224	gga-miR-103-2-5p	ENSGALT00000084722
circRNA	circRNA226	gga-miR-103-2-5p	ENSGALT00000084722
circRNA	circRNA311	gga-miR-103-2-5p	ENSGALT00000084722
circRNA	circRNA312	gga-miR-103-2-5p	ENSGALT00000084722
circRNA	circRNA351	gga-miR-103-2-5p	ENSGALT00000084722
circRNA	circRNA41	gga-miR-103-2-5p	ENSGALT00000084722
circRNA	circRNA516	gga-miR-103-2-5p	ENSGALT00000084722
circRNA	circRNA540	gga-miR-103-2-5p	ENSGALT00000084722
circRNA	circRNA638	gga-miR-103-2-5p	ENSGALT00000084722
circRNA	circRNA707	gga-miR-103-2-5p	ENSGALT00000084722
circRNA	circRNA853	gga-miR-103-2-5p	ENSGALT00000084722
circRNA	circRNA146	gga-miR-103-2-5p	ENSGALT00000085277
circRNA	circRNA200	gga-miR-103-2-5p	ENSGALT00000085277
circRNA	circRNA224	gga-miR-103-2-5p	ENSGALT00000085277
circRNA	circRNA226	gga-miR-103-2-5p	ENSGALT00000085277
circRNA	circRNA311	gga-miR-103-2-5p	ENSGALT00000085277
circRNA	circRNA312	gga-miR-103-2-5p	ENSGALT00000085277
circRNA	circRNA351	gga-miR-103-2-5p	ENSGALT00000085277
circRNA	circRNA41	gga-miR-103-2-5p	ENSGALT00000085277
circRNA	circRNA516	gga-miR-103-2-5p	ENSGALT00000085277
circRNA	circRNA540	gga-miR-103-2-5p	ENSGALT00000085277
circRNA	circRNA638	gga-miR-103-2-5p	ENSGALT00000085277
circRNA	circRNA707	gga-miR-103-2-5p	ENSGALT00000085277
circRNA	circRNA853	gga-miR-103-2-5p	ENSGALT00000085277
circRNA	circRNA146	gga-miR-103-2-5p	ENSGALT00000086350
circRNA	circRNA200	gga-miR-103-2-5p	ENSGALT00000086350
circRNA	circRNA224	gga-miR-103-2-5p	ENSGALT00000086350
circRNA	circRNA226	gga-miR-103-2-5p	ENSGALT00000086350
circRNA	circRNA311	gga-miR-103-2-5p	ENSGALT00000086350
circRNA	circRNA312	gga-miR-103-2-5p	ENSGALT00000086350
circRNA	circRNA351	gga-miR-103-2-5p	ENSGALT00000086350
circRNA	circRNA41	gga-miR-103-2-5p	ENSGALT00000086350
circRNA	circRNA516	gga-miR-103-2-5p	ENSGALT00000086350
circRNA	circRNA540	gga-miR-103-2-5p	ENSGALT00000086350
circRNA	circRNA638	gga-miR-103-2-5p	ENSGALT00000086350
circRNA	circRNA707	gga-miR-103-2-5p	ENSGALT00000086350
circRNA	circRNA853	gga-miR-103-2-5p	ENSGALT00000086350
circRNA	circRNA146	gga-miR-103-2-5p	ENSGALT00000088241
circRNA	circRNA200	gga-miR-103-2-5p	ENSGALT00000088241
circRNA	circRNA224	gga-miR-103-2-5p	ENSGALT00000088241
circRNA	circRNA226	gga-miR-103-2-5p	ENSGALT00000088241
circRNA	circRNA311	gga-miR-103-2-5p	ENSGALT00000088241
circRNA	circRNA312	gga-miR-103-2-5p	ENSGALT00000088241
circRNA	circRNA351	gga-miR-103-2-5p	ENSGALT00000088241
circRNA	circRNA41	gga-miR-103-2-5p	ENSGALT00000088241
circRNA	circRNA516	gga-miR-103-2-5p	ENSGALT00000088241
circRNA	circRNA540	gga-miR-103-2-5p	ENSGALT00000088241
circRNA	circRNA638	gga-miR-103-2-5p	ENSGALT00000088241
circRNA	circRNA707	gga-miR-103-2-5p	ENSGALT00000088241
circRNA	circRNA853	gga-miR-103-2-5p	ENSGALT00000088241
circRNA	circRNA146	gga-miR-103-2-5p	ENSGALT00000088724
circRNA	circRNA200	gga-miR-103-2-5p	ENSGALT00000088724
circRNA	circRNA224	gga-miR-103-2-5p	ENSGALT00000088724
circRNA	circRNA226	gga-miR-103-2-5p	ENSGALT00000088724
circRNA	circRNA311	gga-miR-103-2-5p	ENSGALT00000088724
circRNA	circRNA312	gga-miR-103-2-5p	ENSGALT00000088724
circRNA	circRNA351	gga-miR-103-2-5p	ENSGALT00000088724
circRNA	circRNA41	gga-miR-103-2-5p	ENSGALT00000088724
circRNA	circRNA516	gga-miR-103-2-5p	ENSGALT00000088724
circRNA	circRNA540	gga-miR-103-2-5p	ENSGALT00000088724
circRNA	circRNA638	gga-miR-103-2-5p	ENSGALT00000088724
circRNA	circRNA707	gga-miR-103-2-5p	ENSGALT00000088724
circRNA	circRNA853	gga-miR-103-2-5p	ENSGALT00000088724
circRNA	circRNA226	gga-miR-103-3p	ENSGALT00000002349
circRNA	circRNA285	gga-miR-103-3p	ENSGALT00000002349
circRNA	circRNA286	gga-miR-103-3p	ENSGALT00000002349
circRNA	circRNA402	gga-miR-103-3p	ENSGALT00000002349
circRNA	circRNA540	gga-miR-103-3p	ENSGALT00000002349
circRNA	circRNA226	gga-miR-103-3p	ENSGALT00000003109
circRNA	circRNA285	gga-miR-103-3p	ENSGALT00000003109
circRNA	circRNA286	gga-miR-103-3p	ENSGALT00000003109
circRNA	circRNA402	gga-miR-103-3p	ENSGALT00000003109
circRNA	circRNA540	gga-miR-103-3p	ENSGALT00000003109
circRNA	circRNA226	gga-miR-103-3p	ENSGALT00000005285
circRNA	circRNA285	gga-miR-103-3p	ENSGALT00000005285
circRNA	circRNA286	gga-miR-103-3p	ENSGALT00000005285
circRNA	circRNA402	gga-miR-103-3p	ENSGALT00000005285
circRNA	circRNA540	gga-miR-103-3p	ENSGALT00000005285
circRNA	circRNA226	gga-miR-103-3p	ENSGALT00000005530
circRNA	circRNA285	gga-miR-103-3p	ENSGALT00000005530
circRNA	circRNA286	gga-miR-103-3p	ENSGALT00000005530
circRNA	circRNA402	gga-miR-103-3p	ENSGALT00000005530
circRNA	circRNA540	gga-miR-103-3p	ENSGALT00000005530
circRNA	circRNA226	gga-miR-103-3p	ENSGALT00000007159
circRNA	circRNA285	gga-miR-103-3p	ENSGALT00000007159
circRNA	circRNA286	gga-miR-103-3p	ENSGALT00000007159
circRNA	circRNA402	gga-miR-103-3p	ENSGALT00000007159
circRNA	circRNA540	gga-miR-103-3p	ENSGALT00000007159
circRNA	circRNA226	gga-miR-103-3p	ENSGALT00000007980
circRNA	circRNA285	gga-miR-103-3p	ENSGALT00000007980
circRNA	circRNA286	gga-miR-103-3p	ENSGALT00000007980
circRNA	circRNA402	gga-miR-103-3p	ENSGALT00000007980
circRNA	circRNA540	gga-miR-103-3p	ENSGALT00000007980
circRNA	circRNA226	gga-miR-103-3p	ENSGALT00000008793
circRNA	circRNA285	gga-miR-103-3p	ENSGALT00000008793
circRNA	circRNA286	gga-miR-103-3p	ENSGALT00000008793
circRNA	circRNA402	gga-miR-103-3p	ENSGALT00000008793
circRNA	circRNA540	gga-miR-103-3p	ENSGALT00000008793
circRNA	circRNA226	gga-miR-103-3p	ENSGALT00000009602
circRNA	circRNA285	gga-miR-103-3p	ENSGALT00000009602
circRNA	circRNA286	gga-miR-103-3p	ENSGALT00000009602
circRNA	circRNA402	gga-miR-103-3p	ENSGALT00000009602
circRNA	circRNA540	gga-miR-103-3p	ENSGALT00000009602
circRNA	circRNA226	gga-miR-103-3p	ENSGALT00000014132
circRNA	circRNA285	gga-miR-103-3p	ENSGALT00000014132
circRNA	circRNA286	gga-miR-103-3p	ENSGALT00000014132
circRNA	circRNA402	gga-miR-103-3p	ENSGALT00000014132
circRNA	circRNA540	gga-miR-103-3p	ENSGALT00000014132
circRNA	circRNA226	gga-miR-103-3p	ENSGALT00000015549
circRNA	circRNA285	gga-miR-103-3p	ENSGALT00000015549
circRNA	circRNA286	gga-miR-103-3p	ENSGALT00000015549
circRNA	circRNA402	gga-miR-103-3p	ENSGALT00000015549
circRNA	circRNA540	gga-miR-103-3p	ENSGALT00000015549
circRNA	circRNA226	gga-miR-103-3p	ENSGALT00000019502
circRNA	circRNA285	gga-miR-103-3p	ENSGALT00000019502
circRNA	circRNA286	gga-miR-103-3p	ENSGALT00000019502
circRNA	circRNA402	gga-miR-103-3p	ENSGALT00000019502
circRNA	circRNA540	gga-miR-103-3p	ENSGALT00000019502
circRNA	circRNA226	gga-miR-103-3p	ENSGALT00000019727
circRNA	circRNA285	gga-miR-103-3p	ENSGALT00000019727
circRNA	circRNA286	gga-miR-103-3p	ENSGALT00000019727
circRNA	circRNA402	gga-miR-103-3p	ENSGALT00000019727
circRNA	circRNA540	gga-miR-103-3p	ENSGALT00000019727
circRNA	circRNA226	gga-miR-103-3p	ENSGALT00000019922
circRNA	circRNA285	gga-miR-103-3p	ENSGALT00000019922
circRNA	circRNA286	gga-miR-103-3p	ENSGALT00000019922
circRNA	circRNA402	gga-miR-103-3p	ENSGALT00000019922
circRNA	circRNA540	gga-miR-103-3p	ENSGALT00000019922
circRNA	circRNA226	gga-miR-103-3p	ENSGALT00000021340
circRNA	circRNA285	gga-miR-103-3p	ENSGALT00000021340
circRNA	circRNA286	gga-miR-103-3p	ENSGALT00000021340
circRNA	circRNA402	gga-miR-103-3p	ENSGALT00000021340
circRNA	circRNA540	gga-miR-103-3p	ENSGALT00000021340
circRNA	circRNA226	gga-miR-103-3p	ENSGALT00000021610
circRNA	circRNA285	gga-miR-103-3p	ENSGALT00000021610
circRNA	circRNA286	gga-miR-103-3p	ENSGALT00000021610
circRNA	circRNA402	gga-miR-103-3p	ENSGALT00000021610
circRNA	circRNA540	gga-miR-103-3p	ENSGALT00000021610
circRNA	circRNA226	gga-miR-103-3p	ENSGALT00000022862
circRNA	circRNA285	gga-miR-103-3p	ENSGALT00000022862
circRNA	circRNA286	gga-miR-103-3p	ENSGALT00000022862
circRNA	circRNA402	gga-miR-103-3p	ENSGALT00000022862
circRNA	circRNA540	gga-miR-103-3p	ENSGALT00000022862
circRNA	circRNA226	gga-miR-103-3p	ENSGALT00000024673
circRNA	circRNA285	gga-miR-103-3p	ENSGALT00000024673
circRNA	circRNA286	gga-miR-103-3p	ENSGALT00000024673
circRNA	circRNA402	gga-miR-103-3p	ENSGALT00000024673
circRNA	circRNA540	gga-miR-103-3p	ENSGALT00000024673
circRNA	circRNA226	gga-miR-103-3p	ENSGALT00000024865
circRNA	circRNA285	gga-miR-103-3p	ENSGALT00000024865
circRNA	circRNA286	gga-miR-103-3p	ENSGALT00000024865
circRNA	circRNA402	gga-miR-103-3p	ENSGALT00000024865
circRNA	circRNA540	gga-miR-103-3p	ENSGALT00000024865
circRNA	circRNA226	gga-miR-103-3p	ENSGALT00000024886
circRNA	circRNA285	gga-miR-103-3p	ENSGALT00000024886
circRNA	circRNA286	gga-miR-103-3p	ENSGALT00000024886
circRNA	circRNA402	gga-miR-103-3p	ENSGALT00000024886
circRNA	circRNA540	gga-miR-103-3p	ENSGALT00000024886
circRNA	circRNA226	gga-miR-103-3p	ENSGALT00000025304
circRNA	circRNA285	gga-miR-103-3p	ENSGALT00000025304
circRNA	circRNA286	gga-miR-103-3p	ENSGALT00000025304
circRNA	circRNA402	gga-miR-103-3p	ENSGALT00000025304
circRNA	circRNA540	gga-miR-103-3p	ENSGALT00000025304
circRNA	circRNA226	gga-miR-103-3p	ENSGALT00000026295
circRNA	circRNA285	gga-miR-103-3p	ENSGALT00000026295
circRNA	circRNA286	gga-miR-103-3p	ENSGALT00000026295
circRNA	circRNA402	gga-miR-103-3p	ENSGALT00000026295
circRNA	circRNA540	gga-miR-103-3p	ENSGALT00000026295
circRNA	circRNA226	gga-miR-103-3p	ENSGALT00000026614
circRNA	circRNA285	gga-miR-103-3p	ENSGALT00000026614
circRNA	circRNA286	gga-miR-103-3p	ENSGALT00000026614
circRNA	circRNA402	gga-miR-103-3p	ENSGALT00000026614
circRNA	circRNA540	gga-miR-103-3p	ENSGALT00000026614
circRNA	circRNA226	gga-miR-103-3p	ENSGALT00000027606
circRNA	circRNA285	gga-miR-103-3p	ENSGALT00000027606
circRNA	circRNA286	gga-miR-103-3p	ENSGALT00000027606
circRNA	circRNA402	gga-miR-103-3p	ENSGALT00000027606
circRNA	circRNA540	gga-miR-103-3p	ENSGALT00000027606
circRNA	circRNA226	gga-miR-103-3p	ENSGALT00000033873
circRNA	circRNA285	gga-miR-103-3p	ENSGALT00000033873
circRNA	circRNA286	gga-miR-103-3p	ENSGALT00000033873
circRNA	circRNA402	gga-miR-103-3p	ENSGALT00000033873
circRNA	circRNA540	gga-miR-103-3p	ENSGALT00000033873
circRNA	circRNA226	gga-miR-103-3p	ENSGALT00000034008
circRNA	circRNA285	gga-miR-103-3p	ENSGALT00000034008
circRNA	circRNA286	gga-miR-103-3p	ENSGALT00000034008
circRNA	circRNA402	gga-miR-103-3p	ENSGALT00000034008
circRNA	circRNA540	gga-miR-103-3p	ENSGALT00000034008
circRNA	circRNA226	gga-miR-103-3p	ENSGALT00000037176
circRNA	circRNA285	gga-miR-103-3p	ENSGALT00000037176
circRNA	circRNA286	gga-miR-103-3p	ENSGALT00000037176
circRNA	circRNA402	gga-miR-103-3p	ENSGALT00000037176
circRNA	circRNA540	gga-miR-103-3p	ENSGALT00000037176
circRNA	circRNA226	gga-miR-103-3p	ENSGALT00000037540
circRNA	circRNA285	gga-miR-103-3p	ENSGALT00000037540
circRNA	circRNA286	gga-miR-103-3p	ENSGALT00000037540
circRNA	circRNA402	gga-miR-103-3p	ENSGALT00000037540
circRNA	circRNA540	gga-miR-103-3p	ENSGALT00000037540
circRNA	circRNA226	gga-miR-103-3p	ENSGALT00000038797
circRNA	circRNA285	gga-miR-103-3p	ENSGALT00000038797
circRNA	circRNA286	gga-miR-103-3p	ENSGALT00000038797
circRNA	circRNA402	gga-miR-103-3p	ENSGALT00000038797
circRNA	circRNA540	gga-miR-103-3p	ENSGALT00000038797
circRNA	circRNA226	gga-miR-103-3p	ENSGALT00000039082
circRNA	circRNA285	gga-miR-103-3p	ENSGALT00000039082
circRNA	circRNA286	gga-miR-103-3p	ENSGALT00000039082
circRNA	circRNA402	gga-miR-103-3p	ENSGALT00000039082
circRNA	circRNA540	gga-miR-103-3p	ENSGALT00000039082
circRNA	circRNA226	gga-miR-103-3p	ENSGALT00000040700
circRNA	circRNA285	gga-miR-103-3p	ENSGALT00000040700
circRNA	circRNA286	gga-miR-103-3p	ENSGALT00000040700
circRNA	circRNA402	gga-miR-103-3p	ENSGALT00000040700
circRNA	circRNA540	gga-miR-103-3p	ENSGALT00000040700
circRNA	circRNA226	gga-miR-103-3p	ENSGALT00000043218
circRNA	circRNA285	gga-miR-103-3p	ENSGALT00000043218
circRNA	circRNA286	gga-miR-103-3p	ENSGALT00000043218
circRNA	circRNA402	gga-miR-103-3p	ENSGALT00000043218
circRNA	circRNA540	gga-miR-103-3p	ENSGALT00000043218
circRNA	circRNA226	gga-miR-103-3p	ENSGALT00000045256
circRNA	circRNA285	gga-miR-103-3p	ENSGALT00000045256
circRNA	circRNA286	gga-miR-103-3p	ENSGALT00000045256
circRNA	circRNA402	gga-miR-103-3p	ENSGALT00000045256
circRNA	circRNA540	gga-miR-103-3p	ENSGALT00000045256
circRNA	circRNA226	gga-miR-103-3p	ENSGALT00000045586
circRNA	circRNA285	gga-miR-103-3p	ENSGALT00000045586
circRNA	circRNA286	gga-miR-103-3p	ENSGALT00000045586
circRNA	circRNA402	gga-miR-103-3p	ENSGALT00000045586
circRNA	circRNA540	gga-miR-103-3p	ENSGALT00000045586
circRNA	circRNA226	gga-miR-103-3p	ENSGALT00000046049
circRNA	circRNA285	gga-miR-103-3p	ENSGALT00000046049
circRNA	circRNA286	gga-miR-103-3p	ENSGALT00000046049
circRNA	circRNA402	gga-miR-103-3p	ENSGALT00000046049
circRNA	circRNA540	gga-miR-103-3p	ENSGALT00000046049
circRNA	circRNA226	gga-miR-103-3p	ENSGALT00000049557
circRNA	circRNA285	gga-miR-103-3p	ENSGALT00000049557
circRNA	circRNA286	gga-miR-103-3p	ENSGALT00000049557
circRNA	circRNA402	gga-miR-103-3p	ENSGALT00000049557
circRNA	circRNA540	gga-miR-103-3p	ENSGALT00000049557
circRNA	circRNA226	gga-miR-103-3p	ENSGALT00000054522
circRNA	circRNA285	gga-miR-103-3p	ENSGALT00000054522
circRNA	circRNA286	gga-miR-103-3p	ENSGALT00000054522
circRNA	circRNA402	gga-miR-103-3p	ENSGALT00000054522
circRNA	circRNA540	gga-miR-103-3p	ENSGALT00000054522
circRNA	circRNA226	gga-miR-103-3p	ENSGALT00000054767
circRNA	circRNA285	gga-miR-103-3p	ENSGALT00000054767
circRNA	circRNA286	gga-miR-103-3p	ENSGALT00000054767
circRNA	circRNA402	gga-miR-103-3p	ENSGALT00000054767
circRNA	circRNA540	gga-miR-103-3p	ENSGALT00000054767
circRNA	circRNA226	gga-miR-103-3p	ENSGALT00000056755
circRNA	circRNA285	gga-miR-103-3p	ENSGALT00000056755
circRNA	circRNA286	gga-miR-103-3p	ENSGALT00000056755
circRNA	circRNA402	gga-miR-103-3p	ENSGALT00000056755
circRNA	circRNA540	gga-miR-103-3p	ENSGALT00000056755
circRNA	circRNA226	gga-miR-103-3p	ENSGALT00000059857
circRNA	circRNA285	gga-miR-103-3p	ENSGALT00000059857
circRNA	circRNA286	gga-miR-103-3p	ENSGALT00000059857
circRNA	circRNA402	gga-miR-103-3p	ENSGALT00000059857
circRNA	circRNA540	gga-miR-103-3p	ENSGALT00000059857
circRNA	circRNA226	gga-miR-103-3p	ENSGALT00000061318
circRNA	circRNA285	gga-miR-103-3p	ENSGALT00000061318
circRNA	circRNA286	gga-miR-103-3p	ENSGALT00000061318
circRNA	circRNA402	gga-miR-103-3p	ENSGALT00000061318
circRNA	circRNA540	gga-miR-103-3p	ENSGALT00000061318
circRNA	circRNA226	gga-miR-103-3p	ENSGALT00000061864
circRNA	circRNA285	gga-miR-103-3p	ENSGALT00000061864
circRNA	circRNA286	gga-miR-103-3p	ENSGALT00000061864
circRNA	circRNA402	gga-miR-103-3p	ENSGALT00000061864
circRNA	circRNA540	gga-miR-103-3p	ENSGALT00000061864
circRNA	circRNA226	gga-miR-103-3p	ENSGALT00000063305
circRNA	circRNA285	gga-miR-103-3p	ENSGALT00000063305
circRNA	circRNA286	gga-miR-103-3p	ENSGALT00000063305
circRNA	circRNA402	gga-miR-103-3p	ENSGALT00000063305
circRNA	circRNA540	gga-miR-103-3p	ENSGALT00000063305
circRNA	circRNA226	gga-miR-103-3p	ENSGALT00000065813
circRNA	circRNA285	gga-miR-103-3p	ENSGALT00000065813
circRNA	circRNA286	gga-miR-103-3p	ENSGALT00000065813
circRNA	circRNA402	gga-miR-103-3p	ENSGALT00000065813
circRNA	circRNA540	gga-miR-103-3p	ENSGALT00000065813
circRNA	circRNA226	gga-miR-103-3p	ENSGALT00000065820
circRNA	circRNA285	gga-miR-103-3p	ENSGALT00000065820
circRNA	circRNA286	gga-miR-103-3p	ENSGALT00000065820
circRNA	circRNA402	gga-miR-103-3p	ENSGALT00000065820
circRNA	circRNA540	gga-miR-103-3p	ENSGALT00000065820
circRNA	circRNA226	gga-miR-103-3p	ENSGALT00000066608
circRNA	circRNA285	gga-miR-103-3p	ENSGALT00000066608
circRNA	circRNA286	gga-miR-103-3p	ENSGALT00000066608
circRNA	circRNA402	gga-miR-103-3p	ENSGALT00000066608
circRNA	circRNA540	gga-miR-103-3p	ENSGALT00000066608
circRNA	circRNA226	gga-miR-103-3p	ENSGALT00000067924
circRNA	circRNA285	gga-miR-103-3p	ENSGALT00000067924
circRNA	circRNA286	gga-miR-103-3p	ENSGALT00000067924
circRNA	circRNA402	gga-miR-103-3p	ENSGALT00000067924
circRNA	circRNA540	gga-miR-103-3p	ENSGALT00000067924
circRNA	circRNA226	gga-miR-103-3p	ENSGALT00000069195
circRNA	circRNA285	gga-miR-103-3p	ENSGALT00000069195
circRNA	circRNA286	gga-miR-103-3p	ENSGALT00000069195
circRNA	circRNA402	gga-miR-103-3p	ENSGALT00000069195
circRNA	circRNA540	gga-miR-103-3p	ENSGALT00000069195
circRNA	circRNA226	gga-miR-103-3p	ENSGALT00000073347
circRNA	circRNA285	gga-miR-103-3p	ENSGALT00000073347
circRNA	circRNA286	gga-miR-103-3p	ENSGALT00000073347
circRNA	circRNA402	gga-miR-103-3p	ENSGALT00000073347
circRNA	circRNA540	gga-miR-103-3p	ENSGALT00000073347
circRNA	circRNA226	gga-miR-103-3p	ENSGALT00000074085
circRNA	circRNA285	gga-miR-103-3p	ENSGALT00000074085
circRNA	circRNA286	gga-miR-103-3p	ENSGALT00000074085
circRNA	circRNA402	gga-miR-103-3p	ENSGALT00000074085
circRNA	circRNA540	gga-miR-103-3p	ENSGALT00000074085
circRNA	circRNA226	gga-miR-103-3p	ENSGALT00000074316
circRNA	circRNA285	gga-miR-103-3p	ENSGALT00000074316
circRNA	circRNA286	gga-miR-103-3p	ENSGALT00000074316
circRNA	circRNA402	gga-miR-103-3p	ENSGALT00000074316
circRNA	circRNA540	gga-miR-103-3p	ENSGALT00000074316
circRNA	circRNA226	gga-miR-103-3p	ENSGALT00000076689
circRNA	circRNA285	gga-miR-103-3p	ENSGALT00000076689
circRNA	circRNA286	gga-miR-103-3p	ENSGALT00000076689
circRNA	circRNA402	gga-miR-103-3p	ENSGALT00000076689
circRNA	circRNA540	gga-miR-103-3p	ENSGALT00000076689
circRNA	circRNA226	gga-miR-103-3p	ENSGALT00000077162
circRNA	circRNA285	gga-miR-103-3p	ENSGALT00000077162
circRNA	circRNA286	gga-miR-103-3p	ENSGALT00000077162
circRNA	circRNA402	gga-miR-103-3p	ENSGALT00000077162
circRNA	circRNA540	gga-miR-103-3p	ENSGALT00000077162
circRNA	circRNA226	gga-miR-103-3p	ENSGALT00000079059
circRNA	circRNA285	gga-miR-103-3p	ENSGALT00000079059
circRNA	circRNA286	gga-miR-103-3p	ENSGALT00000079059
circRNA	circRNA402	gga-miR-103-3p	ENSGALT00000079059
circRNA	circRNA540	gga-miR-103-3p	ENSGALT00000079059
circRNA	circRNA226	gga-miR-103-3p	ENSGALT00000079752
circRNA	circRNA285	gga-miR-103-3p	ENSGALT00000079752
circRNA	circRNA286	gga-miR-103-3p	ENSGALT00000079752
circRNA	circRNA402	gga-miR-103-3p	ENSGALT00000079752
circRNA	circRNA540	gga-miR-103-3p	ENSGALT00000079752
circRNA	circRNA226	gga-miR-103-3p	ENSGALT00000079974
circRNA	circRNA285	gga-miR-103-3p	ENSGALT00000079974
circRNA	circRNA286	gga-miR-103-3p	ENSGALT00000079974
circRNA	circRNA402	gga-miR-103-3p	ENSGALT00000079974
circRNA	circRNA540	gga-miR-103-3p	ENSGALT00000079974
circRNA	circRNA226	gga-miR-103-3p	ENSGALT00000080978
circRNA	circRNA285	gga-miR-103-3p	ENSGALT00000080978
circRNA	circRNA286	gga-miR-103-3p	ENSGALT00000080978
circRNA	circRNA402	gga-miR-103-3p	ENSGALT00000080978
circRNA	circRNA540	gga-miR-103-3p	ENSGALT00000080978
circRNA	circRNA226	gga-miR-103-3p	ENSGALT00000083154
circRNA	circRNA285	gga-miR-103-3p	ENSGALT00000083154
circRNA	circRNA286	gga-miR-103-3p	ENSGALT00000083154
circRNA	circRNA402	gga-miR-103-3p	ENSGALT00000083154
circRNA	circRNA540	gga-miR-103-3p	ENSGALT00000083154
circRNA	circRNA226	gga-miR-103-3p	ENSGALT00000083561
circRNA	circRNA285	gga-miR-103-3p	ENSGALT00000083561
circRNA	circRNA286	gga-miR-103-3p	ENSGALT00000083561
circRNA	circRNA402	gga-miR-103-3p	ENSGALT00000083561
circRNA	circRNA540	gga-miR-103-3p	ENSGALT00000083561
circRNA	circRNA226	gga-miR-103-3p	ENSGALT00000084607
circRNA	circRNA285	gga-miR-103-3p	ENSGALT00000084607
circRNA	circRNA286	gga-miR-103-3p	ENSGALT00000084607
circRNA	circRNA402	gga-miR-103-3p	ENSGALT00000084607
circRNA	circRNA540	gga-miR-103-3p	ENSGALT00000084607
circRNA	circRNA226	gga-miR-103-3p	ENSGALT00000085384
circRNA	circRNA285	gga-miR-103-3p	ENSGALT00000085384
circRNA	circRNA286	gga-miR-103-3p	ENSGALT00000085384
circRNA	circRNA402	gga-miR-103-3p	ENSGALT00000085384
circRNA	circRNA540	gga-miR-103-3p	ENSGALT00000085384
circRNA	circRNA226	gga-miR-103-3p	ENSGALT00000087131
circRNA	circRNA285	gga-miR-103-3p	ENSGALT00000087131
circRNA	circRNA286	gga-miR-103-3p	ENSGALT00000087131
circRNA	circRNA402	gga-miR-103-3p	ENSGALT00000087131
circRNA	circRNA540	gga-miR-103-3p	ENSGALT00000087131
circRNA	circRNA226	gga-miR-103-3p	ENSGALT00000087312
circRNA	circRNA285	gga-miR-103-3p	ENSGALT00000087312
circRNA	circRNA286	gga-miR-103-3p	ENSGALT00000087312
circRNA	circRNA402	gga-miR-103-3p	ENSGALT00000087312
circRNA	circRNA540	gga-miR-103-3p	ENSGALT00000087312
circRNA	circRNA226	gga-miR-103-3p	ENSGALT00000088737
circRNA	circRNA285	gga-miR-103-3p	ENSGALT00000088737
circRNA	circRNA286	gga-miR-103-3p	ENSGALT00000088737
circRNA	circRNA402	gga-miR-103-3p	ENSGALT00000088737
circRNA	circRNA540	gga-miR-103-3p	ENSGALT00000088737
circRNA	circRNA296	gga-miR-10585-3p_R+2	ENSGALT00000027606
circRNA	circRNA296	gga-miR-10585-3p_R+2	ENSGALT00000030474
circRNA	circRNA296	gga-miR-10585-3p_R+2	ENSGALT00000040447
circRNA	circRNA296	gga-miR-10585-3p_R+2	ENSGALT00000053433
circRNA	circRNA296	gga-miR-10585-3p_R+2	ENSGALT00000054284
circRNA	circRNA296	gga-miR-10585-3p_R+2	ENSGALT00000082876
circRNA	circRNA296	gga-miR-10585-3p_R+2	ENSGALT00000083618
circRNA	circRNA146	gga-miR-10585-5p	ENSGALT00000000700
circRNA	circRNA4	gga-miR-10585-5p	ENSGALT00000000700
circRNA	circRNA852	gga-miR-10585-5p	ENSGALT00000000700
circRNA	circRNA853	gga-miR-10585-5p	ENSGALT00000000700
circRNA	circRNA146	gga-miR-10585-5p	ENSGALT00000008794
circRNA	circRNA4	gga-miR-10585-5p	ENSGALT00000008794
circRNA	circRNA852	gga-miR-10585-5p	ENSGALT00000008794
circRNA	circRNA853	gga-miR-10585-5p	ENSGALT00000008794
circRNA	circRNA146	gga-miR-10585-5p	ENSGALT00000016264
circRNA	circRNA4	gga-miR-10585-5p	ENSGALT00000016264
circRNA	circRNA852	gga-miR-10585-5p	ENSGALT00000016264
circRNA	circRNA853	gga-miR-10585-5p	ENSGALT00000016264
circRNA	circRNA146	gga-miR-10585-5p	ENSGALT00000019296
circRNA	circRNA4	gga-miR-10585-5p	ENSGALT00000019296
circRNA	circRNA852	gga-miR-10585-5p	ENSGALT00000019296
circRNA	circRNA853	gga-miR-10585-5p	ENSGALT00000019296
circRNA	circRNA146	gga-miR-10585-5p	ENSGALT00000022632
circRNA	circRNA4	gga-miR-10585-5p	ENSGALT00000022632
circRNA	circRNA852	gga-miR-10585-5p	ENSGALT00000022632
circRNA	circRNA853	gga-miR-10585-5p	ENSGALT00000022632
circRNA	circRNA146	gga-miR-10585-5p	ENSGALT00000031806
circRNA	circRNA4	gga-miR-10585-5p	ENSGALT00000031806
circRNA	circRNA852	gga-miR-10585-5p	ENSGALT00000031806
circRNA	circRNA853	gga-miR-10585-5p	ENSGALT00000031806
circRNA	circRNA146	gga-miR-10585-5p	ENSGALT00000043218
circRNA	circRNA4	gga-miR-10585-5p	ENSGALT00000043218
circRNA	circRNA852	gga-miR-10585-5p	ENSGALT00000043218
circRNA	circRNA853	gga-miR-10585-5p	ENSGALT00000043218
circRNA	circRNA146	gga-miR-10585-5p	ENSGALT00000044491
circRNA	circRNA4	gga-miR-10585-5p	ENSGALT00000044491
circRNA	circRNA852	gga-miR-10585-5p	ENSGALT00000044491
circRNA	circRNA853	gga-miR-10585-5p	ENSGALT00000044491
circRNA	circRNA146	gga-miR-10585-5p	ENSGALT00000044611
circRNA	circRNA4	gga-miR-10585-5p	ENSGALT00000044611
circRNA	circRNA852	gga-miR-10585-5p	ENSGALT00000044611
circRNA	circRNA853	gga-miR-10585-5p	ENSGALT00000044611
circRNA	circRNA146	gga-miR-10585-5p	ENSGALT00000047919
circRNA	circRNA4	gga-miR-10585-5p	ENSGALT00000047919
circRNA	circRNA852	gga-miR-10585-5p	ENSGALT00000047919
circRNA	circRNA853	gga-miR-10585-5p	ENSGALT00000047919
circRNA	circRNA146	gga-miR-10585-5p	ENSGALT00000065813
circRNA	circRNA4	gga-miR-10585-5p	ENSGALT00000065813
circRNA	circRNA852	gga-miR-10585-5p	ENSGALT00000065813
circRNA	circRNA853	gga-miR-10585-5p	ENSGALT00000065813
circRNA	circRNA146	gga-miR-10585-5p	ENSGALT00000071836
circRNA	circRNA4	gga-miR-10585-5p	ENSGALT00000071836
circRNA	circRNA852	gga-miR-10585-5p	ENSGALT00000071836
circRNA	circRNA853	gga-miR-10585-5p	ENSGALT00000071836
circRNA	circRNA146	gga-miR-10585-5p	ENSGALT00000075974
circRNA	circRNA4	gga-miR-10585-5p	ENSGALT00000075974
circRNA	circRNA852	gga-miR-10585-5p	ENSGALT00000075974
circRNA	circRNA853	gga-miR-10585-5p	ENSGALT00000075974
circRNA	circRNA146	gga-miR-10585-5p	ENSGALT00000078052
circRNA	circRNA4	gga-miR-10585-5p	ENSGALT00000078052
circRNA	circRNA852	gga-miR-10585-5p	ENSGALT00000078052
circRNA	circRNA853	gga-miR-10585-5p	ENSGALT00000078052
circRNA	circRNA146	gga-miR-10585-5p	ENSGALT00000079974
circRNA	circRNA4	gga-miR-10585-5p	ENSGALT00000079974
circRNA	circRNA852	gga-miR-10585-5p	ENSGALT00000079974
circRNA	circRNA853	gga-miR-10585-5p	ENSGALT00000079974
circRNA	circRNA146	gga-miR-10585-5p	ENSGALT00000084241
circRNA	circRNA4	gga-miR-10585-5p	ENSGALT00000084241
circRNA	circRNA852	gga-miR-10585-5p	ENSGALT00000084241
circRNA	circRNA853	gga-miR-10585-5p	ENSGALT00000084241
circRNA	circRNA146	gga-miR-10585-5p	ENSGALT00000085739
circRNA	circRNA4	gga-miR-10585-5p	ENSGALT00000085739
circRNA	circRNA852	gga-miR-10585-5p	ENSGALT00000085739
circRNA	circRNA853	gga-miR-10585-5p	ENSGALT00000085739
circRNA	circRNA146	gga-miR-10585-5p	ENSGALT00000086350
circRNA	circRNA4	gga-miR-10585-5p	ENSGALT00000086350
circRNA	circRNA852	gga-miR-10585-5p	ENSGALT00000086350
circRNA	circRNA853	gga-miR-10585-5p	ENSGALT00000086350
circRNA	circRNA146	gga-miR-10585-5p	ENSGALT00000088401
circRNA	circRNA4	gga-miR-10585-5p	ENSGALT00000088401
circRNA	circRNA852	gga-miR-10585-5p	ENSGALT00000088401
circRNA	circRNA853	gga-miR-10585-5p	ENSGALT00000088401
circRNA	circRNA146	gga-miR-10585-5p	ENSGALT00000088941
circRNA	circRNA4	gga-miR-10585-5p	ENSGALT00000088941
circRNA	circRNA852	gga-miR-10585-5p	ENSGALT00000088941
circRNA	circRNA853	gga-miR-10585-5p	ENSGALT00000088941
circRNA	circRNA146	gga-miR-10585-5p	ENSGALT00000090124
circRNA	circRNA4	gga-miR-10585-5p	ENSGALT00000090124
circRNA	circRNA852	gga-miR-10585-5p	ENSGALT00000090124
circRNA	circRNA853	gga-miR-10585-5p	ENSGALT00000090124
circRNA	circRNA225	gga-miR-106-3p_R+1	ENSGALT00000002349
circRNA	circRNA226	gga-miR-106-3p_R+1	ENSGALT00000002349
circRNA	circRNA286	gga-miR-106-3p_R+1	ENSGALT00000002349
circRNA	circRNA351	gga-miR-106-3p_R+1	ENSGALT00000002349
circRNA	circRNA432	gga-miR-106-3p_R+1	ENSGALT00000002349
circRNA	circRNA225	gga-miR-106-3p_R+1	ENSGALT00000002634
circRNA	circRNA226	gga-miR-106-3p_R+1	ENSGALT00000002634
circRNA	circRNA286	gga-miR-106-3p_R+1	ENSGALT00000002634
circRNA	circRNA351	gga-miR-106-3p_R+1	ENSGALT00000002634
circRNA	circRNA432	gga-miR-106-3p_R+1	ENSGALT00000002634
circRNA	circRNA225	gga-miR-106-3p_R+1	ENSGALT00000003109
circRNA	circRNA226	gga-miR-106-3p_R+1	ENSGALT00000003109
circRNA	circRNA286	gga-miR-106-3p_R+1	ENSGALT00000003109
circRNA	circRNA351	gga-miR-106-3p_R+1	ENSGALT00000003109
circRNA	circRNA432	gga-miR-106-3p_R+1	ENSGALT00000003109
circRNA	circRNA225	gga-miR-106-3p_R+1	ENSGALT00000004265
circRNA	circRNA226	gga-miR-106-3p_R+1	ENSGALT00000004265
circRNA	circRNA286	gga-miR-106-3p_R+1	ENSGALT00000004265
circRNA	circRNA351	gga-miR-106-3p_R+1	ENSGALT00000004265
circRNA	circRNA432	gga-miR-106-3p_R+1	ENSGALT00000004265
circRNA	circRNA225	gga-miR-106-3p_R+1	ENSGALT00000004312
circRNA	circRNA226	gga-miR-106-3p_R+1	ENSGALT00000004312
circRNA	circRNA286	gga-miR-106-3p_R+1	ENSGALT00000004312
circRNA	circRNA351	gga-miR-106-3p_R+1	ENSGALT00000004312
circRNA	circRNA432	gga-miR-106-3p_R+1	ENSGALT00000004312
circRNA	circRNA225	gga-miR-106-3p_R+1	ENSGALT00000004693
circRNA	circRNA226	gga-miR-106-3p_R+1	ENSGALT00000004693
circRNA	circRNA286	gga-miR-106-3p_R+1	ENSGALT00000004693
circRNA	circRNA351	gga-miR-106-3p_R+1	ENSGALT00000004693
circRNA	circRNA432	gga-miR-106-3p_R+1	ENSGALT00000004693
circRNA	circRNA225	gga-miR-106-3p_R+1	ENSGALT00000007311
circRNA	circRNA226	gga-miR-106-3p_R+1	ENSGALT00000007311
circRNA	circRNA286	gga-miR-106-3p_R+1	ENSGALT00000007311
circRNA	circRNA351	gga-miR-106-3p_R+1	ENSGALT00000007311
circRNA	circRNA432	gga-miR-106-3p_R+1	ENSGALT00000007311
circRNA	circRNA225	gga-miR-106-3p_R+1	ENSGALT00000007326
circRNA	circRNA226	gga-miR-106-3p_R+1	ENSGALT00000007326
circRNA	circRNA286	gga-miR-106-3p_R+1	ENSGALT00000007326
circRNA	circRNA351	gga-miR-106-3p_R+1	ENSGALT00000007326
circRNA	circRNA432	gga-miR-106-3p_R+1	ENSGALT00000007326
circRNA	circRNA225	gga-miR-106-3p_R+1	ENSGALT00000007980
circRNA	circRNA226	gga-miR-106-3p_R+1	ENSGALT00000007980
circRNA	circRNA286	gga-miR-106-3p_R+1	ENSGALT00000007980
circRNA	circRNA351	gga-miR-106-3p_R+1	ENSGALT00000007980
circRNA	circRNA432	gga-miR-106-3p_R+1	ENSGALT00000007980
circRNA	circRNA225	gga-miR-106-3p_R+1	ENSGALT00000008794
circRNA	circRNA226	gga-miR-106-3p_R+1	ENSGALT00000008794
circRNA	circRNA286	gga-miR-106-3p_R+1	ENSGALT00000008794
circRNA	circRNA351	gga-miR-106-3p_R+1	ENSGALT00000008794
circRNA	circRNA432	gga-miR-106-3p_R+1	ENSGALT00000008794
circRNA	circRNA225	gga-miR-106-3p_R+1	ENSGALT00000008808
circRNA	circRNA226	gga-miR-106-3p_R+1	ENSGALT00000008808
circRNA	circRNA286	gga-miR-106-3p_R+1	ENSGALT00000008808
circRNA	circRNA351	gga-miR-106-3p_R+1	ENSGALT00000008808
circRNA	circRNA432	gga-miR-106-3p_R+1	ENSGALT00000008808
circRNA	circRNA225	gga-miR-106-3p_R+1	ENSGALT00000010491
circRNA	circRNA226	gga-miR-106-3p_R+1	ENSGALT00000010491
circRNA	circRNA286	gga-miR-106-3p_R+1	ENSGALT00000010491
circRNA	circRNA351	gga-miR-106-3p_R+1	ENSGALT00000010491
circRNA	circRNA432	gga-miR-106-3p_R+1	ENSGALT00000010491
circRNA	circRNA225	gga-miR-106-3p_R+1	ENSGALT00000010512
circRNA	circRNA226	gga-miR-106-3p_R+1	ENSGALT00000010512
circRNA	circRNA286	gga-miR-106-3p_R+1	ENSGALT00000010512
circRNA	circRNA351	gga-miR-106-3p_R+1	ENSGALT00000010512
circRNA	circRNA432	gga-miR-106-3p_R+1	ENSGALT00000010512
circRNA	circRNA225	gga-miR-106-3p_R+1	ENSGALT00000014960
circRNA	circRNA226	gga-miR-106-3p_R+1	ENSGALT00000014960
circRNA	circRNA286	gga-miR-106-3p_R+1	ENSGALT00000014960
circRNA	circRNA351	gga-miR-106-3p_R+1	ENSGALT00000014960
circRNA	circRNA432	gga-miR-106-3p_R+1	ENSGALT00000014960
circRNA	circRNA225	gga-miR-106-3p_R+1	ENSGALT00000020478
circRNA	circRNA226	gga-miR-106-3p_R+1	ENSGALT00000020478
circRNA	circRNA286	gga-miR-106-3p_R+1	ENSGALT00000020478
circRNA	circRNA351	gga-miR-106-3p_R+1	ENSGALT00000020478
circRNA	circRNA432	gga-miR-106-3p_R+1	ENSGALT00000020478
circRNA	circRNA225	gga-miR-106-3p_R+1	ENSGALT00000022632
circRNA	circRNA226	gga-miR-106-3p_R+1	ENSGALT00000022632
circRNA	circRNA286	gga-miR-106-3p_R+1	ENSGALT00000022632
circRNA	circRNA351	gga-miR-106-3p_R+1	ENSGALT00000022632
circRNA	circRNA432	gga-miR-106-3p_R+1	ENSGALT00000022632
circRNA	circRNA225	gga-miR-106-3p_R+1	ENSGALT00000024886
circRNA	circRNA226	gga-miR-106-3p_R+1	ENSGALT00000024886
circRNA	circRNA286	gga-miR-106-3p_R+1	ENSGALT00000024886
circRNA	circRNA351	gga-miR-106-3p_R+1	ENSGALT00000024886
circRNA	circRNA432	gga-miR-106-3p_R+1	ENSGALT00000024886
circRNA	circRNA225	gga-miR-106-3p_R+1	ENSGALT00000027680
circRNA	circRNA226	gga-miR-106-3p_R+1	ENSGALT00000027680
circRNA	circRNA286	gga-miR-106-3p_R+1	ENSGALT00000027680
circRNA	circRNA351	gga-miR-106-3p_R+1	ENSGALT00000027680
circRNA	circRNA432	gga-miR-106-3p_R+1	ENSGALT00000027680
circRNA	circRNA225	gga-miR-106-3p_R+1	ENSGALT00000030196
circRNA	circRNA226	gga-miR-106-3p_R+1	ENSGALT00000030196
circRNA	circRNA286	gga-miR-106-3p_R+1	ENSGALT00000030196
circRNA	circRNA351	gga-miR-106-3p_R+1	ENSGALT00000030196
circRNA	circRNA432	gga-miR-106-3p_R+1	ENSGALT00000030196
circRNA	circRNA225	gga-miR-106-3p_R+1	ENSGALT00000031388
circRNA	circRNA226	gga-miR-106-3p_R+1	ENSGALT00000031388
circRNA	circRNA286	gga-miR-106-3p_R+1	ENSGALT00000031388
circRNA	circRNA351	gga-miR-106-3p_R+1	ENSGALT00000031388
circRNA	circRNA432	gga-miR-106-3p_R+1	ENSGALT00000031388
circRNA	circRNA225	gga-miR-106-3p_R+1	ENSGALT00000033905
circRNA	circRNA226	gga-miR-106-3p_R+1	ENSGALT00000033905
circRNA	circRNA286	gga-miR-106-3p_R+1	ENSGALT00000033905
circRNA	circRNA351	gga-miR-106-3p_R+1	ENSGALT00000033905
circRNA	circRNA432	gga-miR-106-3p_R+1	ENSGALT00000033905
circRNA	circRNA225	gga-miR-106-3p_R+1	ENSGALT00000039415
circRNA	circRNA226	gga-miR-106-3p_R+1	ENSGALT00000039415
circRNA	circRNA286	gga-miR-106-3p_R+1	ENSGALT00000039415
circRNA	circRNA351	gga-miR-106-3p_R+1	ENSGALT00000039415
circRNA	circRNA432	gga-miR-106-3p_R+1	ENSGALT00000039415
circRNA	circRNA225	gga-miR-106-3p_R+1	ENSGALT00000039466
circRNA	circRNA226	gga-miR-106-3p_R+1	ENSGALT00000039466
circRNA	circRNA286	gga-miR-106-3p_R+1	ENSGALT00000039466
circRNA	circRNA351	gga-miR-106-3p_R+1	ENSGALT00000039466
circRNA	circRNA432	gga-miR-106-3p_R+1	ENSGALT00000039466
circRNA	circRNA225	gga-miR-106-3p_R+1	ENSGALT00000040533
circRNA	circRNA226	gga-miR-106-3p_R+1	ENSGALT00000040533
circRNA	circRNA286	gga-miR-106-3p_R+1	ENSGALT00000040533
circRNA	circRNA351	gga-miR-106-3p_R+1	ENSGALT00000040533
circRNA	circRNA432	gga-miR-106-3p_R+1	ENSGALT00000040533
circRNA	circRNA225	gga-miR-106-3p_R+1	ENSGALT00000040724
circRNA	circRNA226	gga-miR-106-3p_R+1	ENSGALT00000040724
circRNA	circRNA286	gga-miR-106-3p_R+1	ENSGALT00000040724
circRNA	circRNA351	gga-miR-106-3p_R+1	ENSGALT00000040724
circRNA	circRNA432	gga-miR-106-3p_R+1	ENSGALT00000040724
circRNA	circRNA225	gga-miR-106-3p_R+1	ENSGALT00000043729
circRNA	circRNA226	gga-miR-106-3p_R+1	ENSGALT00000043729
circRNA	circRNA286	gga-miR-106-3p_R+1	ENSGALT00000043729
circRNA	circRNA351	gga-miR-106-3p_R+1	ENSGALT00000043729
circRNA	circRNA432	gga-miR-106-3p_R+1	ENSGALT00000043729
circRNA	circRNA225	gga-miR-106-3p_R+1	ENSGALT00000043812
circRNA	circRNA226	gga-miR-106-3p_R+1	ENSGALT00000043812
circRNA	circRNA286	gga-miR-106-3p_R+1	ENSGALT00000043812
circRNA	circRNA351	gga-miR-106-3p_R+1	ENSGALT00000043812
circRNA	circRNA432	gga-miR-106-3p_R+1	ENSGALT00000043812
circRNA	circRNA225	gga-miR-106-3p_R+1	ENSGALT00000046080
circRNA	circRNA226	gga-miR-106-3p_R+1	ENSGALT00000046080
circRNA	circRNA286	gga-miR-106-3p_R+1	ENSGALT00000046080
circRNA	circRNA351	gga-miR-106-3p_R+1	ENSGALT00000046080
circRNA	circRNA432	gga-miR-106-3p_R+1	ENSGALT00000046080
circRNA	circRNA225	gga-miR-106-3p_R+1	ENSGALT00000046692
circRNA	circRNA226	gga-miR-106-3p_R+1	ENSGALT00000046692
circRNA	circRNA286	gga-miR-106-3p_R+1	ENSGALT00000046692
circRNA	circRNA351	gga-miR-106-3p_R+1	ENSGALT00000046692
circRNA	circRNA432	gga-miR-106-3p_R+1	ENSGALT00000046692
circRNA	circRNA225	gga-miR-106-3p_R+1	ENSGALT00000047919
circRNA	circRNA226	gga-miR-106-3p_R+1	ENSGALT00000047919
circRNA	circRNA286	gga-miR-106-3p_R+1	ENSGALT00000047919
circRNA	circRNA351	gga-miR-106-3p_R+1	ENSGALT00000047919
circRNA	circRNA432	gga-miR-106-3p_R+1	ENSGALT00000047919
circRNA	circRNA225	gga-miR-106-3p_R+1	ENSGALT00000049232
circRNA	circRNA226	gga-miR-106-3p_R+1	ENSGALT00000049232
circRNA	circRNA286	gga-miR-106-3p_R+1	ENSGALT00000049232
circRNA	circRNA351	gga-miR-106-3p_R+1	ENSGALT00000049232
circRNA	circRNA432	gga-miR-106-3p_R+1	ENSGALT00000049232
circRNA	circRNA225	gga-miR-106-3p_R+1	ENSGALT00000050988
circRNA	circRNA226	gga-miR-106-3p_R+1	ENSGALT00000050988
circRNA	circRNA286	gga-miR-106-3p_R+1	ENSGALT00000050988
circRNA	circRNA351	gga-miR-106-3p_R+1	ENSGALT00000050988
circRNA	circRNA432	gga-miR-106-3p_R+1	ENSGALT00000050988
circRNA	circRNA225	gga-miR-106-3p_R+1	ENSGALT00000053187
circRNA	circRNA226	gga-miR-106-3p_R+1	ENSGALT00000053187
circRNA	circRNA286	gga-miR-106-3p_R+1	ENSGALT00000053187
circRNA	circRNA351	gga-miR-106-3p_R+1	ENSGALT00000053187
circRNA	circRNA432	gga-miR-106-3p_R+1	ENSGALT00000053187
circRNA	circRNA225	gga-miR-106-3p_R+1	ENSGALT00000055483
circRNA	circRNA226	gga-miR-106-3p_R+1	ENSGALT00000055483
circRNA	circRNA286	gga-miR-106-3p_R+1	ENSGALT00000055483
circRNA	circRNA351	gga-miR-106-3p_R+1	ENSGALT00000055483
circRNA	circRNA432	gga-miR-106-3p_R+1	ENSGALT00000055483
circRNA	circRNA225	gga-miR-106-3p_R+1	ENSGALT00000058183
circRNA	circRNA226	gga-miR-106-3p_R+1	ENSGALT00000058183
circRNA	circRNA286	gga-miR-106-3p_R+1	ENSGALT00000058183
circRNA	circRNA351	gga-miR-106-3p_R+1	ENSGALT00000058183
circRNA	circRNA432	gga-miR-106-3p_R+1	ENSGALT00000058183
circRNA	circRNA225	gga-miR-106-3p_R+1	ENSGALT00000060312
circRNA	circRNA226	gga-miR-106-3p_R+1	ENSGALT00000060312
circRNA	circRNA286	gga-miR-106-3p_R+1	ENSGALT00000060312
circRNA	circRNA351	gga-miR-106-3p_R+1	ENSGALT00000060312
circRNA	circRNA432	gga-miR-106-3p_R+1	ENSGALT00000060312
circRNA	circRNA225	gga-miR-106-3p_R+1	ENSGALT00000062454
circRNA	circRNA226	gga-miR-106-3p_R+1	ENSGALT00000062454
circRNA	circRNA286	gga-miR-106-3p_R+1	ENSGALT00000062454
circRNA	circRNA351	gga-miR-106-3p_R+1	ENSGALT00000062454
circRNA	circRNA432	gga-miR-106-3p_R+1	ENSGALT00000062454
circRNA	circRNA225	gga-miR-106-3p_R+1	ENSGALT00000064075
circRNA	circRNA226	gga-miR-106-3p_R+1	ENSGALT00000064075
circRNA	circRNA286	gga-miR-106-3p_R+1	ENSGALT00000064075
circRNA	circRNA351	gga-miR-106-3p_R+1	ENSGALT00000064075
circRNA	circRNA432	gga-miR-106-3p_R+1	ENSGALT00000064075
circRNA	circRNA225	gga-miR-106-3p_R+1	ENSGALT00000065813
circRNA	circRNA226	gga-miR-106-3p_R+1	ENSGALT00000065813
circRNA	circRNA286	gga-miR-106-3p_R+1	ENSGALT00000065813
circRNA	circRNA351	gga-miR-106-3p_R+1	ENSGALT00000065813
circRNA	circRNA432	gga-miR-106-3p_R+1	ENSGALT00000065813
circRNA	circRNA225	gga-miR-106-3p_R+1	ENSGALT00000066090
circRNA	circRNA226	gga-miR-106-3p_R+1	ENSGALT00000066090
circRNA	circRNA286	gga-miR-106-3p_R+1	ENSGALT00000066090
circRNA	circRNA351	gga-miR-106-3p_R+1	ENSGALT00000066090
circRNA	circRNA432	gga-miR-106-3p_R+1	ENSGALT00000066090
circRNA	circRNA225	gga-miR-106-3p_R+1	ENSGALT00000066133
circRNA	circRNA226	gga-miR-106-3p_R+1	ENSGALT00000066133
circRNA	circRNA286	gga-miR-106-3p_R+1	ENSGALT00000066133
circRNA	circRNA351	gga-miR-106-3p_R+1	ENSGALT00000066133
circRNA	circRNA432	gga-miR-106-3p_R+1	ENSGALT00000066133
circRNA	circRNA225	gga-miR-106-3p_R+1	ENSGALT00000066692
circRNA	circRNA226	gga-miR-106-3p_R+1	ENSGALT00000066692
circRNA	circRNA286	gga-miR-106-3p_R+1	ENSGALT00000066692
circRNA	circRNA351	gga-miR-106-3p_R+1	ENSGALT00000066692
circRNA	circRNA432	gga-miR-106-3p_R+1	ENSGALT00000066692
circRNA	circRNA225	gga-miR-106-3p_R+1	ENSGALT00000067320
circRNA	circRNA226	gga-miR-106-3p_R+1	ENSGALT00000067320
circRNA	circRNA286	gga-miR-106-3p_R+1	ENSGALT00000067320
circRNA	circRNA351	gga-miR-106-3p_R+1	ENSGALT00000067320
circRNA	circRNA432	gga-miR-106-3p_R+1	ENSGALT00000067320
circRNA	circRNA225	gga-miR-106-3p_R+1	ENSGALT00000067719
circRNA	circRNA226	gga-miR-106-3p_R+1	ENSGALT00000067719
circRNA	circRNA286	gga-miR-106-3p_R+1	ENSGALT00000067719
circRNA	circRNA351	gga-miR-106-3p_R+1	ENSGALT00000067719
circRNA	circRNA432	gga-miR-106-3p_R+1	ENSGALT00000067719
circRNA	circRNA225	gga-miR-106-3p_R+1	ENSGALT00000068027
circRNA	circRNA226	gga-miR-106-3p_R+1	ENSGALT00000068027
circRNA	circRNA286	gga-miR-106-3p_R+1	ENSGALT00000068027
circRNA	circRNA351	gga-miR-106-3p_R+1	ENSGALT00000068027
circRNA	circRNA432	gga-miR-106-3p_R+1	ENSGALT00000068027
circRNA	circRNA225	gga-miR-106-3p_R+1	ENSGALT00000069288
circRNA	circRNA226	gga-miR-106-3p_R+1	ENSGALT00000069288
circRNA	circRNA286	gga-miR-106-3p_R+1	ENSGALT00000069288
circRNA	circRNA351	gga-miR-106-3p_R+1	ENSGALT00000069288
circRNA	circRNA432	gga-miR-106-3p_R+1	ENSGALT00000069288
circRNA	circRNA225	gga-miR-106-3p_R+1	ENSGALT00000071944
circRNA	circRNA226	gga-miR-106-3p_R+1	ENSGALT00000071944
circRNA	circRNA286	gga-miR-106-3p_R+1	ENSGALT00000071944
circRNA	circRNA351	gga-miR-106-3p_R+1	ENSGALT00000071944
circRNA	circRNA432	gga-miR-106-3p_R+1	ENSGALT00000071944
circRNA	circRNA225	gga-miR-106-3p_R+1	ENSGALT00000072039
circRNA	circRNA226	gga-miR-106-3p_R+1	ENSGALT00000072039
circRNA	circRNA286	gga-miR-106-3p_R+1	ENSGALT00000072039
circRNA	circRNA351	gga-miR-106-3p_R+1	ENSGALT00000072039
circRNA	circRNA432	gga-miR-106-3p_R+1	ENSGALT00000072039
circRNA	circRNA225	gga-miR-106-3p_R+1	ENSGALT00000072937
circRNA	circRNA226	gga-miR-106-3p_R+1	ENSGALT00000072937
circRNA	circRNA286	gga-miR-106-3p_R+1	ENSGALT00000072937
circRNA	circRNA351	gga-miR-106-3p_R+1	ENSGALT00000072937
circRNA	circRNA432	gga-miR-106-3p_R+1	ENSGALT00000072937
circRNA	circRNA225	gga-miR-106-3p_R+1	ENSGALT00000074053
circRNA	circRNA226	gga-miR-106-3p_R+1	ENSGALT00000074053
circRNA	circRNA286	gga-miR-106-3p_R+1	ENSGALT00000074053
circRNA	circRNA351	gga-miR-106-3p_R+1	ENSGALT00000074053
circRNA	circRNA432	gga-miR-106-3p_R+1	ENSGALT00000074053
circRNA	circRNA225	gga-miR-106-3p_R+1	ENSGALT00000075974
circRNA	circRNA226	gga-miR-106-3p_R+1	ENSGALT00000075974
circRNA	circRNA286	gga-miR-106-3p_R+1	ENSGALT00000075974
circRNA	circRNA351	gga-miR-106-3p_R+1	ENSGALT00000075974
circRNA	circRNA432	gga-miR-106-3p_R+1	ENSGALT00000075974
circRNA	circRNA225	gga-miR-106-3p_R+1	ENSGALT00000078052
circRNA	circRNA226	gga-miR-106-3p_R+1	ENSGALT00000078052
circRNA	circRNA286	gga-miR-106-3p_R+1	ENSGALT00000078052
circRNA	circRNA351	gga-miR-106-3p_R+1	ENSGALT00000078052
circRNA	circRNA432	gga-miR-106-3p_R+1	ENSGALT00000078052
circRNA	circRNA225	gga-miR-106-3p_R+1	ENSGALT00000079363
circRNA	circRNA226	gga-miR-106-3p_R+1	ENSGALT00000079363
circRNA	circRNA286	gga-miR-106-3p_R+1	ENSGALT00000079363
circRNA	circRNA351	gga-miR-106-3p_R+1	ENSGALT00000079363
circRNA	circRNA432	gga-miR-106-3p_R+1	ENSGALT00000079363
circRNA	circRNA225	gga-miR-106-3p_R+1	ENSGALT00000080356
circRNA	circRNA226	gga-miR-106-3p_R+1	ENSGALT00000080356
circRNA	circRNA286	gga-miR-106-3p_R+1	ENSGALT00000080356
circRNA	circRNA351	gga-miR-106-3p_R+1	ENSGALT00000080356
circRNA	circRNA432	gga-miR-106-3p_R+1	ENSGALT00000080356
circRNA	circRNA225	gga-miR-106-3p_R+1	ENSGALT00000080978
circRNA	circRNA226	gga-miR-106-3p_R+1	ENSGALT00000080978
circRNA	circRNA286	gga-miR-106-3p_R+1	ENSGALT00000080978
circRNA	circRNA351	gga-miR-106-3p_R+1	ENSGALT00000080978
circRNA	circRNA432	gga-miR-106-3p_R+1	ENSGALT00000080978
circRNA	circRNA225	gga-miR-106-3p_R+1	ENSGALT00000081169
circRNA	circRNA226	gga-miR-106-3p_R+1	ENSGALT00000081169
circRNA	circRNA286	gga-miR-106-3p_R+1	ENSGALT00000081169
circRNA	circRNA351	gga-miR-106-3p_R+1	ENSGALT00000081169
circRNA	circRNA432	gga-miR-106-3p_R+1	ENSGALT00000081169
circRNA	circRNA225	gga-miR-106-3p_R+1	ENSGALT00000081560
circRNA	circRNA226	gga-miR-106-3p_R+1	ENSGALT00000081560
circRNA	circRNA286	gga-miR-106-3p_R+1	ENSGALT00000081560
circRNA	circRNA351	gga-miR-106-3p_R+1	ENSGALT00000081560
circRNA	circRNA432	gga-miR-106-3p_R+1	ENSGALT00000081560
circRNA	circRNA225	gga-miR-106-3p_R+1	ENSGALT00000082876
circRNA	circRNA226	gga-miR-106-3p_R+1	ENSGALT00000082876
circRNA	circRNA286	gga-miR-106-3p_R+1	ENSGALT00000082876
circRNA	circRNA351	gga-miR-106-3p_R+1	ENSGALT00000082876
circRNA	circRNA432	gga-miR-106-3p_R+1	ENSGALT00000082876
circRNA	circRNA225	gga-miR-106-3p_R+1	ENSGALT00000083849
circRNA	circRNA226	gga-miR-106-3p_R+1	ENSGALT00000083849
circRNA	circRNA286	gga-miR-106-3p_R+1	ENSGALT00000083849
circRNA	circRNA351	gga-miR-106-3p_R+1	ENSGALT00000083849
circRNA	circRNA432	gga-miR-106-3p_R+1	ENSGALT00000083849
circRNA	circRNA225	gga-miR-106-3p_R+1	ENSGALT00000084478
circRNA	circRNA226	gga-miR-106-3p_R+1	ENSGALT00000084478
circRNA	circRNA286	gga-miR-106-3p_R+1	ENSGALT00000084478
circRNA	circRNA351	gga-miR-106-3p_R+1	ENSGALT00000084478
circRNA	circRNA432	gga-miR-106-3p_R+1	ENSGALT00000084478
circRNA	circRNA225	gga-miR-106-3p_R+1	ENSGALT00000084607
circRNA	circRNA226	gga-miR-106-3p_R+1	ENSGALT00000084607
circRNA	circRNA286	gga-miR-106-3p_R+1	ENSGALT00000084607
circRNA	circRNA351	gga-miR-106-3p_R+1	ENSGALT00000084607
circRNA	circRNA432	gga-miR-106-3p_R+1	ENSGALT00000084607
circRNA	circRNA225	gga-miR-106-3p_R+1	ENSGALT00000085184
circRNA	circRNA226	gga-miR-106-3p_R+1	ENSGALT00000085184
circRNA	circRNA286	gga-miR-106-3p_R+1	ENSGALT00000085184
circRNA	circRNA351	gga-miR-106-3p_R+1	ENSGALT00000085184
circRNA	circRNA432	gga-miR-106-3p_R+1	ENSGALT00000085184
circRNA	circRNA225	gga-miR-106-3p_R+1	ENSGALT00000085230
circRNA	circRNA226	gga-miR-106-3p_R+1	ENSGALT00000085230
circRNA	circRNA286	gga-miR-106-3p_R+1	ENSGALT00000085230
circRNA	circRNA351	gga-miR-106-3p_R+1	ENSGALT00000085230
circRNA	circRNA432	gga-miR-106-3p_R+1	ENSGALT00000085230
circRNA	circRNA225	gga-miR-106-3p_R+1	ENSGALT00000085581
circRNA	circRNA226	gga-miR-106-3p_R+1	ENSGALT00000085581
circRNA	circRNA286	gga-miR-106-3p_R+1	ENSGALT00000085581
circRNA	circRNA351	gga-miR-106-3p_R+1	ENSGALT00000085581
circRNA	circRNA432	gga-miR-106-3p_R+1	ENSGALT00000085581
circRNA	circRNA225	gga-miR-106-3p_R+1	ENSGALT00000085985
circRNA	circRNA226	gga-miR-106-3p_R+1	ENSGALT00000085985
circRNA	circRNA286	gga-miR-106-3p_R+1	ENSGALT00000085985
circRNA	circRNA351	gga-miR-106-3p_R+1	ENSGALT00000085985
circRNA	circRNA432	gga-miR-106-3p_R+1	ENSGALT00000085985
circRNA	circRNA225	gga-miR-106-3p_R+1	ENSGALT00000087306
circRNA	circRNA226	gga-miR-106-3p_R+1	ENSGALT00000087306
circRNA	circRNA286	gga-miR-106-3p_R+1	ENSGALT00000087306
circRNA	circRNA351	gga-miR-106-3p_R+1	ENSGALT00000087306
circRNA	circRNA432	gga-miR-106-3p_R+1	ENSGALT00000087306
circRNA	circRNA225	gga-miR-106-3p_R+1	ENSGALT00000088241
circRNA	circRNA226	gga-miR-106-3p_R+1	ENSGALT00000088241
circRNA	circRNA286	gga-miR-106-3p_R+1	ENSGALT00000088241
circRNA	circRNA351	gga-miR-106-3p_R+1	ENSGALT00000088241
circRNA	circRNA432	gga-miR-106-3p_R+1	ENSGALT00000088241
circRNA	circRNA225	gga-miR-106-3p_R+1	ENSGALT00000090189
circRNA	circRNA226	gga-miR-106-3p_R+1	ENSGALT00000090189
circRNA	circRNA286	gga-miR-106-3p_R+1	ENSGALT00000090189
circRNA	circRNA351	gga-miR-106-3p_R+1	ENSGALT00000090189
circRNA	circRNA432	gga-miR-106-3p_R+1	ENSGALT00000090189
circRNA	circRNA226	gga-miR-107-3p_R-1	ENSGALT00000002349
circRNA	circRNA285	gga-miR-107-3p_R-1	ENSGALT00000002349
circRNA	circRNA286	gga-miR-107-3p_R-1	ENSGALT00000002349
circRNA	circRNA402	gga-miR-107-3p_R-1	ENSGALT00000002349
circRNA	circRNA540	gga-miR-107-3p_R-1	ENSGALT00000002349
circRNA	circRNA226	gga-miR-107-3p_R-1	ENSGALT00000003109
circRNA	circRNA285	gga-miR-107-3p_R-1	ENSGALT00000003109
circRNA	circRNA286	gga-miR-107-3p_R-1	ENSGALT00000003109
circRNA	circRNA402	gga-miR-107-3p_R-1	ENSGALT00000003109
circRNA	circRNA540	gga-miR-107-3p_R-1	ENSGALT00000003109
circRNA	circRNA226	gga-miR-107-3p_R-1	ENSGALT00000005285
circRNA	circRNA285	gga-miR-107-3p_R-1	ENSGALT00000005285
circRNA	circRNA286	gga-miR-107-3p_R-1	ENSGALT00000005285
circRNA	circRNA402	gga-miR-107-3p_R-1	ENSGALT00000005285
circRNA	circRNA540	gga-miR-107-3p_R-1	ENSGALT00000005285
circRNA	circRNA226	gga-miR-107-3p_R-1	ENSGALT00000005530
circRNA	circRNA285	gga-miR-107-3p_R-1	ENSGALT00000005530
circRNA	circRNA286	gga-miR-107-3p_R-1	ENSGALT00000005530
circRNA	circRNA402	gga-miR-107-3p_R-1	ENSGALT00000005530
circRNA	circRNA540	gga-miR-107-3p_R-1	ENSGALT00000005530
circRNA	circRNA226	gga-miR-107-3p_R-1	ENSGALT00000007159
circRNA	circRNA285	gga-miR-107-3p_R-1	ENSGALT00000007159
circRNA	circRNA286	gga-miR-107-3p_R-1	ENSGALT00000007159
circRNA	circRNA402	gga-miR-107-3p_R-1	ENSGALT00000007159
circRNA	circRNA540	gga-miR-107-3p_R-1	ENSGALT00000007159
circRNA	circRNA226	gga-miR-107-3p_R-1	ENSGALT00000007980
circRNA	circRNA285	gga-miR-107-3p_R-1	ENSGALT00000007980
circRNA	circRNA286	gga-miR-107-3p_R-1	ENSGALT00000007980
circRNA	circRNA402	gga-miR-107-3p_R-1	ENSGALT00000007980
circRNA	circRNA540	gga-miR-107-3p_R-1	ENSGALT00000007980
circRNA	circRNA226	gga-miR-107-3p_R-1	ENSGALT00000008793
circRNA	circRNA285	gga-miR-107-3p_R-1	ENSGALT00000008793
circRNA	circRNA286	gga-miR-107-3p_R-1	ENSGALT00000008793
circRNA	circRNA402	gga-miR-107-3p_R-1	ENSGALT00000008793
circRNA	circRNA540	gga-miR-107-3p_R-1	ENSGALT00000008793
circRNA	circRNA226	gga-miR-107-3p_R-1	ENSGALT00000009602
circRNA	circRNA285	gga-miR-107-3p_R-1	ENSGALT00000009602
circRNA	circRNA286	gga-miR-107-3p_R-1	ENSGALT00000009602
circRNA	circRNA402	gga-miR-107-3p_R-1	ENSGALT00000009602
circRNA	circRNA540	gga-miR-107-3p_R-1	ENSGALT00000009602
circRNA	circRNA226	gga-miR-107-3p_R-1	ENSGALT00000014132
circRNA	circRNA285	gga-miR-107-3p_R-1	ENSGALT00000014132
circRNA	circRNA286	gga-miR-107-3p_R-1	ENSGALT00000014132
circRNA	circRNA402	gga-miR-107-3p_R-1	ENSGALT00000014132
circRNA	circRNA540	gga-miR-107-3p_R-1	ENSGALT00000014132
circRNA	circRNA226	gga-miR-107-3p_R-1	ENSGALT00000015549
circRNA	circRNA285	gga-miR-107-3p_R-1	ENSGALT00000015549
circRNA	circRNA286	gga-miR-107-3p_R-1	ENSGALT00000015549
circRNA	circRNA402	gga-miR-107-3p_R-1	ENSGALT00000015549
circRNA	circRNA540	gga-miR-107-3p_R-1	ENSGALT00000015549
circRNA	circRNA226	gga-miR-107-3p_R-1	ENSGALT00000019502
circRNA	circRNA285	gga-miR-107-3p_R-1	ENSGALT00000019502
circRNA	circRNA286	gga-miR-107-3p_R-1	ENSGALT00000019502
circRNA	circRNA402	gga-miR-107-3p_R-1	ENSGALT00000019502
circRNA	circRNA540	gga-miR-107-3p_R-1	ENSGALT00000019502
circRNA	circRNA226	gga-miR-107-3p_R-1	ENSGALT00000019727
circRNA	circRNA285	gga-miR-107-3p_R-1	ENSGALT00000019727
circRNA	circRNA286	gga-miR-107-3p_R-1	ENSGALT00000019727
circRNA	circRNA402	gga-miR-107-3p_R-1	ENSGALT00000019727
circRNA	circRNA540	gga-miR-107-3p_R-1	ENSGALT00000019727
circRNA	circRNA226	gga-miR-107-3p_R-1	ENSGALT00000019922
circRNA	circRNA285	gga-miR-107-3p_R-1	ENSGALT00000019922
circRNA	circRNA286	gga-miR-107-3p_R-1	ENSGALT00000019922
circRNA	circRNA402	gga-miR-107-3p_R-1	ENSGALT00000019922
circRNA	circRNA540	gga-miR-107-3p_R-1	ENSGALT00000019922
circRNA	circRNA226	gga-miR-107-3p_R-1	ENSGALT00000021340
circRNA	circRNA285	gga-miR-107-3p_R-1	ENSGALT00000021340
circRNA	circRNA286	gga-miR-107-3p_R-1	ENSGALT00000021340
circRNA	circRNA402	gga-miR-107-3p_R-1	ENSGALT00000021340
circRNA	circRNA540	gga-miR-107-3p_R-1	ENSGALT00000021340
circRNA	circRNA226	gga-miR-107-3p_R-1	ENSGALT00000021610
circRNA	circRNA285	gga-miR-107-3p_R-1	ENSGALT00000021610
circRNA	circRNA286	gga-miR-107-3p_R-1	ENSGALT00000021610
circRNA	circRNA402	gga-miR-107-3p_R-1	ENSGALT00000021610
circRNA	circRNA540	gga-miR-107-3p_R-1	ENSGALT00000021610
circRNA	circRNA226	gga-miR-107-3p_R-1	ENSGALT00000022862
circRNA	circRNA285	gga-miR-107-3p_R-1	ENSGALT00000022862
circRNA	circRNA286	gga-miR-107-3p_R-1	ENSGALT00000022862
circRNA	circRNA402	gga-miR-107-3p_R-1	ENSGALT00000022862
circRNA	circRNA540	gga-miR-107-3p_R-1	ENSGALT00000022862
circRNA	circRNA226	gga-miR-107-3p_R-1	ENSGALT00000024673
circRNA	circRNA285	gga-miR-107-3p_R-1	ENSGALT00000024673
circRNA	circRNA286	gga-miR-107-3p_R-1	ENSGALT00000024673
circRNA	circRNA402	gga-miR-107-3p_R-1	ENSGALT00000024673
circRNA	circRNA540	gga-miR-107-3p_R-1	ENSGALT00000024673
circRNA	circRNA226	gga-miR-107-3p_R-1	ENSGALT00000024865
circRNA	circRNA285	gga-miR-107-3p_R-1	ENSGALT00000024865
circRNA	circRNA286	gga-miR-107-3p_R-1	ENSGALT00000024865
circRNA	circRNA402	gga-miR-107-3p_R-1	ENSGALT00000024865
circRNA	circRNA540	gga-miR-107-3p_R-1	ENSGALT00000024865
circRNA	circRNA226	gga-miR-107-3p_R-1	ENSGALT00000024886
circRNA	circRNA285	gga-miR-107-3p_R-1	ENSGALT00000024886
circRNA	circRNA286	gga-miR-107-3p_R-1	ENSGALT00000024886
circRNA	circRNA402	gga-miR-107-3p_R-1	ENSGALT00000024886
circRNA	circRNA540	gga-miR-107-3p_R-1	ENSGALT00000024886
circRNA	circRNA226	gga-miR-107-3p_R-1	ENSGALT00000025304
circRNA	circRNA285	gga-miR-107-3p_R-1	ENSGALT00000025304
circRNA	circRNA286	gga-miR-107-3p_R-1	ENSGALT00000025304
circRNA	circRNA402	gga-miR-107-3p_R-1	ENSGALT00000025304
circRNA	circRNA540	gga-miR-107-3p_R-1	ENSGALT00000025304
circRNA	circRNA226	gga-miR-107-3p_R-1	ENSGALT00000026295
circRNA	circRNA285	gga-miR-107-3p_R-1	ENSGALT00000026295
circRNA	circRNA286	gga-miR-107-3p_R-1	ENSGALT00000026295
circRNA	circRNA402	gga-miR-107-3p_R-1	ENSGALT00000026295
circRNA	circRNA540	gga-miR-107-3p_R-1	ENSGALT00000026295
circRNA	circRNA226	gga-miR-107-3p_R-1	ENSGALT00000026614
circRNA	circRNA285	gga-miR-107-3p_R-1	ENSGALT00000026614
circRNA	circRNA286	gga-miR-107-3p_R-1	ENSGALT00000026614
circRNA	circRNA402	gga-miR-107-3p_R-1	ENSGALT00000026614
circRNA	circRNA540	gga-miR-107-3p_R-1	ENSGALT00000026614
circRNA	circRNA226	gga-miR-107-3p_R-1	ENSGALT00000027606
circRNA	circRNA285	gga-miR-107-3p_R-1	ENSGALT00000027606
circRNA	circRNA286	gga-miR-107-3p_R-1	ENSGALT00000027606
circRNA	circRNA402	gga-miR-107-3p_R-1	ENSGALT00000027606
circRNA	circRNA540	gga-miR-107-3p_R-1	ENSGALT00000027606
circRNA	circRNA226	gga-miR-107-3p_R-1	ENSGALT00000033873
circRNA	circRNA285	gga-miR-107-3p_R-1	ENSGALT00000033873
circRNA	circRNA286	gga-miR-107-3p_R-1	ENSGALT00000033873
circRNA	circRNA402	gga-miR-107-3p_R-1	ENSGALT00000033873
circRNA	circRNA540	gga-miR-107-3p_R-1	ENSGALT00000033873
circRNA	circRNA226	gga-miR-107-3p_R-1	ENSGALT00000034008
circRNA	circRNA285	gga-miR-107-3p_R-1	ENSGALT00000034008
circRNA	circRNA286	gga-miR-107-3p_R-1	ENSGALT00000034008
circRNA	circRNA402	gga-miR-107-3p_R-1	ENSGALT00000034008
circRNA	circRNA540	gga-miR-107-3p_R-1	ENSGALT00000034008
circRNA	circRNA226	gga-miR-107-3p_R-1	ENSGALT00000037176
circRNA	circRNA285	gga-miR-107-3p_R-1	ENSGALT00000037176
circRNA	circRNA286	gga-miR-107-3p_R-1	ENSGALT00000037176
circRNA	circRNA402	gga-miR-107-3p_R-1	ENSGALT00000037176
circRNA	circRNA540	gga-miR-107-3p_R-1	ENSGALT00000037176
circRNA	circRNA226	gga-miR-107-3p_R-1	ENSGALT00000037540
circRNA	circRNA285	gga-miR-107-3p_R-1	ENSGALT00000037540
circRNA	circRNA286	gga-miR-107-3p_R-1	ENSGALT00000037540
circRNA	circRNA402	gga-miR-107-3p_R-1	ENSGALT00000037540
circRNA	circRNA540	gga-miR-107-3p_R-1	ENSGALT00000037540
circRNA	circRNA226	gga-miR-107-3p_R-1	ENSGALT00000038797
circRNA	circRNA285	gga-miR-107-3p_R-1	ENSGALT00000038797
circRNA	circRNA286	gga-miR-107-3p_R-1	ENSGALT00000038797
circRNA	circRNA402	gga-miR-107-3p_R-1	ENSGALT00000038797
circRNA	circRNA540	gga-miR-107-3p_R-1	ENSGALT00000038797
circRNA	circRNA226	gga-miR-107-3p_R-1	ENSGALT00000039082
circRNA	circRNA285	gga-miR-107-3p_R-1	ENSGALT00000039082
circRNA	circRNA286	gga-miR-107-3p_R-1	ENSGALT00000039082
circRNA	circRNA402	gga-miR-107-3p_R-1	ENSGALT00000039082
circRNA	circRNA540	gga-miR-107-3p_R-1	ENSGALT00000039082
circRNA	circRNA226	gga-miR-107-3p_R-1	ENSGALT00000040700
circRNA	circRNA285	gga-miR-107-3p_R-1	ENSGALT00000040700
circRNA	circRNA286	gga-miR-107-3p_R-1	ENSGALT00000040700
circRNA	circRNA402	gga-miR-107-3p_R-1	ENSGALT00000040700
circRNA	circRNA540	gga-miR-107-3p_R-1	ENSGALT00000040700
circRNA	circRNA226	gga-miR-107-3p_R-1	ENSGALT00000043218
circRNA	circRNA285	gga-miR-107-3p_R-1	ENSGALT00000043218
circRNA	circRNA286	gga-miR-107-3p_R-1	ENSGALT00000043218
circRNA	circRNA402	gga-miR-107-3p_R-1	ENSGALT00000043218
circRNA	circRNA540	gga-miR-107-3p_R-1	ENSGALT00000043218
circRNA	circRNA226	gga-miR-107-3p_R-1	ENSGALT00000045256
circRNA	circRNA285	gga-miR-107-3p_R-1	ENSGALT00000045256
circRNA	circRNA286	gga-miR-107-3p_R-1	ENSGALT00000045256
circRNA	circRNA402	gga-miR-107-3p_R-1	ENSGALT00000045256
circRNA	circRNA540	gga-miR-107-3p_R-1	ENSGALT00000045256
circRNA	circRNA226	gga-miR-107-3p_R-1	ENSGALT00000045586
circRNA	circRNA285	gga-miR-107-3p_R-1	ENSGALT00000045586
circRNA	circRNA286	gga-miR-107-3p_R-1	ENSGALT00000045586
circRNA	circRNA402	gga-miR-107-3p_R-1	ENSGALT00000045586
circRNA	circRNA540	gga-miR-107-3p_R-1	ENSGALT00000045586
circRNA	circRNA226	gga-miR-107-3p_R-1	ENSGALT00000046049
circRNA	circRNA285	gga-miR-107-3p_R-1	ENSGALT00000046049
circRNA	circRNA286	gga-miR-107-3p_R-1	ENSGALT00000046049
circRNA	circRNA402	gga-miR-107-3p_R-1	ENSGALT00000046049
circRNA	circRNA540	gga-miR-107-3p_R-1	ENSGALT00000046049
circRNA	circRNA226	gga-miR-107-3p_R-1	ENSGALT00000049557
circRNA	circRNA285	gga-miR-107-3p_R-1	ENSGALT00000049557
circRNA	circRNA286	gga-miR-107-3p_R-1	ENSGALT00000049557
circRNA	circRNA402	gga-miR-107-3p_R-1	ENSGALT00000049557
circRNA	circRNA540	gga-miR-107-3p_R-1	ENSGALT00000049557
circRNA	circRNA226	gga-miR-107-3p_R-1	ENSGALT00000054522
circRNA	circRNA285	gga-miR-107-3p_R-1	ENSGALT00000054522
circRNA	circRNA286	gga-miR-107-3p_R-1	ENSGALT00000054522
circRNA	circRNA402	gga-miR-107-3p_R-1	ENSGALT00000054522
circRNA	circRNA540	gga-miR-107-3p_R-1	ENSGALT00000054522
circRNA	circRNA226	gga-miR-107-3p_R-1	ENSGALT00000054767
circRNA	circRNA285	gga-miR-107-3p_R-1	ENSGALT00000054767
circRNA	circRNA286	gga-miR-107-3p_R-1	ENSGALT00000054767
circRNA	circRNA402	gga-miR-107-3p_R-1	ENSGALT00000054767
circRNA	circRNA540	gga-miR-107-3p_R-1	ENSGALT00000054767
circRNA	circRNA226	gga-miR-107-3p_R-1	ENSGALT00000056755
circRNA	circRNA285	gga-miR-107-3p_R-1	ENSGALT00000056755
circRNA	circRNA286	gga-miR-107-3p_R-1	ENSGALT00000056755
circRNA	circRNA402	gga-miR-107-3p_R-1	ENSGALT00000056755
circRNA	circRNA540	gga-miR-107-3p_R-1	ENSGALT00000056755
circRNA	circRNA226	gga-miR-107-3p_R-1	ENSGALT00000059857
circRNA	circRNA285	gga-miR-107-3p_R-1	ENSGALT00000059857
circRNA	circRNA286	gga-miR-107-3p_R-1	ENSGALT00000059857
circRNA	circRNA402	gga-miR-107-3p_R-1	ENSGALT00000059857
circRNA	circRNA540	gga-miR-107-3p_R-1	ENSGALT00000059857
circRNA	circRNA226	gga-miR-107-3p_R-1	ENSGALT00000061318
circRNA	circRNA285	gga-miR-107-3p_R-1	ENSGALT00000061318
circRNA	circRNA286	gga-miR-107-3p_R-1	ENSGALT00000061318
circRNA	circRNA402	gga-miR-107-3p_R-1	ENSGALT00000061318
circRNA	circRNA540	gga-miR-107-3p_R-1	ENSGALT00000061318
circRNA	circRNA226	gga-miR-107-3p_R-1	ENSGALT00000061864
circRNA	circRNA285	gga-miR-107-3p_R-1	ENSGALT00000061864
circRNA	circRNA286	gga-miR-107-3p_R-1	ENSGALT00000061864
circRNA	circRNA402	gga-miR-107-3p_R-1	ENSGALT00000061864
circRNA	circRNA540	gga-miR-107-3p_R-1	ENSGALT00000061864
circRNA	circRNA226	gga-miR-107-3p_R-1	ENSGALT00000063305
circRNA	circRNA285	gga-miR-107-3p_R-1	ENSGALT00000063305
circRNA	circRNA286	gga-miR-107-3p_R-1	ENSGALT00000063305
circRNA	circRNA402	gga-miR-107-3p_R-1	ENSGALT00000063305
circRNA	circRNA540	gga-miR-107-3p_R-1	ENSGALT00000063305
circRNA	circRNA226	gga-miR-107-3p_R-1	ENSGALT00000065813
circRNA	circRNA285	gga-miR-107-3p_R-1	ENSGALT00000065813
circRNA	circRNA286	gga-miR-107-3p_R-1	ENSGALT00000065813
circRNA	circRNA402	gga-miR-107-3p_R-1	ENSGALT00000065813
circRNA	circRNA540	gga-miR-107-3p_R-1	ENSGALT00000065813
circRNA	circRNA226	gga-miR-107-3p_R-1	ENSGALT00000065820
circRNA	circRNA285	gga-miR-107-3p_R-1	ENSGALT00000065820
circRNA	circRNA286	gga-miR-107-3p_R-1	ENSGALT00000065820
circRNA	circRNA402	gga-miR-107-3p_R-1	ENSGALT00000065820
circRNA	circRNA540	gga-miR-107-3p_R-1	ENSGALT00000065820
circRNA	circRNA226	gga-miR-107-3p_R-1	ENSGALT00000066608
circRNA	circRNA285	gga-miR-107-3p_R-1	ENSGALT00000066608
circRNA	circRNA286	gga-miR-107-3p_R-1	ENSGALT00000066608
circRNA	circRNA402	gga-miR-107-3p_R-1	ENSGALT00000066608
circRNA	circRNA540	gga-miR-107-3p_R-1	ENSGALT00000066608
circRNA	circRNA226	gga-miR-107-3p_R-1	ENSGALT00000067924
circRNA	circRNA285	gga-miR-107-3p_R-1	ENSGALT00000067924
circRNA	circRNA286	gga-miR-107-3p_R-1	ENSGALT00000067924
circRNA	circRNA402	gga-miR-107-3p_R-1	ENSGALT00000067924
circRNA	circRNA540	gga-miR-107-3p_R-1	ENSGALT00000067924
circRNA	circRNA226	gga-miR-107-3p_R-1	ENSGALT00000069195
circRNA	circRNA285	gga-miR-107-3p_R-1	ENSGALT00000069195
circRNA	circRNA286	gga-miR-107-3p_R-1	ENSGALT00000069195
circRNA	circRNA402	gga-miR-107-3p_R-1	ENSGALT00000069195
circRNA	circRNA540	gga-miR-107-3p_R-1	ENSGALT00000069195
circRNA	circRNA226	gga-miR-107-3p_R-1	ENSGALT00000073347
circRNA	circRNA285	gga-miR-107-3p_R-1	ENSGALT00000073347
circRNA	circRNA286	gga-miR-107-3p_R-1	ENSGALT00000073347
circRNA	circRNA402	gga-miR-107-3p_R-1	ENSGALT00000073347
circRNA	circRNA540	gga-miR-107-3p_R-1	ENSGALT00000073347
circRNA	circRNA226	gga-miR-107-3p_R-1	ENSGALT00000074085
circRNA	circRNA285	gga-miR-107-3p_R-1	ENSGALT00000074085
circRNA	circRNA286	gga-miR-107-3p_R-1	ENSGALT00000074085
circRNA	circRNA402	gga-miR-107-3p_R-1	ENSGALT00000074085
circRNA	circRNA540	gga-miR-107-3p_R-1	ENSGALT00000074085
circRNA	circRNA226	gga-miR-107-3p_R-1	ENSGALT00000074316
circRNA	circRNA285	gga-miR-107-3p_R-1	ENSGALT00000074316
circRNA	circRNA286	gga-miR-107-3p_R-1	ENSGALT00000074316
circRNA	circRNA402	gga-miR-107-3p_R-1	ENSGALT00000074316
circRNA	circRNA540	gga-miR-107-3p_R-1	ENSGALT00000074316
circRNA	circRNA226	gga-miR-107-3p_R-1	ENSGALT00000076689
circRNA	circRNA285	gga-miR-107-3p_R-1	ENSGALT00000076689
circRNA	circRNA286	gga-miR-107-3p_R-1	ENSGALT00000076689
circRNA	circRNA402	gga-miR-107-3p_R-1	ENSGALT00000076689
circRNA	circRNA540	gga-miR-107-3p_R-1	ENSGALT00000076689
circRNA	circRNA226	gga-miR-107-3p_R-1	ENSGALT00000077162
circRNA	circRNA285	gga-miR-107-3p_R-1	ENSGALT00000077162
circRNA	circRNA286	gga-miR-107-3p_R-1	ENSGALT00000077162
circRNA	circRNA402	gga-miR-107-3p_R-1	ENSGALT00000077162
circRNA	circRNA540	gga-miR-107-3p_R-1	ENSGALT00000077162
circRNA	circRNA226	gga-miR-107-3p_R-1	ENSGALT00000079059
circRNA	circRNA285	gga-miR-107-3p_R-1	ENSGALT00000079059
circRNA	circRNA286	gga-miR-107-3p_R-1	ENSGALT00000079059
circRNA	circRNA402	gga-miR-107-3p_R-1	ENSGALT00000079059
circRNA	circRNA540	gga-miR-107-3p_R-1	ENSGALT00000079059
circRNA	circRNA226	gga-miR-107-3p_R-1	ENSGALT00000079752
circRNA	circRNA285	gga-miR-107-3p_R-1	ENSGALT00000079752
circRNA	circRNA286	gga-miR-107-3p_R-1	ENSGALT00000079752
circRNA	circRNA402	gga-miR-107-3p_R-1	ENSGALT00000079752
circRNA	circRNA540	gga-miR-107-3p_R-1	ENSGALT00000079752
circRNA	circRNA226	gga-miR-107-3p_R-1	ENSGALT00000079974
circRNA	circRNA285	gga-miR-107-3p_R-1	ENSGALT00000079974
circRNA	circRNA286	gga-miR-107-3p_R-1	ENSGALT00000079974
circRNA	circRNA402	gga-miR-107-3p_R-1	ENSGALT00000079974
circRNA	circRNA540	gga-miR-107-3p_R-1	ENSGALT00000079974
circRNA	circRNA226	gga-miR-107-3p_R-1	ENSGALT00000080978
circRNA	circRNA285	gga-miR-107-3p_R-1	ENSGALT00000080978
circRNA	circRNA286	gga-miR-107-3p_R-1	ENSGALT00000080978
circRNA	circRNA402	gga-miR-107-3p_R-1	ENSGALT00000080978
circRNA	circRNA540	gga-miR-107-3p_R-1	ENSGALT00000080978
circRNA	circRNA226	gga-miR-107-3p_R-1	ENSGALT00000083154
circRNA	circRNA285	gga-miR-107-3p_R-1	ENSGALT00000083154
circRNA	circRNA286	gga-miR-107-3p_R-1	ENSGALT00000083154
circRNA	circRNA402	gga-miR-107-3p_R-1	ENSGALT00000083154
circRNA	circRNA540	gga-miR-107-3p_R-1	ENSGALT00000083154
circRNA	circRNA226	gga-miR-107-3p_R-1	ENSGALT00000083561
circRNA	circRNA285	gga-miR-107-3p_R-1	ENSGALT00000083561
circRNA	circRNA286	gga-miR-107-3p_R-1	ENSGALT00000083561
circRNA	circRNA402	gga-miR-107-3p_R-1	ENSGALT00000083561
circRNA	circRNA540	gga-miR-107-3p_R-1	ENSGALT00000083561
circRNA	circRNA226	gga-miR-107-3p_R-1	ENSGALT00000084607
circRNA	circRNA285	gga-miR-107-3p_R-1	ENSGALT00000084607
circRNA	circRNA286	gga-miR-107-3p_R-1	ENSGALT00000084607
circRNA	circRNA402	gga-miR-107-3p_R-1	ENSGALT00000084607
circRNA	circRNA540	gga-miR-107-3p_R-1	ENSGALT00000084607
circRNA	circRNA226	gga-miR-107-3p_R-1	ENSGALT00000085384
circRNA	circRNA285	gga-miR-107-3p_R-1	ENSGALT00000085384
circRNA	circRNA286	gga-miR-107-3p_R-1	ENSGALT00000085384
circRNA	circRNA402	gga-miR-107-3p_R-1	ENSGALT00000085384
circRNA	circRNA540	gga-miR-107-3p_R-1	ENSGALT00000085384
circRNA	circRNA226	gga-miR-107-3p_R-1	ENSGALT00000087131
circRNA	circRNA285	gga-miR-107-3p_R-1	ENSGALT00000087131
circRNA	circRNA286	gga-miR-107-3p_R-1	ENSGALT00000087131
circRNA	circRNA402	gga-miR-107-3p_R-1	ENSGALT00000087131
circRNA	circRNA540	gga-miR-107-3p_R-1	ENSGALT00000087131
circRNA	circRNA226	gga-miR-107-3p_R-1	ENSGALT00000087312
circRNA	circRNA285	gga-miR-107-3p_R-1	ENSGALT00000087312
circRNA	circRNA286	gga-miR-107-3p_R-1	ENSGALT00000087312
circRNA	circRNA402	gga-miR-107-3p_R-1	ENSGALT00000087312
circRNA	circRNA540	gga-miR-107-3p_R-1	ENSGALT00000087312
circRNA	circRNA226	gga-miR-107-3p_R-1	ENSGALT00000088737
circRNA	circRNA285	gga-miR-107-3p_R-1	ENSGALT00000088737
circRNA	circRNA286	gga-miR-107-3p_R-1	ENSGALT00000088737
circRNA	circRNA402	gga-miR-107-3p_R-1	ENSGALT00000088737
circRNA	circRNA540	gga-miR-107-3p_R-1	ENSGALT00000088737
circRNA	circRNA146	gga-miR-107-5p	ENSGALT00000002244
circRNA	circRNA200	gga-miR-107-5p	ENSGALT00000002244
circRNA	circRNA224	gga-miR-107-5p	ENSGALT00000002244
circRNA	circRNA226	gga-miR-107-5p	ENSGALT00000002244
circRNA	circRNA311	gga-miR-107-5p	ENSGALT00000002244
circRNA	circRNA312	gga-miR-107-5p	ENSGALT00000002244
circRNA	circRNA351	gga-miR-107-5p	ENSGALT00000002244
circRNA	circRNA41	gga-miR-107-5p	ENSGALT00000002244
circRNA	circRNA42	gga-miR-107-5p	ENSGALT00000002244
circRNA	circRNA516	gga-miR-107-5p	ENSGALT00000002244
circRNA	circRNA540	gga-miR-107-5p	ENSGALT00000002244
circRNA	circRNA638	gga-miR-107-5p	ENSGALT00000002244
circRNA	circRNA707	gga-miR-107-5p	ENSGALT00000002244
circRNA	circRNA146	gga-miR-107-5p	ENSGALT00000007159
circRNA	circRNA200	gga-miR-107-5p	ENSGALT00000007159
circRNA	circRNA224	gga-miR-107-5p	ENSGALT00000007159
circRNA	circRNA226	gga-miR-107-5p	ENSGALT00000007159
circRNA	circRNA311	gga-miR-107-5p	ENSGALT00000007159
circRNA	circRNA312	gga-miR-107-5p	ENSGALT00000007159
circRNA	circRNA351	gga-miR-107-5p	ENSGALT00000007159
circRNA	circRNA41	gga-miR-107-5p	ENSGALT00000007159
circRNA	circRNA42	gga-miR-107-5p	ENSGALT00000007159
circRNA	circRNA516	gga-miR-107-5p	ENSGALT00000007159
circRNA	circRNA540	gga-miR-107-5p	ENSGALT00000007159
circRNA	circRNA638	gga-miR-107-5p	ENSGALT00000007159
circRNA	circRNA707	gga-miR-107-5p	ENSGALT00000007159
circRNA	circRNA146	gga-miR-107-5p	ENSGALT00000009602
circRNA	circRNA200	gga-miR-107-5p	ENSGALT00000009602
circRNA	circRNA224	gga-miR-107-5p	ENSGALT00000009602
circRNA	circRNA226	gga-miR-107-5p	ENSGALT00000009602
circRNA	circRNA311	gga-miR-107-5p	ENSGALT00000009602
circRNA	circRNA312	gga-miR-107-5p	ENSGALT00000009602
circRNA	circRNA351	gga-miR-107-5p	ENSGALT00000009602
circRNA	circRNA41	gga-miR-107-5p	ENSGALT00000009602
circRNA	circRNA42	gga-miR-107-5p	ENSGALT00000009602
circRNA	circRNA516	gga-miR-107-5p	ENSGALT00000009602
circRNA	circRNA540	gga-miR-107-5p	ENSGALT00000009602
circRNA	circRNA638	gga-miR-107-5p	ENSGALT00000009602
circRNA	circRNA707	gga-miR-107-5p	ENSGALT00000009602
circRNA	circRNA146	gga-miR-107-5p	ENSGALT00000010491
circRNA	circRNA200	gga-miR-107-5p	ENSGALT00000010491
circRNA	circRNA224	gga-miR-107-5p	ENSGALT00000010491
circRNA	circRNA226	gga-miR-107-5p	ENSGALT00000010491
circRNA	circRNA311	gga-miR-107-5p	ENSGALT00000010491
circRNA	circRNA312	gga-miR-107-5p	ENSGALT00000010491
circRNA	circRNA351	gga-miR-107-5p	ENSGALT00000010491
circRNA	circRNA41	gga-miR-107-5p	ENSGALT00000010491
circRNA	circRNA42	gga-miR-107-5p	ENSGALT00000010491
circRNA	circRNA516	gga-miR-107-5p	ENSGALT00000010491
circRNA	circRNA540	gga-miR-107-5p	ENSGALT00000010491
circRNA	circRNA638	gga-miR-107-5p	ENSGALT00000010491
circRNA	circRNA707	gga-miR-107-5p	ENSGALT00000010491
circRNA	circRNA146	gga-miR-107-5p	ENSGALT00000013331
circRNA	circRNA200	gga-miR-107-5p	ENSGALT00000013331
circRNA	circRNA224	gga-miR-107-5p	ENSGALT00000013331
circRNA	circRNA226	gga-miR-107-5p	ENSGALT00000013331
circRNA	circRNA311	gga-miR-107-5p	ENSGALT00000013331
circRNA	circRNA312	gga-miR-107-5p	ENSGALT00000013331
circRNA	circRNA351	gga-miR-107-5p	ENSGALT00000013331
circRNA	circRNA41	gga-miR-107-5p	ENSGALT00000013331
circRNA	circRNA42	gga-miR-107-5p	ENSGALT00000013331
circRNA	circRNA516	gga-miR-107-5p	ENSGALT00000013331
circRNA	circRNA540	gga-miR-107-5p	ENSGALT00000013331
circRNA	circRNA638	gga-miR-107-5p	ENSGALT00000013331
circRNA	circRNA707	gga-miR-107-5p	ENSGALT00000013331
circRNA	circRNA146	gga-miR-107-5p	ENSGALT00000014487
circRNA	circRNA200	gga-miR-107-5p	ENSGALT00000014487
circRNA	circRNA224	gga-miR-107-5p	ENSGALT00000014487
circRNA	circRNA226	gga-miR-107-5p	ENSGALT00000014487
circRNA	circRNA311	gga-miR-107-5p	ENSGALT00000014487
circRNA	circRNA312	gga-miR-107-5p	ENSGALT00000014487
circRNA	circRNA351	gga-miR-107-5p	ENSGALT00000014487
circRNA	circRNA41	gga-miR-107-5p	ENSGALT00000014487
circRNA	circRNA42	gga-miR-107-5p	ENSGALT00000014487
circRNA	circRNA516	gga-miR-107-5p	ENSGALT00000014487
circRNA	circRNA540	gga-miR-107-5p	ENSGALT00000014487
circRNA	circRNA638	gga-miR-107-5p	ENSGALT00000014487
circRNA	circRNA707	gga-miR-107-5p	ENSGALT00000014487
circRNA	circRNA146	gga-miR-107-5p	ENSGALT00000017484
circRNA	circRNA200	gga-miR-107-5p	ENSGALT00000017484
circRNA	circRNA224	gga-miR-107-5p	ENSGALT00000017484
circRNA	circRNA226	gga-miR-107-5p	ENSGALT00000017484
circRNA	circRNA311	gga-miR-107-5p	ENSGALT00000017484
circRNA	circRNA312	gga-miR-107-5p	ENSGALT00000017484
circRNA	circRNA351	gga-miR-107-5p	ENSGALT00000017484
circRNA	circRNA41	gga-miR-107-5p	ENSGALT00000017484
circRNA	circRNA42	gga-miR-107-5p	ENSGALT00000017484
circRNA	circRNA516	gga-miR-107-5p	ENSGALT00000017484
circRNA	circRNA540	gga-miR-107-5p	ENSGALT00000017484
circRNA	circRNA638	gga-miR-107-5p	ENSGALT00000017484
circRNA	circRNA707	gga-miR-107-5p	ENSGALT00000017484
circRNA	circRNA146	gga-miR-107-5p	ENSGALT00000017947
circRNA	circRNA200	gga-miR-107-5p	ENSGALT00000017947
circRNA	circRNA224	gga-miR-107-5p	ENSGALT00000017947
circRNA	circRNA226	gga-miR-107-5p	ENSGALT00000017947
circRNA	circRNA311	gga-miR-107-5p	ENSGALT00000017947
circRNA	circRNA312	gga-miR-107-5p	ENSGALT00000017947
circRNA	circRNA351	gga-miR-107-5p	ENSGALT00000017947
circRNA	circRNA41	gga-miR-107-5p	ENSGALT00000017947
circRNA	circRNA42	gga-miR-107-5p	ENSGALT00000017947
circRNA	circRNA516	gga-miR-107-5p	ENSGALT00000017947
circRNA	circRNA540	gga-miR-107-5p	ENSGALT00000017947
circRNA	circRNA638	gga-miR-107-5p	ENSGALT00000017947
circRNA	circRNA707	gga-miR-107-5p	ENSGALT00000017947
circRNA	circRNA146	gga-miR-107-5p	ENSGALT00000018074
circRNA	circRNA200	gga-miR-107-5p	ENSGALT00000018074
circRNA	circRNA224	gga-miR-107-5p	ENSGALT00000018074
circRNA	circRNA226	gga-miR-107-5p	ENSGALT00000018074
circRNA	circRNA311	gga-miR-107-5p	ENSGALT00000018074
circRNA	circRNA312	gga-miR-107-5p	ENSGALT00000018074
circRNA	circRNA351	gga-miR-107-5p	ENSGALT00000018074
circRNA	circRNA41	gga-miR-107-5p	ENSGALT00000018074
circRNA	circRNA42	gga-miR-107-5p	ENSGALT00000018074
circRNA	circRNA516	gga-miR-107-5p	ENSGALT00000018074
circRNA	circRNA540	gga-miR-107-5p	ENSGALT00000018074
circRNA	circRNA638	gga-miR-107-5p	ENSGALT00000018074
circRNA	circRNA707	gga-miR-107-5p	ENSGALT00000018074
circRNA	circRNA146	gga-miR-107-5p	ENSGALT00000023784
circRNA	circRNA200	gga-miR-107-5p	ENSGALT00000023784
circRNA	circRNA224	gga-miR-107-5p	ENSGALT00000023784
circRNA	circRNA226	gga-miR-107-5p	ENSGALT00000023784
circRNA	circRNA311	gga-miR-107-5p	ENSGALT00000023784
circRNA	circRNA312	gga-miR-107-5p	ENSGALT00000023784
circRNA	circRNA351	gga-miR-107-5p	ENSGALT00000023784
circRNA	circRNA41	gga-miR-107-5p	ENSGALT00000023784
circRNA	circRNA42	gga-miR-107-5p	ENSGALT00000023784
circRNA	circRNA516	gga-miR-107-5p	ENSGALT00000023784
circRNA	circRNA540	gga-miR-107-5p	ENSGALT00000023784
circRNA	circRNA638	gga-miR-107-5p	ENSGALT00000023784
circRNA	circRNA707	gga-miR-107-5p	ENSGALT00000023784
circRNA	circRNA146	gga-miR-107-5p	ENSGALT00000030196
circRNA	circRNA200	gga-miR-107-5p	ENSGALT00000030196
circRNA	circRNA224	gga-miR-107-5p	ENSGALT00000030196
circRNA	circRNA226	gga-miR-107-5p	ENSGALT00000030196
circRNA	circRNA311	gga-miR-107-5p	ENSGALT00000030196
circRNA	circRNA312	gga-miR-107-5p	ENSGALT00000030196
circRNA	circRNA351	gga-miR-107-5p	ENSGALT00000030196
circRNA	circRNA41	gga-miR-107-5p	ENSGALT00000030196
circRNA	circRNA42	gga-miR-107-5p	ENSGALT00000030196
circRNA	circRNA516	gga-miR-107-5p	ENSGALT00000030196
circRNA	circRNA540	gga-miR-107-5p	ENSGALT00000030196
circRNA	circRNA638	gga-miR-107-5p	ENSGALT00000030196
circRNA	circRNA707	gga-miR-107-5p	ENSGALT00000030196
circRNA	circRNA146	gga-miR-107-5p	ENSGALT00000033873
circRNA	circRNA200	gga-miR-107-5p	ENSGALT00000033873
circRNA	circRNA224	gga-miR-107-5p	ENSGALT00000033873
circRNA	circRNA226	gga-miR-107-5p	ENSGALT00000033873
circRNA	circRNA311	gga-miR-107-5p	ENSGALT00000033873
circRNA	circRNA312	gga-miR-107-5p	ENSGALT00000033873
circRNA	circRNA351	gga-miR-107-5p	ENSGALT00000033873
circRNA	circRNA41	gga-miR-107-5p	ENSGALT00000033873
circRNA	circRNA42	gga-miR-107-5p	ENSGALT00000033873
circRNA	circRNA516	gga-miR-107-5p	ENSGALT00000033873
circRNA	circRNA540	gga-miR-107-5p	ENSGALT00000033873
circRNA	circRNA638	gga-miR-107-5p	ENSGALT00000033873
circRNA	circRNA707	gga-miR-107-5p	ENSGALT00000033873
circRNA	circRNA146	gga-miR-107-5p	ENSGALT00000040656
circRNA	circRNA200	gga-miR-107-5p	ENSGALT00000040656
circRNA	circRNA224	gga-miR-107-5p	ENSGALT00000040656
circRNA	circRNA226	gga-miR-107-5p	ENSGALT00000040656
circRNA	circRNA311	gga-miR-107-5p	ENSGALT00000040656
circRNA	circRNA312	gga-miR-107-5p	ENSGALT00000040656
circRNA	circRNA351	gga-miR-107-5p	ENSGALT00000040656
circRNA	circRNA41	gga-miR-107-5p	ENSGALT00000040656
circRNA	circRNA42	gga-miR-107-5p	ENSGALT00000040656
circRNA	circRNA516	gga-miR-107-5p	ENSGALT00000040656
circRNA	circRNA540	gga-miR-107-5p	ENSGALT00000040656
circRNA	circRNA638	gga-miR-107-5p	ENSGALT00000040656
circRNA	circRNA707	gga-miR-107-5p	ENSGALT00000040656
circRNA	circRNA146	gga-miR-107-5p	ENSGALT00000040724
circRNA	circRNA200	gga-miR-107-5p	ENSGALT00000040724
circRNA	circRNA224	gga-miR-107-5p	ENSGALT00000040724
circRNA	circRNA226	gga-miR-107-5p	ENSGALT00000040724
circRNA	circRNA311	gga-miR-107-5p	ENSGALT00000040724
circRNA	circRNA312	gga-miR-107-5p	ENSGALT00000040724
circRNA	circRNA351	gga-miR-107-5p	ENSGALT00000040724
circRNA	circRNA41	gga-miR-107-5p	ENSGALT00000040724
circRNA	circRNA42	gga-miR-107-5p	ENSGALT00000040724
circRNA	circRNA516	gga-miR-107-5p	ENSGALT00000040724
circRNA	circRNA540	gga-miR-107-5p	ENSGALT00000040724
circRNA	circRNA638	gga-miR-107-5p	ENSGALT00000040724
circRNA	circRNA707	gga-miR-107-5p	ENSGALT00000040724
circRNA	circRNA146	gga-miR-107-5p	ENSGALT00000043812
circRNA	circRNA200	gga-miR-107-5p	ENSGALT00000043812
circRNA	circRNA224	gga-miR-107-5p	ENSGALT00000043812
circRNA	circRNA226	gga-miR-107-5p	ENSGALT00000043812
circRNA	circRNA311	gga-miR-107-5p	ENSGALT00000043812
circRNA	circRNA312	gga-miR-107-5p	ENSGALT00000043812
circRNA	circRNA351	gga-miR-107-5p	ENSGALT00000043812
circRNA	circRNA41	gga-miR-107-5p	ENSGALT00000043812
circRNA	circRNA42	gga-miR-107-5p	ENSGALT00000043812
circRNA	circRNA516	gga-miR-107-5p	ENSGALT00000043812
circRNA	circRNA540	gga-miR-107-5p	ENSGALT00000043812
circRNA	circRNA638	gga-miR-107-5p	ENSGALT00000043812
circRNA	circRNA707	gga-miR-107-5p	ENSGALT00000043812
circRNA	circRNA146	gga-miR-107-5p	ENSGALT00000044527
circRNA	circRNA200	gga-miR-107-5p	ENSGALT00000044527
circRNA	circRNA224	gga-miR-107-5p	ENSGALT00000044527
circRNA	circRNA226	gga-miR-107-5p	ENSGALT00000044527
circRNA	circRNA311	gga-miR-107-5p	ENSGALT00000044527
circRNA	circRNA312	gga-miR-107-5p	ENSGALT00000044527
circRNA	circRNA351	gga-miR-107-5p	ENSGALT00000044527
circRNA	circRNA41	gga-miR-107-5p	ENSGALT00000044527
circRNA	circRNA42	gga-miR-107-5p	ENSGALT00000044527
circRNA	circRNA516	gga-miR-107-5p	ENSGALT00000044527
circRNA	circRNA540	gga-miR-107-5p	ENSGALT00000044527
circRNA	circRNA638	gga-miR-107-5p	ENSGALT00000044527
circRNA	circRNA707	gga-miR-107-5p	ENSGALT00000044527
circRNA	circRNA146	gga-miR-107-5p	ENSGALT00000046080
circRNA	circRNA200	gga-miR-107-5p	ENSGALT00000046080
circRNA	circRNA224	gga-miR-107-5p	ENSGALT00000046080
circRNA	circRNA226	gga-miR-107-5p	ENSGALT00000046080
circRNA	circRNA311	gga-miR-107-5p	ENSGALT00000046080
circRNA	circRNA312	gga-miR-107-5p	ENSGALT00000046080
circRNA	circRNA351	gga-miR-107-5p	ENSGALT00000046080
circRNA	circRNA41	gga-miR-107-5p	ENSGALT00000046080
circRNA	circRNA42	gga-miR-107-5p	ENSGALT00000046080
circRNA	circRNA516	gga-miR-107-5p	ENSGALT00000046080
circRNA	circRNA540	gga-miR-107-5p	ENSGALT00000046080
circRNA	circRNA638	gga-miR-107-5p	ENSGALT00000046080
circRNA	circRNA707	gga-miR-107-5p	ENSGALT00000046080
circRNA	circRNA146	gga-miR-107-5p	ENSGALT00000046955
circRNA	circRNA200	gga-miR-107-5p	ENSGALT00000046955
circRNA	circRNA224	gga-miR-107-5p	ENSGALT00000046955
circRNA	circRNA226	gga-miR-107-5p	ENSGALT00000046955
circRNA	circRNA311	gga-miR-107-5p	ENSGALT00000046955
circRNA	circRNA312	gga-miR-107-5p	ENSGALT00000046955
circRNA	circRNA351	gga-miR-107-5p	ENSGALT00000046955
circRNA	circRNA41	gga-miR-107-5p	ENSGALT00000046955
circRNA	circRNA42	gga-miR-107-5p	ENSGALT00000046955
circRNA	circRNA516	gga-miR-107-5p	ENSGALT00000046955
circRNA	circRNA540	gga-miR-107-5p	ENSGALT00000046955
circRNA	circRNA638	gga-miR-107-5p	ENSGALT00000046955
circRNA	circRNA707	gga-miR-107-5p	ENSGALT00000046955
circRNA	circRNA146	gga-miR-107-5p	ENSGALT00000049711
circRNA	circRNA200	gga-miR-107-5p	ENSGALT00000049711
circRNA	circRNA224	gga-miR-107-5p	ENSGALT00000049711
circRNA	circRNA226	gga-miR-107-5p	ENSGALT00000049711
circRNA	circRNA311	gga-miR-107-5p	ENSGALT00000049711
circRNA	circRNA312	gga-miR-107-5p	ENSGALT00000049711
circRNA	circRNA351	gga-miR-107-5p	ENSGALT00000049711
circRNA	circRNA41	gga-miR-107-5p	ENSGALT00000049711
circRNA	circRNA42	gga-miR-107-5p	ENSGALT00000049711
circRNA	circRNA516	gga-miR-107-5p	ENSGALT00000049711
[truncated: 29,064 more rows]
