# Supplementary material for: Integrative analysis of circRNA, miRNA, and mRNA profiles to reveal ceRNA regulation in chicken muscle development from the embryonic to post-hatching periods
Source: BMC Genomics. 2022 May 3;23:342. doi: 10.1186/s12864-022-08525-5 (PMC9063329; doi:10.1186/s12864-022-08525-5)
Supplement: Supplementary file 11 — Additional file 11: Table S11. The circRNA-miRNA-mRNA network for circRNA225 and circRNA226. [file 12864_2022_8525_MOESM11_ESM.xlsx]

## Sheet: Sheet1
Table S11. The circRNA-miRNA-mRNA network for circRNA225 and circRNA226
RNA	miRNA	mRNA
circRNA225/circRNA226	gga-miR-106-3p_R+1	ENSGALT00000002349
circRNA225/circRNA226	gga-miR-106-3p_R+1	ENSGALT00000002634
circRNA225/circRNA226	gga-miR-106-3p_R+1	ENSGALT00000003109
circRNA225/circRNA226	gga-miR-106-3p_R+1	ENSGALT00000004265
circRNA225/circRNA226	gga-miR-106-3p_R+1	ENSGALT00000004312
circRNA225/circRNA226	gga-miR-106-3p_R+1	ENSGALT00000004693
circRNA225/circRNA226	gga-miR-106-3p_R+1	ENSGALT00000007311
circRNA225/circRNA226	gga-miR-106-3p_R+1	ENSGALT00000007326
circRNA225/circRNA226	gga-miR-106-3p_R+1	ENSGALT00000007980
circRNA225/circRNA226	gga-miR-106-3p_R+1	ENSGALT00000008794
circRNA225/circRNA226	gga-miR-106-3p_R+1	ENSGALT00000008808
circRNA225/circRNA226	gga-miR-106-3p_R+1	ENSGALT00000010491
circRNA225/circRNA226	gga-miR-106-3p_R+1	ENSGALT00000010512
circRNA225/circRNA226	gga-miR-106-3p_R+1	ENSGALT00000014960
circRNA225/circRNA226	gga-miR-106-3p_R+1	ENSGALT00000020478
circRNA225/circRNA226	gga-miR-106-3p_R+1	ENSGALT00000022632
circRNA225/circRNA226	gga-miR-106-3p_R+1	ENSGALT00000024886
circRNA225/circRNA226	gga-miR-106-3p_R+1	ENSGALT00000027680
circRNA225/circRNA226	gga-miR-106-3p_R+1	ENSGALT00000030196
circRNA225/circRNA226	gga-miR-106-3p_R+1	ENSGALT00000031388
circRNA225/circRNA226	gga-miR-106-3p_R+1	ENSGALT00000033905
circRNA225/circRNA226	gga-miR-106-3p_R+1	ENSGALT00000039415
circRNA225/circRNA226	gga-miR-106-3p_R+1	ENSGALT00000039466
circRNA225/circRNA226	gga-miR-106-3p_R+1	ENSGALT00000040533
circRNA225/circRNA226	gga-miR-106-3p_R+1	ENSGALT00000040724
circRNA225/circRNA226	gga-miR-106-3p_R+1	ENSGALT00000043729
circRNA225/circRNA226	gga-miR-106-3p_R+1	ENSGALT00000043812
circRNA225/circRNA226	gga-miR-106-3p_R+1	ENSGALT00000046080
circRNA225/circRNA226	gga-miR-106-3p_R+1	ENSGALT00000046692
circRNA225/circRNA226	gga-miR-106-3p_R+1	ENSGALT00000047919
circRNA225/circRNA226	gga-miR-106-3p_R+1	ENSGALT00000049232
circRNA225/circRNA226	gga-miR-106-3p_R+1	ENSGALT00000050988
circRNA225/circRNA226	gga-miR-106-3p_R+1	ENSGALT00000053187
circRNA225/circRNA226	gga-miR-106-3p_R+1	ENSGALT00000055483
circRNA225/circRNA226	gga-miR-106-3p_R+1	ENSGALT00000058183
circRNA225/circRNA226	gga-miR-106-3p_R+1	ENSGALT00000060312
circRNA225/circRNA226	gga-miR-106-3p_R+1	ENSGALT00000062454
circRNA225/circRNA226	gga-miR-106-3p_R+1	ENSGALT00000064075
circRNA225/circRNA226	gga-miR-106-3p_R+1	ENSGALT00000065813
circRNA225/circRNA226	gga-miR-106-3p_R+1	ENSGALT00000066090
circRNA225/circRNA226	gga-miR-106-3p_R+1	ENSGALT00000066133
circRNA225/circRNA226	gga-miR-106-3p_R+1	ENSGALT00000066692
circRNA225/circRNA226	gga-miR-106-3p_R+1	ENSGALT00000067320
circRNA225/circRNA226	gga-miR-106-3p_R+1	ENSGALT00000067719
circRNA225/circRNA226	gga-miR-106-3p_R+1	ENSGALT00000068027
circRNA225/circRNA226	gga-miR-106-3p_R+1	ENSGALT00000069288
circRNA225/circRNA226	gga-miR-106-3p_R+1	ENSGALT00000071944
circRNA225/circRNA226	gga-miR-106-3p_R+1	ENSGALT00000072039
circRNA225/circRNA226	gga-miR-106-3p_R+1	ENSGALT00000072937
circRNA225/circRNA226	gga-miR-106-3p_R+1	ENSGALT00000074053
circRNA225/circRNA226	gga-miR-106-3p_R+1	ENSGALT00000075974
circRNA225/circRNA226	gga-miR-106-3p_R+1	ENSGALT00000078052
circRNA225/circRNA226	gga-miR-106-3p_R+1	ENSGALT00000079363
circRNA225/circRNA226	gga-miR-106-3p_R+1	ENSGALT00000080356
circRNA225/circRNA226	gga-miR-106-3p_R+1	ENSGALT00000080978
circRNA225/circRNA226	gga-miR-106-3p_R+1	ENSGALT00000081169
circRNA225/circRNA226	gga-miR-106-3p_R+1	ENSGALT00000081560
circRNA225/circRNA226	gga-miR-106-3p_R+1	ENSGALT00000082876
circRNA225/circRNA226	gga-miR-106-3p_R+1	ENSGALT00000083849
circRNA225/circRNA226	gga-miR-106-3p_R+1	ENSGALT00000084478
circRNA225/circRNA226	gga-miR-106-3p_R+1	ENSGALT00000084607
circRNA225/circRNA226	gga-miR-106-3p_R+1	ENSGALT00000085184
circRNA225/circRNA226	gga-miR-106-3p_R+1	ENSGALT00000085230
circRNA225/circRNA226	gga-miR-106-3p_R+1	ENSGALT00000085581
circRNA225/circRNA226	gga-miR-106-3p_R+1	ENSGALT00000085985
circRNA225/circRNA226	gga-miR-106-3p_R+1	ENSGALT00000087306
circRNA225/circRNA226	gga-miR-106-3p_R+1	ENSGALT00000088241
circRNA225/circRNA226	gga-miR-106-3p_R+1	ENSGALT00000090189
circRNA225/circRNA226	gga-miR-12239-5p_R+1	ENSGALT00000000557
circRNA225/circRNA226	gga-miR-12239-5p_R+1	ENSGALT00000001016
circRNA225/circRNA226	gga-miR-12239-5p_R+1	ENSGALT00000002784
circRNA225/circRNA226	gga-miR-12239-5p_R+1	ENSGALT00000003855
circRNA225/circRNA226	gga-miR-12239-5p_R+1	ENSGALT00000008793
circRNA225/circRNA226	gga-miR-12239-5p_R+1	ENSGALT00000010491
circRNA225/circRNA226	gga-miR-12239-5p_R+1	ENSGALT00000011534
circRNA225/circRNA226	gga-miR-12239-5p_R+1	ENSGALT00000014960
circRNA225/circRNA226	gga-miR-12239-5p_R+1	ENSGALT00000019693
circRNA225/circRNA226	gga-miR-12239-5p_R+1	ENSGALT00000022862
circRNA225/circRNA226	gga-miR-12239-5p_R+1	ENSGALT00000023307
circRNA225/circRNA226	gga-miR-12239-5p_R+1	ENSGALT00000033905
circRNA225/circRNA226	gga-miR-12239-5p_R+1	ENSGALT00000046955
circRNA225/circRNA226	gga-miR-12239-5p_R+1	ENSGALT00000049711
circRNA225/circRNA226	gga-miR-12239-5p_R+1	ENSGALT00000050168
circRNA225/circRNA226	gga-miR-12239-5p_R+1	ENSGALT00000056755
circRNA225/circRNA226	gga-miR-12239-5p_R+1	ENSGALT00000056865
circRNA225/circRNA226	gga-miR-12239-5p_R+1	ENSGALT00000068027
circRNA225/circRNA226	gga-miR-12239-5p_R+1	ENSGALT00000071692
circRNA225/circRNA226	gga-miR-12239-5p_R+1	ENSGALT00000073163
circRNA225/circRNA226	gga-miR-12239-5p_R+1	ENSGALT00000075974
circRNA225/circRNA226	gga-miR-12239-5p_R+1	ENSGALT00000076317
circRNA225/circRNA226	gga-miR-12239-5p_R+1	ENSGALT00000078093
circRNA225/circRNA226	gga-miR-12239-5p_R+1	ENSGALT00000082876
circRNA225/circRNA226	gga-miR-12239-5p_R+1	ENSGALT00000083603
circRNA225/circRNA226	gga-miR-12239-5p_R+1	ENSGALT00000086041
circRNA225/circRNA226	gga-miR-12239-5p_R+1	ENSGALT00000086350
circRNA225/circRNA226	gga-miR-12239-5p_R+1	ENSGALT00000086709
circRNA225/circRNA226	gga-miR-12239-5p_R+1	ENSGALT00000087312
circRNA225/circRNA226	gga-miR-12239-5p_R+1	ENSGALT00000088658
circRNA225/circRNA226	gga-miR-12283-3p_R+1	ENSGALT00000000004
circRNA225/circRNA226	gga-miR-12283-3p_R+1	ENSGALT00000000557
circRNA225/circRNA226	gga-miR-12283-3p_R+1	ENSGALT00000002634
circRNA225/circRNA226	gga-miR-12283-3p_R+1	ENSGALT00000003547
circRNA225/circRNA226	gga-miR-12283-3p_R+1	ENSGALT00000004265
circRNA225/circRNA226	gga-miR-12283-3p_R+1	ENSGALT00000005285
circRNA225/circRNA226	gga-miR-12283-3p_R+1	ENSGALT00000008808
circRNA225/circRNA226	gga-miR-12283-3p_R+1	ENSGALT00000009602
circRNA225/circRNA226	gga-miR-12283-3p_R+1	ENSGALT00000011534
circRNA225/circRNA226	gga-miR-12283-3p_R+1	ENSGALT00000011996
circRNA225/circRNA226	gga-miR-12283-3p_R+1	ENSGALT00000014708
circRNA225/circRNA226	gga-miR-12283-3p_R+1	ENSGALT00000018074
circRNA225/circRNA226	gga-miR-12283-3p_R+1	ENSGALT00000019502
circRNA225/circRNA226	gga-miR-12283-3p_R+1	ENSGALT00000019693
circRNA225/circRNA226	gga-miR-12283-3p_R+1	ENSGALT00000020357
circRNA225/circRNA226	gga-miR-12283-3p_R+1	ENSGALT00000020478
circRNA225/circRNA226	gga-miR-12283-3p_R+1	ENSGALT00000027606
circRNA225/circRNA226	gga-miR-12283-3p_R+1	ENSGALT00000030196
circRNA225/circRNA226	gga-miR-12283-3p_R+1	ENSGALT00000033905
circRNA225/circRNA226	gga-miR-12283-3p_R+1	ENSGALT00000043228
circRNA225/circRNA226	gga-miR-12283-3p_R+1	ENSGALT00000043812
circRNA225/circRNA226	gga-miR-12283-3p_R+1	ENSGALT00000044611
circRNA225/circRNA226	gga-miR-12283-3p_R+1	ENSGALT00000045569
circRNA225/circRNA226	gga-miR-12283-3p_R+1	ENSGALT00000045586
circRNA225/circRNA226	gga-miR-12283-3p_R+1	ENSGALT00000046080
circRNA225/circRNA226	gga-miR-12283-3p_R+1	ENSGALT00000047022
circRNA225/circRNA226	gga-miR-12283-3p_R+1	ENSGALT00000049232
circRNA225/circRNA226	gga-miR-12283-3p_R+1	ENSGALT00000049711
circRNA225/circRNA226	gga-miR-12283-3p_R+1	ENSGALT00000050168
circRNA225/circRNA226	gga-miR-12283-3p_R+1	ENSGALT00000054522
circRNA225/circRNA226	gga-miR-12283-3p_R+1	ENSGALT00000055818
circRNA225/circRNA226	gga-miR-12283-3p_R+1	ENSGALT00000056175
circRNA225/circRNA226	gga-miR-12283-3p_R+1	ENSGALT00000063143
circRNA225/circRNA226	gga-miR-12283-3p_R+1	ENSGALT00000063305
circRNA225/circRNA226	gga-miR-12283-3p_R+1	ENSGALT00000066608
circRNA225/circRNA226	gga-miR-12283-3p_R+1	ENSGALT00000067719
circRNA225/circRNA226	gga-miR-12283-3p_R+1	ENSGALT00000068027
circRNA225/circRNA226	gga-miR-12283-3p_R+1	ENSGALT00000073347
circRNA225/circRNA226	gga-miR-12283-3p_R+1	ENSGALT00000074053
circRNA225/circRNA226	gga-miR-12283-3p_R+1	ENSGALT00000080574
circRNA225/circRNA226	gga-miR-12283-3p_R+1	ENSGALT00000081822
circRNA225/circRNA226	gga-miR-12283-3p_R+1	ENSGALT00000084875
circRNA225/circRNA226	gga-miR-12283-3p_R+1	ENSGALT00000084932
circRNA225/circRNA226	gga-miR-12283-3p_R+1	ENSGALT00000085384
circRNA225/circRNA226	gga-miR-12283-3p_R+1	ENSGALT00000086709
circRNA225/circRNA226	gga-miR-12283-3p_R+1	ENSGALT00000088706
circRNA225/circRNA226	gga-miR-1306-5p_L-1R-2	ENSGALT00000000557
circRNA225/circRNA226	gga-miR-1306-5p_L-1R-2	ENSGALT00000002476
circRNA225/circRNA226	gga-miR-1306-5p_L-1R-2	ENSGALT00000002784
circRNA225/circRNA226	gga-miR-1306-5p_L-1R-2	ENSGALT00000005285
circRNA225/circRNA226	gga-miR-1306-5p_L-1R-2	ENSGALT00000006378
circRNA225/circRNA226	gga-miR-1306-5p_L-1R-2	ENSGALT00000008794
circRNA225/circRNA226	gga-miR-1306-5p_L-1R-2	ENSGALT00000009243
circRNA225/circRNA226	gga-miR-1306-5p_L-1R-2	ENSGALT00000010834
circRNA225/circRNA226	gga-miR-1306-5p_L-1R-2	ENSGALT00000011534
circRNA225/circRNA226	gga-miR-1306-5p_L-1R-2	ENSGALT00000013482
circRNA225/circRNA226	gga-miR-1306-5p_L-1R-2	ENSGALT00000019038
circRNA225/circRNA226	gga-miR-1306-5p_L-1R-2	ENSGALT00000019502
circRNA225/circRNA226	gga-miR-1306-5p_L-1R-2	ENSGALT00000020569
circRNA225/circRNA226	gga-miR-1306-5p_L-1R-2	ENSGALT00000022669
circRNA225/circRNA226	gga-miR-1306-5p_L-1R-2	ENSGALT00000023307
circRNA225/circRNA226	gga-miR-1306-5p_L-1R-2	ENSGALT00000027432
circRNA225/circRNA226	gga-miR-1306-5p_L-1R-2	ENSGALT00000027680
circRNA225/circRNA226	gga-miR-1306-5p_L-1R-2	ENSGALT00000027985
circRNA225/circRNA226	gga-miR-1306-5p_L-1R-2	ENSGALT00000034033
circRNA225/circRNA226	gga-miR-1306-5p_L-1R-2	ENSGALT00000038512
circRNA225/circRNA226	gga-miR-1306-5p_L-1R-2	ENSGALT00000043228
circRNA225/circRNA226	gga-miR-1306-5p_L-1R-2	ENSGALT00000047022
circRNA225/circRNA226	gga-miR-1306-5p_L-1R-2	ENSGALT00000047913
circRNA225/circRNA226	gga-miR-1306-5p_L-1R-2	ENSGALT00000048188
circRNA225/circRNA226	gga-miR-1306-5p_L-1R-2	ENSGALT00000051074
circRNA225/circRNA226	gga-miR-1306-5p_L-1R-2	ENSGALT00000052305
circRNA225/circRNA226	gga-miR-1306-5p_L-1R-2	ENSGALT00000054522
circRNA225/circRNA226	gga-miR-1306-5p_L-1R-2	ENSGALT00000056755
circRNA225/circRNA226	gga-miR-1306-5p_L-1R-2	ENSGALT00000059066
circRNA225/circRNA226	gga-miR-1306-5p_L-1R-2	ENSGALT00000063554
circRNA225/circRNA226	gga-miR-1306-5p_L-1R-2	ENSGALT00000063990
circRNA225/circRNA226	gga-miR-1306-5p_L-1R-2	ENSGALT00000065813
circRNA225/circRNA226	gga-miR-1306-5p_L-1R-2	ENSGALT00000065820
circRNA225/circRNA226	gga-miR-1306-5p_L-1R-2	ENSGALT00000066196
circRNA225/circRNA226	gga-miR-1306-5p_L-1R-2	ENSGALT00000066692
circRNA225/circRNA226	gga-miR-1306-5p_L-1R-2	ENSGALT00000072415
circRNA225/circRNA226	gga-miR-1306-5p_L-1R-2	ENSGALT00000072692
circRNA225/circRNA226	gga-miR-1306-5p_L-1R-2	ENSGALT00000073347
circRNA225/circRNA226	gga-miR-1306-5p_L-1R-2	ENSGALT00000074316
circRNA225/circRNA226	gga-miR-1306-5p_L-1R-2	ENSGALT00000077162
circRNA225/circRNA226	gga-miR-1306-5p_L-1R-2	ENSGALT00000080014
circRNA225/circRNA226	gga-miR-1306-5p_L-1R-2	ENSGALT00000083294
circRNA225/circRNA226	gga-miR-1306-5p_L-1R-2	ENSGALT00000083561
circRNA225/circRNA226	gga-miR-1306-5p_L-1R-2	ENSGALT00000084875
circRNA225/circRNA226	gga-miR-1306-5p_L-1R-2	ENSGALT00000086458
circRNA225/circRNA226	gga-miR-1306-5p_L-1R-2	ENSGALT00000086648
circRNA225/circRNA226	gga-miR-1306-5p_L-1R-2	ENSGALT00000086709
circRNA225/circRNA226	gga-miR-1306-5p_L-1R-2	ENSGALT00000087357
circRNA225/circRNA226	gga-miR-1306-5p_L-1R-2	ENSGALT00000087595
circRNA225/circRNA226	gga-miR-1306-5p_L-1R-2	ENSGALT00000088696
circRNA225/circRNA226	gga-miR-1773-3p	ENSGALT00000000963
circRNA225/circRNA226	gga-miR-1773-3p	ENSGALT00000001016
circRNA225/circRNA226	gga-miR-1773-3p	ENSGALT00000001871
circRNA225/circRNA226	gga-miR-1773-3p	ENSGALT00000003100
circRNA225/circRNA226	gga-miR-1773-3p	ENSGALT00000014132
circRNA225/circRNA226	gga-miR-1773-3p	ENSGALT00000019296
circRNA225/circRNA226	gga-miR-1773-3p	ENSGALT00000022632
circRNA225/circRNA226	gga-miR-1773-3p	ENSGALT00000022669
circRNA225/circRNA226	gga-miR-1773-3p	ENSGALT00000023442
circRNA225/circRNA226	gga-miR-1773-3p	ENSGALT00000030196
circRNA225/circRNA226	gga-miR-1773-3p	ENSGALT00000031806
circRNA225/circRNA226	gga-miR-1773-3p	ENSGALT00000043264
circRNA225/circRNA226	gga-miR-1773-3p	ENSGALT00000043812
circRNA225/circRNA226	gga-miR-1773-3p	ENSGALT00000046080
circRNA225/circRNA226	gga-miR-1773-3p	ENSGALT00000047919
circRNA225/circRNA226	gga-miR-1773-3p	ENSGALT00000053187
circRNA225/circRNA226	gga-miR-1773-3p	ENSGALT00000054284
circRNA225/circRNA226	gga-miR-1773-3p	ENSGALT00000054522
circRNA225/circRNA226	gga-miR-1773-3p	ENSGALT00000059274
circRNA225/circRNA226	gga-miR-1773-3p	ENSGALT00000065820
circRNA225/circRNA226	gga-miR-1773-3p	ENSGALT00000067267
circRNA225/circRNA226	gga-miR-1773-3p	ENSGALT00000071692
circRNA225/circRNA226	gga-miR-1773-3p	ENSGALT00000073163
circRNA225/circRNA226	gga-miR-1773-3p	ENSGALT00000083561
circRNA225/circRNA226	gga-miR-1773-3p	ENSGALT00000086530
circRNA225/circRNA226	gga-miR-1773-3p	ENSGALT00000086851
circRNA225/circRNA226	gga-miR-1773-3p	ENSGALT00000088658
circRNA225/circRNA226	gga-miR-1773-3p	ENSGALT00000089951
circRNA225/circRNA226	gga-miR-183	ENSGALT00000002567
circRNA225/circRNA226	gga-miR-183	ENSGALT00000005659
circRNA225/circRNA226	gga-miR-183	ENSGALT00000006378
circRNA225/circRNA226	gga-miR-183	ENSGALT00000008793
circRNA225/circRNA226	gga-miR-183	ENSGALT00000011269
circRNA225/circRNA226	gga-miR-183	ENSGALT00000015206
circRNA225/circRNA226	gga-miR-183	ENSGALT00000022983
circRNA225/circRNA226	gga-miR-183	ENSGALT00000024673
circRNA225/circRNA226	gga-miR-183	ENSGALT00000024876
circRNA225/circRNA226	gga-miR-183	ENSGALT00000025304
circRNA225/circRNA226	gga-miR-183	ENSGALT00000037256
circRNA225/circRNA226	gga-miR-183	ENSGALT00000045398
circRNA225/circRNA226	gga-miR-183	ENSGALT00000046955
circRNA225/circRNA226	gga-miR-183	ENSGALT00000052667
circRNA225/circRNA226	gga-miR-183	ENSGALT00000055818
circRNA225/circRNA226	gga-miR-183	ENSGALT00000060778
circRNA225/circRNA226	gga-miR-183	ENSGALT00000071692
circRNA225/circRNA226	gga-miR-183	ENSGALT00000073163
circRNA225/circRNA226	gga-miR-183	ENSGALT00000073210
circRNA225/circRNA226	gga-miR-183	ENSGALT00000074316
circRNA225/circRNA226	gga-miR-183	ENSGALT00000077162
circRNA225/circRNA226	gga-miR-183	ENSGALT00000080250
circRNA225/circRNA226	gga-miR-183	ENSGALT00000084111
circRNA225/circRNA226	gga-miR-183	ENSGALT00000084241
circRNA225/circRNA226	gga-miR-183	ENSGALT00000084478
circRNA225/circRNA226	gga-miR-183	ENSGALT00000084607
circRNA225/circRNA226	gga-miR-183	ENSGALT00000084651
circRNA225/circRNA226	gga-miR-183	ENSGALT00000084795
circRNA225/circRNA226	gga-miR-183	ENSGALT00000085581
circRNA225/circRNA226	gga-miR-183	ENSGALT00000088296
circRNA225/circRNA226	gga-miR-3594-3p_R+1	ENSGALT00000004265
circRNA225/circRNA226	gga-miR-3594-3p_R+1	ENSGALT00000005285
circRNA225/circRNA226	gga-miR-3594-3p_R+1	ENSGALT00000007311
circRNA225/circRNA226	gga-miR-3594-3p_R+1	ENSGALT00000009602
circRNA225/circRNA226	gga-miR-3594-3p_R+1	ENSGALT00000010491
circRNA225/circRNA226	gga-miR-3594-3p_R+1	ENSGALT00000012893
circRNA225/circRNA226	gga-miR-3594-3p_R+1	ENSGALT00000013522
circRNA225/circRNA226	gga-miR-3594-3p_R+1	ENSGALT00000014132
circRNA225/circRNA226	gga-miR-3594-3p_R+1	ENSGALT00000015385
circRNA225/circRNA226	gga-miR-3594-3p_R+1	ENSGALT00000019593
circRNA225/circRNA226	gga-miR-3594-3p_R+1	ENSGALT00000019727
circRNA225/circRNA226	gga-miR-3594-3p_R+1	ENSGALT00000021340
circRNA225/circRNA226	gga-miR-3594-3p_R+1	ENSGALT00000023307
circRNA225/circRNA226	gga-miR-3594-3p_R+1	ENSGALT00000023360
circRNA225/circRNA226	gga-miR-3594-3p_R+1	ENSGALT00000026982
circRNA225/circRNA226	gga-miR-3594-3p_R+1	ENSGALT00000032816
circRNA225/circRNA226	gga-miR-3594-3p_R+1	ENSGALT00000039082
circRNA225/circRNA226	gga-miR-3594-3p_R+1	ENSGALT00000040533
circRNA225/circRNA226	gga-miR-3594-3p_R+1	ENSGALT00000043228
circRNA225/circRNA226	gga-miR-3594-3p_R+1	ENSGALT00000045256
circRNA225/circRNA226	gga-miR-3594-3p_R+1	ENSGALT00000045290
circRNA225/circRNA226	gga-miR-3594-3p_R+1	ENSGALT00000045646
circRNA225/circRNA226	gga-miR-3594-3p_R+1	ENSGALT00000047022
circRNA225/circRNA226	gga-miR-3594-3p_R+1	ENSGALT00000048188
circRNA225/circRNA226	gga-miR-3594-3p_R+1	ENSGALT00000051074
circRNA225/circRNA226	gga-miR-3594-3p_R+1	ENSGALT00000053303
circRNA225/circRNA226	gga-miR-3594-3p_R+1	ENSGALT00000060778
circRNA225/circRNA226	gga-miR-3594-3p_R+1	ENSGALT00000063554
circRNA225/circRNA226	gga-miR-3594-3p_R+1	ENSGALT00000066608
circRNA225/circRNA226	gga-miR-3594-3p_R+1	ENSGALT00000066692
circRNA225/circRNA226	gga-miR-3594-3p_R+1	ENSGALT00000071398
circRNA225/circRNA226	gga-miR-3594-3p_R+1	ENSGALT00000071530
circRNA225/circRNA226	gga-miR-3594-3p_R+1	ENSGALT00000071692
circRNA225/circRNA226	gga-miR-3594-3p_R+1	ENSGALT00000073163
circRNA225/circRNA226	gga-miR-3594-3p_R+1	ENSGALT00000080978
circRNA225/circRNA226	gga-miR-3594-3p_R+1	ENSGALT00000082696
circRNA225/circRNA226	gga-miR-3594-3p_R+1	ENSGALT00000084875
circRNA225/circRNA226	gga-miR-3594-3p_R+1	ENSGALT00000085081
circRNA225/circRNA226	gga-miR-3594-3p_R+1	ENSGALT00000085822
circRNA225/circRNA226	gga-miR-3594-3p_R+1	ENSGALT00000088737
circRNA225/circRNA226	gga-miR-3594-3p_R+1	ENSGALT00000090121
