# Supplementary material for: Integrative analysis of circRNA, miRNA, and mRNA profiles to reveal ceRNA regulation in chicken muscle development from the embryonic to post-hatching periods
Source: BMC Genomics. 2022 May 3;23:342. doi: 10.1186/s12864-022-08525-5 (PMC9063329; doi:10.1186/s12864-022-08525-5)
Supplement: Supplementary file 12 — Additional file 12: Table S12. Function annotation of the circRNAs in profile 16. [file 12864_2022_8525_MOESM12_ESM.xlsx]

## Sheet: Pathway
Table S12. Function annotation of the circRNAs in profile 16 (PATHWAY)
pathway_id	pathway_name	Genes	S gene number	TS gene number	B gene number	TB gene number	pvalue
10	Glycolysis / Gluconeogenesis	ENSGALT00000088941;ENSGALT00000007948;ENSGALT00000039466;ENSGALT00000085230;ENSGALT00000074237;ENSGALT00000084875;ENSGALT00000050142;ENSGALT00000085277;ENSGALT00000005530;ENSGALT00000012893;ENSGALT00000090121;ENSGALT00000085687;ENSGALT00000021340;ENSGALT00000083849;ENSGALT00000071530;ENSGALT00000086851;ENSGALT00000071768;ENSGALT00000051222;ENSGALT00000085739;ENSGALT00000006719;ENSGALT00000003100;…	28	245	78	3729	1.12133e-14
1230	Biosynthesis of amino acids	ENSGALT00000023442;ENSGALT00000039466;ENSGALT00000084875;ENSGALT00000080158;ENSGALT00000051222;ENSGALT00000085569;ENSGALT00000085230;ENSGALT00000090121;ENSGALT00000086851;ENSGALT00000003100;ENSGALT00000012893;ENSGALT00000083849;ENSGALT00000074237;ENSGALT00000071530;ENSGALT00000086032;ENSGALT00000085687;ENSGALT00000023323;ENSGALT00000067267;ENSGALT00000071768	19	245	82	3729	7.98478e-07
1200	Carbon metabolism	ENSGALT00000039466;ENSGALT00000003100;ENSGALT00000026988;ENSGALT00000023442;ENSGALT00000072484;ENSGALT00000023323;ENSGALT00000086032;ENSGALT00000083849;ENSGALT00000006719;ENSGALT00000085230;ENSGALT00000085739;ENSGALT00000088941;ENSGALT00000051222;ENSGALT00000084832;ENSGALT00000086851;ENSGALT00000090121;ENSGALT00000050142;ENSGALT00000084875;ENSGALT00000007948;ENSGALT00000074237;ENSGALT00000071768;…	25	245	145	3729	5.25569e-06
620	Pyruvate metabolism	ENSGALT00000084832;ENSGALT00000086851;ENSGALT00000082577;ENSGALT00000049557;ENSGALT00000005530;ENSGALT00000045290;ENSGALT00000003100;ENSGALT00000085985;ENSGALT00000072484;ENSGALT00000088241;ENSGALT00000039415	11	245	42	3729	5.43276e-05
500	Starch and sucrose metabolism	ENSGALT00000085277;ENSGALT00000006719;ENSGALT00000088941;ENSGALT00000017947;ENSGALT00000085739;ENSGALT00000014708;ENSGALT00000007948;ENSGALT00000074046	8	245	27	3729	0.000229955
30	Pentose phosphate pathway	ENSGALT00000085277;ENSGALT00000084722;ENSGALT00000026988;ENSGALT00000050142;ENSGALT00000085739;ENSGALT00000017947;ENSGALT00000088941;ENSGALT00000007948	8	245	32	3729	0.000817139
232	Caffeine metabolism	ENSGALT00000008794;ENSGALT00000008793;ENSGALT00000014160	3	245	4	3729	0.00106686
4218	Cellular senescence	ENSGALT00000005513;ENSGALT00000077817;ENSGALT00000084932;ENSGALT00000079478;ENSGALT00000062831;ENSGALT00000082709;ENSGALT00000007159;ENSGALT00000049936;ENSGALT00000086848;ENSGALT00000044994;ENSGALT00000080978;ENSGALT00000080529;ENSGALT00000080781;ENSGALT00000089964;ENSGALT00000087837;ENSGALT00000085671;ENSGALT00000066783;ENSGALT00000086509;ENSGALT00000080250	19	245	143	3729	0.00221316
4137	Mitophagy - animal	ENSGALT00000037892;ENSGALT00000061318;ENSGALT00000089964;ENSGALT00000062831;ENSGALT00000083880;ENSGALT00000019038;ENSGALT00000075702;ENSGALT00000084932;ENSGALT00000022327;ENSGALT00000082709	10	245	55	3729	0.00262434
4920	Adipocytokine signaling pathway	ENSGALT00000052667;ENSGALT00000038233;ENSGALT00000084651;ENSGALT00000043264;ENSGALT00000067627;ENSGALT00000000132;ENSGALT00000084795;ENSGALT00000002567;ENSGALT00000017601	9	245	49	3729	0.00396758
5168	Herpes simplex virus 1 infection	ENSGALT00000040533;ENSGALT00000043264;ENSGALT00000007311;ENSGALT00000080529;ENSGALT00000066783;ENSGALT00000037540;ENSGALT00000039023;ENSGALT00000038637;ENSGALT00000080781;ENSGALT00000087837;ENSGALT00000086350;ENSGALT00000086848;ENSGALT00000085671;ENSGALT00000079478	14	245	120	3729	0.0241953
520	Amino sugar and nucleotide sugar metabolism	ENSGALT00000006719;ENSGALT00000007948;ENSGALT00000085277;ENSGALT00000017947;ENSGALT00000085739;ENSGALT00000088941	6	245	35	3729	0.0245153
4910	Insulin signaling pathway	ENSGALT00000043264;ENSGALT00000088661;ENSGALT00000084651;ENSGALT00000006378;ENSGALT00000050142;ENSGALT00000006719;ENSGALT00000052667;ENSGALT00000003916;ENSGALT00000084111;ENSGALT00000017601;ENSGALT00000038233;ENSGALT00000002567;ENSGALT00000084795	13	245	109	3729	0.0249174
380	Tryptophan metabolism	ENSGALT00000013331;ENSGALT00000055277;ENSGALT00000086174;ENSGALT00000005530;ENSGALT00000075974	5	245	27	3729	0.0288096
750	Vitamin B6 metabolism	ENSGALT00000055277;ENSGALT00000013331	2	245	5	3729	0.0376629
4514	Cell adhesion molecules (CAMs)	ENSGALT00000037176;ENSGALT00000079478;ENSGALT00000080529;ENSGALT00000050168;ENSGALT00000087837;ENSGALT00000049711;ENSGALT00000080781;ENSGALT00000067844;ENSGALT00000066783;ENSGALT00000046955;ENSGALT00000085671;ENSGALT00000086848	12	245	106	3729	0.0433661
51	Fructose and mannose metabolism	ENSGALT00000050142;ENSGALT00000023442;ENSGALT00000067267;ENSGALT00000006719;ENSGALT00000071768	5	245	31	3729	0.0490471
760	Nicotinate and nicotinamide metabolism	ENSGALT00000055277;ENSGALT00000006051;ENSGALT00000032816;ENSGALT00000083561;ENSGALT00000013331	5	245	31	3729	0.0490471
4068	FoxO signaling pathway	ENSGALT00000038233;ENSGALT00000052667;ENSGALT00000063305;ENSGALT00000002567;ENSGALT00000017601;ENSGALT00000015941;ENSGALT00000084795;ENSGALT00000031766;ENSGALT00000044994;ENSGALT00000084651	10	245	87	3729	0.057007
524	Neomycin, kanamycin and gentamicin biosynthesis	ENSGALT00000006719	1	245	1	3729	0.0657013
73	Cutin, suberine and wax biosynthesis	ENSGALT00000039957	1	245	1	3729	0.0657013
471	D-Glutamine and D-glutamate metabolism	ENSGALT00000065193	1	245	1	3729	0.0657013
603	Glycosphingolipid biosynthesis - globo and isoglobo series	ENSGALT00000005285;ENSGALT00000022862	2	245	7	3729	0.0724937
4144	Endocytosis	ENSGALT00000052977;ENSGALT00000080529;ENSGALT00000086848;ENSGALT00000085671;ENSGALT00000086458;ENSGALT00000022194;ENSGALT00000078996;ENSGALT00000020357;ENSGALT00000080781;ENSGALT00000087837;ENSGALT00000020381;ENSGALT00000061864;ENSGALT00000079478;ENSGALT00000024886;ENSGALT00000000557;ENSGALT00000066783	16	245	168	3729	0.0825082
52	Galactose metabolism	ENSGALT00000014708;ENSGALT00000006719;ENSGALT00000017947;ENSGALT00000085277	4	245	26	3729	0.086992
563	Glycosylphosphatidylinositol (GPI)-anchor biosynthesis	ENSGALT00000046180;ENSGALT00000054390	2	245	8	3729	0.0925742
983	Drug metabolism - other enzymes	ENSGALT00000008794;ENSGALT00000008793;ENSGALT00000084607;ENSGALT00000014160	4	245	27	3729	0.0971107
220	Arginine biosynthesis	ENSGALT00000065193;ENSGALT00000080158;ENSGALT00000085569	3	245	19	3729	0.124769
4140	Autophagy - animal	ENSGALT00000015206;ENSGALT00000083880;ENSGALT00000043218;ENSGALT00000059274;ENSGALT00000058541;ENSGALT00000019038;ENSGALT00000047711;ENSGALT00000067719;ENSGALT00000087827;ENSGALT00000017601	10	245	102	3729	0.130256
53	Ascorbate and aldarate metabolism	ENSGALT00000005530;ENSGALT00000026988	2	245	10	3729	0.13658
4371	Apelin signaling pathway	ENSGALT00000038233;ENSGALT00000084795;ENSGALT00000068256;ENSGALT00000002567;ENSGALT00000017601;ENSGALT00000084651;ENSGALT00000001199;ENSGALT00000052667;ENSGALT00000010138;ENSGALT00000083880	10	245	106	3729	0.155791
4020	Calcium signaling pathway	ENSGALT00000083561;ENSGALT00000088661;ENSGALT00000001199;ENSGALT00000086509;ENSGALT00000011060;ENSGALT00000010138;ENSGALT00000003916;ENSGALT00000077817;ENSGALT00000006378;ENSGALT00000008861;ENSGALT00000088706;ENSGALT00000028044;ENSGALT00000068256	13	245	147	3729	0.16579
4115	p53 signaling pathway	ENSGALT00000005513;ENSGALT00000088737;ENSGALT00000002636;ENSGALT00000007159;ENSGALT00000024673;ENSGALT00000044994	6	245	57	3729	0.16856
260	Glycine, serine and threonine metabolism	ENSGALT00000083849;ENSGALT00000021340;ENSGALT00000085230;ENSGALT00000039466	4	245	36	3729	0.208685
250	Alanine, aspartate and glutamate metabolism	ENSGALT00000065193;ENSGALT00000090011;ENSGALT00000007439;ENSGALT00000080158	4	245	37	3729	0.222848
770	Pantothenate and CoA biosynthesis	ENSGALT00000022669;ENSGALT00000048188	2	245	14	3729	0.233502
740	Riboflavin metabolism	ENSGALT00000000004	1	245	4	3729	0.238107
830	Retinol metabolism	ENSGALT00000055277;ENSGALT00000083154;ENSGALT00000013331	3	245	27	3729	0.259914
4012	ErbB signaling pathway	ENSGALT00000088706;ENSGALT00000044994;ENSGALT00000080250;ENSGALT00000001401;ENSGALT00000024876;ENSGALT00000000963	6	245	66	3729	0.264355
4217	Necroptosis	ENSGALT00000081765;ENSGALT00000000557;ENSGALT00000054767;ENSGALT00000089964;ENSGALT00000086509;ENSGALT00000084932;ENSGALT00000082709;ENSGALT00000062831;ENSGALT00000077817	9	245	108	3729	0.27734
4216	Ferroptosis	ENSGALT00000075304;ENSGALT00000062496;ENSGALT00000063554	3	245	28	3729	0.278173
230	Purine metabolism	ENSGALT00000018074;ENSGALT00000085277;ENSGALT00000086851;ENSGALT00000014160;ENSGALT00000084607;ENSGALT00000023329;ENSGALT00000003100;ENSGALT00000006051;ENSGALT00000019296;ENSGALT00000017947	10	245	122	3729	0.278775
340	Histidine metabolism	ENSGALT00000007439;ENSGALT00000005530	2	245	16	3729	0.28358
601	Glycosphingolipid biosynthesis - lacto and neolacto series	ENSGALT00000051623;ENSGALT00000022862	2	245	16	3729	0.28358
4141	Protein processing in endoplasmic reticulum	ENSGALT00000075654;ENSGALT00000004906;ENSGALT00000083618;ENSGALT00000037892;ENSGALT00000040447;ENSGALT00000081765;ENSGALT00000087219;ENSGALT00000046363;ENSGALT00000086458	9	245	111	3729	0.30481
4672	Intestinal immune network for IgA production	ENSGALT00000037176;ENSGALT00000038637	2	245	18	3729	0.333357
4621	NOD-like receptor signaling pathway	ENSGALT00000081765;ENSGALT00000086350;ENSGALT00000077817;ENSGALT00000088401;ENSGALT00000087827;ENSGALT00000086509;ENSGALT00000039023;ENSGALT00000001016	8	245	101	3729	0.344368
280	Valine, leucine and isoleucine degradation	ENSGALT00000013331;ENSGALT00000066133;ENSGALT00000086174;ENSGALT00000005530;ENSGALT00000055277	5	245	60	3729	0.359174
5164	Influenza A	ENSGALT00000086458;ENSGALT00000043264;ENSGALT00000086350;ENSGALT00000077817;ENSGALT00000049936;ENSGALT00000039023;ENSGALT00000086509;ENSGALT00000074085	8	245	104	3729	0.374973
4120	Ubiquitin mediated proteolysis	ENSGALT00000083618;ENSGALT00000040447;ENSGALT00000080875;ENSGALT00000043264;ENSGALT00000061864;ENSGALT00000038686	6	245	76	3729	0.382613
450	Selenocompound metabolism	ENSGALT00000075974	1	245	8	3729	0.419695
3320	PPAR signaling pathway	ENSGALT00000056175;ENSGALT00000089703;ENSGALT00000070036;ENSGALT00000039524	4	245	51	3729	0.433881
4136	Autophagy - other	ENSGALT00000019038;ENSGALT00000083880	2	245	23	3729	0.452148
4260	Cardiac muscle contraction	ENSGALT00000005572;ENSGALT00000039082;ENSGALT00000067435;ENSGALT00000084241;ENSGALT00000088923;ENSGALT00000047913	6	245	85	3729	0.489948
270	Cysteine and methionine metabolism	ENSGALT00000085985;ENSGALT00000039415;ENSGALT00000072484	3	245	40	3729	0.494694
350	Tyrosine metabolism	ENSGALT00000055277;ENSGALT00000013331	2	245	25	3729	0.496277
510	N-Glycan biosynthesis	ENSGALT00000055483;ENSGALT00000080356;ENSGALT00000008903	3	245	42	3729	0.528037
562	Inositol phosphate metabolism	ENSGALT00000067267;ENSGALT00000023442;ENSGALT00000071768	3	245	43	3729	0.544247
3015	mRNA surveillance pathway	ENSGALT00000053826;ENSGALT00000016192;ENSGALT00000022632;ENSGALT00000047919	4	245	59	3729	0.549367
4145	Phagosome	ENSGALT00000080529;ENSGALT00000080781;ENSGALT00000087837;ENSGALT00000047711;ENSGALT00000085671;ENSGALT00000066783;ENSGALT00000079478;ENSGALT00000086848;ENSGALT00000015018	9	245	137	3729	0.551383
565	Ether lipid metabolism	ENSGALT00000026970;ENSGALT00000005659	2	245	28	3729	0.55808
120	Primary bile acid biosynthesis	ENSGALT00000070036	1	245	12	3729	0.558137
330	Arginine and proline metabolism	ENSGALT00000005530;ENSGALT00000032786;ENSGALT00000075304	3	245	44	3729	0.560132
564	Glycerophospholipid metabolism	ENSGALT00000005659;ENSGALT00000048733;ENSGALT00000065813;ENSGALT00000026340	4	245	60	3729	0.562952
4142	Lysosome	ENSGALT00000047711;ENSGALT00000005095;ENSGALT00000087827;ENSGALT00000087306;ENSGALT00000015018	5	245	76	3729	0.566019
310	Lysine degradation	ENSGALT00000086174;ENSGALT00000005530;ENSGALT00000015941	3	245	45	3729	0.57568
4146	Peroxisome	ENSGALT00000076689;ENSGALT00000014160;ENSGALT00000039957;ENSGALT00000086648	4	245	61	3729	0.576313
982	Drug metabolism - cytochrome P450	ENSGALT00000055277;ENSGALT00000013331	2	245	29	3729	0.577452
4622	RIG-I-like receptor signaling pathway	ENSGALT00000039023;ENSGALT00000026171	2	245	29	3729	0.577452
3018	RNA degradation	ENSGALT00000019502;ENSGALT00000088257;ENSGALT00000011909	3	245	47	3729	0.605732
561	Glycerolipid metabolism	ENSGALT00000005530;ENSGALT00000065813;ENSGALT00000026340	3	245	47	3729	0.605732
900	Terpenoid backbone biosynthesis	ENSGALT00000086648	1	245	14	3729	0.614474
910	Nitrogen metabolism	ENSGALT00000052439	1	245	14	3729	0.614474
4530	Tight junction	ENSGALT00000053187;ENSGALT00000084795;ENSGALT00000038233;ENSGALT00000046692;ENSGALT00000047691;ENSGALT00000084651;ENSGALT00000037249;ENSGALT00000052667;ENSGALT00000017601;ENSGALT00000002567;ENSGALT00000087357	11	245	180	3729	0.645882
4620	Toll-like receptor signaling pathway	ENSGALT00000037176;ENSGALT00000049936;ENSGALT00000086350;ENSGALT00000039023	4	245	67	3729	0.651388
4130	SNARE interactions in vesicular transport	ENSGALT00000067719	1	245	16	3729	0.663654
514	Other types of O-glycan biosynthesis	ENSGALT00000008903	1	245	16	3729	0.663654
790	Folate biosynthesis	ENSGALT00000019922	1	245	16	3729	0.663654
515	Mannose type O-glycan biosynthesis	ENSGALT00000022610	1	245	16	3729	0.663654
4261	Adrenergic signaling in cardiomyocytes	ENSGALT00000084241;ENSGALT00000039082;ENSGALT00000005572;ENSGALT00000067435;ENSGALT00000047913;ENSGALT00000045398;ENSGALT00000088923;ENSGALT00000037892	8	245	137	3729	0.688583
640	Propanoate metabolism	ENSGALT00000039415;ENSGALT00000085985	2	245	37	3729	0.710082
2010	ABC transporters	ENSGALT00000047691;ENSGALT00000079236	2	245	39	3729	0.73728
4623	Cytosolic DNA-sensing pathway	ENSGALT00000039023	1	245	20	3729	0.744051
600	Sphingolipid metabolism	ENSGALT00000017148	1	245	20	3729	0.744051
4110	Cell cycle	ENSGALT00000044994;ENSGALT00000080250;ENSGALT00000087131;ENSGALT00000067924;ENSGALT00000005513;ENSGALT00000007159	6	245	112	3729	0.755975
62	Fatty acid elongation	ENSGALT00000086174	1	245	21	3729	0.760958
410	beta-Alanine metabolism	ENSGALT00000005530	1	245	22	3729	0.776752
1210	2-Oxocarboxylic acid metabolism	ENSGALT00000085569	1	245	22	3729	0.776752
4060	Cytokine-cytokine receptor interaction	ENSGALT00000020381;ENSGALT00000002917;ENSGALT00000038637;ENSGALT00000060855;ENSGALT00000078996;ENSGALT00000026982	6	245	115	3729	0.778137
71	Fatty acid degradation	ENSGALT00000005530;ENSGALT00000086174	2	245	43	3729	0.785199
3050	Proteasome	ENSGALT00000043729	1	245	23	3729	0.791507
650	Butanoate metabolism	ENSGALT00000086174	1	245	23	3729	0.791507
4914	Progesterone-mediated oocyte maturation	ENSGALT00000081765;ENSGALT00000067924;ENSGALT00000087131	3	245	64	3729	0.802675
40	Pentose and glucuronate interconversions	ENSGALT00000027680	1	245	24	3729	0.80529
980	Metabolism of xenobiotics by cytochrome P450	ENSGALT00000016762	1	245	25	3729	0.818166
3013	RNA transport	ENSGALT00000083603;ENSGALT00000069706;ENSGALT00000086155;ENSGALT00000084584;ENSGALT00000053826;ENSGALT00000039726	6	245	128	3729	0.856962
3008	Ribosome biogenesis in eukaryotes	ENSGALT00000045256	1	245	30	3729	0.870881
4912	GnRH signaling pathway	ENSGALT00000037892;ENSGALT00000001401;ENSGALT00000049936	3	245	75	3729	0.880238
4512	ECM-receptor interaction	ENSGALT00000037259;ENSGALT00000031388;ENSGALT00000055114	3	245	76	3729	0.885738
4330	Notch signaling pathway	ENSGALT00000019727	1	245	32	3729	0.887421
630	Glyoxylate and dicarboxylate metabolism	ENSGALT00000072484	1	245	32	3729	0.887421
4210	Apoptosis	ENSGALT00000086530;ENSGALT00000089951;ENSGALT00000087827;ENSGALT00000047711;ENSGALT00000037892	5	245	116	3729	0.888672
4150	mTOR signaling pathway	ENSGALT00000017601;ENSGALT00000058541;ENSGALT00000031766;ENSGALT00000043218	4	245	101	3729	0.907943
4010	MAPK signaling pathway	ENSGALT00000037892;ENSGALT00000088843;ENSGALT00000080250;ENSGALT00000086458;ENSGALT00000087595;ENSGALT00000000963;ENSGALT00000049936;ENSGALT00000050074;ENSGALT00000059066	9	245	197	3729	0.91129
20	Citrate cycle (TCA cycle)	ENSGALT00000072484	1	245	36	3729	0.914435
590	Arachidonic acid metabolism	ENSGALT00000089422	1	245	37	3729	0.920112
4510	Focal adhesion	ENSGALT00000037259;ENSGALT00000055114;ENSGALT00000031388;ENSGALT00000000963;ENSGALT00000088843;ENSGALT00000010138;ENSGALT00000001199;ENSGALT00000087357;ENSGALT00000005513	9	245	201	3729	0.922357
4270	Vascular smooth muscle contraction	ENSGALT00000010138;ENSGALT00000001199;ENSGALT00000028044;ENSGALT00000000942	4	245	105	3729	0.922849
4080	Neuroactive ligand-receptor interaction	ENSGALT00000008861;ENSGALT00000082876;ENSGALT00000066692;ENSGALT00000000942;ENSGALT00000028044	5	245	134	3729	0.947072
240	Pyrimidine metabolism	ENSGALT00000006051;ENSGALT00000019296	2	245	69	3729	0.947702
4114	Oocyte meiosis	ENSGALT00000067924;ENSGALT00000087131;ENSGALT00000007159	3	245	92	3729	0.947789
4810	Regulation of actin cytoskeleton	ENSGALT00000001199;ENSGALT00000071398;ENSGALT00000002199;ENSGALT00000010138;ENSGALT00000000963;ENSGALT00000087357;ENSGALT00000088843	7	245	179	3729	0.95685
1212	Fatty acid metabolism	ENSGALT00000086174	1	245	47	3729	0.95983
3010	Ribosome	ENSGALT00000050649;ENSGALT00000065377;ENSGALT00000087078;ENSGALT00000051748	4	245	125	3729	0.969586
4370	VEGF signaling pathway	ENSGALT00000088843	1	245	54	3729	0.975203
4520	Adherens junction	ENSGALT00000088843;ENSGALT00000071398	2	245	85	3729	0.979376
4350	TGF-beta signaling pathway	ENSGALT00000080250	1	245	57	3729	0.979841
4310	Wnt signaling pathway	ENSGALT00000080250;ENSGALT00000088843;ENSGALT00000005513	3	245	114	3729	0.983535
3040	Spliceosome	ENSGALT00000086458;ENSGALT00000081478	2	245	94	3729	0.987954
5132	Salmonella infection	ENSGALT00000086350	1	245	68	3729	0.990578
190	Oxidative phosphorylation	ENSGALT00000015018;ENSGALT00000030474;ENSGALT00000075820	3	245	130	3729	0.993188

## Sheet: GO term
Table S12. Function annotation of the circRNAs in profile 16(GO term)
GO_ID	GO_Term	GO_function	GO_class	Genes	S gene number	TS gene number	B gene number	TB gene number	pvalue
GO:0006096	glycolytic process	biological_process	10	ENSGALT00000083849;ENSGALT00000086851;ENSGALT00000003100;ENSGALT00000067267;ENSGALT00000088941;ENSGALT00000084875;ENSGALT00000007948;ENSGALT00000074237;ENSGALT00000023323;ENSGALT00000086032;ENSGALT00000023442;ENSGALT00000085739;ENSGALT00000090121;ENSGALT00000051222;ENSGALT00000006719;ENSGALT00000071768;ENSGALT00000071530;ENSGALT00000085230;ENSGALT00000021340;ENSGALT00000012893;ENSGALT00000039466;…	22	489	43	9398	1.37177e-17
GO:0006094	gluconeogenesis	biological_process	9	ENSGALT00000085687;ENSGALT00000074237;ENSGALT00000023323;ENSGALT00000023442;ENSGALT00000067267;ENSGALT00000071768;ENSGALT00000050142;ENSGALT00000083849;ENSGALT00000039466;ENSGALT00000051222;ENSGALT00000021340;ENSGALT00000085739;ENSGALT00000085230;ENSGALT00000037892;ENSGALT00000086032;ENSGALT00000007948;ENSGALT00000088941	17	489	30	9398	7.31657e-15
GO:0000407	phagophore assembly site	cellular_component	6	ENSGALT00000082709;ENSGALT00000084932;ENSGALT00000083846;ENSGALT00000015206;ENSGALT00000062831;ENSGALT00000059274;ENSGALT00000074053;ENSGALT00000019038;ENSGALT00000089964	9	489	15	9398	9.83452e-09
GO:0004679	AMP-activated protein kinase activity	molecular_function	9	ENSGALT00000084795;ENSGALT00000052667;ENSGALT00000084651;ENSGALT00000002567;ENSGALT00000017601	5	489	5	9398	3.74042e-07
GO:0044130	negative regulation of growth of symbiont in host	biological_process	7	ENSGALT00000062831;ENSGALT00000084932;ENSGALT00000089964;ENSGALT00000082709;ENSGALT00000009243	5	489	5	9398	3.74042e-07
GO:0005829	cytosol	cellular_component	6	ENSGALT00000002784;ENSGALT00000044994;ENSGALT00000059066;ENSGALT00000019922;ENSGALT00000045569;ENSGALT00000005095;ENSGALT00000052439;ENSGALT00000059274;ENSGALT00000067267;ENSGALT00000077162;ENSGALT00000075597;ENSGALT00000088480;ENSGALT00000087455;ENSGALT00000083849;ENSGALT00000007948;ENSGALT00000081765;ENSGALT00000073163;ENSGALT00000074237;ENSGALT00000084607;ENSGALT00000088382;ENSGALT00000038637;…	122	489	1578	9398	1.55764e-06
GO:0005776	autophagosome	cellular_component	7	ENSGALT00000074053;ENSGALT00000015206;ENSGALT00000019038;ENSGALT00000089964;ENSGALT00000062831;ENSGALT00000084932;ENSGALT00000083846;ENSGALT00000082709;ENSGALT00000022327;ENSGALT00000063554	10	489	32	9398	3.03423e-06
GO:0052501	positive regulation by organism of apoptotic process in other organism involved in symbiotic interaction	biological_process	11	ENSGALT00000085687;ENSGALT00000074237;ENSGALT00000051222;ENSGALT00000086032;ENSGALT00000023323	5	489	7	9398	7.19518e-06
GO:0035606	peptidyl-cysteine S-trans-nitrosylation	biological_process	11	ENSGALT00000086032;ENSGALT00000085687;ENSGALT00000074237;ENSGALT00000051222;ENSGALT00000023323	5	489	7	9398	7.19518e-06
GO:0016620	oxidoreductase activity, acting on the aldehyde or oxo group of donors, NAD or NADP as acceptor	molecular_function	6	ENSGALT00000051222;ENSGALT00000086032;ENSGALT00000023323;ENSGALT00000085687;ENSGALT00000074237	5	489	7	9398	7.19518e-06
GO:0000740	nuclear membrane fusion	biological_process	8	ENSGALT00000051222;ENSGALT00000085687;ENSGALT00000074237;ENSGALT00000023323;ENSGALT00000086032	5	489	7	9398	7.19518e-06
GO:0097452	GAIT complex	cellular_component	4	ENSGALT00000051222;ENSGALT00000023323;ENSGALT00000074237;ENSGALT00000086032;ENSGALT00000085687	5	489	7	9398	7.19518e-06
GO:0019828	aspartic-type endopeptidase inhibitor activity	molecular_function	8	ENSGALT00000051222;ENSGALT00000023323;ENSGALT00000086032;ENSGALT00000074237;ENSGALT00000085687	5	489	7	9398	7.19518e-06
GO:0035605	peptidyl-cysteine S-nitrosylase activity	molecular_function	6	ENSGALT00000023323;ENSGALT00000086032;ENSGALT00000085687;ENSGALT00000074237;ENSGALT00000051222	5	489	7	9398	7.19518e-06
GO:0051873	killing by host of symbiont cells	biological_process	9	ENSGALT00000085687;ENSGALT00000074237;ENSGALT00000086032;ENSGALT00000023323;ENSGALT00000051222	5	489	7	9398	7.19518e-06
GO:0004365	glyceraldehyde-3-phosphate dehydrogenase (NAD+) (phosphorylating) activity	molecular_function	8	ENSGALT00000086032;ENSGALT00000085687;ENSGALT00000023323;ENSGALT00000051222;ENSGALT00000074237	5	489	7	9398	7.19518e-06
GO:1905719	protein localization to perinuclear region of cytoplasm	biological_process	6	ENSGALT00000084932;ENSGALT00000082709;ENSGALT00000062831;ENSGALT00000089964	4	489	4	9398	7.24485e-06
GO:0061635	regulation of protein complex stability	biological_process	5	ENSGALT00000084932;ENSGALT00000062831;ENSGALT00000082709;ENSGALT00000089964	4	489	4	9398	7.24485e-06
GO:0006914	autophagy	biological_process	6	ENSGALT00000063554;ENSGALT00000019038;ENSGALT00000014487;ENSGALT00000083880;ENSGALT00000062831;ENSGALT00000059274;ENSGALT00000082709;ENSGALT00000084932;ENSGALT00000022327;ENSGALT00000089964	10	489	38	9398	1.67623e-05
GO:0043122	regulation of I-kappaB kinase/NF-kappaB signaling	biological_process	9	ENSGALT00000085581;ENSGALT00000089964;ENSGALT00000082709;ENSGALT00000084932;ENSGALT00000010512;ENSGALT00000062831;ENSGALT00000022327	7	489	19	9398	2.88348e-05
GO:0046538	2,3-bisphosphoglycerate-dependent phosphoglycerate mutase activity	molecular_function	8	ENSGALT00000083849;ENSGALT00000085230;ENSGALT00000021340;ENSGALT00000039466	4	489	5	9398	3.47281e-05
GO:0098780	response to mitochondrial depolarisation	biological_process	6	ENSGALT00000062831;ENSGALT00000084932;ENSGALT00000089964;ENSGALT00000082709	4	489	5	9398	3.47281e-05
GO:0004082	bisphosphoglycerate mutase activity	molecular_function	7	ENSGALT00000021340;ENSGALT00000039466;ENSGALT00000083849;ENSGALT00000085230	4	489	5	9398	3.47281e-05
GO:0004619	phosphoglycerate mutase activity	molecular_function	7	ENSGALT00000085230;ENSGALT00000039466;ENSGALT00000083849;ENSGALT00000021340	4	489	5	9398	3.47281e-05
GO:0004618	phosphoglycerate kinase activity	molecular_function	7	ENSGALT00000084875;ENSGALT00000071530;ENSGALT00000090121;ENSGALT00000012893	4	489	5	9398	3.47281e-05
GO:0017148	negative regulation of translation	biological_process	10	ENSGALT00000074237;ENSGALT00000011909;ENSGALT00000023323;ENSGALT00000086032;ENSGALT00000051222;ENSGALT00000075766;ENSGALT00000084584;ENSGALT00000087312;ENSGALT00000088257;ENSGALT00000086155;ENSGALT00000085687	11	489	50	9398	3.9753e-05
GO:0016868	intramolecular transferase activity, phosphotransferases	molecular_function	6	ENSGALT00000083849;ENSGALT00000039466;ENSGALT00000017947;ENSGALT00000021340;ENSGALT00000085277;ENSGALT00000085230	6	489	14	9398	4.04004e-05
GO:0051287	NAD binding	molecular_function	6	ENSGALT00000074237;ENSGALT00000066133;ENSGALT00000051222;ENSGALT00000085687;ENSGALT00000055277;ENSGALT00000086032;ENSGALT00000013331;ENSGALT00000084832;ENSGALT00000023323	9	489	35	9398	5.44268e-05
GO:0031588	nucleotide-activated protein kinase complex	cellular_component	5	ENSGALT00000002567;ENSGALT00000084795;ENSGALT00000052667;ENSGALT00000017601;ENSGALT00000084651	5	489	10	9398	7.57272e-05
GO:0050832	defense response to fungus	biological_process	8	ENSGALT00000051222;ENSGALT00000074237;ENSGALT00000086032;ENSGALT00000023323;ENSGALT00000085687	5	489	10	9398	7.57272e-05
GO:0006006	glucose metabolic process	biological_process	8	ENSGALT00000023323;ENSGALT00000085277;ENSGALT00000017947;ENSGALT00000051222;ENSGALT00000085687;ENSGALT00000086032;ENSGALT00000074237	7	489	22	9398	8.51355e-05
GO:0016236	macroautophagy	biological_process	7	ENSGALT00000074053;ENSGALT00000083846;ENSGALT00000062831;ENSGALT00000089964;ENSGALT00000082709;ENSGALT00000015206;ENSGALT00000084932	7	489	22	9398	8.51355e-05
GO:0005623	cell	cellular_component	3	ENSGALT00000083849;ENSGALT00000084875;ENSGALT00000062496;ENSGALT00000039466;ENSGALT00000090121;ENSGALT00000017601;ENSGALT00000040700;ENSGALT00000002989;ENSGALT00000037249;ENSGALT00000071530;ENSGALT00000081822;ENSGALT00000052439;ENSGALT00000012893;ENSGALT00000085230;ENSGALT00000000942;ENSGALT00000010491	16	489	105	9398	9.63182e-05
GO:0044753	amphisome	cellular_component	8	ENSGALT00000082709;ENSGALT00000062831;ENSGALT00000084932;ENSGALT00000089964	4	489	6	9398	9.98885e-05
GO:0000423	mitophagy	biological_process	8	ENSGALT00000084932;ENSGALT00000082709;ENSGALT00000062831;ENSGALT00000089964	4	489	6	9398	9.98885e-05
GO:0044754	autolysosome	cellular_component	10	ENSGALT00000062831;ENSGALT00000063554;ENSGALT00000089964;ENSGALT00000084932;ENSGALT00000082709	5	489	11	9398	0.000132908
GO:0061844	antimicrobial humoral immune response mediated by antimicrobial peptide	biological_process	7	ENSGALT00000074237;ENSGALT00000051222;ENSGALT00000023323;ENSGALT00000086032;ENSGALT00000085687	5	489	11	9398	0.000132908
GO:0050821	protein stabilization	biological_process	6	ENSGALT00000080875;ENSGALT00000088658;ENSGALT00000085384;ENSGALT00000023323;ENSGALT00000083827;ENSGALT00000086032;ENSGALT00000051222;ENSGALT00000081765;ENSGALT00000014487;ENSGALT00000089703;ENSGALT00000014324;ENSGALT00000015358;ENSGALT00000085687;ENSGALT00000087455;ENSGALT00000084322;ENSGALT00000074237;ENSGALT00000066090	17	489	119	9398	0.000133614
GO:0042278	purine nucleoside metabolic process	biological_process	9	ENSGALT00000086825;ENSGALT00000087126;ENSGALT00000005111	3	489	3	9398	0.000140052
GO:0019563	glycerol catabolic process	biological_process	9	ENSGALT00000023442;ENSGALT00000071768;ENSGALT00000067267	3	489	3	9398	0.000140052
GO:0032753	positive regulation of interleukin-4 production	biological_process	8	ENSGALT00000069288;ENSGALT00000011996;ENSGALT00000013006	3	489	3	9398	0.000140052
GO:0004807	triose-phosphate isomerase activity	molecular_function	7	ENSGALT00000067267;ENSGALT00000023442;ENSGALT00000071768	3	489	3	9398	0.000140052
GO:0001883	purine nucleoside binding	molecular_function	6	ENSGALT00000086825;ENSGALT00000005111;ENSGALT00000087126	3	489	3	9398	0.000140052
GO:0043520	regulation of myosin II filament assembly	biological_process	7	ENSGALT00000089968;ENSGALT00000040054;ENSGALT00000004587	3	489	3	9398	0.000140052
GO:0003824	catalytic activity	molecular_function	3	ENSGALT00000075974;ENSGALT00000023442;ENSGALT00000013331;ENSGALT00000084607;ENSGALT00000085581;ENSGALT00000080158;ENSGALT00000039415;ENSGALT00000003100;ENSGALT00000067267;ENSGALT00000084722;ENSGALT00000072484;ENSGALT00000086851;ENSGALT00000021340;ENSGALT00000006378;ENSGALT00000007326;ENSGALT00000083849;ENSGALT00000085230;ENSGALT00000085985;ENSGALT00000076689;ENSGALT00000015385;ENSGALT00000014708;…	29	489	271	9398	0.000169833
GO:0071346	cellular response to interferon-gamma	biological_process	8	ENSGALT00000051222;ENSGALT00000085687;ENSGALT00000086032;ENSGALT00000074237;ENSGALT00000009243;ENSGALT00000023323;ENSGALT00000041383	7	489	25	9398	0.000209396
GO:0070936	protein K48-linked ubiquitination	biological_process	13	ENSGALT00000011269;ENSGALT00000024865;ENSGALT00000019727;ENSGALT00000004906;ENSGALT00000083618;ENSGALT00000080875;ENSGALT00000040447	7	489	25	9398	0.000209396
GO:0031640	killing of cells of other organism	biological_process	4	ENSGALT00000086032;ENSGALT00000051222;ENSGALT00000074237;ENSGALT00000023323;ENSGALT00000085687	5	489	12	9398	0.00021813
GO:0005978	glycogen biosynthetic process	biological_process	10	ENSGALT00000088661;ENSGALT00000085277;ENSGALT00000038233;ENSGALT00000003916;ENSGALT00000017947	5	489	12	9398	0.00021813
GO:0035973	aggrephagy	biological_process	9	ENSGALT00000062831;ENSGALT00000082709;ENSGALT00000089964;ENSGALT00000084932	4	489	7	9398	0.00022348
GO:0043456	regulation of pentose-phosphate shunt	biological_process	9	ENSGALT00000039466;ENSGALT00000021340;ENSGALT00000085230;ENSGALT00000083849	4	489	7	9398	0.00022348
GO:0006955	immune response	biological_process	4	ENSGALT00000040255;ENSGALT00000023947;ENSGALT00000007311;ENSGALT00000053861;ENSGALT00000024541;ENSGALT00000009243;ENSGALT00000038637;ENSGALT00000051074;ENSGALT00000041383;ENSGALT00000026295;ENSGALT00000040533;ENSGALT00000002917;ENSGALT00000009519;ENSGALT00000026982	14	489	92	9398	0.000264083
GO:0050715	positive regulation of cytokine secretion	biological_process	8	ENSGALT00000074237;ENSGALT00000085687;ENSGALT00000010551;ENSGALT00000051222;ENSGALT00000086032;ENSGALT00000023323	6	489	19	9398	0.000291964
GO:0008432	JUN kinase binding	molecular_function	8	ENSGALT00000071692;ENSGALT00000073163;ENSGALT00000067924;ENSGALT00000087131	4	489	8	9398	0.000428594
GO:0070530	K63-linked polyubiquitin modification-dependent protein binding	molecular_function	7	ENSGALT00000082709;ENSGALT00000084932;ENSGALT00000089964;ENSGALT00000062831;ENSGALT00000022327	5	489	14	9398	0.000505468
GO:0004854	xanthine dehydrogenase activity	molecular_function	7	ENSGALT00000055277;ENSGALT00000013331;ENSGALT00000014160	3	489	4	9398	0.000538474
GO:0010664	negative regulation of striated muscle cell apoptotic process	biological_process	11	ENSGALT00000087455;ENSGALT00000015358;ENSGALT00000088658	3	489	4	9398	0.000538474
GO:0046166	glyceraldehyde-3-phosphate biosynthetic process	biological_process	7	ENSGALT00000067267;ENSGALT00000071768;ENSGALT00000023442	3	489	4	9398	0.000538474
GO:0009115	xanthine catabolic process	biological_process	11	ENSGALT00000013331;ENSGALT00000055277;ENSGALT00000014160	3	489	4	9398	0.000538474
GO:0097201	negative regulation of transcription from RNA polymerase II promoter in response to stress	biological_process	11	ENSGALT00000087455;ENSGALT00000088658;ENSGALT00000015358	3	489	4	9398	0.000538474
GO:0016853	isomerase activity	molecular_function	4	ENSGALT00000007948;ENSGALT00000021340;ENSGALT00000023442;ENSGALT00000088941;ENSGALT00000067267;ENSGALT00000083849;ENSGALT00000039466;ENSGALT00000085739;ENSGALT00000071768;ENSGALT00000085230	10	489	58	9398	0.000725318
GO:0035255	ionotropic glutamate receptor binding	molecular_function	7	ENSGALT00000082709;ENSGALT00000089964;ENSGALT00000062831;ENSGALT00000084932	4	489	9	9398	0.000739826
GO:0004029	aldehyde dehydrogenase (NAD) activity	molecular_function	7	ENSGALT00000086534;ENSGALT00000005530;ENSGALT00000007523;ENSGALT00000083154	4	489	9	9398	0.000739826
GO:0043209	myelin sheath	cellular_component	4	ENSGALT00000007948;ENSGALT00000083849;ENSGALT00000039466;ENSGALT00000085739;ENSGALT00000081765;ENSGALT00000088165;ENSGALT00000085230;ENSGALT00000077817;ENSGALT00000088941;ENSGALT00000047913;ENSGALT00000086509;ENSGALT00000089513;ENSGALT00000088509;ENSGALT00000086458;ENSGALT00000052439;ENSGALT00000072484;ENSGALT00000053303;ENSGALT00000003100;ENSGALT00000060778;ENSGALT00000046955;ENSGALT00000086851	21	489	188	9398	0.000754379
GO:0043130	ubiquitin binding	molecular_function	6	ENSGALT00000084932;ENSGALT00000014487;ENSGALT00000082709;ENSGALT00000062831;ENSGALT00000074053;ENSGALT00000026614;ENSGALT00000083846;ENSGALT00000089964	8	489	40	9398	0.000892194
GO:0023026	MHC class II protein complex binding	molecular_function	6	ENSGALT00000007311;ENSGALT00000040533;ENSGALT00000003100;ENSGALT00000086851;ENSGALT00000081765;ENSGALT00000086458	6	489	23	9398	0.000909296
GO:0008307	structural constituent of muscle	molecular_function	4	ENSGALT00000084241;ENSGALT00000005572;ENSGALT00000026360;ENSGALT00000088923;ENSGALT00000067435;ENSGALT00000049250;ENSGALT00000040700;ENSGALT00000033905;ENSGALT00000085581	9	489	50	9398	0.000963233
GO:0070062	extracellular exosome	cellular_component	7	ENSGALT00000065377;ENSGALT00000090011;ENSGALT00000082709;ENSGALT00000072039;ENSGALT00000005168;ENSGALT00000084932;ENSGALT00000071398;ENSGALT00000007608;ENSGALT00000083154;ENSGALT00000084478;ENSGALT00000002634;ENSGALT00000018840;ENSGALT00000074085;ENSGALT00000040255;ENSGALT00000040447;ENSGALT00000084722;ENSGALT00000023323;ENSGALT00000037300;ENSGALT00000086509;ENSGALT00000007439;ENSGALT00000086648;…	110	489	1612	9398	0.00109725
GO:1900273	positive regulation of long-term synaptic potentiation	biological_process	9	ENSGALT00000062831;ENSGALT00000084932;ENSGALT00000089964;ENSGALT00000082709	4	489	10	9398	0.00118256
GO:0051087	chaperone binding	molecular_function	5	ENSGALT00000047913;ENSGALT00000004906;ENSGALT00000055114;ENSGALT00000088658;ENSGALT00000014487;ENSGALT00000015358;ENSGALT00000087219;ENSGALT00000037259;ENSGALT00000087455	9	489	52	9398	0.00128973
GO:0051024	positive regulation of immunoglobulin secretion	biological_process	10	ENSGALT00000007948;ENSGALT00000085739;ENSGALT00000088941	3	489	5	9398	0.00129409
GO:0006098	pentose-phosphate shunt	biological_process	7	ENSGALT00000023442;ENSGALT00000067267;ENSGALT00000071768	3	489	5	9398	0.00129409
GO:0004347	glucose-6-phosphate isomerase activity	molecular_function	7	ENSGALT00000088941;ENSGALT00000007948;ENSGALT00000085739	3	489	5	9398	0.00129409
GO:0005737	cytoplasm	cellular_component	5	ENSGALT00000074232;ENSGALT00000046692;ENSGALT00000005168;ENSGALT00000003100;ENSGALT00000019502;ENSGALT00000086851;ENSGALT00000037540;ENSGALT00000085985;ENSGALT00000074605;ENSGALT00000045569;ENSGALT00000045646;ENSGALT00000047691;ENSGALT00000061318;ENSGALT00000024673;ENSGALT00000086155;ENSGALT00000069706;ENSGALT00000062831;ENSGALT00000008808;ENSGALT00000039401;ENSGALT00000052977;ENSGALT00000084932;…	146	489	2260	9398	0.00148079
GO:0070628	proteasome binding	molecular_function	5	ENSGALT00000014487;ENSGALT00000062454;ENSGALT00000050988;ENSGALT00000043729	4	489	11	9398	0.00178236
GO:0051402	neuron apoptotic process	biological_process	7	ENSGALT00000085687;ENSGALT00000023323;ENSGALT00000074237;ENSGALT00000051222;ENSGALT00000026982;ENSGALT00000086032	6	489	27	9398	0.00223361
GO:0043248	proteasome assembly	biological_process	8	ENSGALT00000062454;ENSGALT00000050988;ENSGALT00000025304	3	489	6	9398	0.0024883
GO:0000338	protein deneddylation	biological_process	9	ENSGALT00000007721;ENSGALT00000023360;ENSGALT00000085822	3	489	6	9398	0.0024883
GO:0000774	adenyl-nucleotide exchange factor activity	molecular_function	8	ENSGALT00000087455;ENSGALT00000015358;ENSGALT00000088658	3	489	6	9398	0.0024883
GO:0016234	inclusion body	cellular_component	5	ENSGALT00000062831;ENSGALT00000089964;ENSGALT00000084932;ENSGALT00000082709	4	489	12	9398	0.00256447
GO:0043066	negative regulation of apoptotic process	biological_process	9	ENSGALT00000087219;ENSGALT00000023323;ENSGALT00000086032;ENSGALT00000040533;ENSGALT00000083561;ENSGALT00000002917;ENSGALT00000017601;ENSGALT00000088509;ENSGALT00000083827;ENSGALT00000088241;ENSGALT00000088706;ENSGALT00000074237;ENSGALT00000020381;ENSGALT00000008861;ENSGALT00000010512;ENSGALT00000085687;ENSGALT00000059274;ENSGALT00000085581;ENSGALT00000080875;ENSGALT00000007311;ENSGALT00000010491;…	23	489	235	9398	0.00258386
GO:1904288	BAT3 complex binding	molecular_function	5	ENSGALT00000004906;ENSGALT00000014487	2	489	2	9398	0.00270212
GO:0005797	Golgi medial cisterna	cellular_component	8	ENSGALT00000017484;ENSGALT00000017477	2	489	2	9398	0.00270212
GO:0042834	peptidoglycan binding	molecular_function	6	ENSGALT00000006719;ENSGALT00000018840	2	489	2	9398	0.00270212
GO:0004911	interleukin-2 receptor activity	molecular_function	7	ENSGALT00000078996;ENSGALT00000020381	2	489	2	9398	0.00270212
GO:0044313	protein K6-linked deubiquitination	biological_process	10	ENSGALT00000085384;ENSGALT00000014487	2	489	2	9398	0.00270212
GO:0003998	acylphosphatase activity	molecular_function	7	ENSGALT00000045290;ENSGALT00000082577	2	489	2	9398	0.00270212
GO:0034124	regulation of MyD88-dependent toll-like receptor signaling pathway	biological_process	9	ENSGALT00000002244;ENSGALT00000039023	2	489	2	9398	0.00270212
GO:0019388	galactose catabolic process	biological_process	9	ENSGALT00000085277;ENSGALT00000017947	2	489	2	9398	0.00270212
GO:0060212	negative regulation of nuclear-transcribed mRNA poly(A) tail shortening	biological_process	11	ENSGALT00000088257;ENSGALT00000011909	2	489	2	9398	0.00270212
GO:0004459	L-lactate dehydrogenase activity	molecular_function	7	ENSGALT00000039415;ENSGALT00000085985	2	489	2	9398	0.00270212
GO:0097052	L-kynurenine metabolic process	biological_process	7	ENSGALT00000075974;ENSGALT00000007326	2	489	2	9398	0.00270212
GO:0000138	Golgi trans cisterna	cellular_component	8	ENSGALT00000017484;ENSGALT00000017477	2	489	2	9398	0.00270212
GO:0055100	adiponectin binding	molecular_function	5	ENSGALT00000067627;ENSGALT00000008808	2	489	2	9398	0.00270212
GO:0019787	ubiquitin-like protein transferase activity	molecular_function	5	ENSGALT00000049232;ENSGALT00000075766	2	489	2	9398	0.00270212
GO:0016235	aggresome	cellular_component	6	ENSGALT00000084478;ENSGALT00000082709;ENSGALT00000084932;ENSGALT00000062831;ENSGALT00000089964	5	489	20	9398	0.00301994
GO:0042802	identical protein binding	molecular_function	5	ENSGALT00000083561;ENSGALT00000082709;ENSGALT00000084651;ENSGALT00000084241;ENSGALT00000005572;ENSGALT00000049715;ENSGALT00000002784;ENSGALT00000067627;ENSGALT00000040255;ENSGALT00000003437;ENSGALT00000084795;ENSGALT00000086648;ENSGALT00000084322;ENSGALT00000007439;ENSGALT00000089703;ENSGALT00000053826;ENSGALT00000089964;ENSGALT00000085687;ENSGALT00000052667;ENSGALT00000077817;ENSGALT00000055114;…	46	489	588	9398	0.00335616
GO:0097225	sperm midpiece	cellular_component	5	ENSGALT00000084932;ENSGALT00000062831;ENSGALT00000082709;ENSGALT00000089964	4	489	13	9398	0.00355341
GO:0007032	endosome organization	biological_process	7	ENSGALT00000089964;ENSGALT00000082709;ENSGALT00000062831;ENSGALT00000084932	4	489	13	9398	0.00355341
GO:0005507	copper ion binding	molecular_function	8	ENSGALT00000083827;ENSGALT00000004596;ENSGALT00000063990;ENSGALT00000002476;ENSGALT00000030474	5	489	21	9398	0.00379674
GO:0050661	NADP binding	molecular_function	6	ENSGALT00000051222;ENSGALT00000074237;ENSGALT00000023323;ENSGALT00000086032;ENSGALT00000085687	5	489	21	9398	0.00379674
GO:0042277	peptide binding	molecular_function	5	ENSGALT00000083294;ENSGALT00000047022;ENSGALT00000059924;ENSGALT00000074085;ENSGALT00000056865	5	489	21	9398	0.00379674
GO:0004843	thiol-dependent ubiquitin-specific protease activity	molecular_function	10	ENSGALT00000006026;ENSGALT00000084322;ENSGALT00000025309;ENSGALT00000061318;ENSGALT00000066090;ENSGALT00000014487;ENSGALT00000069195;ENSGALT00000085384	8	489	50	9398	0.00394908
GO:0035770	ribonucleoprotein granule	cellular_component	6	ENSGALT00000086155;ENSGALT00000004312;ENSGALT00000084584	3	489	7	9398	0.00418691
GO:0016811	hydrolase activity, acting on carbon-nitrogen (but not peptide) bonds, in linear amides	molecular_function	6	ENSGALT00000007439;ENSGALT00000022669;ENSGALT00000048188	3	489	7	9398	0.00418691
GO:1903507	negative regulation of nucleic acid-templated transcription	biological_process	10	ENSGALT00000011909;ENSGALT00000088257;ENSGALT00000019502	3	489	7	9398	0.00418691
GO:0016614	oxidoreductase activity, acting on CH-OH group of donors	molecular_function	5	ENSGALT00000014160;ENSGALT00000055277;ENSGALT00000013331	3	489	7	9398	0.00418691
GO:0030246	carbohydrate binding	molecular_function	4	ENSGALT00000007539;ENSGALT00000031806;ENSGALT00000005090;ENSGALT00000014708;ENSGALT00000037300;ENSGALT00000044527;ENSGALT00000015549	7	489	41	9398	0.004762
GO:0051537	2 iron, 2 sulfur cluster binding	molecular_function	6	ENSGALT00000004265;ENSGALT00000055277;ENSGALT00000014160;ENSGALT00000013331	4	489	14	9398	0.00477258
GO:0097718	disordered domain specific binding	molecular_function	6	ENSGALT00000023323;ENSGALT00000086032;ENSGALT00000051222;ENSGALT00000081765;ENSGALT00000085687;ENSGALT00000074237	6	489	32	9398	0.00548604
GO:0043484	regulation of RNA splicing	biological_process	8	ENSGALT00000046080;ENSGALT00000074316;ENSGALT00000077162;ENSGALT00000043812;ENSGALT00000030196	5	489	23	9398	0.00576164
GO:0031625	ubiquitin protein ligase binding	molecular_function	7	ENSGALT00000086458;ENSGALT00000007948;ENSGALT00000044994;ENSGALT00000015018;ENSGALT00000087219;ENSGALT00000084322;ENSGALT00000089964;ENSGALT00000025309;ENSGALT00000066090;ENSGALT00000014487;ENSGALT00000040447;ENSGALT00000053826;ENSGALT00000080875;ENSGALT00000082709;ENSGALT00000084932;ENSGALT00000062831;ENSGALT00000085739;ENSGALT00000083618;ENSGALT00000088941	19	489	194	9398	0.00584729
GO:0007623	circadian rhythm	biological_process	4	ENSGALT00000003362;ENSGALT00000037892;ENSGALT00000024541;ENSGALT00000084607;ENSGALT00000073347;ENSGALT00000084111;ENSGALT00000037540	7	489	43	9398	0.00624177
GO:0004879	nuclear receptor activity	molecular_function	6	ENSGALT00000020478;ENSGALT00000084111;ENSGALT00000059924;ENSGALT00000056175	4	489	15	9398	0.00624406
GO:0032729	positive regulation of interferon-gamma production	biological_process	8	ENSGALT00000069288;ENSGALT00000018074;ENSGALT00000009243;ENSGALT00000011996	4	489	15	9398	0.00624406
GO:0001772	immunological synapse	cellular_component	5	ENSGALT00000037300;ENSGALT00000011996;ENSGALT00000059066;ENSGALT00000087595	4	489	15	9398	0.00624406
GO:0045060	negative thymic T cell selection	biological_process	6	ENSGALT00000007311;ENSGALT00000011996;ENSGALT00000040533	3	489	8	9398	0.0064419
GO:0019213	deacetylase activity	molecular_function	5	ENSGALT00000005111;ENSGALT00000087126;ENSGALT00000086825	3	489	8	9398	0.0064419
GO:0006978	DNA damage response, signal transduction by p53 class mediator resulting in transcription of p21 class mediator	biological_process	9	ENSGALT00000044994;ENSGALT00000050649;ENSGALT00000087078	3	489	8	9398	0.0064419
GO:0006368	transcription elongation from RNA polymerase II promoter	biological_process	9	ENSGALT00000062454;ENSGALT00000050988;ENSGALT00000061990	3	489	8	9398	0.0064419
GO:0006511	ubiquitin-dependent protein catabolic process	biological_process	10	ENSGALT00000080875;ENSGALT00000007721;ENSGALT00000066090;ENSGALT00000061864;ENSGALT00000011269;ENSGALT00000006026;ENSGALT00000025309;ENSGALT00000014487;ENSGALT00000084322;ENSGALT00000017154;ENSGALT00000004906	11	489	90	9398	0.00679289
GO:0030890	positive regulation of B cell proliferation	biological_process	11	ENSGALT00000069288;ENSGALT00000040533;ENSGALT00000044994;ENSGALT00000007311;ENSGALT00000083561	5	489	24	9398	0.00697265
GO:0042177	negative regulation of protein catabolic process	biological_process	8	ENSGALT00000087131;ENSGALT00000083827;ENSGALT00000052977;ENSGALT00000067924;ENSGALT00000024876	5	489	24	9398	0.00697265
GO:0005811	lipid droplet	cellular_component	6	ENSGALT00000086032;ENSGALT00000051222;ENSGALT00000079363;ENSGALT00000085687;ENSGALT00000023323;ENSGALT00000074237;ENSGALT00000005659	7	489	44	9398	0.0070986
GO:0048714	positive regulation of oligodendrocyte differentiation	biological_process	12	ENSGALT00000004693;ENSGALT00000055423	2	489	3	9398	0.00782624
GO:0030314	junctional membrane complex	cellular_component	4	ENSGALT00000036952;ENSGALT00000049250	2	489	3	9398	0.00782624
GO:0002830	positive regulation of type 2 immune response	biological_process	8	ENSGALT00000040533;ENSGALT00000007311	2	489	3	9398	0.00782624
GO:0045581	negative regulation of T cell differentiation	biological_process	10	ENSGALT00000040533;ENSGALT00000007311	2	489	3	9398	0.00782624
GO:0019731	antibacterial humoral response	biological_process	7	ENSGALT00000003855;ENSGALT00000018840	2	489	3	9398	0.00782624
GO:0051444	negative regulation of ubiquitin-protein transferase activity	biological_process	12	ENSGALT00000083827;ENSGALT00000019727	2	489	3	9398	0.00782624
GO:0008494	translation activator activity	molecular_function	7	ENSGALT00000087078;ENSGALT00000050649	2	489	3	9398	0.00782624
GO:0042809	vitamin D receptor binding	molecular_function	8	ENSGALT00000019502;ENSGALT00000059924	2	489	3	9398	0.00782624
GO:0035693	NOS2-CD74 complex	cellular_component	4	ENSGALT00000007311;ENSGALT00000040533	2	489	3	9398	0.00782624
GO:0002792	negative regulation of peptide secretion	biological_process	9	ENSGALT00000007311;ENSGALT00000040533	2	489	3	9398	0.00782624
GO:0042658	MHC class II protein binding, via antigen binding groove	molecular_function	8	ENSGALT00000007311;ENSGALT00000040533	2	489	3	9398	0.00782624
GO:0051258	protein polymerization	biological_process	8	ENSGALT00000049715;ENSGALT00000036952	2	489	3	9398	0.00782624
GO:0042611	MHC protein complex	cellular_component	6	ENSGALT00000007311;ENSGALT00000040533	2	489	3	9398	0.00782624
GO:0042772	DNA damage response, signal transduction resulting in transcription	biological_process	8	ENSGALT00000067924;ENSGALT00000087131	2	489	3	9398	0.00782624
GO:0035691	macrophage migration inhibitory factor signaling pathway	biological_process	7	ENSGALT00000007311;ENSGALT00000040533	2	489	3	9398	0.00782624
GO:0016903	oxidoreductase activity, acting on the aldehyde or oxo group of donors	molecular_function	5	ENSGALT00000055277;ENSGALT00000013331	2	489	3	9398	0.00782624
GO:0036513	Derlin-1 retrotranslocation complex	cellular_component	7	ENSGALT00000004906;ENSGALT00000075766	2	489	3	9398	0.00782624
GO:0033549	MAP kinase phosphatase activity	molecular_function	9	ENSGALT00000087595;ENSGALT00000059066	2	489	3	9398	0.00782624
GO:0030151	molybdenum ion binding	molecular_function	8	ENSGALT00000015385;ENSGALT00000014160	2	489	3	9398	0.00782624
GO:0071222	cellular response to lipopolysaccharide	biological_process	8	ENSGALT00000069195;ENSGALT00000056175;ENSGALT00000018074;ENSGALT00000010491;ENSGALT00000005095;ENSGALT00000009243;ENSGALT00000055818	7	489	46	9398	0.00906939
GO:0005773	vacuole	cellular_component	6	ENSGALT00000015018;ENSGALT00000040533;ENSGALT00000007311	3	489	9	9398	0.00929294
GO:0019955	cytokine binding	molecular_function	5	ENSGALT00000083827;ENSGALT00000007311;ENSGALT00000040533	3	489	9	9398	0.00929294
GO:0090501	RNA phosphodiester bond hydrolysis	biological_process	9	ENSGALT00000087312;ENSGALT00000069195;ENSGALT00000034008	3	489	9	9398	0.00929294
GO:0004540	ribonuclease activity	molecular_function	7	ENSGALT00000087312;ENSGALT00000034008;ENSGALT00000069195	3	489	9	9398	0.00929294
GO:0016064	immunoglobulin mediated immune response	biological_process	8	ENSGALT00000007311;ENSGALT00000040533;ENSGALT00000039023	3	489	9	9398	0.00929294
GO:0008152	metabolic process	biological_process	3	ENSGALT00000085230;ENSGALT00000007523;ENSGALT00000083154;ENSGALT00000007439;ENSGALT00000005659;ENSGALT00000086851;ENSGALT00000005530;ENSGALT00000026340;ENSGALT00000083849;ENSGALT00000086534;ENSGALT00000021340;ENSGALT00000071768;ENSGALT00000008793;ENSGALT00000003100;ENSGALT00000008794;ENSGALT00000023442;ENSGALT00000014708;ENSGALT00000067267;ENSGALT00000039466	19	489	203	9398	0.00938126
GO:0031965	nuclear membrane	cellular_component	5	ENSGALT00000059274;ENSGALT00000085687;ENSGALT00000008506;ENSGALT00000050168;ENSGALT00000049711;ENSGALT00000023323;ENSGALT00000019922;ENSGALT00000074237;ENSGALT00000083632;ENSGALT00000051222;ENSGALT00000053826;ENSGALT00000086032	12	489	107	9398	0.00947386
GO:0071260	cellular response to mechanical stimulus	biological_process	6	ENSGALT00000088658;ENSGALT00000010491;ENSGALT00000015358;ENSGALT00000002244;ENSGALT00000087455	5	489	26	9398	0.00990679
GO:0008138	protein tyrosine/serine/threonine phosphatase activity	molecular_function	9	ENSGALT00000008034;ENSGALT00000087595;ENSGALT00000005168;ENSGALT00000059066;ENSGALT00000031806	5	489	26	9398	0.00990679
GO:0042169	SH2 domain binding	molecular_function	6	ENSGALT00000084932;ENSGALT00000089964;ENSGALT00000062831;ENSGALT00000082709	4	489	17	9398	0.0100242
GO:0070534	protein K63-linked ubiquitination	biological_process	13	ENSGALT00000040447;ENSGALT00000011269;ENSGALT00000080875;ENSGALT00000083618	4	489	17	9398	0.0100242
GO:0042593	glucose homeostasis	biological_process	8	ENSGALT00000007948;ENSGALT00000017601;ENSGALT00000067627;ENSGALT00000085739;ENSGALT00000088941;ENSGALT00000002634;ENSGALT00000083827	7	489	47	9398	0.0101926
GO:0000979	RNA polymerase II core promoter sequence-specific DNA binding	molecular_function	10	ENSGALT00000013006;ENSGALT00000020478;ENSGALT00000024541;ENSGALT00000058183;ENSGALT00000002504;ENSGALT00000039023	6	489	37	9398	0.0113061
GO:0044389	ubiquitin-like protein ligase binding	molecular_function	6	ENSGALT00000013006;ENSGALT00000014487;ENSGALT00000019727	3	489	10	9398	0.0127688
GO:0055008	cardiac muscle tissue morphogenesis	biological_process	7	ENSGALT00000063143;ENSGALT00000010138;ENSGALT00000010491	3	489	10	9398	0.0127688
GO:0012501	programmed cell death	biological_process	5	ENSGALT00000085581;ENSGALT00000003100;ENSGALT00000086851	3	489	10	9398	0.0127688
GO:0031982	vesicle	cellular_component	5	ENSGALT00000050168;ENSGALT00000086032;ENSGALT00000051222;ENSGALT00000023323;ENSGALT00000052305;ENSGALT00000086851;ENSGALT00000003100;ENSGALT00000049711;ENSGALT00000001871;ENSGALT00000085687;ENSGALT00000074237	11	489	100	9398	0.0145534
GO:1903078	positive regulation of protein localization to plasma membrane	biological_process	10	ENSGALT00000089964;ENSGALT00000062831;ENSGALT00000082709;ENSGALT00000084932	4	489	19	9398	0.0150361
GO:0030595	leukocyte chemotaxis	biological_process	5	ENSGALT00000045256;ENSGALT00000053861	2	489	4	9398	0.015114
GO:0019865	immunoglobulin binding	molecular_function	5	ENSGALT00000055114;ENSGALT00000037259	2	489	4	9398	0.015114
GO:0001961	positive regulation of cytokine-mediated signaling pathway	biological_process	9	ENSGALT00000007311;ENSGALT00000040533	2	489	4	9398	0.015114
GO:0035718	macrophage migration inhibitory factor binding	molecular_function	6	ENSGALT00000007311;ENSGALT00000040533	2	489	4	9398	0.015114
GO:0048246	macrophage chemotaxis	biological_process	6	ENSGALT00000000942;ENSGALT00000037300	2	489	4	9398	0.015114
GO:0043374	CD8-positive, alpha-beta T cell differentiation	biological_process	10	ENSGALT00000018362;ENSGALT00000002244	2	489	4	9398	0.015114
GO:0033522	histone H2A ubiquitination	biological_process	13	ENSGALT00000019727;ENSGALT00000080875	2	489	4	9398	0.015114
GO:0042416	dopamine biosynthetic process	biological_process	10	ENSGALT00000020478;ENSGALT00000019922	2	489	4	9398	0.015114
GO:0004743	pyruvate kinase activity	molecular_function	7	ENSGALT00000003100;ENSGALT00000086851	2	489	4	9398	0.015114
GO:1905259	negative regulation of nitrosative stress-induced intrinsic apoptotic signaling pathway	biological_process	8	ENSGALT00000087219;ENSGALT00000083827	2	489	4	9398	0.015114
GO:0060081	membrane hyperpolarization	biological_process	6	ENSGALT00000083827;ENSGALT00000047691	2	489	4	9398	0.015114
GO:0004614	phosphoglucomutase activity	molecular_function	7	ENSGALT00000017947;ENSGALT00000085277	2	489	4	9398	0.015114
GO:0019886	antigen processing and presentation of exogenous peptide antigen via MHC class II	biological_process	7	ENSGALT00000040533;ENSGALT00000007311	2	489	4	9398	0.015114
GO:0022008	neurogenesis	biological_process	6	ENSGALT00000045646;ENSGALT00000011534;ENSGALT00000053433;ENSGALT00000024876;ENSGALT00000072039	5	489	29	9398	0.0157402
GO:0019901	protein kinase binding	molecular_function	7	ENSGALT00000044994;ENSGALT00000077817;ENSGALT00000059066;ENSGALT00000084478;ENSGALT00000086509;ENSGALT00000072039;ENSGALT00000040656;ENSGALT00000062831;ENSGALT00000089964;ENSGALT00000082709;ENSGALT00000084111;ENSGALT00000087595;ENSGALT00000037892;ENSGALT00000049936;ENSGALT00000059274;ENSGALT00000055423;ENSGALT00000005513;ENSGALT00000017601;ENSGALT00000088509;ENSGALT00000084932;ENSGALT00000007159	21	489	245	9398	0.0166832
GO:0042102	positive regulation of T cell proliferation	biological_process	11	ENSGALT00000069288;ENSGALT00000011996;ENSGALT00000038637	3	489	11	9398	0.0168887
GO:0070328	triglyceride homeostasis	biological_process	9	ENSGALT00000089703;ENSGALT00000001871;ENSGALT00000056175	3	489	11	9398	0.0168887
GO:0019752	carboxylic acid metabolic process	biological_process	7	ENSGALT00000085985;ENSGALT00000039415;ENSGALT00000072484	3	489	11	9398	0.0168887
GO:0016579	protein deubiquitination	biological_process	9	ENSGALT00000066090;ENSGALT00000006026;ENSGALT00000061318;ENSGALT00000084322;ENSGALT00000069195;ENSGALT00000025309;ENSGALT00000014487	7	489	52	9398	0.0173677
GO:0016491	oxidoreductase activity	molecular_function	4	ENSGALT00000063990;ENSGALT00000083154;ENSGALT00000007523;ENSGALT00000014160;ENSGALT00000055277;ENSGALT00000074237;ENSGALT00000023323;ENSGALT00000086174;ENSGALT00000086032;ENSGALT00000005530;ENSGALT00000039415;ENSGALT00000066133;ENSGALT00000085985;ENSGALT00000051222;ENSGALT00000013331;ENSGALT00000039957;ENSGALT00000027680;ENSGALT00000088509;ENSGALT00000085687;ENSGALT00000072484;ENSGALT00000084607;…	23	489	277	9398	0.0178308
GO:0005862	muscle thin filament tropomyosin	cellular_component	6	ENSGALT00000084241;ENSGALT00000067435;ENSGALT00000005572;ENSGALT00000088923	4	489	20	9398	0.0180401
GO:0060048	cardiac muscle contraction	biological_process	8	ENSGALT00000088923;ENSGALT00000084241;ENSGALT00000049936;ENSGALT00000005572;ENSGALT00000036952	5	489	30	9398	0.0181032
GO:0045893	positive regulation of transcription, DNA-templated	biological_process	9	ENSGALT00000085581;ENSGALT00000039023;ENSGALT00000002504;ENSGALT00000013006;ENSGALT00000002244;ENSGALT00000010641;ENSGALT00000056175;ENSGALT00000084111;ENSGALT00000037892;ENSGALT00000060522;ENSGALT00000003362;ENSGALT00000049232;ENSGALT00000037540;ENSGALT00000087131;ENSGALT00000072039;ENSGALT00000088706;ENSGALT00000009243;ENSGALT00000044390;ENSGALT00000083561;ENSGALT00000040533;ENSGALT00000019727;…	27	489	341	9398	0.0191737
GO:0030593	neutrophil chemotaxis	biological_process	7	ENSGALT00000000942;ENSGALT00000018074;ENSGALT00000041383;ENSGALT00000037300	4	489	21	9398	0.0213915
GO:0050796	regulation of insulin secretion	biological_process	10	ENSGALT00000084111;ENSGALT00000037540;ENSGALT00000002634	3	489	12	9398	0.0216635
GO:0051085	chaperone cofactor-dependent protein refolding	biological_process	7	ENSGALT00000086458;ENSGALT00000040533;ENSGALT00000007311	3	489	12	9398	0.0216635
GO:0055088	lipid homeostasis	biological_process	7	ENSGALT00000060522;ENSGALT00000001871;ENSGALT00000056175	3	489	12	9398	0.0216635
GO:0034101	erythrocyte homeostasis	biological_process	5	ENSGALT00000088941;ENSGALT00000007948;ENSGALT00000085739	3	489	12	9398	0.0216635
GO:0033130	acetylcholine receptor binding	molecular_function	6	ENSGALT00000049711;ENSGALT00000050168;ENSGALT00000026614	3	489	12	9398	0.0216635
GO:0034374	low-density lipoprotein particle remodeling	biological_process	9	ENSGALT00000001871;ENSGALT00000026970	2	489	5	9398	0.0243273
GO:0010944	negative regulation of transcription by competitive promoter binding	biological_process	10	ENSGALT00000067924;ENSGALT00000087131	2	489	5	9398	0.0243273
GO:0033234	negative regulation of protein sumoylation	biological_process	11	ENSGALT00000085581;ENSGALT00000083827	2	489	5	9398	0.0243273
GO:0008378	galactosyltransferase activity	molecular_function	7	ENSGALT00000022610;ENSGALT00000022862	2	489	5	9398	0.0243273
GO:0002606	positive regulation of dendritic cell antigen processing and presentation	biological_process	8	ENSGALT00000007311;ENSGALT00000040533	2	489	5	9398	0.0243273
GO:0010955	negative regulation of protein processing	biological_process	10	ENSGALT00000045646;ENSGALT00000017484	2	489	5	9398	0.0243273
GO:0035609	C-terminal protein deglutamylation	biological_process	11	ENSGALT00000020569;ENSGALT00000090011	2	489	5	9398	0.0243273
GO:0015939	pantothenate metabolic process	biological_process	6	ENSGALT00000022669;ENSGALT00000048188	2	489	5	9398	0.0243273
GO:0031468	nuclear envelope reassembly	biological_process	7	ENSGALT00000000557;ENSGALT00000026614	2	489	5	9398	0.0243273
GO:0019885	antigen processing and presentation of endogenous peptide antigen via MHC class I	biological_process	7	ENSGALT00000040255;ENSGALT00000083294	2	489	5	9398	0.0243273
GO:0032481	positive regulation of type I interferon production	biological_process	8	ENSGALT00000002244;ENSGALT00000039023	2	489	5	9398	0.0243273
GO:0008656	cysteine-type endopeptidase activator activity involved in apoptotic process	molecular_function	8	ENSGALT00000087078;ENSGALT00000050649	2	489	5	9398	0.0243273
GO:2000343	positive regulation of chemokine (C-X-C motif) ligand 2 production	biological_process	9	ENSGALT00000040533;ENSGALT00000007311	2	489	5	9398	0.0243273
GO:0017159	pantetheine hydrolase activity	molecular_function	7	ENSGALT00000022669;ENSGALT00000048188	2	489	5	9398	0.0243273
GO:0016035	zeta DNA polymerase complex	cellular_component	6	ENSGALT00000087131;ENSGALT00000067924	2	489	5	9398	0.0243273
GO:0015106	bicarbonate transmembrane transporter activity	molecular_function	8	ENSGALT00000013382;ENSGALT00000047691	2	489	5	9398	0.0243273
GO:0033211	adiponectin-activated signaling pathway	biological_process	6	ENSGALT00000067627;ENSGALT00000000132	2	489	5	9398	0.0243273
GO:0048273	mitogen-activated protein kinase p38 binding	molecular_function	9	ENSGALT00000073163;ENSGALT00000071692	2	489	5	9398	0.0243273
GO:0002906	negative regulation of mature B cell apoptotic process	biological_process	7	ENSGALT00000040533;ENSGALT00000007311	2	489	5	9398	0.0243273
GO:0070206	protein trimerization	biological_process	8	ENSGALT00000040533;ENSGALT00000007311	2	489	5	9398	0.0243273
GO:0033093	Weibel-Palade body	cellular_component	9	ENSGALT00000055114;ENSGALT00000037259	2	489	5	9398	0.0243273
GO:2000048	negative regulation of cell-cell adhesion mediated by cadherin	biological_process	8	ENSGALT00000067924;ENSGALT00000087131	2	489	5	9398	0.0243273
GO:2000074	regulation of type B pancreatic cell development	biological_process	8	ENSGALT00000055423;ENSGALT00000037540	2	489	5	9398	0.0243273
GO:0060340	positive regulation of type I interferon-mediated signaling pathway	biological_process	10	ENSGALT00000058183;ENSGALT00000039023	2	489	5	9398	0.0243273
GO:0005890	sodium:potassium-exchanging ATPase complex	cellular_component	8	ENSGALT00000039082;ENSGALT00000047913	2	489	5	9398	0.0243273
GO:0035692	macrophage migration inhibitory factor receptor complex	cellular_component	5	ENSGALT00000040533;ENSGALT00000007311	2	489	5	9398	0.0243273
GO:0048873	homeostasis of number of cells within a tissue	biological_process	8	ENSGALT00000069288;ENSGALT00000088843;ENSGALT00000080073	3	489	13	9398	0.0270965
GO:0004181	metallocarboxypeptidase activity	molecular_function	9	ENSGALT00000090011;ENSGALT00000088578;ENSGALT00000020569	3	489	13	9398	0.0270965
GO:0019985	translesion synthesis	biological_process	10	ENSGALT00000039524;ENSGALT00000087131;ENSGALT00000067924	3	489	13	9398	0.0270965
GO:0031396	regulation of protein ubiquitination	biological_process	10	ENSGALT00000075766;ENSGALT00000026614;ENSGALT00000081765	3	489	13	9398	0.0270965
GO:0055114	oxidation-reduction process	biological_process	4	ENSGALT00000027680;ENSGALT00000066133;ENSGALT00000074237;ENSGALT00000075820;ENSGALT00000086534;ENSGALT00000007523;ENSGALT00000086032;ENSGALT00000084832;ENSGALT00000083154;ENSGALT00000004596;ENSGALT00000085687;ENSGALT00000072484;ENSGALT00000063990;ENSGALT00000084607;ENSGALT00000085985;ENSGALT00000014160;ENSGALT00000086174;ENSGALT00000039957;ENSGALT00000013331;ENSGALT00000039415;ENSGALT00000002784;…	28	489	368	9398	0.0275159
GO:0005758	mitochondrial intermembrane space	cellular_component	6	ENSGALT00000083827;ENSGALT00000030474;ENSGALT00000055263;ENSGALT00000048539	4	489	23	9398	0.0291703
GO:0001707	mesoderm formation	biological_process	6	ENSGALT00000007948;ENSGALT00000085739;ENSGALT00000088941;ENSGALT00000042658	4	489	23	9398	0.0291703
GO:0030433	ubiquitin-dependent ERAD pathway	biological_process	8	ENSGALT00000004906;ENSGALT00000044409;ENSGALT00000066090;ENSGALT00000025489	4	489	23	9398	0.0291703
GO:0030016	myofibril	cellular_component	7	ENSGALT00000089968;ENSGALT00000040054;ENSGALT00000010491;ENSGALT00000004587	4	489	23	9398	0.0291703
GO:0042149	cellular response to glucose starvation	biological_process	9	ENSGALT00000024673;ENSGALT00000017601;ENSGALT00000069195;ENSGALT00000037892	4	489	23	9398	0.0291703
GO:0043197	dendritic spine	cellular_component	7	ENSGALT00000018074;ENSGALT00000011996;ENSGALT00000084584;ENSGALT00000046692;ENSGALT00000086155	5	489	34	9398	0.0298481
GO:0000932	P-body	cellular_component	8	ENSGALT00000082709;ENSGALT00000089964;ENSGALT00000084932;ENSGALT00000069195;ENSGALT00000062831	5	489	34	9398	0.0298481
GO:0016605	PML body	cellular_component	8	ENSGALT00000083827;ENSGALT00000084932;ENSGALT00000062831;ENSGALT00000018362;ENSGALT00000082709;ENSGALT00000089964	6	489	46	9398	0.0308178
GO:0036459	thiol-dependent ubiquitinyl hydrolase activity	molecular_function	9	ENSGALT00000025309;ENSGALT00000061318;ENSGALT00000006026;ENSGALT00000066090;ENSGALT00000084322;ENSGALT00000014487	6	489	46	9398	0.0308178
GO:0050790	regulation of catalytic activity	biological_process	5	ENSGALT00000085581;ENSGALT00000015358;ENSGALT00000026988;ENSGALT00000026614;ENSGALT00000088658;ENSGALT00000087455	6	489	46	9398	0.0308178
GO:0004842	ubiquitin-protein transferase activity	molecular_function	6	ENSGALT00000083618;ENSGALT00000025489;ENSGALT00000024865;ENSGALT00000009602;ENSGALT00000040447;ENSGALT00000004906;ENSGALT00000038686;ENSGALT00000061864;ENSGALT00000080875;ENSGALT00000017154;ENSGALT00000011269;ENSGALT00000075766;ENSGALT00000010099;ENSGALT00000019727	14	489	155	9398	0.0309922
GO:0005861	troponin complex	cellular_component	4	ENSGALT00000010641;ENSGALT00000011060;ENSGALT00000010619	3	489	14	9398	0.0331849
GO:0031668	cellular response to extracellular stimulus	biological_process	5	ENSGALT00000020478;ENSGALT00000044994;ENSGALT00000028044	3	489	14	9398	0.0331849
GO:0071108	protein K48-linked deubiquitination	biological_process	10	ENSGALT00000025309;ENSGALT00000066090;ENSGALT00000085384	3	489	14	9398	0.0331849
GO:0003009	skeletal muscle contraction	biological_process	8	ENSGALT00000010641;ENSGALT00000011060;ENSGALT00000010619	3	489	14	9398	0.0331849
GO:0004689	phosphorylase kinase activity	molecular_function	10	ENSGALT00000003916;ENSGALT00000006378;ENSGALT00000088661	3	489	14	9398	0.0331849
GO:0044183	protein folding chaperone	molecular_function	3	ENSGALT00000040533;ENSGALT00000014324;ENSGALT00000007311	3	489	14	9398	0.0331849
GO:0030168	platelet activation	biological_process	5	ENSGALT00000063990;ENSGALT00000055114;ENSGALT00000037259	3	489	14	9398	0.0331849
GO:0005964	phosphorylase kinase complex	cellular_component	6	ENSGALT00000006378;ENSGALT00000003916;ENSGALT00000088661	3	489	14	9398	0.0331849
GO:0070059	intrinsic apoptotic signaling pathway in response to endoplasmic reticulum stress	biological_process	7	ENSGALT00000013006;ENSGALT00000045646;ENSGALT00000037892	3	489	14	9398	0.0331849
GO:0032008	positive regulation of TOR signaling	biological_process	10	ENSGALT00000040656;ENSGALT00000055423;ENSGALT00000043218	3	489	14	9398	0.0331849
GO:0004519	endonuclease activity	molecular_function	7	ENSGALT00000034008;ENSGALT00000036253;ENSGALT00000087312	3	489	14	9398	0.0331849
GO:0097192	extrinsic apoptotic signaling pathway in absence of ligand	biological_process	6	ENSGALT00000087455;ENSGALT00000088658;ENSGALT00000015358	3	489	14	9398	0.0331849
GO:0072562	blood microparticle	cellular_component	4	ENSGALT00000088724;ENSGALT00000066093;ENSGALT00000086458;ENSGALT00000002199;ENSGALT00000089703;ENSGALT00000023545;ENSGALT00000018840	7	489	60	9398	0.0352403
GO:0051006	positive regulation of lipoprotein lipase activity	biological_process	9	ENSGALT00000089703;ENSGALT00000079363	2	489	6	9398	0.0352468
GO:0007270	neuron-neuron synaptic transmission	biological_process	10	ENSGALT00000077817;ENSGALT00000086509	2	489	6	9398	0.0352468
GO:0016212	kynurenine-oxoglutarate transaminase activity	molecular_function	8	ENSGALT00000007326;ENSGALT00000075974	2	489	6	9398	0.0352468
GO:0042789	mRNA transcription by RNA polymerase II	biological_process	10	ENSGALT00000084111;ENSGALT00000037892	2	489	6	9398	0.0352468
GO:0002726	positive regulation of T cell cytokine production	biological_process	11	ENSGALT00000069288;ENSGALT00000040255	2	489	6	9398	0.0352468
GO:0033674	positive regulation of kinase activity	biological_process	11	ENSGALT00000040533;ENSGALT00000007311	2	489	6	9398	0.0352468
GO:1990381	ubiquitin-specific protease binding	molecular_function	7	ENSGALT00000083827;ENSGALT00000004906	2	489	6	9398	0.0352468
GO:0043426	MRF binding	molecular_function	8	ENSGALT00000073347;ENSGALT00000042857	2	489	6	9398	0.0352468
GO:1990440	positive regulation of transcription from RNA polymerase II promoter in response to endoplasmic reticulum stress	biological_process	7	ENSGALT00000013006;ENSGALT00000037892	2	489	6	9398	0.0352468
GO:0045657	positive regulation of monocyte differentiation	biological_process	10	ENSGALT00000040533;ENSGALT00000007311	2	489	6	9398	0.0352468
GO:0050850	positive regulation of calcium-mediated signaling	biological_process	10	ENSGALT00000008808;ENSGALT00000011996	2	489	6	9398	0.0352468
GO:0042289	MHC class II protein binding	molecular_function	7	ENSGALT00000040533;ENSGALT00000007311	2	489	6	9398	0.0352468
GO:0071813	lipoprotein particle binding	molecular_function	6	ENSGALT00000008808;ENSGALT00000089703	2	489	6	9398	0.0352468
GO:0046598	positive regulation of viral entry into host cell	biological_process	10	ENSGALT00000040533;ENSGALT00000007311	2	489	6	9398	0.0352468
GO:0090074	negative regulation of protein homodimerization activity	biological_process	8	ENSGALT00000071692;ENSGALT00000073163	2	489	6	9398	0.0352468
GO:2000821	regulation of grooming behavior	biological_process	6	ENSGALT00000049711;ENSGALT00000050168	2	489	6	9398	0.0352468
GO:0097109	neuroligin family protein binding	molecular_function	6	ENSGALT00000050168;ENSGALT00000049711	2	489	6	9398	0.0352468
GO:0070189	kynurenine metabolic process	biological_process	6	ENSGALT00000075974;ENSGALT00000007326	2	489	6	9398	0.0352468
GO:0050868	negative regulation of T cell activation	biological_process	9	ENSGALT00000059066;ENSGALT00000087595	2	489	6	9398	0.0352468
GO:0017125	deoxycytidyl transferase activity	molecular_function	7	ENSGALT00000067924;ENSGALT00000087131	2	489	6	9398	0.0352468
GO:0097116	gephyrin clustering involved in postsynaptic density assembly	biological_process	7	ENSGALT00000049711;ENSGALT00000050168	2	489	6	9398	0.0352468
GO:0000977	RNA polymerase II regulatory region sequence-specific DNA binding	molecular_function	9	ENSGALT00000020478;ENSGALT00000084111;ENSGALT00000045398;ENSGALT00000075597;ENSGALT00000013006;ENSGALT00000085411;ENSGALT00000018362;ENSGALT00000009243;ENSGALT00000059924;ENSGALT00000042658;ENSGALT00000024541	11	489	115	9398	0.0366887
GO:0016746	transferase activity, transferring acyl groups	molecular_function	5	ENSGALT00000026340;ENSGALT00000008793;ENSGALT00000075304;ENSGALT00000008794;ENSGALT00000005659	5	489	36	9398	0.0371758
GO:0005246	calcium channel regulator activity	molecular_function	6	ENSGALT00000050168;ENSGALT00000043903;ENSGALT00000049711	3	489	15	9398	0.0399201
GO:0000307	cyclin-dependent protein kinase holoenzyme complex	cellular_component	5	ENSGALT00000005513;ENSGALT00000007159;ENSGALT00000044994	3	489	15	9398	0.0399201
GO:2000379	positive regulation of reactive oxygen species metabolic process	biological_process	8	ENSGALT00000044994;ENSGALT00000069195;ENSGALT00000014160	3	489	15	9398	0.0399201
GO:0005884	actin filament	cellular_component	7	ENSGALT00000005572;ENSGALT00000077610;ENSGALT00000088724;ENSGALT00000067435;ENSGALT00000008506;ENSGALT00000084241;ENSGALT00000088923;ENSGALT00000066093	8	489	75	9398	0.0403661
GO:0009897	external side of plasma membrane	cellular_component	5	ENSGALT00000011996;ENSGALT00000007311;ENSGALT00000040255;ENSGALT00000040533;ENSGALT00000010834;ENSGALT00000067844;ENSGALT00000008808;ENSGALT00000024876;ENSGALT00000018187	9	489	89	9398	0.0413077
GO:0002020	protease binding	molecular_function	6	ENSGALT00000050988;ENSGALT00000075766;ENSGALT00000055114;ENSGALT00000074085;ENSGALT00000037259;ENSGALT00000062454	6	489	50	9398	0.0440114
GO:0005856	cytoskeleton	cellular_component	6	ENSGALT00000088724;ENSGALT00000023323;ENSGALT00000086032;ENSGALT00000051222;ENSGALT00000085687;ENSGALT00000074237;ENSGALT00000005572;ENSGALT00000088923;ENSGALT00000056755;ENSGALT00000018477;ENSGALT00000067924;ENSGALT00000087131;ENSGALT00000084241;ENSGALT00000052305;ENSGALT00000045256;ENSGALT00000066093;ENSGALT00000069195	17	489	209	9398	0.0448946
GO:0005975	carbohydrate metabolic process	biological_process	5	ENSGALT00000039415;ENSGALT00000050142;ENSGALT00000006378;ENSGALT00000085277;ENSGALT00000014708;ENSGALT00000017947;ENSGALT00000072484;ENSGALT00000006719;ENSGALT00000005285;ENSGALT00000085985	10	489	105	9398	0.0462023
GO:0009617	response to bacterium	biological_process	7	ENSGALT00000071398;ENSGALT00000009243;ENSGALT00000052977	3	489	16	9398	0.047289
GO:0030301	cholesterol transport	biological_process	9	ENSGALT00000089703;ENSGALT00000001871;ENSGALT00000047691	3	489	16	9398	0.047289
GO:0046827	positive regulation of protein export from nucleus	biological_process	10	ENSGALT00000088658;ENSGALT00000015358;ENSGALT00000087455	3	489	16	9398	0.047289
GO:0001516	prostaglandin biosynthetic process	biological_process	11	ENSGALT00000000942;ENSGALT00000007311;ENSGALT00000040533	3	489	16	9398	0.047289
GO:0061631	ubiquitin conjugating enzyme activity	molecular_function	7	ENSGALT00000040447;ENSGALT00000080875;ENSGALT00000083618	3	489	16	9398	0.047289
GO:0045010	actin nucleation	biological_process	7	ENSGALT00000077610;ENSGALT00000002199	2	489	7	9398	0.0476707
GO:1903204	negative regulation of oxidative stress-induced neuron death	biological_process	9	ENSGALT00000083827;ENSGALT00000037892	2	489	7	9398	0.0476707
GO:0002230	positive regulation of defense response to virus by host	biological_process	9	ENSGALT00000019727;ENSGALT00000069195	2	489	7	9398	0.0476707
GO:0007599	hemostasis	biological_process	6	ENSGALT00000037259;ENSGALT00000055114	2	489	7	9398	0.0476707
GO:0042562	hormone binding	molecular_function	4	ENSGALT00000000132;ENSGALT00000047022	2	489	7	9398	0.0476707
GO:1902166	negative regulation of intrinsic apoptotic signaling pathway in response to DNA damage by p53 class mediator	biological_process	10	ENSGALT00000007311;ENSGALT00000040533	2	489	7	9398	0.0476707
GO:0008235	metalloexopeptidase activity	molecular_function	8	ENSGALT00000012184;ENSGALT00000083294	2	489	7	9398	0.0476707
GO:0046597	negative regulation of viral entry into host cell	biological_process	10	ENSGALT00000052977;ENSGALT00000002199	2	489	7	9398	0.0476707
GO:0015701	bicarbonate transport	biological_process	9	ENSGALT00000013382;ENSGALT00000047691	2	489	7	9398	0.0476707
GO:1903136	cuprous ion binding	molecular_function	9	ENSGALT00000030474;ENSGALT00000083827	2	489	7	9398	0.0476707
GO:0050860	negative regulation of T cell receptor signaling pathway	biological_process	10	ENSGALT00000087595;ENSGALT00000059066	2	489	7	9398	0.0476707
GO:1900037	regulation of cellular response to hypoxia	biological_process	7	ENSGALT00000066090;ENSGALT00000055263	2	489	7	9398	0.0476707
GO:0016706	2-oxoglutarate-dependent dioxygenase activity	molecular_function	6	ENSGALT00000063143;ENSGALT00000007980	2	489	7	9398	0.0476707
GO:0048384	retinoic acid receptor signaling pathway	biological_process	6	ENSGALT00000060522;ENSGALT00000059924	2	489	7	9398	0.0476707
GO:0045059	positive thymic T cell selection	biological_process	6	ENSGALT00000040533;ENSGALT00000007311	2	489	7	9398	0.0476707
GO:0051180	vitamin transport	biological_process	6	ENSGALT00000004782;ENSGALT00000089703	2	489	7	9398	0.0476707
GO:0061133	endopeptidase activator activity	molecular_function	7	ENSGALT00000050988;ENSGALT00000062454	2	489	7	9398	0.0476707
GO:0006958	complement activation, classical pathway	biological_process	6	ENSGALT00000007608;ENSGALT00000023545	2	489	7	9398	0.0476707
GO:0010898	positive regulation of triglyceride catabolic process	biological_process	9	ENSGALT00000079363;ENSGALT00000089703	2	489	7	9398	0.0476707
GO:0016407	acetyltransferase activity	molecular_function	7	ENSGALT00000008794;ENSGALT00000008793	2	489	7	9398	0.0476707
GO:0060907	positive regulation of macrophage cytokine production	biological_process	9	ENSGALT00000007311;ENSGALT00000040533	2	489	7	9398	0.0476707
GO:0010950	positive regulation of endopeptidase activity	biological_process	11	ENSGALT00000050988;ENSGALT00000062454	2	489	7	9398	0.0476707
GO:0005757	mitochondrial permeability transition pore complex	cellular_component	6	ENSGALT00000077817;ENSGALT00000086509	2	489	7	9398	0.0476707
GO:0097118	neuroligin clustering involved in postsynaptic membrane assembly	biological_process	7	ENSGALT00000049711;ENSGALT00000050168	2	489	7	9398	0.0476707
GO:0050713	negative regulation of interleukin-1 beta secretion	biological_process	10	ENSGALT00000069195;ENSGALT00000089703	2	489	7	9398	0.0476707
GO:0001102	RNA polymerase II activating transcription factor binding	molecular_function	8	ENSGALT00000073347;ENSGALT00000067924;ENSGALT00000087131;ENSGALT00000042658	4	489	27	9398	0.0491629
GO:0051536	iron-sulfur cluster binding	molecular_function	5	ENSGALT00000046808;ENSGALT00000013331;ENSGALT00000055277;ENSGALT00000014160	4	489	27	9398	0.0491629
GO:0009411	response to UV	biological_process	7	ENSGALT00000044994;ENSGALT00000067924;ENSGALT00000080875;ENSGALT00000087131	4	489	27	9398	0.0491629
GO:0010506	regulation of autophagy	biological_process	8	ENSGALT00000047727;ENSGALT00000040656;ENSGALT00000043218;ENSGALT00000014487	4	489	27	9398	0.0491629
GO:0009055	electron transfer activity	molecular_function	5	ENSGALT00000014160;ENSGALT00000055277;ENSGALT00000023648;ENSGALT00000013331	4	489	27	9398	0.0491629
GO:0002860	positive regulation of natural killer cell mediated cytotoxicity directed against tumor cell target	biological_process	12	ENSGALT00000010551	1	489	1	9398	0.0520323
GO:0032971	regulation of muscle filament sliding	biological_process	9	ENSGALT00000010138	1	489	1	9398	0.0520323
GO:0046041	ITP metabolic process	biological_process	11	ENSGALT00000023329	1	489	1	9398	0.0520323
GO:0018323	enzyme active site formation via L-cysteine sulfinic acid	biological_process	11	ENSGALT00000083827	1	489	1	9398	0.0520323
GO:2000427	positive regulation of apoptotic cell clearance	biological_process	9	ENSGALT00000010834	1	489	1	9398	0.0520323
GO:0009374	biotin binding	molecular_function	5	ENSGALT00000003855	1	489	1	9398	0.0520323
GO:0019976	interleukin-2 binding	molecular_function	6	ENSGALT00000078996	1	489	1	9398	0.0520323
GO:2000157	negative regulation of ubiquitin-specific protease activity	biological_process	11	ENSGALT00000083827	1	489	1	9398	0.0520323
GO:0018395	peptidyl-lysine hydroxylation to 5-hydroxy-L-lysine	biological_process	11	ENSGALT00000002784	1	489	1	9398	0.0520323
GO:0046686	response to cadmium ion	biological_process	7	ENSGALT00000002504	1	489	1	9398	0.0520323
GO:0019058	viral life cycle	biological_process	7	ENSGALT00000074085	1	489	1	9398	0.0520323
GO:0060711	labyrinthine layer development	biological_process	6	ENSGALT00000063143	1	489	1	9398	0.0520323
GO:0036528	peptidyl-lysine deglycation	biological_process	11	ENSGALT00000083827	1	489	1	9398	0.0520323
GO:0051251	positive regulation of lymphocyte activation	biological_process	8	ENSGALT00000069288	1	489	1	9398	0.0520323
GO:0035600	tRNA methylthiolation	biological_process	13	ENSGALT00000046808	1	489	1	9398	0.0520323
GO:0045345	positive regulation of MHC class I biosynthetic process	biological_process	9	ENSGALT00000058183	1	489	1	9398	0.0520323
GO:1904434	positive regulation of ferrous iron binding	biological_process	7	ENSGALT00000040255	1	489	1	9398	0.0520323
GO:1904440	positive regulation of iron ion import across plasma membrane	biological_process	12	ENSGALT00000040255	1	489	1	9398	0.0520323
GO:0036530	protein deglycation, methylglyoxal removal	biological_process	7	ENSGALT00000083827	1	489	1	9398	0.0520323
GO:1903197	positive regulation of L-dopa biosynthetic process	biological_process	11	ENSGALT00000083827	1	489	1	9398	0.0520323
GO:0016531	copper chaperone activity	molecular_function	9	ENSGALT00000030474	1	489	1	9398	0.0520323
GO:0036137	kynurenine aminotransferase activity	molecular_function	7	ENSGALT00000075974	1	489	1	9398	0.0520323
GO:0042136	neurotransmitter biosynthetic process	biological_process	7	ENSGALT00000011534	1	489	1	9398	0.0520323
GO:0110026	regulation of DNA strand resection involved in replication fork processing	biological_process	9	ENSGALT00000004693	1	489	1	9398	0.0520323
GO:1904030	negative regulation of cyclin-dependent protein kinase activity	biological_process	12	ENSGALT00000044994	1	489	1	9398	0.0520323
GO:1990131	Gtr1-Gtr2 GTPase complex	cellular_component	4	ENSGALT00000043218	1	489	1	9398	0.0520323
GO:0010025	wax biosynthetic process	biological_process	7	ENSGALT00000039957	1	489	1	9398	0.0520323
GO:1990712	HFE-transferrin receptor complex	cellular_component	6	ENSGALT00000040255	1	489	1	9398	0.0520323
GO:1902041	regulation of extrinsic apoptotic signaling pathway via death domain receptors	biological_process	10	ENSGALT00000037300	1	489	1	9398	0.0520323
GO:0033749	histone demethylase activity (H4-R3 specific)	molecular_function	6	ENSGALT00000002784	1	489	1	9398	0.0520323
GO:0016492	G protein-coupled neurotensin receptor activity	molecular_function	8	ENSGALT00000008861	1	489	1	9398	0.0520323
GO:1905064	negative regulation of vascular smooth muscle cell differentiation	biological_process	10	ENSGALT00000055818	1	489	1	9398	0.0520323
GO:0021687	cerebellar molecular layer morphogenesis	biological_process	5	ENSGALT00000004693	1	489	1	9398	0.0520323
GO:2001213	negative regulation of vasculogenesis	biological_process	8	ENSGALT00000014160	1	489	1	9398	0.0520323
GO:1901671	positive regulation of superoxide dismutase activity	biological_process	8	ENSGALT00000083827	1	489	1	9398	0.0520323
GO:0036527	peptidyl-arginine deglycation	biological_process	11	ENSGALT00000083827	1	489	1	9398	0.0520323
GO:0001561	fatty acid alpha-oxidation	biological_process	11	ENSGALT00000076689	1	489	1	9398	0.0520323
GO:1990845	adaptive thermogenesis	biological_process	4	ENSGALT00000027985	1	489	1	9398	0.0520323
GO:0006308	DNA catabolic process	biological_process	8	ENSGALT00000036253	1	489	1	9398	0.0520323
GO:2000617	positive regulation of histone H3-K9 acetylation	biological_process	12	ENSGALT00000013006	1	489	1	9398	0.0520323
GO:0033018	sarcoplasmic reticulum lumen	cellular_component	8	ENSGALT00000036952	1	489	1	9398	0.0520323
GO:0005502	11-cis retinal binding	molecular_function	8	ENSGALT00000002989	1	489	1	9398	0.0520323
GO:0045989	positive regulation of striated muscle contraction	biological_process	10	ENSGALT00000047913	1	489	1	9398	0.0520323
GO:0034448	EGO complex	cellular_component	7	ENSGALT00000043218	1	489	1	9398	0.0520323
GO:0036524	protein deglycase activity	molecular_function	7	ENSGALT00000083827	1	489	1	9398	0.0520323
GO:0009438	methylglyoxal metabolic process	biological_process	6	ENSGALT00000083827	1	489	1	9398	0.0520323
GO:0042035	regulation of cytokine biosynthetic process	biological_process	7	ENSGALT00000049936	1	489	1	9398	0.0520323
GO:0071598	neuronal ribonucleoprotein granule	cellular_component	8	ENSGALT00000004312	1	489	1	9398	0.0520323
GO:0098556	cytoplasmic side of rough endoplasmic reticulum membrane	cellular_component	8	ENSGALT00000031806	1	489	1	9398	0.0520323
GO:1903122	negative regulation of TRAIL-activated apoptotic signaling pathway	biological_process	12	ENSGALT00000083827	1	489	1	9398	0.0520323
GO:0010845	positive regulation of reciprocal meiotic recombination	biological_process	11	ENSGALT00000080875	1	489	1	9398	0.0520323
GO:0045062	extrathymic T cell selection	biological_process	5	ENSGALT00000038637	1	489	1	9398	0.0520323
GO:0090341	negative regulation of secretion of lysosomal enzymes	biological_process	11	ENSGALT00000056175	1	489	1	9398	0.0520323
GO:1900155	negative regulation of bone trabecula formation	biological_process	8	ENSGALT00000031388	1	489	1	9398	0.0520323
GO:0044805	late nucleophagy	biological_process	8	ENSGALT00000019038	1	489	1	9398	0.0520323
GO:0004341	gluconolactonase activity	molecular_function	7	ENSGALT00000026988	1	489	1	9398	0.0520323
GO:0017077	oxidative phosphorylation uncoupler activity	molecular_function	5	ENSGALT00000027985	1	489	1	9398	0.0520323
GO:0045590	negative regulation of regulatory T cell differentiation	biological_process	11	ENSGALT00000002244	1	489	1	9398	0.0520323
GO:0009128	purine nucleoside monophosphate catabolic process	biological_process	10	ENSGALT00000006051	1	489	1	9398	0.0520323
GO:0019862	IgA binding	molecular_function	6	ENSGALT00000018840	1	489	1	9398	0.0520323
GO:0010867	positive regulation of triglyceride biosynthetic process	biological_process	9	ENSGALT00000084111	1	489	1	9398	0.0520323
GO:0043031	negative regulation of macrophage activation	biological_process	8	ENSGALT00000056175	1	489	1	9398	0.0520323
GO:0047277	globoside alpha-N-acetylgalactosaminyltransferase activity	molecular_function	8	ENSGALT00000005285	1	489	1	9398	0.0520323
GO:0032810	sterol response element binding	molecular_function	11	ENSGALT00000084111	1	489	1	9398	0.0520323
GO:0046654	tetrahydrofolate biosynthetic process	biological_process	8	ENSGALT00000019922	1	489	1	9398	0.0520323
GO:1904437	positive regulation of transferrin receptor binding	biological_process	9	ENSGALT00000040255	1	489	1	9398	0.0520323
GO:0016038	absorption of visible light	biological_process	5	ENSGALT00000002989	1	489	1	9398	0.0520323
GO:0003062	regulation of heart rate by chemical signal	biological_process	10	ENSGALT00000084111	1	489	1	9398	0.0520323
GO:0051780	behavioral response to nutrient	biological_process	4	ENSGALT00000002634	1	489	1	9398	0.0520323
GO:0006639	acylglycerol metabolic process	biological_process	8	ENSGALT00000026340	1	489	1	9398	0.0520323
GO:0036470	tyrosine 3-monooxygenase activator activity	molecular_function	6	ENSGALT00000083827	1	489	1	9398	0.0520323
GO:0006686	sphingomyelin biosynthetic process	biological_process	9	ENSGALT00000017148	1	489	1	9398	0.0520323
GO:0008531	riboflavin kinase activity	molecular_function	7	ENSGALT00000000004	1	489	1	9398	0.0520323
GO:0002669	positive regulation of T cell anergy	biological_process	9	ENSGALT00000011996	1	489	1	9398	0.0520323
GO:0071752	secretory dimeric IgA immunoglobulin complex	cellular_component	9	ENSGALT00000018840	1	489	1	9398	0.0520323
GO:0008187	poly-pyrimidine tract binding	molecular_function	8	ENSGALT00000004312	1	489	1	9398	0.0520323
GO:2000646	positive regulation of receptor catabolic process	biological_process	8	ENSGALT00000019727	1	489	1	9398	0.0520323
GO:0002232	leukocyte chemotaxis involved in inflammatory response	biological_process	6	ENSGALT00000053861	1	489	1	9398	0.0520323
GO:0002882	positive regulation of chronic inflammatory response to non-antigenic stimulus	biological_process	11	ENSGALT00000028044	1	489	1	9398	0.0520323
GO:0097003	adipokinetic hormone receptor activity	molecular_function	6	ENSGALT00000067627	1	489	1	9398	0.0520323
GO:1990145	maintenance of translational fidelity	biological_process	7	ENSGALT00000046808	1	489	1	9398	0.0520323
GO:0001893	maternal placenta development	biological_process	5	ENSGALT00000059924	1	489	1	9398	0.0520323
GO:0009231	riboflavin biosynthetic process	biological_process	8	ENSGALT00000000004	1	489	1	9398	0.0520323
GO:0002302	CD8-positive, alpha-beta T cell differentiation involved in immune response	biological_process	11	ENSGALT00000042658	1	489	1	9398	0.0520323
GO:0017129	triglyceride binding	molecular_function	5	ENSGALT00000001871	1	489	1	9398	0.0520323
GO:0106046	guanine deglycation, glyoxal removal	biological_process	10	ENSGALT00000083827	1	489	1	9398	0.0520323
GO:0046469	platelet activating factor metabolic process	biological_process	9	ENSGALT00000026970	1	489	1	9398	0.0520323
GO:0004855	xanthine oxidase activity	molecular_function	7	ENSGALT00000014160	1	489	1	9398	0.0520323
GO:0016056	rhodopsin mediated signaling pathway	biological_process	6	ENSGALT00000002989	1	489	1	9398	0.0520323
GO:0046838	phosphorylated carbohydrate dephosphorylation	biological_process	8	ENSGALT00000031806	1	489	1	9398	0.0520323
GO:0061723	glycophagy	biological_process	11	ENSGALT00000059274	1	489	1	9398	0.0520323
GO:0047315	kynurenine-glyoxylate transaminase activity	molecular_function	8	ENSGALT00000075974	1	489	1	9398	0.0520323
GO:0045714	regulation of low-density lipoprotein particle receptor biosynthetic process	biological_process	9	ENSGALT00000074085	1	489	1	9398	0.0520323
GO:0001866	NK T cell proliferation	biological_process	10	ENSGALT00000038637	1	489	1	9398	0.0520323
GO:0015132	prostaglandin transmembrane transporter activity	molecular_function	6	ENSGALT00000010452	1	489	1	9398	0.0520323
GO:0070815	peptidyl-lysine 5-dioxygenase activity	molecular_function	7	ENSGALT00000002784	1	489	1	9398	0.0520323
GO:0071750	dimeric IgA immunoglobulin complex	cellular_component	8	ENSGALT00000018840	1	489	1	9398	0.0520323
GO:0036471	cellular response to glyoxal	biological_process	7	ENSGALT00000083827	1	489	1	9398	0.0520323
GO:0036531	glutathione deglycation	biological_process	9	ENSGALT00000083827	1	489	1	9398	0.0520323
GO:0042133	neurotransmitter metabolic process	biological_process	6	ENSGALT00000020569	1	489	1	9398	0.0520323
GO:1903168	positive regulation of pyrroline-5-carboxylate reductase activity	biological_process	8	ENSGALT00000083827	1	489	1	9398	0.0520323
GO:0019863	IgE binding	molecular_function	6	ENSGALT00000037300	1	489	1	9398	0.0520323
GO:0010273	detoxification of copper ion	biological_process	5	ENSGALT00000083827	1	489	1	9398	0.0520323
GO:0006575	cellular modified amino acid metabolic process	biological_process	5	ENSGALT00000007326	1	489	1	9398	0.0520323
GO:0034440	lipid oxidation	biological_process	8	ENSGALT00000026970	1	489	1	9398	0.0520323
GO:0001576	globoside biosynthetic process	biological_process	11	ENSGALT00000022862	1	489	1	9398	0.0520323
GO:1904293	negative regulation of ERAD pathway	biological_process	12	ENSGALT00000025309	1	489	1	9398	0.0520323
GO:0070548	L-glutamine aminotransferase activity	molecular_function	7	ENSGALT00000007326	1	489	1	9398	0.0520323
GO:0033523	histone H2B ubiquitination	biological_process	13	ENSGALT00000019727	1	489	1	9398	0.0520323
GO:0071677	positive regulation of mononuclear cell migration	biological_process	8	ENSGALT00000037300	1	489	1	9398	0.0520323
GO:0031685	adenosine receptor binding	molecular_function	7	ENSGALT00000006026	1	489	1	9398	0.0520323
GO:0034197	triglyceride transport	biological_process	9	ENSGALT00000001871	1	489	1	9398	0.0520323
GO:0019912	cyclin-dependent protein kinase activating kinase activity	molecular_function	8	ENSGALT00000044994	1	489	1	9398	0.0520323
GO:0106044	guanine deglycation	biological_process	9	ENSGALT00000083827	1	489	1	9398	0.0520323
GO:0070232	regulation of T cell apoptotic process	biological_process	11	ENSGALT00000037300	1	489	1	9398	0.0520323
GO:0030262	apoptotic nuclear changes	biological_process	7	ENSGALT00000045586	1	489	1	9398	0.0520323
GO:1901666	positive regulation of NAD+ ADP-ribosyltransferase activity	biological_process	8	ENSGALT00000019727	1	489	1	9398	0.0520323
GO:0034441	plasma lipoprotein particle oxidation	biological_process	9	ENSGALT00000026970	1	489	1	9398	0.0520323
GO:2000277	positive regulation of oxidative phosphorylation uncoupler activity	biological_process	7	ENSGALT00000083827	1	489	1	9398	0.0520323
GO:0002355	detection of tumor cell	biological_process	6	ENSGALT00000010551	1	489	1	9398	0.0520323
GO:1903094	negative regulation of protein K48-linked deubiquitination	biological_process	11	ENSGALT00000083827	1	489	1	9398	0.0520323
GO:0045408	regulation of interleukin-6 biosynthetic process	biological_process	8	ENSGALT00000013006	1	489	1	9398	0.0520323
GO:0003934	GTP cyclohydrolase I activity	molecular_function	9	ENSGALT00000019922	1	489	1	9398	0.0520323
GO:0050996	positive regulation of lipid catabolic process	biological_process	8	ENSGALT00000079363	1	489	1	9398	0.0520323
GO:0031443	fast-twitch skeletal muscle fiber contraction	biological_process	11	ENSGALT00000033905	1	489	1	9398	0.0520323
GO:0010623	programmed cell death involved in cell development	biological_process	6	ENSGALT00000036253	1	489	1	9398	0.0520323
GO:0070193	synaptonemal complex organization	biological_process	7	ENSGALT00000080875	1	489	1	9398	0.0520323
GO:0042612	MHC class I protein complex	cellular_component	7	ENSGALT00000040255	1	489	1	9398	0.0520323
GO:0044298	cell body membrane	cellular_component	5	ENSGALT00000002989	1	489	1	9398	0.0520323
GO:0051570	regulation of histone H3-K9 methylation	biological_process	11	ENSGALT00000015941	1	489	1	9398	0.0520323
GO:1903200	positive regulation of L-dopa decarboxylase activity	biological_process	8	ENSGALT00000083827	1	489	1	9398	0.0520323
GO:0019203	carbohydrate phosphatase activity	molecular_function	8	ENSGALT00000031806	1	489	1	9398	0.0520323
GO:0045065	cytotoxic T cell differentiation	biological_process	9	ENSGALT00000067844	1	489	1	9398	0.0520323
GO:0002269	leukocyte activation involved in inflammatory response	biological_process	6	ENSGALT00000053861	1	489	1	9398	0.0520323
GO:0003847	1-alkyl-2-acetylglycerophosphocholine esterase activity	molecular_function	7	ENSGALT00000026970	1	489	1	9398	0.0520323
GO:0080019	fatty-acyl-CoA reductase (alcohol-forming) activity	molecular_function	7	ENSGALT00000039957	1	489	1	9398	0.0520323
GO:0002590	negative regulation of antigen processing and presentation of peptide antigen via MHC class I	biological_process	9	ENSGALT00000023307	1	489	1	9398	0.0520323
GO:1904378	maintenance of unfolded protein involved in ERAD pathway	biological_process	7	ENSGALT00000014487	1	489	1	9398	0.0520323
GO:1904454	ubiquitin-specific protease activity involved in positive regulation of ERAD pathway	molecular_function	6	ENSGALT00000014487	1	489	1	9398	0.0520323
GO:0033746	histone demethylase activity (H3-R2 specific)	molecular_function	6	ENSGALT00000002784	1	489	1	9398	0.0520323
GO:0019249	lactate biosynthetic process	biological_process	10	ENSGALT00000083827	1	489	1	9398	0.0520323
GO:1904761	negative regulation of myofibroblast differentiation	biological_process	8	ENSGALT00000055818	1	489	1	9398	0.0520323
GO:0032608	interferon-beta production	biological_process	6	ENSGALT00000039023	1	489	1	9398	0.0520323
GO:2000642	negative regulation of early endosome to late endosome transport	biological_process	7	ENSGALT00000052977	1	489	1	9398	0.0520323
GO:0035553	oxidative single-stranded RNA demethylation	biological_process	11	ENSGALT00000007980	1	489	1	9398	0.0520323
GO:0045340	mercury ion binding	molecular_function	8	ENSGALT00000083827	1	489	1	9398	0.0520323
GO:0050787	detoxification of mercury ion	biological_process	5	ENSGALT00000083827	1	489	1	9398	0.0520323
GO:0045838	positive regulation of membrane potential	biological_process	6	ENSGALT00000023648	1	489	1	9398	0.0520323
GO:0050512	lactosylceramide 4-alpha-galactosyltransferase activity	molecular_function	8	ENSGALT00000022862	1	489	1	9398	0.0520323
GO:0003839	gamma-glutamylcyclotransferase activity	molecular_function	7	ENSGALT00000045646	1	489	1	9398	0.0520323
GO:0042559	pteridine-containing compound biosynthetic process	biological_process	7	ENSGALT00000019922	1	489	1	9398	0.0520323
GO:0051224	negative regulation of protein transport	biological_process	7	ENSGALT00000052977	1	489	1	9398	0.0520323
GO:0036526	peptidyl-cysteine deglycation	biological_process	11	ENSGALT00000083827	1	489	1	9398	0.0520323
GO:0014866	skeletal myofibril assembly	biological_process	8	ENSGALT00000010491	1	489	1	9398	0.0520323
GO:0006896	Golgi to vacuole transport	biological_process	9	ENSGALT00000080073	1	489	1	9398	0.0520323
GO:0045994	positive regulation of translational initiation by iron	biological_process	12	ENSGALT00000059924	1	489	1	9398	0.0520323
GO:0071748	monomeric IgA immunoglobulin complex	cellular_component	7	ENSGALT00000018840	1	489	1	9398	0.0520323
GO:0002866	positive regulation of acute inflammatory response to antigenic stimulus	biological_process	11	ENSGALT00000083827	1	489	1	9398	0.0520323
GO:0031947	negative regulation of glucocorticoid biosynthetic process	biological_process	9	ENSGALT00000047913	1	489	1	9398	0.0520323
GO:1903416	response to glycoside	biological_process	6	ENSGALT00000047913	1	489	1	9398	0.0520323
GO:0071751	secretory IgA immunoglobulin complex	cellular_component	8	ENSGALT00000018840	1	489	1	9398	0.0520323
GO:0000137	Golgi cis cisterna	cellular_component	8	ENSGALT00000017484	1	489	1	9398	0.0520323
GO:1903178	positive regulation of tyrosine 3-monooxygenase activity	biological_process	9	ENSGALT00000083827	1	489	1	9398	0.0520323
GO:0001714	endodermal cell fate specification	biological_process	6	ENSGALT00000042658	1	489	1	9398	0.0520323
GO:0010874	regulation of cholesterol efflux	biological_process	10	ENSGALT00000001871	1	489	1	9398	0.0520323
GO:1990542	mitochondrial transmembrane transport	biological_process	7	ENSGALT00000027985	1	489	1	9398	0.0520323
GO:0034127	regulation of MyD88-independent toll-like receptor signaling pathway	biological_process	9	ENSGALT00000039023	1	489	1	9398	0.0520323
GO:0046051	UTP metabolic process	biological_process	11	ENSGALT00000023329	1	489	1	9398	0.0520323
GO:0097089	methyl-branched fatty acid metabolic process	biological_process	10	ENSGALT00000076689	1	489	1	9398	0.0520323
GO:0036529	protein deglycation, glyoxal removal	biological_process	10	ENSGALT00000083827	1	489	1	9398	0.0520323
GO:0071283	cellular response to iron(III) ion	biological_process	9	ENSGALT00000040255	1	489	1	9398	0.0520323
GO:0071756	pentameric IgM immunoglobulin complex	cellular_component	7	ENSGALT00000018840	1	489	1	9398	0.0520323
GO:0034620	cellular response to unfolded protein	biological_process	7	ENSGALT00000022327	1	489	1	9398	0.0520323
GO:0070669	response to interleukin-2	biological_process	7	ENSGALT00000010551	1	489	1	9398	0.0520323
GO:0000938	GARP complex	cellular_component	7	ENSGALT00000080073	1	489	1	9398	0.0520323
GO:0007260	tyrosine phosphorylation of STAT protein	biological_process	11	ENSGALT00000038637	1	489	1	9398	0.0520323
GO:0043372	positive regulation of CD4-positive, alpha-beta T cell differentiation	biological_process	12	ENSGALT00000069288	1	489	1	9398	0.0520323
GO:0016532	superoxide dismutase copper chaperone activity	molecular_function	6	ENSGALT00000083827	1	489	1	9398	0.0520323
GO:1904101	response to acadesine	biological_process	7	ENSGALT00000017601	1	489	1	9398	0.0520323
GO:0090472	dibasic protein processing	biological_process	9	ENSGALT00000074085	1	489	1	9398	0.0520323
GO:0004536	deoxyribonuclease activity	molecular_function	7	ENSGALT00000036253	1	489	1	9398	0.0520323
GO:0035598	N6-threonylcarbomyladenosine methylthiotransferase activity	molecular_function	8	ENSGALT00000046808	1	489	1	9398	0.0520323
GO:0102965	alcohol-forming fatty acyl-CoA reductase activity	molecular_function	7	ENSGALT00000039957	1	489	1	9398	0.0520323
GO:0035723	interleukin-15-mediated signaling pathway	biological_process	7	ENSGALT00000038637	1	489	1	9398	0.0520323
GO:0048245	eosinophil chemotaxis	biological_process	7	ENSGALT00000037300	1	489	1	9398	0.0520323
GO:0034362	low-density lipoprotein particle	cellular_component	5	ENSGALT00000026970	1	489	1	9398	0.0520323
GO:0032607	interferon-alpha production	biological_process	6	ENSGALT00000039023	1	489	1	9398	0.0520323
GO:0045351	type I interferon biosynthetic process	biological_process	8	ENSGALT00000039023	1	489	1	9398	0.0520323
GO:0033864	positive regulation of NAD(P)H oxidase activity	biological_process	8	ENSGALT00000083827	1	489	1	9398	0.0520323
GO:1904960	positive regulation of cytochrome-c oxidase activity	biological_process	8	ENSGALT00000030474	1	489	1	9398	0.0520323
GO:1904158	axonemal central apparatus assembly	biological_process	6	ENSGALT00000027986	1	489	1	9398	0.0520323
GO:0002474	antigen processing and presentation of peptide antigen via MHC class I	biological_process	6	ENSGALT00000040255	1	489	1	9398	0.0520323
GO:1903189	glyoxal metabolic process	biological_process	6	ENSGALT00000083827	1	489	1	9398	0.0520323
GO:1904031	positive regulation of cyclin-dependent protein kinase activity	biological_process	12	ENSGALT00000044994	1	489	1	9398	0.0520323
GO:0035610	protein side chain deglutamylation	biological_process	12	ENSGALT00000020569	1	489	1	9398	0.0520323
GO:0046295	glycolate biosynthetic process	biological_process	7	ENSGALT00000083827	1	489	1	9398	0.0520323
GO:0035515	oxidative RNA demethylase activity	molecular_function	5	ENSGALT00000007980	1	489	1	9398	0.0520323
GO:0071281	cellular response to iron ion	biological_process	8	ENSGALT00000040255	1	489	1	9398	0.0520323
GO:0071674	mononuclear cell migration	biological_process	5	ENSGALT00000037300	1	489	1	9398	0.0520323
GO:0098559	cytoplasmic side of early endosome membrane	cellular_component	9	ENSGALT00000005095	1	489	1	9398	0.0520323
GO:0001920	negative regulation of receptor recycling	biological_process	7	ENSGALT00000022327	1	489	1	9398	0.0520323
GO:0070078	histone H3-R2 demethylation	biological_process	13	ENSGALT00000002784	1	489	1	9398	0.0520323
GO:0106045	guanine deglycation, methylglyoxal removal	biological_process	10	ENSGALT00000083827	1	489	1	9398	0.0520323
GO:2000564	regulation of CD8-positive, alpha-beta T cell proliferation	biological_process	12	ENSGALT00000002244	1	489	1	9398	0.0520323
GO:0048244	phytanoyl-CoA dioxygenase activity	molecular_function	7	ENSGALT00000076689	1	489	1	9398	0.0520323
GO:0047988	hydroxyacid-oxoacid transhydrogenase activity	molecular_function	6	ENSGALT00000051749	1	489	1	9398	0.0520323
GO:0070076	histone lysine demethylation	biological_process	12	ENSGALT00000080875	1	489	1	9398	0.0520323
GO:1904100	positive regulation of protein O-linked glycosylation	biological_process	11	ENSGALT00000038637	1	489	1	9398	0.0520323
GO:0036478	L-dopa decarboxylase activator activity	molecular_function	6	ENSGALT00000083827	1	489	1	9398	0.0520323
GO:0070079	histone H4-R3 demethylation	biological_process	13	ENSGALT00000002784	1	489	1	9398	0.0520323
GO:0050778	positive regulation of immune response	biological_process	7	ENSGALT00000038637	1	489	1	9398	0.0520323
GO:1990462	omegasome	cellular_component	6	ENSGALT00000015206	1	489	1	9398	0.0520323
GO:0047804	cysteine-S-conjugate beta-lyase activity	molecular_function	6	ENSGALT00000007326	1	489	1	9398	0.0520323
GO:0033503	HULC complex	cellular_component	6	ENSGALT00000080875	1	489	1	9398	0.0520323
GO:0042803	protein homodimerization activity	molecular_function	6	ENSGALT00000037259;ENSGALT00000081765;ENSGALT00000051074;ENSGALT00000027680;ENSGALT00000002784;ENSGALT00000083827;ENSGALT00000031806;ENSGALT00000086155;ENSGALT00000055114;ENSGALT00000013006;ENSGALT00000014160;ENSGALT00000010551;ENSGALT00000088923;ENSGALT00000073347;ENSGALT00000047022;ENSGALT00000008808;ENSGALT00000075974;ENSGALT00000084241;ENSGALT00000087312;ENSGALT00000056755;ENSGALT00000019922;…	27	489	375	9398	0.0536186
GO:0022900	electron transport chain	biological_process	6	ENSGALT00000013331;ENSGALT00000055277;ENSGALT00000014160;ENSGALT00000023648	4	489	28	9398	0.0550913
GO:0030018	Z disc	cellular_component	5	ENSGALT00000087455;ENSGALT00000036952;ENSGALT00000049250;ENSGALT00000008397;ENSGALT00000026360;ENSGALT00000088658;ENSGALT00000040700;ENSGALT00000063305;ENSGALT00000015358	9	489	94	9398	0.0552503
GO:0032088	negative regulation of NF-kappaB transcription factor activity	biological_process	7	ENSGALT00000058183;ENSGALT00000072692;ENSGALT00000069195	3	489	17	9398	0.0552743
GO:1903146	regulation of autophagy of mitochondrion	biological_process	9	ENSGALT00000077817;ENSGALT00000086509;ENSGALT00000084111	3	489	17	9398	0.0552743
GO:0030522	intracellular receptor signaling pathway	biological_process	5	ENSGALT00000020478;ENSGALT00000056175;ENSGALT00000084111	3	489	17	9398	0.0552743
GO:0030552	cAMP binding	molecular_function	7	ENSGALT00000018074;ENSGALT00000037256;ENSGALT00000037249	3	489	17	9398	0.0552743
GO:0006695	cholesterol biosynthetic process	biological_process	9	ENSGALT00000089703;ENSGALT00000086648;ENSGALT00000047691	3	489	17	9398	0.0552743
GO:0016310	phosphorylation	biological_process	7	ENSGALT00000052667;ENSGALT00000023329;ENSGALT00000002567;ENSGALT00000071530;ENSGALT00000000963;ENSGALT00000090121;ENSGALT00000088706;ENSGALT00000084795;ENSGALT00000032786;ENSGALT00000012893;ENSGALT00000031766;ENSGALT00000017601;ENSGALT00000006719;ENSGALT00000086648;ENSGALT00000084875;ENSGALT00000000004;ENSGALT00000084651;ENSGALT00000003100;ENSGALT00000086851	19	489	247	9398	0.0565521
GO:0016301	kinase activity	molecular_function	6	ENSGALT00000017601;ENSGALT00000007159;ENSGALT00000086648;ENSGALT00000084875;ENSGALT00000000963;ENSGALT00000071530;ENSGALT00000088706;ENSGALT00000003100;ENSGALT00000086851;ENSGALT00000023329;ENSGALT00000006719;ENSGALT00000012893;ENSGALT00000090121;ENSGALT00000084651;ENSGALT00000031766;ENSGALT00000002567;ENSGALT00000032786;ENSGALT00000084795;ENSGALT00000052667	19	489	248	9398	0.0584228
GO:0051726	regulation of cell cycle	biological_process	6	ENSGALT00000088737;ENSGALT00000002636;ENSGALT00000010491;ENSGALT00000007159;ENSGALT00000005513;ENSGALT00000086458;ENSGALT00000089703;ENSGALT00000044994	8	489	81	9398	0.0590013
GO:0001046	core promoter sequence-specific DNA binding	molecular_function	9	ENSGALT00000060522;ENSGALT00000037892;ENSGALT00000003362;ENSGALT00000013006;ENSGALT00000037540	5	489	41	9398	0.0599552
GO:0003700	DNA-binding transcription factor activity	molecular_function	4	ENSGALT00000051074;ENSGALT00000085411;ENSGALT00000003547;ENSGALT00000045398;ENSGALT00000042658;ENSGALT00000028075;ENSGALT00000042857;ENSGALT00000056175;ENSGALT00000084111;ENSGALT00000080250;ENSGALT00000002504;ENSGALT00000060522;ENSGALT00000043394;ENSGALT00000044390;ENSGALT00000013006;ENSGALT00000018362;ENSGALT00000009243;ENSGALT00000020478;ENSGALT00000002244;ENSGALT00000037540;ENSGALT00000059924;…	25	489	347	9398	0.0612212
GO:0005977	glycogen metabolic process	biological_process	9	ENSGALT00000006378;ENSGALT00000003916;ENSGALT00000031806;ENSGALT00000088661	4	489	29	9398	0.0613875
GO:0010508	positive regulation of autophagy	biological_process	9	ENSGALT00000069195;ENSGALT00000017601;ENSGALT00000022327;ENSGALT00000017484	4	489	29	9398	0.0613875
GO:0005080	protein kinase C binding	molecular_function	8	ENSGALT00000062831;ENSGALT00000084932;ENSGALT00000089964;ENSGALT00000082709	4	489	29	9398	0.0613875
GO:0008308	voltage-gated anion channel activity	molecular_function	10	ENSGALT00000077817;ENSGALT00000086509	2	489	8	9398	0.0614137
GO:0005680	anaphase-promoting complex	cellular_component	7	ENSGALT00000087131;ENSGALT00000067924	2	489	8	9398	0.0614137
GO:0060213	positive regulation of nuclear-transcribed mRNA poly(A) tail shortening	biological_process	11	ENSGALT00000088257;ENSGALT00000011909	2	489	8	9398	0.0614137
GO:1900153	positive regulation of nuclear-transcribed mRNA catabolic process, deadenylation-dependent decay	biological_process	10	ENSGALT00000011909;ENSGALT00000088257	2	489	8	9398	0.0614137
GO:0042297	vocal learning	biological_process	6	ENSGALT00000050168;ENSGALT00000049711	2	489	8	9398	0.0614137
GO:0070536	protein K63-linked deubiquitination	biological_process	10	ENSGALT00000025309;ENSGALT00000014487	2	489	8	9398	0.0614137
GO:0033592	RNA strand annealing activity	molecular_function	8	ENSGALT00000084584;ENSGALT00000086155	2	489	8	9398	0.0614137
GO:0042116	macrophage activation	biological_process	7	ENSGALT00000000942;ENSGALT00000002784	2	489	8	9398	0.0614137
GO:0002548	monocyte chemotaxis	biological_process	6	ENSGALT00000037300;ENSGALT00000041383	2	489	8	9398	0.0614137
GO:2000678	negative regulation of transcription regulatory region DNA binding	biological_process	8	ENSGALT00000067924;ENSGALT00000087131	2	489	8	9398	0.0614137
GO:1900016	negative regulation of cytokine production involved in inflammatory response	biological_process	8	ENSGALT00000069195;ENSGALT00000055818	2	489	8	9398	0.0614137
GO:0034372	very-low-density lipoprotein particle remodeling	biological_process	10	ENSGALT00000001871;ENSGALT00000089703	2	489	8	9398	0.0614137
GO:0021680	cerebellar Purkinje cell layer development	biological_process	5	ENSGALT00000020569;ENSGALT00000046692	2	489	8	9398	0.0614137
GO:0031571	mitotic G1 DNA damage checkpoint	biological_process	9	ENSGALT00000087078;ENSGALT00000050649	2	489	8	9398	0.0614137
GO:0030234	enzyme regulator activity	molecular_function	4	ENSGALT00000026988;ENSGALT00000027729	2	489	8	9398	0.0614137
GO:0009416	response to light stimulus	biological_process	6	ENSGALT00000084111;ENSGALT00000073347	2	489	8	9398	0.0614137
GO:0003857	3-hydroxyacyl-CoA dehydrogenase activity	molecular_function	7	ENSGALT00000086174;ENSGALT00000027680	2	489	8	9398	0.0614137
GO:0048642	negative regulation of skeletal muscle tissue development	biological_process	10	ENSGALT00000042857;ENSGALT00000066090	2	489	8	9398	0.0614137
GO:0046470	phosphatidylcholine metabolic process	biological_process	9	ENSGALT00000089703;ENSGALT00000001871	2	489	8	9398	0.0614137
GO:0071493	cellular response to UV-B	biological_process	9	ENSGALT00000044994;ENSGALT00000056865	2	489	8	9398	0.0614137
GO:0002151	G-quadruplex RNA binding	molecular_function	7	ENSGALT00000086155;ENSGALT00000084584	2	489	8	9398	0.0614137
GO:0042288	MHC class I protein binding	molecular_function	7	ENSGALT00000040533;ENSGALT00000007311	2	489	8	9398	0.0614137
GO:0006915	apoptotic process	biological_process	6	ENSGALT00000085687;ENSGALT00000026982;ENSGALT00000074237;ENSGALT00000077817;ENSGALT00000023323;ENSGALT00000086032;ENSGALT00000002244;ENSGALT00000086509;ENSGALT00000051222;ENSGALT00000088509;ENSGALT00000031766	11	489	126	9398	0.0634505
GO:0008625	extrinsic apoptotic signaling pathway via death domain receptors	biological_process	7	ENSGALT00000087455;ENSGALT00000088658;ENSGALT00000015358	3	489	18	9398	0.0638554
GO:0034614	cellular response to reactive oxygen species	biological_process	7	ENSGALT00000088509;ENSGALT00000017601;ENSGALT00000083827	3	489	18	9398	0.0638554
GO:0006941	striated muscle contraction	biological_process	7	ENSGALT00000040700;ENSGALT00000026360;ENSGALT00000010138	3	489	18	9398	0.0638554
GO:0031210	phosphatidylcholine binding	molecular_function	6	ENSGALT00000089703;ENSGALT00000001871;ENSGALT00000018840	3	489	18	9398	0.0638554
GO:0004180	carboxypeptidase activity	molecular_function	8	ENSGALT00000088578;ENSGALT00000090011;ENSGALT00000087306	3	489	18	9398	0.0638554
GO:0042771	intrinsic apoptotic signaling pathway in response to DNA damage by p53 class mediator	biological_process	8	ENSGALT00000044994;ENSGALT00000050649;ENSGALT00000087078	3	489	18	9398	0.0638554
GO:0048306	calcium-dependent protein binding	molecular_function	5	ENSGALT00000010619;ENSGALT00000011060;ENSGALT00000088843;ENSGALT00000036952	4	489	30	9398	0.0680466
GO:0007517	muscle organ development	biological_process	6	ENSGALT00000024876;ENSGALT00000086155;ENSGALT00000084584;ENSGALT00000049250	4	489	30	9398	0.0680466
GO:0008217	regulation of blood pressure	biological_process	5	ENSGALT00000047022;ENSGALT00000083294;ENSGALT00000047913;ENSGALT00000019922	4	489	30	9398	0.0680466
GO:0003707	steroid hormone receptor activity	molecular_function	5	ENSGALT00000059891;ENSGALT00000056175;ENSGALT00000020478;ENSGALT00000060522	4	489	30	9398	0.0680466
GO:0005844	polysome	cellular_component	5	ENSGALT00000084584;ENSGALT00000084478;ENSGALT00000031806;ENSGALT00000086155	4	489	30	9398	0.0680466
GO:0006936	muscle contraction	biological_process	6	ENSGALT00000040054;ENSGALT00000067435;ENSGALT00000026360;ENSGALT00000004587;ENSGALT00000089968	5	489	43	9398	0.0708692
GO:0071356	cellular response to tumor necrosis factor	biological_process	8	ENSGALT00000026982;ENSGALT00000010512;ENSGALT00000041383;ENSGALT00000069195;ENSGALT00000010491	5	489	43	9398	0.0708692
GO:0060170	ciliary membrane	cellular_component	6	ENSGALT00000007948;ENSGALT00000085739;ENSGALT00000088941	3	489	19	9398	0.0730091
GO:0005154	epidermal growth factor receptor binding	molecular_function	7	ENSGALT00000004272;ENSGALT00000001401;ENSGALT00000088706	3	489	19	9398	0.0730091
GO:0045931	positive regulation of mitotic cell cycle	biological_process	8	ENSGALT00000084322;ENSGALT00000059066;ENSGALT00000087595	3	489	19	9398	0.0730091
GO:0008180	COP9 signalosome	cellular_component	4	ENSGALT00000023360;ENSGALT00000007721;ENSGALT00000085822	3	489	19	9398	0.0730091
GO:0045600	positive regulation of fat cell differentiation	biological_process	8	ENSGALT00000072692;ENSGALT00000069195;ENSGALT00000013006	3	489	19	9398	0.0730091
GO:0005886	plasma membrane	cellular_component	4	ENSGALT00000049014;ENSGALT00000022331;ENSGALT00000085739;ENSGALT00000071398;ENSGALT00000086350;ENSGALT00000080529;ENSGALT00000008506;ENSGALT00000002784;ENSGALT00000047913;ENSGALT00000011996;ENSGALT00000085581;ENSGALT00000005095;ENSGALT00000001401;ENSGALT00000066692;ENSGALT00000000132;ENSGALT00000002349;ENSGALT00000084478;ENSGALT00000087455;ENSGALT00000084241;ENSGALT00000002634;ENSGALT00000080137;…	84	489	1390	9398	0.0738347
GO:0051865	protein autoubiquitination	biological_process	12	ENSGALT00000017154;ENSGALT00000019727;ENSGALT00000004906;ENSGALT00000080875	4	489	31	9398	0.0750626
GO:0044297	cell body	cellular_component	4	ENSGALT00000014324;ENSGALT00000024876;ENSGALT00000083827;ENSGALT00000011996	4	489	31	9398	0.0750626
GO:0051968	positive regulation of synaptic transmission, glutamatergic	biological_process	9	ENSGALT00000049711;ENSGALT00000050168	2	489	9	9398	0.0763053
GO:0099560	synaptic membrane adhesion	biological_process	7	ENSGALT00000049711;ENSGALT00000050168	2	489	9	9398	0.0763053
GO:0042026	protein refolding	biological_process	5	ENSGALT00000040255;ENSGALT00000086458	2	489	9	9398	0.0763053
GO:0034364	high-density lipoprotein particle	cellular_component	5	ENSGALT00000001871;ENSGALT00000089703	2	489	9	9398	0.0763053
GO:0042176	regulation of protein catabolic process	biological_process	7	ENSGALT00000074085;ENSGALT00000026614	2	489	9	9398	0.0763053
GO:0071704	organic substance metabolic process	biological_process	4	ENSGALT00000085277;ENSGALT00000017947	2	489	9	9398	0.0763053
GO:0030014	CCR4-NOT complex	cellular_component	4	ENSGALT00000088257;ENSGALT00000011909	2	489	9	9398	0.0763053
GO:0006506	GPI anchor biosynthetic process	biological_process	10	ENSGALT00000054390;ENSGALT00000046180	2	489	9	9398	0.0763053
GO:0010460	positive regulation of heart rate	biological_process	10	ENSGALT00000019922;ENSGALT00000000942	2	489	9	9398	0.0763053
GO:0010719	negative regulation of epithelial to mesenchymal transition	biological_process	8	ENSGALT00000067924;ENSGALT00000087131	2	489	9	9398	0.0763053
GO:0031432	titin binding	molecular_function	6	ENSGALT00000010491;ENSGALT00000085581	2	489	9	9398	0.0763053
GO:0042613	MHC class II protein complex	cellular_component	7	ENSGALT00000007311;ENSGALT00000040533	2	489	9	9398	0.0763053
GO:0070403	NAD+ binding	molecular_function	6	ENSGALT00000086174;ENSGALT00000027680	2	489	9	9398	0.0763053
GO:0032743	positive regulation of interleukin-2 production	biological_process	8	ENSGALT00000018074;ENSGALT00000069288	2	489	9	9398	0.0763053
GO:0006626	protein targeting to mitochondrion	biological_process	12	ENSGALT00000086583;ENSGALT00000048722	2	489	9	9398	0.0763053
GO:0061025	membrane fusion	biological_process	6	ENSGALT00000026614;ENSGALT00000024865	2	489	9	9398	0.0763053
GO:0045582	positive regulation of T cell differentiation	biological_process	10	ENSGALT00000007311;ENSGALT00000040533	2	489	9	9398	0.0763053
GO:0060765	regulation of androgen receptor signaling pathway	biological_process	9	ENSGALT00000083827;ENSGALT00000049232	2	489	9	9398	0.0763053
GO:0042609	CD4 receptor binding	molecular_function	6	ENSGALT00000007311;ENSGALT00000040533	2	489	9	9398	0.0763053
GO:0010951	negative regulation of endopeptidase activity	biological_process	11	ENSGALT00000017322;ENSGALT00000086032;ENSGALT00000074237;ENSGALT00000023323;ENSGALT00000051222;ENSGALT00000085687	6	489	58	9398	0.0796715
GO:0000226	microtubule cytoskeleton organization	biological_process	7	ENSGALT00000086032;ENSGALT00000085687;ENSGALT00000051222;ENSGALT00000023323;ENSGALT00000072039;ENSGALT00000074237	6	489	58	9398	0.0796715
GO:0043401	steroid hormone mediated signaling pathway	biological_process	6	ENSGALT00000059891;ENSGALT00000020478;ENSGALT00000056175;ENSGALT00000060522	4	489	32	9398	0.082428
GO:1903561	extracellular vesicle	cellular_component	6	ENSGALT00000010834;ENSGALT00000089703;ENSGALT00000003100;ENSGALT00000086851;ENSGALT00000047913	5	489	45	9398	0.0827995
GO:0005515	protein binding	molecular_function	4	ENSGALT00000005572;ENSGALT00000001401;ENSGALT00000084241;ENSGALT00000088923;ENSGALT00000066093;ENSGALT00000089703;ENSGALT00000088724;ENSGALT00000037249;ENSGALT00000013006;ENSGALT00000088843	10	489	117	9398	0.0832025
GO:0032496	response to lipopolysaccharide	biological_process	7	ENSGALT00000088509;ENSGALT00000013006;ENSGALT00000019922;ENSGALT00000002917;ENSGALT00000005095;ENSGALT00000026982	6	489	59	9398	0.0850088
GO:0008233	peptidase activity	molecular_function	5	ENSGALT00000047711;ENSGALT00000023545;ENSGALT00000087306;ENSGALT00000087827;ENSGALT00000083294;ENSGALT00000085581;ENSGALT00000013522;ENSGALT00000090011;ENSGALT00000083827;ENSGALT00000014487;ENSGALT00000074085	11	489	133	9398	0.0858213
GO:0043433	negative regulation of DNA-binding transcription factor activity	biological_process	6	ENSGALT00000087131;ENSGALT00000067924;ENSGALT00000073347;ENSGALT00000051074;ENSGALT00000063143	5	489	46	9398	0.0891387
GO:0032012	regulation of ARF protein signal transduction	biological_process	11	ENSGALT00000024886;ENSGALT00000020357	2	489	10	9398	0.0921895
GO:0000188	inactivation of MAPK activity	biological_process	13	ENSGALT00000087595;ENSGALT00000059066	2	489	10	9398	0.0921895
GO:0097119	postsynaptic density protein 95 clustering	biological_process	8	ENSGALT00000050168;ENSGALT00000049711	2	489	10	9398	0.0921895
GO:2000637	positive regulation of gene silencing by miRNA	biological_process	8	ENSGALT00000086155;ENSGALT00000084584	2	489	10	9398	0.0921895
GO:0031226	intrinsic component of plasma membrane	cellular_component	5	ENSGALT00000026982;ENSGALT00000067627	2	489	10	9398	0.0921895
GO:0045723	positive regulation of fatty acid biosynthetic process	biological_process	9	ENSGALT00000049715;ENSGALT00000089703	2	489	10	9398	0.0921895
GO:0007097	nuclear migration	biological_process	7	ENSGALT00000046692;ENSGALT00000003437	2	489	10	9398	0.0921895
GO:0050750	low-density lipoprotein particle receptor binding	molecular_function	7	ENSGALT00000054284;ENSGALT00000087219	2	489	10	9398	0.0921895
GO:0051146	striated muscle cell differentiation	biological_process	7	ENSGALT00000071692;ENSGALT00000073163	2	489	10	9398	0.0921895
GO:0005031	tumor necrosis factor-activated receptor activity	molecular_function	7	ENSGALT00000002917;ENSGALT00000026982	2	489	10	9398	0.0921895
GO:0090129	positive regulation of synapse maturation	biological_process	8	ENSGALT00000050168;ENSGALT00000049711	2	489	10	9398	0.0921895
GO:0005086	ARF guanyl-nucleotide exchange factor activity	molecular_function	8	ENSGALT00000020357;ENSGALT00000024886	2	489	10	9398	0.0921895
GO:0045595	regulation of cell differentiation	biological_process	6	ENSGALT00000024876;ENSGALT00000043264	2	489	10	9398	0.0921895
GO:0006103	2-oxoglutarate metabolic process	biological_process	9	ENSGALT00000076689;ENSGALT00000075974	2	489	10	9398	0.0921895
GO:0071625	vocalization behavior	biological_process	4	ENSGALT00000050168;ENSGALT00000049711	2	489	10	9398	0.0921895
GO:0030240	skeletal muscle thin filament assembly	biological_process	7	ENSGALT00000088724;ENSGALT00000066093	2	489	10	9398	0.0921895
GO:0004518	nuclease activity	molecular_function	6	ENSGALT00000087312;ENSGALT00000036253;ENSGALT00000034008	3	489	21	9398	0.0929291
GO:0030674	protein binding, bridging	molecular_function	5	ENSGALT00000004906;ENSGALT00000018840;ENSGALT00000022327	3	489	21	9398	0.0929291
GO:0008202	steroid metabolic process	biological_process	6	ENSGALT00000086648;ENSGALT00000074605;ENSGALT00000089703	3	489	21	9398	0.0929291
GO:0050852	T cell receptor signaling pathway	biological_process	8	ENSGALT00000011996;ENSGALT00000018074;ENSGALT00000026982	3	489	21	9398	0.0929291
GO:0051881	regulation of mitochondrial membrane potential	biological_process	6	ENSGALT00000074232;ENSGALT00000088509;ENSGALT00000083827	3	489	21	9398	0.0929291
GO:0006839	mitochondrial transport	biological_process	6	ENSGALT00000027432;ENSGALT00000027985;ENSGALT00000014132	3	489	21	9398	0.0929291
GO:0015629	actin cytoskeleton	cellular_component	7	ENSGALT00000017947;ENSGALT00000008397;ENSGALT00000005572;ENSGALT00000088724;ENSGALT00000088923;ENSGALT00000084241;ENSGALT00000071398;ENSGALT00000046346;ENSGALT00000066093;ENSGALT00000085277;ENSGALT00000052305;ENSGALT00000067435	12	489	152	9398	0.097933
GO:0008017	microtubule binding	molecular_function	7	ENSGALT00000045256;ENSGALT00000068606;ENSGALT00000074237;ENSGALT00000067435;ENSGALT00000056755;ENSGALT00000085687;ENSGALT00000051222;ENSGALT00000023323;ENSGALT00000077610;ENSGALT00000065820;ENSGALT00000086032;ENSGALT00000072039	12	489	152	9398	0.097933
GO:0050885	neuromuscular process controlling balance	biological_process	7	ENSGALT00000050168;ENSGALT00000046692;ENSGALT00000088843;ENSGALT00000049711	4	489	34	9398	0.0981728
GO:0090188	negative regulation of pancreatic juice secretion	biological_process	9	ENSGALT00000056175	1	489	2	9398	0.101363
GO:0097677	STAT family protein binding	molecular_function	5	ENSGALT00000019727	1	489	2	9398	0.101363
GO:0043218	compact myelin	cellular_component	4	ENSGALT00000060778	1	489	2	9398	0.101363
GO:0001754	eye photoreceptor cell differentiation	biological_process	8	ENSGALT00000020569	1	489	2	9398	0.101363
GO:0070290	N-acylphosphatidylethanolamine-specific phospholipase D activity	molecular_function	8	ENSGALT00000013482	1	489	2	9398	0.101363
GO:0060585	positive regulation of prostaglandin-endoperoxide synthase activity	biological_process	8	ENSGALT00000000942	1	489	2	9398	0.101363
GO:0008298	intracellular mRNA localization	biological_process	6	ENSGALT00000053826	1	489	2	9398	0.101363
GO:0002158	osteoclast proliferation	biological_process	5	ENSGALT00000047022	1	489	2	9398	0.101363
GO:0021986	habenula development	biological_process	5	ENSGALT00000020478	1	489	2	9398	0.101363
GO:2000825	positive regulation of androgen receptor activity	biological_process	10	ENSGALT00000083827	1	489	2	9398	0.101363
GO:0004340	glucokinase activity	molecular_function	8	ENSGALT00000006719	1	489	2	9398	0.101363
GO:0035568	N-terminal peptidyl-proline methylation	biological_process	12	ENSGALT00000028312	1	489	2	9398	0.101363
GO:1903936	cellular response to sodium arsenite	biological_process	7	ENSGALT00000069195	1	489	2	9398	0.101363
GO:1904637	cellular response to ionomycin	biological_process	8	ENSGALT00000069195	1	489	2	9398	0.101363
GO:0035363	histone locus body	cellular_component	8	ENSGALT00000061990	1	489	2	9398	0.101363
GO:1902174	positive regulation of keratinocyte apoptotic process	biological_process	11	ENSGALT00000002199	1	489	2	9398	0.101363
GO:0004427	inorganic diphosphatase activity	molecular_function	8	ENSGALT00000074232	1	489	2	9398	0.101363
GO:1902958	positive regulation of mitochondrial electron transport, NADH to ubiquinone	biological_process	13	ENSGALT00000083827	1	489	2	9398	0.101363
GO:1901098	positive regulation of autophagosome maturation	biological_process	9	ENSGALT00000040656	1	489	2	9398	0.101363
GO:0051583	dopamine uptake involved in synaptic transmission	biological_process	11	ENSGALT00000083827	1	489	2	9398	0.101363
GO:0010390	histone monoubiquitination	biological_process	13	ENSGALT00000019727	1	489	2	9398	0.101363
GO:0097134	cyclin E1-CDK2 complex	cellular_component	6	ENSGALT00000007159	1	489	2	9398	0.101363
GO:0008865	fructokinase activity	molecular_function	8	ENSGALT00000006719	1	489	2	9398	0.101363
GO:0019158	mannokinase activity	molecular_function	8	ENSGALT00000006719	1	489	2	9398	0.101363
GO:0140059	dendrite arborization	biological_process	10	ENSGALT00000004693	1	489	2	9398	0.101363
GO:1902714	negative regulation of interferon-gamma secretion	biological_process	9	ENSGALT00000069195	1	489	2	9398	0.101363
GO:0004056	argininosuccinate lyase activity	molecular_function	7	ENSGALT00000080158	1	489	2	9398	0.101363
GO:0055092	sterol homeostasis	biological_process	8	ENSGALT00000056175	1	489	2	9398	0.101363
GO:0032902	nerve growth factor production	biological_process	5	ENSGALT00000074085	1	489	2	9398	0.101363
GO:0035523	protein K29-linked deubiquitination	biological_process	10	ENSGALT00000014487	1	489	2	9398	0.101363
GO:0042796	snRNA transcription by RNA polymerase III	biological_process	10	ENSGALT00000061990	1	489	2	9398	0.101363
GO:0004828	serine-tRNA ligase activity	molecular_function	7	ENSGALT00000088382	1	489	2	9398	0.101363
GO:0004060	arylamine N-acetyltransferase activity	molecular_function	9	ENSGALT00000008793	1	489	2	9398	0.101363
GO:2001180	negative regulation of interleukin-10 secretion	biological_process	9	ENSGALT00000026982	1	489	2	9398	0.101363
GO:0050693	LBD domain binding	molecular_function	6	ENSGALT00000059924	1	489	2	9398	0.101363
GO:0033961	cis-stilbene-oxide hydrolase activity	molecular_function	7	ENSGALT00000016762	1	489	2	9398	0.101363
GO:1902943	positive regulation of voltage-gated chloride channel activity	biological_process	10	ENSGALT00000047691	1	489	2	9398	0.101363
GO:0006720	isoprenoid metabolic process	biological_process	7	ENSGALT00000076689	1	489	2	9398	0.101363
GO:0047184	1-acylglycerophosphocholine O-acyltransferase activity	molecular_function	8	ENSGALT00000005659	1	489	2	9398	0.101363
GO:0002481	antigen processing and presentation of exogenous protein antigen via MHC class Ib, TAP-dependent	biological_process	8	ENSGALT00000040255	1	489	2	9398	0.101363
GO:0010324	membrane invagination	biological_process	6	ENSGALT00000052977	1	489	2	9398	0.101363
GO:1903214	regulation of protein targeting to mitochondrion	biological_process	9	ENSGALT00000084111	1	489	2	9398	0.101363
GO:0061737	leukotriene signaling pathway	biological_process	6	ENSGALT00000034033	1	489	2	9398	0.101363
GO:0040017	positive regulation of locomotion	biological_process	6	ENSGALT00000037249	1	489	2	9398	0.101363
GO:0052798	beta-galactoside alpha-2,3-sialyltransferase activity	molecular_function	7	ENSGALT00000051623	1	489	2	9398	0.101363
GO:0019809	spermidine binding	molecular_function	5	ENSGALT00000075304	1	489	2	9398	0.101363
GO:0044323	retinoic acid-responsive element binding	molecular_function	11	ENSGALT00000059924	1	489	2	9398	0.101363
GO:1903427	negative regulation of reactive oxygen species biosynthetic process	biological_process	8	ENSGALT00000083827	1	489	2	9398	0.101363
GO:1903906	regulation of plasma membrane raft polarization	biological_process	7	ENSGALT00000002199	1	489	2	9398	0.101363
GO:0005260	intracellularly ATP-gated chloride channel activity	molecular_function	9	ENSGALT00000047691	1	489	2	9398	0.101363
GO:1900024	regulation of substrate adhesion-dependent cell spreading	biological_process	9	ENSGALT00000052305	1	489	2	9398	0.101363
GO:0000243	commitment complex	cellular_component	8	ENSGALT00000004312	1	489	2	9398	0.101363
GO:1904263	positive regulation of TORC1 signaling	biological_process	11	ENSGALT00000043218	1	489	2	9398	0.101363
GO:0043262	adenosine-diphosphatase activity	molecular_function	9	ENSGALT00000019296	1	489	2	9398	0.101363
GO:0070828	heterochromatin organization	biological_process	6	ENSGALT00000015941	1	489	2	9398	0.101363
GO:0060809	mesodermal to mesenchymal transition involved in gastrulation	biological_process	8	ENSGALT00000042658	1	489	2	9398	0.101363
GO:1902358	sulfate transmembrane transport	biological_process	10	ENSGALT00000013382	1	489	2	9398	0.101363
GO:0010887	negative regulation of cholesterol storage	biological_process	7	ENSGALT00000056175	1	489	2	9398	0.101363
GO:2000278	regulation of DNA biosynthetic process	biological_process	9	ENSGALT00000044994	1	489	2	9398	0.101363
GO:0018016	N-terminal peptidyl-proline dimethylation	biological_process	13	ENSGALT00000028312	1	489	2	9398	0.101363
GO:0089717	spanning component of membrane	cellular_component	6	ENSGALT00000037249	1	489	2	9398	0.101363
GO:0051668	localization within membrane	biological_process	5	ENSGALT00000008808	1	489	2	9398	0.101363
GO:2001268	negative regulation of cysteine-type endopeptidase activity involved in apoptotic signaling pathway	biological_process	11	ENSGALT00000083827	1	489	2	9398	0.101363
GO:0015732	prostaglandin transport	biological_process	9	ENSGALT00000010452	1	489	2	9398	0.101363
GO:0017176	phosphatidylinositol N-acetylglucosaminyltransferase activity	molecular_function	8	ENSGALT00000046180	1	489	2	9398	0.101363
GO:0072655	establishment of protein localization to mitochondrion	biological_process	9	ENSGALT00000006719	1	489	2	9398	0.101363
GO:0048588	developmental cell growth	biological_process	5	ENSGALT00000011269	1	489	2	9398	0.101363
GO:0038110	interleukin-2-mediated signaling pathway	biological_process	7	ENSGALT00000078996	1	489	2	9398	0.101363
GO:0001706	endoderm formation	biological_process	6	ENSGALT00000042658	1	489	2	9398	0.101363
GO:0032740	positive regulation of interleukin-17 production	biological_process	8	ENSGALT00000038637	1	489	2	9398	0.101363
GO:0048539	bone marrow development	biological_process	6	ENSGALT00000045256	1	489	2	9398	0.101363
GO:0042743	hydrogen peroxide metabolic process	biological_process	7	ENSGALT00000083827	1	489	2	9398	0.101363
GO:0035570	N-terminal peptidyl-serine methylation	biological_process	12	ENSGALT00000028312	1	489	2	9398	0.101363
GO:0004145	diamine N-acetyltransferase activity	molecular_function	9	ENSGALT00000075304	1	489	2	9398	0.101363
GO:0036151	phosphatidylcholine acyl-chain remodeling	biological_process	10	ENSGALT00000005659	1	489	2	9398	0.101363
GO:0004382	guanosine-diphosphatase activity	molecular_function	9	ENSGALT00000019296	1	489	2	9398	0.101363
GO:0042256	mature ribosome assembly	biological_process	10	ENSGALT00000045256	1	489	2	9398	0.101363
GO:1904294	positive regulation of ERAD pathway	biological_process	12	ENSGALT00000014487	1	489	2	9398	0.101363
GO:0045141	meiotic telomere clustering	biological_process	8	ENSGALT00000080875	1	489	2	9398	0.101363
GO:0043947	positive regulation by host of symbiont catalytic activity	biological_process	8	ENSGALT00000088401	1	489	2	9398	0.101363
GO:0046899	nucleoside triphosphate adenylate kinase activity	molecular_function	7	ENSGALT00000023329	1	489	2	9398	0.101363
GO:0007041	lysosomal transport	biological_process	7	ENSGALT00000080073	1	489	2	9398	0.101363
GO:1903903	regulation of establishment of T cell polarity	biological_process	9	ENSGALT00000002199	1	489	2	9398	0.101363
GO:0035572	N-terminal peptidyl-serine dimethylation	biological_process	13	ENSGALT00000028312	1	489	2	9398	0.101363
GO:0060931	sinoatrial node cell development	biological_process	10	ENSGALT00000037249	1	489	2	9398	0.101363
GO:0061709	reticulophagy	biological_process	9	ENSGALT00000059274	1	489	2	9398	0.101363
GO:0007603	phototransduction, visible light	biological_process	6	ENSGALT00000002989	1	489	2	9398	0.101363
GO:2000627	positive regulation of miRNA catabolic process	biological_process	9	ENSGALT00000069195	1	489	2	9398	0.101363
GO:0051787	misfolded protein binding	molecular_function	5	ENSGALT00000044409	1	489	2	9398	0.101363
GO:0070257	positive regulation of mucus secretion	biological_process	9	ENSGALT00000063554	1	489	2	9398	0.101363
GO:0004416	hydroxyacylglutathione hydrolase activity	molecular_function	7	ENSGALT00000049557	1	489	2	9398	0.101363
GO:0004464	leukotriene-C4 synthase activity	molecular_function	6	ENSGALT00000089422	1	489	2	9398	0.101363
GO:1903384	negative regulation of hydrogen peroxide-induced neuron intrinsic apoptotic signaling pathway	biological_process	11	ENSGALT00000083827	1	489	2	9398	0.101363
GO:0098574	cytoplasmic side of lysosomal membrane	cellular_component	7	ENSGALT00000005095	1	489	2	9398	0.101363
GO:0098560	cytoplasmic side of late endosome membrane	cellular_component	9	ENSGALT00000005095	1	489	2	9398	0.101363
GO:0032819	positive regulation of natural killer cell proliferation	biological_process	10	ENSGALT00000038637	1	489	2	9398	0.101363
GO:1902161	positive regulation of cyclic nucleotide-gated ion channel activity	biological_process	8	ENSGALT00000047691	1	489	2	9398	0.101363
GO:0051208	sequestering of calcium ion	biological_process	5	ENSGALT00000036952	1	489	2	9398	0.101363
GO:0071934	thiamine transmembrane transport	biological_process	8	ENSGALT00000004782	1	489	2	9398	0.101363
GO:1903909	regulation of receptor clustering	biological_process	9	ENSGALT00000002199	1	489	2	9398	0.101363
GO:0010632	regulation of epithelial cell migration	biological_process	8	ENSGALT00000052305	1	489	2	9398	0.101363
GO:0061649	ubiquitin modification-dependent histone binding	molecular_function	6	ENSGALT00000061318	1	489	2	9398	0.101363
GO:1901984	negative regulation of protein acetylation	biological_process	10	ENSGALT00000083827	1	489	2	9398	0.101363
GO:0035616	histone H2B conserved C-terminal lysine deubiquitination	biological_process	11	ENSGALT00000061318	1	489	2	9398	0.101363
GO:0071731	response to nitric oxide	biological_process	7	ENSGALT00000063143	1	489	2	9398	0.101363
GO:0006434	seryl-tRNA aminoacylation	biological_process	13	ENSGALT00000088382	1	489	2	9398	0.101363
GO:0004462	lactoylglutathione lyase activity	molecular_function	6	ENSGALT00000088241	1	489	2	9398	0.101363
GO:0010656	negative regulation of muscle cell apoptotic process	biological_process	10	ENSGALT00000069195	1	489	2	9398	0.101363
GO:0007566	embryo implantation	biological_process	4	ENSGALT00000059924	1	489	2	9398	0.101363
GO:0043043	peptide biosynthetic process	biological_process	8	ENSGALT00000074085	1	489	2	9398	0.101363
GO:0019048	modulation by virus of host morphology or physiology	biological_process	7	ENSGALT00000059924	1	489	2	9398	0.101363
GO:0070676	intralumenal vesicle formation	biological_process	8	ENSGALT00000052977	1	489	2	9398	0.101363
GO:0031056	regulation of histone modification	biological_process	9	ENSGALT00000080875	1	489	2	9398	0.101363
GO:0030008	TRAPP complex	cellular_component	5	ENSGALT00000026434	1	489	2	9398	0.101363
GO:0051866	general adaptation syndrome	biological_process	6	ENSGALT00000020478	1	489	2	9398	0.101363
GO:1903003	positive regulation of protein deubiquitination	biological_process	10	ENSGALT00000069195	1	489	2	9398	0.101363
GO:0033688	regulation of osteoblast proliferation	biological_process	7	ENSGALT00000047022	1	489	2	9398	0.101363
GO:0018013	N-terminal peptidyl-glycine methylation	biological_process	12	ENSGALT00000028312	1	489	2	9398	0.101363
GO:0035377	transepithelial water transport	biological_process	8	ENSGALT00000047691	1	489	2	9398	0.101363
GO:1990037	Lewy body core	cellular_component	5	ENSGALT00000037892	1	489	2	9398	0.101363
GO:0017110	nucleoside-diphosphatase activity	molecular_function	8	ENSGALT00000019296	1	489	2	9398	0.101363
GO:0070976	TIR domain binding	molecular_function	6	ENSGALT00000086350	1	489	2	9398	0.101363
GO:0000506	glycosylphosphatidylinositol-N-acetylglucosaminyltransferase (GPI-GnT) complex	cellular_component	7	ENSGALT00000046180	1	489	2	9398	0.101363
GO:0014718	positive regulation of satellite cell activation involved in skeletal muscle regeneration	biological_process	9	ENSGALT00000085581	1	489	2	9398	0.101363
GO:2000663	negative regulation of interleukin-5 secretion	biological_process	9	ENSGALT00000026982	1	489	2	9398	0.101363
GO:0090132	epithelium migration	biological_process	5	ENSGALT00000037249	1	489	2	9398	0.101363
GO:0018022	peptidyl-lysine methylation	biological_process	11	ENSGALT00000015941	1	489	2	9398	0.101363
GO:0050692	DBD domain binding	molecular_function	6	ENSGALT00000059924	1	489	2	9398	0.101363
GO:0019243	methylglyoxal catabolic process to D-lactate via S-lactoyl-glutathione	biological_process	11	ENSGALT00000049557	1	489	2	9398	0.101363
GO:1990589	ATF4-CREB1 transcription factor complex	cellular_component	7	ENSGALT00000037892	1	489	2	9398	0.101363
GO:0051351	positive regulation of ligase activity	biological_process	7	ENSGALT00000049715	1	489	2	9398	0.101363
GO:1903202	negative regulation of oxidative stress-induced cell death	biological_process	8	ENSGALT00000083827	1	489	2	9398	0.101363
GO:0031205	endoplasmic reticulum Sec complex	cellular_component	7	ENSGALT00000047691	1	489	2	9398	0.101363
GO:0018011	N-terminal peptidyl-alanine methylation	biological_process	12	ENSGALT00000028312	1	489	2	9398	0.101363
GO:0006517	protein deglycosylation	biological_process	9	ENSGALT00000083827	1	489	2	9398	0.101363
GO:0046959	habituation	biological_process	7	ENSGALT00000031806	1	489	2	9398	0.101363
GO:0050104	L-gulonate 3-dehydrogenase activity	molecular_function	7	ENSGALT00000027680	1	489	2	9398	0.101363
GO:0010038	response to metal ion	biological_process	6	ENSGALT00000002476	1	489	2	9398	0.101363
GO:0031406	carboxylic acid binding	molecular_function	6	ENSGALT00000076689	1	489	2	9398	0.101363
GO:0072656	maintenance of protein location in mitochondrion	biological_process	8	ENSGALT00000006719	1	489	2	9398	0.101363
GO:2001069	glycogen binding	molecular_function	6	ENSGALT00000031806	1	489	2	9398	0.101363
GO:1990590	ATF1-ATF4 transcription factor complex	cellular_component	7	ENSGALT00000037892	1	489	2	9398	0.101363
GO:0033269	internode region of axon	cellular_component	6	ENSGALT00000060778	1	489	2	9398	0.101363
GO:1990617	CHOP-ATF4 complex	cellular_component	7	ENSGALT00000037892	1	489	2	9398	0.101363
GO:0055096	low-density lipoprotein particle mediated signaling	biological_process	6	ENSGALT00000008808	1	489	2	9398	0.101363
GO:1903135	cupric ion binding	molecular_function	9	ENSGALT00000083827	1	489	2	9398	0.101363
GO:0031649	heat generation	biological_process	6	ENSGALT00000017601	1	489	2	9398	0.101363
GO:0036499	PERK-mediated unfolded protein response	biological_process	6	ENSGALT00000037892	1	489	2	9398	0.101363
GO:0006172	ADP biosynthetic process	biological_process	12	ENSGALT00000023329	1	489	2	9398	0.101363
GO:1990111	spermatoproteasome complex	cellular_component	6	ENSGALT00000043729	1	489	2	9398	0.101363
GO:0070291	N-acylethanolamine metabolic process	biological_process	7	ENSGALT00000013482	1	489	2	9398	0.101363
GO:0097017	renal protein absorption	biological_process	7	ENSGALT00000002199	1	489	2	9398	0.101363
GO:0003201	epithelial to mesenchymal transition involved in coronary vasculature morphogenesis	biological_process	9	ENSGALT00000037249	1	489	2	9398	0.101363
GO:0018012	N-terminal peptidyl-alanine trimethylation	biological_process	13	ENSGALT00000028312	1	489	2	9398	0.101363
GO:0008271	secondary active sulfate transmembrane transporter activity	molecular_function	9	ENSGALT00000013382	1	489	2	9398	0.101363
GO:0016071	mRNA metabolic process	biological_process	9	ENSGALT00000051074	1	489	2	9398	0.101363
GO:0050135	NAD(P)+ nucleosidase activity	molecular_function	7	ENSGALT00000083561	1	489	2	9398	0.101363
GO:0006309	apoptotic DNA fragmentation	biological_process	10	ENSGALT00000036253	1	489	2	9398	0.101363
GO:0016776	phosphotransferase activity, phosphate group as acceptor	molecular_function	6	ENSGALT00000023329	1	489	2	9398	0.101363
GO:0032918	spermidine acetylation	biological_process	11	ENSGALT00000075304	1	489	2	9398	0.101363
GO:0045823	positive regulation of heart contraction	biological_process	9	ENSGALT00000047913	1	489	2	9398	0.101363
GO:0046649	lymphocyte activation	biological_process	6	ENSGALT00000011996	1	489	2	9398	0.101363
GO:0035573	N-terminal peptidyl-serine trimethylation	biological_process	13	ENSGALT00000028312	1	489	2	9398	0.101363
GO:0090285	negative regulation of protein glycosylation in Golgi	biological_process	11	ENSGALT00000017484	1	489	2	9398	0.101363
GO:0031642	negative regulation of myelination	biological_process	7	ENSGALT00000026982	1	489	2	9398	0.101363
GO:0004396	hexokinase activity	molecular_function	7	ENSGALT00000006719	1	489	2	9398	0.101363
GO:0045134	uridine-diphosphatase activity	molecular_function	9	ENSGALT00000019296	1	489	2	9398	0.101363
GO:0090234	regulation of kinetochore assembly	biological_process	10	ENSGALT00000026434	1	489	2	9398	0.101363
GO:0010002	cardioblast differentiation	biological_process	7	ENSGALT00000042658	1	489	2	9398	0.101363
GO:0031014	troponin T binding	molecular_function	6	ENSGALT00000010641	1	489	2	9398	0.101363
GO:1990167	protein K27-linked deubiquitination	biological_process	10	ENSGALT00000085384	1	489	2	9398	0.101363
GO:0055103	ligase regulator activity	molecular_function	5	ENSGALT00000085581	1	489	2	9398	0.101363
GO:0002819	regulation of adaptive immune response	biological_process	7	ENSGALT00000039023	1	489	2	9398	0.101363
GO:0042450	arginine biosynthetic process via ornithine	biological_process	13	ENSGALT00000080158	1	489	2	9398	0.101363
GO:1901894	regulation of ATPase-coupled calcium transmembrane transporter activity	biological_process	9	ENSGALT00000027729	1	489	2	9398	0.101363
GO:0097252	oligodendrocyte apoptotic process	biological_process	8	ENSGALT00000026982	1	489	2	9398	0.101363
GO:1903181	positive regulation of dopamine biosynthetic process	biological_process	9	ENSGALT00000083827	1	489	2	9398	0.101363
GO:0006403	RNA localization	biological_process	5	ENSGALT00000028075	1	489	2	9398	0.101363
GO:0072331	signal transduction by p53 class mediator	biological_process	6	ENSGALT00000044994	1	489	2	9398	0.101363
GO:0071347	cellular response to interleukin-1	biological_process	8	ENSGALT00000010491;ENSGALT00000041383;ENSGALT00000069195	3	489	22	9398	0.103639
GO:0030239	myofibril assembly	biological_process	7	ENSGALT00000046692;ENSGALT00000085581;ENSGALT00000008397	3	489	22	9398	0.103639
GO:0005802	trans-Golgi network	cellular_component	7	ENSGALT00000019038;ENSGALT00000022327;ENSGALT00000017477;ENSGALT00000080073;ENSGALT00000045646;ENSGALT00000074085	6	489	63	9398	0.108263
GO:0006508	proteolysis	biological_process	7	ENSGALT00000083294;ENSGALT00000074085;ENSGALT00000012184;ENSGALT00000026295;ENSGALT00000023545;ENSGALT00000047711;ENSGALT00000014487;ENSGALT00000020569;ENSGALT00000026434;ENSGALT00000085581;ENSGALT00000017484;ENSGALT00000088578;ENSGALT00000083827;ENSGALT00000090011;ENSGALT00000087306;ENSGALT00000087827;ENSGALT00000013522	17	489	236	9398	0.108456
GO:1903959	regulation of anion transmembrane transport	biological_process	9	ENSGALT00000086509;ENSGALT00000077817	2	489	11	9398	0.108923
GO:0001158	enhancer sequence-specific DNA binding	molecular_function	9	ENSGALT00000013006;ENSGALT00000028075	2	489	11	9398	0.108923
GO:1900745	positive regulation of p38MAPK cascade	biological_process	13	ENSGALT00000069195;ENSGALT00000014160	2	489	11	9398	0.108923
GO:1990316	Atg1/ULK1 kinase complex	cellular_component	6	ENSGALT00000040656;ENSGALT00000059274	2	489	11	9398	0.108923
GO:0043691	reverse cholesterol transport	biological_process	10	ENSGALT00000001871;ENSGALT00000089703	2	489	11	9398	0.108923
GO:0044257	cellular protein catabolic process	biological_process	8	ENSGALT00000083618;ENSGALT00000040447	2	489	11	9398	0.108923
GO:0004185	serine-type carboxypeptidase activity	molecular_function	9	ENSGALT00000088578;ENSGALT00000087306	2	489	11	9398	0.108923
GO:0032728	positive regulation of interferon-beta production	biological_process	9	ENSGALT00000039023;ENSGALT00000002244	2	489	11	9398	0.108923
GO:0005771	multivesicular body	cellular_component	9	ENSGALT00000040533;ENSGALT00000007311	2	489	11	9398	0.108923
GO:0004712	protein serine/threonine/tyrosine kinase activity	molecular_function	8	ENSGALT00000017601;ENSGALT00000031766	2	489	11	9398	0.108923
GO:0055131	C3HC4-type RING finger domain binding	molecular_function	6	ENSGALT00000087219;ENSGALT00000086458	2	489	11	9398	0.108923
GO:0008009	chemokine activity	molecular_function	8	ENSGALT00000053861;ENSGALT00000041383	2	489	11	9398	0.108923
GO:0006820	anion transport	biological_process	7	ENSGALT00000086509;ENSGALT00000077817	2	489	11	9398	0.108923
GO:0043518	negative regulation of DNA damage response, signal transduction by p53 class mediator	biological_process	11	ENSGALT00000040533;ENSGALT00000007311	2	489	11	9398	0.108923
GO:0008234	cysteine-type peptidase activity	molecular_function	7	ENSGALT00000085581;ENSGALT00000026295;ENSGALT00000047711;ENSGALT00000014487;ENSGALT00000087827	5	489	49	9398	0.109605
GO:0050731	positive regulation of peptidyl-tyrosine phosphorylation	biological_process	11	ENSGALT00000040533;ENSGALT00000007311;ENSGALT00000024876;ENSGALT00000011996;ENSGALT00000001401	5	489	49	9398	0.109605
GO:0015630	microtubule cytoskeleton	cellular_component	7	ENSGALT00000085687;ENSGALT00000051222;ENSGALT00000074237;ENSGALT00000049715;ENSGALT00000086032;ENSGALT00000065820;ENSGALT00000087219;ENSGALT00000023323	8	489	93	9398	0.110366
GO:0006351	transcription, DNA-templated	biological_process	8	ENSGALT00000084111;ENSGALT00000060522;ENSGALT00000024541;ENSGALT00000073347;ENSGALT00000013006;ENSGALT00000078052;ENSGALT00000087131;ENSGALT00000018362;ENSGALT00000015941;ENSGALT00000075597;ENSGALT00000044390;ENSGALT00000037540;ENSGALT00000009243;ENSGALT00000042658;ENSGALT00000020478;ENSGALT00000039023;ENSGALT00000002244;ENSGALT00000067924;ENSGALT00000080250;ENSGALT00000056175	20	489	288	9398	0.114512
GO:0004860	protein kinase inhibitor activity	molecular_function	7	ENSGALT00000031388;ENSGALT00000040656;ENSGALT00000044994	3	489	23	9398	0.114809
GO:0030509	BMP signaling pathway	biological_process	10	ENSGALT00000061318;ENSGALT00000088257;ENSGALT00000011909;ENSGALT00000055818	4	489	36	9398	0.115202
GO:0046332	SMAD binding	molecular_function	5	ENSGALT00000011909;ENSGALT00000061318;ENSGALT00000088257;ENSGALT00000028075	4	489	36	9398	0.115202
GO:0016829	lyase activity	molecular_function	4	ENSGALT00000084722;ENSGALT00000080158;ENSGALT00000052439;ENSGALT00000045646;ENSGALT00000088241	5	489	50	9398	0.116893
GO:0005518	collagen binding	molecular_function	5	ENSGALT00000000963;ENSGALT00000037259;ENSGALT00000087827;ENSGALT00000055114	4	489	37	9398	0.12417
GO:0005319	lipid transporter activity	molecular_function	4	ENSGALT00000001871;ENSGALT00000089703	2	489	12	9398	0.126375
GO:0051920	peroxiredoxin activity	molecular_function	4	ENSGALT00000088509;ENSGALT00000083827	2	489	12	9398	0.126375
GO:0030073	insulin secretion	biological_process	11	ENSGALT00000044390;ENSGALT00000083827	2	489	12	9398	0.126375
GO:0097493	structural molecule activity conferring elasticity	molecular_function	4	ENSGALT00000040700;ENSGALT00000026360	2	489	12	9398	0.126375
GO:0055091	phospholipid homeostasis	biological_process	9	ENSGALT00000001871;ENSGALT00000089703	2	489	12	9398	0.126375
GO:0060134	prepulse inhibition	biological_process	8	ENSGALT00000049711;ENSGALT00000050168	2	489	12	9398	0.126375
GO:0090023	positive regulation of neutrophil chemotaxis	biological_process	10	ENSGALT00000007311;ENSGALT00000040533	2	489	12	9398	0.126375
GO:0005212	structural constituent of eye lens	molecular_function	4	ENSGALT00000039401;ENSGALT00000080158	2	489	12	9398	0.126375
GO:0005865	striated muscle thin filament	cellular_component	6	ENSGALT00000066093;ENSGALT00000088724	2	489	12	9398	0.126375
GO:0097104	postsynaptic membrane assembly	biological_process	7	ENSGALT00000049711;ENSGALT00000050168	2	489	12	9398	0.126375
GO:2000010	positive regulation of protein localization to cell surface	biological_process	7	ENSGALT00000024876;ENSGALT00000088706	2	489	12	9398	0.126375
GO:0042276	error-prone translesion synthesis	biological_process	11	ENSGALT00000067924;ENSGALT00000087131	2	489	12	9398	0.126375
GO:0032435	negative regulation of proteasomal ubiquitin-dependent protein catabolic process	biological_process	12	ENSGALT00000066196;ENSGALT00000083827	2	489	12	9398	0.126375
GO:0071688	striated muscle myosin thick filament assembly	biological_process	7	ENSGALT00000026360;ENSGALT00000040700	2	489	12	9398	0.126375
GO:0034375	high-density lipoprotein particle remodeling	biological_process	9	ENSGALT00000001871;ENSGALT00000089703	2	489	12	9398	0.126375
GO:0007257	activation of JUN kinase activity	biological_process	14	ENSGALT00000073163;ENSGALT00000071692	2	489	12	9398	0.126375
GO:0097190	apoptotic signaling pathway	biological_process	5	ENSGALT00000011996;ENSGALT00000026982;ENSGALT00000002917	3	489	24	9398	0.126409
GO:0034605	cellular response to heat	biological_process	6	ENSGALT00000015358;ENSGALT00000087455;ENSGALT00000088658	3	489	24	9398	0.126409
GO:0042327	positive regulation of phosphorylation	biological_process	10	ENSGALT00000071836;ENSGALT00000090124;ENSGALT00000000700	3	489	24	9398	0.126409
GO:0034198	cellular response to amino acid starvation	biological_process	9	ENSGALT00000044994;ENSGALT00000037892;ENSGALT00000024673	3	489	24	9398	0.126409
GO:0000045	autophagosome assembly	biological_process	7	ENSGALT00000026614;ENSGALT00000059274;ENSGALT00000019038	3	489	24	9398	0.126409
GO:0007015	actin filament organization	biological_process	6	ENSGALT00000040700;ENSGALT00000088923;ENSGALT00000005572;ENSGALT00000084241;ENSGALT00000067924;ENSGALT00000087131;ENSGALT00000067435;ENSGALT00000026360	8	489	97	9398	0.131625
GO:0098869	cellular oxidant detoxification	biological_process	5	ENSGALT00000089422;ENSGALT00000088509;ENSGALT00000083827;ENSGALT00000024673	4	489	38	9398	0.133423
GO:0007612	learning	biological_process	5	ENSGALT00000086509;ENSGALT00000050168;ENSGALT00000049711;ENSGALT00000077817	4	489	38	9398	0.133423
GO:0030855	epithelial cell differentiation	biological_process	6	ENSGALT00000077817;ENSGALT00000086509;ENSGALT00000037300;ENSGALT00000087827	4	489	38	9398	0.133423
GO:0016740	transferase activity	molecular_function	4	ENSGALT00000008793;ENSGALT00000024865;ENSGALT00000074605;ENSGALT00000085687;ENSGALT00000051623;ENSGALT00000015941;ENSGALT00000071530;ENSGALT00000011269;ENSGALT00000090121;ENSGALT00000023323;ENSGALT00000074237;ENSGALT00000008903;ENSGALT00000088706;ENSGALT00000061864;ENSGALT00000023329;ENSGALT00000032786;ENSGALT00000086648;ENSGALT00000031766;ENSGALT00000012893;ENSGALT00000051222;ENSGALT00000086032;…	32	489	502	9398	0.13426
GO:0016567	protein ubiquitination	biological_process	11	ENSGALT00000024865;ENSGALT00000075766;ENSGALT00000011269;ENSGALT00000063305;ENSGALT00000009602;ENSGALT00000081169;ENSGALT00000080875;ENSGALT00000002349;ENSGALT00000049232;ENSGALT00000010099;ENSGALT00000025489;ENSGALT00000061864;ENSGALT00000043264	13	489	178	9398	0.136166
GO:0010629	negative regulation of gene expression	biological_process	8	ENSGALT00000069195;ENSGALT00000011996;ENSGALT00000010491;ENSGALT00000040656;ENSGALT00000028075;ENSGALT00000083827;ENSGALT00000044994;ENSGALT00000014160	8	489	98	9398	0.137247
GO:0016529	sarcoplasmic reticulum	cellular_component	7	ENSGALT00000049250;ENSGALT00000027729;ENSGALT00000014160	3	489	25	9398	0.138408
GO:0031397	negative regulation of protein ubiquitination	biological_process	11	ENSGALT00000087219;ENSGALT00000083827;ENSGALT00000006026	3	489	25	9398	0.138408
GO:0048146	positive regulation of fibroblast proliferation	biological_process	8	ENSGALT00000044994;ENSGALT00000040533;ENSGALT00000007311	3	489	25	9398	0.138408
GO:0007030	Golgi organization	biological_process	6	ENSGALT00000024865;ENSGALT00000026434;ENSGALT00000022327;ENSGALT00000026614	4	489	39	9398	0.142949
GO:0045214	sarcomere organization	biological_process	9	ENSGALT00000026360;ENSGALT00000040700;ENSGALT00000085581;ENSGALT00000036952	4	489	39	9398	0.142949
GO:0004197	cysteine-type endopeptidase activity	molecular_function	8	ENSGALT00000047711;ENSGALT00000061318;ENSGALT00000087827;ENSGALT00000014487	4	489	39	9398	0.142949
GO:0032922	circadian regulation of gene expression	biological_process	5	ENSGALT00000037540;ENSGALT00000084322;ENSGALT00000037892;ENSGALT00000073347	4	489	39	9398	0.142949
GO:1900182	positive regulation of protein localization to nucleus	biological_process	9	ENSGALT00000083827;ENSGALT00000019727	2	489	13	9398	0.144425
GO:0006904	vesicle docking involved in exocytosis	biological_process	7	ENSGALT00000078605;ENSGALT00000047691	2	489	13	9398	0.144425
GO:0046329	negative regulation of JNK cascade	biological_process	13	ENSGALT00000087595;ENSGALT00000059066	2	489	13	9398	0.144425
GO:0008610	lipid biosynthetic process	biological_process	6	ENSGALT00000017601;ENSGALT00000084111	2	489	13	9398	0.144425
GO:0006937	regulation of muscle contraction	biological_process	8	ENSGALT00000010619;ENSGALT00000011060	2	489	13	9398	0.144425
GO:0030955	potassium ion binding	molecular_function	8	ENSGALT00000086851;ENSGALT00000003100	2	489	13	9398	0.144425
GO:0016571	histone methylation	biological_process	11	ENSGALT00000018362;ENSGALT00000028312	2	489	13	9398	0.144425
GO:0021772	olfactory bulb development	biological_process	5	ENSGALT00000042658;ENSGALT00000020569	2	489	13	9398	0.144425
GO:0021549	cerebellum development	biological_process	5	ENSGALT00000011996;ENSGALT00000020569	2	489	13	9398	0.144425
GO:0005634	nucleus	cellular_component	6	ENSGALT00000010641;ENSGALT00000002244;ENSGALT00000020478;ENSGALT00000026434;ENSGALT00000081478;ENSGALT00000005513;ENSGALT00000043729;ENSGALT00000075597;ENSGALT00000024876;ENSGALT00000002784;ENSGALT00000020569;ENSGALT00000088257;ENSGALT00000024541;ENSGALT00000072484;ENSGALT00000051222;ENSGALT00000087595;ENSGALT00000077817;ENSGALT00000026614;ENSGALT00000019727;ENSGALT00000084847;ENSGALT00000049232;…	138	489	2451	9398	0.145988
GO:0015116	sulfate transmembrane transporter activity	molecular_function	8	ENSGALT00000013382	1	489	3	9398	0.148131
GO:0046033	AMP metabolic process	biological_process	11	ENSGALT00000023329	1	489	3	9398	0.148131
GO:0000779	condensed chromosome, centromeric region	cellular_component	8	ENSGALT00000013006	1	489	3	9398	0.148131
GO:0060379	cardiac muscle cell myoblast differentiation	biological_process	8	ENSGALT00000024876	1	489	3	9398	0.148131
GO:0044828	negative regulation by host of viral genome replication	biological_process	9	ENSGALT00000069195	1	489	3	9398	0.148131
GO:0006054	N-acetylneuraminate metabolic process	biological_process	7	ENSGALT00000008903	1	489	3	9398	0.148131
GO:0061026	cardiac muscle tissue regeneration	biological_process	7	ENSGALT00000088706	1	489	3	9398	0.148131
GO:0043306	positive regulation of mast cell degranulation	biological_process	10	ENSGALT00000028044	1	489	3	9398	0.148131
GO:0014701	junctional sarcoplasmic reticulum membrane	cellular_component	7	ENSGALT00000049250	1	489	3	9398	0.148131
GO:0031638	zymogen activation	biological_process	9	ENSGALT00000074085	1	489	3	9398	0.148131
GO:0042795	snRNA transcription by RNA polymerase II	biological_process	10	ENSGALT00000061990	1	489	3	9398	0.148131
GO:0021551	central nervous system morphogenesis	biological_process	5	ENSGALT00000088706	1	489	3	9398	0.148131
GO:0006480	N-terminal protein amino acid methylation	biological_process	11	ENSGALT00000028312	1	489	3	9398	0.148131
GO:0010499	proteasomal ubiquitin-independent protein catabolic process	biological_process	9	ENSGALT00000043729	1	489	3	9398	0.148131
GO:2000666	negative regulation of interleukin-13 secretion	biological_process	9	ENSGALT00000026982	1	489	3	9398	0.148131
GO:0042832	defense response to protozoan	biological_process	8	ENSGALT00000009243	1	489	3	9398	0.148131
GO:0043546	molybdopterin cofactor binding	molecular_function	6	ENSGALT00000014160	1	489	3	9398	0.148131
GO:0008020	G protein-coupled photoreceptor activity	molecular_function	7	ENSGALT00000002989	1	489	3	9398	0.148131
GO:0004139	deoxyribose-phosphate aldolase activity	molecular_function	7	ENSGALT00000084722	1	489	3	9398	0.148131
GO:0019369	arachidonic acid metabolic process	biological_process	11	ENSGALT00000011534	1	489	3	9398	0.148131
GO:0042989	sequestering of actin monomers	biological_process	10	ENSGALT00000002199	1	489	3	9398	0.148131
GO:2001269	positive regulation of cysteine-type endopeptidase activity involved in apoptotic signaling pathway	biological_process	11	ENSGALT00000002199	1	489	3	9398	0.148131
GO:0018298	protein-chromophore linkage	biological_process	9	ENSGALT00000002989	1	489	3	9398	0.148131
GO:0046697	decidualization	biological_process	5	ENSGALT00000087827	1	489	3	9398	0.148131
GO:0071482	cellular response to light stimulus	biological_process	7	ENSGALT00000002989	1	489	3	9398	0.148131
GO:0072574	hepatocyte proliferation	biological_process	6	ENSGALT00000013006	1	489	3	9398	0.148131
GO:0036091	positive regulation of transcription from RNA polymerase II promoter in response to oxidative stress	biological_process	12	ENSGALT00000037892	1	489	3	9398	0.148131
GO:0004496	mevalonate kinase activity	molecular_function	7	ENSGALT00000086648	1	489	3	9398	0.148131
GO:0005176	ErbB-2 class receptor binding	molecular_function	6	ENSGALT00000024876	1	489	3	9398	0.148131
GO:0060687	regulation of branching involved in prostate gland morphogenesis	biological_process	8	ENSGALT00000059924	1	489	3	9398	0.148131
GO:0030242	autophagy of peroxisome	biological_process	7	ENSGALT00000059274	1	489	3	9398	0.148131
GO:0061061	muscle structure development	biological_process	5	ENSGALT00000085581	1	489	3	9398	0.148131
GO:0070315	G1 to G0 transition involved in cell differentiation	biological_process	6	ENSGALT00000085581	1	489	3	9398	0.148131
GO:0060528	secretory columnal luminar epithelial cell differentiation involved in prostate glandular acinus development	biological_process	9	ENSGALT00000059924	1	489	3	9398	0.148131
GO:0016941	natriuretic peptide receptor activity	molecular_function	6	ENSGALT00000047022	1	489	3	9398	0.148131
GO:2001150	positive regulation of dipeptide transmembrane transport	biological_process	9	ENSGALT00000052439	1	489	3	9398	0.148131
GO:0014916	regulation of lung blood pressure	biological_process	6	ENSGALT00000019922	1	489	3	9398	0.148131
GO:0060335	positive regulation of interferon-gamma-mediated signaling pathway	biological_process	10	ENSGALT00000058183	1	489	3	9398	0.148131
GO:0042132	fructose 1,6-bisphosphate 1-phosphatase activity	molecular_function	10	ENSGALT00000050142	1	489	3	9398	0.148131
GO:0015696	ammonium transport	biological_process	8	ENSGALT00000021610	1	489	3	9398	0.148131
GO:0031284	positive regulation of guanylate cyclase activity	biological_process	8	ENSGALT00000028044	1	489	3	9398	0.148131
GO:0043576	regulation of respiratory gaseous exchange	biological_process	6	ENSGALT00000020478	1	489	3	9398	0.148131
GO:0051223	regulation of protein transport	biological_process	8	ENSGALT00000087219	1	489	3	9398	0.148131
GO:0014802	terminal cisterna	cellular_component	7	ENSGALT00000036952	1	489	3	9398	0.148131
GO:0042058	regulation of epidermal growth factor receptor signaling pathway	biological_process	9	ENSGALT00000008808	1	489	3	9398	0.148131
GO:0015643	toxic substance binding	molecular_function	4	ENSGALT00000022862	1	489	3	9398	0.148131
GO:0016052	carbohydrate catabolic process	biological_process	6	ENSGALT00000084722	1	489	3	9398	0.148131
GO:0035336	long-chain fatty-acyl-CoA metabolic process	biological_process	9	ENSGALT00000039957	1	489	3	9398	0.148131
GO:0071885	N-terminal protein N-methyltransferase activity	molecular_function	8	ENSGALT00000028312	1	489	3	9398	0.148131
GO:0030070	insulin processing	biological_process	9	ENSGALT00000088578	1	489	3	9398	0.148131
GO:1902031	regulation of NADP metabolic process	biological_process	6	ENSGALT00000084832	1	489	3	9398	0.148131
GO:1905373	ceramide phosphoethanolamine biosynthetic process	biological_process	9	ENSGALT00000017148	1	489	3	9398	0.148131
GO:0019957	C-C chemokine binding	molecular_function	7	ENSGALT00000008506	1	489	3	9398	0.148131
GO:0006198	cAMP catabolic process	biological_process	12	ENSGALT00000018074	1	489	3	9398	0.148131
GO:0000294	nuclear-transcribed mRNA catabolic process, endonucleolytic cleavage-dependent decay	biological_process	12	ENSGALT00000069195	1	489	3	9398	0.148131
GO:2001015	negative regulation of skeletal muscle cell differentiation	biological_process	8	ENSGALT00000085581	1	489	3	9398	0.148131
GO:0090231	regulation of spindle checkpoint	biological_process	8	ENSGALT00000072039	1	489	3	9398	0.148131
GO:0032364	oxygen homeostasis	biological_process	8	ENSGALT00000063143	1	489	3	9398	0.148131
GO:0009447	putrescine catabolic process	biological_process	11	ENSGALT00000075304	1	489	3	9398	0.148131
GO:0046121	deoxyribonucleoside catabolic process	biological_process	10	ENSGALT00000084722	1	489	3	9398	0.148131
GO:0001973	adenosine receptor signaling pathway	biological_process	7	ENSGALT00000028044	1	489	3	9398	0.148131
GO:0035404	histone-serine phosphorylation	biological_process	11	ENSGALT00000017601	1	489	3	9398	0.148131
GO:0004861	cyclin-dependent protein serine/threonine kinase inhibitor activity	molecular_function	8	ENSGALT00000044994	1	489	3	9398	0.148131
GO:0038127	ERBB signaling pathway	biological_process	8	ENSGALT00000024876	1	489	3	9398	0.148131
GO:0048730	epidermis morphogenesis	biological_process	7	ENSGALT00000080250	1	489	3	9398	0.148131
GO:1904417	positive regulation of xenophagy	biological_process	8	ENSGALT00000022327	1	489	3	9398	0.148131
GO:0051156	glucose 6-phosphate metabolic process	biological_process	7	ENSGALT00000006719	1	489	3	9398	0.148131
GO:0003953	NAD+ nucleosidase activity	molecular_function	7	ENSGALT00000083561	1	489	3	9398	0.148131
GO:0035174	histone serine kinase activity	molecular_function	9	ENSGALT00000017601	1	489	3	9398	0.148131
GO:0015301	anion:anion antiporter activity	molecular_function	8	ENSGALT00000013382	1	489	3	9398	0.148131
GO:0019532	oxalate transport	biological_process	11	ENSGALT00000013382	1	489	3	9398	0.148131
GO:0003100	regulation of systemic arterial blood pressure by endothelin	biological_process	9	ENSGALT00000000942	1	489	3	9398	0.148131
GO:0019531	oxalate transmembrane transporter activity	molecular_function	8	ENSGALT00000013382	1	489	3	9398	0.148131
GO:0043522	leucine zipper domain binding	molecular_function	7	ENSGALT00000037892	1	489	3	9398	0.148131
GO:0089701	U2AF	cellular_component	4	ENSGALT00000004312	1	489	3	9398	0.148131
GO:0008198	ferrous iron binding	molecular_function	9	ENSGALT00000076689	1	489	3	9398	0.148131
GO:0061734	parkin-mediated stimulation of mitophagy in response to mitochondrial depolarization	biological_process	13	ENSGALT00000022327	1	489	3	9398	0.148131
GO:0060850	regulation of transcription involved in cell fate commitment	biological_process	10	ENSGALT00000013006	1	489	3	9398	0.148131
GO:0030911	TPR domain binding	molecular_function	6	ENSGALT00000081765	1	489	3	9398	0.148131
GO:0002821	positive regulation of adaptive immune response	biological_process	8	ENSGALT00000069288	1	489	3	9398	0.148131
GO:0001783	B cell apoptotic process	biological_process	9	ENSGALT00000026982	1	489	3	9398	0.148131
GO:0050691	regulation of defense response to virus by host	biological_process	8	ENSGALT00000038637	1	489	3	9398	0.148131
GO:0014891	striated muscle atrophy	biological_process	8	ENSGALT00000002199	1	489	3	9398	0.148131
GO:0016715	oxidoreductase activity, acting on paired donors, with incorporation or reduction of molecular oxygen, reduced ascorbate as one donor, and incorporation of one atom of oxygen	molecular_function	6	ENSGALT00000004596	1	489	3	9398	0.148131
GO:0009881	photoreceptor activity	molecular_function	5	ENSGALT00000002989	1	489	3	9398	0.148131
GO:0006525	arginine metabolic process	biological_process	11	ENSGALT00000080158	1	489	3	9398	0.148131
GO:0045793	positive regulation of cell size	biological_process	7	ENSGALT00000059274	1	489	3	9398	0.148131
GO:0007263	nitric oxide mediated signal transduction	biological_process	7	ENSGALT00000044390	1	489	3	9398	0.148131
GO:0060004	reflex	biological_process	5	ENSGALT00000018362	1	489	3	9398	0.148131
GO:0000815	ESCRT III complex	cellular_component	5	ENSGALT00000000557	1	489	3	9398	0.148131
GO:0036503	ERAD pathway	biological_process	7	ENSGALT00000075766	1	489	3	9398	0.148131
GO:0010649	regulation of cell communication by electrical coupling	biological_process	7	ENSGALT00000036952	1	489	3	9398	0.148131
GO:0019538	protein metabolic process	biological_process	6	ENSGALT00000012184	1	489	3	9398	0.148131
GO:0006825	copper ion transport	biological_process	10	ENSGALT00000030474	1	489	3	9398	0.148131
GO:0019205	nucleobase-containing compound kinase activity	molecular_function	7	ENSGALT00000023329	1	489	3	9398	0.148131
GO:0015129	lactate transmembrane transporter activity	molecular_function	8	ENSGALT00000002634	1	489	3	9398	0.148131
GO:0070236	negative regulation of activation-induced cell death of T cells	biological_process	7	ENSGALT00000042857	1	489	3	9398	0.148131
GO:1903923	positive regulation of protein processing in phagocytic vesicle	biological_process	11	ENSGALT00000002199	1	489	3	9398	0.148131
GO:0071313	cellular response to caffeine	biological_process	7	ENSGALT00000036952	1	489	3	9398	0.148131
GO:0031708	endothelin B receptor binding	molecular_function	9	ENSGALT00000000942	1	489	3	9398	0.148131
GO:0007602	phototransduction	biological_process	5	ENSGALT00000002989	1	489	3	9398	0.148131
GO:0030478	actin cap	cellular_component	6	ENSGALT00000002199	1	489	3	9398	0.148131
GO:0047493	ceramide cholinephosphotransferase activity	molecular_function	7	ENSGALT00000017148	1	489	3	9398	0.148131
GO:0060267	positive regulation of respiratory burst	biological_process	7	ENSGALT00000018840	1	489	3	9398	0.148131
GO:0001672	regulation of chromatin assembly or disassembly	biological_process	10	ENSGALT00000066196	1	489	3	9398	0.148131
GO:0009264	deoxyribonucleotide catabolic process	biological_process	10	ENSGALT00000084722	1	489	3	9398	0.148131
GO:0003835	beta-galactoside alpha-2,6-sialyltransferase activity	molecular_function	7	ENSGALT00000008903	1	489	3	9398	0.148131
GO:0038129	ERBB3 signaling pathway	biological_process	9	ENSGALT00000024876	1	489	3	9398	0.148131
GO:0019287	isopentenyl diphosphate biosynthetic process, mevalonate pathway	biological_process	9	ENSGALT00000086648	1	489	3	9398	0.148131
GO:0004708	MAP kinase kinase activity	molecular_function	9	ENSGALT00000049936	1	489	3	9398	0.148131
GO:0022615	protein to membrane docking	biological_process	5	ENSGALT00000052977	1	489	3	9398	0.148131
GO:0008611	ether lipid biosynthetic process	biological_process	8	ENSGALT00000039957	1	489	3	9398	0.148131
GO:1902455	negative regulation of stem cell population maintenance	biological_process	7	ENSGALT00000083796	1	489	3	9398	0.148131
GO:0060053	neurofilament cytoskeleton	cellular_component	8	ENSGALT00000033905	1	489	3	9398	0.148131
GO:0001609	G protein-coupled adenosine receptor activity	molecular_function	7	ENSGALT00000028044	1	489	3	9398	0.148131
GO:0032825	positive regulation of natural killer cell differentiation	biological_process	10	ENSGALT00000038637	1	489	3	9398	0.148131
GO:0031545	peptidyl-proline 4-dioxygenase activity	molecular_function	8	ENSGALT00000063143	1	489	3	9398	0.148131
GO:0032849	positive regulation of cellular pH reduction	biological_process	7	ENSGALT00000052439	1	489	3	9398	0.148131
GO:0042105	alpha-beta T cell receptor complex	cellular_component	7	ENSGALT00000011996	1	489	3	9398	0.148131
GO:1900180	regulation of protein localization to nucleus	biological_process	8	ENSGALT00000080978	1	489	3	9398	0.148131
GO:0008442	3-hydroxyisobutyrate dehydrogenase activity	molecular_function	7	ENSGALT00000066133	1	489	3	9398	0.148131
GO:0051454	intracellular pH elevation	biological_process	12	ENSGALT00000047691	1	489	3	9398	0.148131
GO:0007595	lactation	biological_process	8	ENSGALT00000088706	1	489	3	9398	0.148131
GO:0035873	lactate transmembrane transport	biological_process	12	ENSGALT00000002634	1	489	3	9398	0.148131
GO:0016684	oxidoreductase activity, acting on peroxide as acceptor	molecular_function	5	ENSGALT00000083827	1	489	3	9398	0.148131
GO:2001070	starch binding	molecular_function	6	ENSGALT00000031806	1	489	3	9398	0.148131
GO:0071244	cellular response to carbon dioxide	biological_process	7	ENSGALT00000052439	1	489	3	9398	0.148131
GO:0031065	positive regulation of histone deacetylation	biological_process	11	ENSGALT00000084111	1	489	3	9398	0.148131
GO:0045948	positive regulation of translational initiation	biological_process	11	ENSGALT00000004312	1	489	3	9398	0.148131
GO:0042129	regulation of T cell proliferation	biological_process	10	ENSGALT00000037300	1	489	3	9398	0.148131
GO:0006400	tRNA modification	biological_process	12	ENSGALT00000046808	1	489	3	9398	0.148131
GO:1990239	steroid hormone binding	molecular_function	6	ENSGALT00000047913	1	489	3	9398	0.148131
GO:0045084	positive regulation of interleukin-12 biosynthetic process	biological_process	9	ENSGALT00000002244	1	489	3	9398	0.148131
GO:0070557	PCNA-p21 complex	cellular_component	4	ENSGALT00000044994	1	489	3	9398	0.148131
GO:0030235	nitric-oxide synthase regulator activity	molecular_function	5	ENSGALT00000081765	1	489	3	9398	0.148131
GO:0010884	positive regulation of lipid storage	biological_process	6	ENSGALT00000069195	1	489	3	9398	0.148131
GO:0071472	cellular response to salt stress	biological_process	7	ENSGALT00000085581	1	489	3	9398	0.148131
GO:0005986	sucrose biosynthetic process	biological_process	9	ENSGALT00000050142	1	489	3	9398	0.148131
GO:0034968	histone lysine methylation	biological_process	12	ENSGALT00000015941	1	489	3	9398	0.148131
GO:1900170	negative regulation of glucocorticoid mediated signaling pathway	biological_process	9	ENSGALT00000085411	1	489	3	9398	0.148131
GO:2001225	regulation of chloride transport	biological_process	9	ENSGALT00000052439	1	489	3	9398	0.148131
GO:0048240	sperm capacitation	biological_process	5	ENSGALT00000047691	1	489	3	9398	0.148131
GO:1902213	positive regulation of prolactin signaling pathway	biological_process	10	ENSGALT00000085411	1	489	3	9398	0.148131
GO:0021889	olfactory bulb interneuron differentiation	biological_process	9	ENSGALT00000088706	1	489	3	9398	0.148131
GO:0006919	activation of cysteine-type endopeptidase activity involved in apoptotic process	biological_process	11	ENSGALT00000014160;ENSGALT00000087078;ENSGALT00000050649	3	489	26	9398	0.150773
GO:0004896	cytokine receptor activity	molecular_function	6	ENSGALT00000007311;ENSGALT00000020381;ENSGALT00000040533	3	489	26	9398	0.150773
GO:0005769	early endosome	cellular_component	8	ENSGALT00000052977;ENSGALT00000088509;ENSGALT00000020498;ENSGALT00000088480;ENSGALT00000054284;ENSGALT00000047691;ENSGALT00000019727	7	489	85	9398	0.152919
GO:0051260	protein homooligomerization	biological_process	8	ENSGALT00000011996;ENSGALT00000055114;ENSGALT00000037259;ENSGALT00000019922;ENSGALT00000037249;ENSGALT00000073163;ENSGALT00000071692	7	489	85	9398	0.152919
GO:0007166	cell surface receptor signaling pathway	biological_process	5	ENSGALT00000014960;ENSGALT00000002784;ENSGALT00000011996;ENSGALT00000043903;ENSGALT00000066692;ENSGALT00000067844	6	489	70	9398	0.155845
GO:0006974	cellular response to DNA damage stimulus	biological_process	6	ENSGALT00000066196;ENSGALT00000043729;ENSGALT00000019727;ENSGALT00000080875;ENSGALT00000028075;ENSGALT00000069195;ENSGALT00000044994;ENSGALT00000067924;ENSGALT00000031766;ENSGALT00000015941;ENSGALT00000087131	11	489	150	9398	0.157924
GO:0016791	phosphatase activity	molecular_function	7	ENSGALT00000087595;ENSGALT00000005168;ENSGALT00000047913;ENSGALT00000050142;ENSGALT00000031806;ENSGALT00000059066;ENSGALT00000008034	7	489	86	9398	0.159549
GO:0006911	phagocytosis, engulfment	biological_process	8	ENSGALT00000002199;ENSGALT00000010834	2	489	14	9398	0.162966
GO:0050905	neuromuscular process	biological_process	6	ENSGALT00000020569;ENSGALT00000088843	2	489	14	9398	0.162966
GO:0000422	autophagy of mitochondrion	biological_process	7	ENSGALT00000059274;ENSGALT00000019038	2	489	14	9398	0.162966
GO:0050998	nitric-oxide synthase binding	molecular_function	6	ENSGALT00000040533;ENSGALT00000007311	2	489	14	9398	0.162966
GO:0035371	microtubule plus-end	cellular_component	7	ENSGALT00000065820;ENSGALT00000072039	2	489	14	9398	0.162966
GO:0050829	defense response to Gram-negative bacterium	biological_process	9	ENSGALT00000034008;ENSGALT00000022327	2	489	14	9398	0.162966
GO:0055072	iron ion homeostasis	biological_process	11	ENSGALT00000062496;ENSGALT00000040255	2	489	14	9398	0.162966
GO:0019882	antigen processing and presentation	biological_process	4	ENSGALT00000007311;ENSGALT00000040533	2	489	14	9398	0.162966
GO:0006108	malate metabolic process	biological_process	9	ENSGALT00000072484;ENSGALT00000084832	2	489	14	9398	0.162966
GO:0003279	cardiac septum development	biological_process	5	ENSGALT00000046692;ENSGALT00000054284	2	489	14	9398	0.162966
GO:0043409	negative regulation of MAPK cascade	biological_process	11	ENSGALT00000087595;ENSGALT00000059066	2	489	14	9398	0.162966
GO:0038083	peptidyl-tyrosine autophosphorylation	biological_process	11	ENSGALT00000033873;ENSGALT00000088706;ENSGALT00000019693	3	489	27	9398	0.163475
GO:0006887	exocytosis	biological_process	7	ENSGALT00000022331;ENSGALT00000078605;ENSGALT00000046692	3	489	27	9398	0.163475
GO:0001540	amyloid-beta binding	molecular_function	6	ENSGALT00000040533;ENSGALT00000089703;ENSGALT00000007311	3	489	27	9398	0.163475
GO:0008203	cholesterol metabolic process	biological_process	8	ENSGALT00000001871;ENSGALT00000089703;ENSGALT00000086648	3	489	27	9398	0.163475
GO:0042752	regulation of circadian rhythm	biological_process	5	ENSGALT00000060522;ENSGALT00000017601;ENSGALT00000002989	3	489	27	9398	0.163475
GO:0051259	protein complex oligomerization	biological_process	7	ENSGALT00000004906;ENSGALT00000026434;ENSGALT00000069195	3	489	27	9398	0.163475
GO:0030276	clathrin binding	molecular_function	5	ENSGALT00000088480;ENSGALT00000020498;ENSGALT00000022331	3	489	27	9398	0.163475
GO:0009267	cellular response to starvation	biological_process	8	ENSGALT00000084111;ENSGALT00000015206;ENSGALT00000017601;ENSGALT00000043218	4	489	42	9398	0.173025
GO:0000381	regulation of alternative mRNA splicing, via spliceosome	biological_process	10	ENSGALT00000030196;ENSGALT00000003362;ENSGALT00000043812;ENSGALT00000046080	4	489	42	9398	0.173025
GO:0016328	lateral plasma membrane	cellular_component	5	ENSGALT00000037249;ENSGALT00000013382;ENSGALT00000052305	3	489	28	9398	0.176481
GO:0016616	oxidoreductase activity, acting on the CH-OH group of donors, NAD or NADP as acceptor	molecular_function	6	ENSGALT00000039415;ENSGALT00000085985;ENSGALT00000072484	3	489	28	9398	0.176481
GO:2001237	negative regulation of extrinsic apoptotic signaling pathway	biological_process	10	ENSGALT00000037300;ENSGALT00000083827;ENSGALT00000059274	3	489	28	9398	0.176481
GO:0042147	retrograde transport, endosome to Golgi	biological_process	8	ENSGALT00000080073;ENSGALT00000071692;ENSGALT00000073163	3	489	28	9398	0.176481
GO:0019897	extrinsic component of plasma membrane	cellular_component	5	ENSGALT00000010834;ENSGALT00000022331	2	489	15	9398	0.181896
GO:0009749	response to glucose	biological_process	9	ENSGALT00000044390;ENSGALT00000084111	2	489	15	9398	0.181896
GO:0033077	T cell differentiation in thymus	biological_process	9	ENSGALT00000002784;ENSGALT00000040255	2	489	15	9398	0.181896
GO:0031593	polyubiquitin modification-dependent protein binding	molecular_function	6	ENSGALT00000022327;ENSGALT00000010512	2	489	15	9398	0.181896
GO:0043153	entrainment of circadian clock by photoperiod	biological_process	8	ENSGALT00000084322;ENSGALT00000073347	2	489	15	9398	0.181896
GO:0001895	retina homeostasis	biological_process	8	ENSGALT00000040255;ENSGALT00000018840	2	489	15	9398	0.181896
GO:0031589	cell-substrate adhesion	biological_process	5	ENSGALT00000037259;ENSGALT00000055114	2	489	15	9398	0.181896
GO:0048026	positive regulation of mRNA splicing, via spliceosome	biological_process	10	ENSGALT00000003362;ENSGALT00000086458	2	489	15	9398	0.181896
GO:0098656	anion transmembrane transport	biological_process	8	ENSGALT00000086509;ENSGALT00000077817	2	489	15	9398	0.181896
GO:0007026	negative regulation of microtubule depolymerization	biological_process	10	ENSGALT00000068606;ENSGALT00000049715	2	489	15	9398	0.181896
GO:0030099	myeloid cell differentiation	biological_process	6	ENSGALT00000009243;ENSGALT00000088509	2	489	15	9398	0.181896
GO:0007269	neurotransmitter secretion	biological_process	6	ENSGALT00000050168;ENSGALT00000049711	2	489	15	9398	0.181896
GO:0006631	fatty acid metabolic process	biological_process	9	ENSGALT00000027680;ENSGALT00000073928;ENSGALT00000086174;ENSGALT00000027985	4	489	43	9398	0.183503
GO:0050728	negative regulation of inflammatory response	biological_process	9	ENSGALT00000086648;ENSGALT00000089703;ENSGALT00000056175;ENSGALT00000043264	4	489	43	9398	0.183503
GO:0034599	cellular response to oxidative stress	biological_process	6	ENSGALT00000020478;ENSGALT00000069195;ENSGALT00000088509;ENSGALT00000083827	4	489	43	9398	0.183503
GO:0035690	cellular response to drug	biological_process	6	ENSGALT00000010491;ENSGALT00000018074;ENSGALT00000017601	3	489	29	9398	0.189761
GO:0004175	endopeptidase activity	molecular_function	7	ENSGALT00000074085;ENSGALT00000017484;ENSGALT00000026434	3	489	29	9398	0.189761
GO:0008344	adult locomotory behavior	biological_process	5	ENSGALT00000008861;ENSGALT00000020478;ENSGALT00000083827	3	489	29	9398	0.189761
GO:0003161	cardiac conduction system development	biological_process	9	ENSGALT00000024876	1	489	4	9398	0.19247
GO:0046825	regulation of protein export from nucleus	biological_process	9	ENSGALT00000004312	1	489	4	9398	0.19247
GO:0014894	response to denervation involved in regulation of muscle adaptation	biological_process	7	ENSGALT00000063305	1	489	4	9398	0.19247
GO:0006751	glutathione catabolic process	biological_process	9	ENSGALT00000045646	1	489	4	9398	0.19247
GO:0048713	regulation of oligodendrocyte differentiation	biological_process	11	ENSGALT00000026982	1	489	4	9398	0.19247
GO:1903748	negative regulation of establishment of protein localization to mitochondrion	biological_process	9	ENSGALT00000087219	1	489	4	9398	0.19247
GO:0008519	ammonium transmembrane transporter activity	molecular_function	7	ENSGALT00000021610	1	489	4	9398	0.19247
GO:0003841	1-acylglycerol-3-phosphate O-acyltransferase activity	molecular_function	9	ENSGALT00000026340	1	489	4	9398	0.19247
GO:0000244	spliceosomal tri-snRNP complex assembly	biological_process	10	ENSGALT00000006026	1	489	4	9398	0.19247
GO:0031404	chloride ion binding	molecular_function	6	ENSGALT00000047022	1	489	4	9398	0.19247
GO:0046208	spermine catabolic process	biological_process	11	ENSGALT00000075304	1	489	4	9398	0.19247
GO:0060339	negative regulation of type I interferon-mediated signaling pathway	biological_process	10	ENSGALT00000058183	1	489	4	9398	0.19247
GO:0004470	malic enzyme activity	molecular_function	7	ENSGALT00000084832	1	489	4	9398	0.19247
GO:0005138	interleukin-6 receptor binding	molecular_function	7	ENSGALT00000083294	1	489	4	9398	0.19247
GO:0031011	Ino80 complex	cellular_component	6	ENSGALT00000028075	1	489	4	9398	0.19247
GO:1990253	cellular response to leucine starvation	biological_process	10	ENSGALT00000043218	1	489	4	9398	0.19247
GO:0031433	telethonin binding	molecular_function	6	ENSGALT00000008397	1	489	4	9398	0.19247
GO:2001135	regulation of endocytic recycling	biological_process	8	ENSGALT00000037249	1	489	4	9398	0.19247
GO:0005219	ryanodine-sensitive calcium-release channel activity	molecular_function	10	ENSGALT00000068256	1	489	4	9398	0.19247
GO:0060644	mammary gland epithelial cell differentiation	biological_process	7	ENSGALT00000088706	1	489	4	9398	0.19247
GO:0035810	positive regulation of urine volume	biological_process	7	ENSGALT00000047022	1	489	4	9398	0.19247
GO:0047499	calcium-independent phospholipase A2 activity	molecular_function	9	ENSGALT00000026970	1	489	4	9398	0.19247
GO:0006796	phosphate-containing compound metabolic process	biological_process	6	ENSGALT00000074232	1	489	4	9398	0.19247
GO:2001034	positive regulation of double-strand break repair via nonhomologous end joining	biological_process	12	ENSGALT00000019727	1	489	4	9398	0.19247
GO:0010759	positive regulation of macrophage chemotaxis	biological_process	9	ENSGALT00000072692	1	489	4	9398	0.19247
GO:0033148	positive regulation of intracellular estrogen receptor signaling pathway	biological_process	10	ENSGALT00000000963	1	489	4	9398	0.19247
GO:0043951	negative regulation of cAMP-mediated signaling	biological_process	10	ENSGALT00000080875	1	489	4	9398	0.19247
GO:0019911	structural constituent of myelin sheath	molecular_function	4	ENSGALT00000060778	1	489	4	9398	0.19247
GO:0045646	regulation of erythrocyte differentiation	biological_process	8	ENSGALT00000040255	1	489	4	9398	0.19247
GO:0046600	negative regulation of centriole replication	biological_process	11	ENSGALT00000072039	1	489	4	9398	0.19247
GO:0032695	negative regulation of interleukin-12 production	biological_process	8	ENSGALT00000072692	1	489	4	9398	0.19247
GO:0001741	XY body	cellular_component	8	ENSGALT00000080875	1	489	4	9398	0.19247
GO:1903377	negative regulation of oxidative stress-induced neuron intrinsic apoptotic signaling pathway	biological_process	11	ENSGALT00000083827	1	489	4	9398	0.19247
GO:0006750	glutathione biosynthetic process	biological_process	9	ENSGALT00000049557	1	489	4	9398	0.19247
GO:0045324	late endosome to vacuole transport	biological_process	7	ENSGALT00000000557	1	489	4	9398	0.19247
GO:0042406	extrinsic component of endoplasmic reticulum membrane	cellular_component	6	ENSGALT00000069195	1	489	4	9398	0.19247
GO:0000303	response to superoxide	biological_process	8	ENSGALT00000027985	1	489	4	9398	0.19247
GO:0004532	exoribonuclease activity	molecular_function	8	ENSGALT00000069195	1	489	4	9398	0.19247
GO:0002690	positive regulation of leukocyte chemotaxis	biological_process	8	ENSGALT00000000942	1	489	4	9398	0.19247
GO:0034773	histone H4-K20 trimethylation	biological_process	13	ENSGALT00000088353	1	489	4	9398	0.19247
GO:0005849	mRNA cleavage factor complex	cellular_component	4	ENSGALT00000016192	1	489	4	9398	0.19247
GO:0045580	regulation of T cell differentiation	biological_process	9	ENSGALT00000038637	1	489	4	9398	0.19247
GO:0042578	phosphoric ester hydrolase activity	molecular_function	6	ENSGALT00000050142	1	489	4	9398	0.19247
GO:0021842	chemorepulsion involved in interneuron migration from the subpallium to the cortex	biological_process	7	ENSGALT00000024876	1	489	4	9398	0.19247
GO:0008272	sulfate transport	biological_process	9	ENSGALT00000013382	1	489	4	9398	0.19247
GO:1904493	tetrahydrofolyl-poly(glutamate) polymer binding	molecular_function	4	ENSGALT00000090011	1	489	4	9398	0.19247
GO:0004616	phosphogluconate dehydrogenase (decarboxylating) activity	molecular_function	7	ENSGALT00000066133	1	489	4	9398	0.19247
GO:0046474	glycerophospholipid biosynthetic process	biological_process	9	ENSGALT00000039957	1	489	4	9398	0.19247
GO:0036376	sodium ion export across plasma membrane	biological_process	11	ENSGALT00000047913	1	489	4	9398	0.19247
GO:0017121	plasma membrane phospholipid scrambling	biological_process	7	ENSGALT00000011008	1	489	4	9398	0.19247
GO:0035871	protein K11-linked deubiquitination	biological_process	10	ENSGALT00000085384	1	489	4	9398	0.19247
GO:1901522	positive regulation of transcription from RNA polymerase II promoter involved in cellular response to chemical stimulus	biological_process	11	ENSGALT00000059924	1	489	4	9398	0.19247
GO:0035313	wound healing, spreading of epidermal cells	biological_process	8	ENSGALT00000001401	1	489	4	9398	0.19247
GO:0014826	vein smooth muscle contraction	biological_process	9	ENSGALT00000000942	1	489	4	9398	0.19247
GO:0015670	carbon dioxide transport	biological_process	7	ENSGALT00000052439	1	489	4	9398	0.19247
GO:0004471	malate dehydrogenase (decarboxylating) (NAD+) activity	molecular_function	8	ENSGALT00000084832	1	489	4	9398	0.19247
GO:0004064	arylesterase activity	molecular_function	7	ENSGALT00000052439	1	489	4	9398	0.19247
GO:0042551	neuron maturation	biological_process	6	ENSGALT00000020478	1	489	4	9398	0.19247
GO:0050891	multicellular organismal water homeostasis	biological_process	8	ENSGALT00000047691	1	489	4	9398	0.19247
GO:0034450	ubiquitin-ubiquitin ligase activity	molecular_function	8	ENSGALT00000004906	1	489	4	9398	0.19247
GO:0071383	cellular response to steroid hormone stimulus	biological_process	7	ENSGALT00000047913	1	489	4	9398	0.19247
GO:0048406	nerve growth factor binding	molecular_function	7	ENSGALT00000074085	1	489	4	9398	0.19247
GO:0035357	peroxisome proliferator activated receptor signaling pathway	biological_process	6	ENSGALT00000059924	1	489	4	9398	0.19247
GO:0043367	CD4-positive, alpha-beta T cell differentiation	biological_process	10	ENSGALT00000018362	1	489	4	9398	0.19247
GO:0003938	IMP dehydrogenase activity	molecular_function	7	ENSGALT00000084607	1	489	4	9398	0.19247
GO:0043654	recognition of apoptotic cell	biological_process	6	ENSGALT00000002784	1	489	4	9398	0.19247
GO:0001780	neutrophil homeostasis	biological_process	5	ENSGALT00000018074	1	489	4	9398	0.19247
GO:0004473	malate dehydrogenase (decarboxylating) (NADP+) activity	molecular_function	8	ENSGALT00000084832	1	489	4	9398	0.19247
GO:0005391	sodium:potassium-exchanging ATPase activity	molecular_function	11	ENSGALT00000047913	1	489	4	9398	0.19247
GO:1904292	regulation of ERAD pathway	biological_process	11	ENSGALT00000066090	1	489	4	9398	0.19247
GO:0006826	iron ion transport	biological_process	10	ENSGALT00000040255	1	489	4	9398	0.19247
GO:0046641	positive regulation of alpha-beta T cell proliferation	biological_process	12	ENSGALT00000011996	1	489	4	9398	0.19247
GO:0090666	scaRNA localization to Cajal body	biological_process	8	ENSGALT00000014324	1	489	4	9398	0.19247
GO:0060244	negative regulation of cell proliferation involved in contact inhibition	biological_process	8	ENSGALT00000000963	1	489	4	9398	0.19247
GO:0044390	ubiquitin-like protein conjugating enzyme binding	molecular_function	6	ENSGALT00000083827	1	489	4	9398	0.19247
GO:0019229	regulation of vasoconstriction	biological_process	9	ENSGALT00000000942	1	489	4	9398	0.19247
GO:0021545	cranial nerve development	biological_process	6	ENSGALT00000001401	1	489	4	9398	0.19247
GO:1903351	cellular response to dopamine	biological_process	7	ENSGALT00000037892	1	489	4	9398	0.19247
GO:0010891	negative regulation of sequestering of triglyceride	biological_process	7	ENSGALT00000079363	1	489	4	9398	0.19247
GO:2000394	positive regulation of lamellipodium morphogenesis	biological_process	7	ENSGALT00000052305	1	489	4	9398	0.19247
GO:0021781	glial cell fate commitment	biological_process	6	ENSGALT00000024876	1	489	4	9398	0.19247
GO:2001014	regulation of skeletal muscle cell differentiation	biological_process	7	ENSGALT00000060522	1	489	4	9398	0.19247
GO:0035520	monoubiquitinated protein deubiquitination	biological_process	10	ENSGALT00000061318	1	489	4	9398	0.19247
GO:0032230	positive regulation of synaptic transmission, GABAergic	biological_process	10	ENSGALT00000052439	1	489	4	9398	0.19247
GO:1903208	negative regulation of hydrogen peroxide-induced neuron death	biological_process	10	ENSGALT00000083827	1	489	4	9398	0.19247
GO:0046826	negative regulation of protein export from nucleus	biological_process	10	ENSGALT00000083827	1	489	4	9398	0.19247
GO:0014816	skeletal muscle satellite cell differentiation	biological_process	7	ENSGALT00000010138	1	489	4	9398	0.19247
GO:0060628	regulation of ER to Golgi vesicle-mediated transport	biological_process	8	ENSGALT00000075766	1	489	4	9398	0.19247
GO:1904492	Ac-Asp-Glu binding	molecular_function	6	ENSGALT00000090011	1	489	4	9398	0.19247
GO:0045542	positive regulation of cholesterol biosynthetic process	biological_process	11	ENSGALT00000084111	1	489	4	9398	0.19247
GO:1901077	regulation of relaxation of muscle	biological_process	8	ENSGALT00000027729	1	489	4	9398	0.19247
GO:0097368	establishment of Sertoli cell barrier	biological_process	8	ENSGALT00000088353	1	489	4	9398	0.19247
GO:0046939	nucleotide phosphorylation	biological_process	8	ENSGALT00000023329	1	489	4	9398	0.19247
GO:0002456	T cell mediated immunity	biological_process	7	ENSGALT00000067844	1	489	4	9398	0.19247
GO:0042053	regulation of dopamine metabolic process	biological_process	9	ENSGALT00000020478	1	489	4	9398	0.19247
GO:0097264	self proteolysis	biological_process	8	ENSGALT00000085581	1	489	4	9398	0.19247
GO:0044233	mitochondria-associated endoplasmic reticulum membrane	cellular_component	5	ENSGALT00000015206	1	489	4	9398	0.19247
GO:0016486	peptide hormone processing	biological_process	8	ENSGALT00000074085	1	489	4	9398	0.19247
GO:0032609	interferon-gamma production	biological_process	5	ENSGALT00000042658	1	489	4	9398	0.19247
GO:0072488	ammonium transmembrane transport	biological_process	9	ENSGALT00000021610	1	489	4	9398	0.19247
GO:0008376	acetylgalactosaminyltransferase activity	molecular_function	7	ENSGALT00000022610	1	489	4	9398	0.19247
GO:0006760	folic acid-containing compound metabolic process	biological_process	6	ENSGALT00000090011	1	489	4	9398	0.19247
GO:0036124	histone H3-K9 trimethylation	biological_process	13	ENSGALT00000088353	1	489	4	9398	0.19247
GO:0034341	response to interferon-gamma	biological_process	7	ENSGALT00000019922	1	489	4	9398	0.19247
GO:0042711	maternal behavior	biological_process	6	ENSGALT00000085411	1	489	4	9398	0.19247
GO:0001659	temperature homeostasis	biological_process	5	ENSGALT00000000942	1	489	4	9398	0.19247
GO:0051660	establishment of centrosome localization	biological_process	7	ENSGALT00000003437	1	489	4	9398	0.19247
GO:0006574	valine catabolic process	biological_process	11	ENSGALT00000066133	1	489	4	9398	0.19247
GO:0002377	immunoglobulin production	biological_process	5	ENSGALT00000009519	1	489	4	9398	0.19247
GO:0021592	fourth ventricle development	biological_process	5	ENSGALT00000046692	1	489	4	9398	0.19247
GO:0005579	membrane attack complex	cellular_component	6	ENSGALT00000023947	1	489	4	9398	0.19247
GO:0021953	central nervous system neuron differentiation	biological_process	7	ENSGALT00000020478	1	489	4	9398	0.19247
GO:0031647	regulation of protein stability	biological_process	5	ENSGALT00000086458;ENSGALT00000084111;ENSGALT00000006026;ENSGALT00000088401	4	489	44	9398	0.194182
GO:0008283	cell population proliferation	biological_process	3	ENSGALT00000040533;ENSGALT00000007311;ENSGALT00000014487;ENSGALT00000074085;ENSGALT00000045256;ENSGALT00000075597;ENSGALT00000046692	7	489	91	9398	0.194549
GO:0005789	endoplasmic reticulum membrane	cellular_component	5	ENSGALT00000054390;ENSGALT00000083294;ENSGALT00000004906;ENSGALT00000047691;ENSGALT00000066090;ENSGALT00000004596;ENSGALT00000046180;ENSGALT00000019593;ENSGALT00000049250;ENSGALT00000065813	10	489	141	9398	0.198761
GO:0016311	dephosphorylation	biological_process	7	ENSGALT00000050142;ENSGALT00000031806;ENSGALT00000008034;ENSGALT00000006051;ENSGALT00000005168;ENSGALT00000059066;ENSGALT00000065813;ENSGALT00000087595	8	489	108	9398	0.199651
GO:0098641	cadherin binding involved in cell-cell adhesion	molecular_function	7	ENSGALT00000071398;ENSGALT00000046346	2	489	16	9398	0.201125
GO:0017127	cholesterol transporter activity	molecular_function	6	ENSGALT00000089703;ENSGALT00000001871	2	489	16	9398	0.201125
GO:0045445	myoblast differentiation	biological_process	6	ENSGALT00000010491;ENSGALT00000089703	2	489	16	9398	0.201125
GO:2000463	positive regulation of excitatory postsynaptic potential	biological_process	9	ENSGALT00000049711;ENSGALT00000050168	2	489	16	9398	0.201125
GO:0030521	androgen receptor signaling pathway	biological_process	7	ENSGALT00000003362;ENSGALT00000087219	2	489	16	9398	0.201125
GO:0005044	scavenger receptor activity	molecular_function	4	ENSGALT00000008506;ENSGALT00000026295	2	489	16	9398	0.201125
GO:0051371	muscle alpha-actinin binding	molecular_function	8	ENSGALT00000040700;ENSGALT00000026360	2	489	16	9398	0.201125
GO:2001223	negative regulation of neuron migration	biological_process	9	ENSGALT00000024876;ENSGALT00000088706	2	489	16	9398	0.201125
GO:0048661	positive regulation of smooth muscle cell proliferation	biological_process	8	ENSGALT00000008808;ENSGALT00000001401	2	489	16	9398	0.201125
GO:0043123	positive regulation of I-kappaB kinase/NF-kappaB signaling	biological_process	10	ENSGALT00000086350;ENSGALT00000002385;ENSGALT00000005095;ENSGALT00000019296;ENSGALT00000040533;ENSGALT00000007311	6	489	76	9398	0.202686
GO:0043034	costamere	cellular_component	5	ENSGALT00000084584;ENSGALT00000086155;ENSGALT00000033905	3	489	30	9398	0.203284
GO:0030170	pyridoxal phosphate binding	molecular_function	6	ENSGALT00000007326;ENSGALT00000015385;ENSGALT00000075974	3	489	30	9398	0.203284
GO:0000151	ubiquitin ligase complex	cellular_component	5	ENSGALT00000086458;ENSGALT00000087219;ENSGALT00000011269;ENSGALT00000017154	4	489	45	9398	0.205049
GO:0007005	mitochondrion organization	biological_process	6	ENSGALT00000083827;ENSGALT00000055263;ENSGALT00000088509;ENSGALT00000020569	4	489	45	9398	0.205049
GO:0005819	spindle	cellular_component	6	ENSGALT00000046692;ENSGALT00000087131;ENSGALT00000067924;ENSGALT00000045256	4	489	45	9398	0.205049
GO:0001725	stress fiber	cellular_component	7	ENSGALT00000046692;ENSGALT00000066093;ENSGALT00000003437;ENSGALT00000067435;ENSGALT00000088724	5	489	61	9398	0.21025
GO:0010468	regulation of gene expression	biological_process	7	ENSGALT00000020478;ENSGALT00000017601;ENSGALT00000069706;ENSGALT00000019502;ENSGALT00000069195;ENSGALT00000002244;ENSGALT00000039726;ENSGALT00000042658	8	489	110	9398	0.213345
GO:0051082	unfolded protein binding	molecular_function	5	ENSGALT00000027986;ENSGALT00000086458;ENSGALT00000087219;ENSGALT00000014324	4	489	46	9398	0.216088
GO:0003924	GTPase activity	molecular_function	9	ENSGALT00000002349;ENSGALT00000022632;ENSGALT00000001016;ENSGALT00000088843;ENSGALT00000047919;ENSGALT00000020960;ENSGALT00000084478;ENSGALT00000018477;ENSGALT00000002385;ENSGALT00000043218;ENSGALT00000019922	11	489	161	9398	0.216889
GO:0048365	Rac GTPase binding	molecular_function	10	ENSGALT00000052305;ENSGALT00000000963;ENSGALT00000024865	3	489	31	9398	0.217022
GO:0006898	receptor-mediated endocytosis	biological_process	8	ENSGALT00000054284;ENSGALT00000026295;ENSGALT00000008506	3	489	31	9398	0.217022
GO:0043161	proteasome-mediated ubiquitin-dependent protein catabolic process	biological_process	11	ENSGALT00000061864;ENSGALT00000026614;ENSGALT00000017154;ENSGALT00000037540;ENSGALT00000080875	5	489	62	9398	0.219731
GO:0071480	cellular response to gamma radiation	biological_process	8	ENSGALT00000066196;ENSGALT00000044994	2	489	17	9398	0.220572
GO:0005254	chloride channel activity	molecular_function	8	ENSGALT00000013382;ENSGALT00000047691	2	489	17	9398	0.220572
GO:1904667	negative regulation of ubiquitin protein ligase activity	biological_process	13	ENSGALT00000067924;ENSGALT00000087131	2	489	17	9398	0.220572
GO:0042130	negative regulation of T cell proliferation	biological_process	11	ENSGALT00000013006;ENSGALT00000026982	2	489	17	9398	0.220572
GO:0051290	protein heterotetramerization	biological_process	9	ENSGALT00000007311;ENSGALT00000040533	2	489	17	9398	0.220572
GO:0030971	receptor tyrosine kinase binding	molecular_function	6	ENSGALT00000088257;ENSGALT00000011909	2	489	17	9398	0.220572
GO:0001662	behavioral fear response	biological_process	7	ENSGALT00000077817;ENSGALT00000086509	2	489	17	9398	0.220572
GO:0061178	regulation of insulin secretion involved in cellular response to glucose stimulus	biological_process	6	ENSGALT00000050168;ENSGALT00000049711	2	489	17	9398	0.220572
GO:0045597	positive regulation of cell differentiation	biological_process	7	ENSGALT00000043264;ENSGALT00000042658	2	489	17	9398	0.220572
GO:0006807	nitrogen compound metabolic process	biological_process	4	ENSGALT00000048188;ENSGALT00000022669	2	489	17	9398	0.220572
GO:0010575	positive regulation of vascular endothelial growth factor production	biological_process	8	ENSGALT00000028044;ENSGALT00000037892	2	489	17	9398	0.220572
GO:2000378	negative regulation of reactive oxygen species metabolic process	biological_process	8	ENSGALT00000086509;ENSGALT00000077817	2	489	17	9398	0.220572
GO:0030041	actin filament polymerization	biological_process	8	ENSGALT00000002199;ENSGALT00000053187	2	489	17	9398	0.220572
GO:0005859	muscle myosin complex	cellular_component	6	ENSGALT00000040700;ENSGALT00000026360	2	489	17	9398	0.220572
GO:0016592	mediator complex	cellular_component	4	ENSGALT00000078052;ENSGALT00000003362	2	489	17	9398	0.220572
GO:0000785	chromatin	cellular_component	6	ENSGALT00000083827;ENSGALT00000080875;ENSGALT00000040656;ENSGALT00000000557;ENSGALT00000018362	5	489	63	9398	0.22934
GO:0045860	positive regulation of protein kinase activity	biological_process	11	ENSGALT00000049936;ENSGALT00000024876;ENSGALT00000044994	3	489	32	9398	0.230946
GO:0047485	protein N-terminus binding	molecular_function	5	ENSGALT00000023648;ENSGALT00000037259;ENSGALT00000055114	3	489	32	9398	0.230946
GO:0060041	retina development in camera-type eye	biological_process	5	ENSGALT00000046692;ENSGALT00000002784;ENSGALT00000020569	3	489	32	9398	0.230946
GO:0035914	skeletal muscle cell differentiation	biological_process	6	ENSGALT00000010138;ENSGALT00000010491;ENSGALT00000042658	3	489	32	9398	0.230946
GO:0033188	sphingomyelin synthase activity	molecular_function	7	ENSGALT00000017148	1	489	5	9398	0.234505
GO:0051127	positive regulation of actin nucleation	biological_process	10	ENSGALT00000002199	1	489	5	9398	0.234505
GO:0042532	negative regulation of tyrosine phosphorylation of STAT protein	biological_process	11	ENSGALT00000043264	1	489	5	9398	0.234505
GO:0004687	myosin light chain kinase activity	molecular_function	9	ENSGALT00000010138	1	489	5	9398	0.234505
GO:0021894	cerebral cortex GABAergic interneuron development	biological_process	9	ENSGALT00000088843	1	489	5	9398	0.234505
GO:2000323	negative regulation of glucocorticoid receptor signaling pathway	biological_process	10	ENSGALT00000037540	1	489	5	9398	0.234505
GO:0034190	apolipoprotein receptor binding	molecular_function	6	ENSGALT00000089703	1	489	5	9398	0.234505
GO:0051549	positive regulation of keratinocyte migration	biological_process	10	ENSGALT00000001401	1	489	5	9398	0.234505
GO:1901247	negative regulation of lung ciliated cell differentiation	biological_process	9	ENSGALT00000089703	1	489	5	9398	0.234505
GO:1904628	cellular response to phorbol 13-acetate 12-myristate	biological_process	7	ENSGALT00000069195	1	489	5	9398	0.234505
GO:0045213	neurotransmitter receptor metabolic process	biological_process	8	ENSGALT00000024876	1	489	5	9398	0.234505
GO:0043616	keratinocyte proliferation	biological_process	5	ENSGALT00000008808	1	489	5	9398	0.234505
GO:0033391	chromatoid body	cellular_component	8	ENSGALT00000037540	1	489	5	9398	0.234505
GO:0008035	high-density lipoprotein particle binding	molecular_function	7	ENSGALT00000089703	1	489	5	9398	0.234505
GO:0050896	response to stimulus	biological_process	3	ENSGALT00000002989	1	489	5	9398	0.234505
GO:0002740	negative regulation of cytokine secretion involved in immune response	biological_process	9	ENSGALT00000089703	1	489	5	9398	0.234505
GO:0032464	positive regulation of protein homooligomerization	biological_process	9	ENSGALT00000002385	1	489	5	9398	0.234505
GO:0035093	spermatogenesis, exchange of chromosomal proteins	biological_process	5	ENSGALT00000043729	1	489	5	9398	0.234505
GO:0060354	negative regulation of cell adhesion molecule production	biological_process	7	ENSGALT00000089703	1	489	5	9398	0.234505
GO:0050848	regulation of calcium-mediated signaling	biological_process	9	ENSGALT00000072692	1	489	5	9398	0.234505
GO:1903432	regulation of TORC1 signaling	biological_process	10	ENSGALT00000040656	1	489	5	9398	0.234505
GO:0071376	cellular response to corticotropin-releasing hormone stimulus	biological_process	8	ENSGALT00000020478	1	489	5	9398	0.234505
GO:0050798	activated T cell proliferation	biological_process	9	ENSGALT00000018362	1	489	5	9398	0.234505
GO:0044788	modulation by host of viral process	biological_process	7	ENSGALT00000086458	1	489	5	9398	0.234505
GO:0061738	late endosomal microautophagy	biological_process	7	ENSGALT00000086458	1	489	5	9398	0.234505
GO:0097629	extrinsic component of omegasome membrane	cellular_component	6	ENSGALT00000015206	1	489	5	9398	0.234505
GO:0061740	protein targeting to lysosome involved in chaperone-mediated autophagy	biological_process	14	ENSGALT00000086458	1	489	5	9398	0.234505
GO:0015108	chloride transmembrane transporter activity	molecular_function	8	ENSGALT00000047691	1	489	5	9398	0.234505
GO:0000813	ESCRT I complex	cellular_component	5	ENSGALT00000022194	1	489	5	9398	0.234505
GO:0099512	supramolecular fiber	cellular_component	5	ENSGALT00000008808	1	489	5	9398	0.234505
GO:0017128	phospholipid scramblase activity	molecular_function	6	ENSGALT00000011008	1	489	5	9398	0.234505
GO:0035326	enhancer binding	molecular_function	8	ENSGALT00000056175	1	489	5	9398	0.234505
GO:0031466	Cul5-RING ubiquitin ligase complex	cellular_component	7	ENSGALT00000011269	1	489	5	9398	0.234505
GO:0030628	pre-mRNA 3'-splice site binding	molecular_function	8	ENSGALT00000004312	1	489	5	9398	0.234505
GO:0060087	relaxation of vascular smooth muscle	biological_process	8	ENSGALT00000028044	1	489	5	9398	0.234505
GO:0032804	negative regulation of low-density lipoprotein particle receptor catabolic process	biological_process	10	ENSGALT00000074085	1	489	5	9398	0.234505
GO:1903428	positive regulation of reactive oxygen species biosynthetic process	biological_process	8	ENSGALT00000083827	1	489	5	9398	0.234505
GO:0006883	cellular sodium ion homeostasis	biological_process	11	ENSGALT00000047913	1	489	5	9398	0.234505
GO:0050718	positive regulation of interleukin-1 beta secretion	biological_process	10	ENSGALT00000006719	1	489	5	9398	0.234505
GO:0002950	ceramide phosphoethanolamine synthase activity	molecular_function	7	ENSGALT00000017148	1	489	5	9398	0.234505
GO:0060193	positive regulation of lipase activity	biological_process	8	ENSGALT00000002385	1	489	5	9398	0.234505
GO:0019217	regulation of fatty acid metabolic process	biological_process	8	ENSGALT00000084111	1	489	5	9398	0.234505
GO:0042634	regulation of hair cycle	biological_process	6	ENSGALT00000037540	1	489	5	9398	0.234505
GO:0008276	protein methyltransferase activity	molecular_function	7	ENSGALT00000028312	1	489	5	9398	0.234505
GO:0055118	negative regulation of cardiac muscle contraction	biological_process	10	ENSGALT00000069195	1	489	5	9398	0.234505
GO:0030899	calcium-dependent ATPase activity	molecular_function	11	ENSGALT00000010619	1	489	5	9398	0.234505
GO:0032461	positive regulation of protein oligomerization	biological_process	8	ENSGALT00000018840	1	489	5	9398	0.234505
GO:0004017	adenylate kinase activity	molecular_function	8	ENSGALT00000023329	1	489	5	9398	0.234505
GO:0005536	glucose binding	molecular_function	6	ENSGALT00000006719	1	489	5	9398	0.234505
GO:0071168	protein localization to chromatin	biological_process	9	ENSGALT00000000557	1	489	5	9398	0.234505
GO:0001867	complement activation, lectin pathway	biological_process	6	ENSGALT00000023545	1	489	5	9398	0.234505
GO:0051345	positive regulation of hydrolase activity	biological_process	7	ENSGALT00000089703	1	489	5	9398	0.234505
GO:0044255	cellular lipid metabolic process	biological_process	6	ENSGALT00000056175	1	489	5	9398	0.234505
GO:0030300	regulation of intestinal cholesterol absorption	biological_process	10	ENSGALT00000089703	1	489	5	9398	0.234505
GO:0010225	response to UV-C	biological_process	8	ENSGALT00000028075	1	489	5	9398	0.234505
GO:0070296	sarcoplasmic reticulum calcium ion transport	biological_process	11	ENSGALT00000027729	1	489	5	9398	0.234505
GO:0035925	mRNA 3'-UTR AU-rich region binding	molecular_function	9	ENSGALT00000069195	1	489	5	9398	0.234505
GO:0016528	sarcoplasm	cellular_component	6	ENSGALT00000002199	1	489	5	9398	0.234505
GO:0032911	negative regulation of transforming growth factor beta1 production	biological_process	9	ENSGALT00000074085	1	489	5	9398	0.234505
GO:1990782	protein tyrosine kinase binding	molecular_function	8	ENSGALT00000081765	1	489	5	9398	0.234505
GO:0009083	branched-chain amino acid catabolic process	biological_process	10	ENSGALT00000066133	1	489	5	9398	0.234505
GO:0015695	organic cation transport	biological_process	8	ENSGALT00000021610	1	489	5	9398	0.234505
GO:0031669	cellular response to nutrient levels	biological_process	7	ENSGALT00000017601	1	489	5	9398	0.234505
GO:0042171	lysophosphatidic acid acyltransferase activity	molecular_function	8	ENSGALT00000079363	1	489	5	9398	0.234505
GO:0070653	high-density lipoprotein particle receptor binding	molecular_function	7	ENSGALT00000089703	1	489	5	9398	0.234505
GO:0044214	spanning component of plasma membrane	cellular_component	7	ENSGALT00000037249	1	489	5	9398	0.234505
GO:0051899	membrane depolarization	biological_process	6	ENSGALT00000083827	1	489	5	9398	0.234505
GO:0070644	vitamin D response element binding	molecular_function	11	ENSGALT00000059924	1	489	5	9398	0.234505
GO:0000930	gamma-tubulin complex	cellular_component	4	ENSGALT00000018074	1	489	5	9398	0.234505
GO:0051026	chiasma assembly	biological_process	6	ENSGALT00000080875	1	489	5	9398	0.234505
GO:0060261	positive regulation of transcription initiation from RNA polymerase II promoter	biological_process	11	ENSGALT00000009243	1	489	5	9398	0.234505
GO:0006729	tetrahydrobiopterin biosynthetic process	biological_process	8	ENSGALT00000019922	1	489	5	9398	0.234505
GO:0051923	sulfation	biological_process	6	ENSGALT00000074605	1	489	5	9398	0.234505
GO:0004115	3',5'-cyclic-AMP phosphodiesterase activity	molecular_function	10	ENSGALT00000018074	1	489	5	9398	0.234505
GO:0045861	negative regulation of proteolysis	biological_process	9	ENSGALT00000056175	1	489	5	9398	0.234505
GO:0070382	exocytic vesicle	cellular_component	8	ENSGALT00000022331	1	489	5	9398	0.234505
GO:0097067	cellular response to thyroid hormone stimulus	biological_process	7	ENSGALT00000087827	1	489	5	9398	0.234505
GO:0060333	interferon-gamma-mediated signaling pathway	biological_process	7	ENSGALT00000002244	1	489	5	9398	0.234505
GO:0043125	ErbB-3 class receptor binding	molecular_function	6	ENSGALT00000024876	1	489	5	9398	0.234505
GO:0030172	troponin C binding	molecular_function	6	ENSGALT00000010619	1	489	5	9398	0.234505
GO:1905342	positive regulation of protein localization to kinetochore	biological_process	7	ENSGALT00000026434	1	489	5	9398	0.234505
GO:0051048	negative regulation of secretion	biological_process	8	ENSGALT00000024876	1	489	5	9398	0.234505
GO:0048247	lymphocyte chemotaxis	biological_process	6	ENSGALT00000041383	1	489	5	9398	0.234505
GO:0018206	peptidyl-methionine modification	biological_process	10	ENSGALT00000089703	1	489	5	9398	0.234505
GO:0030856	regulation of epithelial cell differentiation	biological_process	7	ENSGALT00000014160	1	489	5	9398	0.234505
GO:0006526	arginine biosynthetic process	biological_process	12	ENSGALT00000080158	1	489	5	9398	0.234505
GO:0018027	peptidyl-lysine dimethylation	biological_process	12	ENSGALT00000015941	1	489	5	9398	0.234505
GO:0001916	positive regulation of T cell mediated cytotoxicity	biological_process	8	ENSGALT00000040255	1	489	5	9398	0.234505
GO:0071801	regulation of podosome assembly	biological_process	7	ENSGALT00000002199	1	489	5	9398	0.234505
GO:0090399	replicative senescence	biological_process	6	ENSGALT00000044994	1	489	5	9398	0.234505
GO:0008211	glucocorticoid metabolic process	biological_process	7	ENSGALT00000089703	1	489	5	9398	0.234505
GO:0006475	internal protein amino acid acetylation	biological_process	11	ENSGALT00000072484	1	489	5	9398	0.234505
GO:0021702	cerebellar Purkinje cell differentiation	biological_process	7	ENSGALT00000020569	1	489	5	9398	0.234505
GO:0060228	phosphatidylcholine-sterol O-acyltransferase activator activity	molecular_function	6	ENSGALT00000089703	1	489	5	9398	0.234505
GO:0002741	positive regulation of cytokine secretion involved in immune response	biological_process	9	ENSGALT00000006719	1	489	5	9398	0.234505
GO:0007512	adult heart development	biological_process	7	ENSGALT00000046692	1	489	5	9398	0.234505
GO:0042267	natural killer cell mediated cytotoxicity	biological_process	5	ENSGALT00000051074	1	489	5	9398	0.234505
GO:1903169	regulation of calcium ion transmembrane transport	biological_process	10	ENSGALT00000043903	1	489	5	9398	0.234505
GO:0071425	hematopoietic stem cell proliferation	biological_process	5	ENSGALT00000011269	1	489	5	9398	0.234505
GO:0050927	positive regulation of positive chemotaxis	biological_process	9	ENSGALT00000008808	1	489	5	9398	0.234505
GO:0090161	Golgi ribbon formation	biological_process	7	ENSGALT00000022327	1	489	5	9398	0.234505
GO:2000121	regulation of removal of superoxide radicals	biological_process	9	ENSGALT00000019922	1	489	5	9398	0.234505
GO:1904468	negative regulation of tumor necrosis factor secretion	biological_process	10	ENSGALT00000069195	1	489	5	9398	0.234505
GO:0045602	negative regulation of endothelial cell differentiation	biological_process	9	ENSGALT00000014160	1	489	5	9398	0.234505
GO:0048020	CCR chemokine receptor binding	molecular_function	8	ENSGALT00000041383	1	489	5	9398	0.234505
GO:0007034	vacuolar transport	biological_process	6	ENSGALT00000000557	1	489	5	9398	0.234505
GO:0046651	lymphocyte proliferation	biological_process	6	ENSGALT00000084607	1	489	5	9398	0.234505
GO:0010903	negative regulation of very-low-density lipoprotein particle remodeling	biological_process	8	ENSGALT00000089703	1	489	5	9398	0.234505
GO:0006629	lipid metabolic process	biological_process	5	ENSGALT00000074605;ENSGALT00000086648;ENSGALT00000089703;ENSGALT00000026970;ENSGALT00000011534;ENSGALT00000078625;ENSGALT00000039957;ENSGALT00000002634	8	489	113	9398	0.234532
GO:0000187	activation of MAPK activity	biological_process	13	ENSGALT00000071692;ENSGALT00000049936;ENSGALT00000024876;ENSGALT00000073163	4	489	48	9398	0.238624
GO:0003714	transcription corepressor activity	molecular_function	5	ENSGALT00000073347;ENSGALT00000019502;ENSGALT00000088257;ENSGALT00000010491;ENSGALT00000011909	5	489	64	9398	0.239069
GO:0019894	kinesin binding	molecular_function	6	ENSGALT00000073163;ENSGALT00000071692	2	489	18	9398	0.240161
GO:0042734	presynaptic membrane	cellular_component	5	ENSGALT00000049711;ENSGALT00000050168	2	489	18	9398	0.240161
GO:0071479	cellular response to ionizing radiation	biological_process	7	ENSGALT00000044994;ENSGALT00000037540	2	489	18	9398	0.240161
GO:0004177	aminopeptidase activity	molecular_function	8	ENSGALT00000012184;ENSGALT00000083294	2	489	18	9398	0.240161
GO:0005778	peroxisomal membrane	cellular_component	8	ENSGALT00000084607;ENSGALT00000039957	2	489	18	9398	0.240161
GO:0045499	chemorepellent activity	molecular_function	7	ENSGALT00000024876;ENSGALT00000089703	2	489	18	9398	0.240161
GO:0005543	phospholipid binding	molecular_function	5	ENSGALT00000022331;ENSGALT00000026970;ENSGALT00000089703	3	489	33	9398	0.245027
GO:0031072	heat shock protein binding	molecular_function	5	ENSGALT00000089703;ENSGALT00000087219;ENSGALT00000086458	3	489	33	9398	0.245027
GO:0051603	proteolysis involved in cellular protein catabolic process	biological_process	8	ENSGALT00000047711;ENSGALT00000087306;ENSGALT00000087827	3	489	33	9398	0.245027
GO:0007416	synapse assembly	biological_process	6	ENSGALT00000024876;ENSGALT00000050168;ENSGALT00000049711	3	489	33	9398	0.245027
GO:0007283	spermatogenesis	biological_process	7	ENSGALT00000037540;ENSGALT00000045398;ENSGALT00000088353;ENSGALT00000007980;ENSGALT00000080875;ENSGALT00000087219;ENSGALT00000028075	7	489	98	9398	0.248026
GO:0007059	chromosome segregation	biological_process	4	ENSGALT00000028312;ENSGALT00000066196;ENSGALT00000084847;ENSGALT00000072039	4	489	49	9398	0.250093
GO:0006355	regulation of transcription, DNA-templated	biological_process	8	ENSGALT00000024541;ENSGALT00000078052;ENSGALT00000045398;ENSGALT00000059924;ENSGALT00000056175;ENSGALT00000044390;ENSGALT00000051074;ENSGALT00000085411;ENSGALT00000084111;ENSGALT00000039082;ENSGALT00000060522;ENSGALT00000013006;ENSGALT00000042658;ENSGALT00000039023;ENSGALT00000042857;ENSGALT00000014487;ENSGALT00000037892;ENSGALT00000018362;ENSGALT00000087131;ENSGALT00000080250;ENSGALT00000043394;…	31	489	525	9398	0.2548
GO:0042632	cholesterol homeostasis	biological_process	9	ENSGALT00000001871;ENSGALT00000089703;ENSGALT00000056175	3	489	34	9398	0.259239
GO:0006935	chemotaxis	biological_process	5	ENSGALT00000008506;ENSGALT00000072692;ENSGALT00000041383	3	489	34	9398	0.259239
GO:0051453	regulation of intracellular pH	biological_process	12	ENSGALT00000052439;ENSGALT00000013382	2	489	19	9398	0.259826
GO:0097503	sialylation	biological_process	7	ENSGALT00000008903;ENSGALT00000051623	2	489	19	9398	0.259826
GO:0016358	dendrite development	biological_process	8	ENSGALT00000011996;ENSGALT00000071398	2	489	19	9398	0.259826
GO:0030534	adult behavior	biological_process	4	ENSGALT00000050168;ENSGALT00000049711	2	489	19	9398	0.259826
GO:0035176	social behavior	biological_process	5	ENSGALT00000050168;ENSGALT00000049711	2	489	19	9398	0.259826
GO:0008373	sialyltransferase activity	molecular_function	6	ENSGALT00000051623;ENSGALT00000008903	2	489	19	9398	0.259826
GO:0048469	cell maturation	biological_process	5	ENSGALT00000039401;ENSGALT00000038637	2	489	19	9398	0.259826
GO:0010501	RNA secondary structure unwinding	biological_process	9	ENSGALT00000039726;ENSGALT00000069706	2	489	19	9398	0.259826
GO:0007098	centrosome cycle	biological_process	5	ENSGALT00000002634;ENSGALT00000072039	2	489	19	9398	0.259826
GO:0030332	cyclin binding	molecular_function	5	ENSGALT00000044994;ENSGALT00000084322	2	489	19	9398	0.259826
GO:0048741	skeletal muscle fiber development	biological_process	9	ENSGALT00000088724;ENSGALT00000066093	2	489	19	9398	0.259826
GO:0031430	M band	cellular_component	5	ENSGALT00000026360;ENSGALT00000040700	2	489	19	9398	0.259826
GO:0005739	mitochondrion	cellular_component	6	ENSGALT00000066133;ENSGALT00000080137;ENSGALT00000026340;ENSGALT00000051748;ENSGALT00000086174;ENSGALT00000086583;ENSGALT00000014132;ENSGALT00000088696;ENSGALT00000027432;ENSGALT00000071524;ENSGALT00000088509;ENSGALT00000088706;ENSGALT00000083827;ENSGALT00000089513;ENSGALT00000020569;ENSGALT00000066608;ENSGALT00000065377;ENSGALT00000073210;ENSGALT00000053303;ENSGALT00000032786;ENSGALT00000002634;…	49	489	859	9398	0.26587
GO:0048471	perinuclear region of cytoplasm	cellular_component	6	ENSGALT00000004906;ENSGALT00000086155;ENSGALT00000066196;ENSGALT00000084322;ENSGALT00000071692;ENSGALT00000088843;ENSGALT00000037249;ENSGALT00000026434;ENSGALT00000022327;ENSGALT00000072039;ENSGALT00000087827;ENSGALT00000080073;ENSGALT00000084584;ENSGALT00000015206;ENSGALT00000083827;ENSGALT00000073163	16	489	258	9398	0.268891
GO:0001933	negative regulation of protein phosphorylation	biological_process	10	ENSGALT00000069195;ENSGALT00000052305;ENSGALT00000014160;ENSGALT00000083827	4	489	51	9398	0.273358
GO:0005882	intermediate filament	cellular_component	7	ENSGALT00000066196;ENSGALT00000033905;ENSGALT00000039401	3	489	35	9398	0.273555
GO:0002244	hematopoietic progenitor cell differentiation	biological_process	6	ENSGALT00000084478;ENSGALT00000026340;ENSGALT00000037249	3	489	35	9398	0.273555
GO:1902177	positive regulation of oxidative stress-induced intrinsic apoptotic signaling pathway	biological_process	9	ENSGALT00000083827	1	489	6	9398	0.274357
GO:1902766	skeletal muscle satellite cell migration	biological_process	7	ENSGALT00000002385	1	489	6	9398	0.274357
GO:0051606	detection of stimulus	biological_process	4	ENSGALT00000010551	1	489	6	9398	0.274357
GO:0008250	oligosaccharyltransferase complex	cellular_component	7	ENSGALT00000084820	1	489	6	9398	0.274357
GO:0043403	skeletal muscle tissue regeneration	biological_process	7	ENSGALT00000015379	1	489	6	9398	0.274357
GO:0021796	cerebral cortex regionalization	biological_process	6	ENSGALT00000042658	1	489	6	9398	0.274357
GO:0051310	metaphase plate congression	biological_process	8	ENSGALT00000026434	1	489	6	9398	0.274357
GO:0021678	third ventricle development	biological_process	5	ENSGALT00000046692	1	489	6	9398	0.274357
GO:0033010	paranodal junction	cellular_component	5	ENSGALT00000046955	1	489	6	9398	0.274357
GO:1990000	amyloid fibril formation	biological_process	7	ENSGALT00000002199	1	489	6	9398	0.274357
GO:2000651	positive regulation of sodium ion transmembrane transporter activity	biological_process	8	ENSGALT00000023648	1	489	6	9398	0.274357
GO:0048012	hepatocyte growth factor receptor signaling pathway	biological_process	8	ENSGALT00000000963	1	489	6	9398	0.274357
GO:0001972	retinoic acid binding	molecular_function	7	ENSGALT00000059924	1	489	6	9398	0.274357
GO:0061042	vascular wound healing	biological_process	7	ENSGALT00000067627	1	489	6	9398	0.274357
GO:0071549	cellular response to dexamethasone stimulus	biological_process	7	ENSGALT00000063305	1	489	6	9398	0.274357
GO:1902966	positive regulation of protein localization to early endosome	biological_process	10	ENSGALT00000019727	1	489	6	9398	0.274357
GO:0034366	spherical high-density lipoprotein particle	cellular_component	6	ENSGALT00000089703	1	489	6	9398	0.274357
GO:0032982	myosin filament	cellular_component	5	ENSGALT00000040700	1	489	6	9398	0.274357
GO:1900027	regulation of ruffle assembly	biological_process	10	ENSGALT00000052305	1	489	6	9398	0.274357
GO:0032715	negative regulation of interleukin-6 production	biological_process	8	ENSGALT00000069195	1	489	6	9398	0.274357
GO:1903799	negative regulation of production of miRNAs involved in gene silencing by miRNA	biological_process	9	ENSGALT00000069195	1	489	6	9398	0.274357
GO:0030166	proteoglycan biosynthetic process	biological_process	9	ENSGALT00000019296	1	489	6	9398	0.274357
GO:0043353	enucleate erythrocyte differentiation	biological_process	8	ENSGALT00000051074	1	489	6	9398	0.274357
GO:0005774	vacuolar membrane	cellular_component	7	ENSGALT00000015018	1	489	6	9398	0.274357
GO:0045475	locomotor rhythm	biological_process	5	ENSGALT00000084322	1	489	6	9398	0.274357
GO:0006000	fructose metabolic process	biological_process	8	ENSGALT00000050142	1	489	6	9398	0.274357
GO:0006910	phagocytosis, recognition	biological_process	5	ENSGALT00000010834	1	489	6	9398	0.274357
GO:0002639	positive regulation of immunoglobulin production	biological_process	9	ENSGALT00000069288	1	489	6	9398	0.274357
GO:0010467	gene expression	biological_process	6	ENSGALT00000020478	1	489	6	9398	0.274357
GO:0042623	ATPase activity, coupled	molecular_function	10	ENSGALT00000086458	1	489	6	9398	0.274357
GO:0042627	chylomicron	cellular_component	5	ENSGALT00000089703	1	489	6	9398	0.274357
GO:0010873	positive regulation of cholesterol esterification	biological_process	10	ENSGALT00000089703	1	489	6	9398	0.274357
GO:0043490	malate-aspartate shuttle	biological_process	8	ENSGALT00000053303	1	489	6	9398	0.274357
GO:0007288	sperm axoneme assembly	biological_process	5	ENSGALT00000080875	1	489	6	9398	0.274357
GO:0023052	signaling	biological_process	3	ENSGALT00000019502	1	489	6	9398	0.274357
GO:0033128	negative regulation of histone phosphorylation	biological_process	11	ENSGALT00000080875	1	489	6	9398	0.274357
GO:0032727	positive regulation of interferon-alpha production	biological_process	9	ENSGALT00000039023	1	489	6	9398	0.274357
GO:0044388	small protein activating enzyme binding	molecular_function	6	ENSGALT00000083827	1	489	6	9398	0.274357
GO:0019215	intermediate filament binding	molecular_function	5	ENSGALT00000033905	1	489	6	9398	0.274357
GO:0048663	neuron fate commitment	biological_process	6	ENSGALT00000024876	1	489	6	9398	0.274357
GO:0006465	signal peptide processing	biological_process	8	ENSGALT00000074085	1	489	6	9398	0.274357
GO:0006977	DNA damage response, signal transduction by p53 class mediator resulting in cell cycle arrest	biological_process	9	ENSGALT00000044994	1	489	6	9398	0.274357
GO:0016339	calcium-dependent cell-cell adhesion via plasma membrane cell adhesion molecules	biological_process	7	ENSGALT00000008808	1	489	6	9398	0.274357
GO:2000679	positive regulation of transcription regulatory region DNA binding	biological_process	8	ENSGALT00000083827	1	489	6	9398	0.274357
GO:1902902	negative regulation of autophagosome assembly	biological_process	11	ENSGALT00000040656	1	489	6	9398	0.274357
GO:0072318	clathrin coat disassembly	biological_process	10	ENSGALT00000086458	1	489	6	9398	0.274357
GO:0045019	negative regulation of nitric oxide biosynthetic process	biological_process	9	ENSGALT00000069195	1	489	6	9398	0.274357
GO:0042326	negative regulation of phosphorylation	biological_process	10	ENSGALT00000044994	1	489	6	9398	0.274357
GO:0060749	mammary gland alveolus development	biological_process	5	ENSGALT00000088706	1	489	6	9398	0.274357
GO:0045736	negative regulation of cyclin-dependent protein serine/threonine kinase activity	biological_process	13	ENSGALT00000044994	1	489	6	9398	0.274357
GO:0070585	protein localization to mitochondrion	biological_process	8	ENSGALT00000087219	1	489	6	9398	0.274357
GO:0030322	stabilization of membrane potential	biological_process	6	ENSGALT00000037347	1	489	6	9398	0.274357
GO:1902904	negative regulation of supramolecular fiber organization	biological_process	8	ENSGALT00000086458	1	489	6	9398	0.274357
GO:0090280	positive regulation of calcium ion import	biological_process	10	ENSGALT00000037300	1	489	6	9398	0.274357
GO:0035563	positive regulation of chromatin binding	biological_process	7	ENSGALT00000019727	1	489	6	9398	0.274357
GO:0030169	low-density lipoprotein particle binding	molecular_function	7	ENSGALT00000008808	1	489	6	9398	0.274357
GO:0010458	exit from mitosis	biological_process	7	ENSGALT00000000557	1	489	6	9398	0.274357
GO:0022841	potassium ion leak channel activity	molecular_function	9	ENSGALT00000037347	1	489	6	9398	0.274357
GO:1903077	negative regulation of protein localization to plasma membrane	biological_process	10	ENSGALT00000017484	1	489	6	9398	0.274357
GO:0006997	nucleus organization	biological_process	6	ENSGALT00000000557	1	489	6	9398	0.274357
GO:0032094	response to food	biological_process	7	ENSGALT00000002634	1	489	6	9398	0.274357
GO:0071437	invadopodium	cellular_component	6	ENSGALT00000000963	1	489	6	9398	0.274357
GO:1900119	positive regulation of execution phase of apoptosis	biological_process	10	ENSGALT00000069195	1	489	6	9398	0.274357
GO:0051014	actin filament severing	biological_process	5	ENSGALT00000002199	1	489	6	9398	0.274357
GO:0035613	RNA stem-loop binding	molecular_function	7	ENSGALT00000069195	1	489	6	9398	0.274357
GO:0045943	positive regulation of transcription by RNA polymerase I	biological_process	10	ENSGALT00000037892	1	489	6	9398	0.274357
GO:0032968	positive regulation of transcription elongation from RNA polymerase II promoter	biological_process	11	ENSGALT00000061990	1	489	6	9398	0.274357
GO:0010762	regulation of fibroblast migration	biological_process	8	ENSGALT00000052305	1	489	6	9398	0.274357
GO:1901799	negative regulation of proteasomal protein catabolic process	biological_process	11	ENSGALT00000066090	1	489	6	9398	0.274357
GO:0034380	high-density lipoprotein particle assembly	biological_process	9	ENSGALT00000089703	1	489	6	9398	0.274357
GO:0045987	positive regulation of smooth muscle contraction	biological_process	10	ENSGALT00000000942	1	489	6	9398	0.274357
GO:0001817	regulation of cytokine production	biological_process	6	ENSGALT00000005095	1	489	6	9398	0.274357
GO:0033177	proton-transporting two-sector ATPase complex, proton-transporting domain	cellular_component	5	ENSGALT00000015018	1	489	6	9398	0.274357
GO:0045040	protein insertion into mitochondrial outer membrane	biological_process	7	ENSGALT00000081765	1	489	6	9398	0.274357
GO:0031643	positive regulation of myelination	biological_process	7	ENSGALT00000024876	1	489	6	9398	0.274357
GO:0006687	glycosphingolipid metabolic process	biological_process	9	ENSGALT00000045398	1	489	6	9398	0.274357
GO:0048513	animal organ development	biological_process	5	ENSGALT00000024876	1	489	6	9398	0.274357
GO:0018158	protein oxidation	biological_process	9	ENSGALT00000089703	1	489	6	9398	0.274357
GO:0060973	cell migration involved in heart development	biological_process	7	ENSGALT00000037249	1	489	6	9398	0.274357
GO:0031013	troponin I binding	molecular_function	6	ENSGALT00000010619	1	489	6	9398	0.274357
GO:0001963	synaptic transmission, dopaminergic	biological_process	10	ENSGALT00000083827	1	489	6	9398	0.274357
GO:0051000	positive regulation of nitric-oxide synthase activity	biological_process	9	ENSGALT00000019922	1	489	6	9398	0.274357
GO:0015810	aspartate transmembrane transport	biological_process	12	ENSGALT00000053303	1	489	6	9398	0.274357
GO:0006509	membrane protein ectodomain proteolysis	biological_process	9	ENSGALT00000083294	1	489	6	9398	0.274357
GO:2000279	negative regulation of DNA biosynthetic process	biological_process	9	ENSGALT00000010491	1	489	6	9398	0.274357
GO:0008016	regulation of heart contraction	biological_process	8	ENSGALT00000001401	1	489	6	9398	0.274357
GO:1903206	negative regulation of hydrogen peroxide-induced cell death	biological_process	10	ENSGALT00000083827	1	489	6	9398	0.274357
GO:2000288	positive regulation of myoblast proliferation	biological_process	8	ENSGALT00000010491	1	489	6	9398	0.274357
GO:0044212	transcription regulatory region DNA binding	molecular_function	7	ENSGALT00000084111;ENSGALT00000013006;ENSGALT00000056175;ENSGALT00000059924;ENSGALT00000072039;ENSGALT00000037892;ENSGALT00000028075;ENSGALT00000088706	8	489	119	9398	0.278897
GO:0035145	exon-exon junction complex	cellular_component	4	ENSGALT00000053826;ENSGALT00000003362	2	489	20	9398	0.279506
GO:0060976	coronary vasculature development	biological_process	6	ENSGALT00000046692;ENSGALT00000054284	2	489	20	9398	0.279506
GO:0050681	androgen receptor binding	molecular_function	9	ENSGALT00000049232;ENSGALT00000083827	2	489	20	9398	0.279506
GO:0006366	transcription by RNA polymerase II	biological_process	9	ENSGALT00000002244;ENSGALT00000013006;ENSGALT00000085411;ENSGALT00000002504;ENSGALT00000024541;ENSGALT00000044390;ENSGALT00000037540;ENSGALT00000051074;ENSGALT00000056175;ENSGALT00000075597;ENSGALT00000061990	11	489	172	9398	0.283434
GO:0051015	actin filament binding	molecular_function	7	ENSGALT00000002199;ENSGALT00000026360;ENSGALT00000011060;ENSGALT00000084241;ENSGALT00000088923;ENSGALT00000052305;ENSGALT00000040700;ENSGALT00000046692;ENSGALT00000005572;ENSGALT00000067435	10	489	156	9398	0.29395
GO:0016459	myosin complex	cellular_component	4	ENSGALT00000040054;ENSGALT00000046692;ENSGALT00000089968;ENSGALT00000004587	4	489	53	9398	0.296968
GO:0033138	positive regulation of peptidyl-serine phosphorylation	biological_process	11	ENSGALT00000067924;ENSGALT00000000963;ENSGALT00000083827;ENSGALT00000087131	4	489	53	9398	0.296968
GO:0001786	phosphatidylserine binding	molecular_function	6	ENSGALT00000086458;ENSGALT00000010834	2	489	21	9398	0.299146
GO:0035904	aorta development	biological_process	7	ENSGALT00000054284;ENSGALT00000046692	2	489	21	9398	0.299146
GO:0043022	ribosome binding	molecular_function	6	ENSGALT00000045256;ENSGALT00000069195	2	489	21	9398	0.299146
GO:0071353	cellular response to interleukin-4	biological_process	8	ENSGALT00000024541;ENSGALT00000084607	2	489	21	9398	0.299146
GO:0043124	negative regulation of I-kappaB kinase/NF-kappaB signaling	biological_process	10	ENSGALT00000069195;ENSGALT00000022327	2	489	21	9398	0.299146
GO:0009058	biosynthetic process	biological_process	4	ENSGALT00000007326;ENSGALT00000075974	2	489	21	9398	0.299146
GO:0002040	sprouting angiogenesis	biological_process	6	ENSGALT00000002784;ENSGALT00000008808	2	489	21	9398	0.299146
GO:0001085	RNA polymerase II transcription factor binding	molecular_function	6	ENSGALT00000037892;ENSGALT00000010491	2	489	21	9398	0.299146
GO:0000502	proteasome complex	cellular_component	5	ENSGALT00000050988;ENSGALT00000062454	2	489	21	9398	0.299146
GO:0060828	regulation of canonical Wnt signaling pathway	biological_process	9	ENSGALT00000071997;ENSGALT00000085038	2	489	21	9398	0.299146
GO:0070098	chemokine-mediated signaling pathway	biological_process	7	ENSGALT00000041383;ENSGALT00000008506	2	489	21	9398	0.299146
GO:0019843	rRNA binding	molecular_function	7	ENSGALT00000045256;ENSGALT00000080137	2	489	21	9398	0.299146
GO:0045444	fat cell differentiation	biological_process	6	ENSGALT00000084111;ENSGALT00000020478;ENSGALT00000013006	3	489	37	9398	0.302402
GO:0097228	sperm principal piece	cellular_component	5	ENSGALT00000006719	1	489	7	9398	0.312138
GO:0045661	regulation of myoblast differentiation	biological_process	7	ENSGALT00000085581	1	489	7	9398	0.312138
GO:0042382	paraspeckles	cellular_component	8	ENSGALT00000016192	1	489	7	9398	0.312138
GO:1900121	negative regulation of receptor binding	biological_process	8	ENSGALT00000040255	1	489	7	9398	0.312138
GO:0043497	regulation of protein heterodimerization activity	biological_process	7	ENSGALT00000024876	1	489	7	9398	0.312138
GO:0071233	cellular response to leucine	biological_process	8	ENSGALT00000043218	1	489	7	9398	0.312138
GO:0014850	response to muscle activity	biological_process	5	ENSGALT00000017601	1	489	7	9398	0.312138
GO:0017046	peptide hormone binding	molecular_function	6	ENSGALT00000047022	1	489	7	9398	0.312138
GO:0006473	protein acetylation	biological_process	10	ENSGALT00000037540	1	489	7	9398	0.312138
GO:0006654	phosphatidic acid biosynthetic process	biological_process	10	ENSGALT00000079363	1	489	7	9398	0.312138
GO:0006458	'de novo' protein folding	biological_process	5	ENSGALT00000014324	1	489	7	9398	0.312138
GO:0008385	IkappaB kinase complex	cellular_component	7	ENSGALT00000088509	1	489	7	9398	0.312138
GO:0014824	artery smooth muscle contraction	biological_process	9	ENSGALT00000000942	1	489	7	9398	0.312138
GO:0015183	L-aspartate transmembrane transporter activity	molecular_function	5	ENSGALT00000053303	1	489	7	9398	0.312138
GO:0035458	cellular response to interferon-beta	biological_process	8	ENSGALT00000002244	1	489	7	9398	0.312138
GO:0006177	GMP biosynthetic process	biological_process	12	ENSGALT00000084607	1	489	7	9398	0.312138
GO:0071850	mitotic cell cycle arrest	biological_process	6	ENSGALT00000044994	1	489	7	9398	0.312138
GO:0000920	septum digestion after cytokinesis	biological_process	4	ENSGALT00000000557	1	489	7	9398	0.312138
GO:0090527	actin filament reorganization	biological_process	7	ENSGALT00000002199	1	489	7	9398	0.312138
GO:0000079	regulation of cyclin-dependent protein serine/threonine kinase activity	biological_process	12	ENSGALT00000044994	1	489	7	9398	0.312138
GO:0050884	neuromuscular process controlling posture	biological_process	7	ENSGALT00000019922	1	489	7	9398	0.312138
GO:0008023	transcription elongation factor complex	cellular_component	4	ENSGALT00000061990	1	489	7	9398	0.312138
GO:0021895	cerebral cortex neuron differentiation	biological_process	8	ENSGALT00000042658	1	489	7	9398	0.312138
GO:0006986	response to unfolded protein	biological_process	6	ENSGALT00000082390	1	489	7	9398	0.312138
GO:0034191	apolipoprotein A-I receptor binding	molecular_function	7	ENSGALT00000089703	1	489	7	9398	0.312138
GO:1900747	negative regulation of vascular endothelial growth factor signaling pathway	biological_process	9	ENSGALT00000014160	1	489	7	9398	0.312138
GO:1901017	negative regulation of potassium ion transmembrane transporter activity	biological_process	8	ENSGALT00000036952	1	489	7	9398	0.312138
GO:0045822	negative regulation of heart contraction	biological_process	9	ENSGALT00000047913	1	489	7	9398	0.312138
GO:0006930	substrate-dependent cell migration, cell extension	biological_process	8	ENSGALT00000046692	1	489	7	9398	0.312138
GO:0043162	ubiquitin-dependent protein catabolic process via the multivesicular body sorting pathway	biological_process	11	ENSGALT00000022194	1	489	7	9398	0.312138
GO:0051373	FATZ binding	molecular_function	6	ENSGALT00000008397	1	489	7	9398	0.312138
GO:0070886	positive regulation of calcineurin-NFAT signaling cascade	biological_process	12	ENSGALT00000024876	1	489	7	9398	0.312138
GO:0090303	positive regulation of wound healing	biological_process	9	ENSGALT00000001401	1	489	7	9398	0.312138
GO:1901031	regulation of response to reactive oxygen species	biological_process	8	ENSGALT00000024673	1	489	7	9398	0.312138
GO:1900122	positive regulation of receptor binding	biological_process	8	ENSGALT00000040255	1	489	7	9398	0.312138
GO:0097060	synaptic membrane	cellular_component	4	ENSGALT00000088578	1	489	7	9398	0.312138
GO:0060052	neurofilament cytoskeleton organization	biological_process	8	ENSGALT00000080073	1	489	7	9398	0.312138
GO:0046622	positive regulation of organ growth	biological_process	8	ENSGALT00000069288	1	489	7	9398	0.312138
GO:0018026	peptidyl-lysine monomethylation	biological_process	12	ENSGALT00000015941	1	489	7	9398	0.312138
GO:0042403	thyroid hormone metabolic process	biological_process	6	ENSGALT00000074605	1	489	7	9398	0.312138
GO:0050881	musculoskeletal movement	biological_process	5	ENSGALT00000080073	1	489	7	9398	0.312138
GO:0004812	aminoacyl-tRNA ligase activity	molecular_function	6	ENSGALT00000088382	1	489	7	9398	0.312138
GO:0005779	integral component of peroxisomal membrane	cellular_component	7	ENSGALT00000039957	1	489	7	9398	0.312138
GO:0055012	ventricular cardiac muscle cell differentiation	biological_process	8	ENSGALT00000059924	1	489	7	9398	0.312138
GO:0045778	positive regulation of ossification	biological_process	7	ENSGALT00000019502	1	489	7	9398	0.312138
GO:0031227	intrinsic component of endoplasmic reticulum membrane	cellular_component	6	ENSGALT00000037249	1	489	7	9398	0.312138
GO:0034612	response to tumor necrosis factor	biological_process	7	ENSGALT00000019922	1	489	7	9398	0.312138
GO:0016493	C-C chemokine receptor activity	molecular_function	9	ENSGALT00000008506	1	489	7	9398	0.312138
GO:0010832	negative regulation of myotube differentiation	biological_process	10	ENSGALT00000006004	1	489	7	9398	0.312138
GO:0016460	myosin II complex	cellular_component	5	ENSGALT00000046692	1	489	7	9398	0.312138
GO:0014041	regulation of neuron maturation	biological_process	10	ENSGALT00000088843	1	489	7	9398	0.312138
GO:1900165	negative regulation of interleukin-6 secretion	biological_process	9	ENSGALT00000069195	1	489	7	9398	0.312138
GO:0060076	excitatory synapse	cellular_component	4	ENSGALT00000018074	1	489	7	9398	0.312138
GO:0019869	chloride channel inhibitor activity	molecular_function	7	ENSGALT00000047691	1	489	7	9398	0.312138
GO:0009880	embryonic pattern specification	biological_process	5	ENSGALT00000088706	1	489	7	9398	0.312138
GO:0010043	response to zinc ion	biological_process	7	ENSGALT00000056865	1	489	7	9398	0.312138
GO:0008429	phosphatidylethanolamine binding	molecular_function	6	ENSGALT00000010834	1	489	7	9398	0.312138
GO:0070728	leucine binding	molecular_function	8	ENSGALT00000024673	1	489	7	9398	0.312138
GO:0006637	acyl-CoA metabolic process	biological_process	7	ENSGALT00000073928	1	489	7	9398	0.312138
GO:0032733	positive regulation of interleukin-10 production	biological_process	8	ENSGALT00000069288	1	489	7	9398	0.312138
GO:0017158	regulation of calcium ion-dependent exocytosis	biological_process	9	ENSGALT00000022331	1	489	7	9398	0.312138
GO:1902236	negative regulation of endoplasmic reticulum stress-induced intrinsic apoptotic signaling pathway	biological_process	9	ENSGALT00000083827	1	489	7	9398	0.312138
GO:0034399	nuclear periphery	cellular_component	6	ENSGALT00000037892	1	489	7	9398	0.312138
GO:0045159	myosin II binding	molecular_function	7	ENSGALT00000002199	1	489	7	9398	0.312138
GO:0043653	mitochondrial fragmentation involved in apoptotic process	biological_process	8	ENSGALT00000088706	1	489	7	9398	0.312138
GO:0070613	regulation of protein processing	biological_process	9	ENSGALT00000075766	1	489	7	9398	0.312138
GO:0018171	peptidyl-cysteine oxidation	biological_process	10	ENSGALT00000088509	1	489	7	9398	0.312138
GO:0032886	regulation of microtubule-based process	biological_process	6	ENSGALT00000017288	1	489	7	9398	0.312138
GO:0006805	xenobiotic metabolic process	biological_process	5	ENSGALT00000074605	1	489	7	9398	0.312138
GO:0070508	cholesterol import	biological_process	10	ENSGALT00000089703	1	489	7	9398	0.312138
GO:0061700	GATOR2 complex	cellular_component	4	ENSGALT00000024673	1	489	7	9398	0.312138
GO:0019853	L-ascorbic acid biosynthetic process	biological_process	8	ENSGALT00000026988	1	489	7	9398	0.312138
GO:0051932	synaptic transmission, GABAergic	biological_process	10	ENSGALT00000088843	1	489	7	9398	0.312138
GO:0034361	very-low-density lipoprotein particle	cellular_component	6	ENSGALT00000089703	1	489	7	9398	0.312138
GO:0006625	protein targeting to peroxisome	biological_process	12	ENSGALT00000010512	1	489	7	9398	0.312138
GO:0034115	negative regulation of heterotypic cell-cell adhesion	biological_process	8	ENSGALT00000089703	1	489	7	9398	0.312138
GO:0048512	circadian behavior	biological_process	5	ENSGALT00000084322	1	489	7	9398	0.312138
GO:0060761	negative regulation of response to cytokine stimulus	biological_process	7	ENSGALT00000089703	1	489	7	9398	0.312138
GO:0006942	regulation of striated muscle contraction	biological_process	9	ENSGALT00000010619	1	489	7	9398	0.312138
GO:0045078	positive regulation of interferon-gamma biosynthetic process	biological_process	9	ENSGALT00000051074	1	489	7	9398	0.312138
GO:0097284	hepatocyte apoptotic process	biological_process	8	ENSGALT00000002199	1	489	7	9398	0.312138
GO:0001965	G-protein alpha-subunit binding	molecular_function	5	ENSGALT00000034033	1	489	7	9398	0.312138
GO:0042158	lipoprotein biosynthetic process	biological_process	8	ENSGALT00000089703	1	489	7	9398	0.312138
GO:0071380	cellular response to prostaglandin E stimulus	biological_process	8	ENSGALT00000017601	1	489	7	9398	0.312138
GO:0046914	transition metal ion binding	molecular_function	7	ENSGALT00000044368	1	489	7	9398	0.312138
GO:0007050	cell cycle arrest	biological_process	5	ENSGALT00000004312;ENSGALT00000044994;ENSGALT00000002244	3	489	38	9398	0.316886
GO:0050839	cell adhesion molecule binding	molecular_function	5	ENSGALT00000010551;ENSGALT00000050168;ENSGALT00000049711	3	489	38	9398	0.316886
GO:0022857	transmembrane transporter activity	molecular_function	4	ENSGALT00000022653;ENSGALT00000027432;ENSGALT00000014132	3	489	38	9398	0.316886
GO:0005791	rough endoplasmic reticulum	cellular_component	7	ENSGALT00000046808;ENSGALT00000069195	2	489	22	9398	0.318696
GO:0016810	hydrolase activity, acting on carbon-nitrogen (but not peptide) bonds	molecular_function	5	ENSGALT00000048188;ENSGALT00000022669	2	489	22	9398	0.318696
GO:0051898	negative regulation of protein kinase B signaling	biological_process	10	ENSGALT00000085384;ENSGALT00000014160	2	489	22	9398	0.318696
GO:0004004	ATP-dependent RNA helicase activity	molecular_function	11	ENSGALT00000069706;ENSGALT00000039726	2	489	22	9398	0.318696
GO:0035035	histone acetyltransferase binding	molecular_function	6	ENSGALT00000013006;ENSGALT00000002504	2	489	22	9398	0.318696
GO:0071944	cell periphery	cellular_component	4	ENSGALT00000018074;ENSGALT00000037249;ENSGALT00000088843;ENSGALT00000060778	4	489	55	9398	0.320814
GO:0043410	positive regulation of MAPK cascade	biological_process	11	ENSGALT00000071692;ENSGALT00000007311;ENSGALT00000040533;ENSGALT00000073163	4	489	55	9398	0.320814
GO:0005525	GTP binding	molecular_function	8	ENSGALT00000002349;ENSGALT00000020960;ENSGALT00000047919;ENSGALT00000019922;ENSGALT00000001016;ENSGALT00000055423;ENSGALT00000043218;ENSGALT00000022632;ENSGALT00000018477;ENSGALT00000023329;ENSGALT00000088843;ENSGALT00000002385	12	489	196	9398	0.322375
GO:0006954	inflammatory response	biological_process	6	ENSGALT00000026982;ENSGALT00000049936;ENSGALT00000041383;ENSGALT00000008506;ENSGALT00000002917;ENSGALT00000086350	6	489	90	9398	0.32674
GO:0035335	peptidyl-tyrosine dephosphorylation	biological_process	10	ENSGALT00000005168;ENSGALT00000059066;ENSGALT00000087595;ENSGALT00000031806;ENSGALT00000008034	5	489	73	9398	0.33053
GO:0050660	flavin adenine dinucleotide binding	molecular_function	6	ENSGALT00000055277;ENSGALT00000014160;ENSGALT00000013331	3	489	39	9398	0.331381
GO:0000209	protein polyubiquitination	biological_process	12	ENSGALT00000004906;ENSGALT00000080875;ENSGALT00000038686;ENSGALT00000011269	4	489	56	9398	0.332794
GO:0016798	hydrolase activity, acting on glycosyl bonds	molecular_function	5	ENSGALT00000083561;ENSGALT00000014708	2	489	23	9398	0.338114
GO:0001664	G protein-coupled receptor binding	molecular_function	6	ENSGALT00000086458;ENSGALT00000087219	2	489	23	9398	0.338114
GO:0002027	regulation of heart rate	biological_process	9	ENSGALT00000036952;ENSGALT00000037249	2	489	23	9398	0.338114
GO:0042742	defense response to bacterium	biological_process	8	ENSGALT00000013006;ENSGALT00000009243	2	489	23	9398	0.338114
GO:0042552	myelination	biological_process	6	ENSGALT00000026982;ENSGALT00000060778	2	489	23	9398	0.338114
GO:0000723	telomere maintenance	biological_process	8	ENSGALT00000004693;ENSGALT00000007159	2	489	23	9398	0.338114
GO:0046426	negative regulation of receptor signaling pathway via JAK-STAT	biological_process	10	ENSGALT00000031388;ENSGALT00000043264	2	489	23	9398	0.338114
GO:0010628	positive regulation of gene expression	biological_process	8	ENSGALT00000017601;ENSGALT00000024876;ENSGALT00000083827;ENSGALT00000002199;ENSGALT00000069195;ENSGALT00000028075;ENSGALT00000013006;ENSGALT00000010491;ENSGALT00000010138;ENSGALT00000024541;ENSGALT00000037892;ENSGALT00000011996	12	489	200	9398	0.347505
GO:0046872	metal ion binding	molecular_function	6	ENSGALT00000022327;ENSGALT00000084607;ENSGALT00000087837;ENSGALT00000088296;ENSGALT00000056865;ENSGALT00000043394;ENSGALT00000011269;ENSGALT00000003100;ENSGALT00000044368;ENSGALT00000085671;ENSGALT00000011060;ENSGALT00000046346;ENSGALT00000014487;ENSGALT00000043812;ENSGALT00000046080;ENSGALT00000018074;ENSGALT00000083294;ENSGALT00000010512;ENSGALT00000063990;ENSGALT00000007439;ENSGALT00000017947;…	44	489	793	9398	0.347622
GO:0006301	postreplication repair	biological_process	9	ENSGALT00000080875	1	489	8	9398	0.347956
GO:0048024	regulation of mRNA splicing, via spliceosome	biological_process	9	ENSGALT00000002784	1	489	8	9398	0.347956
GO:0052548	regulation of endopeptidase activity	biological_process	10	ENSGALT00000074085	1	489	8	9398	0.347956
GO:0033673	negative regulation of kinase activity	biological_process	11	ENSGALT00000088509	1	489	8	9398	0.347956
GO:1905323	telomerase holoenzyme complex assembly	biological_process	9	ENSGALT00000081765	1	489	8	9398	0.347956
GO:0030667	secretory granule membrane	cellular_component	7	ENSGALT00000002349	1	489	8	9398	0.347956
GO:0046626	regulation of insulin receptor signaling pathway	biological_process	8	ENSGALT00000005513	1	489	8	9398	0.347956
GO:0001890	placenta development	biological_process	6	ENSGALT00000059924	1	489	8	9398	0.347956
GO:0001975	response to amphetamine	biological_process	6	ENSGALT00000020478	1	489	8	9398	0.347956
GO:0043549	regulation of kinase activity	biological_process	10	ENSGALT00000058183	1	489	8	9398	0.347956
GO:0086009	membrane repolarization	biological_process	8	ENSGALT00000047913	1	489	8	9398	0.347956
GO:0003222	ventricular trabecula myocardium morphogenesis	biological_process	9	ENSGALT00000024876	1	489	8	9398	0.347956
GO:0050765	negative regulation of phagocytosis	biological_process	8	ENSGALT00000052977	1	489	8	9398	0.347956
GO:0018401	peptidyl-proline hydroxylation to 4-hydroxy-L-proline	biological_process	7	ENSGALT00000063143	1	489	8	9398	0.347956
GO:0033617	mitochondrial respiratory chain complex IV assembly	biological_process	10	ENSGALT00000030474	1	489	8	9398	0.347956
GO:0043508	negative regulation of JUN kinase activity	biological_process	13	ENSGALT00000087219	1	489	8	9398	0.347956
GO:0042101	T cell receptor complex	cellular_component	6	ENSGALT00000011996	1	489	8	9398	0.347956
GO:0016772	transferase activity, transferring phosphorus-containing groups	molecular_function	5	ENSGALT00000032786	1	489	8	9398	0.347956
GO:0070192	chromosome organization involved in meiotic cell cycle	biological_process	7	ENSGALT00000007159	1	489	8	9398	0.347956
GO:0005795	Golgi stack	cellular_component	7	ENSGALT00000015206	1	489	8	9398	0.347956
GO:0006418	tRNA aminoacylation for protein translation	biological_process	12	ENSGALT00000088382	1	489	8	9398	0.347956
GO:0042307	positive regulation of protein import into nucleus	biological_process	10	ENSGALT00000069195	1	489	8	9398	0.347956
GO:0017016	Ras GTPase binding	molecular_function	8	ENSGALT00000080978	1	489	8	9398	0.347956
GO:0042054	histone methyltransferase activity	molecular_function	8	ENSGALT00000028312	1	489	8	9398	0.347956
GO:0002237	response to molecule of bacterial origin	biological_process	6	ENSGALT00000040255	1	489	8	9398	0.347956
GO:2000060	positive regulation of ubiquitin-dependent protein catabolic process	biological_process	11	ENSGALT00000075766	1	489	8	9398	0.347956
GO:0060997	dendritic spine morphogenesis	biological_process	8	ENSGALT00000004693	1	489	8	9398	0.347956
GO:0000974	Prp19 complex	cellular_component	4	ENSGALT00000086458	1	489	8	9398	0.347956
GO:0060347	heart trabecula formation	biological_process	6	ENSGALT00000063143	1	489	8	9398	0.347956
GO:0016615	malate dehydrogenase activity	molecular_function	6	ENSGALT00000072484	1	489	8	9398	0.347956
GO:0021952	central nervous system projection neuron axonogenesis	biological_process	11	ENSGALT00000020478	1	489	8	9398	0.347956
GO:0071004	U2-type prespliceosome	cellular_component	8	ENSGALT00000004312	1	489	8	9398	0.347956
GO:0035198	miRNA binding	molecular_function	8	ENSGALT00000069195	1	489	8	9398	0.347956
GO:0031402	sodium ion binding	molecular_function	8	ENSGALT00000085581	1	489	8	9398	0.347956
GO:0019433	triglyceride catabolic process	biological_process	10	ENSGALT00000089703	1	489	8	9398	0.347956
GO:0071565	nBAF complex	cellular_component	8	ENSGALT00000084095	1	489	8	9398	0.347956
GO:0001921	positive regulation of receptor recycling	biological_process	7	ENSGALT00000037249	1	489	8	9398	0.347956
GO:0090398	cellular senescence	biological_process	6	ENSGALT00000044994	1	489	8	9398	0.347956
GO:0030140	trans-Golgi network transport vesicle	cellular_component	8	ENSGALT00000074085	1	489	8	9398	0.347956
GO:0048535	lymph node development	biological_process	7	ENSGALT00000038637	1	489	8	9398	0.347956
GO:0035259	glucocorticoid receptor binding	molecular_function	9	ENSGALT00000020478	1	489	8	9398	0.347956
GO:0019370	leukotriene biosynthetic process	biological_process	10	ENSGALT00000089422	1	489	8	9398	0.347956
GO:0045670	regulation of osteoclast differentiation	biological_process	9	ENSGALT00000013006	1	489	8	9398	0.347956
GO:0030388	fructose 1,6-bisphosphate metabolic process	biological_process	7	ENSGALT00000050142	1	489	8	9398	0.347956
GO:0004950	chemokine receptor activity	molecular_function	8	ENSGALT00000008506	1	489	8	9398	0.347956
GO:0006996	organelle organization	biological_process	5	ENSGALT00000010099	1	489	8	9398	0.347956
GO:0045086	positive regulation of interleukin-2 biosynthetic process	biological_process	9	ENSGALT00000011996	1	489	8	9398	0.347956
GO:0016242	negative regulation of macroautophagy	biological_process	10	ENSGALT00000040656	1	489	8	9398	0.347956
GO:0034987	immunoglobulin receptor binding	molecular_function	6	ENSGALT00000018840	1	489	8	9398	0.347956
GO:0003680	AT DNA binding	molecular_function	9	ENSGALT00000056865	1	489	8	9398	0.347956
GO:0016600	flotillin complex	cellular_component	6	ENSGALT00000052305	1	489	8	9398	0.347956
GO:0030247	polysaccharide binding	molecular_function	5	ENSGALT00000026295	1	489	8	9398	0.347956
GO:0016241	regulation of macroautophagy	biological_process	9	ENSGALT00000017601	1	489	8	9398	0.347956
GO:0008379	thioredoxin peroxidase activity	molecular_function	5	ENSGALT00000088509	1	489	8	9398	0.347956
GO:0043068	positive regulation of programmed cell death	biological_process	8	ENSGALT00000044994	1	489	8	9398	0.347956
GO:0032489	regulation of Cdc42 protein signal transduction	biological_process	12	ENSGALT00000089703	1	489	8	9398	0.347956
GO:1902894	negative regulation of pri-miRNA transcription by RNA polymerase II	biological_process	11	ENSGALT00000028075	1	489	8	9398	0.347956
GO:0006956	complement activation	biological_process	5	ENSGALT00000007608	1	489	8	9398	0.347956
GO:0008366	axon ensheathment	biological_process	5	ENSGALT00000024876	1	489	8	9398	0.347956
GO:0042157	lipoprotein metabolic process	biological_process	7	ENSGALT00000089703	1	489	8	9398	0.347956
GO:0051346	negative regulation of hydrolase activity	biological_process	7	ENSGALT00000089703	1	489	8	9398	0.347956
GO:0004719	protein-L-isoaspartate (D-aspartate) O-methyltransferase activity	molecular_function	8	ENSGALT00000079752	1	489	8	9398	0.347956
GO:0032735	positive regulation of interleukin-12 production	biological_process	8	ENSGALT00000009243	1	489	8	9398	0.347956
GO:0006344	maintenance of chromatin silencing	biological_process	7	ENSGALT00000080875	1	489	8	9398	0.347956
GO:0045945	positive regulation of transcription by RNA polymerase III	biological_process	10	ENSGALT00000061990	1	489	8	9398	0.347956
GO:1990380	Lys48-specific deubiquitinase activity	molecular_function	6	ENSGALT00000066090	1	489	8	9398	0.347956
GO:0030518	intracellular steroid hormone receptor signaling pathway	biological_process	6	ENSGALT00000003362	1	489	8	9398	0.347956
GO:0014706	striated muscle tissue development	biological_process	7	ENSGALT00000015379	1	489	8	9398	0.347956
GO:0030889	negative regulation of B cell proliferation	biological_process	11	ENSGALT00000026982	1	489	8	9398	0.347956
GO:0031295	T cell costimulation	biological_process	5	ENSGALT00000011996	1	489	8	9398	0.347956
GO:0040007	growth	biological_process	3	ENSGALT00000080073	1	489	8	9398	0.347956
GO:0032722	positive regulation of chemokine production	biological_process	8	ENSGALT00000028044	1	489	8	9398	0.347956
GO:0060306	regulation of membrane repolarization	biological_process	9	ENSGALT00000036952	1	489	8	9398	0.347956
GO:0043024	ribosomal small subunit binding	molecular_function	6	ENSGALT00000080137	1	489	8	9398	0.347956
GO:0015278	calcium-release channel activity	molecular_function	9	ENSGALT00000068256	1	489	8	9398	0.347956
GO:0031102	neuron projection regeneration	biological_process	6	ENSGALT00000089703	1	489	8	9398	0.347956
GO:0004089	carbonate dehydratase activity	molecular_function	7	ENSGALT00000052439	1	489	8	9398	0.347956
GO:0060315	negative regulation of ryanodine-sensitive calcium-release channel activity	biological_process	11	ENSGALT00000036952	1	489	8	9398	0.347956
GO:0030060	L-malate dehydrogenase activity	molecular_function	7	ENSGALT00000072484	1	489	8	9398	0.347956
GO:0070852	cell body fiber	cellular_component	6	ENSGALT00000088843	1	489	8	9398	0.347956
GO:0016607	nuclear speck	cellular_component	8	ENSGALT00000004312;ENSGALT00000003362;ENSGALT00000038637;ENSGALT00000020478;ENSGALT00000016192;ENSGALT00000081478;ENSGALT00000061990;ENSGALT00000007980;ENSGALT00000031766;ENSGALT00000017601;ENSGALT00000048539	11	489	182	9398	0.348429
GO:0005770	late endosome	cellular_component	8	ENSGALT00000040533;ENSGALT00000017484;ENSGALT00000086458;ENSGALT00000019038;ENSGALT00000007311	5	489	75	9398	0.351424
GO:0019899	enzyme binding	molecular_function	5	ENSGALT00000047691;ENSGALT00000019727;ENSGALT00000053826;ENSGALT00000082709;ENSGALT00000084932;ENSGALT00000086458;ENSGALT00000089703;ENSGALT00000089964;ENSGALT00000062831;ENSGALT00000059924;ENSGALT00000083827	11	489	183	9398	0.355081
GO:0018279	protein N-linked glycosylation via asparagine	biological_process	11	ENSGALT00000008903;ENSGALT00000051623	2	489	24	9398	0.35736
GO:0002250	adaptive immune response	biological_process	5	ENSGALT00000018840;ENSGALT00000026982	2	489	24	9398	0.35736
GO:0002376	immune system process	biological_process	3	ENSGALT00000086350;ENSGALT00000040255	2	489	24	9398	0.35736
GO:0033209	tumor necrosis factor-mediated signaling pathway	biological_process	7	ENSGALT00000002917;ENSGALT00000026982	2	489	24	9398	0.35736
GO:1902476	chloride transmembrane transport	biological_process	10	ENSGALT00000013382;ENSGALT00000047691	2	489	24	9398	0.35736
GO:0030145	manganese ion binding	molecular_function	8	ENSGALT00000084832;ENSGALT00000012184	2	489	24	9398	0.35736
GO:0045727	positive regulation of translation	biological_process	10	ENSGALT00000087078;ENSGALT00000050649;ENSGALT00000084478	3	489	41	9398	0.360321
GO:0018107	peptidyl-threonine phosphorylation	biological_process	10	ENSGALT00000003916;ENSGALT00000010138;ENSGALT00000088661	3	489	41	9398	0.360321
GO:0018105	peptidyl-serine phosphorylation	biological_process	10	ENSGALT00000004312;ENSGALT00000031766;ENSGALT00000088661;ENSGALT00000003916;ENSGALT00000010138;ENSGALT00000066196	6	489	94	9398	0.364221
GO:0000122	negative regulation of transcription by RNA polymerase II	biological_process	10	ENSGALT00000018362;ENSGALT00000007159;ENSGALT00000042857;ENSGALT00000005513;ENSGALT00000059924;ENSGALT00000062831;ENSGALT00000084932;ENSGALT00000042658;ENSGALT00000082709;ENSGALT00000087131;ENSGALT00000073347;ENSGALT00000060522;ENSGALT00000009243;ENSGALT00000056175;ENSGALT00000020478;ENSGALT00000089964;ENSGALT00000028075;ENSGALT00000024541;ENSGALT00000045398;ENSGALT00000084322;ENSGALT00000084111;…	22	489	388	9398	0.368809
GO:0051607	defense response to virus	biological_process	5	ENSGALT00000039023;ENSGALT00000002244;ENSGALT00000075597;ENSGALT00000058183	4	489	59	9398	0.36881
GO:0019900	kinase binding	molecular_function	6	ENSGALT00000083827;ENSGALT00000026360;ENSGALT00000088509;ENSGALT00000013006	4	489	59	9398	0.36881
GO:0005741	mitochondrial outer membrane	cellular_component	6	ENSGALT00000048722;ENSGALT00000077817;ENSGALT00000086509;ENSGALT00000086583	4	489	59	9398	0.36881
GO:0031012	extracellular matrix	cellular_component	4	ENSGALT00000055114;ENSGALT00000086032;ENSGALT00000003100;ENSGALT00000008808;ENSGALT00000051222;ENSGALT00000089703;ENSGALT00000037300;ENSGALT00000037259;ENSGALT00000086458;ENSGALT00000017322;ENSGALT00000010834;ENSGALT00000085687;ENSGALT00000023323;ENSGALT00000084478;ENSGALT00000086851;ENSGALT00000074237	16	489	277	9398	0.36937
GO:0005768	endosome	cellular_component	7	ENSGALT00000002349;ENSGALT00000020960;ENSGALT00000020498;ENSGALT00000088480;ENSGALT00000054284;ENSGALT00000019038;ENSGALT00000052977;ENSGALT00000022327	8	489	131	9398	0.372896
GO:0032092	positive regulation of protein binding	biological_process	7	ENSGALT00000004906;ENSGALT00000019727;ENSGALT00000040255	3	489	42	9398	0.374728
GO:0003730	mRNA 3'-UTR binding	molecular_function	8	ENSGALT00000069195;ENSGALT00000084584;ENSGALT00000086155	3	489	42	9398	0.374728
GO:0008380	RNA splicing	biological_process	10	ENSGALT00000074316;ENSGALT00000003362;ENSGALT00000077162	3	489	42	9398	0.374728
GO:0006952	defense response	biological_process	5	ENSGALT00000040533;ENSGALT00000007311	2	489	25	9398	0.376399
GO:0051973	positive regulation of telomerase activity	biological_process	8	ENSGALT00000081765;ENSGALT00000014324	2	489	25	9398	0.376399
GO:0001558	regulation of cell growth	biological_process	6	ENSGALT00000067924;ENSGALT00000087131	2	489	25	9398	0.376399
GO:0051219	phosphoprotein binding	molecular_function	5	ENSGALT00000003362;ENSGALT00000086458	2	489	25	9398	0.376399
GO:0007596	blood coagulation	biological_process	7	ENSGALT00000037259;ENSGALT00000055114	2	489	25	9398	0.376399
GO:0015485	cholesterol binding	molecular_function	7	ENSGALT00000001871;ENSGALT00000089703	2	489	25	9398	0.376399
GO:0010923	negative regulation of phosphatase activity	biological_process	11	ENSGALT00000015206;ENSGALT00000061990	2	489	25	9398	0.376399
GO:0001755	neural crest cell migration	biological_process	8	ENSGALT00000052305;ENSGALT00000088706	2	489	25	9398	0.376399
GO:0051262	protein tetramerization	biological_process	8	ENSGALT00000084832;ENSGALT00000016192	2	489	25	9398	0.376399
GO:0030514	negative regulation of BMP signaling pathway	biological_process	11	ENSGALT00000088257;ENSGALT00000011909	2	489	25	9398	0.376399
GO:0050853	B cell receptor signaling pathway	biological_process	8	ENSGALT00000003547;ENSGALT00000083561	2	489	25	9398	0.376399
GO:0045668	negative regulation of osteoblast differentiation	biological_process	8	ENSGALT00000088257;ENSGALT00000011909	2	489	25	9398	0.376399
GO:0006281	DNA repair	biological_process	8	ENSGALT00000087078;ENSGALT00000050649;ENSGALT00000087131;ENSGALT00000043729;ENSGALT00000083827;ENSGALT00000080875;ENSGALT00000067924;ENSGALT00000039524	8	489	132	9398	0.380898
GO:0071236	cellular response to antibiotic	biological_process	6	ENSGALT00000056865	1	489	9	9398	0.381912
GO:0060956	endocardial cell differentiation	biological_process	8	ENSGALT00000024876	1	489	9	9398	0.381912
GO:0070307	lens fiber cell development	biological_process	7	ENSGALT00000039401	1	489	9	9398	0.381912
GO:0004521	endoribonuclease activity	molecular_function	8	ENSGALT00000069195	1	489	9	9398	0.381912
GO:0048016	inositol phosphate-mediated signaling	biological_process	7	ENSGALT00000000942	1	489	9	9398	0.381912
GO:0051693	actin filament capping	biological_process	10	ENSGALT00000002199	1	489	9	9398	0.381912
GO:0043267	negative regulation of potassium ion transport	biological_process	10	ENSGALT00000036952	1	489	9	9398	0.381912
GO:0090073	positive regulation of protein homodimerization activity	biological_process	8	ENSGALT00000083827	1	489	9	9398	0.381912
GO:0010881	regulation of cardiac muscle contraction by regulation of the release of sequestered calcium ion	biological_process	9	ENSGALT00000036952	1	489	9	9398	0.381912
GO:0004198	calcium-dependent cysteine-type endopeptidase activity	molecular_function	9	ENSGALT00000085581	1	489	9	9398	0.381912
GO:0050776	regulation of immune response	biological_process	6	ENSGALT00000002244	1	489	9	9398	0.381912
GO:0060389	pathway-restricted SMAD protein phosphorylation	biological_process	10	ENSGALT00000061318	1	489	9	9398	0.381912
GO:0086080	protein binding involved in heterotypic cell-cell adhesion	molecular_function	6	ENSGALT00000046955	1	489	9	9398	0.381912
GO:0046903	secretion	biological_process	6	ENSGALT00000052439	1	489	9	9398	0.381912
GO:0046323	glucose import	biological_process	12	ENSGALT00000022653	1	489	9	9398	0.381912
GO:0034394	protein localization to cell surface	biological_process	7	ENSGALT00000006026	1	489	9	9398	0.381912
GO:2000353	positive regulation of endothelial cell apoptotic process	biological_process	11	ENSGALT00000055818	1	489	9	9398	0.381912
GO:0047617	acyl-CoA hydrolase activity	molecular_function	8	ENSGALT00000073928	1	489	9	9398	0.381912
GO:0046039	GTP metabolic process	biological_process	11	ENSGALT00000023329	1	489	9	9398	0.381912
GO:0001779	natural killer cell differentiation	biological_process	8	ENSGALT00000038637	1	489	9	9398	0.381912
GO:0016126	sterol biosynthetic process	biological_process	8	ENSGALT00000086648	1	489	9	9398	0.381912
GO:0033017	sarcoplasmic reticulum membrane	cellular_component	6	ENSGALT00000027729	1	489	9	9398	0.381912
GO:0050870	positive regulation of T cell activation	biological_process	9	ENSGALT00000011996	1	489	9	9398	0.381912
GO:0043394	proteoglycan binding	molecular_function	5	ENSGALT00000087827	1	489	9	9398	0.381912
GO:0005875	microtubule associated complex	cellular_component	4	ENSGALT00000068606	1	489	9	9398	0.381912
GO:0005355	glucose transmembrane transporter activity	molecular_function	9	ENSGALT00000022653	1	489	9	9398	0.381912
GO:0097421	liver regeneration	biological_process	8	ENSGALT00000013006	1	489	9	9398	0.381912
GO:0044387	negative regulation of protein kinase activity by regulation of protein phosphorylation	biological_process	12	ENSGALT00000052305	1	489	9	9398	0.381912
GO:0046718	viral entry into host cell	biological_process	9	ENSGALT00000087827	1	489	9	9398	0.381912
GO:0002467	germinal center formation	biological_process	7	ENSGALT00000003547	1	489	9	9398	0.381912
GO:0090026	positive regulation of monocyte chemotaxis	biological_process	9	ENSGALT00000026970	1	489	9	9398	0.381912
GO:0008047	enzyme activator activity	molecular_function	5	ENSGALT00000019727	1	489	9	9398	0.381912
GO:0044829	positive regulation by host of viral genome replication	biological_process	9	ENSGALT00000086458	1	489	9	9398	0.381912
GO:1990869	cellular response to chemokine	biological_process	8	ENSGALT00000069195	1	489	9	9398	0.381912
GO:0050770	regulation of axonogenesis	biological_process	9	ENSGALT00000000963	1	489	9	9398	0.381912
GO:0016601	Rac protein signal transduction	biological_process	8	ENSGALT00000008808	1	489	9	9398	0.381912
GO:0051281	positive regulation of release of sequestered calcium ion into cytosol	biological_process	15	ENSGALT00000085581	1	489	9	9398	0.381912
GO:0035307	positive regulation of protein dephosphorylation	biological_process	10	ENSGALT00000084847	1	489	9	9398	0.381912
GO:1904322	cellular response to forskolin	biological_process	7	ENSGALT00000047691	1	489	9	9398	0.381912
GO:0016279	protein-lysine N-methyltransferase activity	molecular_function	8	ENSGALT00000015941	1	489	9	9398	0.381912
GO:0032045	guanyl-nucleotide exchange factor complex	cellular_component	4	ENSGALT00000040656	1	489	9	9398	0.381912
GO:0048671	negative regulation of collateral sprouting	biological_process	8	ENSGALT00000015379	1	489	9	9398	0.381912
GO:0031253	cell projection membrane	cellular_component	5	ENSGALT00000037249	1	489	9	9398	0.381912
GO:0009792	embryo development ending in birth or egg hatching	biological_process	6	ENSGALT00000086458	1	489	9	9398	0.381912
GO:0006120	mitochondrial electron transport, NADH to ubiquinone	biological_process	8	ENSGALT00000075820	1	489	9	9398	0.381912
GO:0033700	phospholipid efflux	biological_process	9	ENSGALT00000089703	1	489	9	9398	0.381912
GO:0008037	cell recognition	biological_process	4	ENSGALT00000010551	1	489	9	9398	0.381912
GO:0050830	defense response to Gram-positive bacterium	biological_process	9	ENSGALT00000034008	1	489	9	9398	0.381912
GO:0060038	cardiac muscle cell proliferation	biological_process	6	ENSGALT00000059924	1	489	9	9398	0.381912
GO:0032009	early phagosome	cellular_component	9	ENSGALT00000052977	1	489	9	9398	0.381912
GO:0016758	transferase activity, transferring hexosyl groups	molecular_function	6	ENSGALT00000005285	1	489	9	9398	0.381912
GO:0072657	protein localization to membrane	biological_process	7	ENSGALT00000085581	1	489	9	9398	0.381912
GO:0007405	neuroblast proliferation	biological_process	5	ENSGALT00000011534	1	489	9	9398	0.381912
GO:0008299	isoprenoid biosynthetic process	biological_process	8	ENSGALT00000086648	1	489	9	9398	0.381912
GO:0005545	1-phosphatidylinositol binding	molecular_function	7	ENSGALT00000015206	1	489	9	9398	0.381912
GO:0009062	fatty acid catabolic process	biological_process	10	ENSGALT00000065813	1	489	9	9398	0.381912
GO:0043231	intracellular membrane-bounded organelle	cellular_component	5	ENSGALT00000008506;ENSGALT00000020569;ENSGALT00000005095;ENSGALT00000062831;ENSGALT00000004693;ENSGALT00000037540;ENSGALT00000082709;ENSGALT00000054284;ENSGALT00000084932;ENSGALT00000019038;ENSGALT00000004265;ENSGALT00000087827;ENSGALT00000022194;ENSGALT00000026295;ENSGALT00000051222;ENSGALT00000074237;ENSGALT00000023323;ENSGALT00000002634;ENSGALT00000086032;ENSGALT00000087306;ENSGALT00000085687;…	22	489	391	9398	0.382791
GO:0007420	brain development	biological_process	6	ENSGALT00000053433;ENSGALT00000072039;ENSGALT00000024876;ENSGALT00000042658;ENSGALT00000046692	5	489	78	9398	0.382863
GO:0019905	syntaxin binding	molecular_function	6	ENSGALT00000080073;ENSGALT00000022331	2	489	26	9398	0.395202
GO:0070888	E-box binding	molecular_function	11	ENSGALT00000073347;ENSGALT00000037540	2	489	26	9398	0.395202
GO:1900026	positive regulation of substrate adhesion-dependent cell spreading	biological_process	10	ENSGALT00000089703;ENSGALT00000088843	2	489	26	9398	0.395202
GO:0031648	protein destabilization	biological_process	6	ENSGALT00000075766;ENSGALT00000002199	2	489	26	9398	0.395202
GO:0050729	positive regulation of inflammatory response	biological_process	9	ENSGALT00000037540;ENSGALT00000055818	2	489	26	9398	0.395202
GO:0006869	lipid transport	biological_process	7	ENSGALT00000089703;ENSGALT00000001871	2	489	26	9398	0.395202
GO:0016787	hydrolase activity	molecular_function	4	ENSGALT00000074085;ENSGALT00000045290;ENSGALT00000069706;ENSGALT00000034008;ENSGALT00000018074;ENSGALT00000026171;ENSGALT00000023545;ENSGALT00000014487;ENSGALT00000083294;ENSGALT00000087312;ENSGALT00000083849;ENSGALT00000026970;ENSGALT00000085230;ENSGALT00000085581;ENSGALT00000079059;ENSGALT00000087306;ENSGALT00000039726;ENSGALT00000047711;ENSGALT00000036253;ENSGALT00000050142;ENSGALT00000082577;…	24	489	432	9398	0.399314
GO:0005783	endoplasmic reticulum	cellular_component	6	ENSGALT00000044409;ENSGALT00000031766;ENSGALT00000089422;ENSGALT00000083827;ENSGALT00000024865;ENSGALT00000036253;ENSGALT00000005659;ENSGALT00000049250;ENSGALT00000050168;ENSGALT00000049014;ENSGALT00000055114;ENSGALT00000022610;ENSGALT00000007311;ENSGALT00000015206;ENSGALT00000004906;ENSGALT00000025309;ENSGALT00000049711;ENSGALT00000040533;ENSGALT00000025489;ENSGALT00000037259;ENSGALT00000046808;…	25	489	451	9398	0.400392
GO:0031234	extrinsic component of cytoplasmic side of plasma membrane	cellular_component	6	ENSGALT00000034033;ENSGALT00000033873;ENSGALT00000019693	3	489	44	9398	0.40333
GO:0034976	response to endoplasmic reticulum stress	biological_process	6	ENSGALT00000037892;ENSGALT00000013006;ENSGALT00000066090	3	489	44	9398	0.40333
GO:0006302	double-strand break repair	biological_process	9	ENSGALT00000067924;ENSGALT00000019727;ENSGALT00000087131	3	489	44	9398	0.40333
GO:0007186	G protein-coupled receptor signaling pathway	biological_process	5	ENSGALT00000066692;ENSGALT00000000132;ENSGALT00000034033;ENSGALT00000008861;ENSGALT00000028044;ENSGALT00000067627;ENSGALT00000089703;ENSGALT00000002989;ENSGALT00000008506;ENSGALT00000041383;ENSGALT00000072692	11	489	191	9398	0.408832
GO:0042542	response to hydrogen peroxide	biological_process	7	ENSGALT00000083827;ENSGALT00000088509	2	489	27	9398	0.41374
GO:0048791	calcium ion-regulated exocytosis of neurotransmitter	biological_process	10	ENSGALT00000022331	1	489	10	9398	0.414103
GO:0043525	positive regulation of neuron apoptotic process	biological_process	10	ENSGALT00000037892	1	489	10	9398	0.414103
GO:0000145	exocyst	cellular_component	7	ENSGALT00000078605	1	489	10	9398	0.414103
GO:0048260	positive regulation of receptor-mediated endocytosis	biological_process	9	ENSGALT00000040255	1	489	10	9398	0.414103
GO:0006367	transcription initiation from RNA polymerase II promoter	biological_process	9	ENSGALT00000003362	1	489	10	9398	0.414103
GO:0032688	negative regulation of interferon-beta production	biological_process	9	ENSGALT00000028075	1	489	10	9398	0.414103
GO:0030007	cellular potassium ion homeostasis	biological_process	11	ENSGALT00000047913	1	489	10	9398	0.414103
GO:0044070	regulation of anion transport	biological_process	8	ENSGALT00000052439	1	489	10	9398	0.414103
GO:1903827	regulation of cellular protein localization	biological_process	7	ENSGALT00000007159	1	489	10	9398	0.414103
GO:0045954	positive regulation of natural killer cell mediated cytotoxicity	biological_process	8	ENSGALT00000010551	1	489	10	9398	0.414103
GO:0015718	monocarboxylic acid transport	biological_process	10	ENSGALT00000002634	1	489	10	9398	0.414103
GO:0045162	clustering of voltage-gated sodium channels	biological_process	7	ENSGALT00000046955	1	489	10	9398	0.414103
GO:0001678	cellular glucose homeostasis	biological_process	9	ENSGALT00000006719	1	489	10	9398	0.414103
GO:0004114	3',5'-cyclic-nucleotide phosphodiesterase activity	molecular_function	9	ENSGALT00000018074	1	489	10	9398	0.414103
GO:0042417	dopamine metabolic process	biological_process	9	ENSGALT00000020478	1	489	10	9398	0.414103
GO:0042310	vasoconstriction	biological_process	10	ENSGALT00000000942	1	489	10	9398	0.414103
GO:0008028	monocarboxylic acid transmembrane transporter activity	molecular_function	7	ENSGALT00000002634	1	489	10	9398	0.414103
GO:0048037	cofactor binding	molecular_function	4	ENSGALT00000076689	1	489	10	9398	0.414103
GO:0031672	A band	cellular_component	5	ENSGALT00000040700	1	489	10	9398	0.414103
GO:0030111	regulation of Wnt signaling pathway	biological_process	8	ENSGALT00000052977	1	489	10	9398	0.414103
GO:0000242	pericentriolar material	cellular_component	7	ENSGALT00000072039	1	489	10	9398	0.414103
GO:0006002	fructose 6-phosphate metabolic process	biological_process	7	ENSGALT00000050142	1	489	10	9398	0.414103
GO:0002026	regulation of the force of heart contraction	biological_process	9	ENSGALT00000047913	1	489	10	9398	0.414103
GO:0033179	proton-transporting V-type ATPase, V0 domain	cellular_component	6	ENSGALT00000015018	1	489	10	9398	0.414103
GO:0043194	axon initial segment	cellular_component	6	ENSGALT00000046955	1	489	10	9398	0.414103
GO:0032006	regulation of TOR signaling	biological_process	9	ENSGALT00000055423	1	489	10	9398	0.414103
GO:0030574	collagen catabolic process	biological_process	5	ENSGALT00000087827	1	489	10	9398	0.414103
GO:1904262	negative regulation of TORC1 signaling	biological_process	11	ENSGALT00000024673	1	489	10	9398	0.414103
GO:0032580	Golgi cisterna membrane	cellular_component	8	ENSGALT00000024865	1	489	10	9398	0.414103
GO:0061014	positive regulation of mRNA catabolic process	biological_process	9	ENSGALT00000069195	1	489	10	9398	0.414103
GO:0005839	proteasome core complex	cellular_component	4	ENSGALT00000043729	1	489	10	9398	0.414103
GO:1904659	glucose transmembrane transport	biological_process	11	ENSGALT00000022653	1	489	10	9398	0.414103
GO:1901224	positive regulation of NIK/NF-kappaB signaling	biological_process	10	ENSGALT00000055818	1	489	10	9398	0.414103
GO:0008375	acetylglucosaminyltransferase activity	molecular_function	7	ENSGALT00000022610	1	489	10	9398	0.414103
GO:0043534	blood vessel endothelial cell migration	biological_process	10	ENSGALT00000089703	1	489	10	9398	0.414103
GO:0032940	secretion by cell	biological_process	4	ENSGALT00000074085	1	489	10	9398	0.414103
GO:0045737	positive regulation of cyclin-dependent protein serine/threonine kinase activity	biological_process	13	ENSGALT00000005513	1	489	10	9398	0.414103
GO:0055015	ventricular cardiac muscle cell development	biological_process	9	ENSGALT00000046692	1	489	10	9398	0.414103
GO:0043523	regulation of neuron apoptotic process	biological_process	9	ENSGALT00000083827	1	489	10	9398	0.414103
GO:0010875	positive regulation of cholesterol efflux	biological_process	11	ENSGALT00000056175	1	489	10	9398	0.414103
GO:0008080	N-acetyltransferase activity	molecular_function	8	ENSGALT00000075304	1	489	10	9398	0.414103
GO:2000144	positive regulation of DNA-templated transcription, initiation	biological_process	10	ENSGALT00000013006	1	489	10	9398	0.414103
GO:0043462	regulation of ATPase activity	biological_process	7	ENSGALT00000010619	1	489	10	9398	0.414103
GO:0042043	neurexin family protein binding	molecular_function	6	ENSGALT00000022331	1	489	10	9398	0.414103
GO:0070577	lysine-acetylated histone binding	molecular_function	6	ENSGALT00000043729	1	489	10	9398	0.414103
GO:0046513	ceramide biosynthetic process	biological_process	10	ENSGALT00000017148	1	489	10	9398	0.414103
GO:0016849	phosphorus-oxygen lyase activity	molecular_function	5	ENSGALT00000083561	1	489	10	9398	0.414103
GO:0006970	response to osmotic stress	biological_process	5	ENSGALT00000042857	1	489	10	9398	0.414103
GO:2000727	positive regulation of cardiac muscle cell differentiation	biological_process	10	ENSGALT00000024876	1	489	10	9398	0.414103
GO:0017166	vinculin binding	molecular_function	6	ENSGALT00000033905	1	489	10	9398	0.414103
GO:0061158	3'-UTR-mediated mRNA destabilization	biological_process	12	ENSGALT00000069195	1	489	10	9398	0.414103
GO:0016050	vesicle organization	biological_process	6	ENSGALT00000052977	1	489	10	9398	0.414103
GO:0015031	protein transport	biological_process	9	ENSGALT00000019038;ENSGALT00000000557;ENSGALT00000022194;ENSGALT00000020498;ENSGALT00000088480	5	489	81	9398	0.414239
GO:0042493	response to drug	biological_process	5	ENSGALT00000080875;ENSGALT00000017601;ENSGALT00000047913;ENSGALT00000083561	4	489	63	9398	0.416595
GO:0051496	positive regulation of stress fiber assembly	biological_process	8	ENSGALT00000000963;ENSGALT00000003437;ENSGALT00000089703	3	489	45	9398	0.417493
GO:0007268	chemical synaptic transmission	biological_process	9	ENSGALT00000050168;ENSGALT00000077817;ENSGALT00000049711;ENSGALT00000086509	4	489	64	9398	0.42843
GO:0019003	GDP binding	molecular_function	8	ENSGALT00000055423;ENSGALT00000043218	2	489	28	9398	0.431991
GO:0006810	transport	biological_process	5	ENSGALT00000089703;ENSGALT00000010452;ENSGALT00000020498;ENSGALT00000014132;ENSGALT00000027985;ENSGALT00000078605;ENSGALT00000022653;ENSGALT00000027432;ENSGALT00000088165;ENSGALT00000021610;ENSGALT00000089513;ENSGALT00000037347;ENSGALT00000022194;ENSGALT00000053303;ENSGALT00000015018;ENSGALT00000062496;ENSGALT00000039082;ENSGALT00000019038;ENSGALT00000088480;ENSGALT00000000557	20	489	364	9398	0.433514
GO:0005764	lysosome	cellular_component	8	ENSGALT00000087827;ENSGALT00000047711;ENSGALT00000019727;ENSGALT00000043218;ENSGALT00000040533;ENSGALT00000017484;ENSGALT00000007311	7	489	120	9398	0.434027
GO:0043565	sequence-specific DNA binding	molecular_function	7	ENSGALT00000051074;ENSGALT00000055263;ENSGALT00000037540;ENSGALT00000037892;ENSGALT00000018362;ENSGALT00000020478;ENSGALT00000060522;ENSGALT00000084111;ENSGALT00000013006;ENSGALT00000002244;ENSGALT00000059924;ENSGALT00000056175;ENSGALT00000042658;ENSGALT00000043394	14	489	252	9398	0.439678
GO:0007099	centriole replication	biological_process	5	ENSGALT00000072039	1	489	11	9398	0.444621
GO:0009117	nucleotide metabolic process	biological_process	8	ENSGALT00000006051	1	489	11	9398	0.444621
GO:0019216	regulation of lipid metabolic process	biological_process	7	ENSGALT00000060522	1	489	11	9398	0.444621
GO:0016805	dipeptidase activity	molecular_function	8	ENSGALT00000090011	1	489	11	9398	0.444621
GO:0030031	cell projection assembly	biological_process	6	ENSGALT00000088843	1	489	11	9398	0.444621
GO:0010569	regulation of double-strand break repair via homologous recombination	biological_process	10	ENSGALT00000004693	1	489	11	9398	0.444621
GO:0034497	protein localization to phagophore assembly site	biological_process	7	ENSGALT00000019038	1	489	11	9398	0.444621
GO:0007259	receptor signaling pathway via JAK-STAT	biological_process	7	ENSGALT00000043264	1	489	11	9398	0.444621
GO:0003094	glomerular filtration	biological_process	7	ENSGALT00000018840	1	489	11	9398	0.444621
GO:0045671	negative regulation of osteoclast differentiation	biological_process	10	ENSGALT00000019502	1	489	11	9398	0.444621
GO:0005832	chaperonin-containing T-complex	cellular_component	7	ENSGALT00000014324	1	489	11	9398	0.444621
GO:0032839	dendrite cytoplasm	cellular_component	9	ENSGALT00000004312	1	489	11	9398	0.444621
GO:0045879	negative regulation of smoothened signaling pathway	biological_process	9	ENSGALT00000011996	1	489	11	9398	0.444621
GO:0004857	enzyme inhibitor activity	molecular_function	5	ENSGALT00000019727	1	489	11	9398	0.444621
GO:0090136	epithelial cell-cell adhesion	biological_process	6	ENSGALT00000037249	1	489	11	9398	0.444621
GO:0048278	vesicle docking	biological_process	6	ENSGALT00000037249	1	489	11	9398	0.444621
GO:0008253	5'-nucleotidase activity	molecular_function	9	ENSGALT00000006051	1	489	11	9398	0.444621
GO:0016538	cyclin-dependent protein serine/threonine kinase regulator activity	molecular_function	7	ENSGALT00000007159	1	489	11	9398	0.444621
GO:0009409	response to cold	biological_process	5	ENSGALT00000027985	1	489	11	9398	0.444621
GO:0070979	protein K11-linked ubiquitination	biological_process	13	ENSGALT00000080875	1	489	11	9398	0.444621
GO:0051016	barbed-end actin filament capping	biological_process	11	ENSGALT00000002199	1	489	11	9398	0.444621
GO:0048593	camera-type eye morphogenesis	biological_process	8	ENSGALT00000028075	1	489	11	9398	0.444621
GO:0019432	triglyceride biosynthetic process	biological_process	10	ENSGALT00000065813	1	489	11	9398	0.444621
GO:0043015	gamma-tubulin binding	molecular_function	7	ENSGALT00000018074	1	489	11	9398	0.444621
GO:0097009	energy homeostasis	biological_process	5	ENSGALT00000000942	1	489	11	9398	0.444621
GO:0009968	negative regulation of signal transduction	biological_process	8	ENSGALT00000043264	1	489	11	9398	0.444621
GO:0007569	cell aging	biological_process	5	ENSGALT00000055818	1	489	11	9398	0.444621
GO:0071542	dopaminergic neuron differentiation	biological_process	7	ENSGALT00000020478	1	489	11	9398	0.444621
GO:0043297	apical junction assembly	biological_process	8	ENSGALT00000002385	1	489	11	9398	0.444621
GO:0001778	plasma membrane repair	biological_process	7	ENSGALT00000046692	1	489	11	9398	0.444621
GO:0008277	regulation of G protein-coupled receptor signaling pathway	biological_process	8	ENSGALT00000034033	1	489	11	9398	0.444621
GO:0046835	carbohydrate phosphorylation	biological_process	8	ENSGALT00000006719	1	489	11	9398	0.444621
GO:0042744	hydrogen peroxide catabolic process	biological_process	8	ENSGALT00000088509	1	489	11	9398	0.444621
GO:0043517	positive regulation of DNA damage response, signal transduction by p53 class mediator	biological_process	11	ENSGALT00000010491	1	489	11	9398	0.444621
GO:0033630	positive regulation of cell adhesion mediated by integrin	biological_process	7	ENSGALT00000088843	1	489	11	9398	0.444621
GO:0004693	cyclin-dependent protein serine/threonine kinase activity	molecular_function	9	ENSGALT00000005513	1	489	11	9398	0.444621
GO:0090502	RNA phosphodiester bond hydrolysis, endonucleolytic	biological_process	10	ENSGALT00000069195	1	489	11	9398	0.444621
GO:0015813	L-glutamate transmembrane transport	biological_process	11	ENSGALT00000053303	1	489	11	9398	0.444621
GO:0044319	wound healing, spreading of cells	biological_process	7	ENSGALT00000002385	1	489	11	9398	0.444621
GO:0043171	peptide catabolic process	biological_process	8	ENSGALT00000083294	1	489	11	9398	0.444621
GO:0016504	peptidase activator activity	molecular_function	6	ENSGALT00000043729	1	489	11	9398	0.444621
GO:0016788	hydrolase activity, acting on ester bonds	molecular_function	5	ENSGALT00000007439	1	489	11	9398	0.444621
GO:0007422	peripheral nervous system development	biological_process	6	ENSGALT00000024876	1	489	11	9398	0.444621
GO:0030957	Tat protein binding	molecular_function	8	ENSGALT00000087219	1	489	11	9398	0.444621
GO:0033270	paranode region of axon	cellular_component	6	ENSGALT00000046955	1	489	11	9398	0.444621
GO:0006349	regulation of gene expression by genetic imprinting	biological_process	9	ENSGALT00000088353	1	489	11	9398	0.444621
GO:0001964	startle response	biological_process	5	ENSGALT00000024876	1	489	11	9398	0.444621
GO:0032526	response to retinoic acid	biological_process	6	ENSGALT00000059924	1	489	11	9398	0.444621
GO:0046579	positive regulation of Ras protein signal transduction	biological_process	11	ENSGALT00000024876	1	489	11	9398	0.444621
GO:0098586	cellular response to virus	biological_process	8	ENSGALT00000069195	1	489	11	9398	0.444621
GO:0043325	phosphatidylinositol-3,4-bisphosphate binding	molecular_function	9	ENSGALT00000015206	1	489	11	9398	0.444621
GO:0051764	actin crosslink formation	biological_process	7	ENSGALT00000071398	1	489	11	9398	0.444621
GO:0001671	ATPase activator activity	molecular_function	6	ENSGALT00000087219	1	489	11	9398	0.444621
GO:0030173	integral component of Golgi membrane	cellular_component	7	ENSGALT00000017148	1	489	11	9398	0.444621
GO:0002199	zona pellucida receptor complex	cellular_component	4	ENSGALT00000014324	1	489	11	9398	0.444621
GO:1904871	positive regulation of protein localization to Cajal body	biological_process	10	ENSGALT00000014324	1	489	11	9398	0.444621
GO:0000724	double-strand break repair via homologous recombination	biological_process	10	ENSGALT00000028075;ENSGALT00000087131;ENSGALT00000067924	3	489	47	9398	0.445472
GO:0005654	nucleoplasm	cellular_component	6	ENSGALT00000038637;ENSGALT00000022194;ENSGALT00000007159;ENSGALT00000062454;ENSGALT00000004312;ENSGALT00000014324;ENSGALT00000002784;ENSGALT00000080137;ENSGALT00000007980;ENSGALT00000003362;ENSGALT00000039023;ENSGALT00000060522;ENSGALT00000018362;ENSGALT00000005095;ENSGALT00000051074;ENSGALT00000069141;ENSGALT00000013006;ENSGALT00000086174;ENSGALT00000024876;ENSGALT00000045256;ENSGALT00000002504;…	60	489	1128	9398	0.447733
GO:0005681	spliceosomal complex	cellular_component	6	ENSGALT00000081478;ENSGALT00000055423	2	489	29	9398	0.449934
GO:0017112	Rab guanyl-nucleotide exchange factor activity	molecular_function	9	ENSGALT00000040656;ENSGALT00000075700	2	489	29	9398	0.449934
GO:0050727	regulation of inflammatory response	biological_process	8	ENSGALT00000083827;ENSGALT00000060522	2	489	29	9398	0.449934
GO:0098793	presynapse	cellular_component	4	ENSGALT00000083827;ENSGALT00000022331	2	489	29	9398	0.449934
GO:0004715	non-membrane spanning protein tyrosine kinase activity	molecular_function	9	ENSGALT00000033873;ENSGALT00000019693	2	489	29	9398	0.449934
GO:0005913	cell-cell adherens junction	cellular_component	5	ENSGALT00000010551;ENSGALT00000071398;ENSGALT00000046346;ENSGALT00000083827	4	489	66	9398	0.451902
GO:0006457	protein folding	biological_process	4	ENSGALT00000027986;ENSGALT00000014324;ENSGALT00000086458;ENSGALT00000087219	4	489	66	9398	0.451902
GO:0005178	integrin binding	molecular_function	6	ENSGALT00000055114;ENSGALT00000037259;ENSGALT00000010834;ENSGALT00000024876	4	489	66	9398	0.451902
GO:0061630	ubiquitin protein ligase activity	molecular_function	7	ENSGALT00000024865;ENSGALT00000004906;ENSGALT00000038686;ENSGALT00000061864;ENSGALT00000011269;ENSGALT00000017154	6	489	104	9398	0.458069
GO:0017137	Rab GTPase binding	molecular_function	9	ENSGALT00000024865;ENSGALT00000022331;ENSGALT00000022327;ENSGALT00000017477	4	489	67	9398	0.463523
GO:0004725	protein tyrosine phosphatase activity	molecular_function	9	ENSGALT00000031806;ENSGALT00000008034;ENSGALT00000005168;ENSGALT00000059066;ENSGALT00000087595	5	489	86	9398	0.465887
GO:0045087	innate immune response	biological_process	5	ENSGALT00000033873;ENSGALT00000019693;ENSGALT00000086350;ENSGALT00000058183;ENSGALT00000018840	5	489	86	9398	0.465887
GO:0005516	calmodulin binding	molecular_function	5	ENSGALT00000006378;ENSGALT00000003916;ENSGALT00000072039;ENSGALT00000029889;ENSGALT00000088661	5	489	86	9398	0.465887
GO:0000281	mitotic cytokinesis	biological_process	7	ENSGALT00000002385;ENSGALT00000046692	2	489	30	9398	0.467551
GO:0000082	G1/S transition of mitotic cell cycle	biological_process	7	ENSGALT00000007159;ENSGALT00000044994	2	489	30	9398	0.467551
GO:0051020	GTPase binding	molecular_function	6	ENSGALT00000043218;ENSGALT00000081765	2	489	30	9398	0.467551
GO:0010494	cytoplasmic stress granule	cellular_component	8	ENSGALT00000077162;ENSGALT00000074316	2	489	30	9398	0.467551
GO:0004386	helicase activity	molecular_function	9	ENSGALT00000026171;ENSGALT00000069706;ENSGALT00000039726	3	489	49	9398	0.472903
GO:0010633	negative regulation of epithelial cell migration	biological_process	9	ENSGALT00000052305	1	489	12	9398	0.473553
GO:0002175	protein localization to paranode region of axon	biological_process	7	ENSGALT00000046955	1	489	12	9398	0.473553
GO:0019226	transmission of nerve impulse	biological_process	5	ENSGALT00000046955	1	489	12	9398	0.473553
GO:0070006	metalloaminopeptidase activity	molecular_function	9	ENSGALT00000083294	1	489	12	9398	0.473553
GO:0042098	T cell proliferation	biological_process	8	ENSGALT00000005513	1	489	12	9398	0.473553
GO:0005657	replication fork	cellular_component	6	ENSGALT00000080875	1	489	12	9398	0.473553
GO:0048255	mRNA stabilization	biological_process	11	ENSGALT00000003362	1	489	12	9398	0.473553
GO:0003727	single-stranded RNA binding	molecular_function	7	ENSGALT00000002784	1	489	12	9398	0.473553
GO:0042056	chemoattractant activity	molecular_function	7	ENSGALT00000037300	1	489	12	9398	0.473553
GO:0031116	positive regulation of microtubule polymerization	biological_process	10	ENSGALT00000000963	1	489	12	9398	0.473553
GO:0007080	mitotic metaphase plate congression	biological_process	9	ENSGALT00000000557	1	489	12	9398	0.473553
GO:0055010	ventricular cardiac muscle tissue morphogenesis	biological_process	8	ENSGALT00000059924	1	489	12	9398	0.473553
GO:0038166	angiotensin-activated signaling pathway	biological_process	6	ENSGALT00000052439	1	489	12	9398	0.473553
GO:0010952	positive regulation of peptidase activity	biological_process	10	ENSGALT00000043729	1	489	12	9398	0.473553
GO:0005351	carbohydrate:proton symporter activity	molecular_function	7	ENSGALT00000022653	1	489	12	9398	0.473553
GO:1904874	positive regulation of telomerase RNA localization to Cajal body	biological_process	6	ENSGALT00000014324	1	489	12	9398	0.473553
GO:0036126	sperm flagellum	cellular_component	5	ENSGALT00000027986	1	489	12	9398	0.473553
GO:0005637	nuclear inner membrane	cellular_component	6	ENSGALT00000039082	1	489	12	9398	0.473553
GO:1901214	regulation of neuron death	biological_process	7	ENSGALT00000063143	1	489	12	9398	0.473553
GO:0010804	negative regulation of tumor necrosis factor-mediated signaling pathway	biological_process	10	ENSGALT00000089703	1	489	12	9398	0.473553
GO:0031023	microtubule organizing center organization	biological_process	5	ENSGALT00000072039	1	489	12	9398	0.473553
GO:0006520	cellular amino acid metabolic process	biological_process	8	ENSGALT00000075974	1	489	12	9398	0.473553
GO:0048167	regulation of synaptic plasticity	biological_process	9	ENSGALT00000071398	1	489	12	9398	0.473553
GO:0051492	regulation of stress fiber assembly	biological_process	7	ENSGALT00000003437	1	489	12	9398	0.473553
GO:0021670	lateral ventricle development	biological_process	5	ENSGALT00000046692	1	489	12	9398	0.473553
GO:0048545	response to steroid hormone	biological_process	6	ENSGALT00000059891	1	489	12	9398	0.473553
GO:0010942	positive regulation of cell death	biological_process	7	ENSGALT00000069195	1	489	12	9398	0.473553
GO:0006656	phosphatidylcholine biosynthetic process	biological_process	10	ENSGALT00000089703	1	489	12	9398	0.473553
GO:0071205	protein localization to juxtaparanode region of axon	biological_process	7	ENSGALT00000046955	1	489	12	9398	0.473553
GO:0018024	histone-lysine N-methyltransferase activity	molecular_function	9	ENSGALT00000015941	1	489	12	9398	0.473553
GO:0005126	cytokine receptor binding	molecular_function	6	ENSGALT00000038637	1	489	12	9398	0.473553
GO:1904851	positive regulation of establishment of protein localization to telomere	biological_process	10	ENSGALT00000014324	1	489	12	9398	0.473553
GO:2001234	negative regulation of apoptotic signaling pathway	biological_process	9	ENSGALT00000020478	1	489	12	9398	0.473553
GO:0007274	neuromuscular synaptic transmission	biological_process	10	ENSGALT00000010138	1	489	12	9398	0.473553
GO:0045806	negative regulation of endocytosis	biological_process	8	ENSGALT00000037300	1	489	12	9398	0.473553
GO:0043025	neuronal cell body	cellular_component	5	ENSGALT00000060778;ENSGALT00000088843;ENSGALT00000046692;ENSGALT00000050168;ENSGALT00000049711;ENSGALT00000088578	6	489	106	9398	0.476536
GO:0045454	cell redox homeostasis	biological_process	5	ENSGALT00000023648;ENSGALT00000088509	2	489	31	9398	0.484829
GO:0030017	sarcomere	cellular_component	5	ENSGALT00000088724;ENSGALT00000066093	2	489	31	9398	0.484829
GO:0070373	negative regulation of ERK1 and ERK2 cascade	biological_process	12	ENSGALT00000087595;ENSGALT00000059066	2	489	31	9398	0.484829
GO:0097110	scaffold protein binding	molecular_function	5	ENSGALT00000016264;ENSGALT00000083827	2	489	31	9398	0.484829
GO:0006469	negative regulation of protein kinase activity	biological_process	11	ENSGALT00000040656;ENSGALT00000031388;ENSGALT00000083827	3	489	50	9398	0.486386
GO:0030335	positive regulation of cell migration	biological_process	8	ENSGALT00000071692;ENSGALT00000000963;ENSGALT00000001401;ENSGALT00000008808;ENSGALT00000073163	5	489	89	9398	0.49622
GO:0005635	nuclear envelope	cellular_component	6	ENSGALT00000053433;ENSGALT00000006004;ENSGALT00000089422;ENSGALT00000000557	4	489	70	9398	0.497829
GO:0000922	spindle pole	cellular_component	6	ENSGALT00000045256;ENSGALT00000056755;ENSGALT00000072039	3	489	51	9398	0.4997
GO:0001932	regulation of protein phosphorylation	biological_process	9	ENSGALT00000089703;ENSGALT00000043264;ENSGALT00000052305	3	489	51	9398	0.4997
GO:0030100	regulation of endocytosis	biological_process	7	ENSGALT00000008808	1	489	13	9398	0.50098
GO:0006641	triglyceride metabolic process	biological_process	9	ENSGALT00000001871	1	489	13	9398	0.50098
GO:0050699	WW domain binding	molecular_function	6	ENSGALT00000005095	1	489	13	9398	0.50098
GO:0007051	spindle organization	biological_process	8	ENSGALT00000028312	1	489	13	9398	0.50098
GO:0048821	erythrocyte development	biological_process	7	ENSGALT00000002784	1	489	13	9398	0.50098
GO:0051775	response to redox state	biological_process	4	ENSGALT00000037540	1	489	13	9398	0.50098
GO:0008652	cellular amino acid biosynthetic process	biological_process	9	ENSGALT00000080158	1	489	13	9398	0.50098
GO:0034045	phagophore assembly site membrane	cellular_component	6	ENSGALT00000059274	1	489	13	9398	0.50098
GO:0051131	chaperone-mediated protein complex assembly	biological_process	8	ENSGALT00000081765	1	489	13	9398	0.50098
GO:0007628	adult walking behavior	biological_process	6	ENSGALT00000020569	1	489	13	9398	0.50098
GO:0006378	mRNA polyadenylation	biological_process	12	ENSGALT00000016192	1	489	13	9398	0.50098
GO:0007129	synapsis	biological_process	8	ENSGALT00000007159	1	489	13	9398	0.50098
GO:0006879	cellular iron ion homeostasis	biological_process	12	ENSGALT00000063143	1	489	13	9398	0.50098
GO:0043277	apoptotic cell clearance	biological_process	8	ENSGALT00000002784	1	489	13	9398	0.50098
GO:0005112	Notch binding	molecular_function	6	ENSGALT00000045646	1	489	13	9398	0.50098
GO:0005720	nuclear heterochromatin	cellular_component	8	ENSGALT00000018362	1	489	13	9398	0.50098
GO:0008195	phosphatidate phosphatase activity	molecular_function	8	ENSGALT00000065813	1	489	13	9398	0.50098
GO:0005496	steroid binding	molecular_function	5	ENSGALT00000059891	1	489	13	9398	0.50098
GO:0010880	regulation of release of sequestered calcium ion into cytosol by sarcoplasmic reticulum	biological_process	8	ENSGALT00000036952	1	489	13	9398	0.50098
GO:0030904	retromer complex	cellular_component	4	ENSGALT00000052977	1	489	13	9398	0.50098
GO:0035994	response to muscle stretch	biological_process	6	ENSGALT00000010491	1	489	13	9398	0.50098
GO:0007009	plasma membrane organization	biological_process	6	ENSGALT00000022862	1	489	13	9398	0.50098
GO:0009791	post-embryonic development	biological_process	4	ENSGALT00000020478;ENSGALT00000010491	2	489	32	9398	0.501755
GO:0030182	neuron differentiation	biological_process	6	ENSGALT00000020478;ENSGALT00000013006	2	489	32	9398	0.501755
GO:0004867	serine-type endopeptidase inhibitor activity	molecular_function	8	ENSGALT00000017322;ENSGALT00000074085	2	489	32	9398	0.501755
GO:0001889	liver development	biological_process	7	ENSGALT00000059274;ENSGALT00000051074	2	489	32	9398	0.501755
GO:0001934	positive regulation of protein phosphorylation	biological_process	10	ENSGALT00000007311;ENSGALT00000059274;ENSGALT00000005513;ENSGALT00000040533;ENSGALT00000000963	5	489	90	9398	0.50619
GO:0008360	regulation of cell shape	biological_process	8	ENSGALT00000037249;ENSGALT00000071398;ENSGALT00000077610;ENSGALT00000046692	4	489	71	9398	0.509057
GO:0030424	axon	cellular_component	6	ENSGALT00000026982;ENSGALT00000084584;ENSGALT00000086155;ENSGALT00000024876;ENSGALT00000046692;ENSGALT00000004312;ENSGALT00000046955	7	489	129	9398	0.51025
GO:0005743	mitochondrial inner membrane	cellular_component	6	ENSGALT00000027985;ENSGALT00000077817;ENSGALT00000027432;ENSGALT00000075820;ENSGALT00000037300;ENSGALT00000072484;ENSGALT00000088165;ENSGALT00000089513;ENSGALT00000086509;ENSGALT00000014132;ENSGALT00000053303;ENSGALT00000086174	12	489	226	9398	0.514015
GO:0046982	protein heterodimerization activity	molecular_function	6	ENSGALT00000088923;ENSGALT00000020478;ENSGALT00000005572;ENSGALT00000067627;ENSGALT00000073347;ENSGALT00000084584;ENSGALT00000043218;ENSGALT00000011996;ENSGALT00000013006;ENSGALT00000051074;ENSGALT00000086155;ENSGALT00000084241;ENSGALT00000059924	13	489	246	9398	0.518268
[truncated: 486 more rows]
